# Supplementary material for: Proteomics and phosphoproteomics to study Tuina reverses capsule fibrosis in frozen shoulder: a research report based on rats
Source: Sci Rep. 2024 Jan 5;14:661. doi: 10.1038/s41598-023-50904-9 (PMC10770356; doi:10.1038/s41598-023-50904-9)
Supplement: Supplementary file 1 — Supplementary Tables. [file 41598_2023_50904_MOESM1_ESM.zip]

Archive with 18 entries (17 files):
- Supplementary Tables/
- Supplementary Tables/S10_Table.xls
- Supplementary Tables/S11_Table.xls
- Supplementary Tables/S12_Table.xls
- Supplementary Tables/S13_Table.xls
- Supplementary Tables/S14_Table.xls
- Supplementary Tables/S15_Table.xltx
- Supplementary Tables/S16_Table.xltx
- Supplementary Tables/S17_Table.xltx
- Supplementary Tables/S1_Table.xls
- Supplementary Tables/S2 _Table.xls
- Supplementary Tables/S3_Table.xls
- Supplementary Tables/S4_Table.xls
- Supplementary Tables/S5_Table.xls
- Supplementary Tables/S6_Table.xls
- Supplementary Tables/S7_Table.xls
- Supplementary Tables/S8_Table.xlsx
- Supplementary Tables/S9_Table.xls
