# Supplementary material for: Proteomics and phosphoproteomics to study Tuina reverses capsule fibrosis in frozen shoulder: a research report based on rats
Source: Sci Rep. 2024 Jan 5;14:661. doi: 10.1038/s41598-023-50904-9 (PMC10770356; doi:10.1038/s41598-023-50904-9)
Supplement: Supplementary file 1 — Supplementary Tables. [file 41598_2023_50904_MOESM1_ESM.zip › Supplementary Tables/S10_Table.xls]

Protein accession	Position	Amino acid	Protein description	Gene name	Localization probability	Modified sequence	Modified PSMs	PSMs	Modifications	Qvality PEP	Theo. MH+ [Da]	Intensity C1	Intensity C2	Intensity C3	Intensity C4	Intensity CT1	Intensity CT2	Intensity CT3	Intensity CT4	Intensity M1	Intensity M2	Intensity M3	Intensity M4	Intensity MT1	Intensity MT2	Intensity MT3	Intensity MT4	C1	C2	C3	C4	C	CT1	CT2	CT3	CT4	CT	M1	M2	M3	M4	M	MT1	MT2	MT3	MT4	MT	CT/C Ratio	CT/C P value
Q9QZ76	96	T	Myoglobin OS=Rattus norvegicus OX=10116 GN=Mb PE=1 SV=3	Mb	1	KGQHAAEIQPLAQSHAT(1.0)K	6	10	T17	0.000112434	1994.98076	468150.4219	276674.5313	337796.375	498777.7813	515003.4063	383587.7188	587073.9375	383455	1376709.188	1181228.75	1374193.5	352805.375	227725.4844	180188.7188	203235.9219	291865.625	0.763554881	0.475022361	0.614817946	0.902036018	0.688857802	1.057498669	0.783006772	1.253197718	0.760296977	0.963500034	2.338253306	1.911244585	2.232155286	0.555749998	1.759350794	0.466889376	0.37635696	0.422445665	0.620369454	0.471515364	1.3986922	0.11266701
Q5U2S6	72	S	Ankyrin repeat and SOCS box protein 2 OS=Rattus norvegicus OX=10116 GN=Asb2 PE=2 SV=1	Asb2	1	SSS(1.0)PPES(1.0)PPAR	28	25	S3	0.0144295	1271.47049	419312.8125	497183.5938	440619.3438	391735.0938	410689.2813	8868105.563	6897329.125	440275.25	3407694.938	587270.3125	3406046.156	394628.25	5229886.344	352505.75	4299624.156	419508.8125	0.19379164	0.23377173	0.234784224	0.156771952	0.204779887	0.19776675	3.509923147	2.519422956	0.155996245	1.595777274	1.375862912	0.212046951	1.109879507	0.161541451	0.714832705	2.039092309	0.323104914	2.195682726	0.287494466	1.211343604	7.79264654	0.218399446
Q5U2Q8	113	T	Aspartate-beta-hydroxylase OS=Rattus norvegicus OX=10116 GN=Asph PE=1 SV=1	Asph	0.997	AVPSKT(0.997)EEGR	3	14	T6	0.00704778	1153.52489	648625.9531	0	1442388.547	1352162.453	143591.5313	223966.6094	343552.6094	886358.3281	705053.0273	528443.418	0	0	758482.7578	715486.9023	586249.7578	723844.5078	0.787508844	NA	1.972017951	2.375738924	1.71175524	0.151776804	0.288366234	0.350365651	1.14113238	0.482910267	1.139742883	0.940898957	NA	NA	1.04032092	1.259748095	1.143257504	0.923842376	1.159336369	1.121546086	0.282114087	0.053200425
Q9QZ76	32	S	Myoglobin OS=Rattus norvegicus OX=10116 GN=Mb PE=1 SV=3	Mb	1	VEGDLAGHGQEVLIS(1.0)LFK	2	2	S15	0.079533	1991.98378	0	350588.9375	1026182.313	169659.875	753693.4375	0	476516.7188	217247.0469	370115.3438	74506.08594	89596.57031	0	0	0	142941.3438	299011.0313	NA	0.900442055	2.794015212	0.458995696	1.384484321	2.315139433	NA	1.521660012	0.644370176	1.493723207	0.940370782	0.180337772	0.217711109	NA	0.446139888	NA	NA	0.444468449	0.950752244	0.697610346	1.07890222	0.745452177
Q5RKG9	422	S	Eukaryotic translation initiation factor 4B OS=Rattus norvegicus OX=10116 GN=Eif4b PE=1 SV=1	Eif4b	1	TGS(1.0)ESSQTGTSATSGR	14	14	S3	1.65e-05	1593.63881	496049.125	827097.125	810194.6875	744016.625	625112.5	698266.5	671606.3125	686788.9375	1306290.75	862018.375	0	0	706917.8125	571102.25	696249.625	596138.25	0.416650755	1.861533443	0.774093265	0.764702299	0.954244941	0.678939287	0.964844633	2.755333934	1.041418696	1.360134137	6.211379935	0.88433926	NA	NA	3.547859597	0.934144894	3.195123361	0.87701416	1.549633489	1.638978976	1.425351165	0.443868946
Q5RJK5	93	S	Chromobox 3 OS=Rattus norvegicus OX=10116 GN=Cbx3 PE=1 SV=1	Cbx3	1	RKS(1.0)LSDSESDDSK	11	8	S3	1.33e-05	1533.64284	0	0	391090.7813	598267.6875	0	0	59717.11328	150675.668	124082.0703	149653.7656	0	0	281207.9688	671950.8438	338555.9609	463873.9531	NA	NA	1.018457351	1.220434857	1.119446104	NA	NA	0.250670274	0.651071911	0.450871092	0.598023034	0.317314439	NA	NA	0.457668736	0.844035984	2.799806104	1.362706202	0.973938006	1.495121574	0.402762662	0.270782238
Q5RJK5	95	S	Chromobox 3 OS=Rattus norvegicus OX=10116 GN=Cbx3 PE=1 SV=1	Cbx3	1	KSLS(1.0)DSESDDSK	10	7	S4	5.77e-05	1377.54173	349787.0156	96198.45313	0	189050.8906	0	40747.83984	0	98440.22266	0	313886.0469	0	0	84965.24219	543207.4648	228954.1563	332992	1.405427077	0.381859361	NA	0.546611275	0.777965905	NA	0.165890822	NA	0.602891587	0.384391205	NA	0.943311216	NA	NA	0.943311216	0.361456002	3.208019389	1.306174202	0.990936735	1.466646582	0.494097752	0.363713742
Q5PQR0	287	T	RALY heterogeneous nuclear ribonucleoprotein OS=Rattus norvegicus OX=10116 GN=Raly PE=1 SV=1	Raly	1	DDGDEEGLLTHS(0.989)EEELEHSQDT(1.0)DAEDGALQ	6	8	T22	1.07e-06	3444.27958	0	2029728.5	2444774.5	2107930.25	0	0	0	1327320.75	1717456.25	855468.125	918452.25	2078282.75	1961108.125	2155202.5	1849199	1806837.375	NA	1.295574086	1.5178395	1.249398961	1.354270849	NA	NA	NA	0.717142118	0.717142118	0.967405311	0.482406449	0.488004175	0.890861752	0.707169422	2.008599877	0.663184263	1.872095211	1.153661356	1.424385177	0.529541132	NA
Q5PQR0	277	S	RALY heterogeneous nuclear ribonucleoprotein OS=Rattus norvegicus OX=10116 GN=Raly PE=1 SV=1	Raly	0.989	DDGDEEGLLTHS(0.989)EEELEHSQDT(1.0)DAEDGALQ	3	8	S12	1.07e-06	3444.27958	0	2029728.5	2444774.5	2107930.25	0	0	0	1327320.75	1717456.25	855468.125	918452.25	2078282.75	1961108.125	2155202.5	1849199	1806837.375	NA	1.295574086	1.5178395	1.249398961	1.354270849	NA	NA	NA	0.717142118	0.717142118	0.967405311	0.482406449	0.488004175	0.890861752	0.707169422	2.008599877	0.663184263	1.872095211	1.153661356	1.424385177	0.529541132	NA
Q9QX79	303	S	Fetuin-B OS=Rattus norvegicus OX=10116 GN=Fetub PE=2 SV=2	Fetub	1	GS(1.0)IQHLPEQEEPEDSK	1	1	S2	0.01408	1902.81169	159264.7188	83448.52344	0	0	0	0	77379.64063	0	101694.9453	119386.5703	134788.4063	191213.625	104233.1719	75991.92969	0	0	1.27566711	0.653171949	NA	NA	0.96441953	NA	NA	0.554417168	NA	0.554417168	1.023798166	1.104697467	1.314613045	2.116477275	1.389896488	1.025862196	0.762227635	NA	NA	0.894044916	0.574871361	NA
Q5HZV9	24	S	Protein phosphatase 1 regulatory subunit 7 OS=Rattus norvegicus OX=10116 GN=Ppp1r7 PE=1 SV=1	Ppp1r7	1	RVES(1.0)EES(1.0)GDEEGK	79	45	S4	7.04e-06	1738.65685	105015.7891	5909436.501	2589296.766	2206246.227	0	1978852.625	3682155.523	7456858.031	6805605.945	11396513.38	80312.40625	0	4349313.289	9580327.647	9286872.547	7804411.139	0.01679118	1.120033105	0.448336803	0.495934308	0.520273849	NA	0.648536646	0.631505375	1.748753101	1.009598374	1.156704862	2.184752292	0.01466967	NA	1.118708941	0.934529015	2.282134188	1.517291763	1.340335318	1.518572571	1.940513397	0.317822036
Q5FVN1	73	S	Starch-binding domain-containing protein 1 OS=Rattus norvegicus OX=10116 GN=Stbd1 PE=1 SV=1	Stbd1	0.983	DAPPGEAAAPGGGPGGGGSGGLSPEPSDRELVS(0.983)K	2	2	S33	0.00252902	3110.40624	0	1192717.375	0	0	806336.0625	0	927767.875	0	2369524	0	0	0	840350.0625	765111.9375	661842.875	829661.3125	NA	1.299733012	NA	NA	1.299733012	0.760091211	NA	1.047543802	NA	0.903817507	2.587592536	NA	NA	NA	2.587592536	1.174879031	1.166552747	0.440217576	1.021197082	0.950711609	0.695387051	NA
Q5BJP4	97	S	RNA binding motif protein 39 OS=Rattus norvegicus OX=10116 GN=Rbm39 PE=1 SV=1	Rbm39	1	YRS(1.0)PYSGPK	78	80	S3	0.00108929	1134.49795	23261577	22235465	23803591	16129301.32	25039260	24986920	29389261	19926322	24494799	24800263	18544750	19421595.92	15940203	15373641.5	20302113	15814867	1.662089758	0.973588497	1.828864583	1.235950952	1.425123448	1.529805829	1.59662265	3.005893559	0.92731018	1.764908055	0.826260362	0.793516173	0.813260402	0.805831417	0.809717088	0.659985724	0.671183077	0.876999973	0.460814308	0.66724577	1.238424683	0.599841948
Q5BJP4	136	S	RNA binding motif protein 39 OS=Rattus norvegicus OX=10116 GN=Rbm39 PE=1 SV=1	Rbm39	1	DKS(1.0)PVREPIDNLTPEER	63	64	S3	4.02e-09	2074.98049	61157548.86	46574810.88	45107248	43335432.59	52919896	49758975.08	50396176	43182816	61613204	51675189.23	49184464	45232232	46414392.22	38702068.22	43640793	48057228.94	1.909257786	0.891003681	1.514204672	1.450868318	1.441333614	1.412644828	1.389185258	2.252069018	0.878027307	1.482981603	0.908063067	0.722405015	0.942401061	0.81998608	0.848213806	0.839638882	0.73824005	0.82366413	0.611812458	0.75333888	1.028895454	0.971259816
Q5BJK8	538	S	Golgi integral membrane protein 4 OS=Rattus norvegicus OX=10116 GN=Golim4 PE=1 SV=2	Golim4	1	AAAQDINPADDPNNQGEDEFEEAEQVREENLPEES(1.0)EER	22	20	S35	1.98e-07	4393.81244	10118943	7069962.5	5349317	6606299.5	5211488	5148319.5	4365250	0	5264627.5	7575330.188	5571668.375	5701568.25	6511969.5	7804313.156	6754676.906	6597088.531	1.167826658	0.899861076	0.683013608	0.896207677	0.911727255	3.973234386	0.570452609	0.642305154	NA	1.72866405	0.760369513	1.166867381	1.114502889	1.269533988	1.077818443	7.853008387	1.037614519	0.740419868	1.05065233	2.670423776	1.896032	0.681654089
Q5BJK8	328	S	Golgi integral membrane protein 4 OS=Rattus norvegicus OX=10116 GN=Golim4 PE=1 SV=2	Golim4	1	ALEEEEMEQVGQAEHLEEEHDPS(1.0)PEEQDR	2	2	S23	9.47e-08	3499.41152	2217614.5	1428238.625	1287931.375	1178005.75	841728.375	1141806.5	1022763.813	559254.25	1216936.5	1305286.125	1127197.125	1217080.875	1101964.375	1520898.75	1127965.375	1188730.625	1.340237932	0.95194476	0.861145154	0.836855411	0.997545814	3.36052421	0.662520329	0.788061764	0.437236595	1.312085724	0.92040206	1.052878534	1.180724104	1.419129606	1.143283576	6.958952555	1.058898353	0.647473308	0.991386007	2.414177556	1.315313749	0.924270343
Q56A27	7	S	Nuclear cap-binding protein subunit 1 OS=Rattus norvegicus OX=10116 GN=Ncbp1 PE=1 SV=1	Ncbp1	1	HS(1.0)YENDGGQPHK	85	53	S2	3.05e-06	1604.66016	6357789.5	1721753.221	4743817.164	4698101.873	1542642.147	3962733.219	3072051.765	7674269.875	13525460.19	9738075.188	162159.4063	20114.91211	10758028.04	14443394.24	12731907.31	14276490.74	0.79505563	0.206330164	0.580497291	0.587618243	0.542375332	0.211052075	0.532652936	0.427673759	1.1220051	0.573345968	2.782625512	2.100574831	0.031232015	0.004162463	1.229648705	1.358329412	1.897906847	1.631075867	2.114960329	1.750568114	1.057101851	0.984526122
Q4V8H8	438	S	EH domain-containing protein 2 OS=Rattus norvegicus OX=10116 GN=Ehd2 PE=1 SV=1	Ehd2	1	GPDEAIEDGEEGS(1.0)EDDAEWVVTK	25	25	S13	1.12e-06	2557.01376	13263995.44	7694299.609	6937144.266	6358695.844	2184244.75	1999678.5	1716536.5	1766568	12066124.78	14193204.03	11070003.13	12116854.06	8700270.609	9754638.406	9142201.75	8956579.969	1.658543525	0.945699492	0.869443696	0.763415059	1.059275443	0.274087932	0.251148989	0.218009657	0.234854848	0.244525356	1.509831732	1.871744205	1.356192209	1.566707843	1.576118997	1.037736783	1.154720979	1.096930775	1.072181392	1.090392482	0.230842089	0.000204133
Q4V8H8	373	S	EH domain-containing protein 2 OS=Rattus norvegicus OX=10116 GN=Ehd2 PE=1 SV=1	Ehd2	1	FHS(1.0)LKPK	6	6	S3	0.128634	936.47028	271050.6563	49026.41797	244096.8906	276271.9063	227165.5938	258861.7344	449745.9688	507134.5313	622761	485963.6875	44223.45703	110600.7266	514750.625	526862.25	483556.2813	484978.9375	0.78019039	0.138711303	0.704239869	0.763531606	0.596668292	0.656188767	0.748405099	1.314884458	1.551993782	1.067868027	1.793823742	1.475256355	0.124716471	0.32919539	0.93074799	1.413347505	1.435689708	1.335589737	1.336431058	1.380264502	1.789718075	0.1819474
Q4V8E1	486	S	GATA zinc finger domain-containing 2B OS=Rattus norvegicus OX=10116 GN=Gatad2b PE=1 SV=1	Gatad2b	1	LQQQAALS(1.0)PTTAPAVSSVSK	15	16	S8	2.02e-05	2064.03728	2205714.5	1906263.75	2168911.5	1895607.875	2665361.5	2460699.75	2117867	2497321.5	1375776.25	1496694.625	1477491.125	1526087.125	1637069.125	1738935.625	1556086.25	1862711.375	1.716684898	1.160642495	1.160949127	NA	1.346092173	1.68593846	NA	NA	NA	1.68593846	NA	NA	NA	0.635204284	0.635204284	0.716404323	1.152114993	NA	0.704047595	0.857522304	1.252468809	NA
Q4V7E8	133	S	Leucine-rich repeat flightless-interacting protein 2 OS=Rattus norvegicus OX=10116 GN=Lrrfip2 PE=1 SV=1	Lrrfip2	1	RGS(1.0)GDTSSLIDPDTSLSELR	7	14	S3	1.81e-05	2185.99726	418191.5625	482248.4375	814421.8594	691932.9063	502578.1875	900562.8438	582849.7969	909986.8125	929780.4375	869771.3125	743252.9531	720220.25	1347697.844	1241402.781	1091625.188	1024673.781	2.445693466	2.57684675	5.037026309	3.782592982	3.460539877	1.156843492	1.822233325	1.147624381	1.887826817	1.503632004	2.149157673	1.662110475	1.577116894	1.28245316	1.667709551	0.713414229	0.526084423	0.408349111	0.478432408	0.531570043	0.434507926	0.009718009
Q4V7E8	114	S	Leucine-rich repeat flightless-interacting protein 2 OS=Rattus norvegicus OX=10116 GN=Lrrfip2 PE=1 SV=1	Lrrfip2	0.997	QYAENYTRPSS(0.997)R	2	6	S11	0.00415032	1551.65876	331674.3438	505697.0625	517647.3438	474601.1875	239600.1094	430437.9688	357630.4375	323996.75	435845.75	352500.1875	416647.2813	297057.0938	219538.5781	300014.4063	258031.7969	161440.4531	4.578571726	6.378221235	7.557013077	6.124150214	6.159489063	1.301815297	2.055852347	1.662145266	1.586569469	1.651595595	2.378001237	1.590030833	2.086830518	1.248554483	1.825854268	0.274316207	0.300107069	0.227836174	0.177925715	0.245046291	0.268138409	8.35e-05
Q4KM74	137	S	Vesicle-trafficking protein SEC22b OS=Rattus norvegicus OX=10116 GN=Sec22b PE=1 SV=3	Sec22b	1	NLGS(1.0)INTELQDVQR	27	27	S4	0.000102034	1666.7796	1311801.25	2649245.563	2506311.188	3171014.063	2355125.188	1252991.688	537986.1875	645914.75	2379923.531	2763094	3284661.469	1640099.469	1867119.5	2825683.875	1020776.438	1953016.25	0.806830535	1.198806717	1.433658916	1.601588888	1.260221264	0.993226871	0.763065717	0.301878076	0.337568675	0.598934835	1.382192559	1.112285958	1.560765677	0.826558177	1.220450593	0.892439128	1.20641143	0.533163576	0.810193771	0.860551976	0.475261648	0.058212124
Q4KM62	498	S	Palmdelphin OS=Rattus norvegicus OX=10116 GN=Palmd PE=1 SV=1	Palmd	0.996	SEVSPHENTNHKS(0.996)PHK	4	12	S13	0.000709113	1907.83958	0	0	107519.832	0	0	0	0	50802.79492	147377.7344	0	0	0	86193.82422	332109.4844	284218.2148	280867.2109	NA	NA	0.933753693	NA	0.933753693	NA	NA	NA	0.354094423	0.354094423	0.585420964	NA	NA	NA	0.585420964	1.558263912	1.783119969	1.321369489	1.083791675	1.436636261	0.379216088	NA
Q4KM62	371	S	Palmdelphin OS=Rattus norvegicus OX=10116 GN=Palmd PE=1 SV=1	Palmd	1	TELS(1.0)PSR	44	24	S4	0.00187024	1389.5811	5204963.5	3981051.375	4059764	4315616	2291217	3683775.375	2019719.625	3808920	3991743.375	4752467.75	1207959.25	1426809.496	4545694.125	4771327.375	4692485.875	5102924.75	0.906292859	0.653432879	1.735555657	1.294419274	1.147425168	1.06750926	1.572538668	1.025135414	1.306854791	1.243009533	0.780536129	0.975769169	0.42529282	0.299592802	0.62029773	4.045377687	1.261050572	1.073913603	0.969299381	1.837410311	1.083303355	0.595481087
Q4KM38	106	S	FUS interacting protein (Serine-arginine rich) 1 OS=Rattus norvegicus OX=10116 GN=Srsf10 PE=1 SV=1	Srsf10	1	NVYS(1.0)SSR	4	4	S4	0.0487695	892.35604	352059.1875	0	368664.9688	383864.9375	0	0	0	193694.8438	156106.7969	155398.8438	0	0	209153.9844	221670.8281	223218.3906	217775.5	1.279593261	NA	1.595392286	1.664216145	1.51306723	NA	NA	NA	0.757316553	0.757316553	0.616691095	0.588944941	NA	NA	0.602818018	1.09639126	0.978864312	0.839966152	0.645413407	0.890158783	0.500517451	NA
Q4KM38	129	S	FUS interacting protein (Serine-arginine rich) 1 OS=Rattus norvegicus OX=10116 GN=Srsf10 PE=1 SV=1	Srsf10	1	S(1.0)RSRSFDYNYR	42	42	S1	0.00190723	1690.58119	257336.8594	3599144	3505657.75	2917300.75	127740.7422	1004994.625	1620649.875	1681164.625	2774906.25	3222647.5	2727867	2669299.25	3040454	2733570.75	3148072.75	2723250.5	0.098366641	1.582071367	1.595492301	1.330154451	1.15152119	0.056199841	0.40331665	0.972435361	0.691288314	0.530810041	1.15287909	1.284485774	1.091100581	1.032664106	1.140282388	1.676206199	1.269503354	1.245851145	0.848801499	1.260090549	0.460964198	0.441483664
Q4KLN7	242	S	ADP-ribosylation factor GTPase-activating protein 3 OS=Rattus norvegicus OX=10116 GN=Arfgap3 PE=1 SV=1	Arfgap3	0.998	LTNTS(0.998)FTEIEK	17	17	S5	0.00053965	1362.61885	5455756	3865111.5	3830870.5	3893062.75	2016974.125	2303457.5	2337908.25	2173147.5	3193547.5	3069569.5	2510664.75	2488041	1733585.75	2087858.625	1883982.5	2101455.75	1.738447758	1.285185079	2.118636849	1.876071002	1.754585172	0.751622757	0.644468466	0.953899033	1.065768312	0.853939642	0.80358112	1.042108343	0.790202039	0.735779808	0.842917827	0.453197879	0.957379992	0.654160045	1.061867773	0.781651422	0.486690333	0.00353942
Q499Q4	117	S	Phosphoglucomutase-1 OS=Rattus norvegicus OX=10116 GN=Pgm1 PE=1 SV=2	Pgm1	1	AIGGIILTAS(1.0)HNPGGPNGDFGIK	9	16	S10	2.33e-09	2286.12782	96205784	90705680	112435768	68272952	33658024	27912254	55168960	67620784	88509232	76268304	56321672	49321576	36152664	28817166	39831460	76296704	1.444333493	1.333072564	1.72122405	1.013170482	1.377950147	0.452733662	0.367002183	0.776049916	0.975658484	0.642861061	1.478838431	1.402183191	1.000374207	0.858090179	1.184871502	0.639193738	0.504361296	0.660638543	1.379771524	0.795991275	0.466534339	0.017628402
Q3KRF2	31	S	High density lipoprotein binding protein (Vigilin) OS=Rattus norvegicus OX=10116 GN=Hdlbp PE=1 SV=1	Hdlbp	0.997	VATLNS(0.997)EEESDPPTYK	1	1	S6	0.000288444	1859.79465	1108718.625	268555.2188	298228.5625	246921.0625	0	234520.3594	225049.875	0	245296.9063	432683.7813	0	285004.875	218758.7813	0	212651.6094	297313	3.088910556	0.818500213	0.920690926	0.735483635	1.390896332	NA	0.755469935	0.751116913	NA	0.753293424	0.769087303	1.181361251	NA	0.83255266	0.927667071	0.557376234	NA	0.555250993	0.679724796	0.597450675	0.541588475	0.45167076
Q32Q06	152	T	AP-1 complex subunit mu-1 OS=Rattus norvegicus OX=10116 GN=Ap1m1 PE=1 SV=3	Ap1m1	1	LETGAPRPPAT(1.0)VT(1.0)NAVSWR	4	4	T11	0.00112761	2183.00461	79759.32813	167588.7813	163983.3125	0	157176.5781	275567.75	163174.2969	234285.8438	276360.4063	252129.5	192318.9844	180240.625	240267.125	195281.0156	193103	0	0.324691916	0.77111259	0.677132929	NA	0.590979145	0.61891669	1.210848882	0.698899551	0.960341655	0.872251694	2.684734375	1.519133673	1.801501817	1.718864799	1.931058666	0.997174369	0.928954856	1.072844855	NA	0.999658027	1.475943275	0.205531826
Q32Q06	154	T	AP-1 complex subunit mu-1 OS=Rattus norvegicus OX=10116 GN=Ap1m1 PE=1 SV=3	Ap1m1	1	LETGAPRPPAT(1.0)VT(1.0)NAVSWR	4	4	T13	0.00112761	2183.00461	79759.32813	167588.7813	163983.3125	0	157176.5781	275567.75	163174.2969	234285.8438	276360.4063	252129.5	192318.9844	180240.625	240267.125	195281.0156	193103	0	0.324691916	0.77111259	0.677132929	NA	0.590979145	0.61891669	1.210848882	0.698899551	0.960341655	0.872251694	2.684734375	1.519133673	1.801501817	1.718864799	1.931058666	0.997174369	0.928954856	1.072844855	NA	0.999658027	1.475943275	0.205531826
Q9JK25	194	S	CAP-Gly domain-containing linker protein 1 OS=Rattus norvegicus OX=10116 GN=Clip1 PE=1 SV=2	Clip1	1	TASES(1.0)ISNLSEAGSVK	14	16	S5	4.78e-06	1659.7473	2555959.688	2221194.125	1980512	1964522.813	1098737.25	1736764.125	1684526.375	1599751.875	1796314.75	2099841.563	1891898.938	1887779.625	494755.625	1113338.406	996817.75	900471.5313	3.517792098	1.380627731	1.079177535	1.128552086	1.776537363	0.563246676	0.981891734	0.947887188	0.871352527	0.841094531	0.915616768	1.026425372	0.846675421	0.901476044	0.922548401	0.359719964	0.764522251	0.913975975	1.499730204	0.884487098	0.473446013	0.080420435
Q32PX7	94	S	Far upstream element-binding protein 1 OS=Rattus norvegicus OX=10116 GN=Fubp1 PE=1 SV=1	Fubp1	1	S(1.0)VMTEEYK	15	15	S1	0.00675701	1066.41625	458110.125	501905.5625	350711.5938	361826.2813	234079.0625	340138.1875	254271.0156	258461.8594	350326	402747.375	361615.0625	238437.5781	190832.3594	188958.3125	178092.75	194183	1.450024706	1.716086036	1.081515919	1.170326823	1.354488371	1.097969161	1.251310458	0.988432932	1.187261587	1.131243534	1.035854377	1.202164389	0.983480323	0.731181437	0.988170132	0.567038431	0.523697055	0.577387519	0.695209098	0.590833026	0.83518143	0.201043782
Q2PS20	561	S	Junctophilin-2 OS=Rattus norvegicus OX=10116 GN=Jph2 PE=1 SV=1	Jph2	1	GYHS(1.0)YAVR	11	11	S4	0.00512426	1032.42987	517724.1563	731515.625	367577.7188	601854.9375	457772.0625	418990.0313	511753.3125	361034.2188	694149.25	625700.1875	802456.0625	498467.9063	154112.8281	108961.3438	125742.4453	157723.8438	1.0794354	1.485129477	0.793323894	1.276226898	1.158528917	0.868386963	0.749773876	0.879596061	0.684277503	0.795508601	1.793768829	1.341648785	1.864382113	1.239927854	1.559931895	0.416699575	0.319930366	0.376411979	0.40898193	0.380505962	0.686654074	0.052502903
Q2PS20	462	S	Junctophilin-2 OS=Rattus norvegicus OX=10116 GN=Jph2 PE=1 SV=1	Jph2	1	ERGPGTGLPERPRES(1.0)PQLHER	10	11	S15	0.00253669	2478.19976	651697.0625	610298.75	849373.5313	558004.7656	1077753.469	953792.8125	896262.7188	1003616.438	0	240298.875	262654.6719	313060.8828	242300.2266	233293.3359	133584.3281	170782.0156	1.108916665	1.011202444	1.496080625	0.965670341	1.145467519	1.66854667	1.392950164	1.257224582	1.552410531	1.467782987	NA	0.420512793	0.498027947	0.635540072	0.518026938	0.534678851	0.559036629	0.326356272	0.361413043	0.445371199	1.281383333	0.068815799
Q2PS20	165	S	Junctophilin-2 OS=Rattus norvegicus OX=10116 GN=Jph2 PE=1 SV=1	Jph2	1	TS(1.0)LSS(1.0)LR	73	74	S5	0.0171757	923.36351	61034052.91	43602830.77	48156179.62	44113409.63	48433337.08	56573282.38	58701982.5	50886806.88	47999903.84	50054606.61	46885390.31	41733817.66	77569917.91	69806650.44	68644546	84659300.24	1.010198934	0.702735454	0.825068204	0.742579851	0.820145611	0.729364921	0.803663899	0.800961885	0.765641673	0.774908095	0.984669418	0.852026451	0.864744223	0.824107368	0.881386865	1.664999346	1.627107624	1.631263204	1.742681058	1.666512808	0.944842092	0.587630859
Q9JK11	333	S	Reticulon-4 OS=Rattus norvegicus OX=10116 GN=Rtn4 PE=1 SV=1	Rtn4	1	DKEDLVCSAALHS(1.0)PQES(1.0)PVGK	34	11	S17	1.34e-09	2642.15689	319440.8438	1781260.375	1098670.125	573265.375	215153.3125	421555.0313	525377.4375	535234.1875	1289922.828	2959384.375	1760383.125	1791860.063	939297.1094	788319.8906	876242.4531	881425.2031	0.315222008	1.728778096	0.996025485	0.552449497	0.898118772	0.177838937	0.305786129	0.40003508	0.419837996	0.325874536	1.201495964	3.066143012	1.734958233	2.10239906	2.026249067	1.039200212	0.788734852	0.892167453	1.035525219	0.938906934	0.362841248	0.081311583
Q2PS20	234	S	Junctophilin-2 OS=Rattus norvegicus OX=10116 GN=Jph2 PE=1 SV=1	Jph2	1	RSES(1.0)RTS(1.0)LGS(1.0)QR	9	9	S10	0.00377484	1603.60266	707910.6875	2459840	2262896.25	1062173	421103.0938	2064829.375	3144783.75	2592900.25	3084783	4392510.5	0	0	731304.875	784354.9375	1016412.125	926413.625	0.359241472	1.215506657	1.188709602	0.548202605	0.827915084	0.194429524	0.899333054	1.315597898	1.196133011	0.901373372	1.940206718	2.292425	NA	NA	2.116315859	0.481274118	0.560538462	0.740561521	0.584684354	0.591764614	1.088726838	0.988051736
Q2PS20	483	T	Junctophilin-2 OS=Rattus norvegicus OX=10116 GN=Jph2 PE=1 SV=1	Jph2	1	ESPQLHERET(1.0)PQPEGGPPS(1.0)PAGT(1.0)PPQPK	126	74	T23	3.48e-09	3185.33778	11719257.13	16485651.5	16799190.63	15146251.25	2680550.188	6576662.969	8611456.313	9500884.5	10877308.63	14508109.25	11979608.63	11954811.56	8308263.875	7858503.063	7722697.875	8062326.875	1.032937982	1.414890278	1.532729978	1.357741708	1.334574987	0.214963087	0.497517243	0.625712963	0.761243979	0.524859318	1.188258697	1.315101613	1.176609177	1.25712333	1.234273204	0.949665115	0.97543599	0.977296888	0.883777837	0.946543958	0.393278252	0.012649271
Q9JK11	954	S	Reticulon-4 OS=Rattus norvegicus OX=10116 GN=Rtn4 PE=1 SV=1	Rtn4	1	KLPS(1.0)DTEKEDR	2	2	S4	0.000650978	1397.63082	218749.9063	153186.7031	182884.0625	128616.8516	176824.7969	179350.9375	164096.3906	144273.2656	391184.8438	483210.7813	104443.1719	0	125168.3125	111370.6875	99663.74219	85590.74219	1.233735802	0.849730328	0.947604689	0.708407174	0.934869498	0.835353297	0.743558874	0.714124435	0.646802905	0.734959878	2.082518235	2.861382073	0.588315222	NA	1.844071843	0.791477992	0.636865397	0.579972606	0.574711931	0.645756981	0.786163073	0.129049317
Q9JK11	425	S	Reticulon-4 OS=Rattus norvegicus OX=10116 GN=Rtn4 PE=1 SV=1	Rtn4	1	NEDAS(1.0)FPSTPEPVK	17	31	S5	0.000209818	1597.67816	3189540.5	3613590.5	2865782.5	3231519.25	1992221.563	2127323.625	2205217.813	2080188.188	5279625	4635479.5	4628254.125	4697849	2065564.125	2160494	1717069.438	1954939.125	1.08867734	1.213097634	0.89865157	1.077180775	1.06940183	0.569588785	0.533755107	0.580795344	0.564398039	0.562134319	1.70100911	1.661233465	1.577771111	1.906580262	1.711648487	0.79046	0.747698633	0.604720817	0.794425964	0.734326354	0.525653036	6.32e-05
Q05096	81	S	Unconventional myosin-Ib OS=Rattus norvegicus OX=10116 GN=Myo1b PE=1 SV=1	Myo1b	0.98	NRNFYELS(0.98)PHIFALS(1.0)DEAYRSLR	3	3	S8	0.0440816	3038.29988	4612123	6772526.5	6279526.313	5416489.313	1896187	2386362.875	1963825.625	1434299.125	3909519.625	4658560.438	5279646.375	4913374.625	3271288.531	2589965.625	3834411.125	3452851.063	1.808962919	1.726567607	1.629206884	1.89378231	1.76462993	0.524257727	0.760448187	0.495894465	0.384724339	0.54133118	1.000072113	0.892931944	1.130507355	1.121272503	1.036195979	0.829131733	0.511402322	0.885819312	0.928382465	0.788683958	0.306767538	0.00015582
Q05096	88	S	Unconventional myosin-Ib OS=Rattus norvegicus OX=10116 GN=Myo1b PE=1 SV=1	Myo1b	1	NRNFYELS(0.98)PHIFALS(1.0)DEAYRSLR	3	3	S15	0.0440816	3038.29988	4612123	6772526.5	6279526.313	5416489.313	1896187	2386362.875	1963825.625	1434299.125	3909519.625	4658560.438	5279646.375	4913374.625	3271288.531	2589965.625	3834411.125	3452851.063	1.808962919	1.726567607	1.629206884	1.89378231	1.76462993	0.524257727	0.760448187	0.495894465	0.384724339	0.54133118	1.000072113	0.892931944	1.130507355	1.121272503	1.036195979	0.829131733	0.511402322	0.885819312	0.928382465	0.788683958	0.306767538	0.00015582
Q02356	135	S	AMP deaminase 2 OS=Rattus norvegicus OX=10116 GN=Ampd2 PE=1 SV=2	Ampd2	1	TDS(1.0)DSDLQLYK	7	7	S3	0.000354395	1364.56173	234191.375	785266.625	745201.75	695530.25	0	194817.4531	353998.0313	325373.8438	761491.6875	643140.8125	478439.5625	458195.9375	489831.875	546680.875	542025.5	602002.5	0.340404523	1.237610394	1.006107187	1.109972732	0.923523709	NA	0.295187506	0.59413632	0.488881349	0.459401725	2.901619846	NA	2.701344483	NA	2.801482165	1.557323997	2.299996317	0.744133509	0.775811794	1.344316404	0.49744443	0.171276764
Q00972	339	S	[3-methyl-2-oxobutanoate dehydrogenase [lipoamide]] kinase, mitochondrial OS=Rattus norvegicus OX=10116 GN=Bckdk PE=1 SV=2	Bckdk	1	VMDYHFTTAEAS(1.0)TQDPR	2	4	S12	0.000937868	2048.84195	210808	116120.0625	128550.7734	87385.32031	251359.4063	293190.5	277104.6563	346392.9688	89109.875	87370.13281	91730	91230.25	198862.1563	155517.1875	156671.3438	139928.25	1.079759072	0.561217985	0.631482035	0.472016909	0.686119	1.320844367	1.38893889	1.356922491	1.757137528	1.455960819	0.702761859	0.573590331	0.750918866	0.585089133	0.653090047	1.314884116	1.111201101	0.885454059	1.017427977	1.082241813	2.122023758	0.005756573
Q9Z1Z9	251	T	PDZ and LIM domain protein 7 OS=Rattus norvegicus OX=10116 GN=Pdlim7 PE=1 SV=1	Pdlim7	1	HSQPAT(1.0)PTPLQNR	22	22	T6	0.00180385	1526.71113	1811966.563	1700507.625	1315879.563	1503969.125	1088701.625	1095375.25	935160.2188	952405.9688	1314295.813	1185861.875	1414709.719	1257622.5	751023	801855.875	821814.7813	628181.4688	1.596414378	1.580581973	1.200588638	1.350578327	1.432040829	0.663513615	0.704708031	0.549778495	0.549822139	0.61695557	1.555400438	1.511623854	1.512943851	1.354226836	1.483548745	0.700277804	0.786155519	0.719765763	0.493403672	0.674900689	0.430822612	0.000106345
Q9JK11	16	S	Reticulon-4 OS=Rattus norvegicus OX=10116 GN=Rtn4 PE=1 SV=1	Rtn4	0.996	MEDIDQSSLVSSSTDS(0.996)PPRPPPAFK	16	16	S16	3.72e-09	2810.25903	6263568.5	4874497	5675466	7932971.5	3443155.25	3029440.5	3879204.5	4158136.75	7724451	7453495.5	4132367.5	5061004	5009521	4370938.5	2931752.75	3276610.75	1.307442794	1.000728872	1.08837721	1.617139714	1.253422148	0.602019004	0.464837021	0.624804447	0.689940184	0.595400164	1.521952113	1.633525064	0.861500517	1.256095102	1.318268199	1.172376812	0.925077292	0.631428535	0.81428202	0.885791165	0.475019661	0.001615764
P97531	298	S	Cdc42-interacting protein 4 OS=Rattus norvegicus OX=10116 GN=Trip10 PE=1 SV=3	Trip10	0.99	VPSDS(0.99)S(0.99)LGTPDGRPELR	1	2	S5	0.126402	1942.83073	270732.8125	115294.2344	112854.3828	107942.0547	84112.03125	138950.9531	80723.54688	103365.5156	976306.6875	93770.09375	74481.71875	64324.48047	92921.33594	67742.32031	96421.36719	132794.5	1.405917073	0.672753757	0.604673603	0.565170079	0.812128628	0.488540613	0.841998921	0.438575419	0.586866121	0.588995268	5.225253073	0.695474079	0.510026389	0.423470768	1.713556077	0.582847458	0.469389419	0.682801331	1.03106407	0.691525569	0.725248745	0.315327056
P97531	299	S	Cdc42-interacting protein 4 OS=Rattus norvegicus OX=10116 GN=Trip10 PE=1 SV=3	Trip10	0.99	VPSDS(0.99)S(0.99)LGTPDGRPELR	1	2	S6	0.126402	1942.83073	270732.8125	115294.2344	112854.3828	107942.0547	84112.03125	138950.9531	80723.54688	103365.5156	976306.6875	93770.09375	74481.71875	64324.48047	92921.33594	67742.32031	96421.36719	132794.5	1.405917073	0.672753757	0.604673603	0.565170079	0.812128628	0.488540613	0.841998921	0.438575419	0.586866121	0.588995268	5.225253073	0.695474079	0.510026389	0.423470768	1.713556077	0.582847458	0.469389419	0.682801331	1.03106407	0.691525569	0.725248745	0.315327056
Q9JJ54	81	S	Heterogeneous nuclear ribonucleoprotein D0 OS=Rattus norvegicus OX=10116 GN=Hnrnpd PE=1 SV=2	Hnrnpd	1	NEEDEGHSNSS(1.0)PR	7	15	S11	3.66e-05	1537.55508	4481173	51363.40625	4582785.313	5952149.912	58730.89453	145469.2188	53310.8208	93125.7793	150384.6934	239501.5625	0	0	139617.7773	637040.3672	189109.249	245744.5303	4.366564961	0.041810446	4.041236136	5.853623315	3.575808714	0.04785606	0.145742445	0.048609539	0.091590599	0.083449661	0.094027496	0.201060123	NA	NA	0.147543809	0.134857859	0.524186498	0.124803347	0.208905674	0.248188344	0.023337283	0.050431503
P84586	349	S	RNA-binding motif protein, X chromosome retrogene-like OS=Rattus norvegicus OX=10116 GN=Rbmxrtl PE=1 SV=1	Rbmxrtl	1	GLPPS(1.0)MER	6	6	S5	0.135554	966.41144	793120.2656	564110.7188	704977.5313	635748.1406	400028.6406	800963.1094	671983.8594	214192.375	1830105.125	939305.4063	914877.625	342445.9063	788281.5781	236503.1719	717917.5313	543493.1094	2.18561292	1.016705149	1.422425829	1.330483312	1.488806802	0.541513665	1.638511279	1.11020596	0.375322011	0.916388229	2.781155081	1.78321594	2.572428812	0.874107332	2.002726791	0.658189972	0.216881183	0.548872504	0.357946363	0.445472505	0.615518566	0.151791264
P84586	88	S	RNA-binding motif protein, X chromosome retrogene-like OS=Rattus norvegicus OX=10116 GN=Rbmxrtl PE=1 SV=1	Rbmxrtl	1	VEQATKPS(1.0)FESGR	32	33	S8	0.00017792	1515.68391	1712105.25	1295028.75	1255331.125	1273208.625	1325224.75	1951280	1770101.063	1582745.313	1536031.625	2034342.063	1806921.5	1600636.438	1300220.938	1249367.438	1216417.969	1125871.875	2.178564179	1.077744409	1.169548802	1.230352631	1.414052505	0.828349414	1.843156499	1.350356604	1.280609624	1.325618035	1.077841805	1.783309782	2.345985599	1.886562427	1.773424903	0.501294265	0.529030589	0.429423137	0.342388035	0.450534007	0.937460264	0.797526465
P84586	163	T	RNA-binding motif protein, X chromosome retrogene-like OS=Rattus norvegicus OX=10116 GN=Rbmxrtl PE=1 SV=1	Rbmxrtl	1	RST(1.0)PSGPVR	7	7	T3	0.0683507	1036.49353	373908.9375	103558.7266	0	0	573513.4375	645070.1875	1030392.125	1358105.875	1395211.875	1070692.5	0	6336.625488	1555430.25	1362782.125	1684827.25	1942976.25	0.709097475	0.128446792	NA	NA	0.418772134	0.534278653	0.908133681	1.171529244	1.6377196	1.062915294	1.459134156	1.398839112	NA	0.011131065	0.956368111	0.893771116	0.860037173	0.886458043	0.880637742	0.880226019	2.538171022	0.135159198
P82995	263	S	Heat shock protein HSP 90-alpha OS=Rattus norvegicus OX=10116 GN=Hsp90aa1 PE=1 SV=3	Hsp90aa1	1	EEKESDDKPEIEDVGS(1.0)DEEEEEK	8	4	S16	1.66e-06	2902.18849	458998.1563	2574015.422	793226.125	448910.8125	0	0	233744.8438	352126.625	682117.3125	1010510.625	986851.9063	877528.3125	327254.5313	358496.875	313846.8125	193150.0156	0.642191324	3.697317637	1.208672447	0.668547274	1.554182171	NA	NA	0.386823296	0.598768138	0.492795717	0.86516389	1.303991178	1.109747566	1.090675496	1.092394533	0.511748539	0.556061382	0.486636013	0.298414396	0.463215082	0.317077191	0.22664748
P80432	12	S	Cytochrome c oxidase subunit 7C, mitochondrial OS=Rattus norvegicus OX=10116 GN=Cox7c PE=1 SV=2	Cox7c	1	FTTS(1.0)VVR	7	7	S4	0.0271145	889.41791	424290.625	304281.75	310401.5938	294782.625	341580.1875	306964.75	255299.4531	280792.9063	175853.1875	176223.4531	179188.25	190546.1719	133682.0469	0	113289.75	132753.1094	1.636732235	1.260397044	1.073976353	1.017786273	1.247222976	1.152839083	1.009380421	0.80815464	0.930394428	0.975192143	1.076797268	1.206553852	0.958899127	1.077434251	1.079921125	0.600565797	NA	0.444536851	0.568492294	0.537864981	0.781890778	0.118561658
P68182	198	T	cAMP-dependent protein kinase catalytic subunit beta OS=Rattus norvegicus OX=10116 GN=Prkacb PE=1 SV=2	Prkacb	0.996	TWT(0.996)LCGTPEYLAPEIILSK	16	16	T3	7.04e-06	2272.0971	4432513.5	3223563.5	2063664.375	4731003.5	3740358	2098502.75	3339194	3910377	10539924	8490022	9974965	12412252	4637591	6484716.5	3617641	2383810	0.581664607	0.329155035	0.62823316	0.583485488	0.530634573	3.088003476	0.288027789	0.923616514	0.330247419	1.157473799	1.416007051	4.234577559	2.165001153	2.262257995	2.519460939	0.77668225	4.368439862	1.098622299	0.692409249	1.734038415	2.181301142	0.574832291
P68182	339	S	cAMP-dependent protein kinase catalytic subunit beta OS=Rattus norvegicus OX=10116 GN=Prkacb PE=1 SV=2	Prkacb	0.987	GSGDTSNFDDYEEEEIRVS(0.987)ITEK	3	3	S19	0.000238551	2700.11962	2158062	1007856.5	1560250.375	1520708.625	0	0	1069467.625	0	1965579.75	0	1331490.5	0	0	1597423.25	0	0	0.998191243	0.362735649	1.674184631	0.661073982	0.924046376	NA	NA	1.042665361	NA	1.042665361	0.93077749	NA	1.018619743	NA	0.974698617	NA	3.792998179	NA	NA	3.792998179	1.128369082	NA
P68136	54	S	Actin, alpha skeletal muscle OS=Rattus norvegicus OX=10116 GN=Acta1 PE=1 SV=1	Acta1	1	HQGVMVGMGQKDS(1.0)YVGDEAQSK	1009	704	S13	7.26e-13	2431.04179	158709524.3	118173106.3	113363063.9	128363568.8	104046506.4	113410467.1	108106543.6	103546669.8	105935173.2	93304450.23	100761099	79281075.23	58355384.64	55300492.17	45475999.25	49153122.52	1.755480797	1.314972698	1.220832088	1.327658985	1.404736142	0.912285639	0.982330816	0.969533557	0.934371861	0.949630468	1.160289786	1.052406737	1.103274791	0.922439149	1.059602616	0.612732864	0.5762137	0.476880936	0.537650792	0.550869573	0.676020528	0.00339798
P63326	126	T	40S ribosomal protein S10 OS=Rattus norvegicus OX=10116 GN=Rps10 PE=2 SV=1	Rps10	1	GEADRDT(1.0)YRR	5	5	T7	0.0435918	1318.55357	663172.6875	13983.79199	425508.25	506018.8438	74907.89844	165792.0938	32501.20313	279769.7813	408420.125	619283.0625	0	0	281737.9688	242828.8594	187510.8125	183275.8281	2.590801019	0.051137409	1.529206978	1.777132213	1.487069405	0.286711218	0.675328091	0.107623622	0.922463807	0.498031685	1.467139221	2.003637224	NA	NA	1.735388223	0.784994094	0.855055055	0.670801771	0.595505339	0.726589065	0.334908164	0.504495779
P63326	146	S	40S ribosomal protein S10 OS=Rattus norvegicus OX=10116 GN=Rps10 PE=2 SV=1	Rps10	1	KAEAGAGS(1.0)ATEFQFR	12	12	S8	1.22e-06	1649.73193	1105746.438	954192.0938	870610.6563	987507.9063	585455.125	419717.1563	672476.1875	593348.4531	607444.5313	778899.4063	614239.8906	631898.5938	459468.4375	341671.4688	248307.9844	716298.9688	1.904722649	1.538573867	1.379593167	1.529193349	1.588020758	0.988051211	0.753835334	0.981869672	0.862635082	0.896597825	0.962142922	1.111168783	0.840301907	0.806854026	0.930116909	0.564475976	0.530482746	0.391676341	1.026227302	0.628215591	0.564600822	0.000866759
P63301	71	S	Selenoprotein W OS=Rattus norvegicus OX=10116 GN=Selenow PE=1 SV=3	Selenow	1	GDGYVDTES(1.0)KFR	1	1	S9	0.00684259	1453.59952	361968.7813	175808.6875	133954.7031	150085.4844	92619.40625	179423.7344	0	70451.57031	156252.4531	138187.5156	188621.0469	0	116028.5234	130458.25	128941.875	143644.7031	2.161906237	0.762348843	0.652651105	0.93509661	1.128000699	NA	1.643241495	NA	0.426537034	1.034889264	NA	3.74898495	0.978980869	NA	2.363982909	NA	1.576475614	0.714040635	0.563617595	0.951377948	0.917454453	0.770988995
Q9JID1	313	S	Programmed cell death protein 4 OS=Rattus norvegicus OX=10116 GN=Pdcd4 PE=1 SV=2	Pdcd4	1	KDS(1.0)VWGSGGGQQPVNHLVK	9	9	S3	1.36e-05	2072.99133	0	0	81034.33594	150597.6719	309397.875	330401.5938	219404.2813	240933.6875	696678.375	555083.5	467457.5	403868.4375	150609.6406	238643.8281	192262.5625	0	NA	NA	0.25278405	0.509408172	0.381096111	0.982977387	1.288466396	0.634979522	0.786937189	0.923340124	2.670333774	1.965481061	1.465738845	1.153079333	1.813658253	0.375277066	0.659250914	0.641711764	NA	0.558746581	2.422853702	0.043589478
P62986	65	S	Ubiquitin-60S ribosomal protein L40 OS=Rattus norvegicus OX=10116 GN=Uba52 PE=1 SV=2	Uba52	1	TLSDYNIQKES(1.0)TLHLVLR	8	15	S11	1.01e-06	2210.12167	251173.6719	359952.5391	195726.8125	122851.0469	600678.4688	568708.8125	144573.8438	426205.1406	238312.4375	990586.9531	788621.125	613416.4688	223553.375	791638.0625	105383.4141	196155.2813	0.563829829	0.787474558	0.453210187	0.287427487	0.522985515	1.423098421	1.36919547	0.338331596	1.011474644	1.035525033	0.555868636	2.355993976	2.021276124	1.743616417	1.669188788	0.542698589	1.915992789	0.261484554	0.494017361	0.803548323	1.980026219	0.174674645
P62898	29	T	Cytochrome c, somatic OS=Rattus norvegicus OX=10116 GN=Cycs PE=1 SV=2	Cycs	1	HKT(1.0)GPNLHGLFGR	32	32	T3	1.08e-05	1513.74237	12102527	9568535	10091571	11339519	10084012	10109542	9944607	9523642	5042280	6435261	5691027	6675800	3208607.5	3951669.5	4123360.25	4503832	1.361129162	1.1354466	1.135103954	1.389962025	1.255410435	1.037547792	1.01408466	0.974098626	0.992179137	1.004477554	0.875187148	1.242863873	1.033977154	1.117545358	1.067393383	0.429290759	0.553709828	0.59663485	0.647635229	0.556817667	0.80011885	0.025777908
Q9JI85	89	S	Nucleobindin-2 OS=Rattus norvegicus OX=10116 GN=Nucb2 PE=1 SV=1	Nucb2	1	LS(1.0)QELDLVSHK	15	13	S2	4.73e-05	1648.80543	516183.1875	0	211604.9063	191470.7813	223267.8125	0	0	0	767187.5	764629.3438	191108.1563	464218.875	261452.1953	1062351.078	221094.875	892978.3281	0.948418142	NA	0.401341405	0.405676422	0.585145323	0.540001421	NA	NA	NA	0.540001421	1.923884169	1.690572141	0.433838981	1.017044161	1.266334863	0.459568664	2.0291535	0.383786082	1.735410682	1.151979732	0.922850101	NA
P62755	236	S	40S ribosomal protein S6 OS=Rattus norvegicus OX=10116 GN=Rps6 PE=1 SV=1	Rps6	1	LSS(1.0)LRASTSKS(0.986)ESSQK	3	3	S3	0.0507369	1935.78616	307346.0938	193664.7031	240164.375	193217.6719	81425.71094	133022.2813	114012.6094	101527.3828	180420.3438	182688.1719	192613.6719	168450.6094	49064.91406	57180.49219	65909.36719	97836.47656	2.025683314	1.526620635	1.717602644	1.227440165	1.624336689	0.607503275	0.943419034	0.744867834	0.654174895	0.737491259	1.086268329	1.253014865	1.273351296	1.075707804	1.172085573	0.334718013	0.384857367	0.479544787	0.61394975	0.453267479	0.454026104	0.001498307
P62755	244	S	40S ribosomal protein S6 OS=Rattus norvegicus OX=10116 GN=Rps6 PE=1 SV=1	Rps6	0.986	LSS(1.0)LRASTSKS(0.986)ESSQK	3	3	S11	0.0507369	1935.78616	307346.0938	193664.7031	240164.375	193217.6719	81425.71094	133022.2813	114012.6094	101527.3828	180420.3438	182688.1719	192613.6719	168450.6094	49064.91406	57180.49219	65909.36719	97836.47656	2.025683314	1.526620635	1.717602644	1.227440165	1.624336689	0.607503275	0.943419034	0.744867834	0.654174895	0.737491259	1.086268329	1.253014865	1.273351296	1.075707804	1.172085573	0.334718013	0.384857367	0.479544787	0.61394975	0.453267479	0.454026104	0.001498307
P62755	240	S	40S ribosomal protein S6 OS=Rattus norvegicus OX=10116 GN=Rps6 PE=1 SV=1	Rps6	1	RLS(1.0)SLRAS(1.0)TSK	31	32	S8	0.000508447	1445.59505	2969963.375	5438499	6068375.375	4740626	1873179.125	2891172.563	3572863.875	3830603.563	6030997.563	5677701.375	6012881.313	4495581.063	1898379.25	2164324.125	2256422.875	2348791.5	0.741408738	1.623762326	1.643801244	1.140648762	1.287405267	0.529333192	0.776635092	0.884108485	0.934847228	0.781230999	1.375319239	1.47496289	1.505589265	1.087352406	1.36080595	0.490516674	0.551743174	0.62182085	0.558263512	0.555586052	0.606826008	0.08244432
P62755	235	S	40S ribosomal protein S6 OS=Rattus norvegicus OX=10116 GN=Rps6 PE=1 SV=1	Rps6	1	RLS(1.0)SLRAS(1.0)TSK	33	32	S3	0.000508447	1445.59505	1376863.375	3858521.5	4040491.5	3181607.5	1076844.063	2107127.5	2706090	3163837.25	5217269	4693037.5	4978330.5	3817169.25	1419245.375	1701687.375	1764152.75	1806384.875	0.456274107	1.529300046	1.452912413	1.016228125	1.113678673	0.403953156	0.751384412	0.888913894	1.024981297	0.767308189	1.579377563	1.618418897	1.654763651	1.225615579	1.519543922	0.486806819	0.575867825	0.645370845	0.569945638	0.569497782	0.68898526	0.37927121
Q9JHL4	277	S	Drebrin-like protein OS=Rattus norvegicus OX=10116 GN=Dbnl PE=1 SV=1	Dbnl	1	AMS(1.0)TTSVSSSQPGK	2	2	S3	0.000428105	1447.61345	330334.5625	268814.0938	208595.5156	234625.0625	306776.375	270751.375	271413.4063	295027.375	304538.8438	302227.2188	314878.6875	269667.125	168635.5	140833.3438	163790.0625	120729.1563	1.977619026	1.528188884	1.121376907	1.086524034	1.428427213	10.83042732	1.987981129	8.735958329	10.59369905	8.037016458	0.609172633	0.669219739	0.743681008	0.585054511	0.651781973	1.045662959	0.947484976	0.671677935	0.253509163	0.729583758	5.626479519	0.010677817
P62142	316	T	Serine/threonine-protein phosphatase PP1-beta catalytic subunit OS=Rattus norvegicus OX=10116 GN=Ppp1cb PE=1 SV=3	Ppp1cb	1	YQYGGLNSGRPVT(1.0)PPR	19	30	T13	0.00116411	1841.86942	3031896.25	1816436.625	1847830.125	1802928	1638296.125	1964027.25	1773168.25	1808627	3270445	2770930.5	3083508	2454783.75	892882.75	924964.25	946705.75	1232880.875	1.701491317	0.898459019	0.916080564	0.805558053	1.080397238	1.098218467	1.16787301	1.043700813	0.789843995	1.024909071	1.626645096	1.207090694	1.339808593	1.183516951	1.339265334	0.501764172	0.475722958	0.620431731	0.590580208	0.547124767	0.948640958	0.934877463
P61983	119	S	14-3-3 protein gamma OS=Rattus norvegicus OX=10116 GN=Ywhag PE=1 SV=2	Ywhag	1	NCSETQYES(1.0)K	13	13	S9	0.000642013	1325.47154	678869.125	604659.625	699337.5	441293.0313	492817.125	633915.75	517749.5625	591585.3125	604182.75	659701.5	0	0	264601.9063	277856.5625	306983.6563	238223.4688	1.480903864	1.208219926	1.408048176	0.909867456	1.251759855	0.993998275	1.159292147	0.961680399	1.090023038	1.051248465	1.215066777	1.27373349	NA	NA	1.244400134	0.532778414	0.552453317	0.633978563	0.526923235	0.561533382	0.839816407	0.222026027
Q9JHL4	291	S	Drebrin-like protein OS=Rattus norvegicus OX=10116 GN=Dbnl PE=1 SV=1	Dbnl	1	LRS(1.0)PFLQK	79	79	S3	0.00218071	1068.56016	6949061.25	5523635.5	5292029.75	5651938.125	3791561.5	4250985.375	4316810.688	3684896	4905138.313	4137704.75	3968388.25	3921193.938	5770188.25	4910806.5	4371156.375	4761344.25	2.168155535	1.636536485	1.482670326	1.364074257	1.662859151	6.976176564	1.626697786	7.241323333	6.895824964	5.685005662	0.511357495	0.477496666	0.488464783	0.443365941	0.480171221	1.864697461	1.721850106	0.934212243	0.521058826	1.260454659	3.41881371	0.028240519
Q9JHL4	235	S	Drebrin-like protein OS=Rattus norvegicus OX=10116 GN=Dbnl PE=1 SV=1	Dbnl	0.997	SAGPPS(0.997)PSSR	14	14	S6	0.00512426	1022.43027	1047623.938	779624.0625	997044.5625	888074.4375	818227.875	1020759.563	916062.4375	902777.75	1313187.75	1385972.875	0	0	1032678.688	942729.6875	865074	907219.0625	1.577452053	1.114736894	1.348103849	1.034371257	1.268666013	7.26540938	1.885068699	7.415944524	8.153203859	6.179906616	0.660673141	0.771883997	NA	NA	0.716278569	1.610534647	1.595203757	0.892254878	0.479132689	1.144281493	4.871184813	0.006973843
P58775	283	S	Tropomyosin beta chain OS=Rattus norvegicus OX=10116 GN=Tpm2 PE=1 SV=1	Tpm2	1	AISEELDNALNDITS(1.0)L	41	41	S15	1.36e-05	1797.81538	24407788.19	3342689.75	6916691.375	4615460.813	5276082.25	3443021.688	3807361.219	4456267.75	2146848.906	2560019.25	3052334.313	4489427.219	2761317.422	4906843.188	3250792.25	3960802.313	4.658366348	0.616134054	1.24555391	0.915376028	1.858857585	0.895936874	0.559352123	0.626991764	0.713051167	0.698832982	0.464356577	0.550921222	0.633130695	0.958763632	0.651793031	0.584312281	0.982246974	0.628542242	0.762202047	0.739325886	0.375947565	0.186826032
P58775	162	Y	Tropomyosin beta chain OS=Rattus norvegicus OX=10116 GN=Tpm2 PE=1 SV=1	Tpm2	1	HIAEDSDRKY(1.0)EEVAR	25	45	Y10	4.48e-06	1897.844	2980221.75	3466594.125	3951336.25	2879583.75	2371431.125	2359549.438	2557652.813	2425999.125	1658008.813	1378854.656	1840276.938	1057019.469	1259792.969	1249438.313	1169187.125	1148560.688	1.405297841	1.578689519	1.758015524	1.411005693	1.538252144	0.9949264	0.947085525	1.040624221	0.959079576	0.985428931	0.886036352	0.733127223	0.94310281	0.557722529	0.779997229	0.658631422	0.6179423	0.558526603	0.546079001	0.595294832	0.640615997	0.000250396
Q9ET45	85	S	BCL2-interacting protein 3 OS=Rattus norvegicus OX=10116 GN=Bnip3 PE=1 SV=1	Bnip3	1	AEIDTHSFGEKNS(1.0)TLS(1.0)EEDYIER	29	23	S13	4.15e-08	2750.18289	2837032.188	2499598.375	4431666.344	2902452.531	3006163.531	3857117.094	5150989.375	5470164.75	3363873.75	1269664.125	1396010.188	2613326.688	2451081.938	2599738.313	2133178.344	3857166.063	0.673821219	0.670441278	1.258559189	0.7896759	0.848124397	0.913299788	0.905833914	0.960652994	1.186390721	0.991544354	5.741091028	0.799425298	0.744445344	1.220226915	2.126297146	0.706548302	0.607802082	0.942895306	1.678524882	0.983942643	1.169102502	0.293781162
Q9ET45	79	S	BCL2-interacting protein 3 OS=Rattus norvegicus OX=10116 GN=Bnip3 PE=1 SV=1	Bnip3	1	AEIDTHS(1.0)FGEK	24	22	S7	0.000116245	1313.54094	1891278.875	2228928.75	2266106.5	2021657	2174192.75	2480652.75	2082070.25	2037621.875	2129844.5	2046013.375	1982541.5	1728181.875	1882751	1753509	1769387.125	1849293	0.692598836	0.921790998	0.992276421	0.848080344	0.86368665	1.018461376	0.898250552	0.598710715	0.681391473	0.799203529	5.604648841	1.98629282	1.630092626	1.244176826	2.616302778	0.836801943	0.632100761	1.205882342	1.24082615	0.978902799	0.925339681	0.552478197
P52481	301	S	Adenylyl cyclase-associated protein 2 OS=Rattus norvegicus OX=10116 GN=Cap2 PE=1 SV=1	Cap2	1	AQGQIRS(1.0)PTK	12	12	S7	0.00115182	1165.57251	226918.8516	0	0	0	392081.8594	290159.5625	395056.7109	427402.5625	706832.2969	324312.0547	0	0	507886.6719	346197.4375	454055.1016	461496.0938	0.51612391	NA	NA	NA	0.51612391	0.951264292	0.70537148	1.013684482	1.063639727	0.933489995	1.549138052	0.672255883	NA	NA	1.110696968	1.343566903	0.939210879	1.160901162	1.424978092	1.217164259	1.808654816	NA
Q9Z1Z9	111	S	PDZ and LIM domain protein 7 OS=Rattus norvegicus OX=10116 GN=Pdlim7 PE=1 SV=1	Pdlim7	0.997	YTFAPSAS(0.997)LNK	5	5	S8	0.00151921	1278.5766	1716739.75	1414453.75	1414679.875	1209250.75	897866.5625	1058836.75	1027579.875	1012267.75	479126.9375	657866.375	555266.4375	531779.4375	554069.5625	598657.9375	507173.4688	486956.5938	1.989831006	1.729591219	1.698058086	1.428609391	1.711522425	0.719894814	0.896172438	0.794755594	0.768797204	0.794905013	0.745960722	1.103223739	0.781219683	0.753336373	0.845935129	0.679669366	0.77215978	0.584372867	0.503180482	0.634845624	0.464443235	8.68e-05
Q9ET45	48	S	BCL2-interacting protein 3 OS=Rattus norvegicus OX=10116 GN=Bnip3 PE=1 SV=1	Bnip3	1	ILLDAQHES(1.0)GR	3	3	S9	0.00179886	1318.61511	699102.6875	700313.0625	580249.1875	595102.9375	610422.375	620202.5	502308.4063	594767.25	550317.875	544690.3125	559478.25	342088.8125	546002.875	470903.4375	0	474890.4063	0.924609768	1.045971434	0.917610165	0.901597996	0.947447341	1.032685989	0.811066289	0.521655052	0.718309263	0.770929148	5.230045291	1.909746732	1.66136296	0.889452691	2.422651918	0.876427593	0.613057902	NA	1.1507737	0.880086399	0.813690762	0.160279927
P50411	122	S	Protein phosphatase inhibitor 2 OS=Rattus norvegicus OX=10116 GN=Ppp1r2 PE=1 SV=2	Ppp1r2	1	EQES(1.0)S(1.0)GEEDNDLSPEER	146	84	S5	9.55e-07	2366.86573	1442141.75	4409048.578	5563670.609	3486246.875	378508.8438	1540880.344	2024101.875	1082108.938	5030640.906	5777207.563	3725333.969	2971081.563	2377077.781	3508078.406	2395558.438	3147545.766	0.527056765	1.436370919	2.037071475	1.264288053	1.316196803	0.184405555	0.499611438	0.69374595	0.299016215	0.419194789	1.57456477	2.493921634	1.150069843	1.246997	1.616388312	0.651624073	0.817119015	0.604500666	0.927516555	0.750190077	0.318489445	0.030051375
P50411	121	S	Protein phosphatase inhibitor 2 OS=Rattus norvegicus OX=10116 GN=Ppp1r2 PE=1 SV=2	Ppp1r2	1	EQES(1.0)S(1.0)GEEDNDLSPEER	128	31	S4	6.71e-07	2029.75061	3411187.25	8166036.953	9352448.859	7043150.625	1610701.531	4154252.094	4494895.25	3534724.375	8253153.469	9797822.875	6618548.469	5536449.313	5251369.063	6711494.406	5129018.313	6219884.453	0.639258447	1.364126151	1.755867228	1.309713627	1.267241363	0.402378265	0.690681428	0.789967351	0.50084205	0.595967274	1.324581262	2.168781946	1.047715166	1.19152631	1.433151171	0.7381553	0.801598198	0.663660145	0.93983888	0.785813131	0.470287106	0.034034041
Q9ET45	66	T	BCL2-interacting protein 3 OS=Rattus norvegicus OX=10116 GN=Bnip3 PE=1 SV=1	Bnip3	1	SSHCDSPPRSQT(1.0)PQDTNR	14	15	T12	0.000385684	2229.83802	310725.9063	364564.7188	410723.9688	331766.625	241207.3438	382164.1563	412489.4063	345966.875	275900.375	257661.4531	332947.9688	0	183951.5156	148779.0156	259747.6719	202385.3281	0.772982969	1.024182121	1.221711549	0.945428076	0.991076179	0.767544074	0.940043057	0.805750767	0.785911955	0.824812463	4.931954684	1.699223605	1.859656112	NA	2.830278134	0.55539177	0.364322733	1.202541334	0.922466309	0.761180537	0.832239217	0.150849405
Q9ET45	88	S	BCL2-interacting protein 3 OS=Rattus norvegicus OX=10116 GN=Bnip3 PE=1 SV=1	Bnip3	1	AEIDTHSFGEKNS(1.0)TLS(1.0)EEDYIER	29	29	S16	1.74e-05	2830.14922	2837032.188	2499598.375	3450859.813	2902452.531	2132627.969	2580904.75	4217137.813	3825975.188	3363873.75	1269664.125	1396010.188	2613326.688	1858785.375	2095676.719	1708067.688	3313003.813	0.798353235	0.794348631	1.161139269	0.935619556	0.922365172	0.767655316	0.718138377	0.931845873	0.983150241	0.850197452	6.802128611	0.947170784	0.882029731	1.445742694	2.519267955	0.63483912	0.580506709	0.894523575	1.708172746	0.954510538	0.921757973	0.531261587
P48500	119	S	Triosephosphate isomerase OS=Rattus norvegicus OX=10116 GN=Tpi1 PE=1 SV=2	Tpi1	1	VNHALS(1.0)EGLGVIACIGEK	5	5	S6	0.000507002	1946.94054	488949.125	770299.5625	1083137	723067.125	0	1613625.875	0	625401.375	671345.8125	903530.4375	482857.3125	0	1582488.375	1743383.25	0	687178.3125	0.486743795	0.762890222	1.013824561	0.696935109	0.740098422	NA	1.478509078	NA	0.569181579	1.023845329	0.736192516	0.993092592	0.571645859	NA	0.766976989	1.871687575	2.144299664	NA	0.796489394	1.604158877	1.383390774	0.539069388
P47875	81	S	Cysteine and glycine-rich protein 1 OS=Rattus norvegicus OX=10116 GN=Csrp1 PE=1 SV=2	Csrp1	1	GYGYGQGAGTLS(1.0)MDKGESLGIK	11	13	S12	4.27e-06	2285.01555	1522334.438	781363.25	813914.0781	864288.3125	126920.9766	0	141312.8125	124859.9766	676450.9531	700360.8906	479081.5469	664087.5	326088.625	220265.5	511263.3281	502743.8125	2.495341001	1.282587321	1.382712139	1.590719534	1.687839999	0.272144897	NA	0.292850304	0.272408807	0.279134669	0.957143121	0.953920053	0.799103664	1.023328872	0.933373927	0.622836748	0.446096957	0.98058388	1.00465407	0.763542914	0.165379816	0.000175782
P47863	285	S	Aquaporin-4 OS=Rattus norvegicus OX=10116 GN=Aqp4 PE=1 SV=1	Aqp4	1	GSYMEVEDNRS(1.0)QVETEDLILKPGVVHVIDIDR	14	21	S11	6.92e-07	3735.79355	1247864.5	0	112373.5547	1522096.25	2440655	1217097.75	0	0	359189.0313	449791.75	0	0	1325153	0	0	0	0.840080805	NA	0.074580577	1.065298689	0.65998669	1.817738605	1.046506542	NA	NA	1.432122573	0.741797267	0.677735782	NA	NA	0.709766524	1.223024735	NA	NA	NA	1.223024735	2.169926446	0.352919602
P42123	85	S	L-lactate dehydrogenase B chain OS=Rattus norvegicus OX=10116 GN=Ldhb PE=1 SV=2	Ldhb	1	DYS(1.0)VTANSK	26	3	S3	0.00044702	1590.74109	4277109.125	4655823.625	3969640.313	3824873.625	3230985.125	4060731.563	3779179.125	3561682.438	3810102.5	2242288	1327717.406	1050826.656	2120762.063	2282754.063	2207892.563	2228265.531	1.207784989	1.328871597	1.153644383	1.125033878	1.203833712	1.208329557	1.499814438	1.540468453	1.339714951	1.39708185	1.258860195	0.7098553	0.432039445	0.332431961	0.683296725	0.733302439	0.754271361	0.758064266	0.751417303	0.749263842	1.160527269	0.07089819
Q9ES53	299	S	Ubiquitin recognition factor in ER-associated degradation protein 1 OS=Rattus norvegicus OX=10116 GN=Ufd1 PE=1 SV=1	Ufd1	1	FVAFSGEGQS(1.0)LR	28	10	S10	0.000199408	1377.61986	9913846.75	9368190.875	9452955.5	11105797.56	8085945.063	8005991.938	6199554.75	4918575.063	6659059.25	6636242.5	5556931.75	6338822.063	3575127.719	2941097.063	2858051.063	3084268.781	0.839818202	1.132746285	1.052635557	5.580416274	2.15140408	0.667463341	0.713295209	1.149495472	0.749828414	0.820020609	1.166213813	1.16332675	1.155815712	5.683159939	2.292129053	0.613469995	0.55944492	0.503857935	NA	0.558924283	0.381156016	0.198307417
P37285	460	S	Kinesin light chain 1 OS=Rattus norvegicus OX=10116 GN=Klc1 PE=1 SV=2	Klc1	1	VDS(1.0)PTVTTTLK	15	15	S3	0.000932844	1241.60248	1212552.75	712405.8125	720005	714375.25	784094.375	811266.5625	882788.25	864208.625	997425.875	1051589	1081269.25	834980.6875	762175	692983.9375	617042	728567.25	0.31413907	1.624172763	2.264034033	0.179399021	1.095436222	2.935237344	2.507169055	2.968352972	2.669459482	2.770054713	2.483771717	2.645439343	1.960782494	2.104862267	2.298713955	1.83514418	2.215342296	1.37331573	2.270700733	1.923625735	2.528722949	0.106361797
P35565	563	S	Calnexin OS=Rattus norvegicus OX=10116 GN=Canx PE=1 SV=1	Canx	1	QKS(1.0)DAEEDGGTGS(1.0)QDEEDSKPK	49	51	S13	1.4e-07	2496.92872	1081909	9537896.75	8308084.5	2635968.156	250055.6797	1797052.906	3047977.938	3220711.719	5095414.578	3240818.633	3292577.605	10847900	2597273.047	3358698.656	2421761.359	5141687.781	0.346043223	2.797898118	2.280471293	0.783778757	1.552047848	0.056767741	0.403982444	0.700146484	0.774243222	0.483784973	1.184995821	0.73132775	0.721002846	2.512801203	1.287531905	0.534941415	0.779791484	0.522512457	1.2118051	0.762262614	0.311707512	0.16421721
P35565	553	S	Calnexin OS=Rattus norvegicus OX=10116 GN=Canx PE=1 SV=1	Canx	1	QKS(1.0)DAEEDGGTGS(1.0)QDEEDSKPK	100	64	S3	8.61e-10	2416.96239	2822749.406	12645732.03	11688413.38	5204263.5	2868012.211	3343530.063	5680330.219	5787930.563	7940867.297	5198068.227	4899367.459	10847900	4342089.848	4584204.787	4015473.656	7195345.641	0.600372353	2.466788979	2.133477232	1.029014162	1.557413181	0.432966836	0.499822275	0.86767967	0.925246852	0.681428908	1.228044141	0.780024146	0.71342729	1.670963166	1.098114686	0.594697571	0.707750529	0.576117185	1.127684161	0.751562362	0.437538937	0.103211281
Q9ES53	209	S	Ubiquitin recognition factor in ER-associated degradation protein 1 OS=Rattus norvegicus OX=10116 GN=Ufd1 PE=1 SV=1	Ufd1	1	EPERPVQHEES(1.0)IEGEADHSGYAGEVGFR	23	23	S11	1.57e-05	3191.37019	930013.8125	1017351.719	1251849.5	655034.75	593443.875	1092433.938	610367.625	466244.2188	578537.125	575954.4375	507980.2031	511237.9688	241705.8594	316220.625	417255.4531	166885.4375	0.830465822	1.296693464	1.469439892	3.46952856	1.766531935	0.516375426	1.025979362	1.192964548	0.749247552	0.871141722	1.068035819	1.064282396	1.113754833	4.831630355	2.019425851	0.43719806	0.634055761	0.775406474	NA	0.615553432	0.493136696	0.132238164
P35565	173	S	Calnexin OS=Rattus norvegicus OX=10116 GN=Canx PE=1 SV=1	Canx	0.995	TS(0.995)ELNLDQFHDK	5	15	S2	0.000305088	1526.65228	1380267	629109.5	552380.125	559362.5625	514884.5313	645503.875	698586.875	690549.375	447624.3125	535069.625	499673.1563	543238.5625	307846.3125	357093.375	394624.5	388971.5313	3.180204409	1.329406624	1.092229907	1.198116476	1.699989354	0.842029003	1.045328516	1.155978696	1.195838718	1.059793733	0.749899866	0.869801072	0.788205196	0.906474027	0.82859504	0.456746139	0.597229918	0.613340529	0.66038501	0.581925399	0.623411982	0.193715821
Q9ES53	247	S	Ubiquitin recognition factor in ER-associated degradation protein 1 OS=Rattus norvegicus OX=10116 GN=Ufd1 PE=1 SV=1	Ufd1	1	GVEPSPS(1.0)PIKPGDIK	15	15	S7	0.00031981	1600.79822	1637680.5	983875.8125	1131877.625	869014.4375	1060435.375	1016169.625	1072532.625	864930.625	728959.375	918904.4375	792696.9375	849767.6875	770051.125	805922.5625	937939.625	985975.375	0.94155752	0.807405672	0.855430033	2.963592121	1.391996336	0.594094367	0.614461906	1.349683295	0.894908144	0.863286928	0.866449437	1.0932624	1.119013452	5.170780789	2.062376519	0.896800662	1.040437239	1.122244792	NA	1.019827564	0.620179023	0.350050679
P31000	55	S	Vimentin OS=Rattus norvegicus OX=10116 GN=Vim PE=1 SV=2	Vim	0.997	SLYSS(0.997)SPGGAYVTR	28	75	S5	0.000108417	1524.67301	37054029.53	28322308.07	31343767.31	30767139.17	20676720.82	24148272.97	21024569.61	22756118.78	21790171.25	24435113.98	24488483.04	23146938.94	13763856.73	14081636.66	13197669.33	12537859.1	1.619165796	1.240560901	1.319704978	1.305675145	1.371276705	0.917576512	1.099033556	1.009149673	1.003812964	1.007393176	0.961908666	1.082239141	1.107249213	1.067001647	1.054599667	0.586704037	0.594635244	0.55732666	0.504967572	0.560908378	0.734638875	0.004572197
P31000	339	S	Vimentin OS=Rattus norvegicus OX=10116 GN=Vim PE=1 SV=2	Vim	1	GTNES(1.0)LER	4	4	S5	0.100574	985.39863	360527	0	363930.8438	266614.5	0	16863.97266	0	0	0	0	21914.50195	0	79884.30469	244040.5625	87445.92188	138271.1094	2.039597117	NA	1.983787921	1.464814071	1.829399703	NA	0.099365468	NA	NA	0.099365468	NA	NA	0.128282029	NA	0.128282029	0.440850268	1.33416716	0.478082507	0.720978425	0.74351959	0.054315887	NA
P31000	419	S	Vimentin OS=Rattus norvegicus OX=10116 GN=Vim PE=1 SV=2	Vim	0.996	ISLPLPNFS(0.996)SLNLR	15	16	S9	0.000228121	1650.86148	701517.625	162994.4531	362875.9688	390185.875	111106.7891	146569.7344	223789.0625	0	243348.2969	166398.875	209706.7969	217771.1875	176361.0469	275851.2813	241703.4219	177097.0781	2.744081636	0.63909414	1.367686095	1.482252282	1.558278538	0.441370989	0.597133917	0.961545611	NA	0.666683506	0.961621285	0.65972329	0.848786702	0.898616743	0.842187005	0.672952117	1.042737712	0.913688034	0.638489946	0.816966952	0.427833336	0.111230516
P31000	9	S	Vimentin OS=Rattus norvegicus OX=10116 GN=Vim PE=1 SV=2	Vim	0.997	SVSSS(0.997)SYR	6	43	S5	0.02185	952.37717	5335076	1003655.305	4201422.969	4375717.969	537271.3438	787341.4063	707198.0625	652128.5781	1063225.094	1003986.828	0	0	1244929.813	1513908.641	1214390.969	1354261.932	2.966918706	0.559478227	2.25128887	2.363232779	2.035229645	0.303433453	0.456033898	0.43199497	0.366097699	0.389390005	0.597320707	0.565908271	NA	NA	0.581614489	0.675356305	0.81359138	0.65264988	0.694147771	0.708936334	0.191324849	0.008578081
P31000	10	S	Vimentin OS=Rattus norvegicus OX=10116 GN=Vim PE=1 SV=2	Vim	1	SVSSSS(1.0)YRR	7	8	S6	0.0281471	1108.47828	178000.9219	58384.29297	0	0	204083.5938	144477.4219	341488.875	394852.75	386144.3125	157754.6875	0	0	400246.6875	301168.0625	597557.9375	574088.25	0.567305671	0.186519597	NA	NA	0.376912634	0.660553066	0.479583083	1.195484708	1.270365734	0.901496648	1.243259631	0.509600841	NA	NA	0.876430236	1.244358948	0.927567285	1.840482069	1.68638899	1.424699323	2.391792067	0.128067699
P31000	34	S	Vimentin OS=Rattus norvegicus OX=10116 GN=Vim PE=1 SV=2	Vim	0.996	SYVTTS(0.996)TR	16	42	S6	0.00816338	994.42412	4109338.938	4178202.313	3050702.875	4323133.063	2356402.875	2334858.969	2430693.188	2321007.25	2639159.938	2568275.375	716697.9688	1628722.063	1993380.688	1535170.5	1801445.188	1757036.063	1.642478153	1.673981572	1.174890338	1.678102114	1.542363044	0.956493292	0.971979913	1.067162054	0.936489399	0.983031164	1.065640369	1.040452399	0.296409031	0.68673671	0.772309627	0.777214581	0.592960671	0.695833588	0.647280525	0.678322341	0.637353941	0.003006176
P31000	459	S	Vimentin OS=Rattus norvegicus OX=10116 GN=Vim PE=1 SV=2	Vim	1	DGQVINETS(1.0)QHHDDLE	29	31	S9	0.000228121	1916.76581	3972727.125	2377942.625	2444384.719	2117764.781	1432734.219	1773954.875	1692229.125	1544278.281	1449608	1595584.156	1499764.891	1387512.25	1137835.969	1035193.297	1361523.953	1334921.813	2.241244529	1.344731096	1.328739511	1.160300212	1.518753837	0.820863389	1.042346407	1.048654112	0.879477637	0.947835386	0.826168058	0.912374654	0.87549024	0.82575836	0.859947828	0.626185808	0.564369574	0.742305179	0.694129597	0.65674754	0.624087566	0.030533841
P30835	304	T	ATP-dependent 6-phosphofructokinase, liver type OS=Rattus norvegicus OX=10116 GN=Pfkl PE=1 SV=3	Pfkl	1	GGT(1.0)PSAFDR	24	24	T3	0.0637667	987.39315	2080446.5	2959099.375	1848465	2120201.5	1995603.125	3879407	3685245.75	2344940.5	1412698.5	1737076.125	532453.5625	1152197.375	1657662.5	1734001.125	1540195.25	2704664.875	0.749995034	1.372216219	1.333787719	1.739345049	1.298836005	1.572710087	1.660512254	2.634172772	1.227079219	1.773618583	0.776850638	0.623609698	0.271548845	0.698545928	0.592638777	0.593150763	0.611935433	0.588596386	1.019298947	0.703245382	1.365544669	0.235272711
P30835	773	T	ATP-dependent 6-phosphofructokinase, liver type OS=Rattus norvegicus OX=10116 GN=Pfkl PE=1 SV=3	Pfkl	0.997	RT(0.997)LSIDKGF	10	15	T2	0.0192062	1116.5449	1628149.5	1048053.938	1077593.25	894851.25	700877.5625	744796	723567	625505.5625	659573.375	690515	823023.3125	903082.25	522235.2188	435422.0938	467036.7188	515588.4063	1.572626607	1.302195336	2.083338541	1.966930253	1.731272684	1.479946982	0.854168554	1.385753733	0.877003756	1.149218256	0.971808431	0.664196572	1.124625334	1.466982367	1.056903176	0.500685069	0.411714527	0.478214061	0.520619896	0.477808388	0.663799681	0.058072049
P19945	304	S	60S acidic ribosomal protein P0 OS=Rattus norvegicus OX=10116 GN=Rplp0 PE=1 SV=2	Rplp0	1	EES(1.0)EESDEDMGFGLFD	17	16	S3	2.95e-05	2422.85574	5052639.5	531708.5625	925808.9375	603071.375	898789.4375	565109.0625	428867.25	596955.5	493359.2188	534551.625	574199.5	502900.75	615775.25	535847.4375	631776.6875	878337.5625	5.872194517	0.669248292	1.074434061	0.65885238	2.068682313	1.021514826	0.697690473	0.483872775	0.65833946	0.715354384	0.540206069	0.5906747	0.699973122	0.509072203	0.584981524	0.640792559	0.545735873	0.72400771	0.796459637	0.676748945	0.345801953	0.289797758
P19945	307	S	60S acidic ribosomal protein P0 OS=Rattus norvegicus OX=10116 GN=Rplp0 PE=1 SV=2	Rplp0	1	VEAKEESEES(1.0)DEDMGFGLFD	16	16	S10	2.95e-05	2422.85574	5052639.5	531708.5625	925808.9375	603071.375	898789.4375	565109.0625	428867.25	596955.5	493359.2188	534551.625	574199.5	502900.75	615775.25	535847.4375	631776.6875	878337.5625	5.872194517	0.669248292	1.074434061	0.65885238	2.068682313	1.021514826	0.697690473	0.483872775	0.65833946	0.715354384	0.540206069	0.5906747	0.699973122	0.509072203	0.584981524	0.640792559	0.545735873	0.72400771	0.796459637	0.676748945	0.345801953	0.289797758
P19836	362	S	Choline-phosphate cytidylyltransferase A OS=Rattus norvegicus OX=10116 GN=Pcyt1a PE=1 SV=2	Pcyt1a	1	AVTCDIS(1.0)EDEED	47	52	S7	0.00684259	1462.49273	3651061.25	3599634.5	3738254	5439654	2411979.75	3255933	3542297.25	3105180.75	6480605.219	4825040.5	4404221.625	3600790	4438971.531	3937338.75	4155241.156	4980177.719	0.864530264	0.874795008	0.716912228	1.076614097	0.883212899	0.482793889	1.809718476	0.731574612	0.605367973	0.907363737	1.401963299	1.089117507	0.943572553	0.737657408	1.043077692	1.077522582	2.853965157	2.782511768	1.101794182	1.953948423	1.027344299	0.744595963
P19836	323	S	Choline-phosphate cytidylyltransferase A OS=Rattus norvegicus OX=10116 GN=Pcyt1a PE=1 SV=2	Pcyt1a	1	MLQAISPKQS(1.0)PSSS(1.0)PTHER	11	16	S14	0.000428105	2320.94341	935996.6875	819727.4375	747885.4375	1080613.75	391802.2188	612178.4375	594451.8125	571295.1875	717470.6875	653724.4375	730058.4375	701961.5	875240.375	781555.6875	792476.5	781378	1.232773348	1.108064919	0.797774409	1.18961688	1.082057389	0.436217255	1.892611315	0.682870139	0.619499506	0.907799554	0.863322549	0.820760296	0.869984674	0.7998675	0.838483754	1.181732576	3.151038115	2.951719005	0.961534024	2.06150593	0.838956938	0.359685944
P19836	347	S	Choline-phosphate cytidylyltransferase A OS=Rattus norvegicus OX=10116 GN=Pcyt1a PE=1 SV=2	Pcyt1a	0.994	TS(0.996)PSSS(0.994)PASLSR	15	21	S6	0.0134099	1336.51817	802338.625	882566.125	834298.9375	870578.625	442520.8438	1209286.125	1302524.25	1237975	1359461.625	1235347.625	1272437.375	967299.9375	1113450.5	1048407.625	1009721.313	1044645.063	0.748915939	0.845491871	0.630715005	0.679220957	0.726085943	0.349169362	2.649591503	1.0604098	0.951390306	1.252640243	1.159317317	1.099201348	1.074624761	0.781146274	1.028572425	1.065440563	2.995645016	2.665364387	0.911042593	1.90937314	1.725195557	0.489043294
P19836	315	S	Choline-phosphate cytidylyltransferase A OS=Rattus norvegicus OX=10116 GN=Pcyt1a PE=1 SV=2	Pcyt1a	1	MLQAIS(1.0)PK	16	16	S6	0.000428105	2320.94341	935996.6875	819727.4375	747885.4375	1080613.75	391802.2188	612178.4375	594451.8125	571295.1875	717470.6875	653724.4375	730058.4375	701961.5	875240.375	781555.6875	792476.5	781378	1.232773348	1.108064919	0.797774409	1.18961688	1.082057389	0.436217255	1.892611315	0.682870139	0.619499506	0.907799554	0.863322549	0.820760296	0.869984674	0.7998675	0.838483754	1.181732576	3.151038115	2.951719005	0.961534024	2.06150593	0.838956938	0.359685944
P19836	331	S	Choline-phosphate cytidylyltransferase A OS=Rattus norvegicus OX=10116 GN=Pcyt1a PE=1 SV=2	Pcyt1a	1	QSPSSSPT(0.96)HERS(1.0)PS(1.0)PSFR	20	12	S14	0.0031602	2210.83048	353894.2891	1396143.5	898167.7656	1033399.609	0	656363.0469	756161.6563	856745.375	838172.0469	824498.9063	950526.4063	1061819.219	931663.625	983508.1563	912210.8906	675753.2969	0.392332746	1.588538962	0.806444655	0.957584264	0.936225157	NA	1.708046167	0.731152882	0.781995486	1.073731512	0.848934481	0.871332237	0.953433139	1.018421169	0.923030256	1.058822307	3.337672907	2.859933604	0.699944699	1.989093379	1.146873168	0.688201314
P19836	319	S	Choline-phosphate cytidylyltransferase A OS=Rattus norvegicus OX=10116 GN=Pcyt1a PE=1 SV=2	Pcyt1a	1	MLQAISPKQS(1.0)PSSS(1.0)PTHER	16	16	S10	0.000428105	2320.94341	935996.6875	819727.4375	747885.4375	1080613.75	391802.2188	612178.4375	594451.8125	571295.1875	717470.6875	653724.4375	730058.4375	701961.5	875240.375	781555.6875	792476.5	781378	1.232773348	1.108064919	0.797774409	1.18961688	1.082057389	0.436217255	1.892611315	0.682870139	0.619499506	0.907799554	0.863322549	0.820760296	0.869984674	0.7998675	0.838483754	1.181732576	3.151038115	2.951719005	0.961534024	2.06150593	0.838956938	0.359685944
P19836	329	S	Choline-phosphate cytidylyltransferase A OS=Rattus norvegicus OX=10116 GN=Pcyt1a PE=1 SV=2	Pcyt1a	1	QSPSSSPT(0.96)HERS(1.0)PS(1.0)PSFR	19	12	S12	0.0031602	2210.83048	353894.2891	1396143.5	898167.7656	1033399.609	0	656363.0469	756161.6563	856745.375	838172.0469	824498.9063	950526.4063	1061819.219	931663.625	983508.1563	912210.8906	675753.2969	0.392332746	1.588538962	0.806444655	0.957584264	0.936225157	NA	1.708046167	0.731152882	0.781995486	1.073731512	0.848934481	0.871332237	0.953433139	1.018421169	0.923030256	1.058822307	3.337672907	2.859933604	0.699944699	1.989093379	1.146873168	0.688201314
P19836	325	T	Choline-phosphate cytidylyltransferase A OS=Rattus norvegicus OX=10116 GN=Pcyt1a PE=1 SV=2	Pcyt1a	0.96	QSPSSSPT(0.96)HERS(1.0)PS(1.0)PSFR	9	12	T8	0.0031602	2210.83048	229899.7813	871585.1875	446453.1406	674493.7344	0	397175.125	571597.5156	594335.625	569051.2031	464710.6563	639905.0625	680462.4688	657573.7813	693818.5625	652374.4844	460906.9063	0.38889683	1.513186627	0.611656826	0.953677351	0.866854408	NA	1.577075063	0.84333227	0.827749795	1.082719043	0.879441969	0.749361145	0.979391755	0.995854417	0.901012321	1.140310892	3.592746405	3.120847199	0.728456483	2.145590245	1.249020634	0.475335931
P19804	44	S	Nucleoside diphosphate kinase B OS=Rattus norvegicus OX=10116 GN=Nme2 PE=1 SV=1	Nme2	1	FLRAS(1.0)EEHLK	18	18	S5	0.000253929	1309.63003	2698243.5	2189983.5	1581803.125	1773520	1661290.375	1565125.5	1987962.5	1938964.375	943438.6875	1706056.375	1653390.5	1531959.5	1372907.375	1069856.75	981916.875	1003232.188	1.829210429	1.321838667	1.086173752	1.098367164	1.333897503	1.542421855	1.194529395	1.625784289	1.300649511	1.415846263	0.491495421	0.780953597	0.800131601	0.73335718	0.70148445	0.882758355	0.747145852	0.730381547	0.635250741	0.748884124	1.061435575	0.614195676
P16290	238	T	Phosphoglycerate mutase 2 OS=Rattus norvegicus OX=10116 GN=Pgam2 PE=1 SV=2	Pgam2	1	FLGDEET(1.0)VRK	1	1	T7	0.04263	1273.58241	353264.625	218390.0781	168027.3125	227586.9375	200181.5781	201234.6875	142213.0625	130239.1953	216229.4219	189822.125	183644.3281	179276.4688	84343.14063	60942.63281	61373.74609	54789.35547	2.023790291	1.18361232	0.90482641	1.2550052	1.341808555	1.050368447	1.052676126	0.718172373	0.676931655	0.87453715	1.354030458	1.223053954	1.219450314	1.06267204	1.214801691	0.57299099	0.467922179	0.438507062	0.371136528	0.46263919	0.651760005	0.096128682
P15791	338	S	Calcium/calmodulin-dependent protein kinase type II subunit delta OS=Rattus norvegicus OX=10116 GN=Camk2d PE=1 SV=1	Camk2d	1	ANVVTS(1.0)PK	9	9	S6	0.0230199	895.42847	2665100.875	0	2494713.625	2667592	51435.61719	0	59824.8125	558067.5469	364896.375	187843.4531	0	0	764769.4063	1162276.844	842459.625	1012409.656	2.605148752	NA	2.778086458	2.838863861	2.74069969	0.044951217	NA	0.05579232	0.486584272	0.195775936	0.288930549	0.15619125	NA	NA	0.2225609	0.78636085	1.116819998	0.851661186	0.903072616	0.914478662	0.07143283	0.013023749
P15791	276	S	Calcium/calmodulin-dependent protein kinase type II subunit delta OS=Rattus norvegicus OX=10116 GN=Camk2d PE=1 SV=1	Camk2d	0.997	S(0.997)TVASMMHR	14	23	S1	0.0033087	1099.44243	3587074.5	4633693	4537221	3673554.75	2667182.75	2751074.75	2668958.75	2569053.25	1302662.625	1873601.875	2114276.25	2046335.625	1666599.75	1736829.75	1841704.75	607609.5	1.489395114	2.15514655	2.146177541	1.660589664	1.862827217	0.990104257	1.008201785	1.057269229	0.951469911	1.001761295	0.43813356	0.661741855	0.736248367	0.778971653	0.653773859	0.727902722	0.708894325	0.790839623	0.230219234	0.614463976	0.537763935	0.005695231
Q9EPF2	608	S	Cell surface glycoprotein MUC18 OS=Rattus norvegicus OX=10116 GN=Mcam PE=1 SV=2	Mcam	1	KS(1.0)EFVVEVK	1	1	S2	0.00701799	1144.56497	285794.125	209154.6563	180654.7969	237039.8125	258686.25	264836.2188	277164.75	310367.4063	180136.2813	242981.6094	321684.4688	252995.8281	176030.4531	128258.8047	135043.0938	134418.9531	1.89397189	0.890824392	0.686099601	0.931844208	1.100685023	1.592336446	1.572893817	1.799817636	1.895306187	1.715088522	0.624563417	0.939661134	1.408115162	0.880486359	0.963206518	0.764218532	0.54680757	0.461967162	0.652856381	0.606462411	1.558201016	0.05870168
P15205	1786	S	Microtubule-associated protein 1B OS=Rattus norvegicus OX=10116 GN=Map1b PE=1 SV=3	Map1b	0.989	ESS(0.989)PTYSPGFSDSTSGAK	1	5	S3	0.000131605	1884.75351	1384504.375	170548.9844	125943.8672	125987.625	134560.4219	161935.7344	100545.6719	146707.875	328225.125	228182.4688	192376.5313	302219.4063	171216.125	114912.9609	96963.45313	135494.1563	5.379449055	0.800423915	0.560747501	0.522028437	1.815662227	0.636007256	0.790793872	0.476994873	0.76071216	0.66612704	1.052720411	0.782683109	0.560560135	1.196710383	0.898168509	0.65391192	0.470688245	0.411386536	0.635523115	0.542877454	0.366878283	0.422630441
P15205	1248	S	Microtubule-associated protein 1B OS=Rattus norvegicus OX=10116 GN=Map1b PE=1 SV=3	Map1b	1	DVSDERLSPAKS(1.0)PSLSPSPPS(1.0)PIEK	4	4	S12	0.00438075	2860.24544	1870802.625	2173118.5	2083188.375	4099110.75	2407042.5	5234446.5	5393295.5	5510767.5	1990528.75	3878857.5	3488673.25	3709587.5	5304568.5	5376793.5	5084940	5599161.5	0.450861192	0.632594986	0.575294582	1.05348254	0.678058325	0.70566716	1.585487357	1.586996484	1.772353872	1.412626218	0.395987151	0.825237452	0.630524305	0.911095178	0.690711022	1.256597149	1.366026461	1.338132907	1.628940415	1.397424233	2.083340277	0.040238907
P15205	2027	S	Microtubule-associated protein 1B OS=Rattus norvegicus OX=10116 GN=Map1b PE=1 SV=3	Map1b	1	S(1.0)PDTSAYCYETMEK	16	13	S1	3.32e-05	1761.63835	616156.6875	513509.1875	501861.3438	593844.8125	732656.3125	702332.6875	875814.375	993433.625	592506.6875	718020.4375	666887.0625	692856.25	368040.1563	364091.0938	317546.4375	358769.0625	0.9768074	0.983316768	0.911692486	1.003953383	0.968942509	1.412925732	1.399386854	1.695261535	2.101745353	1.652329868	0.775369629	1.004881385	0.792860386	1.11939705	0.923127113	0.573514107	0.608483352	0.549697236	0.686594121	0.604572204	1.705291957	0.001808241
P15205	1257	S	Microtubule-associated protein 1B OS=Rattus norvegicus OX=10116 GN=Map1b PE=1 SV=3	Map1b	1	DVSDERLSPAKS(1.0)PSLSPSPPS(1.0)PIEK	3	4	S21	0.00438075	2860.24544	1870802.625	2173118.5	2083188.375	4099110.75	2407042.5	5234446.5	5393295.5	5510767.5	1990528.75	3878857.5	3488673.25	3709587.5	5304568.5	5376793.5	5084940	5599161.5	0.450861192	0.632594986	0.575294582	1.05348254	0.678058325	0.70566716	1.585487357	1.586996484	1.772353872	1.412626218	0.395987151	0.825237452	0.630524305	0.911095178	0.690711022	1.256597149	1.366026461	1.338132907	1.628940415	1.397424233	2.083340277	0.040238907
P15205	1420	S	Microtubule-associated protein 1B OS=Rattus norvegicus OX=10116 GN=Map1b PE=1 SV=3	Map1b	1	RSES(1.0)PFEGK	17	19	S4	0.00195062	1116.47213	4152575	3461144.5	4162037.5	3767315	4376218	4465150.5	5177177	4259567.5	4682980.5	4768803	215457.25	741215.4375	3040041.25	3219461.5	3559900	3148924.25	1.105865724	1.11335098	1.270099536	1.069891292	1.139801883	1.417702563	1.494507668	1.683390182	1.51381876	1.527354793	1.029449428	1.121126234	0.043030132	0.201165089	0.598692721	0.795784568	0.903834717	1.035192805	1.012312142	0.936781058	1.340017784	0.001368711
P15205	561	S	Microtubule-associated protein 1B OS=Rattus norvegicus OX=10116 GN=Map1b PE=1 SV=3	Map1b	1	KES(1.0)KEEAPEATK	8	8	S3	5.2e-05	1426.64613	1061261.586	0	253942.1875	187689.125	0	0	51267.36035	192452.2656	130620.9453	149211.1719	135357.6143	0	219654.1797	345270.4375	198875.168	171603.875	3.914525641	NA	1.073342707	0.738275766	1.908714705	NA	NA	0.230889679	0.947334146	0.589111912	0.397710699	0.485867958	0.374426037	NA	0.419334898	0.796392741	1.342570076	0.80100604	0.764101598	0.926017614	0.308643251	0.267861751
P15205	1874	S	Microtubule-associated protein 1B OS=Rattus norvegicus OX=10116 GN=Map1b PE=1 SV=3	Map1b	1	TPGDFNYAYQKPESTTES(1.0)PDEEDYDYESHEK	22	22	S18	1.51e-11	3751.47556	5864947	6429495.5	5850373.5	5800993	1377817.625	1978061.5	2038677.625	2644351.75	2685184.25	5705568.5	5682735.5	2314477.75	859407.25	858687.25	873894.8125	1102685.375	1.715789728	2.271979039	1.961238548	1.809777225	1.939696135	0.490335087	0.727305539	0.72820791	1.032387319	0.744558964	0.648443016	1.473530453	1.246763464	0.690043113	1.014695012	0.24713264	0.264823095	0.279162878	0.389420586	0.2951348	0.383853404	0.000952978
P14141	100	S	Carbonic anhydrase 3 OS=Rattus norvegicus OX=10116 GN=Ca3 PE=1 SV=3	Ca3	1	QFHLHWGS(1.0)S(1.0)DDHGSEHTVDGVK	54	39	S9	9.17e-06	2635.03989	2285086.719	2901797.188	3142839.625	2983023.523	565568.3594	1039161.32	934632.9727	790061.5547	4164625.797	3731486.477	2899376.758	3146916.508	2258914.469	2429690.359	1775393.797	2362709.25	0.859056624	1.173633979	1.22699417	1.194342657	1.113506858	0.340992006	0.604600432	0.571699041	0.463916519	0.495301999	1.46300632	1.322268955	0.961054785	1.04904988	1.198844985	1.0921377	1.146503869	0.856793109	1.086591816	1.045506623	0.444812707	0.001758988
Q9Z1W6	142	T	Protein LYRIC OS=Rattus norvegicus OX=10116 GN=Mtdh PE=1 SV=2	Mtdh	1	TVEIPEDEVVRT(1.0)PR	11	11	T12	0.010138	1719.83131	778752.6875	572810.7656	519887.8281	331130.3125	514401.3594	557232.0313	247499.2969	498987.4063	203760.9219	366125.8594	485797.4063	331439.7813	114807.25	148235.9688	401013.375	222697	1.909711249	1.388640408	1.337581704	0.822089555	1.364505729	1.080084925	1.375987382	0.604600937	1.206726497	1.066849935	0.683611025	1.019836049	1.48199497	0.861157532	1.011649894	0.245409946	0.370423896	0.917386516	0.582316437	0.528884199	0.781858158	0.36298326
P13084	125	S	Nucleophosmin OS=Rattus norvegicus OX=10116 GN=Npm1 PE=1 SV=1	Npm1	1	CGSGPVHISGQHLVAVEEDAES(1.0)EDEDEEDVK	28	17	S22	1.93e-13	3446.42136	1535089.875	5048379.125	2917867	3490771.75	1514703.25	4591699.938	4406828.125	5154183.688	7729806.75	7936130.875	8522076.375	9630198.25	5398352.875	5634495.75	6244378	6359353.25	0.284246162	1.019752328	0.557211548	0.656911287	0.629530331	0.352513323	0.963373679	0.782113076	1.189272377	0.821818114	1.410903742	1.362653601	1.455669058	1.52804688	1.43931832	0.936875566	0.925528234	1.066886326	1.22615166	1.038860446	1.305446414	0.494741595
P11980	41	T	Pyruvate kinase PKM OS=Rattus norvegicus OX=10116 GN=Pkm PE=1 SV=3	Pkm	1	LDIDSAPIT(1.0)AR	16	16	T9	0.000361722	1251.59806	3878781.25	3001460.5	3169860.5	2719196	2287502	2989307.75	3453851	3017217.75	4728968.5	4403979	4567779	4430311.5	2413232.75	2366203	1970170.25	2228105.5	1.1670372	0.861961034	0.903637272	0.770391591	0.925756774	0.571584365	0.743947949	0.854367563	0.764124632	0.733506127	1.759262097	1.667261588	1.683822914	1.638951689	1.687324572	0.831937719	0.803890657	0.650266739	0.749854392	0.758987377	0.792331363	0.107386092
P11980	77	S	Pyruvate kinase PKM OS=Rattus norvegicus OX=10116 GN=Pkm PE=1 SV=3	Pkm	1	LNFS(1.0)HGT(1.0)HEYHAETIK	46	37	S4	5.92e-08	1963.86982	6453776.063	5636952.813	5372819.75	4301490.656	7786603.844	6009553.813	3630531.063	4888895.906	16664689.75	7287179.781	2972584.063	2468620.813	2653527.031	3686222.266	2809397.781	2566106.75	1.176759965	0.981033823	0.928198446	0.738540958	0.956133298	1.179102386	0.906355828	0.544246808	0.750331046	0.845009017	3.75704103	1.671870249	0.664064184	0.553440396	1.661603965	0.554369976	0.758946354	0.561934374	0.523359954	0.599652664	0.883777418	0.460802793
P11762	39	S	Galectin-1 OS=Rattus norvegicus OX=10116 GN=Lgals1 PE=1 SV=2	Lgals1	1	DS(1.0)NNLCLHFNPR	18	18	S2	0.000132004	1566.6519	302216.0625	494803.5625	470558.1563	405255.625	516312.5	520590.0313	574786.4375	483946.2813	1746748.125	580224.75	1441832.563	1518070.563	1724761.75	1924302.75	1487014.25	1668174.375	0.316882916	0.551791429	0.515294645	0.449468031	0.458359255	0.505452916	0.529209782	0.591105448	0.501765544	0.531883422	1.744192587	0.596398854	1.373466573	1.637061132	1.337779787	1.5388101	1.787688392	1.275708661	1.545523513	1.536932666	1.160407292	0.240649952
P11730	380	T	Calcium/calmodulin-dependent protein kinase type II subunit gamma OS=Rattus norvegicus OX=10116 GN=Camk2g PE=1 SV=1	Camk2g	0.997	GST(0.997)ESCNTTTEDEDLK	3	17	T3	9.93e-05	1866.69467	366305.6875	1023482.25	534600.9375	750223.0938	395777.4375	1309909.406	1714145.813	1857678.125	1775519	1945399.875	1681496.688	1307096.438	1199454.656	1018747.813	869440.9063	963327.6875	0.354774217	0.916808525	0.464609076	0.662934995	0.599781703	0.267076251	0.888395011	1.154013884	1.260507744	0.892498223	1.397631759	1.965240394	1.641645204	1.356704721	1.59030552	1.078772952	0.96809794	0.766761493	0.839724813	0.9133393	1.488038427	0.483935396
P11730	276	S	Calcium/calmodulin-dependent protein kinase type II subunit gamma OS=Rattus norvegicus OX=10116 GN=Camk2g PE=1 SV=1	Camk2g	0.997	S(0.997)TVASMMHR	14	23	S1	0.0033087	1099.44243	3587074.5	4633693	4537221	3673554.75	2667182.75	2751074.75	2668958.75	2569053.25	1302662.625	1873601.875	2114276.25	2046335.625	1666599.75	1736829.75	1841704.75	607609.5	1.614065935	1.92840421	1.83197859	1.508132573	1.720645327	0.836198721	0.866841566	0.834790734	0.809879943	0.836927741	0.476400135	0.879339531	0.958997564	0.986795265	0.825383124	0.69638597	0.766800421	0.754592909	0.246070746	0.615962512	0.486403402	0.000650792
P11530	2720	S	Dystrophin OS=Rattus norvegicus OX=10116 GN=Dmd PE=1 SV=2	Dmd	1	LLEDS(1.0)R	20	20	S5	0.0781498	812.35498	1293063.75	1253621.625	1048627.875	1111056.375	421298.625	958266.625	474997.875	619141.6875	1308486.75	1417059.75	0	0	999754.625	983898.0625	1219220.625	838096.5	1.269277993	1.256970674	1.110286711	1.091378002	1.181978345	0.406135328	0.826130437	0.430715896	0.514173902	0.544288891	1.348310931	1.483025798	NA	NA	1.415668365	1.054857882	1.031294011	1.351090434	0.848985454	1.071556945	0.460489731	0.002676946
P11507	191	T	Sarcoplasmic/endoplasmic reticulum calcium ATPase 2 OS=Rattus norvegicus OX=10116 GN=Atp2a2 PE=1 SV=1	Atp2a2	1	VDQSILTGESVSVIKHT(1.0)DPVPDPR	15	17	T17	2.6e-08	2669.3182	2843589.5	2166862.5	0	2997197.75	3650691	3139214.25	3247855.5	2620189.75	0	1924194.75	1589287.625	1765890.25	0	1212086	0	1227586	1.142624035	0.874172529	NA	1.187915247	1.06823727	1.544522314	1.405178992	1.387736522	1.171268727	1.377176638	NA	0.8794283	0.732742626	0.841716464	0.817962463	NA	0.452161696	NA	0.480799209	0.466480452	1.289204821	0.058257287
P11505	1178	S	Plasma membrane calcium-transporting ATPase 1 OS=Rattus norvegicus OX=10116 GN=Atp2b1 PE=1 SV=3	Atp2b1	1	NSS(1.0)PPPSPNK	1	1	S3	0.02185	1104.47213	193975.5469	0	197456.4063	0	0	38661.41016	0	81697.30469	56567.69531	79829.94531	0	0	95167.73438	0	0	120582.9766	1.39479235	NA	1.961786352	NA	1.678289351	NA	0.297181986	NA	0.65440616	0.475794073	0.427786657	0.95614128	NA	NA	0.691963969	1.198061567	NA	NA	1.844052903	1.521057235	0.283499429	0.144315471
P10888	58	S	Cytochrome c oxidase subunit 4 isoform 1, mitochondrial OS=Rattus norvegicus OX=10116 GN=Cox4i1 PE=1 SV=1	Cox4i1	1	LLSAS(1.0)QK	13	13	S5	0.0443287	826.40701	4050701.25	78112.42188	3617007.5	3744878.25	618237.375	1078389.375	994263.125	2957993.5	1982473.125	1474973.375	0	0	3119366	3210691.25	2963008	3018852.25	1.700722572	0.032645239	1.578303708	1.605805024	1.229369136	0.195418671	0.347718752	0.318304557	1.032499178	0.473485289	1.123067536	0.870904699	NA	NA	0.996986117	1.194410094	1.383981715	1.166851043	1.294915025	1.26003947	0.38514493	0.67322643
P0DP29	111	T	Calmodulin-1 OS=Rattus norvegicus OX=10116 GN=Calm1 PE=1 SV=1	Calm1	1	HVMT(1.0)NLGEK	1	1	T4	0.0019672	1108.48567	311893.3125	228549.5313	257010.7344	283085.8438	415851.7188	345649.5938	461851.0625	446492.8438	247306.2344	235001.625	252550.1094	241934.7813	138590.5938	122488.6953	135321.9063	164957.1094	1.189051212	0.88923258	0.969126211	1.034802382	1.020553096	1.325537225	1.115943454	1.481633364	1.506564245	1.357419572	0.986159548	0.921922157	1.085295621	0.896808949	0.972546569	0.525914955	0.46084845	0.495452822	0.68174027	0.540989124	1.330082263	0.021800867
P09495	126	Y	Tropomyosin alpha-4 chain OS=Rattus norvegicus OX=10116 GN=Tpm4 PE=1 SV=3	Tpm4	1	KY(1.0)EEVAR	13	13	Y2	0.00416517	974.43429	2346833.25	20466.70898	590091.625	428649.0938	113558.6172	71574.73438	89612.16406	160594.0625	60789.10156	68669.79688	18030.05469	0	70152.70313	73612.53125	86073.26563	97146.72656	8.814526947	0.07257895	2.036516221	1.663610871	3.146808247	0.410421324	0.263090772	0.339427242	0.553675303	0.39165366	0.204359394	0.219254795	0.064544793	NA	0.162719661	0.268136346	0.208903539	0.273166438	0.39815835	0.287091168	0.124460606	0.29662838
P08721	283	S	Osteopontin OS=Rattus norvegicus OX=10116 GN=Spp1 PE=1 SV=2	Spp1	1	AS(1.0)LEHQS(1.0)HEFHS(1.0)HEDK	307	169	S12	2.55e-06	2077.78009	68372977.76	85919603.39	81119785.69	85950649.44	12145148.92	17783285.87	24627838.53	23854252.53	120569362.2	109993077.8	141590396.3	101012608.3	137465866	135685667.3	150692505.1	147725015.9	0.934853027	1.282496389	1.111042691	0.96731765	1.073927439	0.123757618	0.215942686	0.355046077	0.289928772	0.246168788	0.897393565	1.548314955	1.02425284	1.40496112	1.21873062	1.382403971	1.371734388	1.472336678	1.450974182	1.419362305	0.229222924	0.000686439
P08721	170	T	Osteopontin OS=Rattus norvegicus OX=10116 GN=Spp1 PE=1 SV=2	Spp1	1	SFPVSDEQYPDAT(1.0)DEDLTSR	21	34	T13	4.62e-05	2351.95512	2564706.375	893482.6875	1560451.688	598788.3125	203449.5313	205423.3438	150446.3125	0	1970062.938	1754329.313	1818172.938	1820214.125	3508028.75	3380495.929	3580773.78	3104669.125	1.751468094	0.666125048	1.067480657	0.336588287	0.955415522	0.103545571	0.124589665	0.108329242	NA	0.112154826	0.732372154	1.233419496	0.656922752	1.264494474	0.971802219	1.762012476	1.706955518	1.747423202	1.523093965	1.68487129	0.117388532	0.005243083
P08721	219	S	Osteopontin OS=Rattus norvegicus OX=10116 GN=Spp1 PE=1 SV=2	Spp1	1	TSHES(1.0)SQLDEPS(1.0)VETHS(1.0)LEQS(1.0)K	95	28	S12	4.31e-07	2615.05459	2431344.063	2048514.539	2586401.297	1780108.184	181893.9219	523601.4297	1279588.938	602463	2424712.922	4549346.703	3034380.078	3518416.844	2582838.359	4283314.203	4351811.188	6786231.563	1.117662665	1.028036222	1.190982391	0.673553078	1.002558589	0.062315024	0.213763126	0.620203733	0.246184873	0.285616689	0.606752806	2.153022004	0.737987213	1.645286334	1.285762089	0.87325847	1.455866201	1.42952252	2.240989353	1.499909136	0.284887778	0.020440445
P08721	311	S	Osteopontin OS=Rattus norvegicus OX=10116 GN=Spp1 PE=1 SV=2	Spp1	1	ISHELES(1.0)SS(1.0)SEVN	29	41	S7	0.00436486	1577.5768	14084311.5	12643360.63	13020178.44	10850883.44	3211787.516	4220972.5	4215804.969	4267150.688	26064442.5	26817358	21380788.25	22584723.88	34995389.25	34080597.88	32539171.38	36167310.88	0.923719009	0.905256867	0.855394204	0.585774501	0.817536145	0.156986143	0.245858046	0.291530734	0.248776239	0.235787791	0.930550277	1.810736928	0.741895107	1.506776786	1.247489774	1.688092901	1.652679619	1.524991358	1.70399091	1.642438697	0.28841268	0.000329371
P08721	37	S	Osteopontin OS=Rattus norvegicus OX=10116 GN=Spp1 PE=1 SV=2	Spp1	1	HS(1.0)DAVATWLKPDPSQK	22	22	S2	6.19e-07	1859.86875	2074024.625	1753010.5	1673855.625	1616347.25	0	557226.9375	0	373818.5938	2849612.5	2225411	2387917.5	2186321.25	2955949.25	3455327	3117162	3475462.5	1.167459789	1.077252681	0.943824239	0.748899941	0.984359163	NA	0.278565783	NA	0.187049082	0.232807433	0.873174358	1.289654456	0.711151084	1.251906444	1.031471585	1.223788174	1.438117542	1.253845513	1.405359471	1.330277675	0.236506594	0.001588827
P08721	273	S	Osteopontin OS=Rattus norvegicus OX=10116 GN=Spp1 PE=1 SV=2	Spp1	1	AS(1.0)LEHQS(1.0)HEFHS(1.0)HEDK	233	73	S2	0.000517192	2157.74642	19224013.88	30773457.63	32914055.13	24838978.06	721903.7188	5841545.328	5810193.922	5092634.609	31689936.63	33414563.6	40637632.44	28922635.89	37741831.5	33174467.57	41922992.94	39663059.17	0.920706428	1.609008887	1.579078078	0.979201192	1.271998646	0.025767165	0.248469165	0.293404863	0.216813481	0.196113668	0.826200814	1.647585676	1.029722109	1.40910985	1.228154612	1.329478541	1.174784677	1.434782326	1.364614896	1.32591511	0.154177576	0.010732661
P08721	228	S	Osteopontin OS=Rattus norvegicus OX=10116 GN=Spp1 PE=1 SV=2	Spp1	1	TSHES(1.0)SQLDEPS(1.0)VETHS(1.0)LEQS(1.0)K	49	135	S21	1.01e-11	2535.08826	7759792.719	7123139.75	8776416.031	8889785.586	3241789.859	3738280.414	4158936.617	3666779.742	20446231.45	21003081.22	20500912.34	21299641.25	22892866.72	23766756.84	22153479.63	22645598.75	0.690163153	0.691636903	0.781922948	0.650809735	0.703633185	0.214880379	0.295284852	0.390016991	0.289903282	0.297521376	0.989924482	1.923179277	0.964693546	1.927098059	1.451223841	1.497556046	1.562963296	1.407992149	1.44687913	1.478847655	0.422835907	0.000460316
P08721	278	S	Osteopontin OS=Rattus norvegicus OX=10116 GN=Spp1 PE=1 SV=2	Spp1	1	AS(1.0)LEHQS(1.0)HEFHS(1.0)HEDK	382	146	S7	4.88e-08	1997.81376	98641526.24	102123450	94210627.53	95400270.49	25918744.89	30810500.13	35975174.27	33339643.97	171911497.6	163765549	201638257.7	129999965.6	190180021.9	180323862.3	201136593.5	199219057.7	0.996739949	1.126555528	0.953601853	0.793474168	0.967592874	0.195184938	0.276495759	0.383287419	0.299467502	0.288608904	0.945614556	1.703647487	1.077977145	1.336273006	1.265878048	1.413410231	1.347263332	1.452345041	1.44610477	1.414780843	0.298275144	0.000230353
P08721	212	S	Osteopontin OS=Rattus norvegicus OX=10116 GN=Spp1 PE=1 SV=2	Spp1	1	TSHES(1.0)SQLDEPS(1.0)VETHS(1.0)LEQS(1.0)K	44	4	S5	3.02e-05	2695.02092	0	375349.625	432395.5938	1073532.031	0	0	660630.9375	0	906338.9063	1016018.375	1500089.188	1558310.188	1114308	2228417.625	2500752.188	2560868.563	NA	0.381106903	0.402839597	0.821829824	0.535258775	NA	NA	0.647834794	NA	0.647834794	0.458863541	0.972842326	0.738137724	1.474312581	0.911039043	0.762240973	1.532426231	1.662007874	1.710960051	1.416908782	1.210320736	NA
P08721	239	S	Osteopontin OS=Rattus norvegicus OX=10116 GN=Spp1 PE=1 SV=2	Spp1	1	ASHES(1.0)TEQSDAIDS(1.0)AEKPDAIDS(1.0)AER	34	92	S5	3.14e-12	2919.15649	2294556.391	5218489.953	5409698.773	5257774.32	0	0	731583.1094	808162.7031	10062528.83	12111601.39	9081244.844	8824589.016	14929717.79	15613752.9	17380990.88	16061669.76	0.320341202	0.795360395	0.756540631	0.60419498	0.619109302	NA	NA	0.10769048	0.100295057	0.103992769	0.764730386	1.740807484	0.67077055	1.253252071	1.107390123	1.533016823	1.611753328	1.733984583	1.610836841	1.622397894	0.167971581	0.005349589
P08721	224	S	Osteopontin OS=Rattus norvegicus OX=10116 GN=Spp1 PE=1 SV=2	Spp1	1	TSHES(1.0)SQLDEPS(1.0)VETHS(1.0)LEQS(1.0)K	42	28	S17	4.31e-07	2615.05459	2966608.406	2522335.664	4129505.672	2271452.527	181893.9219	692081.5859	832842.6328	821092.5938	4257128.453	6320031.578	4478435.266	4454351.031	4599968.797	5331136.016	4838913.125	7213408.063	1.047949443	0.972720419	1.461245825	0.660457503	1.035593297	0.047885999	0.217122608	0.3102006	0.257833238	0.208260611	0.818623121	2.298446856	0.836991302	1.600642795	1.388676018	1.195133033	1.392441886	1.221474958	1.830490186	1.409885016	0.201102703	0.008353781
P08721	180	S	Osteopontin OS=Rattus norvegicus OX=10116 GN=Spp1 PE=1 SV=2	Spp1	1	MKS(1.0)QES(1.0)DEAIK	138	6	S3	8.63e-05	1361.56544	8983478.016	18826025.02	17817979.16	13382654.77	1779668.947	5184609.27	4402348.875	4507085.234	26310822.95	29819481.28	1482134.268	2803305.137	34280592.3	33391860.85	33566007.02	37755140.36	0.646857006	1.479883241	1.285189982	0.793171603	1.051275458	0.095502173	0.331548795	0.334231832	0.288486974	0.262442443	1.031300795	2.210543021	0.056463249	0.205335493	0.87591064	1.815487864	1.777794697	1.727110372	1.952929931	1.818330716	0.249641939	0.007079832
P08721	257	S	Osteopontin OS=Rattus norvegicus OX=10116 GN=Spp1 PE=1 SV=2	Spp1	1	ASHES(1.0)TEQSDAIDS(1.0)AEKPDAIDS(1.0)AER	104	92	S23	3.14e-12	2919.15649	9608003.203	9339453.766	11372764.49	10303223.26	4135977.719	3364574.375	3729038.484	3347089.109	19015088.31	25427670.94	24030209.75	19942268.13	26521060.57	26368105.27	28197888.16	27746647.52	0.751688981	0.797685256	0.891284181	0.663497454	0.776038968	0.241153455	0.23377756	0.307610734	0.232776417	0.253829542	0.809823798	2.048079154	0.994665699	1.587118932	1.359921896	1.526079605	1.525320742	1.576442964	1.559417333	1.546815161	0.3270835	1.74e-05
P08721	183	S	Osteopontin OS=Rattus norvegicus OX=10116 GN=Spp1 PE=1 SV=2	Spp1	1	MKS(1.0)QES(1.0)DEAIK	95	79	S6	0.000166028	1425.53685	6743962.625	16346860.75	15115851.88	10960937.31	1228669	4289813.5	3343519	3584817.25	21271376.81	25226477.75	1093790.375	1463558	28581685	28345554.48	28086184.38	31968829.2	0.585090043	1.548270929	1.313666994	0.782737881	1.057441462	0.079442464	0.330532074	0.305851718	0.276465685	0.248072985	1.004593346	2.253197595	0.050206065	0.129165749	0.859290689	1.823797589	1.818317494	1.741233161	1.992420858	1.843942276	0.23459737	0.009832796
P08721	26	S	Osteopontin OS=Rattus norvegicus OX=10116 GN=Spp1 PE=1 SV=2	Spp1	1	VAEFGS(1.0)SEEKAHYSK	26	28	S6	4.44e-06	1828.71905	1736501.063	3024531.375	3507477.875	2801258.992	0	447174.8281	218247.4375	422582.1875	2963176.25	2727093.25	2575470.125	2266647.625	4230375.375	4808116	4721112	5412039.5	0.768081313	1.460478887	1.554075786	1.019873986	1.200627493	NA	0.175661723	0.101784319	0.166153691	0.147866578	0.713471736	1.241844573	0.602702784	1.019872852	0.894472986	1.376234076	1.572476956	1.492220779	1.719649345	1.540145289	0.123157748	0.000354469
P08721	313	S	Osteopontin OS=Rattus norvegicus OX=10116 GN=Spp1 PE=1 SV=2	Spp1	1	ISHELES(1.0)SS(1.0)SEVN	47	41	S9	0.00436486	1577.5768	1212647.75	2363402.25	3163560	1829050.875	371909	525500.4375	714081.375	776915.1875	3900663.75	3821951.5	2903334.75	2833353	5241091.5	5417492.5	5778787	6372940	0.507137878	1.079031372	1.325295024	0.629619651	0.885270981	0.115914649	0.19517856	0.314875352	0.288822921	0.22869787	0.888008334	1.645552207	0.642396301	1.20537435	1.095332798	1.612108922	1.675200947	1.726969649	1.914599798	1.732219829	0.258336572	0.005568951
P08721	294	S	Osteopontin OS=Rattus norvegicus OX=10116 GN=Spp1 PE=1 SV=2	Spp1	1	LVLDPKS(1.0)KEDDR	16	16	S7	0.00231211	1494.71996	501101.25	353616.9688	337916.4688	363231.3438	68711.78906	75611.01563	112288.1563	55683.20313	398125.625	352730.0313	436901.4375	338057.625	686045.3125	540888.25	615541.0625	539010.4375	1.713632599	1.320171551	1.157568487	1.022437223	1.303452465	0.17511919	0.229638629	0.404879471	0.16927121	0.244727125	0.741138722	1.241851814	0.790478821	1.176014947	0.987371076	1.725544988	1.367656342	1.50420107	1.324146996	1.480387349	0.187753011	0.000295395
P08721	27	S	Osteopontin OS=Rattus norvegicus OX=10116 GN=Spp1 PE=1 SV=2	Spp1	1	VAEFGSS(1.0)EEK	47	28	S7	4.44e-06	1828.71905	7739252.563	7392799.875	7914342.375	8140555.492	765322	1857020.578	1620944.313	1983664.938	10337149.75	11136101.25	9486184.625	7930465.125	15953169.38	15060724	15971247	15915174.5	1.098059175	1.145092892	1.124829422	0.95069645	1.079669485	0.080924715	0.233997429	0.242490315	0.250185251	0.201899427	0.798389243	1.62665333	0.712086634	1.144604006	1.070433303	1.664772748	1.579973427	1.619280873	1.622127272	1.62153858	0.187001143	0.000707236
P08721	147	S	Osteopontin OS=Rattus norvegicus OX=10116 GN=Spp1 PE=1 SV=2	Spp1	1	GDS(1.0)LAYGLR	8	8	S3	0.0184379	1031.45575	345607.5313	160869.6719	219873	184210.8594	39843.52344	0	50234	34766.08203	220237.5	274907.3125	245213.4531	290364.8438	579265.9375	462586.8125	515514.1563	634551	1.502875364	0.763693312	0.957760182	0.659350138	0.970919749	0.129124234	NA	0.230322892	0.134388522	0.164611883	0.521336557	1.230725417	0.564155201	1.28443957	0.900164186	1.852674036	1.48733988	1.601905888	1.98222567	1.731036368	0.169542213	0.001143866
P07335	309	S	Creatine kinase B-type OS=Rattus norvegicus OX=10116 GN=Ckb PE=1 SV=2	Ckb	1	HEKFS(1.0)EVLK	3	3	S5	0.00710785	1196.57112	1456506.375	702427.8438	900163.9063	641919.4063	678826.6563	959289.9688	762313.3125	474824.4063	944225.9063	851810.7188	1029350.219	952803.9063	395872.0469	186430.2813	220536.7188	198279.2813	2.016787644	0.869272768	1.197771903	0.994491841	1.269581039	1.010852913	1.419737516	1.119699566	0.714752515	1.066260628	1.276120242	1.167951085	1.416455527	1.311200941	1.292931949	0.57518254	0.255432236	0.313357432	0.270339223	0.353577858	0.839852357	0.545239628
P07150	37	S	Annexin A1 OS=Rattus norvegicus OX=10116 GN=Anxa1 PE=1 SV=2	Anxa1	1	GGPGSAVS(1.0)PYPSFNPSSDVAALHK	3	4	S8	0.000605556	2422.10748	115213.5781	129047.7891	117355.3359	68535.33594	1321456.875	1325564.656	92005.05469	140277.1406	205259.7109	134442.0313	158324.3906	72213.33594	124280.1563	93002.28906	0	102151.4922	0.421219851	0.459272014	0.429072008	0.244557513	0.388530346	5.098537076	4.65129691	0.34966312	0.54147538	2.660243122	0.790261615	0.43064145	0.573001042	0.258950607	0.513213678	0.420636917	0.320458994	NA	0.338845605	0.359980505	6.846937819	0.1494383
P06686	496	S	Sodium/potassium-transporting ATPase subunit alpha-2 OS=Rattus norvegicus OX=10116 GN=Atp1a2 PE=1 SV=1	Atp1a2	0.995	YQLSIHEREDS(0.995)PQSHVLVMK	10	16	S11	0.000192941	2476.16904	717389.5625	486876.4063	663733	513012.4375	598622.375	609045.75	490571.75	373557.0625	239894.3594	248693.0313	196423.9844	174418.625	386549.5938	333423.8438	254509	291249.2813	1.673686059	1.217155796	1.692655144	1.287096677	1.467648419	1.229232793	1.244203656	1.029397394	0.84598983	1.087205918	0.647281778	0.634563416	0.516831574	0.475273576	0.568487586	0.960515103	0.821025555	0.642106753	0.669255923	0.773225833	0.740780901	0.052991854
P05197	57	T	Elongation factor 2 OS=Rattus norvegicus OX=10116 GN=Eef2 PE=1 SV=4	Eef2	1	AGETRFT(1.0)DTR	4	7	T7	0.136344	1233.52596	275139.5	233067.5469	251401.625	162632.5938	344699.1875	348087.5313	379574.7188	310156.6563	178149.8281	220456.5156	157417.3438	154105.5156	70098.36719	57572.01563	56672.17578	98651.21094	1.247509793	1.039491041	1.131900718	0.72705747	1.036489756	1.845292046	1.79658747	1.938480526	1.689018641	1.817344671	0.796576495	0.985159547	0.70972993	0.695483292	0.796737316	0.347428932	0.315169529	0.295375945	0.541632159	0.374901641	1.753364817	0.003044941
P05197	59	T	Elongation factor 2 OS=Rattus norvegicus OX=10116 GN=Eef2 PE=1 SV=4	Eef2	1	FTDT(1.0)RKDEQER	10	10	T4	0.0699564	1584.60911	519515.1563	5502192	4403958.5	3751810.75	430075.5313	1427230.875	2256712.75	2487420.25	4804688.5	2451846.5	0	0	753498.75	924900.625	934635.5625	1206347.875	0.21338167	2.223015827	1.796186138	1.51939238	1.437994004	0.20856309	0.667301344	1.044018787	1.227072916	0.786739034	1.946144952	0.992532592	NA	NA	1.469338772	0.338305052	0.458665135	0.441281181	0.599987847	0.459559804	0.547108703	0.489687014
P04797	208	S	Glyceraldehyde-3-phosphate dehydrogenase OS=Rattus norvegicus OX=10116 GN=Gapdh PE=1 SV=3	Gapdh	0.996	GAAQNIIPAS(0.996)TGAAK	32	93	S10	0.000153057	1449.70973	199445268.8	151665118.3	155757286.8	161184422.5	147427121.9	147055591.4	146797536.3	137722846	152859007.1	148424386.6	134098598.7	129948961.1	69691994	72637144	68980140	67076838	1.483287477	1.137945342	1.110463454	1.186292194	1.229497117	0.964461646	0.931211792	0.942559342	0.883011428	0.930311052	1.299702725	1.290876685	1.218057941	1.2377574	1.261598688	0.545256923	0.573308403	0.545479787	0.528360064	0.548101294	0.756659808	0.007458318
P04797	182	T	Glyceraldehyde-3-phosphate dehydrogenase OS=Rattus norvegicus OX=10116 GN=Gapdh PE=1 SV=3	Gapdh	0.995	VIHDNFGIVEGLMTTVHAITAT(0.995)QK	6	12	T22	1.25e-05	2675.32626	0	4550127.5	9247151	4505429	17617604	11964273	13225443	3655405.75	9665529	2103760.25	1114364.125	10835869	2474496	637000.625	1084669.875	1460559.25	NA	0.710812925	1.372650276	0.690400045	0.924621082	2.399664208	1.577427089	1.768056824	0.487968718	1.55827921	1.711097194	0.380953348	0.210749661	2.148931248	1.112932863	0.403089151	0.104680421	0.178586335	0.239537017	0.231473231	1.685316548	0.389384461
P04692	162	Y	Tropomyosin alpha-1 chain OS=Rattus norvegicus OX=10116 GN=Tpm1 PE=1 SV=3	Tpm1	1	HIAEDADRKY(1.0)EEVAR	27	27	Y10	5.72e-07	1881.84908	2634645.75	1925645.125	2067611.375	2244636.25	1933311.125	1274861.25	1721820.375	1497454.5	1122697.625	825668.9375	1312152.25	492054.9063	893049	906044.5625	909598	1022195.188	1.92840829	1.391369113	1.40247565	1.57724048	1.574873384	1.118964169	0.766193441	1.022951286	0.882016528	0.947531356	0.868106143	0.645571323	1.040765563	0.407482565	0.740481398	0.648871293	0.624582933	0.634566921	0.727629543	0.658912672	0.601655578	0.004043975
P04466	114	T	Myosin regulatory light chain 2, skeletal muscle isoform OS=Rattus norvegicus OX=10116 GN=Mylpf PE=1 SV=2	Mylpf	1	VLDPEGKGT(1.0)IKK	5	5	T9	0.005626	1364.71851	281302.5	208270.6563	169401.9219	239325.4219	217392.0469	202616.3125	200864.0938	174996.2813	74197.74219	95125.47656	113026.5547	82909.39844	108302.25	85908.01563	86975.32813	83762.98438	1.922057517	1.339776278	1.123088116	1.585818244	1.492685039	1.131980592	1.058963137	1.088329922	0.963729437	1.060750772	0.53724139	0.707034445	0.899169319	0.628619026	0.693016045	0.728975933	0.592600812	0.601273189	0.587061821	0.627477939	0.710632682	0.03572573
P02688	20	S	Myelin basic protein OS=Rattus norvegicus OX=10116 GN=Mbp PE=1 SV=3	Mbp	0.996	YLATAS(0.996)TMDHAR	3	3	S6	0.00120816	1416.59774	0	83502.90625	64408.98047	119712.7422	37280.45703	36637.14453	45363.43359	40671.33984	344072.25	342626.4688	402211.9063	400821.2813	24740.88867	24775.73242	40791.74609	0	NA	1.318033443	0.982923378	2.007567114	1.436174645	0.101429865	0.090409896	0.113031788	0.103852084	0.102180908	2.880626562	2.946891879	3.271273686	3.56611031	3.166225609	0.705444729	0.593466781	0.931909651	NA	0.743607054	0.071147968	2.99e-05
P02625	72	S	Parvalbumin alpha OS=Rattus norvegicus OX=10116 GN=Pvalb PE=1 SV=2	Pvalb	0.999	GFS(0.999)SDAR	6	12	S3	0.0330917	819.30327	1962828.156	520421.1719	746790.1094	675746.0781	0	0	0	448606.8594	433688.3594	489950.9531	17506.25195	0	535178.2969	619498.6406	459025.5469	740776.4063	3.066374496	0.802905247	1.126322159	1.041884824	1.509371682	NA	NA	NA	0.60290424	0.60290424	0.66460473	0.769340692	0.02833293	NA	0.487426117	0.935342742	1.11191172	0.830389341	1.438672201	1.079079001	0.39944054	NA
P02401	105	S	60S acidic ribosomal protein P2 OS=Rattus norvegicus OX=10116 GN=Rplp2 PE=1 SV=2	Rplp2	1	KEES(1.0)EES(1.0)DDDMGFGLFD	16	16	S7	7.46e-06	2109.69197	576707.4375	0	91187.78906	725535.8125	61946.71094	0	0	0	0	0	359991.5625	0	0	734420.75	0	0	1.350167995	NA	0.198588958	1.69874459	1.082500514	0.169240967	NA	NA	NA	0.169240967	NA	NA	0.823827506	NA	0.823827506	NA	1.60954139	NA	NA	1.60954139	0.15634262	NA
P02401	102	S	60S acidic ribosomal protein P2 OS=Rattus norvegicus OX=10116 GN=Rplp2 PE=1 SV=2	Rplp2	1	KEES(1.0)EES(1.0)DDDMGFGLFD	16	16	S4	7.46e-06	2109.69197	576707.4375	0	91187.78906	725535.8125	61946.71094	0	0	0	0	0	359991.5625	0	0	734420.75	0	0	1.350167995	NA	0.198588958	1.69874459	1.082500514	0.169240967	NA	NA	NA	0.169240967	NA	NA	0.823827506	NA	0.823827506	NA	1.60954139	NA	NA	1.60954139	0.15634262	NA
P01946	82	S	Hemoglobin subunit alpha-1/2 OS=Rattus norvegicus OX=10116 GN=Hba1 PE=1 SV=3	Hba1	1	AADHVEDLPGALS(1.0)TLSDLHAHK	16	41	S13	2.11e-10	2377.11838	1120325.25	1152756.563	1246666.125	1683215.25	5080072.75	4039497.5	3989360.5	3846471.375	2613839.063	0	1566284.375	2386157.313	1222618.875	1801670	1677463.969	2212342.875	0.517216577	0.528379254	0.569635566	0.780544945	0.598944086	1.885165654	1.488860227	1.444551696	1.431112745	1.562422581	1.328439694	NA	0.778154244	1.281634073	1.129409337	0.431956675	0.655322272	0.580208237	0.767980128	0.608866828	2.608628447	0.000159076
P01946	9	T	Hemoglobin subunit alpha-1/2 OS=Rattus norvegicus OX=10116 GN=Hba1 PE=1 SV=3	Hba1	1	MVLSADDKT(1.0)NIK	12	12	T9	0.00012963	1283.62427	328384.0625	286549.6563	0	241358.9688	1129018.625	1004612.594	423718.5313	352827.5938	195709.8438	201139.9688	152606	0	200016.625	179478.75	189921.7344	433922.0313	0.948020867	0.821325979	NA	0.699889074	0.82307864	2.619921068	2.315435656	0.959433277	0.820883264	1.678918316	0.621989687	0.641998214	0.474104631	NA	0.579364178	0.441898678	0.408225595	0.410783387	0.941925949	0.550708402	2.039803045	0.138265535
O88588	318	S	Phosphofurin acidic cluster sorting protein 1 OS=Rattus norvegicus OX=10116 GN=Pacs1 PE=1 SV=1	Pacs1	1	KLTS(1.0)TSAITR	4	7	S4	0.00148692	1157.59258	307196.7813	254777.8906	282253.75	239300.75	356792.6875	263154.8438	308088.4375	289584.4375	97990.11719	100792.5859	141925.3125	79476.10938	128265.6016	0	98303.24219	81953.52344	2.921872815	1.220066791	NA	NA	2.070969803	1.675609617	1.151820373	1.194146132	0.924483052	1.236514793	0.659851073	0.284497778	1.295581898	0.581063487	0.705248559	0.640558712	NA	NA	NA	0.640558712	0.597070412	0.241149542
Q925Q9	454	S	SH3 domain-containing kinase-binding protein 1 OS=Rattus norvegicus OX=10116 GN=Sh3kbp1 PE=1 SV=2	Sh3kbp1	1	TNS(1.0)LNRPGVLPPR	5	5	S3	0.00845737	1500.76825	258316.7344	132813.5781	144580.25	154648.1719	0	0	70750.61719	76013.16406	87542.5	86825.58594	52384.30078	69091.94531	95006.0625	98372.64844	87094.63281	85293.85156	2.719052728	1.322796419	1.609009178	1.471942441	1.780700191	NA	NA	0.532110411	0.634256665	0.583183538	0.877336868	0.8575664	0.405009127	1.599030653	0.934735762	0.672666898	1.38821003	0.572502236	0.666876351	0.825063879	0.327502373	0.011821774
O70593	306	S	Small glutamine-rich tetratricopeptide repeat-containing protein alpha OS=Rattus norvegicus OX=10116 GN=Sgta PE=1 SV=1	Sgta	1	S(1.0)RT(1.0)PS(1.0)ASHEEQQE	9	9	S5	0.000973752	1645.5891	290557.125	213365.5313	301799	203932.2188	193843.7969	305915.0625	225813.6875	366505.8438	220840.8281	296033.2188	0	0	120997.7031	110345.6797	186316.0781	150350.1719	1.371024768	1.724200363	2.34167605	1.782635083	1.804884066	1.294469555	1.57290866	1.490287164	1.750105126	1.526942626	0.496156138	1.001060534	NA	NA	0.748608336	0.69027009	0.646637486	0.69683682	0.737178591	0.692730747	0.846005932	0.266088666
O70593	304	T	Small glutamine-rich tetratricopeptide repeat-containing protein alpha OS=Rattus norvegicus OX=10116 GN=Sgta PE=1 SV=1	Sgta	1	S(1.0)RT(1.0)PS(1.0)ASHEEQQE	27	27	T3	0.000123503	1565.62277	1161269.438	890341.875	0	976742.2813	1531297.813	1007518.844	1545034.5	1363413.438	1552737.063	1169510.156	0	0	604335.0938	427127.4375	1033317	839834.7813	1.149731221	1.509627604	NA	1.79145602	1.483604948	2.145601937	1.086939516	2.13947609	1.366030389	1.684511983	0.731958534	0.829800034	NA	NA	0.780879284	0.723384671	0.525185311	0.810893629	0.86399693	0.730865135	1.135418148	0.673980954
O70593	302	S	Small glutamine-rich tetratricopeptide repeat-containing protein alpha OS=Rattus norvegicus OX=10116 GN=Sgta PE=1 SV=1	Sgta	1	S(1.0)RT(1.0)PS(1.0)ASHEEQQE	5	9	S1	0.000973752	1645.5891	290557.125	213365.5313	301799	203932.2188	193843.7969	305915.0625	225813.6875	366505.8438	220840.8281	296033.2188	0	0	120997.7031	110345.6797	186316.0781	150350.1719	1.371024768	1.724200363	2.34167605	1.782635083	1.804884066	1.294469555	1.57290866	1.490287164	1.750105126	1.526942626	0.496156138	1.001060534	NA	NA	0.748608336	0.69027009	0.646637486	0.69683682	0.737178591	0.692730747	0.846005932	0.266088666
Q925G1	628	S	Hepatoma-derived growth factor-related protein 2 OS=Rattus norvegicus OX=10116 GN=Hdgfl2 PE=1 SV=2	Hdgfl2	1	GGS(1.0)S(1.0)EELHDS(1.0)PQDSSDPARPGNEHQDHER	52	36	S3	7.37e-06	3330.27169	831123.125	1400971.953	1488065.797	921612.5938	179194.5313	897938.6719	987175.9531	983340.2188	1737910.492	2025189.719	1755668.063	2179400.547	1228451.406	1544415.523	1810048.5	1237725.328	0.591733906	0.925969483	1.190760637	1.462766184	1.042807553	0.127857763	0.766759841	0.601395115	0.895909367	0.597980521	1.396743673	1.588317688	0.85838678	1.359904059	1.30083805	0.829985277	1.463216811	1.64785631	0.901495252	1.210638413	0.573433247	0.189197763
Q925G1	367	S	Hepatoma-derived growth factor-related protein 2 OS=Rattus norvegicus OX=10116 GN=Hdgfl2 PE=1 SV=2	Hdgfl2	1	GGS(1.0)S(1.0)GEELEDEEPVK	130	121	S4	2.59e-06	1721.61906	2169375.234	4739756.344	5423227.938	4451512.094	871821.125	2267092.688	2889287.406	3127838.531	6203823.313	6324855.938	4580663.656	4975217.438	5054687.25	5100397.719	5915460.688	6023334.188	0.467163113	0.94753667	1.312601723	2.137011431	1.216078234	0.18814926	0.585537529	0.532388725	0.861940678	0.542004048	1.508070015	1.500358604	0.677394697	0.938979384	1.156200675	1.032950411	1.4615758	1.628885198	1.326932716	1.362586031	0.445698338	0.129492958
O35964	287	S	Endophilin-A2 OS=Rattus norvegicus OX=10116 GN=Sh3gl1 PE=1 SV=1	Sh3gl1	0.994	ITASS(0.994)SFR	1	18	S5	0.0130888	948.41864	668726.1875	400808.2188	444884.4063	381742.8438	1531838.875	1524730.375	1495319.5	1169206.75	1428512.875	1451352.875	1417433.125	1176301.375	1273943.875	1079320.5	996327.8125	997571.6875	0.719538528	0.442625591	0.469331296	0.833096383	0.61614795	1.987331124	1.961635528	2.079162205	1.583707666	1.902959131	0.880242955	1.022792857	0.988953301	1.267636409	1.03990638	0.910451533	0.676201298	0.74618793	0.693866398	0.75667679	3.088477583	0.002558043
O35821	6	S	Myb-binding protein 1A OS=Rattus norvegicus OX=10116 GN=Mybbp1a PE=1 SV=2	Mybbp1a	0.996	MAEMKS(0.996)PTK	4	9	S6	0.00977157	1013.43732	0	379244.8125	334701.75	0	210939.9531	249782.3438	374849.4063	363856.2813	275755.875	374666.5	0	0	401970.5	492518.2188	343757.3438	464669.0313	NA	1.445659137	1.021012053	NA	1.233335595	0.58263331	1.635215038	1.953029555	1.337604705	1.377120652	0.444597139	0.686406326	NA	NA	0.565501733	0.983462033	1.775578812	1.165923932	1.323924278	1.312222263	1.116582265	0.939949432
O35821	1255	S	Myb-binding protein 1A OS=Rattus norvegicus OX=10116 GN=Mybbp1a PE=1 SV=2	Mybbp1a	1	SPAPNNPTLS(1.0)PSTPPAK	7	9	S10	5.25e-05	1755.83131	548163	291529.375	239598.5313	134703.0781	162338.6094	250247.5313	282531.9063	175501.7656	250560.0625	292013.7188	208392.7031	233129.875	218493.75	193037.7656	208062.0781	236734.8281	7.02708573	1.610707629	1.059363914	0.769517584	2.616668714	0.649899831	2.374493996	2.133573584	0.935120416	1.523271957	0.585520192	0.775403589	0.562357073	0.526208056	0.612372228	0.774801714	1.008667606	1.022820212	0.977619173	0.945977176	0.582141694	0.65388183
O35821	14	S	Myb-binding protein 1A OS=Rattus norvegicus OX=10116 GN=Mybbp1a PE=1 SV=2	Mybbp1a	1	AEPAS(1.0)PAEAPQGDR	27	27	S5	6.01e-05	1475.61623	6179000	6068531	5305429.5	5117723.5	6629767.5	6139132.5	5768969.5	5019642.5	7848507.5	7962659.5	7576509	8941653	4960038	5413885.5	5493902	5696827.5	3.105255719	1.314412287	0.91959206	1.146123686	1.621345938	1.040486722	2.283609926	1.70785899	1.048509761	1.52011635	0.719003073	0.828888927	0.801516447	0.79120863	0.785154269	0.689525289	1.10899222	1.058768274	0.922261895	0.94488692	0.937564473	0.993610664
O09175	8	S	Aminopeptidase B OS=Rattus norvegicus OX=10116 GN=Rnpep PE=1 SV=2	Rnpep	0.997	MESSGPSS(0.997)CHSAAR	15	16	S8	0.000117306	1585.57708	915344.6875	1211295.375	1276074.875	993013.6875	1218543	1214193.375	1091757	1000361.813	1076501.375	1597380.25	1777448.5	1585584.5	719200.5	1131862.031	1360170.5	1290426	1.325207008	3.417212015	1.648632503	0.368906696	1.689989556	2.809856336	5.285112263	5.716351349	3.39702868	4.302087157	0.499432393	0.633926406	0.758780504	1.331740391	0.805969923	1.51123097	4.461339893	0.598054646	0.654925578	1.806387772	2.545629435	0.056811811
Q925G1	366	S	Hepatoma-derived growth factor-related protein 2 OS=Rattus norvegicus OX=10116 GN=Hdgfl2 PE=1 SV=2	Hdgfl2	1	GGS(1.0)S(1.0)GEELEDEEPVK	135	121	S3	2.59e-06	1721.61906	2975663.047	5350315.781	6145900.813	5044950.531	1178107.719	2684357.313	3259563.188	3470396.281	7184377.25	7286254.063	5512253.219	5962584.938	5674772.438	5690096.094	6463899.188	6737584.75	0.557314986	0.930256106	1.293730339	2.10639252	1.221923488	0.221127742	0.602988302	0.52237287	0.831754626	0.544560885	1.51891796	1.503252205	0.708966398	0.978727236	1.17746595	1.008594831	1.418142934	1.548030749	1.290919876	1.316422097	0.445658743	0.091475471
O08679	483	S	Serine/threonine-protein kinase MARK2 OS=Rattus norvegicus OX=10116 GN=Mark2 PE=1 SV=1	Mark2	1	NS(1.0)PLLDR	54	34	S2	0.0024102	1137.54121	7193596.438	7909715.938	8322029.375	7602265.563	7549416.75	8021740.438	7657248.688	7207953.5	5359363.188	5829165.188	2532694.75	3778129.313	5413431.375	4898848.563	5484388.906	5317101.438	1.284499197	1.535806123	1.706559574	1.569849679	1.524178643	1.283459642	1.245760027	1.206372749	1.271629205	1.251805406	0.819864222	0.891002925	0.354470584	0.570892488	0.659057555	0.768149046	0.633196037	0.785599942	0.71292599	0.724967754	0.821298351	0.020334556
Q925F0	37	T	Small muscular protein OS=Rattus norvegicus OX=10116 GN=Smpx PE=1 SV=1	Smpx	0.997	RKEST(0.997)PGTAEGAPATPEEK	7	45	T5	1.37e-05	2115.89954	9709246.75	7551463.828	4902933.5	6607961	8715505	9983246	7810282.328	8292771	11923600	17899188.31	18476220.5	10115616.06	3854996.25	3759305.031	3930396.219	4062751.25	1.099529067	0.776247437	0.569649093	0.813265914	0.814672878	1.282034931	1.350418505	1.145656414	1.289683247	1.266948274	1.101047039	1.69224648	1.497108562	0.866548204	1.289237571	0.477896993	0.633247461	0.526790709	0.599809476	0.55943616	1.555161966	0.015282991
Q925D6	211	T	Mitogen-activated protein kinase kinase 6 OS=Rattus norvegicus OX=10116 GN=Map2k6 PE=1 SV=1	Map2k6	1	T(1.0)IDAGCKPYMAPER	5	5	T1	0.000927845	1688.7172	972794.1875	985908.9531	1222632.953	915383.4531	261303.3438	461008.625	367736.5625	282392.5313	0	435509.6563	291731.2813	0	243215.3594	0	364317.7266	268495.9688	1.70526606	1.593733522	1.972651769	1.48584466	1.689374003	0.427085482	0.768576436	0.638564328	0.462566978	0.574198306	NA	0.779679265	0.604209036	NA	0.69194415	0.515047186	NA	0.813657713	0.564379211	0.631028036	0.33988821	0.001647677
M0RCE9	395	T	Voltage-dependent L-type calcium channel subunit alpha OS=Rattus norvegicus OX=10116 GN=Cacna1s PE=1 SV=2	Cacna1s	0.99	LSLDEGGS(0.99)DT(0.99)ESLYEIEGLNK	1	1	T10	0.00433332	2429.00445	249632.5625	0	0	494736.3125	424928.25	0	0	433234.1875	0	0	163559.2969	0	0	387749.375	0	0	0.612216408	NA	NA	1.230011504	0.921113956	0.967514901	NA	NA	1.06797867	1.017746785	NA	NA	0.495960495	NA	0.495960495	NA	1.111670132	NA	NA	1.111670132	1.104908658	0.729028981
M0RCE9	393	S	Voltage-dependent L-type calcium channel subunit alpha OS=Rattus norvegicus OX=10116 GN=Cacna1s PE=1 SV=2	Cacna1s	0.99	LSLDEGGS(0.99)DT(0.99)ESLYEIEGLNK	1	1	S8	0.00433332	2429.00445	249632.5625	0	0	494736.3125	424928.25	0	0	433234.1875	0	0	163559.2969	0	0	387749.375	0	0	0.612216408	NA	NA	1.230011504	0.921113956	0.967514901	NA	NA	1.06797867	1.017746785	NA	NA	0.495960495	NA	0.495960495	NA	1.111670132	NA	NA	1.111670132	1.104908658	0.729028981
M0RA39	160	S	Matrix-remodeling-associated 7 OS=Rattus norvegicus OX=10116 GN=Mxra7 PE=1 SV=1	Mxra7	1	DNKDTFGEMS(1.0)DGDMQEQLR	1	1	S10	0.00404833	2295.88937	472747.75	0	0	243665.125	0	168973.0313	0	0	0	149502.2344	0	0	218543.3594	0	223053.25	224486.4375	2.574876979	NA	NA	1.115020938	1.844948958	NA	0.478671216	NA	NA	0.478671216	NA	0.522826197	NA	NA	0.522826197	0.781355057	NA	0.980829193	1.001837186	0.921340479	0.259449571	NA
Q923Z2	162	Y	Tropomyosin 1, alpha, isoform CRA_a OS=Rattus norvegicus OX=10116 GN=Tpm1 PE=1 SV=1	Tpm1	1	HIAEDADRKY(1.0)EEVAR	27	27	Y10	5.72e-07	1881.84908	2634645.75	1925645.125	2067611.375	2244636.25	1933311.125	1274861.25	1721820.375	1497454.5	1122697.625	825668.9375	1312152.25	492054.9063	893049	906044.5625	909598	1022195.188	2.118104834	1.403325803	1.479222303	1.610603032	1.652813993	1.594595914	0.992850538	1.251339717	1.122456291	1.240310615	0.702041319	0.554647392	0.818879074	0.299743827	0.593827903	0.583931196	0.641294762	0.601346551	0.709156781	0.633932322	0.750423593	0.077481476
Q923Z2	221	Y	Tropomyosin 1, alpha, isoform CRA_a OS=Rattus norvegicus OX=10116 GN=Tpm1 PE=1 SV=1	Tpm1	1	EDKY(1.0)EEEIK	48	32	Y4	0.00105784	1262.51881	1966481	2211903	2515036.281	1573271.578	3016589.906	3085838.688	3176983.5	2591290.719	2388245.531	1962381.813	1113130.484	775293.8984	1706076.609	1584659.656	1823980.406	1883908.719	1.079225466	1.100387229	1.228304366	0.770625622	1.04463567	1.69848759	1.640557217	1.576157283	1.325956114	1.560289551	1.019473758	0.899894809	0.474218866	0.322403877	0.678997827	0.761521423	0.765669492	0.823176007	0.892206723	0.810643411	1.493620786	0.011580995
M0R9L0	345	S	Nascent polypeptide-associated complex subunit alpha OS=Rattus norvegicus OX=10116 GN=Naca PE=1 SV=1	Naca	1	HELAADSGAAPS(1.0)IDKGSSAVTK	8	8	S12	1.9e-07	2192.02308	317276.8125	301142.625	242826.4531	224266.5	275316.8125	303989.2188	253120.9375	300986.5	0	0	0	111678.1719	94311.71094	103778.4297	92984.85938	120248.1719	1.184674115	1.199408106	0.974663245	0.893649555	1.063098755	1.294089245	1.463884181	1.173061826	1.472525648	1.350890225	NA	NA	NA	0.586369844	0.586369844	0.523492746	0.564541257	0.50732714	0.64041713	0.558944568	1.270710005	0.036918726
M0R9L0	1354	S	Nascent polypeptide-associated complex subunit alpha OS=Rattus norvegicus OX=10116 GN=Naca PE=1 SV=1	Naca	0.991	RTSS(0.991)KETPTNPSPEGVTAAPLEIPLTSK	5	25	S4	1.56e-10	2988.49254	18275064	2349965	0	0	2078365.25	1519332.375	1233691.375	1456271.375	0	1473641.25	0	0	1237906.125	0	0	1414242	4.173247309	0.572414718	NA	NA	2.372831013	0.597458876	0.447461814	0.349666487	0.435725336	0.457578128	NA	0.464682751	NA	NA	0.464682751	0.420230341	NA	NA	0.460641262	0.440435802	0.192840588	0.429201893
M0R9L0	431	S	Nascent polypeptide-associated complex subunit alpha OS=Rattus norvegicus OX=10116 GN=Naca PE=1 SV=1	Naca	0.978	AMHPALDNPSTMSVAPATHVS(0.978)PPASSGLIK	9	10	S21	1e-05	3064.46317	0	2706605.469	1881652.5	2206486.547	114425.3906	205072.4844	216002.3281	986060.5	285161.0313	255004.7813	576379.7969	1994192.781	972675.1719	302172.8438	0	0	NA	2.327058066	1.630367583	1.897980034	1.951801894	0.116102458	0.213178522	0.216092046	1.041374479	0.396686876	0.292384837	0.283821946	0.630313526	2.260257862	0.866694543	1.165468103	0.354839158	NA	NA	0.760153631	0.203241363	0.017610725
M0R6Z9	2146	S	Myosin XVIIIb OS=Rattus norvegicus OX=10116 GN=Myo18b PE=1 SV=2	Myo18b	1	QSAISSSLHS(1.0)PR	11	11	S10	3.42e-05	1349.62092	1199396.125	783078.125	536586.625	570490.5625	321814.3438	397726.3125	354152.875	394980.5313	426894.4375	288421.25	445264.3438	319513.3125	344998.8438	237088.4844	280007.625	320328.9688	1.943455032	2.435540769	1.142893659	1.094644539	1.6541335	0.703506082	0.798279196	0.64529448	0.90467172	0.76293787	0.789998793	0.623271259	0.980190701	0.710970345	0.776107775	0.943767487	0.902722495	0.732590627	0.681992916	0.815268381	0.461231134	0.028571283
M0R6Z9	494	S	Myosin XVIIIb OS=Rattus norvegicus OX=10116 GN=Myo18b PE=1 SV=2	Myo18b	1	GGQS(1.0)GDS(1.0)DQAFEDR	10	9	S7	0.000444454	2594.01921	286800.375	275839.125	1047108.188	261382.625	0	142198.4844	403475.1094	191298.2344	544387.4688	375814.9375	115520.1172	134226.3125	222338.8125	647762.4063	163969.9844	640772.6094	0.576922666	1.065055427	2.768748876	0.622626208	1.258338294	NA	0.35431659	0.912661979	0.543941655	0.603640075	1.250662371	1.008207482	0.315701258	0.370788469	0.736339895	0.755072557	3.061861738	0.532576363	1.693610818	1.510780369	0.479712075	0.275452963
M0R6Z9	491	S	Myosin XVIIIb OS=Rattus norvegicus OX=10116 GN=Myo18b PE=1 SV=2	Myo18b	1	GGQS(1.0)GDS(1.0)DQAFEDR	10	9	S4	0.000444454	2594.01921	286800.375	275839.125	1047108.188	261382.625	0	142198.4844	403475.1094	191298.2344	544387.4688	375814.9375	115520.1172	134226.3125	222338.8125	647762.4063	163969.9844	640772.6094	0.576922666	1.065055427	2.768748876	0.622626208	1.258338294	NA	0.35431659	0.912661979	0.543941655	0.603640075	1.250662371	1.008207482	0.315701258	0.370788469	0.736339895	0.755072557	3.061861738	0.532576363	1.693610818	1.510780369	0.479712075	0.275452963
M0R6Z9	2362	S	Myosin XVIIIb OS=Rattus norvegicus OX=10116 GN=Myo18b PE=1 SV=2	Myo18b	1	KLSSPTALLS(1.0)PTLRPR	6	7	S10	0.00282583	1896.97079	1039733.313	502051.5	49576.47656	502234.7188	0	479883.0938	0	0	86329.33594	330814.2813	43666.09375	0	0	276441.2188	410531.9219	358394.5	2.050051623	1.900069838	0.128490974	1.172633685	1.31281153	NA	1.172025123	NA	NA	1.172025123	0.194399577	0.869891484	0.116968248	NA	0.393753103	NA	1.280788993	1.306981427	0.928487301	1.172085907	0.892759621	NA
M0R671	33	S	Tensin 2 OS=Rattus norvegicus OX=10116 GN=Tns2 PE=1 SV=1	Tns2	1	KAEPHS(1.0)FR	12	12	S6	0.00201802	1051.47207	166645.7031	102887.125	141981.9844	123214.1563	254831.7813	171194.8906	347007.4375	302657.9063	381473.2188	186183.75	58852.94141	680.5338135	305674.7188	239015.4844	491238.6875	451261.0313	0.758747853	0.45984258	0.576346931	0.57037534	0.591328176	1.246533046	0.669475057	1.687215633	1.541461915	1.286171413	1.529563412	0.793833684	0.228211505	0.002423463	0.638508016	1.270294537	0.979893777	2.307021989	1.838767575	1.598994469	2.175055181	0.019401071
M0R557	1003	T	Cardiomyopathy-associated 5 OS=Rattus norvegicus OX=10116 GN=Cmya5 PE=1 SV=2	Cmya5	1	TGDDT(1.0)PQFKPK	19	19	T5	0.000404032	1313.57732	2321893	1294154.25	1174492.375	1741547.875	1158346.125	1028150.563	1171581.75	1114958.25	979939.9375	1383849.875	1226842	1121687.125	553220.5625	469662.0313	492809.4375	537784.4375	1.821734301	1.178266456	1.056362639	1.36936417	1.356431891	0.844451674	0.90097391	1.027096576	0.82690016	0.89985558	0.914036959	1.345161865	1.313262845	1.122896216	1.173839471	0.627311346	0.432125015	0.438343215	0.501240445	0.499755005	0.663399015	0.021965085
M0R557	1721	S	Cardiomyopathy-associated 5 OS=Rattus norvegicus OX=10116 GN=Cmya5 PE=1 SV=2	Cmya5	0.993	LPIDLWSEVEREDTEPPPSQVS(0.993)PTPK	5	5	S22	3.9e-07	3026.43944	0	1152037.375	852899	0	0	572937.125	0	0	0	0	0	473891.7188	335875.75	380232.6563	0	0	NA	1.855106646	1.356767019	NA	1.605936833	NA	0.887988423	NA	NA	0.887988423	NA	NA	NA	0.839057733	0.839057733	0.673609679	0.618754273	NA	NA	0.646181976	0.552941065	NA
M0R557	2345	S	Cardiomyopathy-associated 5 OS=Rattus norvegicus OX=10116 GN=Cmya5 PE=1 SV=2	Cmya5	1	VGMEEAQNTAPLHVTES(1.0)QR	11	12	S17	1.13e-05	2176.96927	1270926.375	948581.8125	954792.625	855323.0625	725427.125	939035.375	821872	632330	722764.5	647960.8125	636085.375	765541.6875	348896.875	203530.2031	0	302451.3438	1.541722463	1.3352889	1.327745571	1.039816487	1.311143355	0.817660872	1.272273335	1.114001672	0.725072163	0.982252011	1.042327237	0.973816847	1.052740683	1.184894553	1.06344483	0.611680847	0.289531484	NA	0.435849316	0.445687216	0.749156838	0.095927746
M0R557	286	S	Cardiomyopathy-associated 5 OS=Rattus norvegicus OX=10116 GN=Cmya5 PE=1 SV=2	Cmya5	1	KLAQS(1.0)PEEDR	18	18	S5	7.21e-05	1252.55692	2840468.75	2766878.25	2953435.25	2645282.25	2205569.25	2975890.25	2905821.25	2561779	1991834.625	1974917.625	44242.62891	125519.9219	1617379.125	1796273.625	2119478	1483292	1.199838317	1.356242653	1.430145301	1.119812828	1.276509775	0.865659356	1.403984413	1.371505195	1.022883116	1.16600802	1.000247455	1.033533199	0.025497278	0.067650408	0.531732085	0.987385034	0.889787555	1.014972006	0.744310951	0.909113886	0.913434462	0.445493345
M0R557	3108	S	Cardiomyopathy-associated 5 OS=Rattus norvegicus OX=10116 GN=Cmya5 PE=1 SV=2	Cmya5	1	RHS(1.0)DTDDGTGMYFEK	95	38	S3	2.16e-08	1854.70003	3273983.469	3363881.563	2478614.359	3144558.484	25640264.02	3211760.75	3034965.906	3298807.984	23678622.83	2976238.688	2808951.984	2154872.297	10316726.23	3722644.656	1943625.938	2754834.922	0.46674048	0.5564861	0.405068009	0.449261675	0.469389066	3.396370786	0.511393069	0.483446759	0.444536741	1.208936839	4.013071449	0.525665505	0.546340619	0.391963453	1.369260256	2.125606589	0.622345698	0.314126165	0.466540778	0.882154808	2.575553898	0.336819398
M0R557	1963	S	Cardiomyopathy-associated 5 OS=Rattus norvegicus OX=10116 GN=Cmya5 PE=1 SV=2	Cmya5	1	QLESSES(1.0)KDLMPEK	1	7	S7	0.00294428	1700.74486	666195.9375	322820.3125	310355.4688	254565.3906	213525.0938	303914.2188	176424.2188	199831.8594	168583.2188	199924.2188	218793.3125	190549.5156	79776.36719	0	73471.57813	91554.85156	2.50934733	1.411023638	1.340103059	0.960945741	1.555354942	0.747310935	1.278564029	0.742528027	0.711500427	0.869975854	0.754909004	0.932968413	1.124379788	0.915781145	0.932009587	0.43428522	NA	0.313740516	0.409670983	0.385898906	0.559342328	0.064321312
M0R557	2991	S	Cardiomyopathy-associated 5 OS=Rattus norvegicus OX=10116 GN=Cmya5 PE=1 SV=2	Cmya5	1	LDES(1.0)FYGPEK	6	6	S4	0.00255214	1264.51333	991898.4375	799222.9375	922593.6875	948165	256962.7969	450499.7813	475244.8125	618489.125	520677.7188	467548.25	319826.9063	391760.7813	239776.2813	265201.3125	260241	219265.875	1.697470561	1.587148716	1.8099456	1.62614652	1.680177849	0.408600518	0.861077604	0.908758069	1.000503818	0.794735002	1.059315932	0.991297966	0.746741402	0.855423254	0.913194639	0.593039008	0.532220792	0.504897481	0.445760041	0.51897933	0.473006475	0.008325331
M0R557	806	S	Cardiomyopathy-associated 5 OS=Rattus norvegicus OX=10116 GN=Cmya5 PE=1 SV=2	Cmya5	1	LEVEAVS(1.0)VSDVK	11	11	S7	0.000200006	1354.65015	0	2858052.75	2671111.75	2840594.25	1637139.625	1819765.25	0	976554.5	1247456.875	0	1040437.5	0	1346527.875	0	0	1380075.5	NA	1.622055093	1.497589475	1.392292988	1.503979185	0.743977945	0.994051203	NA	0.451469947	0.729833032	0.725316788	NA	0.694251631	NA	0.70978421	0.95178327	NA	NA	0.801823189	0.87680323	0.48526804	0.030254279
M0R557	1999	S	Cardiomyopathy-associated 5 OS=Rattus norvegicus OX=10116 GN=Cmya5 PE=1 SV=2	Cmya5	1	KQEEPHLPLQEQAS(1.0)ILR	17	17	S14	2.31e-07	2096.05359	1211068.125	929777.5625	902694.25	691070.5	1031587.5	1211889.375	1049646.75	1447614.5	579089.625	516190.1875	528867.25	522150.2813	344913.1875	352869.7188	370896.75	339388.8125	1.403673151	1.250521372	1.199383565	0.802713344	1.164072858	1.110956637	1.568819799	1.359366099	1.585995611	1.406284537	0.797929771	0.741224726	0.836304208	0.772178999	0.786909426	0.577762319	0.479615194	0.48735215	0.467293763	0.503005857	1.20807261	0.223737868
M0R4H5	111	S	PDZ and LIM domain protein 4 OS=Rattus norvegicus OX=10116 GN=Pdlim4 PE=1 SV=1	Pdlim4	1	IHIDPEAQDGS(1.0)PATSR	42	45	S11	1.05e-05	1773.78033	35659429.14	3901993.547	4246255.469	4257865.016	3871168.5	5123733.781	4482030.688	3444190.75	6057076.484	4640949.516	4850604.063	5083547.391	5782738.391	33513248.83	34238296.86	31769795.81	5.781912179	0.363766058	0.301941585	0.423097425	1.717679312	0.301901413	0.36834758	0.433971894	0.330714956	0.358733961	0.465795936	0.318984214	0.393670811	0.418611231	0.399265548	0.443528743	2.888435488	2.850722658	2.104580521	2.071816853	0.208848042	0.353585442
G3V9S0	56	T	NADH-cytochrome b5 reductase OS=Rattus norvegicus OX=10116 GN=Cyb5r1 PE=1 SV=1	Cyb5r1	0.996	LLDKTT(0.996)VSHNTR	5	9	T6	0.00130825	1464.72063	300665.7266	264089.9766	250159.9922	237052.8359	247757.0859	221118.2422	230138.0469	211435.0313	235006.1328	216442.875	269821.1406	171150.3242	33017.70313	24556.47656	0	26867.73828	2.679956901	1.105507086	2.362109618	0.881377284	1.757237722	1.95728362	1.588089702	0.649570946	1.855492016	1.512609071	2.67455533	1.668745135	0.9217833	1.407197138	1.668070226	0.098549077	0.076787935	NA	0.090412388	0.088583133	0.860787958	0.75220433
G3V9G5	463	T	RCG24674, isoform CRA_b OS=Rattus norvegicus OX=10116 GN=Synm PE=1 SV=2	Synm	1	RAT(1.0)ESVITR	20	20	T3	0.00456073	1112.54596	785174.625	988649.3125	1080983.5	894164.5625	1497010.75	1420448.125	1324850.375	1244931	2188581.25	1723893.375	803708.5625	1417600.5	500870.9688	525965.6875	478677.875	511205.875	0.785957376	1.004962592	0.941759702	0.823622954	0.889075656	1.248396744	1.057570534	1.105203454	1.006838887	1.104502405	1.911402992	1.537815592	0.706830579	1.248001717	1.35101272	0.553052021	0.549214213	0.497109588	0.518112459	0.52937207	1.242304181	0.024696234
G3V9G5	652	S	RCG24674, isoform CRA_b OS=Rattus norvegicus OX=10116 GN=Synm PE=1 SV=2	Synm	1	QFTQS(1.0)PGAEENVSSLPDTK	7	20	S5	9.03e-06	2114.92779	869067.75	316236.5625	397868.375	298543.2813	278094.5938	304094.4063	328071.875	201271.6875	306012.7188	243918.0781	238460.75	264766.5938	214808.0313	195992.7188	215932.8281	220849.5625	3.090586338	1.142021331	1.231444847	0.976951035	1.610250888	0.823900492	0.804353403	0.972296918	0.578298273	0.794712272	0.949475084	0.773022895	0.745054682	0.828092824	0.823911371	0.842645966	0.727074311	0.796676426	0.795205272	0.790400494	0.493533199	0.074338665
G3V9G5	420	S	RCG24674, isoform CRA_b OS=Rattus norvegicus OX=10116 GN=Synm PE=1 SV=2	Synm	1	TVS(1.0)SQASLRPVIPTHGFLR	4	22	S3	1.18e-05	2146.11686	806466.6875	1639537.125	411807.9688	2051607.813	597609.375	534352.375	576944.9375	1025384.438	459581.5938	0	0	1063569.25	0	0	395167.3438	309996.125	1.066330314	2.201412697	0.473901811	2.496191593	1.559459104	0.658290662	0.525514003	0.63574412	1.095403201	0.728737996	0.53018178	NA	NA	1.236800585	0.883491182	NA	NA	0.542078793	0.415008555	0.478543674	0.467301768	0.19028855
G3V8V3	76	Y	Alpha-1,4 glucan phosphorylase OS=Rattus norvegicus OX=10116 GN=Pygm PE=1 SV=1	Pygm	1	TQQHYY(1.0)EKDPK	9	11	Y6	0.0207462	1516.6468	699310.25	0	0	832019.5625	0	421014.7188	859469.5625	996778.125	561529.3125	444882.6563	23672.83984	1610.997314	467703	288537.75	632766.25	490852.3125	1.326927252	NA	NA	1.601968864	1.464448058	NA	0.676669487	1.373807634	1.638245314	1.229574145	1.289681377	1.007117286	0.053982235	0.003721057	0.588625489	0.870486947	0.574992538	1.224269877	0.958767775	0.907129284	0.839616085	0.553284597
G3V8S6	229	T	Histidine rich calcium binding protein, isoform CRA_b OS=Rattus norvegicus OX=10116 GN=Hrc PE=1 SV=1	Hrc	1	HQGHHDEDDDDEDGVS(1.0)T(1.0)EGEHQAHR	33	25	T17	2.3e-06	3012.04498	404153.6719	2240113.438	1100228.969	121867.0547	0	637989.3906	564496.2813	913726.8281	556286.7188	991712.3281	1515370.789	0	364579.2813	353357.6719	418671.2422	648584.2656	0.53559769	2.879117811	1.285671979	0.156992882	1.21434509	NA	0.658268102	0.643229661	1.010102357	0.770533374	0.766133414	1.345862036	2.066008135	NA	1.392667862	0.473908948	0.486020212	0.624888364	0.96583587	0.637663349	0.634525869	0.991187767
G3V8S6	253	S	Histidine rich calcium binding protein, isoform CRA_b OS=Rattus norvegicus OX=10116 GN=Hrc PE=1 SV=1	Hrc	1	YQDHDEEDDDDS(1.0)DEES(1.0)HAHR	109	92	S16	3.47e-09	2603.8104	294200.75	14446652.29	7053581.43	1778358.344	0	1452367.973	3911088.766	4967952.258	5141915.996	4542505.734	7596723.023	13868134.18	2248076.664	5259117.652	3964646.891	7330340.055	0.053956138	2.569576566	1.140674427	0.317042762	1.020312473	NA	0.207381941	0.616747742	0.760031058	0.52805358	0.98002151	0.853130037	1.433323846	2.480640321	1.436778928	0.404407275	1.001054242	0.818914834	1.510657329	0.93375842	0.517541042	0.97927067
G3V8S6	86	Y	Histidine rich calcium binding protein, isoform CRA_b OS=Rattus norvegicus OX=10116 GN=Hrc PE=1 SV=1	Hrc	1	HHREEDEDFSREY(1.0)GHQVQDHR	6	6	Y13	0.00292563	2866.11149	344782.5625	369968.7188	809451.0938	1012648.688	183804.0781	285496.1875	269324.8438	343515.4688	243650.0469	203753.1563	472181.8438	367648.6875	162699.4375	185782.4531	198919.6563	218979.1094	0.997059028	1.037618823	2.064054347	2.846661729	1.736348482	0.508723173	0.642795871	0.669676108	0.828664469	0.662464905	0.732243665	0.603396222	1.404771897	1.036948712	0.944340124	0.461500724	0.557606606	0.647873801	0.711578828	0.59463999	0.381527621	0.035775872
G3V8S6	377	S	Histidine rich calcium binding protein, isoform CRA_b OS=Rattus norvegicus OX=10116 GN=Hrc PE=1 SV=1	Hrc	0.997	GHEDEDDDDDDDDDDDDDNDGGS(0.997)TENVHQAHR	620	398	S23	2.37e-16	3820.28911	54528324.46	195736836.1	156493268	139109942	1266779.625	111867174.8	163705306.2	156318739.7	128363312.3	171238308.2	206459699.7	370640970.7	127298982.5	152270525	138489036.6	135466529.8	0.371276799	1.292544433	0.939563755	0.920736393	0.881030345	0.008255199	0.593028434	0.958409757	0.887858068	0.611887864	0.908301686	1.193986046	1.446211796	2.461374872	1.5024686	0.850180909	1.07606658	1.062008991	1.0364597	1.006179045	0.694513949	0.366513963
G3V8L3	423	S	Lamin A, isoform CRA_b OS=Rattus norvegicus OX=10116 GN=Lmna PE=1 SV=1	Lmna	0.991	KLES(0.991)S(0.98)ES(0.98)RSS(1.0)FSQHAR	4	50	S4	0.00071302	1995.83213	7809634.75	9284187.25	10075203.25	5442813.375	3900226.25	6274563.75	4983271.188	4772474.5	3594362.625	3999013.375	5001038	5820264.75	5448647.5	4024951.438	5354209.25	4139038.875	1.578861627	1.94198158	1.898151689	0.988650894	1.601911448	0.676511525	1.082429913	0.878970283	0.82573075	0.865910618	0.64802138	0.763826116	0.955095497	1.116091094	0.870758522	0.840577366	0.610489212	0.819675371	0.631378013	0.72552999	0.540548368	0.017819588
G3V8L3	429	S	Lamin A, isoform CRA_b OS=Rattus norvegicus OX=10116 GN=Lmna PE=1 SV=1	Lmna	1	KLES(0.991)S(0.98)ES(0.98)RSS(1.0)FSQHAR	39	50	S10	0.00071302	1995.83213	7809634.75	9284187.25	10075203.25	5442813.375	3900226.25	6274563.75	4983271.188	4772474.5	3594362.625	3999013.375	5001038	5820264.75	5448647.5	4024951.438	5354209.25	4139038.875	1.578861627	1.94198158	1.898151689	0.988650894	1.601911448	0.676511525	1.082429913	0.878970283	0.82573075	0.865910618	0.64802138	0.763826116	0.955095497	1.116091094	0.870758522	0.840577366	0.610489212	0.819675371	0.631378013	0.72552999	0.540548368	0.017819588
G3V8L3	592	T	Lamin A, isoform CRA_b OS=Rattus norvegicus OX=10116 GN=Lmna PE=1 SV=1	Lmna	1	TVLCGT(1.0)CGQPADK	6	6	T6	0.00357359	1486.60659	348688.0625	253215.5156	266972.875	245089.625	297684.25	330881.3125	310812.4688	383146.1875	244390.3594	204872.8594	251141.7188	181942.8125	158563.4375	164997.2813	180434.4219	169994	1.587614464	1.192850863	1.132762488	1.002626244	1.228963515	1.162882612	1.285532646	1.234675198	1.492979932	1.294017597	0.992307184	0.881293761	1.080189934	0.785753686	0.934886141	0.550917607	0.563623066	0.622100512	0.584007147	0.580162083	1.052934104	0.596800372
G3V8L3	404	S	Lamin A, isoform CRA_b OS=Rattus norvegicus OX=10116 GN=Lmna PE=1 SV=1	Lmna	1	ASS(1.0)HSS(0.994)QSQGGGSVTK	15	5	S3	1.3e-05	1664.6313	530155.8906	65401.03125	805341.9922	694452.6172	87740.45313	322010.1563	179722.125	173873.7129	173356.9717	0	0	0	108531.251	470128.5156	195841.2793	307090.6172	1.903655956	0.242972619	2.694815075	2.240441781	1.770471358	0.270306691	0.986636875	0.56303156	0.534318601	0.588573432	0.555111572	NA	NA	NA	0.555111572	0.297382434	1.266500795	0.532503304	0.832008991	0.732098881	0.332438833	0.202974231
G3V8L3	463	S	Lamin A, isoform CRA_b OS=Rattus norvegicus OX=10116 GN=Lmna PE=1 SV=1	Lmna	1	SNEDQS(1.0)MGNWQIR	11	11	S6	0.000202417	1644.64721	1000256.375	1468918.75	1118501.25	1011912.625	385227.0938	681850.9375	616744.875	600720.25	2357556.938	2108720.188	1929464.563	1847872.813	1798704.5	2128727.188	1425206.625	1943683.313	0.8109338	1.232139036	0.845034229	0.737094655	0.90630043	0.26795567	0.471700589	0.436240465	0.416800125	0.398174212	1.704473929	1.615181492	1.477692867	1.420985695	1.554583496	1.112780555	1.294786264	0.874953768	1.188984469	1.117876264	0.4393402	0.00284566
G3V8D2	1323	S	Periaxin OS=Rattus norvegicus OX=10116 GN=Prx PE=1 SV=3	Prx	1	GQEGDAASKS(1.0)PVGEK	9	5	S10	7.45e-08	1539.66866	262310.1953	335560.2969	152576.4375	273235.7031	517378.3125	875546.9375	883570.8125	746949.4375	536530.0781	461905.9688	96139.625	0	213483.2188	219103.9141	185260.4766	209627.625	2.320823139	2.081725354	0.916941164	1.721698717	1.760297093	0.570342219	0.868405115	0.943069456	0.903421155	0.821309486	1.398602888	1.038460061	0.211917995	NA	0.882993648	0.821183911	1.097120706	2.395544234	1.203479528	1.379332095	0.466574358	0.022807608
G3V8D2	1329	S	Periaxin OS=Rattus norvegicus OX=10116 GN=Prx PE=1 SV=3	Prx	1	GQEGDAASKSPVGEKS(1.0)PK	4	4	S16	9.2e-05	1931.81474	130537.5234	134510.7344	152576.4375	75017.75	256288.5625	377230.9688	406130.375	340358.9063	215106.0469	223715.4063	96139.625	0	101541.2344	75356.67969	86071.48438	75601.65625	2.510425358	1.813822874	1.993088297	1.0274692	1.836201432	0.614103532	0.813271115	0.942221173	0.894790243	0.816096516	1.218815687	1.09324421	0.460630727	NA	0.924230208	0.848993172	0.820183635	2.41916661	0.943423244	1.257941665	0.444448251	0.010754649
Q8R4I6	184	T	Actinin alpha 3 OS=Rattus norvegicus OX=10116 GN=Actn3 PE=1 SV=1	Actn3	1	NVNVQNFHT(1.0)SWK	14	14	T9	0.000142794	1553.68967	890108.8125	711140.4375	948821.6875	747366.375	840550.3125	857150.5	725938.375	867053.125	624621.5625	636416.3125	587372.6875	492119.25	378183.875	353308.0625	304419.5	340609.875	1.366610305	1.120940381	1.50604834	1.171550669	1.291287424	1.026098131	1.050319843	0.893578454	1.042044388	1.003010204	1.132986895	1.119408367	1.06492717	0.893016809	1.05258481	0.642105315	0.584945699	0.496954845	0.546402951	0.567602202	0.776752089	0.019492938
G3V8D2	133	S	Periaxin OS=Rattus norvegicus OX=10116 GN=Prx PE=1 SV=3	Prx	1	LNIQSLS(1.0)PVKK	5	6	S7	0.00199524	1306.71303	208129.0469	118882.0391	135774.125	125976.3438	457686.0938	478713	497497.8438	414525.0313	117679.7734	206948.1719	177590.6563	207815.9063	139046.9688	115963.8594	94944.35156	132955.2969	3.229839189	1.293571494	1.431173683	1.39229107	1.836718859	0.884945138	0.832797649	0.931354142	0.87936898	0.882116477	0.538051071	0.816054469	0.686604829	0.894578567	0.733822234	0.938122484	1.018470058	2.153336391	1.33880451	1.362183361	0.480267556	0.023081969
G3V8D2	1020	S	Periaxin OS=Rattus norvegicus OX=10116 GN=Prx PE=1 SV=3	Prx	1	EAEIQDGRVS(1.0)PGEK	14	14	S10	3.5e-06	1594.71086	405654.6563	716996.1875	500282.375	580641.375	1628495.281	1941821.531	1753577.734	1800545.938	655038.9375	795238	699949.25	436426.8125	522309.9688	523091.1563	471260.2813	479527.5625	1.642754939	2.035912689	1.376127405	1.674623299	1.682354583	0.821681004	0.88153933	0.856676358	0.996764813	0.889165376	0.781550247	0.818319291	0.706189743	0.490251848	0.699077783	0.919590436	1.198867245	2.789148882	1.260065756	1.54191808	0.528524358	0.000426804
G3V8B0	70	T	Myosin-7 OS=Rattus norvegicus OX=10116 GN=Myh7 PE=1 SV=1	Myh7	1	TVT(1.0)VKEDQVMQQNPPK	16	16	T3	9.61e-07	1921.9089	3054785	1519787	1720815.125	1456541.75	2311416.5	2602928.25	1835441.625	1809541.875	2680970	2357431.75	2695063	3096148	1164107	931192.625	1090727.625	949231.9375	1.519628035	0.757947444	0.856681828	0.730000745	0.966064513	1.179476847	1.397144233	0.978708116	0.950851544	1.126545185	1.331236078	1.213642427	1.387761544	1.656185983	1.397206508	0.587620446	0.469658066	0.519673526	0.472621918	0.512393489	1.166117966	0.364156667
G3V8B0	1182	T	Myosin-7 OS=Rattus norvegicus OX=10116 GN=Myh7 PE=1 SV=1	Myh7	1	DLEEAT(1.0)LQHEATAAALR	26	56	T6	2.23e-06	1918.89061	11235796.28	10305319.41	9831247.438	7833565.375	13175563.97	13049785.59	10747910.56	14256515.91	9228661.688	10471356.19	8860991.75	7677190.75	5647436.813	4974171.578	5422180.359	5186681.125	1.181931971	1.086800428	1.034965668	0.830217368	1.033478859	1.421714528	1.481202371	1.211905157	1.584125036	1.424736773	0.969022423	1.139951912	0.964850965	0.86840377	0.985557268	0.602819586	0.530511737	0.546286183	0.546088514	0.556426505	1.378583375	0.013871805
G3V8B0	1282	T	Myosin-7 OS=Rattus norvegicus OX=10116 GN=Myh7 PE=1 SV=1	Myh7	1	LQT(1.0)ENGELSR	3	10	T3	0.015695	1226.54127	810298.375	691314.2188	739204.7813	620074.3125	712996.3438	635258.9219	718338.5313	667729.4063	1165495.125	945386.75	1098356.938	851061.4688	593705.0469	164564.8281	490928.7813	332795.7188	1.121875176	0.959565841	1.024219477	0.864942085	0.992650645	1.012608192	0.949014267	1.066067487	0.976534304	1.001056063	1.610706862	1.35457812	1.574100103	1.267042679	1.451606941	0.834099117	0.231005437	0.650992068	0.461171192	0.544316953	1.008467649	0.849100674
G3V8B0	1760	T	Myosin-7 OS=Rattus norvegicus OX=10116 GN=Myh7 PE=1 SV=1	Myh7	1	AIT(1.0)DAAMMAEELK	28	20	T3	2.79e-06	1617.72637	1411832.938	691472.0938	722206.9688	1458393.906	647560.625	601585.2188	672073.3125	1311922.625	1443148.906	1432599.406	485131.8438	873690.7344	297695.9219	256115.3828	195403.0547	357610.3125	1.708301654	0.838794606	0.874523771	1.777869219	1.299872312	0.803741233	0.785417921	0.871673549	1.676783162	1.034403966	1.743005965	1.793911414	0.607617556	1.136762468	1.320324351	0.365511872	0.314197356	0.226448909	0.433088005	0.334811535	0.79577352	0.450912934
G3V8B0	1335	S	Myosin-7 OS=Rattus norvegicus OX=10116 GN=Myh7 PE=1 SV=1	Myh7	1	NALAHALQS(1.0)AR	34	34	S9	0.000274292	1231.59431	2857316.875	2497638.125	2576964	2361471.938	3079070.5	3748985.75	3329353.5	3051295.25	1674941.438	2076335.563	2320024.875	1951778.75	1429299.25	1313514.125	1644981.125	1386077.125	1.191873876	1.044482407	1.075744015	0.992426613	1.076131728	1.317486248	1.687361292	1.488633438	1.344446604	1.459481896	0.697393666	0.896322734	1.001737231	0.875453785	0.867726854	0.60498194	0.555510475	0.657189243	0.578687578	0.599092309	1.356229779	0.004543051
G3V8B0	1188	T	Myosin-7 OS=Rattus norvegicus OX=10116 GN=Myh7 PE=1 SV=1	Myh7	1	RDLEEATLQHEAT(1.0)AAALR	27	31	T13	7.45e-07	2074.99172	2572817.75	2982072.625	2694297.625	3019335.625	4738618.438	5002436.875	4320287.125	3407495.75	3739295.188	3200630.25	2126734.75	3102533.594	1409337.875	1788283	1266053.25	1064299.125	0.862060258	1.001720442	0.903447378	1.019257018	0.946621274	1.628676778	1.808558728	1.551662189	1.206011237	1.548727233	1.250618442	1.109836698	0.737617493	1.117830199	1.053975708	0.479171605	0.607505843	0.406291939	0.35692517	0.462473639	1.636057921	0.002230682
G3V8B0	1775	T	Myosin-7 OS=Rattus norvegicus OX=10116 GN=Myh7 PE=1 SV=1	Myh7	1	EQDT(1.0)SAHLER	40	33	T4	0.000886346	1265.51579	9059921.188	5022102.125	6167691.5	5040986.5	6542315.609	8454714.469	7614171.875	7318476.938	7145406.25	6677762.594	74103.51563	25612.64063	3238208.594	2173394.293	2476445.844	3004457.188	1.761205083	0.978747735	1.199877324	0.987290057	1.23178005	1.30458255	1.773400611	1.586587952	1.502773921	1.541836258	1.386496933	1.343418919	0.014911235	0.005353904	0.687545248	0.638759955	0.428360723	0.461075428	0.584569833	0.528191485	1.251713939	0.152248947
G3V8B0	1199	S	Myosin-7 OS=Rattus norvegicus OX=10116 GN=Myh7 PE=1 SV=1	Myh7	1	HADS(1.0)VAELGEQIDNLQR	23	21	S4	1.86e-09	1974.89167	73998731	58769446.5	46510081.5	82232614.88	58547484	57875637	57107521.88	63666366.5	46591468	52282520	38253054.19	38757927.94	16441070	18627578	16095782	17282850	1.54946455	1.233697522	0.974615167	1.734783133	1.373140093	1.257535264	1.307601935	1.281759818	1.408169288	1.313766576	0.973801062	1.132945084	0.829111173	0.872667231	0.952131137	0.349329129	0.395457097	0.322795213	0.362207637	0.357447269	0.956760772	0.879711326
G3V836	206	S	Clusterin OS=Rattus norvegicus OX=10116 GN=Clu PE=1 SV=1	Clu	1	FFTHEPQDIHHFS(1.0)PMGFPHK	6	6	S13	4.63e-07	2516.10056	1454712.375	1383304.25	1363052.375	1557515.5	1039924.625	962513.9375	922419.125	836599.6875	706437.9375	1112537.875	907593.125	706851.9375	966267.375	1006709	709574.5	495870.25	1.567686491	1.570348922	1.404334251	1.695525158	1.559473705	1.205228656	1.169729887	1.096314945	0.953164315	1.106109451	0.553093476	0.902604934	0.703934863	0.61342159	0.693263716	0.909765745	0.961261348	0.700234464	0.536192651	0.776863552	0.709283809	0.00180836
G3V818	28	S	Alpha-parvin OS=Rattus norvegicus OX=10116 GN=Parva PE=1 SV=1	Parva	1	KKDDS(1.0)FLGK	12	12	S5	0.000267865	1117.52892	1498083	367250.4375	1383966.25	1244030.813	498410.9063	637220.5	774119.9844	584583.7344	957330.1875	748328.4844	124033.2305	247906.8047	550112.5313	430241.3594	455132.375	513073.7188	2.010220407	0.463135493	2.047633802	1.794140257	1.578782489	0.743431543	1.291641568	1.073589208	0.871742239	0.995101139	1.317415699	0.949876489	0.271188125	0.350913372	0.722348421	0.714482974	0.719591711	0.646373381	0.604357207	0.671201318	0.630296539	0.412926115
Q8R4I6	696	S	Actinin alpha 3 OS=Rattus norvegicus OX=10116 GN=Actn3 PE=1 SV=1	Actn3	1	QQEQNIINYKS(1.0)NIDR	18	18	S11	2.2e-06	1942.90185	4554621	3164464.5	4037196.5	2847940	3549562.75	3356970.5	2578536.25	2527327.5	1473880.125	1640978.625	1389482.75	2250982	1224065.5	1643709.875	1278826.875	1398472.125	1.851696926	1.320819399	1.696876627	1.182155013	1.512886991	1.147403345	1.089251291	0.840470057	0.804300067	0.97035619	0.707923203	0.764304191	0.667076113	1.081626635	0.805232536	0.550331011	0.720614902	0.552805412	0.594053675	0.60445125	0.641393703	0.018986916
G3V7U2	385	S	Microtubule-associated protein 1 A, isoform CRA_c OS=Rattus norvegicus OX=10116 GN=Map1a PE=1 SV=1	Map1a	1	VRGESS(1.0)EALK	28	28	S6	0.00578458	1155.54054	1838386.25	2080714.625	1738090.5	1597389	1195811.5	1112328	1113340.25	1055519.875	2267459.75	1937889.75	290328.2813	873652.125	1409387	1095252.375	1025444.5	1142705	1.785502351	2.135702478	1.254637705	1.326266213	1.625527187	1.240214947	1.306586538	1.208409712	1.401283742	1.289123735	0.845823722	0.957187492	0.139023771	0.388254183	0.582572292	1.419833632	1.008330094	0.845966749	1.19589103	1.117505376	0.79304963	0.194090269
G3V7U2	1622	S	Microtubule-associated protein 1 A, isoform CRA_c OS=Rattus norvegicus OX=10116 GN=Map1a PE=1 SV=1	Map1a	1	ETS(1.0)PTRGEPVGGQK	17	20	S3	0.000350271	1522.68973	1258967.875	1712796.625	1671027.875	1504834.625	1152251.5	1383475.875	1629645.5	1205758.625	2697484	2607245.5	144281.0938	845571.9375	997009.125	1132828.875	972153.5	1046288.875	1.212288881	1.743017873	1.195907126	1.238729847	1.347485932	1.184811682	1.611182403	1.75366748	1.587039935	1.534175375	0.997624169	1.276784747	0.068497853	0.372559787	0.678866639	0.99580463	1.034000255	0.79514034	1.085617657	0.97764072	1.138546488	0.328787021
G3V7U2	1643	S	Microtubule-associated protein 1 A, isoform CRA_c OS=Rattus norvegicus OX=10116 GN=Map1a PE=1 SV=1	Map1a	1	EPVPAWEGKS(1.0)PEQEVR	37	37	S10	7.57e-05	1917.87423	2955984.75	1368377.125	1530365.75	1166466.875	1821581.625	2588489.25	2616999.25	1743710.875	1908594.75	1905901	1749753.25	2210136.5	915952.125	997631.5625	774847.6875	1029765.875	2.291084654	1.12085471	0.881569326	0.772872244	1.266595233	1.507641751	2.426425487	2.266758113	1.847351033	2.012044096	0.568158205	0.751248419	0.668639168	0.783812141	0.692964483	0.736368592	0.732949394	0.510120478	0.860025365	0.709865957	1.588545451	0.086672023
G3V7U2	2177	T	Microtubule-associated protein 1 A, isoform CRA_c OS=Rattus norvegicus OX=10116 GN=Map1a PE=1 SV=1	Map1a	0.997	ALALVPGT(0.997)PTR	9	9	T8	0.00701799	1175.6184	3953535.75	2495321	2342520.75	2615456.5	1080374.875	1256440.5	1140599.375	1351965	2208185	2331653.75	2056788.125	2122293.25	1216698.25	1404625.75	1007530.813	1228083.25	2.804460862	1.870659326	1.235007075	1.586016013	1.874035819	0.81836823	1.077921878	0.904189535	1.310886728	1.027841593	0.601611016	0.841147304	0.719331911	0.68884744	0.712734418	0.895220732	0.944472248	0.607071046	0.938696803	0.846365207	0.548464219	0.029459577
G3V7U2	1897	S	Microtubule-associated protein 1 A, isoform CRA_c OS=Rattus norvegicus OX=10116 GN=Map1a PE=1 SV=1	Map1a	1	EGEGGAGAPDSSSFS(1.0)PK	7	7	S15	2.52e-05	1659.6534	0	0	0	418683.4063	859656.125	606496.5	565670.9375	712430.5	1545828.625	1661960.75	1252482.875	1225233.875	373451.9063	0	581427.8125	399844.2813	NA	NA	NA	0.556370659	0.556370659	1.426978569	1.140228947	0.98267208	1.513772549	1.265913036	0.922911533	1.313854176	0.959908795	0.871475245	1.017037437	0.602143957	NA	0.767706803	0.669740903	0.679863888	2.275305169	NA
G3V7T6	296	T	Splicing factor 3b, subunit 1 OS=Rattus norvegicus OX=10116 GN=Sf3b1 PE=1 SV=1	Sf3b1	1	WDET(1.0)PKTER	1	1	T4	0.0667844	1241.51981	222863.5625	242300.6719	145910.1094	149616.0156	162645.6094	196559.4375	189451.9531	114659.8281	174594.0938	229836.375	256285.1094	132988.6563	66752.09375	70192	82085.74219	48932.26953	1.611564798	1.590517314	1.023806978	1.048632525	1.318630404	0.896952954	1.162138081	1.056879914	0.67338677	0.94733943	1.207954419	1.53718336	1.303427267	0.929317246	1.244470573	0.403672566	0.475688494	0.534007445	0.357502091	0.442717649	0.718426806	0.107828397
G3V7T3	63	S	4'-phosphopantetheine phosphatase OS=Rattus norvegicus OX=10116 GN=Pank4 PE=1 SV=1	Pank4	1	S(1.0)FDHPGK	32	16	S1	0.00653545	1122.50918	2552001.313	1796026.125	2906696.625	2458474.375	2171055.25	3137020.5	3073048.375	3026192.75	3658040.5	3616252	491650.8125	720577.1875	2959700.5	2565041.375	2776699.125	2627903	0.568544284	0.440363185	0.710176759	0.566944709	0.571507234	0.967892928	1.291911864	1.246995094	1.140183827	1.161745928	2.342861586	2.330350571	0.322550644	0.459252081	1.36375372	1.40608707	1.313770646	1.578086715	1.445493156	1.435859397	2.032775543	0.000859717
Q8R4I6	750	T	Actinin alpha 3 OS=Rattus norvegicus OX=10116 GN=Actn3 PE=1 SV=1	Actn3	1	TINEVENQVLT(1.0)R	43	43	T11	0.000306893	1495.71521	2092629.813	2136604.391	1638404.656	2209142.359	2003170.703	2217990.219	2184303.344	1841753.813	1122019.313	1344206.813	1248765.984	1032100.422	543033.1953	876737.1875	149248.2813	217786.8281	1.448482774	1.518345451	1.172451316	1.561243205	1.425130686	1.10245908	1.225302869	1.212174713	0.997910115	1.134461694	0.917545442	1.06593979	1.020719838	0.844365679	0.962142687	0.415670278	0.654411266	0.10984319	0.157509498	0.334358558	0.796040465	0.031394934
G3V7K1	1274	S	Myomesin 2 OS=Rattus norvegicus OX=10116 GN=Myom2 PE=1 SV=1	Myom2	0.996	ISS(0.996)S(1.0)EHMR	22	11	S3	0.011234	1042.40234	878857.125	45380.22803	383661.0469	309507.7617	440474.2813	302282.7188	173885.4795	123458.75	266709.1172	386476.1953	0	0	323054.5742	210148.6211	129997.6934	16461.72266	2.934347045	0.152096754	1.337556162	1.078487388	1.375621837	1.259086563	0.847480568	0.484174505	0.341122078	0.732965928	1.113848079	1.602122733	NA	NA	1.357985406	1.215972984	0.782437243	0.49178388	0.062059509	0.638063404	0.532825162	0.65656006
Q9Z1H9	166	S	Caveolae-associated protein 3 OS=Rattus norvegicus OX=10116 GN=Cavin3 PE=1 SV=1	Cavin3	1	APELLGPEDQLVLGPEQPEDEVGES(1.0)S(1.0)DEEPVESR	40	40	S26	1.46e-08	3835.63584	9915245	7462870.5	6388049	9195170	4215819.5	4737150.5	5327121.5	3769758.75	5465422.5	10126280	6151662.5	5582483.5	5290540	10964424	5753643.5	10440754	1.436169314	1.018877155	0.795528278	1.526978858	1.194388401	0.507190704	0.654794098	0.65568783	0.489172245	0.576711219	1.006659854	1.585261047	0.91291714	1.199179471	1.176004378	0.652823146	1.846080837	0.822675453	1.227853886	1.13735833	0.482850653	0.00646318
G3V7K1	106	S	Myomesin 2 OS=Rattus norvegicus OX=10116 GN=Myom2 PE=1 SV=1	Myom2	1	FLS(1.0)ELAQLEENVQLAR	16	16	S3	1.28e-05	1939.95248	14114.60645	8659.283203	1469827.36	579104.3057	0	0	4052.406006	3097.852539	3735.506348	11064.38477	9311.700195	21764.86523	3106.413818	0	0	0	0.069438366	0.04276345	7.550368779	2.973293887	2.65896612	NA	NA	0.016626049	0.012612065	0.014619057	0.022986619	0.067583055	0.056848374	0.128148925	0.068891743	0.017228397	NA	NA	NA	0.017228397	0.005498023	0.071584142
Q8K585	102	S	High mobility group protein HMG-I/HMG-Y OS=Rattus norvegicus OX=10116 GN=Hmga1 PE=1 SV=3	Hmga1	1	KLEKEEEEGISQES(1.0)S(1.0)EEEQ	27	26	S14	1.26e-05	2396.9266	0	1391419.531	2641764.75	1418098.813	0	0	218959.375	835995.3438	2388199.531	653651.25	2202207.188	1121069.094	1205305.563	635932.75	2859976.719	1037195.438	NA	1.054056424	2.056817504	0.876763799	1.329212575	NA	NA	0.143292721	0.561816309	0.352554515	1.664250326	0.45754341	1.521402695	1.004799333	1.161998941	0.861108445	0.400415694	1.768034388	0.727074281	0.939158202	0.265235615	0.094226562
G3V7I8	340	S	Non-specific serine/threonine protein kinase OS=Rattus norvegicus OX=10116 GN=Slk PE=1 SV=1	Slk	1	RAS(1.0)SDLSIASSEEDK	17	22	S3	4.66e-08	1674.72182	1162390.188	900067.0625	829128.2969	941932.7969	899388.7656	905802.6563	954580.4219	1060164.375	1163552.656	1206208.578	1483906.906	1305748.797	952388.8594	1053047.438	979207.9219	1127664.938	1.353549259	1.09270676	6.20374224	1.094350655	2.436087229	4.471030321	7.281803887	3.994430154	0.199915999	3.98679509	1.083829101	1.16783013	1.708558238	0.79651025	1.18918193	4.233055914	1.002283663	0.547478252	1.147723932	1.73263544	1.636556788	0.804575945
Q8K585	34	S	High mobility group protein HMG-I/HMG-Y OS=Rattus norvegicus OX=10116 GN=Hmga1 PE=1 SV=3	Hmga1	0.996	KQPS(0.996)VSPGTALVGSQK	2	12	S4	2.11e-06	1663.84148	287108.875	276283.0313	253562.4531	191470.6094	327911.1875	270467.25	356712	257591.5625	380451.9375	376556.875	344327.75	450620.1563	118468.9844	196044.4844	112927.3047	145007.2344	0.939544538	1.103155701	1.040551072	0.623957592	0.926802226	1.364540215	0.934535663	1.23042499	0.912428737	1.110482401	1.39741268	1.389292295	1.253819061	2.128797786	1.542330455	0.446110239	0.650625927	0.367962881	0.535777772	0.500119205	1.198187024	0.290870287
G3V7G0	516	S	Dynein light intermediate chain OS=Rattus norvegicus OX=10116 GN=Dync1li1 PE=1 SV=1	Dync1li1	0.992	KPASVSPTTPPS(0.992)PTEGEAS	6	16	S12	0.00784767	1919.86339	4777735	913922	1138589.875	675589.125	505705.0313	933433.0625	1024369.563	965561.625	1081376.375	1475009.25	1207896.5	903970.5	525624.3125	543020.625	643858.5625	928099.1875	3.715772461	0.694063574	1.066233408	0.586353371	1.515605704	0.377899806	0.817990596	0.769810955	1.003846266	0.742386906	0.918451186	1.197098305	1.103769947	0.700899211	0.980054662	0.66620668	0.533087441	0.602309554	0.880480432	0.670521027	0.489828525	0.347346106
G3V7G0	421	S	Dynein light intermediate chain OS=Rattus norvegicus OX=10116 GN=Dync1li1 PE=1 SV=1	Dync1li1	1	SVSSNVASVS(1.0)PIPAGSK	1	1	S10	0.00259922	1666.80476	377572.75	143151.5156	108466.7969	99018.70313	59569.1875	81826.11719	89509.3125	0	51431.16406	65608.60938	74068.89063	77186.82031	77521.82031	54320.39453	0	88451.71094	3.23795197	1.198750431	1.120016676	0.947625449	1.626086132	0.490844327	0.790678228	0.741717197	NA	0.67441325	0.481668518	0.587135865	0.746323965	0.659913737	0.618760521	1.083428374	0.588014109	NA	0.92528231	0.865574931	0.414746327	0.080616901
Q8K585	103	S	High mobility group protein HMG-I/HMG-Y OS=Rattus norvegicus OX=10116 GN=Hmga1 PE=1 SV=3	Hmga1	1	KLEKEEEEGISQES(1.0)S(1.0)EEEQ	26	26	S15	1.26e-05	2396.9266	0	1391419.531	2641764.75	1418098.813	0	0	218959.375	835995.3438	2388199.531	653651.25	2202207.188	1121069.094	1205305.563	635932.75	2859976.719	1037195.438	NA	1.054056424	2.056817504	0.876763799	1.329212575	NA	NA	0.143292721	0.561816309	0.352554515	1.664250326	0.45754341	1.521402695	1.004799333	1.161998941	0.861108445	0.400415694	1.768034388	0.727074281	0.939158202	0.265235615	0.094226562
G3V792	174	T	Cytoplasmic dynein 1 intermediate chain 1 OS=Rattus norvegicus OX=10116 GN=Dync1i1 PE=1 SV=3	Dync1i1	0.994	ETQTPLAT(0.994)HQSEEDEEDEEMVEPK	8	11	T8	9.06e-05	2881.1605	989489.75	1095326.875	986031.5625	0	622935	498096.4688	704661.3125	703628.5625	835283.125	863351.4375	953982.1875	784790.1875	1038649.188	1081635.5	1079680.875	1343494.125	3.971711447	1.05055274	0.998242398	NA	2.006835528	0.543497627	0.399014382	0.670078249	0.636170212	0.562190117	1.115071148	0.974771872	1.376603149	0.879755495	1.086550416	1.063324125	1.092555437	1.256679513	1.496779994	1.227334767	0.280137614	0.044892687
G3V6X1	574	S	Fibulin 2 OS=Rattus norvegicus OX=10116 GN=Fbln2 PE=1 SV=1	Fbln2	1	VSETEMGS(1.0)R	52	36	S8	0.00159052	1075.41257	22051721.63	25829960	25828880	24227794.47	11462525	16765468	25267578	20908522	27951424	21078702	867601.9375	583582.0625	20590812	21659980	23638592	21832905.7	1.104615495	1.177305946	1.271187234	1.134242623	1.171837825	0.704809237	1.067184678	1.659453704	1.43457835	1.216506492	1.154919432	0.96762402	0.03895177	0.028077626	0.547393212	1.152551854	1.079673945	1.220993341	1.24564813	1.174716817	1.038118472	0.955614146
G3V6X1	568	S	Fibulin 2 OS=Rattus norvegicus OX=10116 GN=Fbln2 PE=1 SV=1	Fbln2	1	RVS(1.0)ETEMGSR	23	37	S3	0.000435581	1231.51368	4174891.625	4081649	4273935.813	3961947.438	4622976.688	7051756.188	5429112.563	6066655.813	3694426.688	3430246.063	620420.4375	1569838.938	5428895.25	4526562	5587321.25	4834490.125	0.936399729	0.833007099	0.941844893	0.830516444	0.885442041	1.272800796	2.009873074	1.59653269	1.863793266	1.685749956	0.683505867	0.70507529	0.124721183	0.338190184	0.462873131	1.36064837	1.010300311	1.292238799	1.23504267	1.224557538	1.903851272	0.001044688
G3V6S0	2308	S	Spectrin beta chain OS=Rattus norvegicus OX=10116 GN=Sptbn1 PE=1 SV=3	Sptbn1	1	HDTSAS(1.0)TQSTPASSR	4	8	S6	0.000164536	1612.65988	148003.6094	0	574721.1875	0	396051.9688	250240.5	430449.4063	269856.0938	273217.75	212144.3594	0	0	192351.6719	149929.4531	142779.3281	208700.6563	0.571023401	NA	2.205266431	NA	1.388144916	1.46210592	0.916739226	1.555705331	1.031602738	1.241538303	1.098930826	0.815990265	NA	NA	0.957460545	0.611645931	0.491947987	0.450953589	0.682516574	0.55926602	0.894386666	0.928766766
G3V6S0	2095	S	Spectrin beta chain OS=Rattus norvegicus OX=10116 GN=Sptbn1 PE=1 SV=3	Sptbn1	1	RPPS(1.0)PEPSAK	174	144	S4	7.1e-05	1145.53506	48172138.69	3722833.5	33351230.81	36404608.72	20945516.34	22264335.66	35194495.81	61674193.91	46333251.38	35747848.91	1360151.818	1339687.236	57988891.16	57886006.28	66577990.8	61465870.63	1.363402844	0.102573846	0.938776895	1.030861522	0.858903777	0.567236799	0.598335297	0.933096676	1.729539186	0.95705199	1.367101912	1.008672243	0.03893205	0.040737472	0.613860919	1.352681647	1.393325181	1.542566397	1.474585953	1.440789794	1.114271488	0.610692694
G3V6K6	992	S	Receptor protein-tyrosine kinase OS=Rattus norvegicus OX=10116 GN=Egfr PE=1 SV=1	Egfr	1	MHLPS(1.0)PTDSNFYR	1	1	S5	0.0219639	1644.68762	161426.9375	0	132432.6719	84335.10938	168221.2031	168826.1719	137102.8438	180690.2813	0	0	58623.99609	68834.52344	100079.8047	0	0	92595.08594	1.072108477	NA	1.163005	0.913427452	1.049513643	1.37355341	1.413523991	1.178541247	1.407891283	1.343377483	NA	NA	0.542488587	0.556655977	0.549572282	0.655919535	NA	NA	0.631026124	0.64347283	1.280000019	0.024542776
G3V6I5	347	S	DnaJ heat shock protein family (Hsp40) member A3 OS=Rattus norvegicus OX=10116 GN=Dnaja3 PE=1 SV=2	Dnaja3	1	INS(1.0)YGYGDHYIHIK	14	15	S3	0.000114497	1759.78396	390264.5938	310298.0938	369533.5	321594.375	860767.125	869178.5625	704324.25	783009.6875	298454	262095.7969	355521.25	299325.7188	564192.25	601914.375	612131.375	725799.9375	0.770883634	0.612749914	0.662733664	0.549519117	0.648971583	1.445409704	1.28449401	1.111747823	1.658505623	1.37503929	0.579695411	0.771321281	0.778155772	0.610043984	0.684804112	1.488441862	1.030950172	1.118486235	1.22390548	1.215445937	2.118797382	0.000520681
G3V6E1	1165	T	Myosin heavy chain 2 OS=Rattus norvegicus OX=10116 GN=Myh2 PE=1 SV=3	Myh2	1	DLEEAT(1.0)LQHEATAATLR	33	106	T6	8.11e-06	1948.90118	16029377.53	11456973.14	13351913.03	13381504.59	26168233.15	33095876.09	12125677.3	26901984.93	28682147.11	12699570.94	13170123.59	12037736.3	7380533.938	20307838.06	6633110.063	5672153	0.862935755	0.614962107	0.718959454	0.714662105	0.727879855	1.631233982	2.128659317	0.774675964	1.719799256	1.56359213	1.636037105	0.745475474	0.818059957	0.773409053	0.993245397	0.569402988	1.457452456	0.453180351	0.39476239	0.718699546	2.148145904	0.022120464
G3V6E1	1680	S	Myosin heavy chain 2 OS=Rattus norvegicus OX=10116 GN=Myh2 PE=1 SV=3	Myh2	1	ATLEQTERS(1.0)R	3	5	S9	0.147865	1270.57872	1089876.375	555929.5625	708503.3125	550443.0625	367563.125	355592.4375	366631.8438	247829.9844	257510.875	303886.4688	0	28788.36328	402505.0625	221790.2813	231224.9063	209660.9688	2.416481998	1.228974155	1.5712573	1.210745123	1.606864644	0.943666014	0.941953173	0.964692223	0.652516954	0.875707091	0.604952929	0.734683343	NA	0.07617736	0.471937878	1.278933097	0.655567984	0.650628374	0.600966053	0.796523877	0.544978754	0.021224253
Q9Z1H9	165	S	Caveolae-associated protein 3 OS=Rattus norvegicus OX=10116 GN=Cavin3 PE=1 SV=1	Cavin3	1	APELLGPEDQLVLGPEQPEDEVGES(1.0)S(1.0)DEEPVESR	40	40	S25	1.46e-08	3835.63584	9915245	7462870.5	6388049	9195170	4215819.5	4737150.5	5327121.5	3769758.75	5465422.5	10126280	6151662.5	5582483.5	5290540	10964424	5753643.5	10440754	1.436169314	1.018877155	0.795528278	1.526978858	1.194388401	0.507190704	0.654794098	0.65568783	0.489172245	0.576711219	1.006659854	1.585261047	0.91291714	1.199179471	1.176004378	0.652823146	1.846080837	0.822675453	1.227853886	1.13735833	0.482850653	0.00646318
G3V6E1	1708	T	Myosin heavy chain 2 OS=Rattus norvegicus OX=10116 GN=Myh2 PE=1 SV=3	Myh2	1	VQLLHTQNTSLINT(1.0)K	81	43	T14	8.24e-08	1918.01575	118808190.2	78772039.03	82913879.5	68365327.94	107992879.2	101796528.4	76923126.07	70208262.55	63756961.7	70158275.3	78863581.03	63757131.66	32938681.42	39769801.03	31697374.12	36126886.24	1.475861067	0.975636049	1.030209214	0.842498232	1.081051141	1.553367697	1.510784552	1.13398756	1.035664159	1.308450992	0.839163128	0.950299511	1.130339926	0.945214742	0.966254326	0.586375018	0.658599525	0.499705861	0.580170516	0.58121273	1.210350688	0.253571446
G3V6E1	416	T	Myosin heavy chain 2 OS=Rattus norvegicus OX=10116 GN=Myh2 PE=1 SV=3	Myh2	1	VGNEYVT(1.0)K	22	47	T7	0.00178894	989.43395	12030391.5	11283928.5	12140123.75	10571080.75	16329419	19787956.5	15429247	17922448.5	15737873	16088106.5	195891.4219	524467.375	11150020.5	10176459.75	10348067.25	9218902.75	0.888155853	0.830589435	0.89646148	0.774217195	0.847355991	1.395918966	1.745343209	1.351781263	1.571225028	1.516067116	1.23104844	1.295080784	0.016686234	0.04620942	0.647256219	1.179655621	1.001555544	0.969528826	0.879862244	1.007650559	1.789173774	0.000140429
G3V6E1	1589	S	Myosin heavy chain 2 OS=Rattus norvegicus OX=10116 GN=Myh2 PE=1 SV=3	Myh2	1	VVESMQSTLDAEIRS(1.0)R	10	10	S15	0.0134752	1900.88342	1018878.656	748275.9063	821552.1563	350391.5	234832.9063	550954.625	544661.1563	304300.0625	242330.125	269684.3125	213937.9531	200115.6094	757187.9063	320995.2188	363603.8125	314466.9063	1.958553821	1.434139715	1.579600577	0.66819098	1.410121273	0.522699461	1.265317023	1.242486614	0.694619087	0.931280546	0.493560205	0.56526388	0.474497972	0.45908873	0.498102697	2.085868226	0.822584474	0.887020253	0.781473077	1.144236507	0.660425854	0.24666858
G3V6E1	70	T	Myosin heavy chain 2 OS=Rattus norvegicus OX=10116 GN=Myh2 PE=1 SV=3	Myh2	1	TEAGAT(1.0)LTVK	15	21	T6	0.0150098	1070.51293	935628.0234	596325.1875	606790.2852	952378.6875	258285.6172	447019.1875	602544.2656	236944.1719	998475.6563	984018.4531	939911.8984	181191.8555	144327.957	282211.5078	162578.5313	155865.5156	1.53814598	0.97744908	0.997773696	1.553237983	1.266651684	0.491671019	0.877992832	1.175534989	0.46256417	0.751940753	1.739207896	1.763924862	1.782850632	0.355496742	1.410370033	0.340028212	0.618497504	0.339195117	0.33126107	0.407245476	0.593644458	0.07023435
G3V6E1	1492	S	Myosin heavy chain 2 OS=Rattus norvegicus OX=10116 GN=Myh2 PE=1 SV=3	Myh2	1	NLQQEIS(1.0)DLTEQIAEGGK	16	16	S7	0.000352327	2052.94852	1699138.625	44986.375	45819.54688	1712050.75	1894238.625	1494931.5	0	1842702.625	3535245.25	2098540.5	0	67680.97656	47568.16016	84506.59375	56702.91797	1149935.125	1.3146621	0.034704276	0.035459713	1.314122845	0.674737234	1.697071234	1.381901523	NA	1.693059459	1.590677405	2.898174707	1.770456216	NA	0.062496337	1.57704242	0.052743851	0.08716554	0.055677894	1.150230018	0.336454326	2.357476846	0.151943892
G3V6E1	1742	T	Myosin heavy chain 2 OS=Rattus norvegicus OX=10116 GN=Myh2 PE=1 SV=3	Myh2	1	AIT(1.0)DAAMMAEELK	28	20	T3	2.79e-06	1617.72637	1411832.938	691472.0938	722206.9688	1458393.906	647560.625	601585.2188	672073.3125	1311922.625	1443148.906	1432599.406	485131.8438	873690.7344	297695.9219	256115.3828	195403.0547	357610.3125	1.531494145	0.747865233	0.783597071	1.569426107	1.158095639	0.813378181	0.779649958	0.865169002	1.689942307	1.037034862	1.658680962	1.694491144	0.607190953	1.131077546	1.272860151	0.462780521	0.370370676	0.269001958	0.501496715	0.400912467	0.895465648	0.715639929
G3V6E1	1677	T	Myosin heavy chain 2 OS=Rattus norvegicus OX=10116 GN=Myh2 PE=1 SV=3	Myh2	1	ATLEQT(1.0)ER	12	12	T6	0.00491417	1027.44558	1218791.875	853685.5	1443537.875	1125500.25	146189.8281	463467.5	124105.0234	716004.1875	480394.2813	840294.6875	0	0	569306.4375	571987.0625	565856.5	596191.5	1.531091877	1.069267242	1.813840033	1.402656402	1.454213889	0.212651725	0.69560302	0.185017723	1.068117153	0.540347405	0.639424415	1.151027832	NA	NA	0.895226123	1.024915239	0.95791463	0.902131968	0.968241089	0.963300731	0.371573542	0.060750911
G3V6E1	1256	T	Myosin heavy chain 2 OS=Rattus norvegicus OX=10116 GN=Myh2 PE=1 SV=3	Myh2	0.998	LINDLT(0.998)TQR	12	36	T6	0.00210643	1153.56128	11315511	8118108	8932038	7027287.5	7834212	7414243.5	7329715	7898236.5	10316552	11958118	11339542	11306358	4298584	3905993.5	3524534.25	4215982	1.245368778	0.890830919	0.983271525	0.767265242	0.971684116	0.998387593	0.974902355	0.957333287	1.032251593	0.990718707	1.203034433	1.43505697	1.439967847	1.485077625	1.390784219	0.677983889	0.57309183	0.492286129	0.599858168	0.585805004	1.019589279	0.747141042
G3V6E1	1757	T	Myosin heavy chain 2 OS=Rattus norvegicus OX=10116 GN=Myh2 PE=1 SV=3	Myh2	1	EQDT(1.0)SAHLER	40	33	T4	0.000886346	1265.51579	9059921.188	5022102.125	6167691.5	5040986.5	6542315.609	8454714.469	7614171.875	7318476.938	7145406.25	6677762.594	74103.51563	25612.64063	3238208.594	2173394.293	2476445.844	3004457.188	1.578922123	0.87264677	1.075122698	0.871536992	1.099557146	1.320224643	1.760377087	1.574748616	1.514567468	1.542479453	1.319419504	1.26896537	0.014900766	0.00532713	0.652153192	0.80874436	0.504944576	0.547718219	0.676905958	0.634578278	1.402818816	0.053571735
Q8K1Q0	83	S	Glycylpeptide N-tetradecanoyltransferase 1 OS=Rattus norvegicus OX=10116 GN=Nmt1 PE=1 SV=1	Nmt1	1	MNS(1.0)LPAER	6	6	S3	0.119925	997.41726	291633.9688	225016.9219	239909.7656	277213.9688	192555.9375	203813.1875	273200.375	193243.5469	180347.1875	201397.5781	172263.9688	181702.4844	240007.1875	213613.9219	147281.8281	165158.9844	1.580826424	0.956891318	3.550633668	1.417068336	1.876354936	3.263344411	1.070834588	3.590543821	1.021538682	2.236565376	0.936913206	0.996385668	0.68783161	0.926539012	0.886917374	0.754312961	0.704298319	0.439543945	0.403675801	0.575457757	1.191973508	0.776976652
G3V6E1	1717	S	Myosin heavy chain 2 OS=Rattus norvegicus OX=10116 GN=Myh2 PE=1 SV=3	Myh2	1	KLETDIS(1.0)QIQGEMEDIVQEAR	6	4	S7	1.77e-06	2528.15859	1990265.359	1112499.125	2219310.75	769734.0625	572959.9375	2782138.688	2216331.25	2451953.969	159860.1875	3156898.578	3413997.07	4692289.852	2561344.75	2764960.43	3535674.219	2521162.828	0.751888548	0.419043221	0.838609351	0.288480985	0.574505527	0.25063793	1.255716883	0.993640822	1.099984143	0.899994945	0.063988582	1.300425931	1.488123958	2.115582361	1.242030208	1.38669413	1.392516357	1.695144753	1.231315675	1.426417729	1.566555765	0.436223607
Q8K1Q0	47	S	Glycylpeptide N-tetradecanoyltransferase 1 OS=Rattus norvegicus OX=10116 GN=Nmt1 PE=1 SV=1	Nmt1	1	GGLS(1.0)PANDTGAK	23	23	S4	0.00105502	1167.50416	2372065.754	2480225.016	1974882.563	1871732.75	2091817.414	2084971.578	2380172.047	2062606.781	2525205.016	2262679.281	0	0	2256745.391	2089818.5	2271877.234	2332563.281	1.231078565	1.00983748	2.798415406	0.916078078	1.488852382	3.394241494	1.048825448	2.995023665	1.043948862	2.120509867	1.256028799	1.071788755	NA	NA	1.163908777	0.679082993	0.659703267	0.649158822	0.545854525	0.633449902	1.424257967	0.475253384
G3V6E1	445	T	Myosin heavy chain 2 OS=Rattus norvegicus OX=10116 GN=Myh2 PE=1 SV=3	Myh2	1	MFLWMVT(1.0)R	16	16	T7	0.0035615	1163.51414	5477127.5	5845060.5	3682563	4353562	8816117	1520515.375	2392819	2183709.5	15828515	3936512.25	11696876	11907330	5524949	5548633	5060145	2630710.5	0.792452179	0.843190839	0.532929175	0.624883342	0.698363884	1.476990194	0.262833974	0.410849091	0.375186067	0.631464832	2.426498736	0.621032496	1.952646277	2.056066811	1.76406108	1.145562109	1.070225051	0.929127334	0.4920614	0.909243974	0.904206025	0.434254738
G3V6E1	1317	S	Myosin heavy chain 2 OS=Rattus norvegicus OX=10116 GN=Myh2 PE=1 SV=3	Myh2	1	NALAHALQS(1.0)SR	13	13	S9	0.00040993	1247.58923	1180750.125	1392619.5	1122573.875	954114.875	935784.25	876207.375	1014153.938	925520.0625	738242.8125	908469.3125	1104909.25	1203228.125	366450.375	346186.875	408095.0625	362393.875	1.190013142	1.399403271	1.131638687	0.953956178	1.16875282	1.09206765	1.055045364	1.212969575	1.107672109	1.116938675	0.788338377	0.998358511	1.284854191	1.447252645	1.129700931	0.529272198	0.465128825	0.521971943	0.472172439	0.497136351	0.955667149	0.673020159
G3V6D8	1384	T	Myosin-3 OS=Rattus norvegicus OX=10116 GN=Myh3 PE=1 SV=1	Myh3	1	TKYETDAIQRT(1.0)EELEEAK	74	74	T11	7.51e-06	2234.02241	18802670.5	14077109.75	11902952	10377982	10630833	14914879.25	14308133	13009994.5	11056383.5	9968675.75	10354121.75	10434759	5888282.75	9999899.75	7886349.125	7791761.375	2.282925151	1.665118362	1.440724631	1.274648092	1.665854059	1.632413412	2.728718587	2.134435822	1.956134143	2.112925491	0.531079927	0.494037678	0.478864852	0.493149223	0.49928292	0.445672224	1.232761258	0.943349151	1.478714694	1.025124332	1.268373709	0.188018157
G3V6D8	1523	S	Myosin-3 OS=Rattus norvegicus OX=10116 GN=Myh3 PE=1 SV=1	Myh3	1	S(1.0)IHELEK	18	18	S1	0.00929344	935.42339	2969035.5	4326845	3262044	2465281.5	2965718	2473191.25	2368984	1883028.5	2902334	3833511	0	833622.1875	3186188	2409119	2583624.25	2550716.75	1.494801197	2.122261329	1.637238779	1.255566769	1.627467019	1.888376646	1.876258263	1.465406688	1.17401683	1.601014607	0.578082858	0.787798637	NA	0.163365785	0.509749093	0.999986688	1.231508725	1.28150919	2.007275058	1.380069915	0.983746269	0.918304243
G3V6D8	1378	T	Myosin-3 OS=Rattus norvegicus OX=10116 GN=Myh3 PE=1 SV=1	Myh3	1	TKYET(1.0)DAIQR	54	288	T5	2.69e-05	1304.58822	89593026.16	94362862.28	97115885.34	78300902.89	108618542.7	109325688.3	122744380.5	97341130.09	108508519.8	88779024.89	99047403.06	80511514.56	64016705.38	52619170.95	68833010.02	69375755.53	1.380811629	1.416840008	1.492123139	1.220765507	1.377635071	2.117166057	2.538921775	2.324287484	1.857830109	2.209551356	0.661604917	0.558497284	0.581474775	0.482994315	0.571142823	0.615047027	0.82340865	1.04515648	1.671262095	1.038718563	1.603872755	0.00104154
G3V6D8	1696	T	Myosin-3 OS=Rattus norvegicus OX=10116 GN=Myh3 PE=1 SV=1	Myh3	1	ATLEQT(1.0)ER	12	12	T6	0.00491417	1027.44558	1218791.875	853685.5	1443537.875	1125500.25	146189.8281	463467.5	124105.0234	716004.1875	480394.2813	840294.6875	0	0	569306.4375	571987.0625	565856.5	596191.5	2.417696095	1.649793316	2.854660748	2.25851513	2.295166322	0.366758371	1.385346189	0.302475021	1.758883619	0.9533658	0.377002858	0.680384234	NA	NA	0.528693546	0.704000598	1.152045305	1.105866734	1.848564235	1.202619218	0.415379831	0.081861713
G3V6D8	1761	T	Myosin-3 OS=Rattus norvegicus OX=10116 GN=Myh3 PE=1 SV=1	Myh3	1	AIT(1.0)DAAMMAEELK	28	20	T3	2.79e-06	1617.72637	1411832.938	691472.0938	722206.9688	1458393.906	647560.625	601585.2188	672073.3125	1311922.625	1443148.906	1432599.406	485131.8438	873690.7344	297695.9219	256115.3828	195403.0547	357610.3125	2.418331305	1.153895878	1.23324205	2.527042691	1.833127981	1.402825472	1.552732042	1.414415913	2.782851892	1.78820633	0.977953686	1.001630913	0.316533607	0.582524252	0.719660615	0.317877763	0.445429879	0.32975255	0.957456672	0.512629216	0.975494536	0.989810101
G3V6D8	1776	T	Myosin-3 OS=Rattus norvegicus OX=10116 GN=Myh3 PE=1 SV=1	Myh3	1	EQDT(1.0)SAHLER	40	33	T4	0.000886346	1265.51579	9059921.188	5022102.125	6167691.5	5040986.5	6542315.609	8454714.469	7614171.875	7318476.938	7145406.25	6677762.594	74103.51563	25612.64063	3238208.594	2173394.293	2476445.844	3004457.188	2.493223242	1.346423748	1.692051399	1.403322638	1.733755257	2.276978655	3.505924525	2.574467527	2.494059665	2.712857593	0.777926074	0.75009831	0.007767891	0.002743563	0.384633959	0.555515706	0.607276483	0.671413251	1.2923477	0.781638285	1.564729268	0.033166619
G3V6D8	949	S	Myosin-3 OS=Rattus norvegicus OX=10116 GN=Myh3 PE=1 SV=1	Myh3	1	KLEDECS(1.0)ELK	184	148	S7	7.24e-06	1458.65459	159227642.8	147776727.8	157105087.2	139967299.8	222965302.2	208714862	171812600.3	191629795.6	99578920.33	142297571.3	124006573.3	88749906.24	104586433.3	85340035.8	92960770.89	96765976.48	1.570204466	1.419721843	1.544479513	1.396270545	1.482669092	2.780774338	3.101401463	2.081712491	2.340184841	2.576018283	0.38848997	0.572777164	0.465811285	0.340666507	0.441936232	0.642936185	0.854479714	0.903153948	1.49154731	0.97302929	1.737419562	0.005778737
G3V6D8	1916	S	Myosin-3 OS=Rattus norvegicus OX=10116 GN=Myh3 PE=1 SV=1	Myh3	1	ADIAES(1.0)QVNK	50	50	S6	2.21e-05	1154.50891	25201580.34	20775955.72	21880463.44	19927916.78	25662826	27361365.78	27350275.98	28769024.06	17986712	19350556.14	7224310.203	11864776.11	20026011.92	17522882.33	16649651.06	19375028.08	1.697832191	1.363601516	1.469527325	1.358107473	1.472267127	2.186563976	2.777612324	2.26389717	2.400167224	2.407060174	0.479394917	0.53212162	0.185391975	0.311136046	0.377011139	0.84103919	1.19862609	1.105086951	2.040261979	1.296253552	1.634934402	0.000570584
G3V6D8	739	S	Myosin-3 OS=Rattus norvegicus OX=10116 GN=Myh3 PE=1 SV=1	Myh3	1	VLNASAIPEGQFIDS(1.0)K	26	21	S15	4.13e-06	1896.94667	12712077.46	12275982.88	7787961.688	8464209.875	11047378.52	10247638.13	10882230.19	5896201	8539071	8975685.256	5734460.144	5260819.031	5982411	5856570.188	4428722.094	6943741.656	2.136729605	2.010244058	1.305001482	1.439211797	1.722796735	2.348459056	2.595515865	2.247392568	1.227311208	2.104669674	0.567829978	0.61581621	0.367158115	0.344199466	0.473750942	0.626850617	0.999511012	0.733391364	1.824329156	1.046020537	1.221658731	0.413003087
G3V6D8	1007	T	Myosin-3 OS=Rattus norvegicus OX=10116 GN=Myh3 PE=1 SV=1	Myh3	1	ALQEAHQQT(1.0)LDDLQAEEDK	13	13	T9	2.94e-06	2261.99218	432798.9063	213903.1406	215500.2031	207233.3281	266821.0625	329841.375	291384.875	200835.8125	214899.375	171048.2344	112205.9844	235128.9375	216802.6563	170864.7188	185145.3438	191119.5469	2.607691834	1.255586824	1.294410293	1.26309194	1.605195223	2.033203941	2.994622717	2.15707434	1.498513477	2.170853619	0.512247586	0.420667706	0.257521616	0.551442185	0.435469773	0.814309471	1.045282554	1.099024143	1.799914298	1.189632617	1.352392275	0.205103692
G3V6D8	1479	S	Myosin-3 OS=Rattus norvegicus OX=10116 GN=Myh3 PE=1 SV=1	Myh3	1	SLS(1.0)TELFK	5	66	S3	0.00280817	1004.47001	50154449.36	39250817.24	46493814.48	44299067.25	50311606.66	50843310.17	35853437.7	37680793.98	39436342.09	28872810.27	29659037.74	24060137.05	30031997.58	29928778	31760238.89	33812752.63	1.833621859	1.398004247	1.694531517	1.638325317	1.641120735	2.326265171	2.800921896	1.610493992	1.705963517	2.110911144	0.570389591	0.430863627	0.413033164	0.342390889	0.439169318	0.684446183	1.110965287	1.143953569	1.932223882	1.21789723	1.286261942	0.157138223
G3V6D8	1310	T	Myosin-3 OS=Rattus norvegicus OX=10116 GN=Myh3 PE=1 SV=1	Myh3	1	QAFT(1.0)QQIEELK	18	16	T4	3.39e-05	1570.7625	5930459	2428486.25	2877172	3082070.719	4204147.875	2433494.5	2088544.125	4345128.875	2169070.5	1539723.75	1660040.375	2781505.875	2859164.063	2177030.25	1972389.125	2124397	2.923921969	1.166467373	1.414156445	1.537182104	1.760431973	2.621477745	1.80790127	1.265170686	2.652952753	2.086875613	0.423083213	0.30986373	0.311762358	0.533803288	0.394628147	0.878762107	1.08981587	0.958063723	1.637154844	1.140949136	1.185433829	0.500118547
G3V6D8	749	S	Myosin-3 OS=Rattus norvegicus OX=10116 GN=Myh3 PE=1 SV=1	Myh3	1	LLAS(1.0)IDIDHTQYK	11	11	S4	0.0809417	1596.76692	2899817.25	2495909	2107424.75	3332891.5	2233641.5	1989300.5	2342423.75	1976977	1897625.5	1703060.625	1609784.625	1523060.125	1782940.75	1832557.375	1504888.5	1653159.75	1.942171404	1.628565198	1.407094172	2.258100942	1.808982929	1.891999937	2.007632366	1.927571003	1.639713327	1.866729158	0.502807896	0.465583413	0.410688231	0.397061489	0.444035257	0.744403853	1.246194129	0.992991603	1.730646454	1.17855901	1.031921932	0.705289353
G3V6D8	379	T	Myosin-3 OS=Rattus norvegicus OX=10116 GN=Myh3 PE=1 SV=1	Myh3	1	EEQAEPDGT(1.0)EVADK	29	29	T9	0.00112461	1597.62652	3846272	3352330.5	3108777.5	3027324	2548834.75	5347027.5	5440411.5	5786654.5	4395525	4426960	5206904.5	3925063.75	3431728.75	2761049	3758308	2801765.75	1.341173015	1.138809596	1.080658851	1.06784684	1.157122075	1.124028218	2.809468073	2.33079758	2.498743915	2.190759446	0.606359552	0.630087517	0.691595219	0.532740018	0.615195576	0.745954848	0.97753006	1.291104836	1.527049949	1.135409923	1.893282907	0.033662829
G3V6D8	413	T	Myosin-3 OS=Rattus norvegicus OX=10116 GN=Myh3 PE=1 SV=1	Myh3	1	VGNEYVT(1.0)K	22	47	T7	0.00178894	989.43395	12030391.5	11283928.5	12140123.75	10571080.75	16329419	19787956.5	15429247	17922448.5	15737873	16088106.5	195891.4219	524467.375	11150020.5	10176459.75	10348067.25	9218902.75	1.402457273	1.281532665	1.410870503	1.24662123	1.335370418	2.407527921	3.475983415	2.209950801	2.587358469	2.670205152	0.72582274	0.765535396	0.00869867	0.023798641	0.380963861	0.810289701	1.204530473	1.188484295	1.679831496	1.220783991	1.99959885	0.000592365
G3V6D8	1336	S	Myosin-3 OS=Rattus norvegicus OX=10116 GN=Myh3 PE=1 SV=1	Myh3	1	NALAHALQS(1.0)SR	13	13	S9	0.00040993	1247.58923	1180750.125	1392619.5	1122573.875	954114.875	935784.25	876207.375	1014153.938	925520.0625	738242.8125	908469.3125	1104909.25	1203228.125	366450.375	346186.875	408095.0625	362393.875	1.879110047	2.159166645	1.780997487	1.536031531	1.838826427	1.883478499	2.101202887	1.983015417	1.824019323	1.947929032	0.464802117	0.590139848	0.669804992	0.745359827	0.617526696	0.363550009	0.559391685	0.639852514	0.901470814	0.616066255	1.059332737	0.439775013
G3V6D8	255	T	Myosin-3 OS=Rattus norvegicus OX=10116 GN=Myh3 PE=1 SV=1	Myh3	1	IHFGT(1.0)TGK	185	295	T5	0.0148623	940.42881	196584075.5	220020391.2	213359342.4	188370280.5	197317148.1	171197528.4	171358228.3	159111175.2	147739042.9	176324241.1	92616144.55	123260990	134116368.1	134882386.9	138699782.2	128773611.7	1.66933818	1.820197027	1.80618328	1.618130807	1.728462323	2.119100446	2.190586226	1.787841238	1.673193076	1.942680246	0.496324745	0.611165007	0.299578227	0.4074229	0.45362272	0.709957825	1.16295371	1.160368945	1.709225942	1.185626606	1.123935547	0.19004621
G3V6D8	1148	S	Myosin-3 OS=Rattus norvegicus OX=10116 GN=Myh3 PE=1 SV=1	Myh3	1	ELEELS(1.0)ER	10	17	S6	0.00534649	1084.45581	578126.5	568498.875	504419.8125	453032.5	526205.5	795130.5625	733338.8125	758633.125	491196.0938	748100.8125	679932.625	624745	529326.625	634488.9375	641555.9375	472014.9063	1.307496969	1.252584114	1.137271384	1.036459705	1.183453043	1.505095018	2.709711976	2.037748021	2.124706756	2.094315442	0.439488356	0.690602911	0.585748588	0.549976832	0.566454172	0.746270592	1.456978228	1.429475343	1.668591916	1.32532902	1.769665011	0.005597186
G3V6C3	184	S	Polysaccharide biosynthesis domain-containing 1 OS=Rattus norvegicus OX=10116 GN=Pbdc1 PE=1 SV=1	Pbdc1	1	GADS(1.0)GGEKEEGVNR	27	27	S4	1.33e-05	1484.60131	2925514.688	2831507.75	2624688.25	3031263.125	2844050.25	2858179.563	3578667.375	2870910.375	5112960.75	3916033	0	0	2615892.25	2478671.563	2161213.563	2503348	0.738371617	0.616098948	0.692044563	0.711803571	0.689579675	2.717336534	2.099266022	1.053805354	0.784639378	1.663761822	2.813263218	2.117848665	NA	NA	2.465555942	0.880785313	0.951924328	1.24106699	0.951825706	1.006400584	2.412718766	0.077297348
G3V644	154	S	Complex I-9kD OS=Rattus norvegicus OX=10116 GN=Ndufv3 PE=1 SV=1	Ndufv3	1	DSSSSSSSSSSDS(0.994)DS(1.0)DGEEHGSDIGPR	73	69	S15	2e-10	2737.98168	2385496.781	2694383.359	3550766.672	2763154.625	377459.2344	2178314.391	2138848.906	2139711.594	3231103.305	2605743.43	3453729.977	2736010.531	2551186.656	3516307.047	3664668.156	3682355.547	0.628126876	0.78469347	0.942100005	0.897281061	0.813050353	0.1141277	0.666071921	0.652165543	0.687091152	0.529864079	1.13730958	0.974751539	3.076209787	3.195456698	2.095931901	0.775596545	1.11037738	1.972678554	2.434554069	1.573301637	0.651698972	0.214637412
F8WFT7	18	S	Anion exchange protein OS=Rattus norvegicus OX=10116 GN=Slc4a1 PE=1 SV=1	Slc4a1	1	VLEIPDRDS(1.0)EEELEHVIEQIAYR	33	33	S9	2.03e-08	2862.35571	1144466.688	845131.9375	733007.8125	1785215.375	1534261.07	1816342.938	776576.0938	1893110.492	312057.5625	1969368.25	2309581.531	1715353.625	4623990.563	5284316.688	5627722.5	3391447.75	0.771887995	0.498927761	0.415551174	1.003630063	0.672499248	0.549133152	0.62826918	0.267798039	0.641269885	0.521617564	0.251846908	1.399271441	1.756812514	1.251262799	1.164798416	1.400597224	1.560796365	1.715710101	1.005055349	1.42053976	0.775640368	0.420404672
F7FLB2	173	S	Pgm2 protein OS=Rattus norvegicus OX=10116 GN=Pgm2 PE=1 SV=2	Pgm2	0.998	LCAGIMITAS(0.998)HNPK	6	6	S10	1.15e-05	1592.73246	1013186.938	447897.2813	743947	1104654.625	574869.125	692058.125	436085.0625	475833.375	1120996	1140334.375	733860.5625	663670.8125	514775.8125	496737.8438	469394.6563	441465.7813	1.489351038	0.661477749	1.039344905	1.941242171	1.282853966	0.668152331	1.046311178	0.71210311	0.735542862	0.79052737	1.381687325	1.88324776	1.133522784	0.989252289	1.346927539	0.680735618	0.635870283	0.675795864	0.568682996	0.64027119	0.616225534	0.147129148
F7EV94	356	S	2-oxoisovalerate dehydrogenase subunit alpha OS=Rattus norvegicus OX=10116 GN=Bckdha PE=1 SV=1	Bckdha	1	IGHHS(1.0)TSDDSSAYR	66	36	S5	1.95e-05	1612.63875	5310551	13801123	9143304	9972288	4978617	14037711	12334583	11568958	13514565	8850834	12881973	15915540	6519135	5963570.5	5857800.5	6888605	0.563780136	1.446701771	0.939225502	0.948090373	0.974449445	0.432645415	1.201761501	1.059893626	0.993651106	0.921987912	1.71060466	0.994149725	1.59502382	1.853688894	1.538366775	0.644757967	0.543465396	0.597293955	0.691770034	0.619321838	0.946162899	0.822912368
F1MAA3	82	S	Serine/threonine-protein phosphatase 2A 56 kDa regulatory subunit OS=Rattus norvegicus OX=10116 GN=Ppp2r5d PE=1 SV=2	Ppp2r5d	1	QSS(1.0)S(1.0)RFNLSK	7	7	S3	0.153954	1313.52867	246219.1875	411269.6563	430824.9375	300225.2813	193223.4531	370856.9688	578004.5625	454301.75	553774.875	764262.75	471688.9063	539244.5	602176.1875	608396.875	686115.4375	622939.9375	0.453471495	0.810121341	0.80201189	0.566433472	0.658009549	0.441661977	1.227720236	1.059141247	0.912909286	0.910358186	0.905085493	1.395870897	0.877651932	0.841948401	1.005139181	1.351222301	1.490424391	1.396765681	2.711437863	1.737462559	1.383503001	0.32550203
F1MAA3	83	S	Serine/threonine-protein phosphatase 2A 56 kDa regulatory subunit OS=Rattus norvegicus OX=10116 GN=Ppp2r5d PE=1 SV=2	Ppp2r5d	1	QSS(1.0)S(1.0)RFNLSK	7	7	S4	0.153954	1313.52867	246219.1875	411269.6563	430824.9375	300225.2813	193223.4531	370856.9688	578004.5625	454301.75	553774.875	764262.75	471688.9063	539244.5	602176.1875	608396.875	686115.4375	622939.9375	0.453471495	0.810121341	0.80201189	0.566433472	0.658009549	0.441661977	1.227720236	1.059141247	0.912909286	0.910358186	0.905085493	1.395870897	0.877651932	0.841948401	1.005139181	1.351222301	1.490424391	1.396765681	2.711437863	1.737462559	1.383503001	0.32550203
Q9Z1H9	199	S	Caveolae-associated protein 3 OS=Rattus norvegicus OX=10116 GN=Cavin3 PE=1 SV=1	Cavin3	1	KGS(1.0)EAAQPTPVKPPR	51	51	S3	2.23e-06	1642.83125	3609224.719	2600316.672	2417027.781	4140446.938	2466769.242	2224046.555	1947564.531	2333961.586	2879121.891	3042289.219	3235017.07	2489948.445	1213125.496	1249942.617	1118527.625	1355836.484	1.511266849	1.026283151	0.87014988	1.987675679	1.34884389	0.857912195	0.888702673	0.692981142	0.875521858	0.828779467	1.533006865	1.376817553	1.387843439	1.546223009	1.460972716	0.432739273	0.608387115	0.462335609	0.460942955	0.491101238	0.614436907	0.09604222
F1M951	1153	S	Tyrosine-protein phosphatase non-receptor type 23 OS=Rattus norvegicus OX=10116 GN=Ptpn23 PE=1 SV=1	Ptpn23	0.994	GAAAADLLSSS(0.994)PESQHGGTQPPGGGQPLLQPTK	21	32	S11	1.09e-09	3234.54267	3385567.125	2268949.688	2404485	2696718.938	1500237.219	1079766.625	970465.8125	1347962.375	2477330	1461413.25	2343294.25	1938178.875	1372507.375	955161.3125	1282953	921257.125	1.904477896	2.131347979	1.284839702	1.428508042	1.687293405	1.021261996	0.637342643	0.928729709	3.141176389	1.432127684	1.191993989	0.581847134	1.26291285	0.840312531	0.969266626	0.579702895	0.418788392	0.85312098	0.446010181	0.574405612	0.84877217	0.383427457
F1M8F6	1009	T	Myosin-8 OS=Rattus norvegicus OX=10116 GN=Myh8 PE=3 SV=3	Myh8	1	ALQEAHQQT(1.0)LDDLQAEEDK	19	13	T9	2.94e-06	2261.99218	432798.9063	213903.1406	215500.2031	207233.3281	266821.0625	329841.375	291384.875	200835.8125	214899.375	171048.2344	112205.9844	235128.9375	216802.6563	170864.7188	185145.3438	191119.5469	1.792690472	0.902873092	1.24056511	0.852304993	1.197108417	1.646973566	1.619307041	1.793182343	0.857803149	1.479316525	0.69514992	0.516008614	0.393944096	0.742278352	0.586845246	1.426165136	0.993407698	1.091222195	0.843520721	1.088578937	1.235741478	0.399971031
F1M8F6	663	T	Myosin-8 OS=Rattus norvegicus OX=10116 GN=Myh8 PE=3 SV=3	Myh8	1	LMT(1.0)NLR	75	39	T3	0.0334538	843.37942	50779228.5	25952421.47	26535942.69	27808496.39	23184534.32	26123745.58	25498059.22	24974662.06	21841277.52	30465324.06	10726003.34	11471201.11	21854558.41	16754944.75	18474795.5	18690478.1	2.017327565	1.050651303	1.465134749	1.096943117	1.407514183	1.372574941	1.230072436	1.504997378	1.023098076	1.282685708	0.677629853	0.881485814	0.36118331	0.347328784	0.56690694	1.378854438	0.934306336	1.044362346	0.791192621	1.037178935	0.911312812	0.708565482
F1M8F6	951	S	Myosin-8 OS=Rattus norvegicus OX=10116 GN=Myh8 PE=3 SV=3	Myh8	1	KLEDECS(1.0)ELK	184	148	S7	7.24e-06	1458.65459	159227642.8	147776727.8	157105087.2	139967299.8	222965302.2	208714862	171812600.3	191629795.6	99578920.33	142297571.3	124006573.3	88749906.24	104586433.3	85340035.8	92960770.89	96765976.48	1.079456762	1.020900048	1.480231892	0.942170811	1.130689878	2.252534404	1.677046393	1.730533813	1.339606188	1.749930199	0.5272036	0.702592442	0.712575544	0.458560082	0.600232917	1.126025431	0.812073943	0.896742479	0.699006093	0.883461986	1.547665927	0.024199319
F1M8F6	741	S	Myosin-8 OS=Rattus norvegicus OX=10116 GN=Myh8 PE=3 SV=3	Myh8	1	VLNASAIPEGQFIDS(1.0)K	26	21	S15	4.13e-06	1896.94667	12712077.46	12275982.88	7787961.688	8464209.875	11047378.52	10247638.13	10882230.19	5896201	8539071	8975685.256	5734460.144	5260819.031	5982411	5856570.188	4428722.094	6943741.656	1.468921578	1.445535452	1.250715725	0.971146567	1.28407983	1.902342361	1.403494702	1.868264156	0.702557191	1.469164602	0.770578475	0.755385938	0.561660703	0.463315683	0.6377352	1.097853492	0.949907686	0.728185035	0.85496262	0.907727208	1.144138057	0.771089289
F1M8F6	1028	T	Myosin-8 OS=Rattus norvegicus OX=10116 GN=Myh8 PE=3 SV=3	Myh8	1	AKT(1.0)KLEQQVDDLEGSLEQEK	14	14	T3	1.45e-07	2368.12794	1072128.25	1001596	1201350.125	1014382.125	1314146.125	1288610.625	1436072	1414600.375	861128.375	1062377	894041.125	1094275.125	783286.25	628492.1875	703562.3125	579931.0625	0.992886173	0.945226084	1.546233379	0.932761444	1.10427677	1.813609348	1.414423122	1.975910326	1.350870802	1.6387034	0.622794533	0.716556737	0.701793983	0.772361839	0.703376773	1.152018058	0.81697464	0.927121242	0.572269482	0.867095856	1.483960764	0.037559276
F1M8F6	757	T	Myosin-8 OS=Rattus norvegicus OX=10116 GN=Myh8 PE=3 SV=3	Myh8	1	LLGSIDIDHT(1.0)QYK	14	14	T10	4.71e-05	1582.75127	1901442.5	806250.375	1496050.25	948272.625	1461562.625	1511309.625	947111.5625	1178317.25	0	697667.5625	1126836.875	1158534.125	424269.7188	683173.625	787205.625	613293.875	1.714683032	0.740902357	1.8749926	0.849082994	1.294915246	1.964108369	1.615321666	1.268937072	1.095696343	1.486015862	NA	0.458214033	0.861313243	0.796252927	0.705260068	0.607615369	0.864744312	1.010113285	0.589305879	0.767944711	1.147577702	0.505973921
F1M8F6	900	S	Myosin-8 OS=Rattus norvegicus OX=10116 GN=Myh8 PE=3 SV=3	Myh8	1	NDLQLQVQSEADS(1.0)LADAEER	20	20	S13	2.08e-07	2311.00855	8333128.25	4109230	5003733.875	4729749.375	5504159.875	4548643.125	3967703.875	4138477.875	3253882.875	2996690.188	3007716.938	3602640.688	4570459.875	5375012.5	3998152.5	3245407.25	1.792665152	0.90082816	1.496022197	1.010288744	1.299951063	1.764531901	1.159786079	1.268144245	0.918034645	1.277624218	0.546659872	0.469517903	0.548437942	0.590681838	0.538824389	1.561482322	1.62303004	1.223859903	0.743929542	1.288075452	0.982824857	0.978107329
F1M8F6	667	S	Myosin-8 OS=Rattus norvegicus OX=10116 GN=Myh8 PE=3 SV=3	Myh8	0.998	S(0.998)THPHFVR	5	23	S1	0.00380105	1060.47241	2977041.516	1839792.234	3482056.063	2550132.281	3335071.563	3715658.75	3438987.539	2786828.352	2323558.914	3072789.344	391937.6563	913985.9219	2721958.156	2828075.914	2492772.539	2724267.445	1.083713746	0.682478329	1.761644101	0.921740511	1.112394172	1.809181809	1.603136229	1.85993851	1.046085625	1.579585543	0.660552816	0.814669918	0.120933355	0.253577523	0.462433403	1.573610326	1.445029534	1.291200197	1.056698095	1.341634538	1.419987252	0.156320204
F1M8F6	1338	S	Myosin-8 OS=Rattus norvegicus OX=10116 GN=Myh8 PE=3 SV=3	Myh8	1	NALAHALQS(1.0)SR	13	13	S9	0.00040993	1247.58923	1180750.125	1392619.5	1122573.875	954114.875	935784.25	876207.375	1014153.938	925520.0625	738242.8125	908469.3125	1104909.25	1203228.125	366450.375	346186.875	408095.0625	362393.875	1.29181778	1.552623384	1.706911137	1.036478266	1.396957642	1.525690187	1.136200767	1.648486641	1.044134433	1.338628007	0.630763644	0.723890238	1.024635238	1.00330457	0.845648423	0.636714132	0.531630422	0.635310215	0.422469732	0.556531125	0.958245237	0.790849688
F1M8F6	1068	S	Myosin-8 OS=Rattus norvegicus OX=10116 GN=Myh8 PE=3 SV=3	Myh8	0.997	LAQES(0.997)TMDIENDKQQLDEK	14	17	S5	3.61e-07	2315.01086	1107145.125	681144.125	870118.6875	707486	737408.5625	939873.6875	770230.3125	683626.4375	608049.625	764575.9375	665017.625	686952.6875	0	0	336728.3125	0	1.424999109	0.89338663	1.556471813	0.904157661	1.194753803	1.414378287	1.433786373	1.472885342	0.907311077	1.30709027	0.61118577	0.716720567	0.725508687	0.673873573	0.68182215	NA	NA	0.616695693	NA	0.616695693	1.094024783	0.60020902
F1M8F6	257	T	Myosin-8 OS=Rattus norvegicus OX=10116 GN=Myh8 PE=3 SV=3	Myh8	1	IHFGT(1.0)TGK	185	295	T5	0.0148623	940.42881	196584075.5	220020391.2	213359342.4	188370280.5	197317148.1	171197528.4	171358228.3	159111175.2	147739042.9	176324241.1	92616144.55	123260990	134116368.1	134882386.9	138699782.2	128773611.7	1.147607478	1.308875568	1.731049244	1.091876943	1.319852308	1.716553046	1.184533758	1.486237762	0.95779605	1.336280154	0.673541695	0.749680577	0.458280263	0.548418687	0.607480305	1.243405775	1.105239117	1.152131512	0.801020082	1.075449121	1.01244673	0.977541153
F1M8F6	415	T	Myosin-8 OS=Rattus norvegicus OX=10116 GN=Myh8 PE=3 SV=3	Myh8	1	VGNEYVT(1.0)K	22	47	T7	0.00178894	989.43395	12030391.5	11283928.5	12140123.75	10571080.75	16329419	19787956.5	15429247	17922448.5	15737873	16088106.5	195891.4219	524467.375	11150020.5	10176459.75	10348067.25	9218902.75	0.96413685	0.921530345	1.352180781	0.841190942	1.01975973	1.950190419	1.879597182	1.837138703	1.481097285	1.787005897	0.984983889	0.939037757	0.013306804	0.032034574	0.492340756	1.419124993	1.144752525	1.180047271	0.787244523	1.132792328	1.752379355	0.003193206
F1M8F6	424	Y	Myosin-8 OS=Rattus norvegicus OX=10116 GN=Myh8 PE=3 SV=3	Myh8	0.993	GQTVQQVY(0.993)NAVGALAK	1	1	Y8	0.00386766	1726.85238	235313.9688	0	71536.41406	0	48588.49609	78100.10938	95848.53125	0	54952.23047	63182.25781	47118.9375	70606.01563	84452.75781	0	90128.8125	0	2.606403858	NA	1.101219494	NA	1.853811676	0.802000838	1.025299061	1.577312542	NA	1.134870814	0.475339051	0.509692617	0.442373304	0.596042549	0.505861881	1.48557266	NA	1.420492323	NA	1.453032492	0.612182364	0.361508533
F1M7P4	56	S	Peripherin OS=Rattus norvegicus OX=10116 GN=Prph PE=1 SV=1	Prph	1	LLGSGS(1.0)PSSSAR	9	16	S6	0.00040993	1198.54636	1092198.125	718113.625	563478.75	673680.1875	912641.9375	1566781.5	1301914.375	1193530.25	608745.4375	975421.4375	796606.375	688531.5	529517.5625	515973.9688	533080.8125	573252.625	1.340386936	1.201265425	0.807062672	0.907196744	1.063977944	1.243776817	1.793450814	1.35199116	1.265205324	1.413606029	0.720205997	1.256259359	0.907764146	0.734018327	0.904561957	0.542221028	0.563743583	0.680676061	0.638354876	0.606248887	1.328604636	0.09056849
F1M7P4	17	S	Peripherin OS=Rattus norvegicus OX=10116 GN=Prph PE=1 SV=1	Prph	0.994	SS(0.994)ISSTSYR	1	7	S2	0.025848	1067.4405	738126.1875	312377.75	297673.6875	0	230762.1563	442808	384228.9375	404471.3438	339975.5938	563791.125	305502.2813	485116.125	196707.293	137513.7188	187051.8594	206217.0117	2.149501933	1.239950561	1.011692737	NA	1.46704841	0.746251284	1.202748879	0.946803743	1.017404852	0.978302189	0.954436901	1.722993804	0.826080122	1.22717717	1.182671999	0.477963701	0.356515415	0.566745293	0.544902855	0.486531816	0.666850652	0.158914361
F1M7E5	689	S	Cadherin-5 OS=Rattus norvegicus OX=10116 GN=Cdh5 PE=1 SV=2	Cdh5	1	LAPS(1.0)LHGGPR	4	4	S4	0.0158521	1084.52992	260654.0469	218895.3125	195926.3281	217532.1719	639425.0625	669455.1875	648434.6875	586185.375	412359.4063	428528.5313	585900.75	510977.375	268360.0313	305130	304644.4375	202200.3281	0.821152215	0.614985779	0.531013918	0.589558903	0.639177704	2.535672398	2.32623403	2.339140675	1.754125816	2.23879323	1.454920523	1.101391997	0.636922473	1.489908556	1.170785887	0.8904787	1.048610689	1.118577524	0.194306398	0.812993328	3.502614713	5.17e-05
F1M6Z4	845	S	Proline-rich basic protein 1 OS=Rattus norvegicus OX=10116 GN=Prob1 PE=1 SV=2	Prob1	1	AAS(1.0)APPTDR	1	1	S3	0.160269	965.4088	312206.4375	0	261789.7031	103909.9141	0	0	61497.375	74557.53125	76403.67969	53012.75	0	0	24853.73438	0	38498.65234	31627.02344	3.892939123	NA	2.996099908	1.098688687	2.662575906	NA	NA	0.583190623	0.703900235	0.643545429	0.642121972	0.463856583	NA	NA	0.552989277	0.243036247	NA	0.33333921	0.347010646	0.307795367	0.241700313	0.081975996
F1M6Z4	448	S	Proline-rich basic protein 1 OS=Rattus norvegicus OX=10116 GN=Prob1 PE=1 SV=2	Prob1	1	RT(1.0)PS(1.0)PPPLSQWTQGVAR	24	19	S4	9.18e-07	1957.96439	1818762.313	974830.6875	320213.8438	321324.8438	431362.1563	1338978.563	300677.2188	545019.625	286864.5313	385611.4063	367216.125	384414.2188	351449.5938	379543.7813	396021.4375	481287.1875	4.147834045	1.817621424	0.670275741	0.621400558	1.814282942	0.633747998	2.260542891	0.521511807	0.94111219	1.089228721	0.440950436	0.61711049	0.580040616	0.695895697	0.58349931	0.628567771	0.612637242	0.627146839	0.965825006	0.708544214	0.600363205	0.526075485
F1M614	1408	T	Laminin subunit alpha 2 OS=Rattus norvegicus OX=10116 GN=Lama2 PE=1 SV=3	Lama2	1	T(1.0)PGPTLGTCVPCQCHGHSSQCDPETSVCQNCQHHTAGDFCER	8	8	T1	2.51e-06	4949.90959	540122.75	349844.2188	0	0	382646.5	414048.9375	0	0	79814.19531	0	0	0	0	0	319719.5625	310435.7188	1.602562413	0.996048793	NA	NA	1.299305603	0.946319301	1.115022032	NA	NA	1.030670666	0.24623177	NA	NA	NA	0.24623177	NA	NA	1.014864788	0.931708821	0.973286805	0.793247304	0.539341314
F1M5V2	71	S	GLI pathogenesis-related 2 OS=Rattus norvegicus OX=10116 GN=Glipr2 PE=1 SV=3	Glipr2	1	ILKHS(1.0)PESSR	18	19	S5	0.000526072	1233.59873	676346.7148	21971.31445	0	308818.5313	349667.0313	330428.0938	746642.875	926663.25	1312593.688	890153.125	31213.20313	0	833926.6875	783866.1133	838642.5	1167353.43	1.135507466	0.035234622	NA	0.509944449	0.560228845	0.509930904	0.536808757	1.262372432	1.417641575	0.931688417	1.84404849	1.246891907	0.042263846	NA	1.044401414	1.311875045	1.158111773	1.136156178	1.720830236	1.331743308	1.663049706	0.285334164
F1M589	16	S	PML nuclear body scaffold OS=Rattus norvegicus OX=10116 GN=Pml PE=1 SV=3	Pml	1	MPPPEEPSEDHEHS(1.0)QS(1.0)PAEQAIK	47	34	S16	4.48e-08	2519.07222	4798809.047	4511050.031	4445127.906	5187479.125	4813207.398	5047948.219	3820247.344	4256764.5	5845039.469	4996215.813	5198111.172	5083141.297	5943225.344	4969410.969	5121097.344	5674191.031	1.04646031	NA	0.694076907	0.871048203	0.870528473	2.374439238	3.566853005	1.38330505	2.743598955	2.517049062	0.716752423	0.731057039	1.693726839	1.100993835	1.060632534	2.051207284	0.679585415	0.712345559	0.626055499	1.017298439	2.891403485	0.010523759
F1M589	14	S	PML nuclear body scaffold OS=Rattus norvegicus OX=10116 GN=Pml PE=1 SV=3	Pml	1	MPPPEEPSEDHEHS(1.0)QS(1.0)PAEQAIK	14	14	S14	1.73e-05	2599.03855	509411.0469	515313.5313	504731.1563	943628.625	105933.8984	810399.1563	500749.3438	591437	956122.5625	677825.3125	714786.875	518588.2813	367639.3438	635588.1875	1307797.875	1255865.5	0.811185155	NA	0.575500612	1.157042409	0.847909392	0.381613547	4.181495598	1.324064714	2.783632114	2.167701493	0.856165319	0.724252828	1.700735271	0.820233961	1.025346845	0.926556011	0.634712857	1.328405487	1.011845851	0.975380052	2.556524924	0.360694723
F1M589	524	S	PML nuclear body scaffold OS=Rattus norvegicus OX=10116 GN=Pml PE=1 SV=3	Pml	1	AIS(1.0)PPHPDGTSSTESTIPEK	23	25	S3	8.11e-06	2130.95909	9096836	5771292.5	4931870	4922787	5322306.5	5407549	5591370	5160667	6772602.5	6926404	6557265.5	6585854	6167232.5	5668252	5677014	6419114	1.630508946	NA	0.63296323	0.679423245	0.98096514	2.1580917	3.140612194	1.664133796	2.733948754	2.424196611	0.682622874	0.833031496	1.756160088	1.1724878	1.111075565	1.749529229	0.637135515	0.649069473	0.582140077	0.904468574	2.471236246	0.023585276
F1M589	605	S	PML nuclear body scaffold OS=Rattus norvegicus OX=10116 GN=Pml PE=1 SV=3	Pml	1	ALDES(1.0)LAEPHLEDR	8	8	S5	3.94e-05	1674.73707	1252068.375	712965.625	774092	1384236.125	393472.8438	703671.0625	801544.0625	545148.3125	588403.625	670506.375	714688.75	914550.5625	536131.375	667680.5	687840.4375	557996.8125	1.828128297	NA	0.809291995	1.556271409	1.397897233	1.29966248	3.329119194	1.943315049	2.352583297	2.231170005	0.483110408	0.656904622	1.559208107	1.326324399	1.006386884	1.23893325	0.611360197	0.640626245	0.412220829	0.72578513	1.59609015	0.193650377
F1M392	903	S	LIM and calponin homology domains 1 OS=Rattus norvegicus OX=10116 GN=Limch1 PE=1 SV=2	Limch1	1	ESGLPEEHSSLTQS(1.0)PSANSENSVSK	27	27	S14	8.19e-07	2681.1574	2043358.688	1856319.938	1880891.125	1722847.938	1566150.313	1647161.063	1503155.125	1641289.5	2030783	1855646.438	1931052.625	2133845.438	1579599.375	1485021.844	1381799	1427798.438	1.013785617	0.949374306	0.94068222	0.84139165	0.936308448	0.708016012	0.772998644	0.719528046	0.854677932	0.763805158	1.211050267	2.284469547	2.056015565	1.319210006	1.717686346	0.897759484	0.900722748	0.800475368	0.883927486	0.870721271	0.815762327	0.012266899
F1M392	523	S	LIM and calponin homology domains 1 OS=Rattus norvegicus OX=10116 GN=Limch1 PE=1 SV=2	Limch1	0.996	TSVPESSVAAGTGS(0.996)PSK	16	16	S14	3.71e-05	1641.73674	891330.1875	1153626.25	1111449.625	974345.9375	812112.875	1026467.25	1171923.625	1132993.375	1409274.75	1274678.875	1117943.375	1112686.625	993488.6875	823133	966759.3125	912779.9375	0.725121422	0.967431842	0.911464305	0.780252255	0.846067456	0.602000202	0.789874995	0.919843276	0.967420471	0.819784736	1.37804984	2.573128843	1.951743308	1.127961949	1.757720985	0.925862679	0.818651206	0.918315821	0.926587476	0.897354295	0.968935432	0.754656334
F1M392	997	S	LIM and calponin homology domains 1 OS=Rattus norvegicus OX=10116 GN=Limch1 PE=1 SV=2	Limch1	0.994	AGPLSPCS(0.994)PTPPGQSPNR	6	12	S8	0.00900394	1899.84189	586708.5625	0	313283.7813	0	176885.4063	264682.7813	336705.4688	300408.5313	343196.0938	308030	330760.9375	245028.7188	0	0	197550.5781	0	1.628078965	NA	0.876332083	NA	1.252205524	0.447252898	0.694736115	0.901458249	0.874945664	0.729598232	1.144702177	2.120970747	1.969690657	0.847265435	1.520657254	NA	NA	0.640078037	NA	0.640078037	0.582650545	0.16094618
F1M392	975	S	LIM and calponin homology domains 1 OS=Rattus norvegicus OX=10116 GN=Limch1 PE=1 SV=2	Limch1	1	SINHQIES(1.0)PGER	37	37	S8	1.32e-05	1446.6373	12822545	14767598	15061148	13418637	12789686	12198791	13636587	10864307	16378410	13907994	15923940	12676246	9453044	10320510	11027932	10871376	0.854534798	1.014491728	1.011792273	0.880265455	0.940271063	0.776646741	0.768977193	0.876806209	0.75992955	0.795589923	1.311971477	2.299898339	2.277386938	1.052678228	1.735483746	0.721670133	0.840840171	0.85812624	0.90404127	0.831169454	0.846128265	0.025628461
F1M392	233	S	LIM and calponin homology domains 1 OS=Rattus norvegicus OX=10116 GN=Limch1 PE=1 SV=2	Limch1	1	GSSDGRGSDS(1.0)ESDLPHR	12	31	S10	3.83e-05	1918.69642	572222.7813	1406430	845911.8125	576866.6875	450001.7344	682335.1875	637091.5	898869.3125	603284.5625	799073	1300534	746129.8125	538479.8125	665902.125	916414.8125	839246.0625	0.629891255	1.595885337	0.938649139	0.625065644	0.947372844	0.451359663	0.710459541	0.676619725	1.038514995	0.719238481	0.79821481	2.18260686	3.072224285	1.023444484	1.76912261	0.679018166	0.896122967	1.177861204	1.152757528	0.976439966	0.75919263	0.422098537
F1M265	735	S	Uncharacterized protein OS=Rattus norvegicus OX=10116 PE=1 SV=3	--	1	S(1.0)RSRDSGDENEPIQER	185	169	S1	5.23e-06	2114.75771	453535.2813	2150081.688	2793358.938	2177864.031	0	1079782.406	2042634.313	1728136.563	3757573.688	2634401.125	4364195	4709795.391	2038927.719	4450379.5	2908133.781	2811327.625	0.140851683	0.662488594	0.897915135	0.737520024	0.609693859	NA	0.461282921	0.843260146	0.573085624	0.62587623	1.620446506	1.040966708	1.800930938	1.773878055	1.559055552	0.804857595	1.607537715	1.311536567	1.109705473	1.208409337	1.026541798	0.724769231
F1M265	737	S	Uncharacterized protein OS=Rattus norvegicus OX=10116 PE=1 SV=3	--	1	S(1.0)RDS(1.0)GDENEPIQER	210	33	S1	1.11e-06	2034.79138	1953482.281	4313730.094	4503114.625	3710475.281	339388.1797	2495398.406	3719223.422	3032368.078	5615979.75	4579853.5	7229405.313	6513942.859	3333891.594	5839669.469	4475707.25	4567842.188	0.391852809	0.858497307	0.934940715	0.811587072	0.749219476	0.082912971	0.688546928	0.991712401	0.64951008	0.603170595	1.564282726	1.168877629	1.92689482	1.584631151	1.561171582	0.850024051	1.362432248	1.303737683	1.164581489	1.170193868	0.805065291	0.448349417
F1M1J2	5052	T	Nebulin OS=Rattus norvegicus OX=10116 GN=Neb PE=1 SV=3	Neb	1	AT(1.0)PTPFTPEMER	6	6	T2	0.00397753	1456.61781	2524958	2047996	2040627	2661540.25	1408990.375	1474186.625	1546936.625	1509472.25	829848.8125	921271.0625	971858.75	985409.0625	608110.9375	886230	739011	696739.4375	1.926110153	1.497494837	1.463124496	1.799072053	1.671450385	0.83030086	0.822064443	0.90882621	0.872977884	0.858542349	0.687972218	0.766650183	0.877660405	0.924426044	0.814177213	0.464687597	0.688684461	0.569814364	0.538427516	0.565403484	0.513651112	0.001106985
F1M1J2	4685	S	Nebulin OS=Rattus norvegicus OX=10116 GN=Neb PE=1 SV=3	Neb	1	DLEES(1.0)IR	24	12	S5	0.0261237	1069.49253	1660022.625	1656865.375	1429643.406	1660176.938	1425695.875	1473432.906	1618265.922	1322477.328	1317529.875	996674.3906	1219106.953	841666.1094	604871.4531	596942.0859	613615.4141	631475.9766	1.451242723	1.38842536	1.174747323	1.286082952	1.32512459	0.962838483	0.941635553	1.089575417	0.876527264	0.967644179	1.25179001	0.950522056	1.261723671	0.904887411	1.092230787	0.529712767	0.531624664	0.542222876	0.559258729	0.540704759	0.730228831	0.002851658
Q7TP42	365	T	Translocation protein SEC62 OS=Rattus norvegicus OX=10116 GN=Sec62 PE=1 SV=1	Sec62	1	EDSKKEETPGT(1.0)PK	7	9	T11	0.00431766	1525.67816	0	0	0	267347.2813	0	0	0	190188.7813	144409.5	0	0	0	162811.6875	156191.8125	164129.75	184694.6719	NA	NA	NA	1.73302335	1.73302335	NA	NA	NA	1.16087193	1.16087193	0.70658601	NA	NA	NA	0.70658601	0.979202507	0.866461852	0.949801014	0.958659184	0.938531139	0.6698536	NA
F1M1J2	2995	S	Nebulin OS=Rattus norvegicus OX=10116 GN=Neb PE=1 SV=3	Neb	1	LYKES(1.0)YHK	30	30	S5	0.00512426	1147.51835	2168966.75	312555.5391	3009972.125	2629819.063	3600966.5	3412028.625	3912900.875	2899801.75	2207516.25	4161576.875	362567.7813	54778.34375	835207.5781	615286	1004027.5	912469.2188	1.126376618	0.155584812	1.469210071	1.210166588	0.990334522	1.444608987	1.295298413	1.564987733	1.141695228	1.36164759	1.245889723	2.357607506	0.222903217	0.034983905	0.965346088	0.434486675	0.325502734	0.52702579	0.480041568	0.441764192	1.374937014	0.306160285
F1M1J2	1289	S	Nebulin OS=Rattus norvegicus OX=10116 GN=Neb PE=1 SV=3	Neb	1	LQS(1.0)DREYK	0	3	S3	0.0255756	1118.48778	146484.8281	0	288344.7813	0	55394.89063	93182.28906	91259.14844	182365.5313	144934.9844	91515.86719	0	0	169727.1875	119126.375	88446.79688	122696.3047	1.149342052	NA	2.126470868	NA	1.63790646	0.335758379	0.534461543	0.551460516	1.08480219	0.626620657	1.235875837	0.783314024	NA	NA	1.009594931	1.334010874	0.952163331	0.701446073	0.975254639	0.990718729	0.382574141	0.0695858
F1M1J2	3202	T	Nebulin OS=Rattus norvegicus OX=10116 GN=Neb PE=1 SV=3	Neb	1	YKET(1.0)YEK	7	7	T4	0.0176149	1040.43362	261347.4531	0	561917.6875	457128.2188	124431.875	209490.5	259698.4531	317417.625	303550.7188	251790.8125	0	0	124530.6953	137980.8438	123307.3047	135649.4531	1.083101633	NA	2.188841589	1.678717148	1.650220124	0.39836675	0.634660847	0.828899086	0.997316771	0.714810864	1.367184626	1.138344385	NA	NA	1.252764505	0.516985849	0.582527738	0.516529668	0.569506751	0.546387501	0.433160918	0.03298132
F1M1J2	2504	S	Nebulin OS=Rattus norvegicus OX=10116 GN=Neb PE=1 SV=3	Neb	1	LQS(1.0)DREYK	0	3	S3	0.0255756	1118.48778	146484.8281	0	288344.7813	0	55394.89063	93182.28906	91259.14844	182365.5313	144934.9844	91515.86719	0	0	169727.1875	119126.375	88446.79688	122696.3047	1.149342052	NA	2.126470868	NA	1.63790646	0.335758379	0.534461543	0.551460516	1.08480219	0.626620657	1.235875837	0.783314024	NA	NA	1.009594931	1.334010874	0.952163331	0.701446073	0.975254639	0.990718729	0.382574141	0.0695858
F1M1J2	785	S	Nebulin OS=Rattus norvegicus OX=10116 GN=Neb PE=1 SV=3	Neb	1	QLGHHIGFLS(1.0)VQDDPK	12	12	S10	0.000450894	1870.88474	1227491.625	676165.8125	0	716697.75	691706.1875	749065.3125	530846.875	0	537492.75	526822.5625	0	0	390366.25	0	383182.0313	288947.125	2.09383411	1.105569908	NA	1.083298972	1.427567663	0.911477375	0.934049419	0.697387819	NA	0.847638204	0.996417406	0.980326971	NA	NA	0.988372188	0.667032968	NA	0.66066971	0.499311997	0.609004892	0.593763943	0.111288692
F1M1J2	2673	S	Nebulin OS=Rattus norvegicus OX=10116 GN=Neb PE=1 SV=3	Neb	1	ANALNVS(1.0)HK	8	8	S7	0.00892326	1033.48264	285543.4688	0	0	99593.11719	171809.2969	117691.0859	467129.8125	632586.25	643644.125	421415.3438	0	44287.19141	532181	441439.5313	478010.7813	572477.5625	0.788042634	NA	NA	0.243554056	0.515798345	0.366289646	0.237436504	0.992879235	1.323574456	0.73004496	1.930493105	1.268734294	NA	0.150308756	1.116512052	1.471255679	1.241068006	1.333431477	1.600537462	1.411573156	1.415368947	0.709455652
F1M1J2	4404	S	Nebulin OS=Rattus norvegicus OX=10116 GN=Neb PE=1 SV=3	Neb	1	GKS(1.0)NYSIMQEPPEVK	1	1	S3	0.00841991	1786.80813	0	0	77182.23438	0	395775.4063	557822.4375	459929.375	0	0	52404.14063	311317.875	0	0	230188.8906	0	0	NA	NA	0.253805394	NA	0.253805394	1.069651028	1.42664272	1.239268235	NA	1.245187328	NA	0.20000519	1.289416616	NA	0.744710903	NA	0.820396965	NA	NA	0.820396965	4.906071171	NA
F1M1J2	3430	T	Nebulin OS=Rattus norvegicus OX=10116 GN=Neb PE=1 SV=3	Neb	1	ATSYNLPTSTLSLT(1.0)HAK	15	31	T14	1.09e-06	1884.91028	2911403.5	3183675.313	2257355.813	2786357.75	2663311.75	2225008.75	2738341.438	2143380	2153749.813	1766363.875	2139252.813	2156330.188	293734.4063	641402.3906	1572759.781	872681.375	1.493112398	1.56504972	1.08813007	1.266238561	1.353132687	1.05514612	0.834157887	1.081581026	0.833374911	0.951064986	1.200411968	0.988218836	1.298818925	1.359984701	1.211858608	0.150902427	0.335094694	0.81528232	0.453393928	0.438668342	0.702861585	0.018700613
F1M1J2	3671	T	Nebulin OS=Rattus norvegicus OX=10116 GN=Neb PE=1 SV=3	Neb	1	LPVDT(1.0)PHFNHTK	3	5	T5	0.00841991	1485.68861	206014.0781	126755.7109	163052.625	159973.4375	223670.8594	302908.1563	322284.5	281191.625	261444.6563	399077.875	267445.9375	278799.3125	0	108533.6719	0	0	0.899785274	0.530662972	0.669361097	0.619125107	0.679733612	0.754660967	0.967117818	1.084083565	0.931098248	0.934240149	1.240985518	1.901439382	1.382847797	1.49748451	1.505689302	NA	0.482895716	NA	NA	0.482895716	1.374420997	0.049860346
F1M1J2	3973	T	Nebulin OS=Rattus norvegicus OX=10116 GN=Neb PE=1 SV=3	Neb	1	YKET(1.0)FQK	3	3	T4	0.061247	1023.45469	1569932.125	1436829.25	1218875.125	1382993.5	1212919.5	1446320.375	1415848.625	1339628.625	2128134	2384631.75	2241523	1401152.125	1074001.125	1063876.5	1498668.375	1112248.125	1.093764413	0.959527311	0.798165252	0.85379107	0.926312012	0.652792851	0.736603625	0.759698196	0.707584771	0.714169861	1.611338726	1.812370924	1.848768388	1.200485339	1.618240844	0.749547142	0.755059199	1.055368149	0.785008728	0.836245804	0.770981972	0.015960936
F1M1J2	5289	T	Nebulin OS=Rattus norvegicus OX=10116 GN=Neb PE=1 SV=3	Neb	1	HVKT(1.0)TELPQQR	3	3	T4	0.00160349	1416.6995	231347.7656	262177.3438	299576.0313	221367.75	252319.4688	225098.7656	215691.8125	241595.4688	108398.9922	153618.375	212988.0938	140196.875	69361.49219	103161.6016	107684.5938	82056.89063	1.317763692	1.431451555	1.60387302	1.117313731	1.367600499	1.11025692	0.937285237	0.946209377	1.04330709	1.009264656	0.671030769	0.954549043	1.436229852	0.982062707	1.010968093	0.395769169	0.598600642	0.61998521	0.473496938	0.52196299	0.737982076	0.013581386
F1M1J2	4648	S	Nebulin OS=Rattus norvegicus OX=10116 GN=Neb PE=1 SV=3	Neb	1	KDYEES(1.0)IKGR	13	13	S6	0.00164764	1304.58822	644797.875	1082034.375	624785.5	746582.1875	520440.9375	419542	770263.75	714772.125	525692.1875	376704.5625	393345.5625	361060.5938	225684.9063	218396.3594	280167.625	209154.2031	1.324832925	2.131021547	1.206588406	1.359263629	1.505426627	0.826055953	0.630143404	1.218872657	1.113412951	0.947121241	1.173853773	0.84434755	0.956771357	0.912318046	0.971822681	0.464506006	0.457119539	0.581849937	0.435345443	0.484705231	0.629138096	0.054019105
F1M1J2	2018	S	Nebulin OS=Rattus norvegicus OX=10116 GN=Neb PE=1 SV=3	Neb	1	LQS(1.0)DREYK	0	3	S3	0.0255756	1118.48778	146484.8281	0	288344.7813	0	55394.89063	93182.28906	91259.14844	182365.5313	144934.9844	91515.86719	0	0	169727.1875	119126.375	88446.79688	122696.3047	1.149342052	NA	2.126470868	NA	1.63790646	0.335758379	0.534461543	0.551460516	1.08480219	0.626620657	1.235875837	0.783314024	NA	NA	1.009594931	1.334010874	0.952163331	0.701446073	0.975254639	0.990718729	0.382574141	0.0695858
F1M1J2	4152	S	Nebulin OS=Rattus norvegicus OX=10116 GN=Neb PE=1 SV=3	Neb	0.996	S(0.996)KDKFTSVVDTPEHLR	1	2	S1	4.78e-05	1938.93208	197132.5	187729.9844	263622.75	178160.8906	264325.3125	138036.875	141643.9375	131977.875	193850.875	0	80820.35156	116108.25	69459.70313	0	77686.77344	52988.33203	1.373491046	1.253748754	1.726399016	1.099938833	1.363394412	1.422678789	0.703054766	0.760058383	0.697139805	0.895732936	1.467845449	NA	0.666629814	0.994853977	1.043109747	0.484787965	NA	0.547104409	0.374005288	0.468632554	0.656987389	0.059411195
F1M1J2	4162	T	Nebulin OS=Rattus norvegicus OX=10116 GN=Neb PE=1 SV=3	Neb	1	FTSVVDT(1.0)PEHLR	2	2	T7	0.0198062	1480.68319	322971.75	185871.8438	0	82236.03906	125310.0938	157231.8594	183179.1563	261162.7656	116602.6875	205175.9375	180353.5156	0	0	75237.51563	0	0	1.952960256	1.077337416	NA	0.440635628	1.156977767	0.58534973	0.695017683	0.853073168	1.19726772	0.832677075	0.766271002	1.353437317	1.291070256	NA	1.136926192	NA	0.463457794	NA	NA	0.463457794	0.719700153	0.651769994
F1M1J2	71	S	Nebulin OS=Rattus norvegicus OX=10116 GN=Neb PE=1 SV=3	Neb	1	LQS(1.0)DREYK	0	3	S3	0.0255756	1118.48778	146484.8281	0	288344.7813	0	55394.89063	93182.28906	91259.14844	182365.5313	144934.9844	91515.86719	0	0	169727.1875	119126.375	88446.79688	122696.3047	1.149342052	NA	2.126470868	NA	1.63790646	0.335758379	0.534461543	0.551460516	1.08480219	0.626620657	1.235875837	0.783314024	NA	NA	1.009594931	1.334010874	0.952163331	0.701446073	0.975254639	0.990718729	0.382574141	0.0695858
F1M1J2	1532	S	Nebulin OS=Rattus norvegicus OX=10116 GN=Neb PE=1 SV=3	Neb	1	LQS(1.0)DREYK	0	3	S3	0.0255756	1118.48778	146484.8281	0	288344.7813	0	55394.89063	93182.28906	91259.14844	182365.5313	144934.9844	91515.86719	0	0	169727.1875	119126.375	88446.79688	122696.3047	1.149342052	NA	2.126470868	NA	1.63790646	0.335758379	0.534461543	0.551460516	1.08480219	0.626620657	1.235875837	0.783314024	NA	NA	1.009594931	1.334010874	0.952163331	0.701446073	0.975254639	0.990718729	0.382574141	0.0695858
F1M1J2	1046	S	Nebulin OS=Rattus norvegicus OX=10116 GN=Neb PE=1 SV=3	Neb	1	LQS(1.0)DREYK	0	3	S3	0.0255756	1118.48778	146484.8281	0	288344.7813	0	55394.89063	93182.28906	91259.14844	182365.5313	144934.9844	91515.86719	0	0	169727.1875	119126.375	88446.79688	122696.3047	1.149342052	NA	2.126470868	NA	1.63790646	0.335758379	0.534461543	0.551460516	1.08480219	0.626620657	1.235875837	0.783314024	NA	NA	1.009594931	1.334010874	0.952163331	0.701446073	0.975254639	0.990718729	0.382574141	0.0695858
Q7TNB2	2	S	Troponin T, slow skeletal muscle OS=Rattus norvegicus OX=10116 GN=Tnnt1 PE=1 SV=3	Tnnt1	1	MS(1.0)DTEEQEYEEEQAEDEEAVEEEAPEEPEPVAER	21	5	S2	6.23e-06	4061.56491	0	1149069.625	1431606.875	1478947.875	1046632.5	0	0	529933.4375	1521535.75	1977952.75	1658340.875	1079983.875	2449263	2614592.5	2672038	2487671	NA	0.631287418	0.820737334	0.905406273	0.785810342	0.690878176	NA	NA	0.357057919	0.523968048	0.841158153	1.078585864	0.859455039	0.603692607	0.845722916	1.483306999	1.525173379	1.622251183	1.341104793	1.492959088	0.666786907	0.211368151
F1M155	992	S	Supervillin OS=Rattus norvegicus OX=10116 GN=Svil PE=1 SV=3	Svil	1	DKQAS(1.0)EENADVENVMR	16	16	S5	7.45e-07	1914.78991	1337506.75	769890.2188	865862.8438	688262.8438	299897.0625	793749.0313	501805.9375	628468.3281	1118342.656	1525418.75	1438897.25	1409342.313	603832.8125	617534.6875	750795.8125	675337.125	1.70030072	1.08204758	1.011106143	0.784827994	1.144570609	0.328955832	0.827848267	0.549510157	0.732951388	0.609816411	1.144716959	1.526416074	1.492697915	1.392800352	1.389157825	0.769424288	0.727593629	0.954332854	0.793759589	0.81127759	0.532790556	0.047760699
F1M155	295	S	Supervillin OS=Rattus norvegicus OX=10116 GN=Svil PE=1 SV=3	Svil	1	EES(1.0)ARSSPELTSESLTQR	14	14	S3	0.000354395	2166.89518	243504.0469	386529.0938	368673.7188	299851.625	36761.76563	143810.7031	210468.1406	262720.375	310394.5313	282984	349933.625	365025.6875	237607.5313	142238.7344	218452.6875	228477.1563	1.062151329	1.864018428	1.477203344	1.173213427	1.394146632	0.138360524	0.514646712	0.790818371	1.05132257	0.623787044	1.090153729	0.971619425	1.245599073	1.237787982	1.136290052	1.038866738	0.575037102	0.952765192	0.921428418	0.872024363	0.447432881	0.07211631
F1M155	438	S	Supervillin OS=Rattus norvegicus OX=10116 GN=Svil PE=1 SV=3	Svil	1	GHKDPS(1.0)DDKDLEK	5	5	S6	0.0075471	1563.66866	83774.69531	0	0	133066.9414	0	38242.81641	64377.19922	65294.23438	363065.625	177072.5313	0	0	99801.10547	0	112143.6836	106650.2578	0.750726593	NA	NA	1.069620019	0.910173306	NA	0.281161979	0.496948282	0.536791705	0.438300655	2.619675785	1.249033921	NA	NA	1.934354853	0.896445149	NA	1.004828716	0.883627975	0.928300613	0.481557361	0.083250585
F1M155	1015	S	Supervillin OS=Rattus norvegicus OX=10116 GN=Svil PE=1 SV=3	Svil	1	EFGETAS(1.0)EKTETAAR	1	1	S7	0.000106139	1706.7269	0	389717.875	361116.1875	0	206549.8594	0	0	0	498387.5625	665451.0625	0	465885.4688	251297.7031	266499.25	0	267159.4063	NA	1.2814324	0.986557542	NA	1.133994971	0.53005154	NA	NA	NA	0.53005154	1.193488507	1.557857724	NA	1.077157874	1.276168035	0.74914437	0.734600704	NA	0.734626598	0.739457224	0.467419657	NA
F1LZC5	113	T	Complex I-B16.6 OS=Rattus norvegicus OX=10116 PE=3 SV=2	--	1	VGESMFHTT(1.0)R	9	9	T9	0.000588853	1244.51295	752781.3438	475080.6719	543606.875	549639.5156	744503.1563	907452.3438	814088.4688	747904.9688	520602.2188	559122.6563	765337.375	541245.3281	304092.0859	290058.25	244868.6797	332019.2813	1.191845549	0.81706094	0.899765224	0.946753695	0.963856352	0.970473505	1.183217087	1.12394233	1.032203344	1.077459067	1.229488998	1.503886942	2.11656099	1.361951287	1.552972054	0.484677244	0.499246661	0.436596082	0.554795312	0.493828825	1.117862702	0.242898076
F1LWK7	397	S	Uncharacterized protein (Fragment) OS=Rattus norvegicus OX=10116 PE=1 SV=3	--	0.993	TS(0.993)SESIYSRPGSSIPGSPGHTIYAK	1	7	S2	2.04e-06	2659.23995	912942.375	262486.9375	638284.4375	1110745.406	205519.2031	430495.6563	220554.7969	176714.0156	322316.25	0	317193.1875	0	0	0	0	159447.1406	1.914231407	0.523180847	1.460530423	3.120121014	1.754515923	0.499911913	1.022285714	0.529020068	0.374177429	0.606348781	0.86258993	NA	0.761214937	NA	0.811902433	NA	NA	NA	0.29850439	0.29850439	0.345593205	0.069895212
F1LWK7	587	T	Uncharacterized protein (Fragment) OS=Rattus norvegicus OX=10116 PE=1 SV=3	--	1	NS(1.0)PLPYRPDSRPLT(1.0)PTYAQAPK	37	17	T14	1.09e-05	2549.25481	2500613.5	2384524.875	2789951.125	2934731.375	1674507.375	1026951.563	2070836.75	2032919.5	3709756.375	4083640.5	3971814.75	4074543.75	1367434.625	3146961.75	1409476.625	3191280.5	0.856195121	0.776106112	1.042480771	1.346171443	1.005238361	0.665124964	0.398225057	0.811104122	0.70291349	0.644341908	1.621222705	1.645853765	1.55649432	1.54012262	1.590923353	0.507188596	1.126053696	0.552672668	0.975605122	0.79038002	0.640984201	0.060295052
F1LUE2	436	S	Calcium/calmodulin-dependent protein kinase OS=Rattus norvegicus OX=10116 GN=Camk2b PE=1 SV=2	Camk2b	1	GSGAPEAEGPLSCPS(1.0)PVPISPLPAPSPR	9	8	S15	9.51e-06	3040.39991	1145850.5	0	0	0	505240.0625	373387.9063	0	1090613.5	0	0	1603795	0	0	0	705796.4375	0	1.372842475	NA	NA	NA	1.372842475	0.488178488	0.425507261	NA	1.077091779	0.663592509	NA	NA	1.808461021	NA	1.808461021	NA	NA	0.801114224	NA	0.801114224	0.483371196	NA
F1LUE2	276	S	Calcium/calmodulin-dependent protein kinase OS=Rattus norvegicus OX=10116 GN=Camk2b PE=1 SV=2	Camk2b	0.997	S(0.997)TVASMMHR	14	23	S1	0.0033087	1099.44243	3587074.5	4633693	4537221	3673554.75	2667182.75	2751074.75	2668958.75	2569053.25	1302662.625	1873601.875	2114276.25	2046335.625	1666599.75	1736829.75	1841704.75	607609.5	1.54352793	2.146045161	1.969009278	1.597662781	1.814061287	0.925582166	1.125979452	0.923193445	0.911247385	0.971500612	0.45592903	0.659198994	0.856255503	0.804909118	0.694073161	0.641369781	0.737354791	0.750786294	0.251358972	0.595217459	0.535539024	0.000612778
F1LUD3	3916	S	Uncharacterized protein OS=Rattus norvegicus OX=10116 PE=1 SV=2	--	1	VQMPS(1.0)LK	20	20	S5	0.0616003	882.41547	6941530	3977602.5	4188691	3585317	1882349.5	2231451.75	2088506	1528672.625	2262155.5	2668987.75	2603779.25	2782954	1880495.625	1967690	1789249.625	2156037.5	2.546553988	1.390550656	1.353906782	1.279123555	1.642533745	0.581236871	0.681187257	0.648879997	0.499812192	0.602779079	0.848678108	1.041213868	0.971217189	1.151949656	1.003264705	0.755526447	0.760749194	0.684733596	0.778979512	0.744997187	0.366981245	0.001499923
F1LUD3	1195	S	Uncharacterized protein OS=Rattus norvegicus OX=10116 PE=1 SV=2	--	1	VQMPS(1.0)LK	20	20	S5	0.0616003	882.41547	6941530	3977602.5	4188691	3585317	1882349.5	2231451.75	2088506	1528672.625	2262155.5	2668987.75	2603779.25	2782954	1880495.625	1967690	1789249.625	2156037.5	2.546553988	1.390550656	1.353906782	1.279123555	1.642533745	0.581236871	0.681187257	0.648879997	0.499812192	0.602779079	0.848678108	1.041213868	0.971217189	1.151949656	1.003264705	0.755526447	0.760749194	0.684733596	0.778979512	0.744997187	0.366981245	0.001499923
F1LUD3	3746	S	Uncharacterized protein OS=Rattus norvegicus OX=10116 PE=1 SV=2	--	1	VQMPS(1.0)LK	20	20	S5	0.0616003	882.41547	6941530	3977602.5	4188691	3585317	1882349.5	2231451.75	2088506	1528672.625	2262155.5	2668987.75	2603779.25	2782954	1880495.625	1967690	1789249.625	2156037.5	2.546553988	1.390550656	1.353906782	1.279123555	1.642533745	0.581236871	0.681187257	0.648879997	0.499812192	0.602779079	0.848678108	1.041213868	0.971217189	1.151949656	1.003264705	0.755526447	0.760749194	0.684733596	0.778979512	0.744997187	0.366981245	0.001499923
F1LUD3	4788	S	Uncharacterized protein OS=Rattus norvegicus OX=10116 PE=1 SV=2	--	1	LPSLHWS(1.0)PK	1	1	S7	0.00701799	1144.55507	1248284.375	922221.1875	939444.25	900020.125	583446.1875	683459.875	720166.9375	633525.125	1959256.25	1626068.375	1467802.875	1658788.5	789002	1077855.375	1019773.75	824185.3125	1.195938394	0.841972916	0.793010694	0.83856117	0.917370793	0.470490968	0.5448659	0.584331676	0.540945848	0.535158598	1.91959397	1.656646161	1.429807345	1.793147763	1.699798809	0.827852643	1.088285657	1.019182885	0.777664345	0.928246382	0.583361278	0.002321652
F1LUD3	175	S	Uncharacterized protein OS=Rattus norvegicus OX=10116 PE=1 SV=2	--	1	VHMPS(1.0)IK	9	9	S5	0.0645071	891.4158	1321953.875	1418842.5	1188492.25	1117568.25	490051.1563	476338.3438	475900.875	448159	1018973.063	1112962.875	991281.8125	952083.625	374195.5313	507241.25	463926	482720.8438	1.68202179	1.720351759	1.332368715	1.382854934	1.5293993	0.524821894	0.504326965	0.512817451	0.50820872	0.512543757	1.325869806	1.505884538	1.282410216	1.366847931	1.370253123	0.521427069	0.680169289	0.615767903	0.604899757	0.605566005	0.335127496	0.000406844
F1LUD3	345	S	Uncharacterized protein OS=Rattus norvegicus OX=10116 PE=1 SV=2	--	1	VQMPS(1.0)LK	20	20	S5	0.0616003	882.41547	6941530	3977602.5	4188691	3585317	1882349.5	2231451.75	2088506	1528672.625	2262155.5	2668987.75	2603779.25	2782954	1880495.625	1967690	1789249.625	2156037.5	2.546553988	1.390550656	1.353906782	1.279123555	1.642533745	0.581236871	0.681187257	0.648879997	0.499812192	0.602779079	0.848678108	1.041213868	0.971217189	1.151949656	1.003264705	0.755526447	0.760749194	0.684733596	0.778979512	0.744997187	0.366981245	0.001499923
F1LUD3	1025	S	Uncharacterized protein OS=Rattus norvegicus OX=10116 PE=1 SV=2	--	1	VQMPS(1.0)LK	20	20	S5	0.0616003	882.41547	6941530	3977602.5	4188691	3585317	1882349.5	2231451.75	2088506	1528672.625	2262155.5	2668987.75	2603779.25	2782954	1880495.625	1967690	1789249.625	2156037.5	2.546553988	1.390550656	1.353906782	1.279123555	1.642533745	0.581236871	0.681187257	0.648879997	0.499812192	0.602779079	0.848678108	1.041213868	0.971217189	1.151949656	1.003264705	0.755526447	0.760749194	0.684733596	0.778979512	0.744997187	0.366981245	0.001499923
F1LUD3	2382	S	Uncharacterized protein OS=Rattus norvegicus OX=10116 PE=1 SV=2	--	1	VQMPS(1.0)LK	20	20	S5	0.0616003	882.41547	6941530	3977602.5	4188691	3585317	1882349.5	2231451.75	2088506	1528672.625	2262155.5	2668987.75	2603779.25	2782954	1880495.625	1967690	1789249.625	2156037.5	2.546553988	1.390550656	1.353906782	1.279123555	1.642533745	0.581236871	0.681187257	0.648879997	0.499812192	0.602779079	0.848678108	1.041213868	0.971217189	1.151949656	1.003264705	0.755526447	0.760749194	0.684733596	0.778979512	0.744997187	0.366981245	0.001499923
F1LUD3	2212	S	Uncharacterized protein OS=Rattus norvegicus OX=10116 PE=1 SV=2	--	1	VQMPS(1.0)LK	20	20	S5	0.0616003	882.41547	6941530	3977602.5	4188691	3585317	1882349.5	2231451.75	2088506	1528672.625	2262155.5	2668987.75	2603779.25	2782954	1880495.625	1967690	1789249.625	2156037.5	2.546553988	1.390550656	1.353906782	1.279123555	1.642533745	0.581236871	0.681187257	0.648879997	0.499812192	0.602779079	0.848678108	1.041213868	0.971217189	1.151949656	1.003264705	0.755526447	0.760749194	0.684733596	0.778979512	0.744997187	0.366981245	0.001499923
F1LUD3	2894	S	Uncharacterized protein OS=Rattus norvegicus OX=10116 PE=1 SV=2	--	1	VQMPS(1.0)LK	20	20	S5	0.0616003	882.41547	6941530	3977602.5	4188691	3585317	1882349.5	2231451.75	2088506	1528672.625	2262155.5	2668987.75	2603779.25	2782954	1880495.625	1967690	1789249.625	2156037.5	2.546553988	1.390550656	1.353906782	1.279123555	1.642533745	0.581236871	0.681187257	0.648879997	0.499812192	0.602779079	0.848678108	1.041213868	0.971217189	1.151949656	1.003264705	0.755526447	0.760749194	0.684733596	0.778979512	0.744997187	0.366981245	0.001499923
F1LUD3	855	S	Uncharacterized protein OS=Rattus norvegicus OX=10116 PE=1 SV=2	--	1	VQMPS(1.0)LK	20	20	S5	0.0616003	882.41547	6941530	3977602.5	4188691	3585317	1882349.5	2231451.75	2088506	1528672.625	2262155.5	2668987.75	2603779.25	2782954	1880495.625	1967690	1789249.625	2156037.5	2.546553988	1.390550656	1.353906782	1.279123555	1.642533745	0.581236871	0.681187257	0.648879997	0.499812192	0.602779079	0.848678108	1.041213868	0.971217189	1.151949656	1.003264705	0.755526447	0.760749194	0.684733596	0.778979512	0.744997187	0.366981245	0.001499923
F1LUD3	515	S	Uncharacterized protein OS=Rattus norvegicus OX=10116 PE=1 SV=2	--	1	VQMPS(1.0)LK	20	20	S5	0.0616003	882.41547	6941530	3977602.5	4188691	3585317	1882349.5	2231451.75	2088506	1528672.625	2262155.5	2668987.75	2603779.25	2782954	1880495.625	1967690	1789249.625	2156037.5	2.546553988	1.390550656	1.353906782	1.279123555	1.642533745	0.581236871	0.681187257	0.648879997	0.499812192	0.602779079	0.848678108	1.041213868	0.971217189	1.151949656	1.003264705	0.755526447	0.760749194	0.684733596	0.778979512	0.744997187	0.366981245	0.001499923
F1LUD3	1707	S	Uncharacterized protein OS=Rattus norvegicus OX=10116 PE=1 SV=2	--	1	VQMPS(1.0)LK	20	20	S5	0.0616003	882.41547	6941530	3977602.5	4188691	3585317	1882349.5	2231451.75	2088506	1528672.625	2262155.5	2668987.75	2603779.25	2782954	1880495.625	1967690	1789249.625	2156037.5	2.546553988	1.390550656	1.353906782	1.279123555	1.642533745	0.581236871	0.681187257	0.648879997	0.499812192	0.602779079	0.848678108	1.041213868	0.971217189	1.151949656	1.003264705	0.755526447	0.760749194	0.684733596	0.778979512	0.744997187	0.366981245	0.001499923
F1LUD3	685	S	Uncharacterized protein OS=Rattus norvegicus OX=10116 PE=1 SV=2	--	1	VQMPS(1.0)LK	20	20	S5	0.0616003	882.41547	6941530	3977602.5	4188691	3585317	1882349.5	2231451.75	2088506	1528672.625	2262155.5	2668987.75	2603779.25	2782954	1880495.625	1967690	1789249.625	2156037.5	2.546553988	1.390550656	1.353906782	1.279123555	1.642533745	0.581236871	0.681187257	0.648879997	0.499812192	0.602779079	0.848678108	1.041213868	0.971217189	1.151949656	1.003264705	0.755526447	0.760749194	0.684733596	0.778979512	0.744997187	0.366981245	0.001499923
F1LUD3	3576	S	Uncharacterized protein OS=Rattus norvegicus OX=10116 PE=1 SV=2	--	1	VQMPS(1.0)LK	20	20	S5	0.0616003	882.41547	6941530	3977602.5	4188691	3585317	1882349.5	2231451.75	2088506	1528672.625	2262155.5	2668987.75	2603779.25	2782954	1880495.625	1967690	1789249.625	2156037.5	2.546553988	1.390550656	1.353906782	1.279123555	1.642533745	0.581236871	0.681187257	0.648879997	0.499812192	0.602779079	0.848678108	1.041213868	0.971217189	1.151949656	1.003264705	0.755526447	0.760749194	0.684733596	0.778979512	0.744997187	0.366981245	0.001499923
F1LUD3	4088	S	Uncharacterized protein OS=Rattus norvegicus OX=10116 PE=1 SV=2	--	1	VQMPS(1.0)LK	20	20	S5	0.0616003	882.41547	6941530	3977602.5	4188691	3585317	1882349.5	2231451.75	2088506	1528672.625	2262155.5	2668987.75	2603779.25	2782954	1880495.625	1967690	1789249.625	2156037.5	2.546553988	1.390550656	1.353906782	1.279123555	1.642533745	0.581236871	0.681187257	0.648879997	0.499812192	0.602779079	0.848678108	1.041213868	0.971217189	1.151949656	1.003264705	0.755526447	0.760749194	0.684733596	0.778979512	0.744997187	0.366981245	0.001499923
F1LUD3	4428	S	Uncharacterized protein OS=Rattus norvegicus OX=10116 PE=1 SV=2	--	1	VQMPS(1.0)LK	20	20	S5	0.0616003	882.41547	6941530	3977602.5	4188691	3585317	1882349.5	2231451.75	2088506	1528672.625	2262155.5	2668987.75	2603779.25	2782954	1880495.625	1967690	1789249.625	2156037.5	2.546553988	1.390550656	1.353906782	1.279123555	1.642533745	0.581236871	0.681187257	0.648879997	0.499812192	0.602779079	0.848678108	1.041213868	0.971217189	1.151949656	1.003264705	0.755526447	0.760749194	0.684733596	0.778979512	0.744997187	0.366981245	0.001499923
F1LUD3	1367	S	Uncharacterized protein OS=Rattus norvegicus OX=10116 PE=1 SV=2	--	1	VQMPS(1.0)LK	20	20	S5	0.0616003	882.41547	6941530	3977602.5	4188691	3585317	1882349.5	2231451.75	2088506	1528672.625	2262155.5	2668987.75	2603779.25	2782954	1880495.625	1967690	1789249.625	2156037.5	2.546553988	1.390550656	1.353906782	1.279123555	1.642533745	0.581236871	0.681187257	0.648879997	0.499812192	0.602779079	0.848678108	1.041213868	0.971217189	1.151949656	1.003264705	0.755526447	0.760749194	0.684733596	0.778979512	0.744997187	0.366981245	0.001499923
F1LUD3	2042	S	Uncharacterized protein OS=Rattus norvegicus OX=10116 PE=1 SV=2	--	1	VQMPS(1.0)LK	20	20	S5	0.0616003	882.41547	6941530	3977602.5	4188691	3585317	1882349.5	2231451.75	2088506	1528672.625	2262155.5	2668987.75	2603779.25	2782954	1880495.625	1967690	1789249.625	2156037.5	2.546553988	1.390550656	1.353906782	1.279123555	1.642533745	0.581236871	0.681187257	0.648879997	0.499812192	0.602779079	0.848678108	1.041213868	0.971217189	1.151949656	1.003264705	0.755526447	0.760749194	0.684733596	0.778979512	0.744997187	0.366981245	0.001499923
F1LUD3	3406	S	Uncharacterized protein OS=Rattus norvegicus OX=10116 PE=1 SV=2	--	1	VQMPS(1.0)LK	20	20	S5	0.0616003	882.41547	6941530	3977602.5	4188691	3585317	1882349.5	2231451.75	2088506	1528672.625	2262155.5	2668987.75	2603779.25	2782954	1880495.625	1967690	1789249.625	2156037.5	2.546553988	1.390550656	1.353906782	1.279123555	1.642533745	0.581236871	0.681187257	0.648879997	0.499812192	0.602779079	0.848678108	1.041213868	0.971217189	1.151949656	1.003264705	0.755526447	0.760749194	0.684733596	0.778979512	0.744997187	0.366981245	0.001499923
F1LUD3	2724	S	Uncharacterized protein OS=Rattus norvegicus OX=10116 PE=1 SV=2	--	1	VQMPS(1.0)LK	20	20	S5	0.0616003	882.41547	6941530	3977602.5	4188691	3585317	1882349.5	2231451.75	2088506	1528672.625	2262155.5	2668987.75	2603779.25	2782954	1880495.625	1967690	1789249.625	2156037.5	2.546553988	1.390550656	1.353906782	1.279123555	1.642533745	0.581236871	0.681187257	0.648879997	0.499812192	0.602779079	0.848678108	1.041213868	0.971217189	1.151949656	1.003264705	0.755526447	0.760749194	0.684733596	0.778979512	0.744997187	0.366981245	0.001499923
F1LUD3	3064	S	Uncharacterized protein OS=Rattus norvegicus OX=10116 PE=1 SV=2	--	1	VQMPS(1.0)LK	20	20	S5	0.0616003	882.41547	6941530	3977602.5	4188691	3585317	1882349.5	2231451.75	2088506	1528672.625	2262155.5	2668987.75	2603779.25	2782954	1880495.625	1967690	1789249.625	2156037.5	2.546553988	1.390550656	1.353906782	1.279123555	1.642533745	0.581236871	0.681187257	0.648879997	0.499812192	0.602779079	0.848678108	1.041213868	0.971217189	1.151949656	1.003264705	0.755526447	0.760749194	0.684733596	0.778979512	0.744997187	0.366981245	0.001499923
F1LTJ5	2406	S	Uncharacterized protein OS=Rattus norvegicus OX=10116 PE=1 SV=3	--	1	HQTHGS(1.0)LLR	17	17	S6	0.00418009	1128.53098	1218039.625	433813.6875	1304928	1235264.375	686386.6875	714863.5	887148.625	932184.75	850313.0625	985857.375	204982.6563	258868.7344	600321.5	570996.1875	618962.5	586621	1.778623291	0.650138579	1.944481541	1.788100233	1.540335911	0.916030313	0.946294729	1.088126225	1.272842403	1.055823417	1.155690607	1.349976867	0.274793959	0.332330796	0.778198057	0.696544015	0.641477259	0.722793072	0.696145308	0.689239914	0.685450108	0.307362983
F1LTJ5	2214	S	Uncharacterized protein OS=Rattus norvegicus OX=10116 PE=1 SV=3	--	1	HQTHGS(1.0)LLR	17	17	S6	0.00418009	1128.53098	1218039.625	433813.6875	1304928	1235264.375	686386.6875	714863.5	887148.625	932184.75	850313.0625	985857.375	204982.6563	258868.7344	600321.5	570996.1875	618962.5	586621	1.778623291	0.650138579	1.944481541	1.788100233	1.540335911	0.916030313	0.946294729	1.088126225	1.272842403	1.055823417	1.155690607	1.349976867	0.274793959	0.332330796	0.778198057	0.696544015	0.641477259	0.722793072	0.696145308	0.689239914	0.685450108	0.307362983
F1LST4	403	S	Microtubule-associated protein OS=Rattus norvegicus OX=10116 GN=Mapt PE=1 SV=1	Mapt	0.98	TPSNRPCLS(0.98)PTRPTPGSSDPLIKPSSPAVCPEPATS(1.0)PK	14	33	S9	1.07e-06	4143.92802	7304045	0	0	5454020.5	0	0	0	1352509.375	0	0	1619183.375	0	3804907.25	0	0	0	1.860847082	NA	NA	1.701564471	1.781205776	NA	NA	NA	0.304569214	0.304569214	NA	NA	0.384851362	NA	0.384851362	1.26931532	NA	NA	NA	1.26931532	0.17099047	NA
F1LST4	492	T	Microtubule-associated protein OS=Rattus norvegicus OX=10116 GN=Mapt PE=1 SV=1	Mapt	1	TTPSPKT(1.0)PPGSGEPPK	6	7	T7	0.00349006	1657.78329	302482.3438	428403.5625	177994.4219	90021.28906	284419.9844	352108.2656	250481.3359	361101.7031	628362.8125	651775.1875	778134.9688	643948.125	315320.2031	134097.3594	0	152607.4219	0.813547696	1.139784032	0.596484634	0.296491751	0.711577028	0.608855526	0.805365498	0.625754633	0.858442083	0.724604435	1.291425276	1.347739048	1.952484836	1.833344927	1.606248522	1.110485749	0.48572152	NA	0.498307352	0.69817154	1.018307795	0.706404605
F1LST4	510	S	Microtubule-associated protein OS=Rattus norvegicus OX=10116 GN=Mapt PE=1 SV=1	Mapt	1	SGYSS(1.0)PGS(1.0)PGTPGSR	15	13	S5	0.000808447	1553.56691	0	441467.2188	437724.25	429960.375	0	399535.2188	501155.25	573621.625	1058236.25	1102325.375	1156208.375	911248.8125	481464.9688	523861.5938	654164.125	748209.0625	NA	0.646075109	0.806879217	0.778952319	0.743968882	NA	0.502674579	0.688677734	0.750104952	0.647152421	1.196345157	1.253813227	1.595819993	1.427070168	1.368262136	0.932697772	1.043755395	1.184369489	1.343877421	1.126175019	0.869864906	0.346744734
F1LST4	715	S	Microtubule-associated protein OS=Rattus norvegicus OX=10116 GN=Mapt PE=1 SV=1	Mapt	0.994	SPVVS(1.0)GDTS(0.994)PR	121	233	S9	7.49e-06	2454.99794	6418478.719	17590305.33	17000958.55	14399835.04	3126256.914	7067674.828	9142849.594	9791288.563	23666171.72	18771534.35	17283000.69	19365705.74	12712528.94	11229152.54	11215845.57	12293773.5	0.484281377	1.312881551	1.59826559	1.330477631	1.181476537	0.187742018	0.453498686	0.640756398	0.652986174	0.483745819	1.364487281	1.088906107	1.216562869	1.546711446	1.304166926	1.255960032	1.14102924	1.035619281	1.126132569	1.13968528	0.409441748	0.062469649
F1LST4	430	S	Microtubule-associated protein OS=Rattus norvegicus OX=10116 GN=Mapt PE=1 SV=1	Mapt	1	TPSNRPCLS(0.98)PTRPTPGSSDPLIKPSSPAVCPEPATS(1.0)PK	16	64	S36	2.24e-08	4063.96169	56119140	1081522.625	0	2368319.5	991242.875	41705522	2383395.75	17116198	0	59356190	43385186	17313222	36807009	39228966	0	0	2.10884751	0.040202798	NA	0.108983025	0.752677778	0.029647317	1.332789436	0.083190942	0.568512404	0.503535025	NA	1.714846236	1.520986575	0.688687779	1.30817353	1.811101954	1.985295512	NA	NA	1.898198733	0.668991486	0.995122335
F1LST4	707	S	Microtubule-associated protein OS=Rattus norvegicus OX=10116 GN=Mapt PE=1 SV=1	Mapt	1	TDHGAEIVYKS(1.0)PVVSGDTSPR	330	38	S11	5.38e-07	2295.06528	22211780.88	27770945.17	27776685.39	23914348.51	9483946.258	16960056.39	18547203.25	19579870.78	38229254.28	35356489.95	33008082.69	33970123.77	21699138.14	20437859.57	18206890.98	19397661	0.915125226	1.131812047	1.425894666	1.206535481	1.169841855	0.310997849	0.594235029	0.709775968	0.713026122	0.582008742	1.203562895	1.119931056	1.268724107	1.481509988	1.268432012	1.170625103	1.134009484	0.917984571	0.970253371	1.048218132	0.497510616	0.014535051
F1LST4	711	S	Microtubule-associated protein OS=Rattus norvegicus OX=10116 GN=Mapt PE=1 SV=1	Mapt	1	SPVVS(1.0)GDTS(0.994)PR	249	233	S5	7.49e-06	2454.99794	6863321.344	18719722.2	18029116.92	15309045.79	3554178.945	7983236.703	10135520.22	10838671.25	25756880.84	21081550.85	17569599.72	19365705.74	13380662.63	12085455.92	12158832.13	13227061.56	0.483522373	1.304572276	1.582583283	1.320732181	1.172852528	0.199293293	0.478294137	0.66324502	0.67492693	0.503939845	1.386600418	1.141851943	1.154765645	1.444195133	1.281853285	1.234349266	1.146646127	1.048278182	1.131316873	1.140147612	0.429670255	0.071579151
F1LST4	523	T	Microtubule-associated protein OS=Rattus norvegicus OX=10116 GN=Mapt PE=1 SV=1	Mapt	1	SRT(1.0)PS(1.0)LPTPPTR	27	19	T3	0.00271361	1389.68861	2264801.25	2972015.25	3150654.5	2940735	1573440.25	1478590.375	1327542.125	1399426	2016543.875	2106456.25	1864164.875	1743139.875	1554460.875	1512450.25	1552099	1260403.875	1.174236514	1.524273935	2.03533614	1.867092235	1.650234706	0.64930223	0.651939312	0.639321793	0.641318689	0.645470506	0.798930457	0.83965896	0.901694773	0.956682942	0.874241783	1.055318331	1.056065153	0.98479843	0.793366509	0.972387106	0.391138608	0.004872884
F1LST4	525	S	Microtubule-associated protein OS=Rattus norvegicus OX=10116 GN=Mapt PE=1 SV=1	Mapt	1	SRT(1.0)PS(1.0)LPTPPTR	13	15	S5	0.00244653	1469.65494	1793221.625	1858852.25	2043197.125	2189775.875	667231	1639035.469	1735139.375	539289.0625	1026634.25	2537457.688	2532497.188	2672339.125	658601.875	0	815972.9531	650723.0625	1.146136134	1.175259075	1.627130493	1.713903246	1.415607237	0.339429517	0.890890646	1.030106945	0.304664829	0.641272985	0.501410938	1.246883977	1.510083477	1.808023684	1.266600519	0.551192629	NA	0.638234746	0.504936871	0.564788082	0.453002053	0.056724442
F1LSM0	1296	S	Ubiquitin-specific peptidase 24 OS=Rattus norvegicus OX=10116 GN=Usp24 PE=1 SV=2	Usp24	1	QLS(1.0)VSDR	17	17	S3	0.091551	884.38734	1398195.75	1150826.875	1143814.375	863255.4375	1012444.5	995652.1875	976770.0625	892890.875	643103.8125	765664.6875	29054.90234	44355.58203	593605.125	487739.7813	555220.8125	588154.6875	1.757656374	1.390025554	1.410399392	0.992653339	1.387683665	1.402459836	1.408322315	1.346040021	1.200829363	1.339412884	0.793458553	0.978314819	0.036230995	0.058955055	0.466739856	0.843376749	0.753425417	0.772564119	0.784826229	0.788548128	0.965214852	0.893569961
F1LSD3	1404	S	Integrin beta OS=Rattus norvegicus OX=10116 GN=Itgb4 PE=1 SV=1	Itgb4	1	MTAANVAYGTHLS(1.0)PHQTHR	18	17	S13	3.14e-07	2171.98045	986284.6875	1022572	699199.125	693293.75	712182.3125	877201.125	776635.875	1158178.375	655232.8125	883166.25	770840.4375	943237.375	418541.5625	449438.7188	496902.6563	457223	1.254092813	1.190427308	2.083871713	1.119380257	1.411943023	0.898148286	2.598313184	0.874320475	1.682619803	1.513350437	0.91100835	0.925376536	1.108807667	0.799104127	0.93607417	0.527905498	0.610102182	0.856190166	0.44564269	0.609960134	1.07182118	0.990898846
F1LRZ7	670	S	Neurofilament heavy polypeptide OS=Rattus norvegicus OX=10116 GN=Nefh PE=1 SV=1	Nefh	1	S(1.0)PAEAKS(1.0)PVEVK	111	27	S7	2.63e-07	1970.92357	7168171.875	6374111.25	6607930.5	6212798.813	9945945.063	11185159.94	11483769	10560581.56	8174230.875	9694475.563	8837139.188	7969845.5	6345595.656	5607334.281	5792076.563	5455233.719	1.37251698	1.545893962	2.207400925	1.985308541	1.777780102	0.638307832	0.784741137	0.757036246	0.716715036	0.724200063	0.887667484	1.054740577	1.044505092	0.721462977	0.927094032	1.794220741	1.033703143	1.508595359	0.994796979	1.332829055	0.407362003	0.00175573
F1LRZ7	604	S	Neurofilament heavy polypeptide OS=Rattus norvegicus OX=10116 GN=Nefh PE=1 SV=1	Nefh	1	SPAEAKSPAEVKS(1.0)PVEAK	14	7	S13	1.8e-06	2064.86916	0	75548.51563	60213.55859	177931.9531	423817.625	597873.2969	963860.3125	787099.8438	1108061.125	1160744.188	762205.375	936906.6563	195058.5625	258069.7656	254305.7188	0	NA	0.263181832	0.288921563	0.816703796	0.456269064	0.390690668	0.602508649	0.912675162	0.767288015	0.668290624	1.728371266	1.813960221	1.29401938	1.218233055	1.513645981	0.792206506	0.683355075	0.95140298	NA	0.808988187	1.464685373	0.258943761
F1LRZ7	520	S	Neurofilament heavy polypeptide OS=Rattus norvegicus OX=10116 GN=Nefh PE=1 SV=1	Nefh	1	S(1.0)PVKEEAKS(1.0)PAEAK	1	1	S9	0.0158521	1630.71251	0	44908.73828	0	0	235436.75	373789.875	321320.3438	259725.25	229535.8594	198328.3594	0	0	42112.75391	49983.30859	54293.51953	56434.89453	NA	0.511329475	NA	NA	0.511329475	0.709362595	1.231180326	0.994444067	0.827528132	0.94062878	1.170210168	1.013015442	NA	NA	1.091612805	0.559019597	0.432587835	0.663890389	0.483146376	0.534661049	1.839574727	NA
F1LRZ7	712	S	Neurofilament heavy polypeptide OS=Rattus norvegicus OX=10116 GN=Nefh PE=1 SV=1	Nefh	1	S(1.0)PAEAKPPAEAK	55	28	S1	8.27e-09	1858.89463	1108294.891	1257649.852	676266.1719	982566.6797	7177784.516	7973245.797	7650895.281	7059439.313	6344897.828	5470640.078	4496817.75	4122993.984	769734.0313	761758.1953	848220.4297	1034233.68	0.468317827	0.673125198	0.498550849	0.692913138	0.583226753	1.016601102	1.234512286	1.113064998	1.057316313	1.105373675	1.52056184	1.31351646	1.172951879	0.823669323	1.207674876	0.480308429	0.309907843	0.487554584	0.416213167	0.423496006	1.895272583	0.003929405
F1LRZ7	730	S	Neurofilament heavy polypeptide OS=Rattus norvegicus OX=10116 GN=Nefh PE=1 SV=1	Nefh	1	SPAEAKPPAEAKS(1.0)PAEAKS(1.0)PAEAK	10	10	S19	4.15e-06	2522.15754	294032.1875	0	327961.3438	0	803327.75	962738.0625	1163372	960485.2813	493651.1563	902315.3125	1075697.125	373743.2188	104166.4844	110541.5703	134460.625	0	0.756291698	NA	1.471714447	NA	1.114003073	0.692567375	0.907355562	1.030234229	0.875658035	0.8764538	0.720126367	1.318757079	1.707945531	0.454488199	1.050329294	0.395654971	0.2737475	0.470455707	NA	0.379952726	0.786760667	0.458971676
F1LRZ7	706	S	Neurofilament heavy polypeptide OS=Rattus norvegicus OX=10116 GN=Nefh PE=1 SV=1	Nefh	1	S(1.0)PAEAKSPAEAKPPAEAK	13	13	S1	5.07e-06	1938.86097	0	172457.5781	145592.2969	176043.6875	1295407.75	1115482.25	1114597.125	921710.4375	665531.25	636038.25	772304.1875	805236.625	95916.24219	106289.0156	132673.0625	130932.5859	NA	0.602942745	0.701112775	0.810951547	0.705002356	1.198462191	1.128185762	1.059214392	0.901751587	1.071903483	1.041850953	0.997558324	1.315894237	1.050803223	1.101526684	0.390957332	0.282462958	0.498144061	0.344193425	0.378939444	1.520425392	0.009068432
F1LRZ7	742	S	Neurofilament heavy polypeptide OS=Rattus norvegicus OX=10116 GN=Nefh PE=1 SV=1	Nefh	1	SPAEAKS(1.0)PAEAK	84	11	S7	1.97e-05	1265.57732	272202.4453	75548.51563	498383.2461	436416.5781	0	23090.0293	0	769421.7188	782971.4688	66041.07031	346771.7813	642557.9375	369406.2949	429545.0938	457845.2109	198065.6523	1.082414972	0.380520843	3.45757525	2.896239105	1.954187543	NA	0.033643499	NA	1.084465086	0.559054293	1.765801173	0.149220293	0.851206768	1.208005447	0.99355842	2.169203129	1.644525473	2.476564263	0.750106135	1.76009975	0.286080164	0.199516555
F1LRZ7	526	S	Neurofilament heavy polypeptide OS=Rattus norvegicus OX=10116 GN=Nefh PE=1 SV=1	Nefh	1	SPAEAKS(1.0)PAEAK	84	11	S7	1.97e-05	1265.57732	402972.9219	229545.3281	596477.4063	258484.625	163934.6094	450264.2793	303923.7813	721877.9688	447526.9688	445126.6953	471477.3438	295527.25	297380.3262	171475.3281	203539.4922	198065.6523	1.737686608	1.253761108	4.487412833	1.860208868	2.334767354	0.23694145	0.711439526	0.451214641	1.103338423	0.62573351	1.09448269	1.090664679	1.25500648	0.602487379	1.010660307	1.893659911	0.711913627	1.19391507	0.813423169	1.153227944	0.268006793	0.019866182
F1LRZ7	568	S	Neurofilament heavy polypeptide OS=Rattus norvegicus OX=10116 GN=Nefh PE=1 SV=1	Nefh	1	SPAEAKS(1.0)PAEAK	84	6	S7	1.78e-05	1956.87153	567667.6953	272926.8203	759688.8125	515297.5078	296261.9063	440781.6074	390117.5156	755740.7188	455320.875	464754.1953	357679.625	275096.7344	388830.7715	372265.3594	450331.4375	417870.0742	1.928676362	1.174524659	4.503055985	2.921827852	2.632021214	0.337377249	0.548736119	0.456334745	0.910096334	0.563136112	0.877357989	0.897223241	0.750151409	0.441881118	0.741653439	1.95083243	1.217721227	2.081261263	1.352129313	1.650486058	0.213955765	0.005683652
F1LRZ7	664	S	Neurofilament heavy polypeptide OS=Rattus norvegicus OX=10116 GN=Nefh PE=1 SV=1	Nefh	1	S(1.0)PAEAKS(1.0)PVEVK	35	24	S1	2.76e-07	2012.97052	3178005.188	2743208.563	2755612.688	3173270.688	2332059.25	3525864.063	4063605.75	3606175.563	3843862.25	3686217.625	4735205.375	3669115.938	3436954.813	2835486.594	3028989.563	2511640.25	1.459423196	1.595644782	2.207756928	2.432008943	1.923708462	0.358955841	0.593290115	0.642482227	0.586979419	0.5454269	1.001125571	0.961877204	1.34231676	0.796604782	1.025481079	2.330744279	1.253673121	1.892141352	1.098489366	1.643762029	0.283528877	0.000438606
F1LRZ7	852	S	Neurofilament heavy polypeptide OS=Rattus norvegicus OX=10116 GN=Nefh PE=1 SV=1	Nefh	1	EEAKS(1.0)PEKEETR	9	9	S5	0.00245388	1512.65776	0	0	90009.90625	134873.2969	0	0	23871.36133	111473.0703	52474.45703	0	0	0	82966.75781	99090.26563	50831.44922	58594.72656	NA	NA	3.060272867	4.386526759	3.723399813	NA	NA	0.160163482	0.769985829	0.465074655	0.579969899	NA	NA	NA	0.579969899	2.387600633	1.859192978	1.347488457	1.087511145	1.670448304	0.124905914	0.191158544
F1LRZ7	724	S	Neurofilament heavy polypeptide OS=Rattus norvegicus OX=10116 GN=Nefh PE=1 SV=1	Nefh	1	SPAEAKPPAEAKS(1.0)PAEAKS(1.0)PAEAK	10	10	S13	4.15e-06	2522.15754	294032.1875	0	327961.3438	0	803327.75	962738.0625	1163372	960485.2813	493651.1563	902315.3125	1075697.125	373743.2188	104166.4844	110541.5703	134460.625	0	0.756291698	NA	1.471714447	NA	1.114003073	0.692567375	0.907355562	1.030234229	0.875658035	0.8764538	0.720126367	1.318757079	1.707945531	0.454488199	1.050329294	0.395654971	0.2737475	0.470455707	NA	0.379952726	0.786760667	0.458971676
F1LRZ7	748	S	Neurofilament heavy polypeptide OS=Rattus norvegicus OX=10116 GN=Nefh PE=1 SV=1	Nefh	1	SPAEAKSPAEAKS(1.0)PVEVK	2	2	S13	9.37e-05	1984.90283	0	75548.51563	60213.55859	177931.9531	0	0	0	404687.2188	642029.1875	0	346771.7813	642557.9375	195058.5625	258069.7656	254305.7188	0	NA	0.477270224	0.523948246	1.481061216	0.827426562	NA	NA	NA	0.71541248	0.71541248	1.816086485	NA	1.067630465	1.515147043	1.466287998	1.436636314	1.239238392	1.725333054	NA	1.467069253	0.864623536	NA
F1LRZ7	550	S	Neurofilament heavy polypeptide OS=Rattus norvegicus OX=10116 GN=Nefh PE=1 SV=1	Nefh	1	S(1.0)PAEVKS(1.0)PAEVK	16	9	S1	1.65e-05	2064.86916	418013.6875	346000.4922	360548.2344	317001.3516	410646.4063	1003525.719	956354.6563	927985.875	956143.4688	1024896.594	908939.5	1160674	72881.33594	622018.1563	91585.65625	126813.5781	1.050911772	1.101801138	1.581413949	1.330050936	1.266044449	0.346033848	0.924440932	0.827785168	0.826925691	0.73129641	1.36330464	1.464090161	1.410588314	1.379560788	1.404385976	0.270574111	1.505597515	0.313207659	0.303636021	0.598253826	0.577623014	0.050657622
F1LRZ7	512	S	Neurofilament heavy polypeptide OS=Rattus norvegicus OX=10116 GN=Nefh PE=1 SV=1	Nefh	1	S(1.0)PVKEEAKS(1.0)PAEAK	1	1	S1	0.0158521	1630.71251	0	44908.73828	0	0	235436.75	373789.875	321320.3438	259725.25	229535.8594	198328.3594	0	0	42112.75391	49983.30859	54293.51953	56434.89453	NA	0.511329475	NA	NA	0.511329475	0.709362595	1.231180326	0.994444067	0.827528132	0.94062878	1.170210168	1.013015442	NA	NA	1.091612805	0.559019597	0.432587835	0.663890389	0.483146376	0.534661049	1.839574727	NA
F1LRZ7	872	S	Neurofilament heavy polypeptide OS=Rattus norvegicus OX=10116 GN=Nefh PE=1 SV=1	Nefh	1	KEEVKS(1.0)PVEEVK	93	93	S6	1.57e-06	1480.72947	16617853.98	14263163.36	13437322.23	14343082.59	89864549.28	78281485.81	98886353	86162805	63460548	56901576.2	69809248.03	49650705.81	11232566.98	9740463.602	10924812.4	11008080.97	0.583683753	0.634554997	0.823420805	0.840768767	0.72060708	1.057951766	1.00748046	1.195809325	1.072684141	1.083481423	1.264155737	1.135635554	1.513579288	0.824485314	1.184463973	0.582607197	0.329391484	0.521970323	0.368235845	0.450551212	1.503567551	0.014025484
F1LRZ7	682	S	Neurofilament heavy polypeptide OS=Rattus norvegicus OX=10116 GN=Nefh PE=1 SV=1	Nefh	0.997	SPASVKS(0.997)PSEAK	7	7	S7	0.000127684	1267.59297	260645.875	0	421363.1094	268728.4375	510544.75	519832.6563	583343.2188	707121.9375	522488.1875	514879.4375	0	0	281183.5	276814.2891	311928.7891	245995.6406	0.952385405	NA	2.686116367	1.638728123	1.759076632	0.625274174	0.695985736	0.733852771	0.915810358	0.74273076	1.082760608	1.069004273	NA	NA	1.07588244	1.517210604	0.973823954	1.550409754	0.856053813	1.224374531	0.422227631	0.032636847
F1LRZ7	538	S	Neurofilament heavy polypeptide OS=Rattus norvegicus OX=10116 GN=Nefh PE=1 SV=1	Nefh	1	S(1.0)PAEAKSPAEAKS(1.0)PAEVK	5	4	S13	0.000302401	1956.87153	169527.5938	159429.8594	167396.8125	146052.6563	136604.7344	193788.5625	179883.5781	225297.9844	123655.2031	227471.75	161521.0625	135047.875	103233.1875	107331.875	85677.32031	112234.3906	1.699104516	2.02395152	2.927071415	2.442983655	2.273277777	0.458902316	0.711676693	0.620717692	0.800361829	0.647914632	0.702888095	1.29544561	0.999305803	0.639914989	0.909388624	1.527893895	1.035710755	1.168085758	1.071315602	1.200751503	0.285013402	0.000295459
F1LRZ7	844	S	Neurofilament heavy polypeptide OS=Rattus norvegicus OX=10116 GN=Nefh PE=1 SV=1	Nefh	1	RPADIRSPEQVKS(1.0)PAK	19	19	S13	0.000118736	1938.91982	450158.6563	269179.4375	316312.5625	366802.2188	1998295	2173927.5	1899439.125	1912243	908811.4375	928368.75	956225	1027081.375	303174.4688	253393.7188	212098.2969	244548.875	0.772310646	0.584950401	0.946780477	1.05024295	0.838571119	1.149107923	1.366615611	1.121953105	1.16283705	1.200128422	0.884289148	0.905021605	1.012688924	0.833078835	0.908769628	0.768091931	0.418554807	0.494985816	0.399580113	0.520303167	1.431158784	0.032091834
F1LRZ7	574	S	Neurofilament heavy polypeptide OS=Rattus norvegicus OX=10116 GN=Nefh PE=1 SV=1	Nefh	1	S(1.0)PAEAKSPAEAKS(1.0)PAEVK	5	4	S13	0.000302401	1956.87153	169527.5938	159429.8594	167396.8125	146052.6563	136604.7344	193788.5625	179883.5781	225297.9844	123655.2031	227471.75	161521.0625	135047.875	103233.1875	107331.875	85677.32031	112234.3906	1.699104516	2.02395152	2.927071415	2.442983655	2.273277777	0.458902316	0.711676693	0.620717692	0.800361829	0.647914632	0.702888095	1.29544561	0.999305803	0.639914989	0.909388624	1.527893895	1.035710755	1.168085758	1.071315602	1.200751503	0.285013402	0.000295459
F1LRV9	69	T	Myosin heavy chain 4 OS=Rattus norvegicus OX=10116 GN=Myh1 PE=1 SV=2	Myh1	1	TEGGAT(1.0)VTVK	93	96	T6	0.00140196	1042.48163	4013660.938	2289493.609	2985912.328	2175646.305	2305082.828	2512377.578	2332665.953	1885230.125	3295912.797	3323771.063	3173410.125	3728482.281	1793460.836	771035.7031	998704.3203	1710449.18	1.627918675	0.923967695	1.201259927	0.862808214	1.153988628	0.814701593	0.854645738	0.81162508	0.651448094	0.783105126	1.485320485	1.51068984	1.448967847	1.715850703	1.540207219	0.752752862	0.324192239	0.415287283	0.711734268	0.550991663	0.678607317	0.060689243
F1LRV9	1518	S	Myosin heavy chain 4 OS=Rattus norvegicus OX=10116 GN=Myh1 PE=1 SV=2	Myh1	1	NLQQEIS(1.0)DLTEQIAEGGK	16	16	S7	0.000352327	2052.94852	1699138.625	44986.375	45819.54688	1712050.75	1894238.625	1494931.5	0	1842702.625	3535245.25	2098540.5	0	67680.97656	47568.16016	84506.59375	56702.91797	1149935.125	1.502194982	0.039573442	0.04018058	1.479953543	0.765475637	1.459325559	1.108480319	NA	1.387957514	1.318587797	3.472717667	2.079060044	NA	0.06789214	1.873223284	0.043519344	0.077450494	0.051395203	1.043005292	0.303842583	1.722573174	0.206191479
F1LRV9	1073	S	Myosin heavy chain 4 OS=Rattus norvegicus OX=10116 GN=Myh1 PE=1 SV=2	Myh1	1	LAQES(1.0)TMDVENDK	24	16	S5	1.64e-07	2300.99521	2531617.188	1682885.813	1815594.188	1451595	1292875.031	1608339	1519716.563	1387192.5	1932726.375	2053541.438	1943179.063	1817296.688	871191.75	812981.1875	799663.125	867087.1563	1.654488148	1.094323188	1.176934579	0.927566472	1.213328097	0.736278603	0.881561097	0.851999042	0.772370682	0.810552356	1.403422492	1.503908029	1.429614581	1.347556085	1.421125297	0.589179833	0.55078515	0.53578725	0.581358539	0.564277693	0.668040539	0.024784207
F1LRV9	1640	S	Myosin heavy chain 4 OS=Rattus norvegicus OX=10116 GN=Myh1 PE=1 SV=2	Myh1	1	KMEGDLNEMEIQLNHS(1.0)NR	21	21	S16	4.11e-10	2237.96789	3396865	2846632	2511792.75	2959043.75	2984108.75	3116253.25	2802331.25	2225911.75	0	907866.125	0	0	2239379.75	3051877.5	2008969.5	1913325.5	1.334411074	1.112674167	0.978730375	1.136571313	1.140596733	1.021517951	1.026723006	0.944368962	0.744976744	0.934396666	NA	0.399655086	NA	NA	0.399655086	0.910348312	1.242838073	0.809104047	0.771109205	0.933349909	0.819217379	0.086941706
F1LRV9	1706	S	Myosin heavy chain 4 OS=Rattus norvegicus OX=10116 GN=Myh1 PE=1 SV=2	Myh1	1	ATLEQTERS(1.0)R	3	5	S9	0.147865	1270.57872	1089876.375	555929.5625	708503.3125	550443.0625	367563.125	355592.4375	366631.8438	247829.9844	257510.875	303886.4688	0	28788.36328	402505.0625	221790.2813	231224.9063	209660.9688	2.761186416	1.401404754	1.780443879	1.363530466	1.826641378	0.811466193	0.755579566	0.796818772	0.534928531	0.724698266	0.724880636	0.862744173	NA	0.082754354	0.556793054	1.055257217	0.582501573	0.600582649	0.544943849	0.695821322	0.39673812	0.003312202
F1LRV9	1207	S	Myosin heavy chain 4 OS=Rattus norvegicus OX=10116 GN=Myh1 PE=1 SV=2	Myh1	1	HADS(1.0)VAELGEQIDNLQR	23	21	S4	1.86e-09	1974.89167	73998731	58769446.5	46510081.5	82232614.88	58547484	57875637	57107521.88	63666366.5	46591468	52282520	38253054.19	38757927.94	16441070	18627578	16095782	17282850	1.587247268	1.254287934	0.989544504	1.724639666	1.388929843	1.09433064	1.041178758	1.050810771	1.163466289	1.087446614	1.110399212	1.256692464	0.923691514	0.943270509	1.058513425	0.364937833	0.414202588	0.353958281	0.380321918	0.378355155	0.782938476	0.172231672
F1LRV9	1654	T	Myosin heavy chain 4 OS=Rattus norvegicus OX=10116 GN=Myh1 PE=1 SV=2	Myh1	1	NT(1.0)QGILK	15	15	T2	0.0410021	853.41791	4321245	0	3839600.75	2846946.75	790985.3125	1391583.875	1052567.875	2417083.25	2511834.75	2377172.25	0	0	2151025.5	2067600.625	1887933.875	2025108.375	1.885345206	NA	1.661636307	1.214493763	1.587158426	0.300725612	0.509214284	0.393951707	0.898456434	0.525587009	1.217658458	1.162237343	NA	NA	1.189947901	0.971171757	0.935157469	0.844478214	0.906454352	0.914315448	0.331149683	0.010827755
F1LRV9	445	T	Myosin heavy chain 4 OS=Rattus norvegicus OX=10116 GN=Myh1 PE=1 SV=2	Myh1	1	MFLWMVT(1.0)R	16	16	T7	0.0035615	1163.51414	5477127.5	5845060.5	3682563	4353562	8816117	1520515.375	2392819	2183709.5	15828515	3936512.25	11696876	11907330	5524949	5548633	5060145	2630710.5	0.905493273	0.961494305	0.603879764	0.703738101	0.793651361	1.270076056	0.210829992	0.339354108	0.307574739	0.531958724	2.907535218	0.729283129	2.176921583	2.233583316	2.011830811	0.945211823	0.950942985	0.85765973	0.446191315	0.800001463	0.670267513	0.163096099
F1LRV9	1743	S	Myosin heavy chain 4 OS=Rattus norvegicus OX=10116 GN=Myh1 PE=1 SV=2	Myh1	1	KLETDIS(1.0)QIQGEMEDIVQEAR	6	4	S7	1.77e-06	2528.15859	1990265.359	1112499.125	2219310.75	769734.0625	572959.9375	2782138.688	2216331.25	2451953.969	159860.1875	3156898.578	3413997.07	4692289.852	2561344.75	2764960.43	3535674.219	2521162.828	0.859143353	0.477836869	0.950256133	0.324884738	0.653030273	0.215525625	1.007262404	0.820729805	0.901758794	0.736319157	0.076673873	1.527099947	1.659045574	2.298237314	1.390264177	1.144171648	1.237313273	1.564755807	1.116532125	1.265693213	1.127542148	0.897511193
F1LRV9	425	Y	Myosin heavy chain 4 OS=Rattus norvegicus OX=10116 GN=Myh1 PE=1 SV=2	Myh1	0.993	GQTVQQVY(0.993)NAVGALAK	1	1	Y8	0.00386766	1726.85238	235313.9688	0	71536.41406	0	48588.49609	78100.10938	95848.53125	0	54952.23047	63182.25781	47118.9375	70606.01563	84452.75781	0	90128.8125	0	2.743496268	NA	0.827278515	NA	1.785387391	0.493639755	0.763690707	0.958634406	NA	0.738654956	0.711859728	0.825475122	0.618433029	0.934014803	0.77244567	1.018917439	NA	1.077308271	NA	1.048112855	0.413722512	0.240118876
F1LRV9	1703	T	Myosin heavy chain 4 OS=Rattus norvegicus OX=10116 GN=Myh1 PE=1 SV=2	Myh1	1	ATLEQT(1.0)ER	12	12	T6	0.00491417	1027.44558	1218791.875	853685.5	1443537.875	1125500.25	146189.8281	463467.5	124105.0234	716004.1875	480394.2813	840294.6875	0	0	569306.4375	571987.0625	565856.5	596191.5	1.749497863	1.219290244	2.055322437	1.579659252	1.650942449	0.182860974	0.557971928	0.152821378	0.875634474	0.442322188	0.766185854	1.351660636	NA	NA	1.058923245	0.845665192	0.851150136	0.832740822	0.877981416	0.851884391	0.267921022	0.031133729
F1LRV9	64	T	Myosin heavy chain 4 OS=Rattus norvegicus OX=10116 GN=Myh1 PE=1 SV=2	Myh1	1	VTAKT(1.0)EGGATVTVK	20	20	T5	9.14e-06	1441.7298	758325.6875	537848.625	629479	870443.6875	1034122.5	1104934.125	1196800.375	1056906.625	1107522.75	894108.875	1078907	955565	479910.6563	522952.6563	407740	386626.4063	0.928120137	0.654988717	0.76418338	1.041652983	0.847236304	1.102910882	1.134211413	1.25655363	1.1020682	1.148936031	1.506098993	1.226283871	1.486527543	1.326979005	1.386472353	0.60782326	0.663509129	0.51162461	0.485462422	0.567104855	1.356098677	0.048007454
F1LRV9	1783	T	Myosin heavy chain 4 OS=Rattus norvegicus OX=10116 GN=Myh1 PE=1 SV=2	Myh1	1	EQDT(1.0)SAHLER	40	33	T4	0.000886346	1265.51579	9059921.188	5022102.125	6167691.5	5040986.5	6542315.609	8454714.469	7614171.875	7318476.938	7145406.25	6677762.594	74103.51563	25612.64063	3238208.594	2173394.293	2476445.844	3004457.188	1.804150961	0.995083035	1.218257268	0.981517263	1.249752132	1.135272065	1.412071209	1.300714599	1.241631111	1.272422246	1.580985236	1.490155574	0.016612224	0.005787063	0.773385024	0.667300991	0.448665915	0.505588246	0.613804618	0.558839942	1.018139689	0.76397118
F1LRV9	1734	T	Myosin heavy chain 4 OS=Rattus norvegicus OX=10116 GN=Myh1 PE=1 SV=2	Myh1	1	VQLLHTQNTSLINT(1.0)K	81	43	T14	8.24e-08	1918.01575	118808190.2	78772039.03	82913879.5	68365327.94	107992879.2	101796528.4	76923126.07	70208262.55	63756961.7	70158275.3	78863581.03	63757131.66	32938681.42	39769801.03	31697374.12	36126886.24	1.686388533	1.112522173	1.167364307	0.948814068	1.22877227	1.335753702	1.211862722	0.936653737	0.849029751	1.083324978	1.005521376	1.115943859	1.260167502	1.026822604	1.102113835	0.483822392	0.585195233	0.461268955	0.526086878	0.514093364	0.881632019	0.486706539
F1LRV9	1768	T	Myosin heavy chain 4 OS=Rattus norvegicus OX=10116 GN=Myh1 PE=1 SV=2	Myh1	1	AIT(1.0)DAAMMAEELK	28	20	T3	2.79e-06	1617.72637	1411832.938	691472.0938	722206.9688	1458393.906	647560.625	601585.2188	672073.3125	1311922.625	1443148.906	1432599.406	485131.8438	873690.7344	297695.9219	256115.3828	195403.0547	357610.3125	1.749957514	0.852794088	0.887919889	1.767473822	1.314536328	0.69943061	0.62538945	0.714614346	1.385402096	0.856209126	1.987502915	1.989853689	0.67693115	1.228732414	1.470755042	0.381843652	0.329090966	0.24831058	0.454747067	0.353498066	0.651339265	0.171858761
F1LRV9	1468	Y	Myosin heavy chain 4 OS=Rattus norvegicus OX=10116 GN=Myh1 PE=1 SV=2	Myh1	0.995	QKY(0.995)EETHAELEASQK	13	139	Y3	2.81e-05	1870.82186	9726773.313	8372774.719	9000199.797	5286912.625	6122662.594	4072085.141	5760283.25	5182200.141	6301400.188	5234435.031	7710873.781	4913152.547	3931561.125	3163735.594	3535833.797	3652220.297	1.685655693	1.443759354	1.547106254	0.895851786	1.393093272	0.924613884	0.591869725	0.8563569	0.765134319	0.784493707	1.213359719	1.016534385	1.50433373	0.966085837	1.175078418	0.70507222	0.568376821	0.62821977	0.649340843	0.637752414	0.563130784	0.01723855
F1LRV9	1718	S	Myosin heavy chain 4 OS=Rattus norvegicus OX=10116 GN=Myh1 PE=1 SV=2	Myh1	1	KIAEQELLDAS(1.0)ER	15	15	S11	7e-05	1581.75199	1098051.75	476561.75	517323.1875	472689.9063	405083.6875	352933.5313	381305.2188	368185.9375	371819.0625	321995.5938	419250.4063	333630.625	269747.1563	247189.4844	240384.5469	247493.5313	2.682656403	1.158475231	1.253637868	1.129152305	1.555980452	0.862396537	0.723176597	0.799145535	0.766360061	0.787769682	1.009314074	0.881544731	1.15307155	0.924833477	0.992190958	0.681973677	0.626049014	0.60209978	0.620328554	0.632612756	0.506285077	0.026990556
F1LRV9	1615	S	Myosin heavy chain 4 OS=Rattus norvegicus OX=10116 GN=Myh1 PE=1 SV=2	Myh1	1	VVESMQSTLDAEIRS(1.0)R	10	10	S15	0.0134752	1900.88342	1018878.656	748275.9063	821552.1563	350391.5	234832.9063	550954.625	544661.1563	304300.0625	242330.125	269684.3125	213937.9531	200115.6094	757187.9063	320995.2188	363603.8125	314466.9063	2.237936062	1.635355965	1.789897922	0.752510781	1.603925182	0.44947358	1.014963073	1.026272043	0.569443545	0.76503806	0.59140508	0.663793624	0.528997437	0.49872549	0.570730408	1.721065397	0.730903219	0.818791486	0.708623965	0.994846017	0.476978645	0.060175314
F1LRA5	391	T	Proteoglycan 4 OS=Rattus norvegicus OX=10116 GN=Prg4 PE=1 SV=2	Prg4	0.996	EPAPTT(0.996)PKEPAPTTPK	16	18	T6	1.97e-05	1741.84081	3131223.75	2195996.5	2380045.75	2174251.75	1402286.625	1237584.75	1211478.5	1218179.625	3535784.5	4104221	4299021	3716038.75	1477599.625	1430951.375	1348098.125	1648990.5	1.29715124	1.068124695	1.123985452	1.073044409	1.140576449	0.656205992	0.545000343	0.573360682	0.55398985	0.582139217	1.274878042	1.641074036	1.70422294	1.558037558	1.544553144	0.605409205	0.656239721	0.592436153	0.737105043	0.64779753	0.510390353	3.64e-05
F1LRA5	438	T	Proteoglycan 4 OS=Rattus norvegicus OX=10116 GN=Prg4 PE=1 SV=2	Prg4	0.995	EPEPTT(0.995)PKEPAPTTPK	4	4	T6	9.66e-05	1799.84629	228127.5313	182903.4531	234891.1406	233726.9688	132337.8594	136846.8438	83238.57813	99598.35156	317386.7188	365953.25	466231.1563	404583.0625	133333.6719	132366.9375	134887.3125	164318.6406	0.999944101	0.941312284	1.173717366	1.220501179	1.083868733	0.655252995	0.63764377	0.416829415	0.479252223	0.547244601	1.210857711	1.548262352	1.955598257	1.794844775	1.627390774	0.578034282	0.642301102	0.627209545	0.777176341	0.656180318	0.504899333	0.001535098
F1LR42	50	S	RUN and FYVE domain-containing 1 OS=Rattus norvegicus OX=10116 GN=Rufy1 PE=1 SV=1	Rufy1	1	SQLPS(1.0)PGELR	13	13	S5	0.0318578	1163.54563	2837735.25	2416262.75	2125312.5	2259340	1500457	1468755	1638865	1728283.5	2078730	1777927.25	1579909.375	1561680.75	1598765.125	1362938.125	1596707.25	1470890.25	3.901664213	2.326212804	1.572217486	0.913053279	2.178286946	0.544267247	0.66183026	0.935225252	0.873338518	0.753665319	0.738373495	1.120639371	0.702553212	1.054629512	0.904048898	2.245046022	0.668844162	0.702120472	0.762783427	1.094698521	0.345989917	0.028928822
F1LQX8	1739	S	Inositol 1,4,5-trisphosphate receptor type 1 OS=Rattus norvegicus OX=10116 GN=Itpr1 PE=1 SV=3	Itpr1	0.987	RES(0.987)LTSFGNGPLSPGGPSKPGGGGGGPGSGSTSR	22	22	S3	1.25e-07	3136.44436	3038680.75	1445194.938	3655389.625	458698.4063	471953.5938	679682.0625	2384805.625	3989063.5	3622063.25	2557494.594	428538.7813	3178818.875	263300.8438	2713832.188	347352.6875	378585.8438	1.74423857	0.743294896	3.113075563	0.409843717	1.502613187	0.394130023	0.287377088	0.96416088	3.668973545	1.328660384	1.824130939	1.34419963	0.211743178	1.81568919	1.298940734	0.126828862	1.057667425	0.166630515	0.15813229	0.377314773	0.884233145	0.642651251
F1LQX8	1573	S	Inositol 1,4,5-trisphosphate receptor type 1 OS=Rattus norvegicus OX=10116 GN=Itpr1 PE=1 SV=3	Itpr1	1	RDS(1.0)VLAASR	30	31	S3	5.27e-05	1054.5041	7222286	5540587.5	6276970.5	6877849	8244009	8549096	7694747.5	7684957	8067040	6939378	396661.75	1710131.625	4539422.5	3568761.25	4335565.5	4091146.5	1.338235133	0.919872151	1.725611431	1.983721139	1.491859964	2.222366143	1.166818911	1.004217594	2.281665661	1.668767077	1.311448147	1.177352543	0.0632669	0.315313233	0.716845206	0.705835317	0.448973355	0.671377155	0.551617651	0.59445087	1.118581581	0.763090241
F1LQ09	308	S	Atlastin GTPase 2 OS=Rattus norvegicus OX=10116 GN=Atl2 PE=1 SV=1	Atl2	1	VATNPS(1.0)FDGR	8	8	S6	0.00152331	1143.48303	943866.25	1029407.688	938173.5625	958432.375	472994.1875	717350.5	704697.125	610598.125	1059891.375	1444157.75	897961.1875	863458.125	621444.375	390181.9063	546099.5	530207.8125	1.138767531	1.348683536	1.263968058	1.231534424	1.245738387	0.495541044	0.714328562	0.733528374	0.637596124	0.645248526	1.36309597	1.913424574	1.171120729	1.195208365	1.41071241	0.907558265	0.546210746	0.749243678	0.694218506	0.724307799	0.517964713	0.000441221
F1LPM3	325	S	Sorbin and SH3 domain-containing protein 2 OS=Rattus norvegicus OX=10116 GN=Sorbs2 PE=1 SV=2	Sorbs2	1	SSILQHERPVS(1.0)VYQSSIDR	4	10	S11	4.33e-07	2281.09725	590993.125	340366.1563	375326.75	381539.8125	167035.1719	247147.6719	255578.0547	213135.4297	741692.0391	660113.7188	644743.75	588534.8906	0	0	132658.5781	0	1.493590677	0.793444816	0.936585085	0.889222915	1.028210873	0.35894388	0.478892277	0.501882846	0.44657678	0.446573946	2.028285211	1.683062885	1.71158512	1.58743913	1.752593086	NA	NA	0.374558812	NA	0.374558812	0.434321361	0.00213387
F1LP05	513	S	ATP synthase subunit alpha OS=Rattus norvegicus OX=10116 GN=Atp5f1a PE=1 SV=1	Atp5f1a	1	FESAFLS(1.0)HVVSQHQSLLGNIR	2	2	S7	1.9e-05	2449.20238	335662.625	355841.7188	0	1374277.125	1210042.625	713648.8125	400292.9375	0	0	0	1763897.25	0	1561515.375	2416272.75	2197939.5	519693.9688	0.269212583	0.29726388	NA	1.113956257	0.56014424	0.879179622	0.515448902	0.277007702	NA	0.557212075	NA	NA	1.890881741	NA	1.890881741	1.300183502	2.12428947	1.848917977	0.451885895	1.431319211	0.99476534	0.850212585
F1LNR1	1125	S	Cytoplasmic linker-associated protein 1 OS=Rattus norvegicus OX=10116 GN=Clasp1 PE=1 SV=3	Clasp1	1	S(1.0)QEDLNEPIKR	14	14	S1	0.0130256	1408.6468	901648.2344	642206.4531	723997.2422	698609.5	550879.9219	915175.3438	816518.0156	737273.4063	740830.7344	892576.1875	824330.4688	701562.875	110327.5859	138425.625	116497.9609	123959.9922	1.960114745	1.167697944	1.322502794	1.167841217	1.404539175	0.978838116	1.476362299	1.620471714	1.370357338	1.361507367	1.215612407	1.136701106	1.217970854	0.969491538	1.134943976	0.184221167	0.234812377	0.200947675	0.175897549	0.198969692	0.96936233	0.888013546
F1LNJ2	225	S	U5 small nuclear ribonucleoprotein 200 kDa helicase OS=Rattus norvegicus OX=10116 GN=Snrnp200 PE=1 SV=1	Snrnp200	1	EEAS(1.0)DDDMEGDEAVVR	64	57	S4	9.14e-06	1846.66846	2879059.344	4161395.219	4556923.375	4423217.031	588385.9375	2753939.906	2963123.836	3946606.266	4484178	4928628.5	5405485.625	5536504.563	6208925.797	5945003.953	6013680.063	6042474.438	0.460034893	0.738429975	0.85587236	1.093022966	0.786840048	0.112700582	0.526205506	0.606467899	0.987662742	0.558259182	0.889620759	1.610012921	1.832986063	1.956179273	1.572199754	1.337354171	1.421233667	1.387176213	1.481311341	1.406768848	0.70949513	0.318316639
Q712U5	104	S	cAMP-regulated phosphoprotein 19 OS=Rattus norvegicus OX=10116 GN=Arpp19 PE=1 SV=3	Arpp19	1	KPS(1.0)LVASK	27	27	S3	0.000842002	909.48051	2530582.25	3623729.75	3248129	3520430	4876588.5	5427707.5	5065745.5	4882633.5	4070147	4707161.5	204482.4375	985114.0625	4380723	3797052.5	5156907	4973298.5	0.570493247	1.055661046	0.776917859	0.727705461	0.782694403	0.81045581	1.103371259	1.16939672	1.32941388	1.103159417	1.153452849	1.484416884	0.039337409	0.257569192	0.733694084	1.783036253	1.112677182	2.653089429	1.913757351	1.865640054	1.409438233	0.076382876
F1LN59	507	T	Eukaryotic translation initiation factor 4, gamma 2 OS=Rattus norvegicus OX=10116 GN=Eif4g2 PE=1 SV=2	Eif4g2	0.997	TQT(0.997)PPLGQTPQLGLK	16	16	T3	1.3e-05	1658.85131	1542995.625	911201.8125	1171999.25	956541.375	612368.625	608220.5	588387.625	689807.8125	651660.75	744555.75	580945.625	568997.8125	540267	601693.375	458883.8438	666038.875	2.589942329	1.219093672	1.54254681	1.107330333	1.614728286	0.949352809	0.889834314	0.895738982	1.003604119	0.934632556	0.782930519	0.834537727	0.709214951	0.720765678	0.761862219	0.86284118	0.694550287	0.666761805	0.899902009	0.78101382	0.578817232	0.043404004
F1LN42	1362	T	Tensin 1 OS=Rattus norvegicus OX=10116 GN=Tns1 PE=1 SV=2	Tns1	1	TVGTNT(1.0)PPS(1.0)PGFGR	11	11	T6	0.0115569	1547.62912	13150440.59	106466.4766	106634.4375	74775.11719	6318882.898	8732624.008	51493738.62	56098083.68	108159.0469	113029.6953	8299778.359	99122.57031	3516936.094	2767371.523	91810.64844	37658658.52	1.596551736	0.010570966	0.010480169	0.007439832	0.406260676	0.498850752	0.594974196	3.565244413	3.885050854	2.136030054	0.007534519	0.009440282	0.719252208	0.009621054	0.186462016	0.238119121	0.231484702	0.007792913	3.642687128	1.030020966	5.257781965	0.03719053
F1LN42	1145	S	Tensin 1 OS=Rattus norvegicus OX=10116 GN=Tns1 PE=1 SV=2	Tns1	1	S(1.0)PPGLAK	6	6	S1	0.0926328	749.35933	710750.25	0	328708.9688	444459.0625	76283.46875	181209.6406	108734.3828	428581.8125	207635.6094	329834.875	0	0	449317.0938	435606.3438	530388.5	539531.1875	2.773485133	NA	1.038361313	1.421359528	1.744401991	0.193565024	0.396826619	0.241973556	0.95400038	0.446591395	0.464901198	0.885431774	NA	NA	0.675166486	0.977797368	1.171157092	1.446994815	1.677411855	1.318340283	0.256014036	0.028237803
F1LN42	1442	S	Tensin 1 OS=Rattus norvegicus OX=10116 GN=Tns1 PE=1 SV=2	Tns1	1	HPVGSHQVPGLHSGVVTTPGS(1.0)PSLGR	102	103	S21	5.26e-10	2640.30422	78936279.17	47051512.56	49508237.99	45567441.13	47361305.89	50960845.69	43012172.13	40666562.3	33400256.09	37192583.03	40037089.75	38190037.88	33058589.5	27342092.63	23947073.44	29683452.22	2.716164851	1.324073655	1.379066052	1.284983269	1.676071957	1.059719129	0.984071778	0.844040022	0.798220587	0.921512879	0.65944606	0.880411127	0.98336329	1.050598914	0.893454848	0.634382063	0.648221393	0.576097479	0.813782254	0.668120797	0.549805082	0.027843522
F1LN42	1134	S	Tensin 1 OS=Rattus norvegicus OX=10116 GN=Tns1 PE=1 SV=2	Tns1	1	EAFEEMEGTS(1.0)PSS(1.0)PPPSVAR	13	17	S10	8.1e-05	2264.88184	1156778.625	930658.6875	1091069.875	974282.75	468724.875	757425.1875	700185.875	641406.3125	841271	637486.5625	598578.1875	735186.1875	1113752.25	1208948.5	1081436.875	1183219.125	1.87716107	1.235096245	1.433283076	1.295685669	1.460306515	0.494603195	0.689765874	0.647972867	0.593732064	0.6065185	0.783316382	0.711659132	0.693336697	0.953797122	0.785527333	1.007922128	1.351671698	1.226920754	1.529786407	1.279075247	0.415336434	0.000317361
F1LN42	1566	S	Tensin 1 OS=Rattus norvegicus OX=10116 GN=Tns1 PE=1 SV=2	Tns1	1	RMS(1.0)VGDR	34	34	S3	0.00400565	900.37573	37391268	1474511.5	30141912	49832408	4773544	6306489.5	9549921	24495496	19242814	12040492	867885.5	1511124	29803756	32316810	32484310	41023728	2.570929821	0.082913887	1.677717947	2.807988084	1.784887435	0.213426622	0.243342734	0.374465661	0.960754121	0.447997285	0.759169266	0.569526544	0.042594593	0.083066807	0.363589303	1.142820783	1.530948739	1.561556599	2.247343643	1.620667441	0.250994699	0.312928128
F1LN42	1416	S	Tensin 1 OS=Rattus norvegicus OX=10116 GN=Tns1 PE=1 SV=2	Tns1	1	QVMGPSGPGFHGNVVSGHPTSATVAPGS(1.0)PSLGR	72	53	S28	3.48e-09	3222.51502	21901912.75	19571903.19	19015026.94	12206055.69	15445958.34	16584036.59	14719492.69	14700047.88	10794608.94	14917599.44	11480910.81	13160495	12113892.31	9655661.813	8706174	8684013.281	2.243864532	1.639859839	1.577028923	1.024833456	1.621396687	1.029004041	0.953488619	0.86000232	0.859091314	0.925396573	0.634558272	1.051388539	0.839581671	1.077939034	0.900866879	0.692126376	0.68156734	0.623599828	0.708841933	0.676533869	0.570740387	0.019755515
F1LN42	154	S	Tensin 1 OS=Rattus norvegicus OX=10116 GN=Tns1 PE=1 SV=2	Tns1	1	VS(1.0)PSIQPQPQPQPQPISLSR	11	19	S2	1.22e-06	2264.14347	0	630367.625	0	0	1808036.375	1392054.75	1466297.625	1583844.625	0	0	641994.1875	0	1808246.875	1619694.125	1938593.625	1363942	NA	0.517992109	NA	NA	0.517992109	1.181312929	0.784941255	0.840203496	0.907796965	0.928563661	NA	NA	0.460440243	NA	0.460440243	1.013246207	1.121283173	1.361824042	1.091893795	1.147061804	1.792621249	NA
Q6URK4	116	S	Heterogeneous nuclear ribonucleoprotein A3 OS=Rattus norvegicus OX=10116 GN=Hnrnpa3 PE=1 SV=1	Hnrnpa3	1	EDS(1.0)VKPGAHLTVK	48	48	S3	0.000144093	1460.71449	9344830.125	6671578.375	6228868	6582815.375	3451170.063	3818179.063	3530638.875	3491544	3689849.563	3503350.938	4028924.938	2904967.875	1978238.063	1997419.688	1974779.313	2038482	2.4272731	1.706760703	1.634120297	1.707556478	1.868927644	0.918354002	1.023569989	0.895265746	0.917693792	0.938720882	0.796936815	0.753823679	0.918553739	0.627669799	0.774246008	0.51680675	0.446336666	0.494265845	0.493587796	0.487749264	0.502277809	0.000430411
F1LMW7	141	S	Myristoylated alanine-rich C-kinase substrate OS=Rattus norvegicus OX=10116 GN=Marcks PE=1 SV=3	Marcks	1	AEDGAAPS(1.0)PSS(1.0)ETPK	45	14	S11	0.00115795	1603.59246	863943.75	864740.5	792727.0625	827899.5	393761	675571.9375	576363	511442.1563	469452.625	462560.9688	221376.0938	187038.4375	496108.5	461717.625	531779.625	470815.2188	2.190897851	1.852618918	1.915237238	1.807257602	1.941502902	0.783088376	1.173822434	1.072047744	0.936818009	0.991444141	0.745579852	0.758768541	0.376031373	0.29149271	0.542968119	0.818483386	0.728320964	0.846089846	0.736981829	0.782469006	0.510658078	0.000439985
F1LMW7	163	S	Myristoylated alanine-rich C-kinase substrate OS=Rattus norvegicus OX=10116 GN=Marcks PE=1 SV=3	Marcks	1	LSGFS(1.0)FK	40	25	S5	0.0134752	993.48051	40841985.75	28433250.65	29526702.11	31290541	16260360.21	17800821.91	16877380.58	16797054.08	17886350	19300253.6	15724688.5	15205825.5	18954566.82	21095134	17913390.2	18659810.02	2.662804395	1.566111079	1.834043316	1.756108178	1.954766742	0.831388463	0.795182132	0.807084173	0.791020215	0.806168746	0.730331226	0.813952575	0.68670651	0.60925989	0.71006255	0.803975505	0.85550864	0.732754221	0.750946951	0.785796329	0.412411736	0.000292337
Q9WVE9	894	S	Intersectin-1 OS=Rattus norvegicus OX=10116 GN=Itsn1 PE=1 SV=2	Itsn1	0.99	SAFTPATATGSS(0.99)PS(1.0)PVLGQGEK	1	5	S12	0.00094039	2249.9727	9007836.641	10214381.95	10171015.52	13629614	2420885.5	5373925.5	4013016.5	5343222.781	6559588.813	5625090.5	9540300.75	4181884.234	6098778.734	7124899.719	6724431.281	7222939.219	2.675366177	0.603297972	1.727100995	2.998615702	2.001095211	NA	0.898535228	NA	0.886268794	0.892402011	1.02011955	NA	NA	NA	1.02011955	0.675446587	NA	1.206005322	0.97032171	0.950591206	0.445956797	0.304602056
F1LMS5	290	S	Thrombospondin-4 OS=Rattus norvegicus OX=10116 GN=Thbs4 PE=3 SV=1	Thbs4	1	RCDS(1.0)SPCFR	5	5	S4	0.0732898	1264.45987	0	515543.7813	733668.1875	441795.375	193586.75	0	0	107731.2891	0	0	0	241598.9688	412973.7188	332237.5938	201315.1719	422233.9688	NA	1.248052899	1.878141187	1.063981003	1.39672503	0.658435231	NA	NA	0.36635175	0.51239349	NA	NA	NA	0.700565275	0.700565275	1.038804912	0.86823713	0.510593601	1.117804047	0.883859923	0.366853517	0.046174183
F1LM84	351	S	Nidogen-1 OS=Rattus norvegicus OX=10116 GN=Nid1 PE=1 SV=1	Nid1	1	TKS(1.0)FQLPVER	16	16	S3	0.000793212	1284.63478	2100591.125	2121049.25	1950080.063	1814770.75	1127329.5	1259561.563	1154671.188	1088584.656	1303655.938	1280855.094	1279709.906	1299004.188	1452206.813	1372877.563	1468492.75	1463631.094	1.702300981	1.968026016	1.862444331	1.700006416	1.808194436	0.633315723	0.74932655	0.630196602	0.695138594	0.676994367	0.910983005	0.822923409	0.819818739	0.894005058	0.861932553	0.88071755	0.777792617	0.901950608	0.925976055	0.871609207	0.374403523	1.93e-06
F1LM55	612	S	Cell cycle and apoptosis regulator 2 OS=Rattus norvegicus OX=10116 GN=Ccar2 PE=1 SV=1	Ccar2	1	DEVQNEGTAAEADS(1.0)PLKEDGLLPK	43	29	S14	9.51e-11	2920.38232	7985197.5	10794153.38	9773892.625	7045114.625	7060320	6915227	6467549.25	9257913.25	12344156.13	8232865.625	10653750	7894529.625	5516771.625	8511838.875	7070259.625	7781415.25	1.296380498	2.506270483	2.221556936	1.491905192	1.879028277	1.278227917	1.319705053	1.495352968	2.129772008	1.555764487	1.223264341	0.858784737	1.109238604	0.883416872	1.018676139	0.393252703	0.599314721	0.498254766	0.553510283	0.511083118	0.827962253	0.409082592
F1LM10	323	S	Protein kinase C theta type OS=Rattus norvegicus OX=10116 GN=Prkcq PE=1 SV=1	Prkcq	1	S(1.0)IKSETRPPCVPTPGK	13	13	S1	0.00543049	1913.85919	569075.9375	343512.3125	262940	276736.9688	320894.2188	356852.8125	354464.375	284506.2188	1099471.75	254109.7188	263231.6875	203099.7188	179874.4688	240891.6563	193179.7813	242298.875	1.748004185	1.109487402	0.858601225	0.859211354	1.143826041	0.78936496	0.797558318	0.76460195	0.662772474	0.753574426	3.175224242	1.004821071	1.079431882	0.557018788	1.454123996	0.735826528	0.620952167	0.528568148	0.737076746	0.655605897	0.658819085	0.073139492
F1LM10	303	T	Protein kinase C theta type OS=Rattus norvegicus OX=10116 GN=Prkcq PE=1 SV=1	Prkcq	1	T(1.0)LRDS(1.0)EHIFR	8	6	T1	0.034756	1433.59742	762777.8594	601983.7813	685196.8906	629152.875	304069.1875	301625.6563	594239.8906	664037.1406	515652.5313	421231.25	488313.2344	641139.9375	221810.25	136243.3906	164201.125	113463.0547	1.760892116	1.461259282	1.681561106	1.468085801	1.592949576	0.562148155	0.506645314	0.963356506	1.162592443	0.798685604	1.11920568	1.251844731	1.504935867	1.3215262	1.29937812	0.681945947	0.263945497	0.337658644	0.25940492	0.385738752	0.501387876	0.031058267
F1LM10	670	S	Protein kinase C theta type OS=Rattus norvegicus OX=10116 GN=Prkcq PE=1 SV=1	Prkcq	1	SPYDCSNFDKEFLS(1.0)EKPR	27	27	S14	1.31e-07	2298.97369	760874.5625	2124458.438	590622.875	594639.125	643231.4375	2230317.75	537493.875	1582578.625	1127248.875	1882681.125	1482827.875	1405306.906	0	397452.75	328495.7813	345746.9688	0.744088207	2.184577304	0.614022407	0.587794367	1.032620571	0.503758427	1.587008223	0.369126682	1.173754058	0.908411847	1.03645213	2.370190963	1.935917857	1.227074169	1.64240878	NA	0.326182763	0.286159538	0.334856555	0.315732952	0.87971504	0.785412554
E9PU01	508	S	DNA helicase OS=Rattus norvegicus OX=10116 GN=Chd4 PE=1 SV=3	Chd4	0.988	WGQPPS(0.988)PTPVPRPPDADPNTPS(1.0)PKPLEGRPER	13	25	S6	4.32e-05	3629.69379	0	2432301	3240101.563	3384996.125	3277640.563	2936511.75	3453730.875	3476065.875	1296112.5	5581521.25	4013376.625	4491590.25	2392003.75	1134283.75	3350649.625	2554040	NA	0.770363549	0.841229383	1.096751413	0.902781448	0.978612496	1.136812627	1.111719201	0.964017175	1.047790375	0.633802473	3.210192392	1.250773532	1.227903008	1.580667851	0.774845924	0.300811894	1.053987391	0.570995793	0.675160251	1.160624619	0.182951776
E9PTX9	73	S	Solute carrier family 12 member 2 OS=Rattus norvegicus OX=10116 GN=Slc12a2 PE=1 SV=1	Slc12a2	0.992	GEGTPAAGDGLGKPLGPTPS(0.992)QSR	14	15	S20	6.02e-06	2230.04997	1201833.125	755856	950200.75	735877.0625	787027.6875	737633	613324.0625	680157.25	684479.8125	676665.9375	635169.25	558185.125	368254.0625	293688.7188	291840.0313	340644.9375	1.971631196	0.671990867	1.084842341	0.873646371	1.150527694	0.946579388	2.670289879	0.599103955	0.984872593	1.300211454	1.94727782	1.93325635	1.681347152	2.122329207	1.921052632	0.368875105	0.312303982	1.05904456	NA	0.580074549	1.130100093	0.915701961
E9PT53	32	S	Wolfram syndrome 1 homolog (Human) OS=Rattus norvegicus OX=10116 GN=Wfs1 PE=1 SV=2	Wfs1	1	LNATTS(1.0)LEQDK	35	16	S6	0.000496995	1299.5828	4978828.5	0	4033518	0	3905041.75	4256541.5	4594162.5	4200565	6578457.5	6512989	5801297	5391626.5	4264879	3389759.75	4096696.75	4335967.5	0.452925656	NA	1.254193866	NA	0.853559761	0.917537704	1.021539567	1.224916165	1.260504067	1.106124376	1.919929533	1.775045745	1.610443137	1.610419142	1.728959389	0.343935843	0.877152819	0.84477086	0.947014878	0.7532186	1.295895644	0.594847563
E9PT22	1070	S	Uncharacterized protein OS=Rattus norvegicus OX=10116 GN=Inf2 PE=1 SV=3	Inf2	1	EDGGPPS(1.0)LER	19	19	S7	0.000615779	1136.46196	1856768.75	1870564.125	1978363.5	1919737.5	1072888.875	1489188	1285284.125	1268434.75	1693549.5	1744334.875	1854819.125	1328120	1570799.125	1290689.75	1286631.375	1426124.875	0.828029674	0.763016312	0.889048606	1.076709821	0.889201103	0.478660992	0.705657979	0.753886164	0.791726202	0.682482834	3.45173539	1.427887557	4.866707254	5.188716834	3.733761759	1.155318876	0.792542775	0.718118584	0.71385833	0.844959641	0.767523602	0.090226244
E9PSK7	366	S	C-Jun-amino-terminal kinase-interacting protein 3 OS=Rattus norvegicus OX=10116 GN=Mapk8ip3 PE=1 SV=2	Mapk8ip3	1	TGSS(1.0)PTQGIVNK	1	1	S4	0.000545785	1268.58822	181114.6563	175925.2031	164576.9063	202440.2969	0	259613.8281	271453.6563	300381.0625	358158.125	381538.3125	401865.3125	318540.6875	164608.1563	189917.6406	0	201760.4531	0.708345882	0.870820913	0.627639829	0.834102249	0.760227218	NA	1.110193956	0.825344869	1.078123901	1.004554242	1.520284933	1.953174944	1.788034908	1.245440572	1.626733839	0.672555945	0.556335778	NA	0.669864758	0.632918827	1.32138684	0.066731412
E9PSJ4	716	S	Sperm-associated antigen 9 OS=Rattus norvegicus OX=10116 GN=Spag9 PE=1 SV=2	Spag9	1	SAS(1.0)QSS(1.0)LDKLDQELK	32	30	S3	0.000111754	1808.77148	7774752.125	5704340.625	6948224.875	6022224.125	4774904.875	4726901	5810526	3855811.875	6389891.375	5213427.5	5158195	6376649.25	6409882.5	6448096.5	5569256.375	7492609	0.973497822	0.652982029	0.861894565	0.735786755	0.806040293	0.48114091	0.471010412	0.618013363	0.384857482	0.488755542	2.870196558	2.189192819	1.996409806	2.590661251	2.411615109	1.519776909	1.700592174	1.472161005	1.940456575	1.658246666	0.606366141	0.008494998
E9PSJ4	580	S	Sperm-associated antigen 9 OS=Rattus norvegicus OX=10116 GN=Spag9 PE=1 SV=2	Spag9	1	RSS(1.0)TLSQLPGDK	18	18	S3	0.000389064	1368.65189	710853.75	744273.3125	870846.4375	686110.375	930408.1875	912340.8125	764100.375	766933.4375	1074610.25	1091452.375	1005983.188	923469.5	523491.5	418568.9375	430520.2188	446791.9375	0.685070757	0.655744963	0.831435559	0.645202106	0.704363346	0.721585543	0.699709616	0.62551765	0.589180696	0.658998376	3.715145962	3.527542097	2.996742309	2.887668897	3.281774816	0.955314008	0.849654539	0.875907792	0.89060048	0.892869205	0.935594363	0.423511021
E9PSJ4	479	S	Sperm-associated antigen 9 OS=Rattus norvegicus OX=10116 GN=Spag9 PE=1 SV=2	Spag9	1	AKDDDDS(1.0)DIPTAQR	1	1	S7	2.81e-05	1626.6643	0	170997.2188	0	174579.2969	0	0	192693.4375	129934.5234	265586.0938	263347.6875	251353.4375	178122.2969	141244.5469	142416.7656	159559.2344	172033.8594	NA	0.619975412	NA	0.675581008	0.64777821	NA	NA	0.649140913	0.410769602	0.529955257	3.778445273	3.50251357	3.08124625	2.292060241	3.163566334	1.060696422	1.189650543	1.335886877	1.411154068	1.249346977	0.818112201	0.501094282
E9PSJ4	547	S	Sperm-associated antigen 9 OS=Rattus norvegicus OX=10116 GN=Spag9 PE=1 SV=2	Spag9	1	LFS(1.0)SSSNAAK	17	18	S3	0.00162981	1091.47688	797661.875	612759.1875	561432.9375	540108.125	551242.875	479897.5625	484466.5	454110.8438	418325.8125	477695.6563	540899.1875	363790.75	212388.5156	290659.3125	281886.2813	311875.75	1.281434493	0.89994248	0.893526231	0.846651933	0.980388784	0.712655585	0.613524185	0.661112412	0.581534002	0.642206546	2.410804368	2.573600375	2.68594682	1.896264414	2.391653994	0.646085427	0.983517365	0.956007241	1.036290719	0.905475188	0.65505293	0.007743839
E9PSJ4	719	S	Sperm-associated antigen 9 OS=Rattus norvegicus OX=10116 GN=Spag9 PE=1 SV=2	Spag9	1	SAS(1.0)QSS(1.0)LDKLDQELK	59	59	S6	3.91e-06	1728.80515	22078773.06	14418040.56	16121031.33	13922225.13	14183711.69	14524694.39	14513338.91	11774708.28	17852945.64	16920988.28	15352839.7	17389095.47	16367477.5	14674738	14061427.16	15592955.25	1.047992367	0.62565767	0.758067451	0.644819934	0.769134356	0.541791525	0.54865047	0.585173304	0.445521847	0.530284287	3.039924504	2.69352588	2.252555007	2.678118833	2.666031056	1.471113827	1.467147424	1.409036528	1.53085495	1.469538182	0.689455988	0.03615991
E9PSJ4	318	S	Sperm-associated antigen 9 OS=Rattus norvegicus OX=10116 GN=Spag9 PE=1 SV=2	Spag9	1	NVSTDS(1.0)AENEEK	1	1	S6	0.00151107	1402.53697	0	134641.75	213872.5313	119770.2266	143812.5313	169591.4688	179678.4688	170492.3594	226134.0313	293205.6563	0	0	119608.4844	89634.9375	95486.09375	103328.4922	NA	0.575740567	0.991029519	0.546632221	0.704467435	0.541321899	0.631261506	0.71388747	0.635682599	0.630538369	3.794332569	4.599221495	NA	NA	4.196777032	1.059358768	0.883074355	0.942865036	0.999636846	0.971233751	0.8950568	0.672120865
E9PSJ4	226	T	Sperm-associated antigen 9 OS=Rattus norvegicus OX=10116 GN=Spag9 PE=1 SV=2	Spag9	1	GGET(1.0)PGSEQWK	2	2	T4	0.0022191	1255.49907	234247.6406	315356.6875	358903.2188	326734.4063	111436.4922	100881.8516	148527.5625	105309.0547	190436.7969	211753.9688	235628.7188	223187.6563	159653.2031	90364.14063	113315.6797	141109.3594	0.905461773	1.114408166	1.374371345	1.232356565	1.156649462	0.346642219	0.310322673	0.487681109	0.324486232	0.367283058	2.640678285	2.744976921	2.815312587	2.799205185	2.750043244	1.168567683	0.735717748	0.924686611	1.128166348	0.989284597	0.317540508	0.00014587
E9PSJ4	278	T	Sperm-associated antigen 9 OS=Rattus norvegicus OX=10116 GN=Spag9 PE=1 SV=2	Spag9	1	ATTPASTANSDVSAIPPDT(1.0)PSKEDNEGLVK	13	13	T19	4.5e-08	3092.43072	2613642	0	3893454.5	3982410.5	0	2462540.5	2366935.5	2367545.75	2526851	3417100.75	2494391.25	2488303.5	2737732.25	3167297	2466589.5	2371373.5	0.688855735	NA	1.016597706	1.024176535	0.909876659	NA	0.516500954	0.529910574	0.49741196	0.514607829	2.389084679	3.020314765	2.032124248	2.127919508	2.3923608	1.366326497	1.758292739	1.372425324	1.292720293	1.447441213	0.565579768	0.013831986
E9PSJ4	1187	S	Sperm-associated antigen 9 OS=Rattus norvegicus OX=10116 GN=Spag9 PE=1 SV=2	Spag9	1	TSGTPGNRPGS(1.0)VIR	19	19	S11	0.0171757	1478.71113	1938382.75	2010681.625	1896929.625	1799007	1466244.375	1505378.875	1227532.625	1288697.125	1605075.25	1647446.375	1657632.75	1553657.25	717500.8125	639334.125	852508.875	817871.6875	1.015685731	0.963186684	0.984697597	0.919812458	0.970845617	0.618280149	0.627727566	0.546369997	0.538277641	0.582663838	3.01706693	2.894965191	2.684798146	2.641464016	2.809573571	0.711907475	0.705615182	0.943036257	0.886395241	0.811738539	0.600161166	0.000179357
D4AEH9	1346	S	4-alpha-glucanotransferase OS=Rattus norvegicus OX=10116 GN=Agl PE=1 SV=1	Agl	1	LFHVSEDPS(1.0)DPNEKHPNLVHK	3	3	S9	0.00206458	2519.17148	701734.375	368952.2969	311465.4141	387585	217247.4531	123566.9609	372762.6875	352936.9219	0	126405.7422	120488.4063	81273.64844	75321.32813	250581.7031	109220.4844	93353.92188	2.74336088	1.420069392	1.189177918	1.475538249	1.70703661	0.768560139	0.439687107	1.372574786	1.290768392	0.967897606	NA	0.547605269	0.542702306	0.357096139	0.482467905	0.335340953	1.122117796	0.457292029	0.387595791	0.575586642	0.567004597	0.10744229
D4AEH9	738	S	4-alpha-glucanotransferase OS=Rattus norvegicus OX=10116 GN=Agl PE=1 SV=1	Agl	1	HSPS(1.0)IHQSVVAVSR	8	8	S4	4.49e-05	1583.76898	374573.0313	328015.1875	266652.5313	242050.9375	381106.9375	283660.375	226290.9063	213248.7188	260995.2969	215550.2813	249702.3281	223407.6875	61381.84375	112075.0313	120531.6172	133719.0313	1.561952161	1.346648754	1.0859348	0.982904475	1.244360048	1.438106501	1.076616596	0.888774768	0.831876185	1.058843513	1.240446511	0.996025465	1.199665117	1.047018956	1.120789012	0.291493978	0.535326811	0.538284097	0.592189549	0.489323609	0.850914102	0.336336194
D4AE17	302	S	Mitogen-activated protein kinase kinase kinase 20 OS=Rattus norvegicus OX=10116 GN=Map3k20 PE=1 SV=1	Map3k20	1	DLS(1.0)FKEQELK	19	19	S3	0.00245388	1316.61337	2040152.438	1737614.813	1693410.281	1543907.844	968060.4609	1327269.391	1375868.906	1200355.172	1057190.094	1131118.563	1045422.531	1193340.063	1047049.875	930497.3594	839893.6563	945326.625	1.959936087	1.661688315	1.809542483	1.354247427	1.696353578	0.94601885	1.512755878	1.445931651	1.107754351	1.253115183	0.538797393	0.597053813	0.618520732	0.623335013	0.594426738	0.831879538	0.785379679	0.840881085	1.075908219	0.88351213	0.738711079	0.062865331
D4ABX6	673	S	Multimerin 2 OS=Rattus norvegicus OX=10116 GN=Mmrn2 PE=1 SV=1	Mmrn2	1	S(1.0)AEGLEPSHDFGR	16	16	S1	9.31e-05	1481.60566	993116.1875	1106111.625	1009676.375	1038411.375	647996	807335.75	790765.0625	775861.0625	793174.6875	1201547	1112779	1052382	962350.5	978922.625	1052465.875	939679.1875	1.732091478	1.955750848	1.909209875	1.933816838	1.88271726	0.685176701	0.884922835	0.809276059	0.874442297	0.813454473	0.69837444	0.903979756	0.862510909	0.835957176	0.82520557	0.953027184	0.874598239	0.96794991	0.791777348	0.89683817	0.432064065	1.32e-05
D4ABT8	226	S	Heterogeneous nuclear ribonucleoprotein U-like 2 OS=Rattus norvegicus OX=10116 GN=Hnrnpul2 PE=1 SV=1	Hnrnpul2	1	SKS(1.0)PPPPEEEAK	27	25	S3	6.3e-12	4196.90711	8725681.609	55047.06641	4312785	3908097.82	1006608.844	2772796.531	3003707.313	169586.3125	10670495.73	238963.125	6206364	0	6142243.703	140816.7813	176833.0313	8595083.664	2.535237273	0.014849094	1.452302915	1.222417976	1.306201815	0.268381733	0.908958405	0.679561749	0.050018569	0.476730114	3.36152939	0.070137496	1.534730561	NA	1.655465816	1.401742146	0.030687382	0.049645403	1.863569455	0.836411097	0.364974316	0.713633741
D4ABA9	233	S	Xin actin-binding repeat-containing 1 OS=Rattus norvegicus OX=10116 GN=Xirp1 PE=1 SV=2	Xirp1	1	LFETKPLDMLGSCPS(1.0)IQDQSPLELR	7	7	S15	0.000272672	2954.40392	1688224	1015474.438	0	0	566942.875	954282.25	415354.125	0	1079334.5	0	702163.3125	2804825.75	1319890.875	0	917579.625	304999.5625	1.589572903	0.91858501	NA	NA	1.254078956	0.49595429	0.910258808	0.388366457	NA	0.598193185	0.952315278	NA	0.644690239	2.190660421	1.262555312	1.474380954	NA	0.845897062	0.351965169	0.890747728	0.476998025	0.13981776
D4ABA9	357	S	Xin actin-binding repeat-containing 1 OS=Rattus norvegicus OX=10116 GN=Xirp1 PE=1 SV=2	Xirp1	1	DFQPS(1.0)PDLIPPGPDVQHQR	31	31	S5	8.39e-06	2223.02302	4509240.5	2630347.5	2930549	2377023.5	1309390.5	1154223	1034990.563	988256.9375	5799150.5	6561582.5	5425395	6581991	1735423.125	1488875.625	1643709.875	1803397.75	1.515030734	0.849045861	1.083516671	0.697943644	1.036384228	0.408732525	0.392866892	0.345324377	0.379474221	0.381599504	1.825814851	1.861381889	1.777509729	1.834400344	1.824776703	0.69174293	0.527265739	0.540712715	0.742608059	0.625582361	0.368202732	0.001370889
D4ABA9	558	S	Xin actin-binding repeat-containing 1 OS=Rattus norvegicus OX=10116 GN=Xirp1 PE=1 SV=2	Xirp1	0.997	SPS(0.997)TVDVVR	45	50	S3	0.0056483	1039.48197	15516341.81	11112114.56	11019540.41	10993164.59	7834976.375	7886514.227	7001075.984	7613888.469	19807867.31	19070605.84	17023763.38	15031096.22	4443966.047	3752287.672	3924443.422	4185080.359	1.504646522	1.035241886	1.175918426	0.93161552	1.161855588	0.705886388	0.774761269	0.674190677	0.843812628	0.749662741	1.799936471	1.561415491	1.609768041	1.209078775	1.545049695	0.511254548	0.383525604	0.372603211	0.497392279	0.44119391	0.645228846	0.009978212
D4ABA9	745	S	Xin actin-binding repeat-containing 1 OS=Rattus norvegicus OX=10116 GN=Xirp1 PE=1 SV=2	Xirp1	1	GVQETVLS(1.0)PGSIPTGSVHK	54	36	S8	2.38e-07	1972.97395	7953261.906	8875900.609	11830411.34	17750930.53	5322422.781	5271634.453	3937671.719	4977796.5	14830703.38	14845750.38	14574959.13	13448694.38	6924121.641	6388943.438	6256737.313	6127758.781	0.858526827	0.920494068	1.405325731	1.67455165	1.214724569	0.533789374	0.57648968	0.422105389	0.614101399	0.53662146	1.500184405	1.353067885	1.534187752	1.204224629	1.397916168	0.886736489	0.726926863	0.661271616	0.810700307	0.771408819	0.441763898	0.004910244
D4AB03	1021	S	Family with sequence similarity 120A OS=Rattus norvegicus OX=10116 GN=Fam120a PE=1 SV=2	Fam120a	1	SQGAIQGRPPYAAS(1.0)AEEVAK	6	7	S14	0.00751461	2109.99647	161425.4531	131356.8594	151806.6875	119671.9531	125979.8203	137622.9531	109073.0156	102034.3281	136337.2813	84938.26563	99256.78125	108097.3906	89453.53125	72118.92969	91957.57813	101703.6172	4.065761461	1.430649419	1.411953174	1.320680176	2.057261057	0.968415974	1.210128397	0.883140077	0.841218433	0.97572572	0.985866112	0.655851317	0.710699393	0.767755792	0.780043153	0.878083165	0.642470305	0.819267883	0.706180672	0.761500506	0.474283862	0.066149148
D4AB03	426	T	Family with sequence similarity 120A OS=Rattus norvegicus OX=10116 GN=Fam120a PE=1 SV=2	Fam120a	1	NLTEQNSYSNIPHEGKHT(1.0)PLYER	16	16	T18	3.61e-07	2807.27846	712502.5625	578041.375	509213.875	684303	510850.3125	443203.5938	473414.0313	460027.25	564770.0625	535509.5	509818.0313	575031.25	300681.5313	230946.0625	259359.5938	359832	4.244140744	1.488925123	1.120116217	1.786023586	2.159801418	0.928727038	0.921673963	0.906539777	0.896973259	0.913478509	0.965847239	0.977918477	0.863325193	0.965901419	0.943248082	0.698036899	0.486572786	0.546479895	0.590898213	0.580496948	0.422945601	0.044984789
D4AAI5	1198	S	Cullin-associated NEDD8-dissociated protein 2 OS=Rattus norvegicus OX=10116 GN=Cand2 PE=3 SV=1	Cand2	0.996	KSPS(0.996)VADFSTQIR	1	1	S4	0.00211859	1515.7203	301345.2188	120425.6328	153794.5938	167563.7656	138661.4844	154695.7813	133893.3281	185675.5938	126624.4375	146323.1563	98521.625	113673.5391	78685.23438	69332.02344	0	74120.84375	2.380622415	0.917848281	1.131105551	1.196624153	1.4065501	1.000459569	1.018956721	0.900355944	1.325598449	1.061342671	0.880865087	0.994879504	0.667504354	0.776277319	0.829881566	0.623796715	0.558978715	NA	0.54197302	0.57491615	0.754571537	0.356911543
D4AA52	713	S	Murinoglobulin-1 OS=Rattus norvegicus OX=10116 GN=LOC297568 PE=1 SV=3	LOC297568	1	GMYESLPVVAVKS(1.0)PLPQEPPR	27	12	S13	4.02e-07	2374.18765	1994406.219	1902672.625	1826543.688	1013026.5	272363.625	756490.7344	0	604124.5313	883978.8438	448440.5	847731.25	641264.5625	1302776.219	1481640.313	2088066.266	847293	1.964965057	1.834450743	1.861325007	1.08399433	1.686183784	0.229406567	0.621436327	NA	0.516278224	0.45570704	0.988313605	0.506239571	0.918449059	0.732884172	0.786471602	0.864423759	0.988468761	1.385261057	0.551974852	0.947532107	0.270259413	0.006483341
D4A9P9	233	S	Gup1, glycerol uptake/transporter homolog (Yeast) (Predicted) OS=Rattus norvegicus OX=10116 GN=Hhatl PE=4 SV=1	Hhatl	1	FQAQVS(1.0)QEPVRPEGELWR	14	14	S6	0.000132805	2236.05466	828473.5625	733305.375	345263.4375	76320.16406	0	717437.25	0	0	0	120696.5469	0	0	494502.8125	0	98013.53906	422601.2813	2.311168696	2.026165596	0.908572452	0.194130919	1.360009416	NA	1.3522187	NA	NA	1.3522187	NA	0.284820953	NA	NA	0.284820953	1.28315757	NA	0.232652243	1.007543634	0.841117816	0.994271572	NA
Q6S3A0	1725	S	Plectin OS=Rattus norvegicus OX=10116 GN=Plec PE=1 SV=1	Plec	1	RAS(1.0)FAEK	7	7	S3	0.0656351	888.39751	311042.0938	79653.49219	191263.5	101338.6016	421711.3125	536808.9375	522399.0938	735643.875	753201.9375	529150.625	76745.39844	0	655610.1875	469951.875	669342.8125	709232.3125	0.708364673	0.180848136	0.431969271	0.224951301	0.386533345	0.881761667	1.093388047	1.058172035	1.497028423	1.132587543	1.67069439	1.171162123	0.175612815	NA	1.005823109	1.472027296	1.066873428	1.515387894	1.59879496	1.413270895	2.930116007	0.024685212
D4A9M6	420	T	A kinase (PRKA) anchor protein 1, isoform CRA_b OS=Rattus norvegicus OX=10116 GN=Akap1 PE=1 SV=2	Akap1	1	NSAHHISLAPCPPPVT(1.0)PQR	19	19	T16	1.49e-06	2159.02158	3106100	2465471.625	2578300.25	2477881.5	1328138	993823.25	800716.125	833730.4375	1132563.938	2065014.625	1335939.656	1264140.031	787975.8125	776520.4531	832940.9063	770680.5625	1.891464959	1.674219563	1.927273368	1.775691853	1.817162436	0.773245266	0.609756153	0.593477428	0.428799555	0.601319601	0.635010694	1.336600864	0.686610629	0.933781286	0.898000868	0.498647803	0.685696548	2.57188221	0.509352282	1.066394711	0.330911309	0.000106252
D4A9M6	425	S	A kinase (PRKA) anchor protein 1, isoform CRA_b OS=Rattus norvegicus OX=10116 GN=Akap1 PE=1 SV=2	Akap1	1	NSAHHISLAPCPPPVTPQRQS(1.0)LDGASNPR	29	44	S21	5.06e-08	3184.5106	8892716.375	8065904.5	7372064.75	7044691	1344921.625	5118282.375	5067305.75	5123632.875	7716261.875	8285977.75	7917860.75	6988306.625	5363949.5	5630017.25	4928851	5142135	1.275247724	1.289860457	1.297705724	1.188847824	1.262915432	0.18439464	0.739517628	0.884463654	0.620560206	0.607234032	1.018831862	1.262989146	0.958316112	1.21562377	1.113940222	0.799360996	1.170755049	3.583932508	0.800321666	1.588592555	0.480819235	0.047966191
D4A9M6	101	S	A kinase (PRKA) anchor protein 1, isoform CRA_b OS=Rattus norvegicus OX=10116 GN=Akap1 PE=1 SV=2	Akap1	1	RRS(1.0)ESSGNLPSIVDTR	1	3	S3	0.000392472	1853.88653	590724.625	511277.5	249315.7188	455731.375	205713.8438	192520.2656	289286.5938	242100.3594	315614.5625	276766.7813	297579.9688	312853.9063	110695.8125	168111.3438	231480.1094	289431.5313	1.787525574	1.725255446	0.926069993	1.62285725	1.515427066	0.595143793	0.586959063	1.065462728	0.618740332	0.716576479	0.879345744	0.89017807	0.759996683	1.14835426	0.919468689	0.348094	0.737667086	3.551688625	0.950547917	1.396999407	0.472854481	0.012045768
D4A9L2	205	S	Serine/arginine-rich splicing factor 1 OS=Rattus norvegicus OX=10116 GN=Srsf1 PE=1 SV=1	Srsf1	1	VDGPRSPSYGRS(1.0)R	58	58	S12	0.00585436	1673.62339	816475.4219	7462799	6175140.375	6811787.75	819451	5296945	5351302.25	5010434.25	10228375	10591983.75	16382272.5	10782351.38	5665833.5	6094504.5	6698013	7862854.75	0.188890643	1.146297264	0.876811197	0.99026422	0.800565831	0.08135271	0.445976131	0.484252011	0.525320874	0.384225432	2.187231634	2.195754526	3.569654414	2.184991359	2.534407983	0.770608046	0.880030257	0.856136807	1.086241923	0.898254258	0.479942331	0.265244847
D4A9L2	201	S	Serine/arginine-rich splicing factor 1 OS=Rattus norvegicus OX=10116 GN=Srsf1 PE=1 SV=1	Srsf1	1	VDGPRS(1.0)PS(1.0)YGR	115	58	S8	0.00585436	1673.62339	5257111.297	17258294.5	15375574.63	14542534.25	3824481.625	13432718.75	12053823.38	13542847	18529393.5	23016329.75	31061834	21380136.63	13710379	13937519.25	14637216.51	16366918	0.549672955	1.198072928	0.986689431	0.955476354	0.922477917	0.171597707	0.511140086	0.492976984	0.641725254	0.454360008	1.79076752	2.156415376	3.058926134	1.958107755	2.241054196	0.842769985	0.909566696	0.845562176	1.021887488	0.904946586	0.492542964	0.061707133
D4A9L2	199	S	Serine/arginine-rich splicing factor 1 OS=Rattus norvegicus OX=10116 GN=Srsf1 PE=1 SV=1	Srsf1	1	VDGPRS(1.0)PS(1.0)YGR	167	57	S6	0.000960791	1270.55759	14884420.67	28459490	26118616.5	23232993.19	12399355.25	22628791	22765232	21768772.88	27873394	33982384.25	44325932.38	31548631.56	23752005	22617435.19	24851416.51	25889031.44	0.947794734	1.20319952	1.020761889	0.929630087	1.025346558	0.338815416	0.524399814	0.567020888	0.628200481	0.51460915	1.64056339	1.938989033	2.658428184	1.75967229	1.999413224	0.889170474	0.898912836	0.874305794	0.984412536	0.91170041	0.501888016	0.003014984
Q6S3A0	4620	S	Plectin OS=Rattus norvegicus OX=10116 GN=Plec PE=1 SV=1	Plec	1	GYYS(1.0)PYS(1.0)VSGSGSTAGS(1.0)R	52	27	S7	0.000173693	1942.72559	321132.1563	1375137	1375735.438	1588729.438	571370.375	459896.5625	482142.8125	0	482992.3125	581555.75	745469.375	779945.9375	526068.5625	1020700.75	526101.3125	941902.2813	0.419916634	1.792655094	1.784009799	2.024907094	1.505372155	0.685954387	0.537843969	0.56075237	NA	0.594850242	0.61513064	0.739044543	0.979434101	1.009271543	0.835720207	0.678194206	1.330452892	0.683889838	1.219134613	0.977917887	0.395151618	0.14312835
D4A9D8	68	S	Oxysterol-binding protein OS=Rattus norvegicus OX=10116 GN=Osbp PE=1 SV=2	Osbp	1	MLAES(1.0)DES(1.0)GDEESVSQTDK	15	6	S8	1.36e-08	3172.29127	1704096	322724.1875	1803864.906	1814953.469	0	112109.0469	1005217.734	206253.0625	1898644.563	1606156.375	1280551.813	927135.0938	996033.3438	2341229.5	1717866.813	1958500.125	1.282443363	0.228891251	1.424353367	1.322621731	1.064577428	NA	0.084717155	0.576198129	0.122967026	0.261294103	1.503829249	1.350455336	1.04981598	0.76452534	1.167156476	0.764996466	1.870532919	1.401062944	1.631689571	1.417070475	0.245443964	0.08226912
D4A9D8	65	S	Oxysterol-binding protein OS=Rattus norvegicus OX=10116 GN=Osbp PE=1 SV=2	Osbp	1	MLAES(1.0)DES(1.0)GDEESVSQTDK	15	6	S5	1.36e-08	3172.29127	1704096	322724.1875	1803864.906	1814953.469	0	112109.0469	1005217.734	206253.0625	1898644.563	1606156.375	1280551.813	927135.0938	996033.3438	2341229.5	1717866.813	1958500.125	1.282443363	0.228891251	1.424353367	1.322621731	1.064577428	NA	0.084717155	0.576198129	0.122967026	0.261294103	1.503829249	1.350455336	1.04981598	0.76452534	1.167156476	0.764996466	1.870532919	1.401062944	1.631689571	1.417070475	0.245443964	0.08226912
D4A997	716	S	HIV TAT specific factor 1 (Predicted) OS=Rattus norvegicus OX=10116 GN=Htatsf1 PE=1 SV=2	Htatsf1	1	KDDDAS(1.0)DKVFEDNS(1.0)NEK	75	44	S6	9.2e-05	2115.77915	457344.0156	1340875.984	1368162.219	1227736.875	0	190239.3906	1299218	531271.9688	2153199.828	2198675.563	2508695.094	1667533.063	1543873.094	1671209.5	1619913.344	1708541.906	0.33260157	1.026064447	0.982218827	0.92472677	0.816402903	NA	0.13877796	1.032835546	0.396918721	0.522844076	1.495526345	1.446276669	1.503845541	0.993718899	1.359841863	1.023109212	1.062168736	1.12867284	1.099680247	1.078407759	0.640424077	0.305573499
D4A997	441	S	HIV TAT specific factor 1 (Predicted) OS=Rattus norvegicus OX=10116 GN=Htatsf1 PE=1 SV=2	Htatsf1	1	AEDDGGES(1.0)EGDASEK	5	1	S8	5.69e-05	1575.53301	50213.21875	0	0	90647.69531	0	24927.4043	0	0	100970.4141	122954.1289	0	0	32359.60547	160599.7031	77370.28125	175338.3516	0.563548875	NA	NA	1.053651837	0.808600356	NA	0.280626928	NA	NA	0.280626928	1.082271197	1.248146548	NA	NA	1.165208873	0.330937397	1.575214093	0.831922172	1.741606111	1.119919943	0.34705269	NA
D4A962	721	S	Heterogeneous nuclear ribonucleoprotein U-like 1 OS=Rattus norvegicus OX=10116 GN=Hnrnpul1 PE=1 SV=1	Hnrnpul1	0.996	APQQQPPPQQPPPPQPPPQQPPPPPSYS(0.996)PAR	11	12	S28	1.19e-07	3408.6525	1789941.125	609681.625	1770835.25	1335609.25	1648186.5	1730860.25	1369517.875	1435732.75	1289079.5	1418556.875	0	653043.9375	1360826.375	0	1195825.375	0	1.493124047	0.460772895	1.502960216	0.849291362	1.07653713	1.48734961	1.661112036	2.732400071	1.335347119	1.804052209	0.750682442	0.843659076	NA	0.48503192	0.693124479	1.005357803	NA	0.825091274	NA	0.915224538	1.675791906	0.12130374
D4A917	1522	S	Latent-transforming growth factor beta-binding protein 4 OS=Rattus norvegicus OX=10116 GN=Ltbp4 PE=1 SV=2	Ltbp4	0.996	GSFPEPEES(0.996)SER	20	20	S9	0.00296308	1430.54715	3683489.25	3756785.25	3846256	3918730.5	2765851	4577546	4003327.75	3773069.25	2632233	2627928.25	2690470.5	2307123	4764165.5	3167392.25	4353130.5	3627333.75	1.274938432	0.727678067	1.075288018	1.177447393	1.063837977	3.390381477	1.470697476	1.464510029	1.42050563	1.936523653	1.144073061	0.805462417	0.541387809	0.745110962	0.809008562	1.078743821	0.782109977	1.121928824	0.596637235	0.894854964	1.82031822	0.068738382
D4A8Y1	401	S	Uncharacterized protein OS=Rattus norvegicus OX=10116 PE=1 SV=1	--	1	S(1.0)S(1.0)FTAEAVTTGAK	1	1	S1	0.00729202	1429.56478	171864.25	208985.2344	167774.2031	175526.6875	0	107582.0234	107333.2109	135001.7656	222205.75	259919.4531	191772.8594	215087.0313	153883.6094	270326.0938	215574.2813	206079.9219	0.888074111	1.136020099	0.882306336	0.975814535	0.97055377	NA	0.486941411	0.462239976	0.597532138	0.515571175	1.281582887	1.51646051	1.129415445	1.288549808	1.304002162	0.882211511	1.536078182	1.213127718	1.217179044	1.212149114	0.531213407	0.001184083
D4A8Y1	283	S	Uncharacterized protein OS=Rattus norvegicus OX=10116 PE=1 SV=1	--	1	AQLARQQSPS(1.0)PIR	1	1	S10	0.0799997	1531.77407	100388.2109	52730.1875	53450.17578	64159.9375	63005.09375	51470.01563	42758.73438	45040.61719	137463.8281	150245.125	158240.4844	142797.375	46595.34375	53257.125	52430.99609	43491.00781	1.23594043	0.682937389	0.66972192	0.849844014	0.859610938	0.638701852	0.555063237	0.438742176	0.474982179	0.526872361	1.888995846	2.088545169	2.220421094	2.03825432	2.059054107	0.636464285	0.721031489	0.702989518	0.612025362	0.668127664	0.612919563	0.029697167
D4A8Y1	112	S	Uncharacterized protein OS=Rattus norvegicus OX=10116 PE=1 SV=1	--	1	LQS(1.0)MTVR	2	2	S3	0.160269	914.41653	0	297814.0313	524509.4375	290720.2813	330040.75	258659.3906	204484.875	159377.2344	216498.1406	228871.6406	170228.3438	177864.0313	167951.1563	129316.0625	180253.1094	110968.5781	NA	1.318994287	2.24737149	1.316821178	1.627728985	1.144106001	0.953877486	0.71750002	0.574745333	0.84755721	1.017355938	1.087956798	0.816818939	0.86816538	0.947574264	0.784495941	0.598694366	0.826455912	0.534006021	0.68591306	0.520699218	0.038108122
Q6S3A0	4630	S	Plectin OS=Rattus norvegicus OX=10116 GN=Plec PE=1 SV=1	Plec	1	GYYS(1.0)PYS(1.0)VSGSGSTAGS(1.0)R	15	27	S17	0.000173693	1942.72559	321132.1563	1375137	1375735.438	1588729.438	571370.375	459896.5625	482142.8125	0	482992.3125	581555.75	745469.375	779945.9375	526068.5625	1020700.75	526101.3125	941902.2813	0.419916634	1.792655094	1.784009799	2.024907094	1.505372155	0.685954387	0.537843969	0.56075237	NA	0.594850242	0.61513064	0.739044543	0.979434101	1.009271543	0.835720207	0.678194206	1.330452892	0.683889838	1.219134613	0.977917887	0.395151618	0.14312835
D4A8Y1	307	S	Uncharacterized protein OS=Rattus norvegicus OX=10116 PE=1 SV=1	--	1	SVS(1.0)PAGRISTSPIR	18	18	S3	0.0128383	1667.69549	489039.625	475536.0938	568559.3125	440648.4688	85657.25781	319127.3125	341246	326045.7813	408832.4688	413672.2813	320154.9688	454781.3125	413764.9688	308178.6875	362143.0938	512009.125	1.213480055	1.241305927	1.435803215	1.176362906	1.266738026	0.175009026	0.693626867	0.705709365	0.692987396	0.566833164	1.132300546	1.158973945	0.905423486	1.308321645	1.126254906	1.139092534	0.840916519	0.978621419	1.45218323	1.102703425	0.447474657	0.03576794
D4A8Y1	281	S	Uncharacterized protein OS=Rattus norvegicus OX=10116 PE=1 SV=1	--	1	QQS(1.0)PSPIR	204	31	S3	0.0064548	1072.42242	1508234.094	2057685.555	1822699.602	1769857.266	582347.1758	66601.0625	64673.78125	652403.6563	181040.5859	892444.5586	52163.67969	32456.66602	643430.5547	1827511.238	818694.9609	1189829.918	1.648819365	2.366410505	2.027916064	2.081627574	2.031193377	0.524196345	0.063776227	0.058925367	0.610912301	0.31445256	0.220906257	1.101575403	0.064994329	0.041136899	0.357153222	0.780409774	2.196979839	0.974703127	1.486771864	1.359716151	0.15481173	0.033213196
D4A8Y1	402	S	Uncharacterized protein OS=Rattus norvegicus OX=10116 PE=1 SV=1	--	1	S(1.0)S(1.0)FTAEAVTTGAK	30	1	S2	0.00729202	1429.56478	171864.25	208985.2344	167774.2031	175526.6875	0	107582.0234	107333.2109	135001.7656	222205.75	259919.4531	191772.8594	215087.0313	153883.6094	270326.0938	215574.2813	206079.9219	0.888074111	1.136020099	0.882306336	0.975814535	0.97055377	NA	0.486941411	0.462239976	0.597532138	0.515571175	1.281582887	1.51646051	1.129415445	1.288549808	1.304002162	0.882211511	1.536078182	1.213127718	1.217179044	1.212149114	0.531213407	0.001184083
Q6S3A0	2890	T	Plectin OS=Rattus norvegicus OX=10116 GN=Plec PE=1 SV=1	Plec	1	RLT(1.0)VNEAVK	3	3	T3	0.000740917	1109.57145	257808.9688	207609.8438	237085.3125	218706.1563	221543.9375	385891.875	343674.0313	423774.1875	524624.5	633888.25	603516.4375	405418.2813	216342.75	190333.5156	173127.7969	204748.625	0.80706476	0.647932542	0.736034278	0.667340138	0.714592929	0.636749289	1.080420594	0.956914681	1.185412651	0.964874303	1.599583035	1.928515091	1.898303273	1.255966152	1.670591888	0.667705803	0.593946622	0.538783947	0.634450707	0.60872177	1.350243284	0.105381442
D4A8G5	37	S	Transforming growth factor-beta-induced protein ig-h3 OS=Rattus norvegicus OX=10116 GN=Tgfbi PE=1 SV=2	Tgfbi	1	SPYQLVLQHS(1.0)R	23	23	S10	0.000149859	1407.67804	11203292	6721308.5	6905002	4898844.5	987288.5625	944590	952696.0625	846213.0625	1604574.375	1314282.375	1423762.375	1341161.25	864926.6875	807519.125	631169.1875	775359	4.61131138	2.722464027	2.70619948	1.959369202	2.999836022	0.40137956	0.370121422	0.384681703	0.332510371	0.372173264	0.636201739	0.561652806	0.624201206	0.531925204	0.588495239	0.253646741	0.253232115	0.203047812	0.23563023	0.236389225	0.124064536	2.98e-05
D4A8A0	1406	S	Aspartate carbamoyltransferase OS=Rattus norvegicus OX=10116 GN=Cad PE=1 SV=2	Cad	1	RLS(1.0)SFVTK	43	43	S3	0.00692958	1017.51287	6468109	4628144.5	4429021.5	5621009.125	5984277.5	6442929.5	6114469.5	5741264.5	4619604.5	5871149.5	6038263.5	5396269	4985406.75	3615945.5	4771156.5	3645320.5	2.110955399	1.315710806	1.997999609	1.37496422	1.699907509	0.995993764	1.162933959	1.017346471	1.105027563	1.070325439	0.706246013	1.022799375	1.024265213	1.100809736	0.963530084	0.688901936	0.539557769	0.65017018	0.635548032	0.628544479	0.629637456	0.032065197
D4A8A0	1858	S	Aspartate carbamoyltransferase OS=Rattus norvegicus OX=10116 GN=Cad PE=1 SV=2	Cad	1	AS(1.0)DPGLPAEEPK	41	13	S2	0.000111416	1696.80543	3971192	2832519.281	2984935.938	2651112.75	1840803	2604745.063	2278476.125	2339022.5	3777183.5	4037101.625	4058070.906	3463571.969	2844323.531	2646017.281	2695607.25	2524033.094	2.299767429	1.428853533	2.389372889	1.150711919	1.817176443	0.543642643	0.834253819	0.67269142	0.798842683	0.712357641	1.024661937	1.247953212	1.221465767	1.253730508	1.186952856	0.697424354	0.700599877	0.651810432	0.780852511	0.707671793	0.392013469	0.004485849
D4A7X7	1024	S	Myopalladin OS=Rattus norvegicus OX=10116 GN=Mypn PE=1 SV=1	Mypn	1	NRLS(1.0)PAGQSHR	15	15	S4	0.00234654	1302.60627	79625.83594	0	0	0	0	267747.0469	643019.8125	1178828.781	1291792.344	728532.0156	88493.58984	0	946009.4063	831723.0313	1155364.5	990465.375	0.11002138	NA	NA	NA	0.11002138	NA	0.338278986	0.838515744	1.510201337	0.895665355	1.509728227	0.918814467	0.111185341	NA	0.846576012	1.389005889	1.163331566	1.776851244	1.629572324	1.489690256	8.140830064	NA
D4A7X7	885	S	Myopalladin OS=Rattus norvegicus OX=10116 GN=Mypn PE=1 SV=1	Mypn	1	ISS(1.0)FEQR	1	1	S3	0.0602003	946.40299	412285.75	325728.7813	469299.5938	451416.4688	196097.625	186186.1406	211667.7813	181205.4219	391944.3438	459933.4375	86221.05469	209840.4063	137458.0625	131613.8438	173787.3906	145017.3125	1.629829654	1.323619145	1.72268138	1.613909637	1.572509954	0.725162617	0.673005307	0.789700536	0.664165201	0.713008415	1.310543012	1.65956771	0.309934455	0.7768512	1.014224094	0.57743042	0.526680411	0.764664842	0.682613705	0.637847345	0.453420605	2.95e-05
D4A7X7	906	S	Myopalladin OS=Rattus norvegicus OX=10116 GN=Mypn PE=1 SV=1	Mypn	1	TPVDES(1.0)DDEIQHDEIPTGK	99	100	S6	1.23e-09	2204.92309	20852254.31	11939078.23	13317217.73	15319412.06	10051286.48	9989793.922	10008582.98	9320531.051	59359081.34	14657741.29	15218904.54	12662056.82	10375443.88	16680861.59	11552900.11	13694229.62	1.347916382	0.793311502	0.799345122	0.895591497	0.959041126	0.607786113	0.590464397	0.610585262	0.558613766	0.591862384	3.245488663	0.86483467	0.894552777	0.766512124	1.442847058	0.712692477	1.091516035	0.831208405	1.054044156	0.922365268	0.617139733	0.011084772
D4A7U8	39	S	Myozenin 1 OS=Rattus norvegicus OX=10116 GN=Myoz1 PE=1 SV=1	Myoz1	1	KIS(1.0)VPR	65	65	S3	0.0194039	779.41752	6283448.5	2628138.813	10471046	10594776.53	13518927.19	18644334.13	14510111	24854077.13	6079291	14062104.69	2722380.719	5753770	15794785	11974428.38	13637355.38	13472549	0.537894847	0.211037506	0.833528948	0.839886365	0.605586917	0.842600822	1.171913567	0.926447454	1.576509692	1.129367884	0.66615405	1.538955233	0.27456864	0.631623089	0.777825253	1.592892563	1.252099342	1.451575299	1.374608645	1.417793962	1.864914602	0.08622082
D4A7U1	336	S	Zyxin OS=Rattus norvegicus OX=10116 GN=Zyx PE=1 SV=1	Zyx	1	S(1.0)PGGPGPLTLK	38	38	S1	0.000354395	1103.54965	17153540	14373411	13188142	13555531	11471230	12189084	11028093	10260968	13047196	13588623	12203584	13087781	13413884	14030947	12770324	12951813	0.98357218	1.651520243	0.673549387	1.895948104	1.301147478	0.852496973	0.705439279	0.687292248	0.627680125	0.718227156	0.696372378	0.705648481	0.70041219	1.799051011	0.975371015	1.626935112	1.850675012	1.723803128	1.716209217	1.729405617	0.551995195	0.1148798
D4A777	119	S	Family with sequence similarity 114, member A1 OS=Rattus norvegicus OX=10116 GN=Fam114a1 PE=1 SV=2	Fam114a1	0.997	EQNDVAVDSS(0.997)PPTGR	6	28	S10	1.85e-05	1651.69593	2388616.125	1671889.641	175159.5313	111738.5313	119537.8438	220180.5625	199388.0156	229857.2656	247956.2969	285775.4375	264556.7188	185900.1406	201527.6719	165986.5156	262573.0625	203667.0313	6.292485458	4.102953741	0.438320129	0.2916094	2.781342182	0.347868008	0.541774982	0.459260982	0.53314086	0.470511208	0.542378618	0.608388388	0.549646342	0.39401467	0.523607005	0.4179533	0.324830687	0.576691631	0.449933094	0.442352178	0.169166962	0.262915738
D4A772	495	T	Dystrobrevin OS=Rattus norvegicus OX=10116 GN=Dtna PE=1 SV=3	Dtna	1	VEHEQASQPT(1.0)PEK	25	25	T10	2.18e-05	1559.67374	833296.5156	1247767.625	800872.9375	756676.8438	530984.8281	722047.9063	731479.8125	793922.1875	1348272.969	1172525.781	0	0	688402	240445.5781	472904.3438	243637.0156	1.147854389	1.580296797	1.07613881	1.036501957	1.210197988	0.849617991	1.031771997	1.047566324	0.877977157	0.951733367	1.729234722	1.422720198	NA	NA	1.57597746	0.884960422	0.34693015	0.707199422	0.296824926	0.55897873	0.786427821	0.082094058
D4A772	524	S	Dystrobrevin OS=Rattus norvegicus OX=10116 GN=Dtna PE=1 SV=3	Dtna	1	MS(1.0)ALQESR	1	1	S2	0.00741817	1001.41217	207807.9375	174465.5625	157759.3281	195936.6719	7332633	206812.625	184260.7188	186751.2813	8538137	323335.0625	0	142401.9688	16328929	245189.3281	173197.5313	219688.3125	0.093764367	0.072377424	0.069436558	0.08791518	0.080873382	3.843173548	0.096801755	0.086437143	0.067648369	1.023515204	3.58696962	0.128510424	NA	0.053378965	1.256286337	6.875873611	0.115881811	0.084839627	0.087670303	1.791066338	12.65577347	0.344545081
D4A720	163	S	RCG61762, isoform CRA_d OS=Rattus norvegicus OX=10116 GN=Srsf7 PE=1 SV=1	Srsf7	1	RS(1.0)RS(1.0)VSLR	14	14	S2	0.137938	1120.5024	1500336.313	172683.6328	1878855.813	1837339.438	928356.8438	1496357.813	1809214.563	1587022.375	2810419.125	2383451.875	211445.0781	469874.9063	3143836	2469541.875	2582993.5	3104037.375	0.877313301	0.082591613	0.954897097	1.041373574	0.739043896	0.614603799	0.7897389	1.111398546	0.883697033	0.849859569	1.659083962	1.157180358	0.116093898	0.301574658	0.808483219	1.997715961	1.320061852	1.498280291	1.699100187	1.628789573	1.149944643	0.478601132
D4A720	181	S	RCG61762, isoform CRA_d OS=Rattus norvegicus OX=10116 GN=Srsf7 PE=1 SV=1	Srsf7	1	S(1.0)GS(1.0)IIGSR	52	22	S1	0.0066728	1179.49189	765875.125	1681411.906	1853434.188	1335025.109	477679.1484	1101094.422	1214240.422	1502920.594	3360066.438	3406011.313	1203787.25	2270194.5	1590331.188	2420634.969	2780407.031	3028433.875	0.423863294	0.761133156	0.891542481	0.716157165	0.698174024	0.299308005	0.550014817	0.705969904	0.792060096	0.586838206	1.877357099	1.565101486	0.625551838	1.37904174	1.361763041	0.95645201	1.22464141	1.526440509	1.568960077	1.319123502	0.840532855	0.484597416
D4A720	179	S	RCG61762, isoform CRA_d OS=Rattus norvegicus OX=10116 GN=Srsf7 PE=1 SV=1	Srsf7	1	S(1.0)RSGSIIGSR	25	22	S1	0.0066728	1179.49189	536208.5625	1357101.375	1553023.875	1083242.75	368961.0938	867293.625	1131683.25	1189384.625	2898914.406	2946330.938	1203787.25	2270194.5	1298974.125	2143239.5	2565363.094	2761405.625	0.340025879	0.703897132	0.855959836	0.665817308	0.641425039	0.264894538	0.496393817	0.753905257	0.718215546	0.55835229	1.855858241	1.551273331	0.716759878	1.580111719	1.426000792	0.89513078	1.242397947	1.613729469	1.639209209	1.347616851	0.870487205	0.623301217
D4A720	123	S	RCG61762, isoform CRA_d OS=Rattus norvegicus OX=10116 GN=Srsf7 PE=1 SV=1	Srsf7	1	GHYAYDCHRYS(1.0)R	13	13	S11	0.0198062	1664.6424	951733.9375	1327677.125	946295.8125	1004753.75	290782.8438	541789	538334.8125	404883.8125	688923.125	764250.1875	662680.8125	407576.4375	347144.3125	391500.9688	351101.6563	369693.4375	1.581448147	1.804473678	1.366669009	1.618266705	1.592714385	0.547044157	0.812552753	0.93973526	0.640654777	0.734996737	1.155689968	1.054395461	1.033926145	0.743352779	0.996841088	0.626840746	0.594680961	0.578729925	0.575051969	0.5938259	0.461474288	0.001036257
D4A720	233	S	RCG61762, isoform CRA_d OS=Rattus norvegicus OX=10116 GN=Srsf7 PE=1 SV=1	Srsf7	1	SAS(1.0)PERMD	17	17	S3	0.00238873	972.34924	5415479	73542.8125	5318968.75	4895099.25	0	0	0	203383.5781	62752.20313	326117.2344	0	0	295004.3828	1797084.813	338718.8672	866932.0625	3.154085928	0.03503447	2.692533471	2.763434714	2.161272146	NA	NA	NA	0.112799398	0.112799398	0.036897488	0.157702642	NA	NA	0.097300065	0.186712278	0.956790846	0.195694984	0.472658707	0.452964204	0.052191205	NA
D4A720	165	S	RCG61762, isoform CRA_d OS=Rattus norvegicus OX=10116 GN=Srsf7 PE=1 SV=1	Srsf7	1	RS(1.0)RS(1.0)VSLR	14	14	S4	0.137938	1120.5024	1500336.313	172683.6328	1878855.813	1837339.438	928356.8438	1496357.813	1809214.563	1587022.375	2810419.125	2383451.875	211445.0781	469874.9063	3143836	2469541.875	2582993.5	3104037.375	0.877313301	0.082591613	0.954897097	1.041373574	0.739043896	0.614603799	0.7897389	1.111398546	0.883697033	0.849859569	1.659083962	1.157180358	0.116093898	0.301574658	0.808483219	1.997715961	1.320061852	1.498280291	1.699100187	1.628789573	1.149944643	0.478601132
D4A702	1090	S	Synaptopodin-2 OS=Rattus norvegicus OX=10116 GN=Synpo2 PE=1 SV=2	Synpo2	1	SLS(1.0)LPGR	2	2	S3	0.135554	809.3917	763671.5	401598.2813	440776.7813	455172.4063	225166.9844	264457.8438	134050.8594	264083.25	312490.0938	364591.6875	244616.3438	350710.4375	490658.2813	271221.1875	322454	376621.8438	2.314675725	1.166546042	1.321741781	1.405276409	1.552059989	0.501439255	0.621470914	0.344024173	0.656804296	0.530934659	0.855357459	0.944921635	0.63771581	1.004043643	0.860509637	1.533722891	0.842511623	1.048651333	1.209832207	1.158679513	0.342083852	0.002273359
D4A702	749	T	Synaptopodin-2 OS=Rattus norvegicus OX=10116 GN=Synpo2 PE=1 SV=2	Synpo2	1	QKT(1.0)PPPVAPKPAVK	1	1	T3	0.00159052	1537.85019	474418.0313	243271.7031	288276.9063	245081.0469	281375.6563	368964.4688	297868.4375	243381.3438	127967.1172	194537.8125	205211.5781	95915.07813	151897.9844	96818.32031	199677.75	160560.9531	2.223249877	1.092559633	1.336537899	1.169873955	1.455555341	0.968821247	1.340579015	1.181918036	0.935892419	1.106802679	0.541568374	0.779536714	0.827155362	0.424555333	0.643203946	0.73411364	0.465000423	1.004006524	0.797449316	0.750142476	0.760398899	0.229493768
D4A702	549	S	Synaptopodin-2 OS=Rattus norvegicus OX=10116 GN=Synpo2 PE=1 SV=2	Synpo2	0.996	MQSSVS(1.0)ESS(0.996)FQMGR	25	96	S9	6.62e-05	1720.61076	12253709.72	14025903.77	20770847.48	21360572.05	5910318.797	9951967	10760216.86	9669692.859	14834840.22	14112468.94	12538983.46	11992461.06	13791551.66	12977539.13	11467364.39	12612598.03	1.009642776	1.107535038	1.693162754	1.792731663	1.400768058	0.357800633	0.635755114	0.750683657	0.653769098	0.599502126	1.103851992	0.994279784	0.888629288	0.933316185	0.980019312	1.171918681	1.095875493	1.013779576	1.101389093	1.095740711	0.427981008	0.008074769
D4A6C5	49	S	Rho GTPase-activating protein 1 OS=Rattus norvegicus OX=10116 GN=Arhgap1 PE=1 SV=1	Arhgap1	0.992	SDDSKS(0.992)SS(1.0)PEPVTHLK	6	11	S6	0.00365982	1873.76165	490945.8438	431905.5313	444402.5	373479.75	0	419839.0313	0	433254.6875	683766.1875	936532	0	0	563690.5	0	525253.9375	507050.4063	0.675132572	1.132959781	1.424004229	1.199369545	1.107866532	NA	0.743241354	NA	0.78385246	0.763546907	1.265519993	2.733329908	NA	NA	1.99942495	1.051997184	NA	0.819547776	0.874294694	0.915279885	0.689204778	0.235680377
D4A644	464	S	MAP7 domain-containing 1 OS=Rattus norvegicus OX=10116 GN=Map7d1 PE=1 SV=1	Map7d1	1	ARPTSPSTTWHRPASPCPSPGPGHTLPPKPPS(1.0)PR	6	24	S32	1.5e-05	3768.76182	3182497.188	1702130.563	2302509.5	2846867.172	1487747.063	1572359.281	1517744.719	633665.1563	715142.2813	1456047.945	878568.9375	1627827.438	676234.8125	1428223.813	1056802.75	740129.1484	1.94116444	0.82852158	1.102336332	1.371505773	1.310882031	1.895631	1.559262377	1.02585159	0.278811821	1.189889197	0.478494482	NA	0.431075287	NA	0.454784885	0.748684616	1.708434435	NA	0.959746377	1.138955143	0.907701203	0.592302715
D4A644	99	T	MAP7 domain-containing 1 OS=Rattus norvegicus OX=10116 GN=Map7d1 PE=1 SV=1	Map7d1	1	GPT(1.0)PTATGPR	37	22	T3	0.00113663	1357.56612	685853.9063	2508508.063	2781596.594	2139549.625	2373007.719	3050469.25	2762820.406	2231625.859	3193346.781	3120444.875	153922.791	938670.25	2071238.422	1849900.969	1787491.5	2007188.672	0.296136454	0.864355526	0.94269845	0.729657005	0.708211859	2.140374696	2.141410951	1.321917698	0.69508625	1.574697399	1.512503952	NA	0.053462119	NA	0.782983036	1.623294941	1.566449804	NA	1.842481462	1.677408736	2.223483524	0.07972794
D4A644	512	S	MAP7 domain-containing 1 OS=Rattus norvegicus OX=10116 GN=Map7d1 PE=1 SV=1	Map7d1	1	EPAAPAS(1.0)PAPS(1.0)PVPS(1.0)PTPAQPQK	82	29	S7	3.4e-07	3020.30911	4088264.188	10253826.63	9167539.891	5374329	2007840.094	4563511.281	3626210.313	4093157.766	7634677.641	8094332.547	8674682.172	7281262.5	5882364.672	6411630	5150574.641	6856694.734	0.599123775	1.199168544	1.054505386	0.622068181	0.868716471	0.614663077	1.087301139	0.588873617	0.432706225	0.680886014	1.227321906	NA	1.022619704	NA	1.124970805	1.564719997	1.842696461	NA	2.13622548	1.847880646	0.783783935	0.369169054
D4A644	369	S	MAP7 domain-containing 1 OS=Rattus norvegicus OX=10116 GN=Map7d1 PE=1 SV=1	Map7d1	1	KPGAGGS(1.0)PALVR	128	84	S7	5.69e-05	1345.71001	18891506.38	16295772.5	17061689.38	14091541.25	12725671.44	13094148.64	12542592.45	9902958.359	8600664.844	9210323.547	4455837.859	7567417.109	7134526.555	6633604.359	7667048.406	7091019.734	1.587168696	1.092567077	1.125115023	0.935085093	1.184983972	2.23340564	1.788573862	1.167710857	0.600175842	1.44746655	0.792644963	NA	0.301140289	NA	0.546892626	1.087999625	1.092984024	NA	1.266542796	1.149175482	1.221507281	0.741577665
Q6PCU4	124	S	Emd protein OS=Rattus norvegicus OX=10116 GN=Emd PE=1 SV=1	Emd	0.996	RPGTS(0.996)LVDADDTFHHQVR	1	1	S5	0.000109076	2130.97166	978610.6875	440245.6563	317226.9063	415871.1875	300479.9688	148574.4688	197170.0938	338149.3125	330343.5938	322145.3125	306253.7813	208225.2969	248270.1094	244813.5156	211176.0938	217223.6094	3.967080954	1.806284378	1.330637371	2.166284074	2.317571695	0.628779151	0.405918103	0.553827364	1.129162713	0.679421833	0.7620295	0.900034295	0.761405893	0.583290234	0.751689981	0.725726826	0.764012067	0.673619671	0.641115144	0.701118427	0.293161085	0.008290726
D4A510	302	S	SWI/SNF-related, matrix-associated, actin-dependent regulator of chromatin, subfamily c, member 2 OS=Rattus norvegicus OX=10116 GN=Smarcc2 PE=1 SV=3	Smarcc2	1	KRS(1.0)PS(1.0)PSPTPEAK	5	5	S3	5.33e-05	1461.70973	165615.5156	35231.69531	64725.78125	192829.1992	84420.41406	170046.7266	232936.3672	357531	441502.8203	381449.125	0	0	422039.0703	343346.7461	361982.6328	542791.6172	0.563713896	0.146555099	0.358563174	0.844952143	0.478446078	0.284428248	0.48869131	0.85487882	1.227486309	0.713871172	1.944534219	1.219471469	NA	NA	1.582002844	1.304900331	1.412696938	1.144343872	1.981203653	1.460786198	1.492061915	0.406897376
Q6PCT3	168	S	Tumor protein D54 OS=Rattus norvegicus OX=10116 GN=Tpd52l2 PE=1 SV=1	Tpd52l2	1	HSIS(1.0)MPVMR	9	9	S4	0.0660158	1137.49446	260065.4688	231656.9531	193246.7656	214317.75	227742.75	243312.5625	213606.7031	198385.1563	123103.0234	223121.3438	211459.8125	209277.1094	133999.8594	95146.79688	129096.4531	86283.53125	1.443048135	1.176024713	1.012207497	1.209694222	1.210243642	1.185444853	1.208926096	1.078125311	1.090776126	1.140818097	0.639367557	1.159900586	1.209387916	1.269525745	1.069545451	0.642752208	0.483970927	0.663656264	0.483414934	0.568448583	0.942635067	0.52833733
D4A510	304	S	SWI/SNF-related, matrix-associated, actin-dependent regulator of chromatin, subfamily c, member 2 OS=Rattus norvegicus OX=10116 GN=Smarcc2 PE=1 SV=3	Smarcc2	1	KRS(1.0)PS(1.0)PSPTPEAK	1	1	S5	0.00798607	1541.67607	0	35231.69531	64725.78125	36263.55859	0	66411.57031	51017.60156	77553.78125	115283.8516	143387.5938	0	0	67776.47656	38114.37109	67362.91406	58828.33594	NA	0.580206116	1.419538094	0.629087567	0.876277259	NA	0.755599145	0.741256757	1.054113314	0.850323072	2.010166142	1.814796638	NA	NA	1.91248139	0.82963113	0.620849298	0.84308439	0.850088068	0.785913221	0.970381307	0.89436171
D4A4W6	105	S	RCG20695, isoform CRA_b OS=Rattus norvegicus OX=10116 GN=Slirp PE=1 SV=1	Slirp	1	VLHGAQT(1.0)S(1.0)DEEKDF	78	56	S8	8.74e-05	1735.6612	891229.7656	2642686.313	2775013.188	2580233.875	162959.1719	1813000.469	1578031.813	2020273.031	3272079.688	2919480.563	2417943.844	2948364.063	2141654.281	3338530.813	2766835.938	2448493.5	0.302587048	1.363469839	0.871772266	0.812439637	0.837567198	0.0859179	0.981687649	0.687638971	0.583331394	0.584643978	3.079966377	1.531257593	1.620672739	1.139739299	1.842909002	0.715294186	2.253153088	1.12890529	1.044423559	1.285444031	0.698026355	0.426633591
D4A4T9	137	S	Cysteine and histidine-rich domain-containing protein 1 OS=Rattus norvegicus OX=10116 GN=Chordc1 PE=3 SV=1	Chordc1	1	LSS(1.0)GNEEDKKEEDSDEIK	2	2	S3	0.000177386	2131.89146	215823.2813	191404.625	418645.2188	242455.2813	399444.7344	250907.4844	206086.6563	339135.7188	310962.6875	451476.3125	194234.7188	296650.1094	280425.4375	311173.0469	298269	342708.0313	0.637656714	0.541846517	1.066224982	0.603668268	0.71234912	1.398010396	0.558823642	0.491512868	0.730667223	0.794753532	1.111552559	1.69664005	0.984682253	1.138268031	1.232785723	1.389643335	1.73086792	1.718474881	2.236096086	1.768770555	1.115679811	0.840898828
D4A4T9	110	S	Cysteine and histidine-rich domain-containing protein 1 OS=Rattus norvegicus OX=10116 GN=Chordc1 PE=3 SV=1	Chordc1	1	RPS(1.0)PDEPMTNLELK	10	10	S3	6.25e-05	1706.78191	613172.75	341590.2188	353576.3125	341142.5625	806882.1875	735397.125	526995.6875	507713.5313	113754.9375	119654.0625	159919.0781	123325.9063	321547.875	309174.25	324024.5938	315198.7813	1.431036726	0.763850862	0.711320244	0.670937234	0.894286267	2.230710012	1.293785771	0.992821946	0.864060433	1.345344541	0.321196841	0.355190615	0.640396302	0.373795122	0.42264472	1.258667083	1.358452822	1.474661469	1.624538458	1.429079958	1.50437795	0.204200857
D4A4K6	1582	S	Nebulin-related-anchoring protein OS=Rattus norvegicus OX=10116 GN=Nrap PE=1 SV=1	Nrap	1	LQS(1.0)DNEYR	15	9	S3	0.00500821	1232.53071	1370132	611067.25	544922.4375	554782.5625	271160.0313	914682.5938	379928.4063	873709.6875	319224.1875	339620.5313	0	0	133351.75	218121.0313	141147.0469	150092.7031	2.260022955	0.998841348	0.940355701	1.32698765	1.381551913	0.739096572	1.389275175	0.61948215	1.486803363	1.058664315	0.622911149	0.695741409	NA	NA	0.659326279	0.410734447	0.626303098	0.414069047	0.442986286	0.47352322	0.766286308	0.395223595
D4A4K6	1459	S	Nebulin-related-anchoring protein OS=Rattus norvegicus OX=10116 GN=Nrap PE=1 SV=1	Nrap	1	FTTVVDS(1.0)PDLVHAR	3	3	S7	1.93e-05	1636.77306	540189.875	389192.5625	406845.3125	341473.7813	195178.375	254284.5938	194318.7969	160888.0156	1475865.5	161578.6094	216547.2344	270954.5625	0	0	0	92675.34375	1.200944847	0.857429099	0.946265422	1.100848677	1.026372011	0.717023506	0.520551967	0.427039479	0.369008408	0.50840584	3.88153295	0.446132605	0.550684471	0.717223605	1.398893408	NA	NA	NA	0.368655817	0.368655817	0.495342658	0.004225808
D4A2V6	242	S	Junctional sarcoplasmic reticulum protein 1 OS=Rattus norvegicus OX=10116 GN=Jsrp1 PE=1 SV=1	Jsrp1	0.985	DEPELPGSPEAAETQAEPGGSISEASGEESAPLGDRGS(0.985)QEKPQK	11	11	S38	3.94e-05	4608.97747	3315651.75	2886279.25	2640866.5	0	5744924	5435044.5	7345812.5	5561787	0	0	0	1977149.125	3519553.25	4156551	0	3398178.5	0.820654688	0.717519455	0.589634226	NA	0.709269456	1.287064255	1.11564858	1.484581218	1.083069331	1.242590846	NA	NA	NA	0.486592643	0.486592643	0.9199564	1.223137398	NA	0.998601757	1.047231852	1.751930574	0.004972101
D4A2V6	230	S	Junctional sarcoplasmic reticulum protein 1 OS=Rattus norvegicus OX=10116 GN=Jsrp1 PE=1 SV=1	Jsrp1	1	DEPELPGSPEAAETQAEPGGSISEAS(1.0)GEESAPLGDR	21	25	S26	1.22e-08	3646.55521	5124326.5	1584347.25	1500793.5	0	5454458.125	4206558.125	4368670.875	4146880.875	951916.8125	937288.1875	1048724.75	2354335.438	1628097.5	485760	0	0	2.039618878	0.633382985	0.538862375	NA	1.070621413	1.965116207	1.388583151	1.419822762	1.298626167	1.518037071	0.343157788	0.347539868	0.397204836	0.931783756	0.504921562	0.684353981	0.229871201	NA	NA	0.457112591	1.417902774	0.212789403
D4A228	9	S	Myomesin 3 OS=Rattus norvegicus OX=10116 GN=Myom3 PE=4 SV=3	Myom3	1	MTLPHS(1.0)PGS(1.0)AGEPQASQTVQVHR	19	24	S9	2.47e-05	2444.07554	2719923.25	3289139.875	3508837.625	1520209.5	3139949.125	2948699.5	2477289.813	2495623.125	3408152	4631113.375	4140540.75	5979125.75	873103.4375	908090.0625	743325.8125	4413739	0.967004616	1.159973552	1.210382993	0.525201488	0.965640662	1.038834742	0.952658193	0.836235669	0.816639503	0.911092027	1.077423992	1.478226453	1.389892389	1.961887478	1.476857578	0.283692298	0.307144603	0.260116182	1.61736864	0.617080431	0.94351042	0.948968463
D4A228	645	S	Myomesin 3 OS=Rattus norvegicus OX=10116 GN=Myom3 PE=4 SV=3	Myom3	0.995	EAGAS(0.995)EWQTVNNKPIQDTK	2	2	S5	0.000360667	2195.99687	227613.7813	174978.75	131844.6719	138129.6406	170966.2656	185143.4531	125279.4766	105502.9688	140090.6094	156334.4531	164929.7344	163947.5938	69194.34375	87307.85156	58457.17969	51366.64844	1.77551978	1.353960884	0.997877405	1.04704284	1.293600228	1.241050183	1.31241146	0.927869427	0.757479924	1.059702748	0.971699042	1.094876966	1.214725467	1.180311173	1.115403162	0.493295899	0.64792141	0.448829174	0.41298917	0.500758913	0.819188746	0.328900037
D4A228	90	T	Myomesin 3 OS=Rattus norvegicus OX=10116 GN=Myom3 PE=4 SV=3	Myom3	0.997	QTT(0.997)RVELEER	22	22	T3	0.00849503	1340.62059	1195288.75	529829.5	434188.1094	557895.4063	1498868.063	942576.7813	1125786.344	1024564.125	1630077.688	1659629.063	1936720.375	1187654.875	642158.0625	564048.9375	559213.9375	561648.4375	1.249622397	0.549459834	0.440424569	0.566773273	0.701570018	1.458214225	0.89548311	1.117485555	0.985881231	1.11426603	1.515339905	1.557760398	1.911723619	1.145936979	1.532690225	0.613561156	0.561002533	0.57544022	0.605202893	0.588801701	1.588246364	0.078887172
D4A206	1228	S	Treacle ribosome biogenesis factor 1 OS=Rattus norvegicus OX=10116 GN=Tcof1 PE=1 SV=2	Tcof1	1	KLS(1.0)GDQVEAGAPK	35	35	S3	6.08e-07	1379.65664	7483436.25	7137582.938	6041597.906	6588600.25	5724262.125	7851139.813	7329131.563	7505376.563	8520506.125	8443486.063	9091013.188	7950860.438	8707306.156	8224278.438	8176232.563	7449080.813	NA	NA	0.63900583	0.729221259	0.684113545	0.594612098	0.662875266	6.81374819	0.613044703	2.171070064	0.931344368	0.897386295	6.727513058	0.79073573	2.336744863	2.808336259	0.805949462	0.8178635	3.254353061	1.92162557	3.173552229	0.603158421
D4A206	792	S	Treacle ribosome biogenesis factor 1 OS=Rattus norvegicus OX=10116 GN=Tcof1 PE=1 SV=2	Tcof1	1	AASAPVKES(1.0)PNK	10	10	S9	0.000473433	1278.60896	207116	0	194488.25	229087.0156	126794.1797	156756.2344	225561.7188	302045.4063	359413.0313	311340.9063	0	0	343436.875	241334.625	368503.5938	343286.0313	NA	NA	0.599208506	0.738581179	0.668894843	0.383658784	0.385527644	6.108443428	0.71866003	1.899072471	1.144380155	0.963885453	NA	NA	1.054132804	3.226590234	0.688908018	1.073744413	4.368674746	2.339479353	2.83911962	0.776381602
D4A206	881	S	Treacle ribosome biogenesis factor 1 OS=Rattus norvegicus OX=10116 GN=Tcof1 PE=1 SV=2	Tcof1	1	S(1.0)PPISVNPNR	19	19	S1	0.00569325	1160.54596	2132249.75	1957215.375	1925731.625	1605408.75	2416472	2774416	2559719	2507361	2828364.25	2726119.5	2933648.75	2664877.25	2964661.75	2724114.5	2525800.25	2915037.5	NA	NA	0.619866577	0.540755871	0.580311224	0.763915726	0.712886087	7.24227996	0.623284	2.335591443	0.940870158	0.881763233	6.6069319	0.806573403	2.309034674	2.909979285	0.812427877	0.768910953	3.875748453	2.091766642	4.024722159	0.430600211
D4A1U1	280	S	Zinc finger and BTB domain containing 20 (Predicted), isoform CRA_b OS=Rattus norvegicus OX=10116 GN=Zbtb20 PE=1 SV=1	Zbtb20	1	NES(1.0)EECTEDTDQAEGTESEPK	19	3	S3	6.55e-07	3203.32058	897056.625	565838.375	526151.5	367741.4688	182717.3594	495365.0313	1414080	644326.0625	500834.3125	639223.1875	1437069.406	1311228.594	1355963	1210156.375	633140.5	1261653.188	1.533111985	0.52472841	0.505382037	0.830197558	0.848354998	0.18429339	1.050854193	1.119593953	0.571135944	0.73146937	0.519016099	0.688166556	2.58242227	1.648239573	1.359461124	1.422061095	2.925070691	1.002383694	0.929695736	1.569802804	0.862220853	0.628459274
Q6P792	245	T	Four and a half LIM domains 1 OS=Rattus norvegicus OX=10116 GN=Fhl1 PE=1 SV=1	Fhl1	1	NPIT(1.0)GFGK	10	10	T4	0.091551	913.41791	506596	294655.4688	327964.0938	301971.9375	173971.8125	132458.8438	158832.125	113938.2813	343054.0313	388822.1875	357700.0625	412639.375	152446.4219	156687.9375	164876.8281	184078.6719	1.777754773	1.00208993	1.150958743	1.082643182	1.253361657	0.756887345	0.563648092	0.673798436	0.452989353	0.611830807	1.082867722	1.288887854	1.181965269	1.354146595	1.22696686	0.731282016	0.821364369	0.749063367	0.850774386	0.788121035	0.488151846	0.005939056
D4A0F5	427	T	Septin OS=Rattus norvegicus OX=10116 GN=Sept7 PE=1 SV=3	7-Sep	1	ILEQQNSSRT(1.0)LEK	1	2	T10	0.0145721	1625.78944	675722.0938	609719.7031	94020.86719	128580.5547	258130.7656	180390.4219	192187.4219	230728.9375	103887.9141	0	114547.2031	116199.875	146142.875	157859.4844	0	132697.2188	3.2757697	2.774416847	0.390063982	0.70027352	1.785131012	1.072962384	0.750677856	1.045614477	1.012426625	0.970420336	0.467201871	NA	0.554536702	0.46404164	0.495260071	0.736802077	0.597540859	NA	0.479975719	0.604772885	0.54361295	0.645814574
D3ZZT9	1726	S	Collagen type XIV alpha 1 chain OS=Rattus norvegicus OX=10116 GN=Col14a1 PE=1 SV=3	Col14a1	1	GPPGPAGPSGESRPGS(1.0)PGPPGS(1.0)PGPR	13	13	S16	4.22e-05	2386.09356	442597.9688	560257.5	519528.875	585641.625	269955.5586	283654.6484	423074.625	329171.1719	685734.2813	610602.8281	650597.5	646621.5	376078.4688	407756.0625	390759.1719	430659.9219	1.228977372	1.504481792	1.373826702	1.637843658	1.436282381	0.557242489	0.596979657	0.883454729	0.674843013	0.678129972	1.584316838	1.397133504	1.548715984	1.512878655	1.510761245	0.576619812	0.623354357	0.600380647	0.647768586	0.61203085	0.472142513	0.000682357
D3ZZT9	1732	S	Collagen type XIV alpha 1 chain OS=Rattus norvegicus OX=10116 GN=Col14a1 PE=1 SV=3	Col14a1	1	GPPGPAGPSGESRPGS(1.0)PGPPGS(1.0)PGPR	6	6	S22	0.000178993	2466.05989	0	241515.6875	181875.0625	232275.4375	61400.07422	94816.10156	109881.75	119843.4375	307723.6563	259920.4531	200605.0625	261007.625	156324.7188	158561.8125	220429.6875	175012.9063	NA	1.664266685	1.234166449	1.666948224	1.521793786	0.325236413	0.512070833	0.588804617	0.630483227	0.514148772	1.824422325	1.526152276	1.225404855	1.56705943	1.535759722	0.615059405	0.62203023	0.869092308	0.675513168	0.695423778	0.337857059	0.002369538
D3ZZ68	130	S	Synaptopodin 2-like OS=Rattus norvegicus OX=10116 GN=Synpo2l PE=1 SV=1	Synpo2l	1	S(1.0)PPDSEAYYGET(1.0)DS(1.0)DVDGPATHEKPR	98	24	S1	2.34e-06	3060.12209	0	392609.7813	850498.4688	520784.3438	0	366964.4375	639564.75	603461	1365166.156	2028160.875	1989995.563	2969866	1468838.375	1980994.25	2414576.313	1538318.906	NA	0.284750526	0.615378645	0.389367714	0.429832295	NA	0.259099463	0.440108323	0.40904986	0.369419215	0.912026542	1.385457775	1.373221184	2.056529243	1.431808686	1.226767827	1.628413576	1.821154251	1.280206348	1.4891355	0.859449649	0.672558741
D3ZZ68	439	S	Synaptopodin 2-like OS=Rattus norvegicus OX=10116 GN=Synpo2l PE=1 SV=1	Synpo2l	1	AQS(1.0)APPEAAVLPLS(1.0)PLSAPAASPSPFQDGGAPSPAPSIFNR	26	20	S14	3.56e-09	4047.98519	4766227.781	3166097.75	3746752	4030607.242	3703654.438	2139242.688	0	1702106.906	6131632.375	3629271.719	4956642.625	2802337.5	2684139.375	5353276.313	8500686.406	6188952.875	1.142251912	0.741167751	0.875009178	0.972660489	0.932772333	0.852694022	0.487518797	NA	0.372393978	0.570868933	1.32216863	0.800201118	1.103989059	0.626335819	0.963173657	0.723572755	1.420332208	2.069419643	1.662415388	1.468934998	0.612013149	0.066372835
D3ZZ68	92	S	Synaptopodin 2-like OS=Rattus norvegicus OX=10116 GN=Synpo2l PE=1 SV=1	Synpo2l	1	VAEEGS(1.0)VR	5	5	S6	0.0407751	926.3979	1512824.25	73598.96875	1045416.563	972617.5	60591.28125	104627.1094	99523.14063	139694.6406	47408.32422	108486.7031	75035.79688	22500.94531	51481.62891	127837.5313	72266.89063	60950.37109	5.367983794	0.255093588	3.614786534	3.475109485	3.17824335	0.206542065	0.353029628	0.327283061	0.452513124	0.334841969	0.15135646	0.354153713	0.24744648	0.074460028	0.20685417	0.205477863	0.502185616	0.260477107	0.242400967	0.302635388	0.105354415	0.042548169
D3ZZ68	472	T	Synaptopodin 2-like OS=Rattus norvegicus OX=10116 GN=Synpo2l PE=1 SV=1	Synpo2l	1	SARPFT(1.0)PGLPGQR	8	8	T6	0.00116411	1463.71549	1411349.125	1810369	1568626.5	1691624.875	798896.4375	953812	715297.3125	854630.9375	545881.375	536294.125	447014.2188	488922.5	486885.1563	336748.0938	370839.0938	295594.5313	1.720941921	2.156274044	1.863896806	2.077014422	1.954531798	0.935832017	1.105958287	0.808341892	0.951347282	0.95036987	0.598899117	0.601627064	0.506574303	0.555995773	0.565774064	0.667802949	0.454590208	0.459329923	0.403983312	0.496426598	0.486239145	0.000119252
D3ZYR1	403	S	F-BAR domain only protein 2 OS=Rattus norvegicus OX=10116 GN=Fcho2 PE=1 SV=1	Fcho2	1	HSPVQMNRNS(1.0)S(1.0)NEELTK	2	2	S11	0.112441	2210.83386	281056.125	0	213461.9375	0	76213.85156	0	0	0	0	226316.8906	246465.3281	200868.0313	0	0	176561.8906	194193.125	1.341251238	NA	1.025894387	NA	1.183572813	0.361540767	NA	NA	NA	0.361540767	NA	1.18257542	1.435070076	1.060418747	1.226021414	NA	NA	0.931743108	1.003105708	0.967424408	0.30546559	NA
D3ZYR1	394	S	F-BAR domain only protein 2 OS=Rattus norvegicus OX=10116 GN=Fcho2 PE=1 SV=1	Fcho2	1	HS(1.0)PVQMNR	15	13	S2	0.0015565	1048.43939	2326484.75	67020.30469	2441835.938	1933401.5	495112.5391	616626.0625	1010256.563	2262491.25	2176172.5	2342321.141	246465.3281	298670.2422	1729598.875	1853675.125	2242285.016	2287789.75	1.474045536	0.042103237	1.558089125	1.182267653	1.064126388	0.311832157	0.352530851	0.611540824	1.141571487	0.60436883	1.51017633	1.624994617	0.190531469	0.20933996	0.883760594	1.214364723	1.374539636	1.571026973	1.568998649	1.432232495	0.567948354	0.917821692
D3ZYR1	402	S	F-BAR domain only protein 2 OS=Rattus norvegicus OX=10116 GN=Fcho2 PE=1 SV=1	Fcho2	1	HSPVQMNRNS(1.0)S(1.0)NEELTK	2	2	S10	0.112441	2210.83386	281056.125	0	213461.9375	0	76213.85156	0	0	0	0	226316.8906	246465.3281	200868.0313	0	0	176561.8906	194193.125	1.341251238	NA	1.025894387	NA	1.183572813	0.361540767	NA	NA	NA	0.361540767	NA	1.18257542	1.435070076	1.060418747	1.226021414	NA	NA	0.931743108	1.003105708	0.967424408	0.30546559	NA
Q6P6V0	250	T	Glucose-6-phosphate isomerase OS=Rattus norvegicus OX=10116 GN=Gpi PE=1 SV=1	Gpi	1	HFVALSTNT(1.0)DK	16	15	T9	4.57e-06	1539.75668	1425627.563	1902578.188	1838021.539	1393505.969	1375644.5	1738370.531	1432977.25	1537456.047	1902639.625	307805.0938	607434.8125	0	262645.125	561165.625	398784.8125	627040.1719	1.179321462	1.634727858	1.529328439	1.195477958	1.384713929	1.030321419	1.293949307	1.020664468	1.127448789	1.118095996	1.767696136	0.287014073	0.585678566	NA	0.880129592	0.247393238	0.511511132	0.369741614	0.607785416	0.43410785	0.807456307	0.083445646
D3ZWA8	374	S	Adaptor protein, phosphotyrosine-interacting with PH domain and leucine zipper 1 OS=Rattus norvegicus OX=10116 GN=Appl1 PE=1 SV=3	Appl1	1	HES(1.0)LRPGGQSRPPTAR	17	17	S3	0.0224264	1825.88172	3000703.5	3034203.5	3143348.75	1923919.75	2235631.5	2109796.25	1369143.75	1180722.375	2525005	2562253.5	3430308	2097852.75	378147.1875	511360.5	513721	447999.4063	1.862095384	1.929380381	1.938240059	1.652359284	1.845518777	1.084568792	0.932581797	0.71540208	0.619035863	0.837897133	1.299402853	1.32569692	1.639701587	1.077975734	1.335694273	0.178570064	0.206972661	0.23021039	0.224559572	0.210078172	0.454017127	0.005363713
D3ZVQ0	783	S	Ubiquitin carboxyl-terminal hydrolase OS=Rattus norvegicus OX=10116 GN=Usp5 PE=1 SV=1	Usp5	1	SAADS(1.0)ISESVPVGPK	8	11	S5	0.000116598	1523.6989	0	31747042	36071476	4462984.5	40668892	0	0	29108160	23234990	5221128	21885208	23267124	4133590	3951317	3454961.25	15661978	NA	1.997290988	1.899640835	0.230055161	1.375662328	2.175079951	NA	NA	1.98227902	2.078679485	1.039353873	0.22651195	1.087992589	1.154669024	0.877131859	0.220334295	0.220727675	0.190093686	0.916325542	0.3868703	1.511039041	0.460955788
D3ZVB7	38	S	Mimecan OS=Rattus norvegicus OX=10116 GN=Ogn PE=1 SV=1	Ogn	0.997	YGTDNS(0.997)EETK	3	3	S6	0.00273898	1223.44637	187025.875	137046.6719	189627.4688	0	39446.22656	139491.5	0	112778.7266	217684.6875	185612	0	0	234172.7813	107443.8438	115167.3984	100396.0391	1.355383366	0.999913634	1.395514175	NA	1.250270391	0.285069407	0.972688045	NA	0.771045687	0.676267713	1.618012066	1.306416027	NA	NA	1.462214046	1.252443772	0.603067148	0.645622728	0.58673691	0.77196764	0.540897167	0.136802907
D3ZUC1	4	T	Smoothelin-like 2 OS=Rattus norvegicus OX=10116 GN=Smtnl2 PE=1 SV=1	Smtnl2	1	MEPT(1.0)PDAEEAHTVR	8	8	T4	0.000545785	1704.69349	1160664.25	1050210	999305	867860.25	679886.3125	916152.5	673138.75	851277.625	262177	445642.1563	327649.2188	345962.875	478340.5313	502443.875	456281.0938	534806.1875	1.69022902	1.727363262	1.696632816	1.455442059	1.642416789	0.739476258	1.133037291	0.722965557	1.03112621	0.906651329	0.440280439	0.808711003	0.567899981	0.670512406	0.621850957	0.714830849	0.839047979	0.67213743	0.86112896	0.771786304	0.552022687	0.008826601
D3ZUC1	252	S	Smoothelin-like 2 OS=Rattus norvegicus OX=10116 GN=Smtnl2 PE=1 SV=1	Smtnl2	1	SLS(1.0)GS(1.0)GYGAVTAGK	49	46	S5	4.44e-05	1414.56512	1354291.375	2485824.5	2050554.5	3432410.188	1120874.75	1681262.938	1847385.563	1003185.438	1154086.25	1828065.031	441581.9688	1492427.938	1435012.75	2886218.469	1896267.688	1817650.375	0.745163676	1.544822588	1.315411809	2.174928196	1.445081567	0.460623022	0.785620286	0.749671807	0.459116017	0.613757783	0.73227412	1.25342786	0.28918427	1.092877055	0.841940826	0.810256423	1.82108014	1.055421335	1.105815669	1.198143392	0.424721896	0.022412815
D3ZUC1	274	S	Smoothelin-like 2 OS=Rattus norvegicus OX=10116 GN=Smtnl2 PE=1 SV=1	Smtnl2	1	DSPPLVT(1.0)PPQS(1.0)PPSSQPPAMTQAPR	100	12	S11	1.35e-10	3027.4159	22234887.88	21329386.56	29425877	22336017.69	33011582.63	34149596.56	34242927.81	33120234.88	9470643.453	12458899.09	10637526.03	10701706.41	26055410.69	27190050	24511250.44	26401397.06	0.905606559	0.9811865	1.397284647	1.047650774	1.08293212	1.004199386	1.181211535	1.028607237	1.122017641	1.08400895	0.444815546	0.632342574	0.515666624	0.580090859	0.543228901	1.089004558	1.269915766	1.009849707	1.188952077	1.139430527	1.000994365	0.904094948
D3ZUC1	265	S	Smoothelin-like 2 OS=Rattus norvegicus OX=10116 GN=Smtnl2 PE=1 SV=1	Smtnl2	1	KDS(1.0)PPLVTPPQSPPSSQPPAMTQAPR	188	46	S3	2.98e-13	2947.44957	107115780.1	98194774.75	98522868.56	97508464.44	187185358.5	201412250.6	196334189.6	184250126	52184626.5	56373859.84	47032139.22	50372154.13	106270848.3	120688418.4	100122312.7	104235592.4	0.910474042	0.94269472	0.976342102	0.954470715	0.945995395	1.188324302	1.45390986	1.230790447	1.302637475	1.293915521	0.511508138	0.597117808	0.475808961	0.569826983	0.538565472	0.926948101	1.176359332	0.860858251	0.979632032	0.985949429	1.367782051	0.000543468
D3ZUC1	126	S	Smoothelin-like 2 OS=Rattus norvegicus OX=10116 GN=Smtnl2 PE=1 SV=1	Smtnl2	1	FSSHATFSLS(1.0)GR	18	13	S10	0.00129442	1376.59946	177192.4219	321059.2344	811070.4688	268825.2969	1269896.984	977904.5156	1315268.391	1303074.734	538594.7344	407064.1953	288482.2344	485742.625	313596.4492	210027.1328	147309.7109	392962.6406	0.295052691	0.603820961	1.574576919	0.515502467	0.747238259	1.579326484	1.382892349	1.615261673	1.804784788	1.595566323	1.034218719	0.844666906	0.571738293	1.076462798	0.881771679	0.535861717	0.401042254	0.248126114	0.723499982	0.477132517	2.135284568	0.036305694
D3ZU20	155	S	SH3 domain-binding glutamate-rich protein OS=Rattus norvegicus OX=10116 GN=Sh3bgr PE=1 SV=1	Sh3bgr	1	EDSEDTGELSQS(1.0)QEK	32	5	S12	1.21e-05	1761.66984	199914.7813	327561.0938	0	0	210168.3438	406508.6875	299797.25	284408.9688	503730.8125	523359.4688	689739.6875	387133.4375	368091.4688	239277.9688	328360.4063	369119.25	0.4699387	0.793090242	NA	NA	0.631514471	0.507773621	0.962580769	0.726905709	0.713519326	0.727694856	1.531103791	1.55443654	2.178068535	1.202133585	1.616435613	1.126752135	0.666885726	1.044007549	1.277775165	1.028855144	1.152301158	0.584807926
D3ZTT7	54	S	Sad1 and UNC84 domain-containing 2 OS=Rattus norvegicus OX=10116 GN=Sun2 PE=1 SV=1	Sun2	1	RLS(1.0)PAPQLPPPSDSHTSYYSESVVR	35	35	S3	3.14e-10	2850.34581	5416318	4908889.625	4858076.5	4333477.25	3100320.563	2424259.188	2744130.688	2262325.375	8380518.75	6763883.125	6862306.625	7381082.125	3570004.125	3837266.313	3322477.438	3663357.563	1.140463496	1.020522197	0.994074918	0.881596585	1.009164299	0.697732544	0.501927415	0.56634702	0.429351333	0.548839578	1.817761976	1.395342657	1.549912757	1.538582223	1.575399903	0.923067581	0.884650073	0.775622382	0.844508255	0.856962073	0.543855523	0.001685166
D3ZT71	387	S	BCL2-like 13 OS=Rattus norvegicus OX=10116 GN=Bcl2l13 PE=1 SV=3	Bcl2l13	1	RKS(1.0)HTGEAIAAR	87	95	S3	0.000128071	1376.67944	7715210.211	2384123.785	9405366.813	9428636.078	9710098.156	11687844.34	5511232.344	12944154.21	9027793.488	12681625.7	3203367.569	244156.6237	19303044.27	26585913.35	24060831.36	22138175.53	0.594379373	0.348384369	0.81638728	0.854326115	0.653369284	0.591439119	0.860900743	0.397586537	0.979985194	0.707477898	0.735678107	0.918839176	0.220381374	0.017974351	0.473218252	1.859390312	4.983010737	1.870780641	3.912297725	3.156369854	1.082814751	0.79336156
D3ZQN6	9	S	SH3 and cysteine rich domain 3 (Predicted) OS=Rattus norvegicus OX=10116 GN=Stac3 PE=4 SV=1	Stac3	1	EVVES(1.0)PQPPFPGETPQSGLQR	15	18	S5	1.1e-06	2359.09658	11363604	8666929.406	7921577.625	6180245.109	4944166.484	4745129.5	4594838.5	4975582.031	4497686	4516453.5	4575074	4324089.016	8257934.5	5652281.5	7877520	6153144.156	1.71284679	1.403501424	1.29431738	0.95475167	1.341354316	0.646290331	0.624003218	0.577010201	0.602493031	0.612449195	0.773823084	0.859712446	0.892146496	0.75916852	0.821212636	1.435752256	1.049272754	1.5234762	1.069541351	1.26951064	0.45659017	0.000835105
D3ZQ55	532	S	Junctophilin OS=Rattus norvegicus OX=10116 GN=Jph1 PE=1 SV=1	Jph1	1	ELGATVSKYS(1.0)GR	14	14	S10	0.000424411	1347.63042	942191.5625	825477.5313	787217.4063	711762.4063	397028.0156	695028.4063	669595.1875	592399.625	479426.9063	476228.5469	466448.1875	503547.5469	248151.5156	270516.3906	189597.2266	272486.25	1.816968773	1.607519209	1.440686436	1.297211862	1.54059657	0.589592395	1.069996225	1.059811553	1.052547977	0.942987037	0.972208215	0.975794342	1.061873495	1.03105906	1.010233778	0.495762311	0.470314757	0.399558945	0.501557429	0.466798361	0.612092131	0.020376861
D3ZQ55	452	S	Junctophilin OS=Rattus norvegicus OX=10116 GN=Jph1 PE=1 SV=1	Jph1	1	ENPEEKVPEKPPSPKES(1.0)PHFYR	96	96	S17	2.48e-06	2781.2321	25885243.25	24566457.5	24256103	21030220	15570179.25	16541034	15505467.25	15550892.75	11099672.38	10071755.13	12493051.5	10931328.88	8894463.375	8271859.125	8585271.125	8641888	1.789274162	1.714785637	1.591153925	1.373839721	1.617263361	0.82878278	0.912764481	0.879665523	0.990373108	0.902896473	0.806795431	0.739714984	1.019422672	0.802291897	0.842056246	0.63693148	0.515483226	0.648513886	0.570165711	0.592773576	0.558286606	0.000154089
D3ZQ55	448	S	Junctophilin OS=Rattus norvegicus OX=10116 GN=Jph1 PE=1 SV=1	Jph1	1	ENPEEKVPEKPPS(1.0)PK	144	96	S13	2.48e-06	2781.2321	30163129.25	30601408	27524272.5	23369028.75	18971467.25	19964185	18506273.75	18935575.75	13935538.63	13981110.38	14527839.75	13490142.38	10945407.38	10277717.38	10797928.88	10419875.13	1.731795472	1.774206949	1.499693745	1.26802694	1.568430776	0.838771358	0.915046635	0.872061794	1.001653684	0.906883368	0.841342047	0.852896804	0.984651084	0.822378113	0.875317012	0.651029185	0.531990215	0.677487509	0.571018977	0.607881471	0.578210643	0.000766068
D3ZPN3	237	S	Myeloid leukemia factor 2 OS=Rattus norvegicus OX=10116 GN=Mlf2 PE=1 SV=1	Mlf2	0.998	LAIQGPEDS(0.998)PSR	20	20	S9	0.000331292	1349.60969	4395803.5	3658263.75	3675659	3524741.25	2305996.75	3103081	2814102.75	2808505.75	3526738.25	7165167.5	6272438	6671607	2864744.25	3261842.5	2958895.75	3289891.25	1.200148289	0.89534141	0.874001603	0.83405272	0.950886006	0.546160642	0.726490295	0.608609437	0.501031035	0.595572852	1.021313548	1.96338175	1.849190783	1.598705866	1.608147987	0.795936103	1.085148308	0.995873669	0.850653664	0.931902936	0.626334648	0.006638367
D3ZPN3	143	S	Myeloid leukemia factor 2 OS=Rattus norvegicus OX=10116 GN=Mlf2 PE=1 SV=1	Mlf2	0.996	TVRDS(0.996)DSGLEQMSIGHHIR	13	16	S5	2.86e-07	2218.00706	349007.9063	280010.0313	270224.5938	251189.7969	122694.7734	175628.1094	176873.8594	195514.5156	599406.6875	643344.8125	644698.25	544876.75	237221.9375	182357.4688	252062.6563	224400.0938	1.152753043	0.829070801	0.777331487	0.719072415	0.869556937	0.351554082	0.497433584	0.462771661	0.421961365	0.433430173	2.099963863	2.132684331	2.299355947	1.579576856	2.027895249	0.797354719	0.733928982	1.026331046	0.701937817	0.814888141	0.498449445	0.001714581
D3ZM69	55	S	Erythrocyte membrane protein band 4.1-like 2 OS=Rattus norvegicus OX=10116 GN=Epb41l2 PE=1 SV=2	Epb41l2	0.99	ASQPGPTAES(0.99)QSSPHRR	1	18	S10	0.00236751	1872.83483	2564937.5	2708507.5	0	3379875.25	2508716.75	2596680	2891233.75	2782716.75	3352200	3175131	1944507.625	3237535	2010035.125	1834803.625	1355718.75	2122863	1.232551363	1.369691554	NA	1.663163239	1.421802052	0.631410418	0.648916428	0.718384726	0.708976754	0.676922082	1.418878069	1.432754646	0.709841213	1.48395132	1.261356312	0.879821147	0.859434781	0.568468624	1.049088641	0.839203298	0.476101494	0.000296859
D3ZM69	639	S	Erythrocyte membrane protein band 4.1-like 2 OS=Rattus norvegicus OX=10116 GN=Epb41l2 PE=1 SV=2	Epb41l2	1	HQAS(1.0)VSELK	41	26	S4	0.000536606	1078.49287	2433158.813	2184874.25	2202953.625	1873780.188	1460990.688	1344575.719	1419011.063	1273550.906	1260368.313	1316660.156	1062625.375	1243682.563	901671.3438	752087.3438	826950.3438	809928.5781	2.144831447	2.026812876	2.227353903	1.691403878	2.022600526	0.674531188	0.616382178	0.646776362	0.595214875	0.633226151	0.978604263	1.089879148	0.711584068	1.045705039	0.956443129	0.723991538	0.646228473	0.636078625	0.734228796	0.685131858	0.313075243	2.38e-06
D3ZM69	619	S	Erythrocyte membrane protein band 4.1-like 2 OS=Rattus norvegicus OX=10116 GN=Epb41l2 PE=1 SV=2	Epb41l2	1	HS(1.0)NLMLEDLDK	27	27	S2	3.07e-06	1394.60216	1220987.375	816097.75	1004832.563	910246.0625	1169563.625	1484465	1524924.75	1512092.25	1278661.125	1156747.25	1015314.5	994576.8125	501059.3125	447842.2188	383506.2188	375318.7813	1.524001809	1.071965938	1.43856394	1.163426857	1.299489636	0.764592505	0.963576874	0.984166024	1.00066187	0.928249318	1.405777817	1.355797169	0.962716065	1.184103275	1.227098581	0.569673422	0.544871934	0.41769125	0.481766485	0.503500773	0.71431837	0.019662224
D3ZM69	87	S	Erythrocyte membrane protein band 4.1-like 2 OS=Rattus norvegicus OX=10116 GN=Epb41l2 PE=1 SV=2	Epb41l2	1	QKS(1.0)YSLVVAK	17	19	S3	0.00214937	1202.61807	2606539.125	2000903.5	1811743.188	1862793.25	1369461.5	1466620.188	1337397.375	1364088.25	1411018.375	1088268.688	1033131.531	926610.375	903426.375	635504.0313	825106.9375	987237.9375	2.375957345	1.919397971	1.894227724	1.738781512	1.982091138	0.653816826	0.695239033	0.630348181	0.65925224	0.65966407	1.132906258	0.931520598	0.715407237	0.805653862	0.896371989	0.750118139	0.564661006	0.656286223	0.925461178	0.724131636	0.332812179	4.14e-06
D3ZM69	596	T	Erythrocyte membrane protein band 4.1-like 2 OS=Rattus norvegicus OX=10116 GN=Epb41l2 PE=1 SV=2	Epb41l2	1	SPTKVT(1.0)PLLAEGK	11	15	T6	0.000160136	1420.74472	913199.75	727391	889381.125	897333.1875	897224.625	766361.3125	682699.75	656941.25	891766.375	795430.0625	829148.25	817985.875	555429.625	596394.3125	595393.625	620438.5625	1.484030158	1.243968439	1.657776624	1.493264154	1.469759844	0.763677512	0.647668256	0.573657046	0.56602841	0.637757806	1.276482751	1.213838425	1.023605126	1.267942882	1.195467296	0.822183001	0.94472527	0.844286374	1.03690198	0.912024156	0.433919738	9.6e-05
D3ZM69	830	S	Erythrocyte membrane protein band 4.1-like 2 OS=Rattus norvegicus OX=10116 GN=Epb41l2 PE=1 SV=2	Epb41l2	1	GTAEQDMS(1.0)EEAEEDQHR	15	27	S8	3.43e-07	2041.74408	1181685.125	1343086.625	1010379.938	1034058	349725.2188	765495.1875	464664.7188	602650.9375	603069.1875	1078789.125	768732.25	736705.3125	736514.375	651325.6875	659759.875	797058.1875	1.822523423	2.179916558	1.787381359	1.633135486	1.855739206	0.282507625	0.613982384	0.370558427	0.492801409	0.439962461	0.819266892	1.562391428	0.90067845	1.083782401	1.091529793	1.034701522	0.979184777	0.887903783	1.264222033	1.041503029	0.237082053	0.000174565
D3ZM27	321	S	Ankyrin repeat domain 2 OS=Rattus norvegicus OX=10116 GN=Ankrd2 PE=1 SV=2	Ankrd2	1	HALEHPEPESEQNGLERPGS(1.0)GR	65	74	S20	2.95e-06	2506.11067	34019042.38	26858447.38	24948088.75	28656667.38	14030684.78	16808567.25	11857335.19	12580022.22	20313195.06	30096350.88	33886452.75	23069866.75	7612356.094	7184550.125	6466318.719	8202032.859	1.690919167	1.314895631	1.260149774	1.38041034	1.411593728	0.98758627	1.146196569	0.915443016	0.956211835	1.001359423	0.660997818	1.067760188	1.263546707	0.853161924	0.961366659	0.602314307	0.553878017	0.441898186	0.657581623	0.563918033	0.709382171	0.005779644
D3ZLS5	1711	S	HECT-type E3 ubiquitin transferase OS=Rattus norvegicus OX=10116 GN=Hectd1 PE=1 SV=3	Hectd1	1	RPS(1.0)LQR	17	17	S3	0.0385795	836.41383	540379	98705.85156	239709.6406	191603.5938	384889.5313	418768.5313	852748.0625	956788.125	737017.8125	594980	46023.52734	7914.133789	768395.125	783123.8125	849215.375	919999.6875	1.287856004	0.190747852	0.295347706	0.324902827	0.524713597	0.587679145	0.853264006	1.456492441	1.850825596	1.187065297	1.253308043	1.147318157	0.10910519	0.01603162	0.631440752	1.548202849	1.482745594	2.25652322	2.081527295	1.84224974	2.262310913	0.083254386
Q6MG08	227	S	ATP-binding cassette sub-family F member 1 OS=Rattus norvegicus OX=10116 GN=Abcf1 PE=1 SV=1	Abcf1	1	GAEQGS(1.0)EEEKEEK	26	15	S6	1.35e-05	2071.87033	4708551.625	745994.0625	3587753.688	2755326	507938.8203	471754.9375	294111.9609	784523.7813	743593.6875	356913.4375	414255.6875	0	1039851.031	1764452.25	1035479.948	1557880.105	2.999825462	0.486692057	3.943323795	1.754041997	2.295970828	0.349205371	0.40333969	0.208056907	0.615729389	0.394082839	0.554258268	0.236618585	0.248352968	NA	0.34640994	0.818271214	1.19281943	0.849881446	1.071256524	0.983057153	0.171641048	0.021972036
D3ZJB1	89	S	Microfibril-associated protein 5 OS=Rattus norvegicus OX=10116 GN=Mfap5 PE=3 SV=1	Mfap5	1	LYS(1.0)VHRPVR	19	19	S3	0.0100449	1206.61432	3425134.031	3420999.406	2925483.953	2196514.703	1464204.047	1337921.5	1611181.438	1438240.578	665905.8125	738507.1016	826377.875	948740.4375	981062.0625	311954.0625	677842.875	711879.5	1.988150229	1.925914483	1.65384195	1.249015474	1.704230534	1.315976371	0.968030619	1.042778107	1.026751785	1.088384221	0.433811874	0.518730812	0.522087559	0.506910679	0.495385231	0.937082444	0.29282338	0.581609068	0.491770706	0.5758214	0.638636733	0.012941959
D3ZJ92	884	S	Pre-mRNA processing factor 40 homolog A (Yeast) (Predicted) OS=Rattus norvegicus OX=10116 GN=Prpf40a PE=1 SV=1	Prpf40a	1	HKS(1.0)DS(1.0)PES(1.0)DTEREK	2	2	S8	0.0238806	1884.64498	0	14755.7666	0	0	0	0	0	52738.19141	25477.02539	107155.0781	0	0	12939.40625	72586.63281	94995.98438	93486.96094	NA	0.253340934	NA	NA	0.253340934	NA	NA	NA	2.185336766	2.185336766	0.430363572	1.691276202	NA	NA	1.060819887	0.199333197	1.025377451	1.142097645	1.50370606	0.967628588	8.626070529	NA
D3ZJ92	879	S	Pre-mRNA processing factor 40 homolog A (Yeast) (Predicted) OS=Rattus norvegicus OX=10116 GN=Prpf40a PE=1 SV=1	Prpf40a	1	HKS(1.0)DS(1.0)PES(1.0)DTEREK	2	2	S3	0.0238806	1884.64498	0	14755.7666	0	0	0	0	0	52738.19141	25477.02539	107155.0781	0	0	12939.40625	72586.63281	94995.98438	93486.96094	NA	0.253340934	NA	NA	0.253340934	NA	NA	NA	2.185336766	2.185336766	0.430363572	1.691276202	NA	NA	1.060819887	0.199333197	1.025377451	1.142097645	1.50370606	0.967628588	8.626070529	NA
D3ZJ92	881	S	Pre-mRNA processing factor 40 homolog A (Yeast) (Predicted) OS=Rattus norvegicus OX=10116 GN=Prpf40a PE=1 SV=1	Prpf40a	1	HKS(1.0)DS(1.0)PES(1.0)DTEREK	2	2	S5	0.0238806	1884.64498	0	14755.7666	0	0	0	0	0	52738.19141	25477.02539	107155.0781	0	0	12939.40625	72586.63281	94995.98438	93486.96094	NA	0.253340934	NA	NA	0.253340934	NA	NA	NA	2.185336766	2.185336766	0.430363572	1.691276202	NA	NA	1.060819887	0.199333197	1.025377451	1.142097645	1.50370606	0.967628588	8.626070529	NA
D3ZIC4	709	S	Protein phosphatase 1 regulatory subunit OS=Rattus norvegicus OX=10116 GN=Ppp1r12b PE=1 SV=1	Ppp1r12b	1	S(1.0)LDEEPIYHR	23	23	S1	0.000192363	1338.57257	3466456.625	2905229.813	3151292.75	2659191.297	1634175.906	2114206.938	315026.4063	319690.5313	2065464.828	2110321.047	2461682.719	2277419.281	357156.5	2114304.156	2011261.938	1879940.031	1.837369936	1.582899035	1.615714454	1.418736728	1.613680038	0.660311289	0.955351715	0.127135479	0.149668716	0.4731168	1.254757465	1.078425754	1.456766686	1.146951018	1.234225231	0.18024053	1.030175076	0.983901379	0.898394963	0.773177987	0.293191208	0.053093108
D3ZIC4	393	S	Protein phosphatase 1 regulatory subunit OS=Rattus norvegicus OX=10116 GN=Ppp1r12b PE=1 SV=1	Ppp1r12b	1	KPEVTVNHSNS(1.0)ESK	5	6	S11	0.000404032	1635.73741	937061.375	956404.4375	1056616.25	737126.3125	319700.8125	486255.5938	581079.75	322886.125	1102921.875	842461.3125	0	0	410748.8438	367528.9063	406648.9688	346941.7813	1.559410026	1.636046918	1.700883604	1.234740219	1.532770192	0.405578671	0.689861414	0.736269812	0.474604762	0.576578665	2.103624325	1.351677661	NA	NA	1.727650993	0.650806221	0.562233251	0.624574227	0.5205487	0.5895406	0.376167718	0.000804582
D3ZIC4	420	S	Protein phosphatase 1 regulatory subunit OS=Rattus norvegicus OX=10116 GN=Ppp1r12b PE=1 SV=1	Ppp1r12b	1	RLS(1.0)GLFNK	31	31	S3	0.0176149	1014.51321	7020253.5	6014865	7254325	5793711	3564492.5	3527043	4366452.5	3578527	2771502.5	3151858.75	2986501.5	2421191	5053628.5	5149587.5	4907611.5	4845905.5	1.636409048	1.441208611	1.63569042	1.359368809	1.518169222	0.633396801	0.700897951	0.774955537	0.736773164	0.711505863	0.740432547	0.70833175	0.777228833	0.536239956	0.690558272	1.121567592	1.103428656	1.055799256	1.018419005	1.074803627	0.468660445	2.09e-05
Q6IMY8	58	S	Heterogeneous nuclear ribonucleoprotein U OS=Rattus norvegicus OX=10116 GN=Hnrnpu PE=1 SV=1	Hnrnpu	1	LQAALDNEAGGRPAMEPGNGS(1.0)LDLGGDAAGR	1	1	S21	1.57e-06	3060.38407	884527.5625	1041096.5	728945.4375	1143456.25	0	387339.375	0	0	513048.125	0	0	0	0	0	487435.0313	0	1.346141646	1.64791197	1.095869025	1.559382369	1.412326253	NA	0.55639372	NA	NA	0.55639372	0.615431734	NA	NA	NA	0.615431734	NA	NA	0.634012695	NA	0.634012695	0.393955518	NA
D3ZHA7	16	S	Similar to Myosin light chain 1 slow a (Predicted) OS=Rattus norvegicus OX=10116 GN=RGD1560334_predicted PE=4 SV=1	RGD1560334_predicted	1	KPAGPS(1.0)ISKPAAK	24	26	S6	5.6e-05	1331.70828	956574.7813	1368908.484	980654.6406	971891.9922	1564603.516	1649356.484	1367917.813	1170399.453	2431998.375	2415718.688	2299866.531	2212236.219	1035427.859	828705.6719	804902.6094	841951.0547	0.807487066	1.294061429	0.900842308	0.857576546	0.964991837	1.408999774	1.519097034	1.186178873	1.068254684	1.295632591	1.332433585	1.333027684	1.290969466	1.140816161	1.274311724	0.671106918	0.502855484	0.459117583	0.515213402	0.537073347	1.342635804	0.062964989
D3ZHA0	2413	T	Filamin-C OS=Rattus norvegicus OX=10116 GN=Flnc PE=1 SV=1	Flnc	1	RLT(1.0)VTSLQETGLK	25	32	T3	1.58e-06	1525.79855	3105434.188	3204308.75	3001531.75	2496308.125	3649655.813	3886908.125	3934496.125	3859574.688	6543499	6038400.375	5389622	5506019.875	1961843.906	1707565.5	511272.25	1727491.5	0.811047117	0.86781521	0.804489791	0.655102807	0.784613731	1.0494833	1.146502124	1.172003753	1.117998072	1.121496812	1.517773061	1.444962914	1.274883492	1.294981884	1.383150338	0.742291377	0.645296533	0.184469467	0.658472076	0.557632363	1.429361694	0.001458403
D3ZHA0	2026	T	Filamin-C OS=Rattus norvegicus OX=10116 GN=Flnc PE=1 SV=1	Flnc	1	HVT(1.0)NSPFK	7	7	T3	0.00121137	1009.45027	238286.8125	323990.4063	257586.5625	287297.0313	240205.2031	159453.5156	211883.5156	238376.5313	548995.8125	647458.5625	124617.1641	411853.4688	110884.8281	82064.5	89724.27344	101380.3359	0.86343344	1.217391189	0.957868521	1.046038116	1.021182816	0.958321287	0.652543982	0.87567339	0.958010354	0.861137253	1.76673305	2.149571402	0.408973488	1.343921024	1.417299741	0.582086055	0.430271311	0.449145781	0.536142544	0.499411423	0.843274328	0.185458101
D3ZHA0	1986	S	Filamin-C OS=Rattus norvegicus OX=10116 GN=Flnc PE=1 SV=1	Flnc	1	APS(1.0)GNEEPCLLK	4	4	S3	0.000103594	1394.60216	750817.125	533545	648883.5625	535703	265673.3125	255212.5156	290866.2188	196817.6719	790438.5625	1007906.25	933481.5	922561.5	337731.7813	292289.7813	316269.5938	315672.5625	1.320468526	0.9730476	1.171155327	0.94668496	1.102839103	0.514448237	0.506923805	0.583449531	0.383915658	0.497184308	1.234624949	1.624145986	1.48692148	1.461138467	1.45170772	0.86050228	0.743816352	0.768422092	0.810267479	0.795752051	0.450822161	0.000517348
D3ZHA0	2462	S	Filamin-C OS=Rattus norvegicus OX=10116 GN=Flnc PE=1 SV=1	Flnc	1	VHTPSGAVEECYVSELDS(1.0)DKHTIR	22	22	S18	1.64e-10	2809.24986	5477195.813	4495364.25	4609578.313	4807149	3829465.063	2670350.938	4590605.125	1977844.5	4844453.125	4830270.75	4420073	4926686.438	508925	1709481.375	0	1573115.875	1.371487363	1.16725993	1.184536865	1.20950771	1.233197967	1.055775361	0.755176933	1.311051058	0.549292333	0.917823921	1.07733643	1.108194672	1.002423918	1.110940062	1.07472377	0.184617786	0.619378493	NA	0.574899518	0.459631933	0.744263246	0.166513041
D3ZH76	176	S	PPARGC1 and ESRR-induced regulator, muscle 1 OS=Rattus norvegicus OX=10116 GN=Perm1 PE=1 SV=1	Perm1	1	LLQGPAPS(0.999)S(0.999)PGKPPHSPESPGHSAIPQSPPDSLEAS(1.0)PQKPGR	25	71	S36	6.2e-10	4297.10374	17799884.63	9038791.813	11315050.34	10974567.63	7958007.594	9271370.625	12317684.25	8305920.031	4468847.75	5491051.5	5425623.188	4522064.625	7755900.172	8640967.438	7852027.734	6572764.344	2.349402372	1.21986828	1.426582443	1.003599132	1.499863057	1.220042361	1.525108485	3.063344407	1.196902648	1.751349475	0.489246432	0.558594897	0.469365994	0.451104833	0.492078039	0.90136714	0.917030522	0.877050238	0.556890696	0.813084649	1.16767292	0.671855231
D3ZH41	118	S	Cytoskeleton-associated protein 4 OS=Rattus norvegicus OX=10116 GN=Ckap4 PE=1 SV=2	Ckap4	1	VGAHGS(1.0)EEAVVFR	12	12	S6	1.52e-05	1437.65222	1225439.875	2004635.813	1909636.5	2269747.875	1868410.125	2697485.25	1561303.625	1392909.125	1291227	1535327.5	2141254.938	2303604.25	2209339	1108097	813121.5	1042445.563	1.013251921	1.833743294	1.466364053	1.769987032	1.520836575	1.035572573	1.462684406	0.885563874	0.740414216	1.031058767	0.735739534	1.045518802	1.199474315	1.251299046	1.058007924	0.898750222	0.575806466	0.324734997	0.546464526	0.586439053	0.677955005	0.093612429
D3ZH28	1031	S	Alpha-kinase 3 OS=Rattus norvegicus OX=10116 GN=Alpk3 PE=1 SV=2	Alpk3	1	VENNHLVQSAQTLLLS(1.0)PCTSR	31	31	S16	1.21e-08	2447.17485	315481.9063	115648.6875	1232916.125	0	3991241.563	3290211.563	3580350.469	5206870.438	0	180866.0625	2966972.281	2057954.313	270436	2062603.5	2250778.031	555166.2969	0.161666679	0.057883558	0.606812616	NA	0.275454284	1.933600756	1.449501975	1.661300983	2.494658967	1.88476567	NA	0.077111645	1.311395025	0.824339329	0.737615333	0.171350083	1.278222109	1.446339205	0.500913652	0.849206262	6.842390106	0.010410631
D3ZH28	556	S	Alpha-kinase 3 OS=Rattus norvegicus OX=10116 GN=Alpk3 PE=1 SV=2	Alpk3	0.995	HGTRES(0.995)PLQGQTSHK	11	19	S6	9.43e-05	1742.79699	866022.4063	411459.875	2171922	535888.75	1817519.352	1720436.021	2107413.563	1670162.258	1693174	375028.918	342040.7695	0	797042.5938	583531.4844	940382.7148	954958.25	0.785924006	0.364709745	1.893087373	0.467056111	0.877694309	1.559348558	1.342266896	1.731720978	1.417093295	1.512607432	1.15355484	0.283160719	0.26773385	NA	0.568149803	0.894348353	0.640413139	1.070156994	1.52591213	1.032707654	1.723387536	0.087234047
D3ZGF1	426	T	CD44 antigen OS=Rattus norvegicus OX=10116 GN=Cd44 PE=1 SV=3	Cd44	1	KLVINSGNGT(1.0)VEDR	2	2	T10	0.00516373	1581.76323	432036.8125	184917.7813	130962.7578	215721.6719	102347.3984	114662.0938	133824.3438	134619.2813	134715.7969	191837.8594	119397.8281	130361.3047	99669.82813	86453.70313	115370.3594	111245.8047	3.452323741	1.295038205	0.864019489	1.350156187	1.740384405	0.74003872	0.664859271	1.007751248	1.107359704	0.880002236	0.859723261	1.241179124	0.638846623	0.799359914	0.88477723	0.624176142	0.560783924	0.706044972	0.678048775	0.642263453	0.505636705	0.126639422
D3ZFR7	264	S	PDZ and LIM domain 3, isoform CRA_b OS=Rattus norvegicus OX=10116 GN=Pdlim3 PE=1 SV=1	Pdlim3	1	VLQELVNDGS(1.0)DDRPAGTR	17	17	S10	9.99e-06	2021.92879	1295952.125	912110.875	1050262.125	1017060.688	157356.9219	501158.125	624446.9688	585271.1875	1241046.625	1364199.5	1332429.75	1272429.125	784204.875	719644.4375	602482.625	700570.6875	1.451528266	1.037279204	1.29815129	1.129941138	1.229224974	0.18931036	0.565107059	0.745821504	0.689288794	0.547381929	1.119708736	1.265479929	1.177362684	1.087925643	1.162619248	1.198546565	1.00925147	0.865055909	1.026885342	1.024934822	0.445306547	0.030235919
D3ZFR7	93	S	PDZ and LIM domain 3, isoform CRA_b OS=Rattus norvegicus OX=10116 GN=Pdlim3 PE=1 SV=1	Pdlim3	1	LWS(1.0)PQVS(1.0)EDGK	66	15	S7	0.00329779	1405.54365	2850280.25	4358151	4245492.5	4533079.5	794099.5	1766312.125	2247720	2039687.75	4124753.5	3850114	3388415	3523972.75	3266642.75	3336130.25	3186978	3321749	0.889315572	1.380645255	1.461798384	1.402923798	1.283670752	0.266130866	0.554823951	0.747848011	0.669174765	0.559494398	1.036684876	0.994907623	0.834054319	0.839324591	0.926242852	1.390781193	1.303335456	1.274707409	1.356340093	1.331291038	0.435855065	0.014648976
D3ZF54	651	S	Anoctamin OS=Rattus norvegicus OX=10116 GN=Ano10 PE=1 SV=2	Ano10	1	LVAESLKEES(1.0)QEEEK	48	33	S10	3.1e-08	2486.11164	7019223.625	4922696.438	5149308.625	4258286.125	2495156.875	3616651.656	2929109.266	3289190.5	3811681.719	5207980.188	6011988	4352811.5	2101841	1815551.875	1883801.875	2263804.969	1.316669074	2.55878889	3.219147322	1.160607745	2.063803257	2.224026042	0.809463354	1.808623238	0.780223375	1.405584002	0.885335908	1.101761933	1.36903295	0.90472145	1.06521306	0.431187299	0.383091629	0.336449599	0.612692572	0.440855275	0.681064921	0.318365114
D3ZF26	883	S	Tankyrase 1-binding protein 1 OS=Rattus norvegicus OX=10116 GN=Tnks1bp1 PE=1 SV=1	Tnks1bp1	1	RAS(1.0)VSTNQNTDENDQELR	15	15	S3	7.07e-07	2156.92041	3166204.75	1750794.75	1698823.5	1339333	1643705.875	1572257.375	1407593.625	1415122.125	1718783	1717296.625	2298308	2215248	1185192.75	1336694.375	1068793.25	1169663.375	1.305444428	1.055612732	0.981274674	1.087668875	1.107500177	2.998160809	1.809976281	1.196524163	0.722563893	1.681806286	0.917498295	1.219652798	1.08722721	0.959838625	1.046054232	0.728806376	0.589945857	0.687847779	0.669872221	0.669118058	1.518560738	0.411871327
D3ZF26	1642	S	Tankyrase 1-binding protein 1 OS=Rattus norvegicus OX=10116 GN=Tnks1bp1 PE=1 SV=1	Tnks1bp1	1	NRS(1.0)AEEGEVTESK	18	18	S3	1.7e-05	1515.63227	1339591.125	1396247	2020024.25	1299600.75	1493433.75	1641415.625	1501235.25	1408025.875	1290077.25	2159166.5	576016.6094	708815.5625	1142810.375	1203458.625	1165851	1068155.625	0.6887612	1.049805048	1.455043352	1.316118835	1.127432109	3.396986311	2.356377276	1.591365561	0.896540659	2.060317452	0.858770174	1.912291318	0.339800576	0.382988852	0.87346273	0.876343503	0.662351034	0.935661385	0.762856109	0.809303008	1.827442589	0.160970372
D3ZF26	1127	S	Tankyrase 1-binding protein 1 OS=Rattus norvegicus OX=10116 GN=Tnks1bp1 PE=1 SV=1	Tnks1bp1	1	VSGAGLSPS(1.0)R	27	38	S9	0.000575787	1010.46665	4625024.25	3851599.875	2998371.875	3731172.5	4629048.5	4645297.375	4234001.125	3877465.75	4549631.625	4536856.25	640144.3594	2519445.125	3309778.5	3184286	3670839.75	3456436.75	0.871068596	1.060790197	0.791128036	1.384115744	1.026775643	3.856927685	2.442765141	1.644046515	0.90437647	2.212028953	1.109377619	1.471854462	0.138327637	0.498654477	0.804553549	0.929696204	0.641964558	1.079152976	0.904229436	0.888760793	2.15434498	0.094735517
D3ZF26	923	S	Tankyrase 1-binding protein 1 OS=Rattus norvegicus OX=10116 GN=Tnks1bp1 PE=1 SV=1	Tnks1bp1	1	RDS(1.0)VLDTHGSR	5	5	S3	0.000693679	1322.58487	283113.0625	383632.6563	401921.4688	432201.8438	250456.9531	396854.8125	370662.9688	268916.125	390350.4688	405741.3438	67171.47656	158678.4844	245621.4688	239855.9688	161701.7656	175225.3125	0.672936515	1.333459247	1.338376583	2.023436319	1.342052166	2.633653906	2.633756914	1.816427952	0.79157847	1.968854311	1.201250872	1.661249861	0.183185787	0.396358985	0.860511376	0.87073158	0.610274691	0.599940518	0.578525778	0.664868142	1.467047526	0.369379991
D3ZF26	173	S	Tankyrase 1-binding protein 1 OS=Rattus norvegicus OX=10116 GN=Tnks1bp1 PE=1 SV=1	Tnks1bp1	1	EIPAS(1.0)PDR	22	17	S5	0.00280817	1092.50852	4376572.438	4934914.875	4201567.125	3703936.688	3437567.375	3713798.125	3591484.25	3967439.063	3739030.625	3794989.5	0	790445.625	3721610.188	3769608.625	3893019.563	3931370.188	0.81297721	1.340521882	1.093398552	1.355178627	1.150519068	2.824924806	1.92616015	1.375444294	0.912677738	1.759801747	0.899224428	1.214300955	NA	0.154302416	0.7559426	1.031048078	0.749550943	1.128782014	1.014378125	0.98093979	1.529571996	0.228313785
D3ZEW7	891	S	Constitutive NOS OS=Rattus norvegicus OX=10116 GN=Nos1 PE=1 SV=2	Nos1	0.997	S(0.997)SGDGPDLR	21	24	S1	0.00827212	983.38298	540028.1875	603694.8125	445843.5547	383794.7813	145212.6094	325602.4063	250724.5859	330574.7188	644565.1875	695030	48524.1875	0	436006.9512	432672.3281	403942.6191	420743.3125	3.068767371	1.143341099	0.826662023	0.792891221	1.457915429	0.293582548	0.806512951	0.541857349	0.714959095	0.589227985	1.359083202	1.502613167	0.096557665	NA	0.986084678	2.652199493	1.239831572	0.999364686	2.556494811	1.86197264	0.404157864	0.082882205
D3ZEW7	892	S	Constitutive NOS OS=Rattus norvegicus OX=10116 GN=Nos1 PE=1 SV=2	Nos1	1	KSS(1.0)GDGPDLR	18	20	S3	0.00114876	1111.47794	1980045.922	175740.3281	2022356.125	1919832.141	177093.2813	521896.6016	251100.0938	1159202.789	1337322.313	1468440.266	0	0	1254393.891	1460657.844	1295934.125	1287376.938	3.931820009	0.116305601	1.310309698	1.385953404	1.686097178	0.125111957	0.451730106	0.189629433	0.876076038	0.410636884	0.985340007	1.109355526	NA	NA	1.047347766	2.666352301	1.462590988	1.120361237	2.733406641	1.995677792	0.243542833	0.242326707
D3ZDI7	42	S	Serine/threonine-protein phosphatase 2A 56 kDa regulatory subunit OS=Rattus norvegicus OX=10116 GN=Ppp2r5a PE=1 SV=1	Ppp2r5a	1	SQGS(1.0)S(1.0)QFR	19	35	S5	0.0181588	976.3884	5890478.563	1483734.43	6445674.031	5485165.875	1291974.789	2553586.578	1442420.172	2345864.656	2354243.75	2416030.48	0	0	1947555.203	2641811.203	2179343.516	2476254.445	1.710785824	0.434954191	1.850881525	1.601708424	1.399582491	0.475877131	0.867262692	0.381016129	0.674628941	0.599696223	0.944693287	0.934406267	NA	NA	0.939549777	0.768009459	0.984369185	0.81565154	0.877686697	0.86142922	0.428482227	0.099706529
D3ZBN0	101	S	Histone H1.5 OS=Rattus norvegicus OX=10116 GN=H1-5 PE=1 SV=1	H1-5	0.996	GTGAS(0.996)GSFK	5	7	S5	0.0109217	891.36079	730190.25	0	589739.4375	426349.375	0	64603.22656	46840.11719	297450.625	185111.0313	172335.3906	0	0	369525.2813	524263.6563	408651.8125	515975.4063	2.097100189	NA	1.932470052	1.322373697	1.783981313	NA	0.181365244	0.129213951	0.913182465	0.407920553	0.543296478	0.522594889	NA	NA	0.532945684	0.828396056	1.092748302	0.852179266	1.13750919	0.977708203	0.228657414	0.041129797
Q6AYF2	16	S	LIM and cysteine-rich domains 1 OS=Rattus norvegicus OX=10116 GN=Lmcd1 PE=1 SV=1	Lmcd1	1	MS(1.0)LGQQQSAR	2	2	S2	0.00338646	1185.5082	248196.5469	406479.7813	350534.6563	353548.6875	0	116061	150730.9219	230398.6875	443488.3438	396663.8125	404953.0313	343988.4063	77825.01563	0	104454.3984	0	0.708659037	1.21167276	1.061205533	1.109690631	1.02280699	NA	0.493298435	0.622338458	1.07704511	0.730894001	1.251169698	1.160559185	1.333566686	1.08596123	1.2078142	0.36933918	NA	0.456251249	NA	0.412795215	0.714596212	0.181269889
D3ZAF5	768	S	Periostin OS=Rattus norvegicus OX=10116 GN=Postn PE=1 SV=1	Postn	1	IS(1.0)TGGGETEETLQK	16	16	S2	5.83e-05	1529.67307	2618990.5	2102771.5	2083289.125	1871138.625	1449467.625	1349183.25	1229884	1517716.5	4012038.25	3931979	4384563	3470349.25	2099925.5	2163457.75	2147127.75	2182947.75	1.626447497	1.311725195	1.298363663	1.196343997	1.358220088	0.923805019	0.844444812	0.757372583	0.892794269	0.854604171	1.329003985	1.245650875	1.407010977	1.187880125	1.29238649	0.593004892	0.66218652	0.630540963	0.664077681	0.637452514	0.629208902	0.001113254
D3ZA38	314	Y	Myosin binding protein C, fast-type (Predicted) OS=Rattus norvegicus OX=10116 GN=Mybpc2 PE=1 SV=1	Mybpc2	1	Y(1.0)VFENVGK	1	1	Y1	0.0504506	1035.45469	571038.5625	1580237.875	0	474332.5938	547906.4375	521277.4375	531952.125	559090.5625	227038.75	350145	347153.25	240664.1563	459033.875	315487.0313	399845.9375	456015.125	1.220757901	3.312323569	NA	0.989307664	1.840796378	0.745979594	0.703773168	0.751237402	0.79164256	0.748158181	0.625542245	0.933477278	0.959927378	0.650327984	0.792318721	0.904265065	0.627640042	0.775008498	0.88573835	0.798162989	0.406431798	0.061240491
D3ZA38	623	S	Myosin binding protein C, fast-type (Predicted) OS=Rattus norvegicus OX=10116 GN=Mybpc2 PE=1 SV=1	Mybpc2	1	IEQRPDCSSFVIESAERS(1.0)DEGR	28	39	S18	3.48e-08	2647.1454	45411190	33557201.5	31155574.5	23925131.5	33922240	41946302	44279652	27876902.5	18293263	30678367	25217879.5	26418695.5	16771437	13037820	12570418.13	13275604.75	1.790960203	1.297642228	1.200259801	0.920580317	1.302360637	0.852047906	1.044759678	1.153633342	0.728199599	0.944660131	0.92983691	1.508853265	1.286425542	1.317016892	1.260533152	0.609509162	0.478512248	0.449492497	0.475706912	0.503305205	0.725344505	0.12215317
D3ZA38	312	S	Myosin binding protein C, fast-type (Predicted) OS=Rattus norvegicus OX=10116 GN=Mybpc2 PE=1 SV=1	Mybpc2	1	NGQEIKPSS(1.0)KYVFENVGK	8	10	S9	0.000332266	2104.01106	295264.8125	222094.7656	253605.9219	229151.6406	295198.1875	374268.0313	350547.2813	388851.5625	117273.9531	0	0	0	0	81914.24219	0	0	1.223172212	0.902111911	1.026246637	0.926153947	1.019421176	0.778836035	0.979170489	0.959319037	1.066946461	0.946068005	0.626137951	NA	NA	NA	0.626137951	NA	0.315791441	NA	NA	0.315791441	0.928044293	0.471156262
D3ZA31	6	S	Phosphatidylinositol-3,5-bisphosphate 3-phosphatase OS=Rattus norvegicus OX=10116 GN=Mtmr2 PE=1 SV=1	Mtmr2	1	SSS(1.0)CESLGAQLPAAR	16	26	S3	0.000134827	1613.69891	1961698.188	2089825.313	2222394.156	2201272.813	1795718.953	1758868.172	1616815.484	1621457.672	2344459.625	2221337.031	2396253.219	2459396.125	2029471.719	1832412.563	1894364.063	1825225.344	0.602169504	0.726128192	0.828972043	2.644659133	1.200482218	0.627565724	0.552181497	0.510237507	1.531126101	0.805277707	2.416374499	1.054468024	0.902707043	1.132892473	1.37661051	0.91068106	1.872555197	2.325740221	2.502168095	1.902786143	0.670795198	0.480219967
D3Z9K4	5	S	Pleckstrin homology domain-containing O2 OS=Rattus norvegicus OX=10116 GN=Plekho2 PE=1 SV=2	Plekho2	1	MEEES(1.0)IKEGTEKPR	4	4	S5	0.00077824	1784.77722	481167.6563	367826.0313	398932.8438	361360.75	209109.6875	257958.1719	178739.2656	231640.3594	258183.1094	302730.4688	294021.125	232457.4844	251377.7344	267277.875	248402.2344	188496.125	NA	NA	2.134933607	NA	2.134933607	1.425712341	1.433729973	NA	3.014077858	1.957840057	0.994262163	1.427112782	0.592369003	0.746544311	0.940072065	0.39876429	1.005870143	0.680844283	0.690629752	0.694027117	0.917049622	NA
D3Z9E1	269	S	Elastin microfibril interfacer 1 OS=Rattus norvegicus OX=10116 GN=Emilin1 PE=1 SV=1	Emilin1	1	RGS(1.0)ELGGAAGQGGHPPGYTSLASR	53	53	S3	1.35e-09	2363.08881	9100326.5	8469566.758	7331065.063	6641847.664	7793271.375	7601625.719	6822366.961	6757199.375	10781846.48	13781130.91	12334347.84	11707222.58	6053995.875	5323884.734	4976755.586	6320514.938	1.2805385	1.59082179	1.210295454	0.974412872	1.264017154	1.682919452	1.700200862	1.450974488	1.065712905	1.474951927	1.033307443	1.191270721	1.037697126	0.992678184	1.063738368	0.618182473	0.521587031	0.469885287	0.713204962	0.580714938	1.166876511	0.343091287
C0JPT7	2135	S	Filamin A OS=Rattus norvegicus OX=10116 GN=Flna PE=1 SV=1	Flna	1	VKES(1.0)ITR	5	7	S4	0.0264026	912.45502	217289.6875	0	62826.32031	0	79952.09375	67193.74219	176768.5313	249988.6406	166706.8438	150334.1094	0	20043.9043	335368.7188	377873.1875	420434.2813	358297.625	1.041730136	NA	0.296305768	NA	0.669017952	0.421021502	0.33565797	0.887237055	1.306954056	0.737717646	0.776103519	0.689550099	NA	0.095869949	0.520507856	1.553017737	1.821187925	1.964910602	1.814952473	1.788517184	1.10268737	0.835576171
C0JPT7	2120	S	Filamin A OS=Rattus norvegicus OX=10116 GN=Flna PE=1 SV=1	Flna	1	FADQHVPGS(1.0)PFSVK	6	6	S9	1.18e-05	1595.72538	7294943.188	6826828.938	7504916.438	7123982.563	15443467.56	17126882.19	16291826	15187348.5	10318704.75	11345698.56	9458473.906	10068935.13	6766405.125	7243201.094	6858427.375	6348728.875	0.716406041	0.673183386	0.72504599	0.684239202	0.699718655	1.665867548	1.752538866	1.675041973	1.626459365	1.679976938	0.984039706	1.066008702	0.895102514	0.986517816	0.982917184	0.641849303	0.715089565	0.656584208	0.658763186	0.668071565	2.400932042	2.6e-08
C0JPT7	2568	S	Filamin A OS=Rattus norvegicus OX=10116 GN=Flna PE=1 SV=1	Flna	1	S(1.0)NFTVDCSK	5	5	S1	0.0214007	1137.42822	1519629.875	1451897.5	1499219.375	1439723.375	1141132.75	1015441.438	1192290.625	936225.4375	2566311.25	2303514.25	2156001.25	2026882.5	967411	851286.8125	1045086.25	775598.875	1.051144836	1.008411381	1.020169399	0.973983441	1.013427264	0.867000265	0.731866119	0.863426697	0.706202269	0.792123837	1.723789285	1.524431186	1.437103767	1.398741228	1.521016367	0.646358569	0.591961165	0.704701888	0.566848659	0.62746757	0.781628702	0.015050247
B5DFK6	755	S	AP-3 complex subunit delta OS=Rattus norvegicus OX=10116 GN=Ap3d1 PE=1 SV=1	Ap3d1	1	HSS(1.0)LPTES(1.0)DEDIAPAQR	39	41	S3	0.000123878	2012.79982	943332.0625	1001695.219	1193845.25	1028873.438	133867.2656	513763.7188	684584.125	888679.4609	1164505.422	1375673.391	1084242.547	982111.5938	937020.8438	1095561.25	934210.1953	953889.7188	1.188810945	1.356417517	1.568398432	1.044794851	1.289605436	0.150626844	0.469672126	0.630086817	0.903676212	0.5385155	1.032816566	1.569705546	0.932469263	0.859136997	1.098532093	0.98095634	1.311971851	1.151341973	1.226505141	1.167693826	0.417581599	0.03878895
B5DFK6	754	S	AP-3 complex subunit delta OS=Rattus norvegicus OX=10116 GN=Ap3d1 PE=1 SV=1	Ap3d1	1	RHS(1.0)SLPTESDEDIAPAQR	2	2	S3	0.000569351	2248.86726	0	140004.0313	239373.1875	188503.9375	0	0	0	84180.89844	85484.79688	174601.1406	145626.6719	126642.3438	117076.0313	133395.9375	76381.82031	108595.1563	NA	1.309268391	2.171771952	1.321964669	1.601001671	NA	NA	NA	0.591168953	0.591168953	0.523601543	1.375879138	0.864926806	0.765087095	0.882373646	0.846445054	1.10321666	0.65009989	0.964299659	0.891015316	0.369249429	NA
B5DFG4	156	T	Heat shock 27kD protein family, member 7 (Cardiovascular) OS=Rattus norvegicus OX=10116 GN=Hspb7 PE=2 SV=1	Hspb7	1	RHPHT(1.0)EHVQQTFR	1	1	T5	0.0151591	1752.80783	27501.41211	0	0	0	36774.69141	50009.33203	57950.20703	54841.55469	138279.8906	145685.9219	246046.6094	0	33692.28516	0	0	0	0.247505043	NA	NA	NA	0.247505043	0.514932242	0.669528193	0.710853888	0.750628635	0.661485739	1.146928229	1.311896123	2.157721272	NA	1.538848541	0.624731804	NA	NA	NA	0.624731804	2.672615198	NA
B5DF63	148	S	Sarcolemmal membrane-associated protein OS=Rattus norvegicus OX=10116 GN=Slmap PE=1 SV=1	Slmap	1	SDVIHAPLPS(1.0)PVDK	16	16	S10	5.16e-06	1554.75635	561067	458403.4375	422656.2188	351672.5313	652036.625	461134.1563	489766.8438	440217.875	433461.5	311607.9375	333500.0313	391031.4688	488459.3125	493056.5313	589897.75	538979.8125	1.329264457	1.114908119	1.075052577	0.804394358	1.080904878	1.949619697	1.42583764	1.351901855	1.244092929	1.49286303	0.703035374	0.479607186	0.577436655	0.603059508	0.590784681	1.070261294	1.095182915	1.260639767	1.191816894	1.154475218	1.381123409	0.064399303
B5DF63	273	S	Sarcolemmal membrane-associated protein OS=Rattus norvegicus OX=10116 GN=Slmap PE=1 SV=1	Slmap	1	KLS(1.0)EVER	12	12	S3	0.0173499	940.44994	557365.9375	671028.5625	559355.5	537836.75	523595.1875	540338.1875	566451.3125	618244.875	349012.4063	481093.3125	0	87008.25781	438858.3438	487064.8125	528079.875	470168.9375	1.23820653	1.530341017	1.334093762	1.153551643	1.314048238	1.468011842	1.566622807	1.46613638	1.638331091	1.53477553	0.530790954	0.694324498	NA	0.125824419	0.45031329	0.901657885	1.014454795	1.058205172	0.974870595	0.987297112	1.16797503	0.052365236
B5DEZ8	496	S	Plexin domain containing 2 (Predicted) OS=Rattus norvegicus OX=10116 GN=Plxdc2 PE=1 SV=1	Plxdc2	1	RPS(1.0)RWPAMK	10	10	S3	0.00323332	1208.57582	1300931.5	1113139.438	1246315.375	1290329.875	938558.375	1550645.313	1177119.813	1069686.375	1258164.313	1047702.469	912842.0938	1219704.125	1350137.188	926448.5313	405770.7188	835146.9063	1.453275048	1.164477112	1.468638161	1.412323672	1.374678498	1.082979956	2.113303461	1.211115678	1.046750892	1.363537497	1.171990562	0.71095667	0.809441388	1.147741794	0.960032604	0.999662598	0.674742859	0.247816915	0.590814066	0.62825911	0.991895558	0.791765129
B4F795	5	S	Choline transporter-like protein 2 OS=Rattus norvegicus OX=10116 GN=Slc44a2 PE=2 SV=1	Slc44a2	1	MGKDS(1.0)QHYYGK	19	19	S5	0.00075937	1262.52014	358466.2109	33169.82813	329596.8906	73327.97852	319172.125	494671.2578	1073149.109	901834.0625	736410.4141	570426.5391	110946.1094	0	630637.6797	478136.7031	903196.9375	906226.1094	0.981859812	0.077282449	0.802472875	0.158456274	0.505017853	0.514462289	0.960213762	1.754362984	1.58077044	1.202452369	1.327725211	1.099433244	0.203906732	NA	0.877021729	1.102506411	0.789998042	1.547001522	1.556732225	1.24905955	2.381009627	0.13972002
B2RYD7	496	S	Dolichyl-diphosphooligosaccharide--protein glycotransferase OS=Rattus norvegicus OX=10116 GN=Stt3b PE=1 SV=1	Stt3b	1	ENPPVEDS(1.0)S(1.0)DEDDRR	112	82	S8	7.67e-05	1919.6692	676547.0234	2235226.375	2072499.578	1960270.773	0	1679999.508	1798089.305	2191614.375	2751571.375	3039623.156	4924140.406	3747462.57	2322193.906	2169104.93	1956155.336	2538231.523	0.28559982	1.05210947	0.896990481	0.812525186	0.761806239	NA	0.492023503	0.571603969	0.703814148	0.589147207	1.407820649	1.481862008	2.548686068	1.842170791	1.820134879	0.891673663	1.155194204	0.761992766	1.122618165	0.982869699	0.773355712	0.675508595
B2RYD7	497	S	Dolichyl-diphosphooligosaccharide--protein glycotransferase OS=Rattus norvegicus OX=10116 GN=Stt3b PE=1 SV=1	Stt3b	1	ENPPVEDS(1.0)S(1.0)DEDDRR	118	82	S9	7.67e-05	1919.6692	1191992.242	2844865.438	2584194.891	2572627.711	0	2391237.945	2289517.523	2569776.781	3272307.5	3432688.438	5484645.219	4095079.695	2819929.344	2668859.305	2398805.398	3047165.586	0.415596142	1.10595965	0.923754962	0.880715921	0.831506669	NA	0.57841244	0.601126795	0.681596561	0.620378598	1.38279816	1.382167076	2.344620696	1.662620317	1.693051562	0.894301217	1.173919337	0.771757155	1.113102155	0.988269966	0.746089745	0.40822171
B2GV22	16	S	Phosphatidylserine synthase 2 OS=Rattus norvegicus OX=10116 GN=Ptdss2 PE=1 SV=1	Ptdss2	1	VAGGSGSES(1.0)PLLEGR	18	47	S9	1.57e-06	1495.67883	7431316.75	6123433.625	6175477.75	5974198	5296907.813	6069772.438	5062899.5	4921404	6041696.625	6964933.375	7025586.625	6046851.125	5888672.5	6090622.75	6954628.375	5927902.125	1.275392389	1.077819441	1.111395377	1.010744957	1.118838041	0.7736264	0.914869789	0.649548731	0.620410379	0.739613825	1.033803895	1.22841595	5.37764526	1.053904578	2.17344242	1.064140381	0.680588857	0.992086096	0.77114228	0.876989404	0.661055307	0.005904845
B1WC16	512	S	BCL2-associated transcription factor 1, isoform CRA_a OS=Rattus norvegicus OX=10116 GN=Bclaf1 PE=1 SV=1	Bclaf1	1	ELFDYS(1.0)PPLHK	62	15	S6	6.87e-05	1666.82404	6316229	11253603.38	12491083.78	11493000.25	8819522.594	8132279.25	7579190.5	7821556.531	11660317	12273470.75	12250139.06	11840369.88	10542727.19	14145968.25	11532057.13	10070822.06	0.720570075	1.370538132	1.190512537	0.937675271	1.054824004	0.568291273	0.643646632	0.504618177	1.02684186	0.685849485	1.222552482	2.187596039	2.281395209	0.865557605	1.639275334	0.818646124	1.298498435	0.913170052	0.960297668	0.99765307	0.650202767	0.080949226
B1WC16	256	T	BCL2-associated transcription factor 1, isoform CRA_a OS=Rattus norvegicus OX=10116 GN=Bclaf1 PE=1 SV=1	Bclaf1	1	NT(1.0)PSQHSHSIQHS(1.0)PER	18	19	T2	0.00353747	2001.79641	587536.6875	0	344228.5313	0	327879.5156	696076.8594	1151747.438	943480.2813	1074831.813	720572.9844	1392242.906	0	759145.1563	0	728504.6719	624893.6406	0.904344055	NA	0.442650601	NA	0.673497328	0.285049666	0.74331476	1.034612366	1.671181221	0.933539503	1.520470537	1.732838366	3.498282383	NA	2.250530429	0.795331914	NA	0.778318869	0.803946964	0.792532582	1.386107211	0.748499951
B1WC16	190	T	BCL2-associated transcription factor 1, isoform CRA_a OS=Rattus norvegicus OX=10116 GN=Bclaf1 PE=1 SV=1	Bclaf1	0.987	SKSQEEPKDT(0.987)FEHDPSESIDEFNK	1	1	T10	0.0306743	2903.22548	174493.4531	80430.89844	107453.9375	89609.91406	152220.4531	142582.2344	220259.4375	0	83364.74219	251660.625	152196.0156	190553.625	97045.20313	175910.5938	47521.44531	119849.1797	1.50561787	0.740866073	0.774592798	0.552958294	0.893508759	0.74185015	0.853528256	1.109154031	NA	0.901510812	0.661084287	3.39259702	2.143779227	1.053574356	1.812758722	0.569947147	1.221287789	0.284611068	0.864357265	0.735050817	1.008955764	0.813653218
B1WC16	267	S	BCL2-associated transcription factor 1, isoform CRA_a OS=Rattus norvegicus OX=10116 GN=Bclaf1 PE=1 SV=1	Bclaf1	1	NT(1.0)PSQHSHSIQHS(1.0)PER	50	33	S13	2.72e-06	1921.83008	5249537.119	2540262.656	4357656.531	2449178.582	4647980.141	5709247.109	5529642.188	5279527.219	4972998.875	4029298.734	4413848.242	0	3046735.656	1665635.608	3472290.047	3595732.391	1.549360216	0.800370691	1.074483827	0.516954755	0.985292372	0.774824256	1.169033867	0.952467426	1.793157529	1.17237077	1.348927318	1.85798515	2.126620217	NA	1.777844228	0.612055848	0.395550359	0.711334553	0.88703621	0.651494242	1.189870948	0.516172649
B1WC16	496	S	BCL2-associated transcription factor 1, isoform CRA_a OS=Rattus norvegicus OX=10116 GN=Bclaf1 PE=1 SV=1	Bclaf1	1	EVQS(1.0)PEQVK	55	25	S4	3.29e-05	1251.59806	4711825.25	3105995.664	6339133.094	4877828.172	4963811.156	5397250.688	3885849.094	4927507.938	7172379.844	6623176.844	0	0	5055034.891	4787883.063	5167436.172	4887178.172	1.100415049	0.77437149	1.236837697	0.814694033	0.981579567	0.654772079	0.87449393	0.529632942	1.324300979	0.845799983	1.539463608	2.416657359	NA	NA	1.978060483	0.803556448	0.899707369	0.837662334	0.953999431	0.873731395	0.86167236	0.438106085
B1WC16	648	S	BCL2-associated transcription factor 1, isoform CRA_a OS=Rattus norvegicus OX=10116 GN=Bclaf1 PE=1 SV=1	Bclaf1	1	QKS(1.0)PEIHR	4	4	S3	0.0461016	1074.50918	0	6799.641113	0	0	59524.96484	0	47658.59766	74985.03125	68029.875	0	20188.16797	0	98795.01563	94048.875	79071.07031	76815.80469	NA	0.139101691	NA	NA	0.139101691	0.644276007	NA	0.53300125	1.653605293	0.943627517	1.198129408	NA	0.631543569	NA	0.914836489	1.288620918	1.450137747	1.051742427	1.23037766	1.255219688	6.78372425	NA
B1WC16	690	S	BCL2-associated transcription factor 1, isoform CRA_a OS=Rattus norvegicus OX=10116 GN=Bclaf1 PE=1 SV=1	Bclaf1	1	LRCDS(1.0)ADLR	12	12	S5	0.0192062	1185.5082	1137843.625	1234648.25	870654.3125	1278400.125	399849.9688	458981.5938	475412.4063	456403.6875	1140280.75	1005108.188	1236883.25	671504.75	973073.75	1093918.625	1034937.5	1047604.188	1.504362321	1.742586222	0.961681186	1.208752439	1.354345542	0.29858947	0.420999907	0.366827673	0.694402112	0.44520479	1.385544437	2.076175489	2.66956025	0.568893941	1.675043529	0.87567008	1.163711377	0.949752643	1.15768309	1.036704297	0.328723193	0.002140183
Q6AXS5	234	S	Plasminogen activator inhibitor 1 RNA-binding protein OS=Rattus norvegicus OX=10116 GN=Serbp1 PE=1 SV=2	Serbp1	1	DELTES(1.0)PK	27	20	S6	8.61e-08	2165.94992	4251929.438	2338838.313	2362899.391	1771477.234	683431.5469	1760607.703	212615.8359	1122707.742	1174066.336	2027209.758	170561.0781	194316.8125	1727411.305	1802389.328	1545194.367	1538841.492	4.88340498	1.660916688	1.597975212	1.158434126	2.325182752	0.388019245	0.835541148	0.099142875	0.554036995	0.469185066	0.821354186	1.189812632	0.113398075	0.107666408	0.558057825	1.146966358	1.247315787	1.723090836	1.074901197	1.298068544	0.201784167	0.023506714
B1PRL5	19	S	Caveolae-associated protein 4 OS=Rattus norvegicus OX=10116 GN=Cavin4 PE=1 SV=1	Cavin4	0.993	IHQNRLS(0.993)S(0.995)VTEDEDQDAALTIVTVLDR	5	5	S7	1.71e-05	3198.47156	3289684.5	3381630.375	2211477	2914951.25	0	0	0	904813.75	454706.0938	1002119.813	394462.4375	0	1380062.75	0	952473.5625	0	1.911334875	1.87715871	1.316786516	1.508858307	1.653534602	NA	NA	NA	0.504092349	0.504092349	0.292616739	0.539140223	0.238033542	NA	0.356596835	1.068112399	NA	0.606923236	NA	0.837517817	0.304857454	NA
B1PRL5	20	S	Caveolae-associated protein 4 OS=Rattus norvegicus OX=10116 GN=Cavin4 PE=1 SV=1	Cavin4	0.995	IHQNRLS(0.993)S(0.995)VTEDEDQDAALTIVTVLDR	5	5	S8	1.71e-05	3198.47156	3289684.5	3381630.375	2211477	2914951.25	0	0	0	904813.75	454706.0938	1002119.813	394462.4375	0	1380062.75	0	952473.5625	0	1.911334875	1.87715871	1.316786516	1.508858307	1.653534602	NA	NA	NA	0.504092349	0.504092349	0.292616739	0.539140223	0.238033542	NA	0.356596835	1.068112399	NA	0.606923236	NA	0.837517817	0.304857454	NA
Q6AXS5	197	S	Plasminogen activator inhibitor 1 RNA-binding protein OS=Rattus norvegicus OX=10116 GN=Serbp1 PE=1 SV=2	Serbp1	1	EFDRHS(1.0)GSDR	11	8	S6	0.000976363	1441.59683	2652568.344	51982.58447	3635389.406	4462431.063	149558.5625	242085.1406	201820.3477	1256448.266	1376914.982	1465829	0	0	2807996.91	3140888.369	2538230.305	2784926.047	2.458299533	0.029787705	1.983842859	2.354717495	1.706661898	0.068517428	0.092705372	0.075938563	0.500320366	0.184370432	0.777278201	0.694216162	NA	NA	0.735747181	1.504468403	1.753928303	2.283955324	1.569711532	1.778015891	0.108029852	0.174928365
B1PRL5	259	S	Caveolae-associated protein 4 OS=Rattus norvegicus OX=10116 GN=Cavin4 PE=1 SV=1	Cavin4	1	SIS(1.0)NATPSK	3	4	S3	0.0129004	984.43977	1078374.219	0	330644.5938	892266.1484	171092.1094	244833.9336	194440.4063	272427.0508	154166.5273	183643.0391	0	0	99309.35938	270616.8594	232620.3711	249499.1367	3.14455924	NA	0.988102774	2.31803147	2.150231161	0.449417839	0.684500457	0.601343872	0.761743736	0.624251476	0.497927634	0.495865971	NA	NA	0.496896803	0.385758986	0.801207674	0.743937289	0.789177774	0.680020431	0.290318309	0.015694611
B1H264	367	S	TBC1 domain family, member 17 OS=Rattus norvegicus OX=10116 GN=Tbc1d17 PE=1 SV=1	Tbc1d17	1	RNS(1.0)LLHGYR	6	6	S3	0.00130478	1195.57318	826665.6719	545551.75	776354	643189.7188	2325488.438	882985.9375	771743.5625	834912.375	610055.0625	891810.625	784665.6719	558941.6875	642758.5	0	477222.4375	0	1.086783084	0.598312474	0.835104599	0.683978199	0.801044589	3.428519864	1.03649648	0.929559775	0.886336899	1.570228254	0.732720492	0.994460434	0.691215922	0.468808598	0.721801361	1.004004529	NA	0.687696107	NA	0.845850318	1.960225781	0.188499804
Q6AXS5	219	S	Plasminogen activator inhibitor 1 RNA-binding protein OS=Rattus norvegicus OX=10116 GN=Serbp1 PE=1 SV=2	Serbp1	1	GGS(1.0)GSHNWGTVK	8	14	S3	0.00106633	1266.52629	691668.8125	49365.97656	0	46385.42578	522815.9688	676162.5195	0	0	41427.41016	392507.1094	0	470000.6914	536791.1094	667067.3594	745129.1953	592456.3125	2.707562193	0.119486527	NA	0.103385794	0.976811504	1.01169742	1.093704233	NA	NA	1.052700826	0.098780035	0.785183147	NA	0.887588975	0.590517386	1.214797224	1.573406922	2.832045267	1.410504721	1.757688534	1.077690856	0.45290613
B0BNM1	249	Y	NAD(P)H-hydrate epimerase OS=Rattus norvegicus OX=10116 GN=Naxe PE=2 SV=1	Naxe	1	Y(1.0)HYLGGR	12	12	Y1	0.00933571	945.39784	459019.0625	0	537285.4375	403033.3438	357436.8125	440949.2188	446443.9688	351556.5313	359158.6875	389932.875	0	200496.0156	301934.4688	317719.5625	272634.2188	322934.1563	1.995106985	NA	2.024482577	0.86545542	1.628348327	0.766192048	1.116751779	0.900679893	0.751716876	0.883835149	0.789706149	0.820389645	NA	0.463019546	0.691038446	1.089032652	1.164228243	1.036250525	1.149054353	1.109641443	0.54278015	0.08544291
B0BNE5	202	Y	S-formylglutathione hydrolase OS=Rattus norvegicus OX=10116 GN=Esd PE=2 SV=1	Esd	1	AY(1.0)DATCLVK	1	1	Y2	0.0230199	1120.47444	183114.7969	111781.9766	125876.9219	113584.2109	0	124714.8438	156057.2188	109928.4844	109009.3438	99516.24219	79291.07813	84145.82031	0	58982.13281	0	0	1.809108829	0.903853573	1.167977474	1.205130435	1.271517578	NA	1.089355461	1.302786689	0.888669632	1.093603927	0.968595408	0.82319852	0.60788883	0.625294747	0.756244376	NA	0.563616129	NA	NA	0.563616129	0.860077711	0.527819825
A7VJC2	102	S	Heterogeneous nuclear ribonucleoproteins A2/B1 OS=Rattus norvegicus OX=10116 GN=Hnrnpa2b1 PE=1 SV=1	Hnrnpa2b1	1	EES(1.0)GKPGAHVTVK	5	5	S3	0.000810646	1418.66754	359830.4688	328894	304922.0313	337592.1875	128460.8984	179626.9844	135750.875	127436.8828	180606.25	141656.2344	74565.10938	86515.89063	117331.6094	85609.5	68235.46094	92530.82031	2.0571471	1.818887728	1.735014156	1.865709128	1.869189528	0.694438881	1.015088085	0.749980645	0.750422774	0.802482597	1.04255765	0.901347091	0.50596435	0.548068012	0.749484276	0.654311606	0.504273317	0.346562275	0.546054886	0.512800521	0.429321149	8.47e-05
Q6AXS3	253	S	Protein DEK OS=Rattus norvegicus OX=10116 GN=Dek PE=1 SV=1	Dek	1	NKDESSEDEEKES(1.0)EEEQPPK	1	1	S13	0.000441902	2442.96681	0	46378.87109	94091.15625	101699.3125	0	0	0	40821.76953	141727.4688	129057.625	202217.5625	0	93020.63281	82074.57031	75614.49219	51060.35547	NA	0.514366859	1.015454079	1.122318459	0.884046466	NA	NA	NA	0.43177699	0.43177699	1.143220532	1.050346483	1.715727582	NA	1.303098199	0.878319998	0.781678334	0.954173978	0.647281095	0.815363351	0.488409836	NA
A2VD12	510	T	Pre-B-cell leukemia transcription factor-interacting protein 1 OS=Rattus norvegicus OX=10116 GN=Pbxip1 PE=1 SV=1	Pbxip1	1	EFT(1.0)GHWK	12	12	T3	0.0308403	984.39751	721049.875	770459.5	968398.25	804529.25	503135.6563	666081.375	673837.375	607700.25	1052985.5	1477621.375	1164635.125	1303361	587320.1875	454530.9063	455902.6563	312895.4063	0.863582017	0.945011674	1.150753925	1.045700402	1.001262004	0.476680822	0.817949984	0.762016167	0.775471493	0.708029616	1.29497156	1.677996797	1.56730184	1.868169716	1.602109978	0.961880755	0.598134339	0.661737737	0.489530584	0.677820854	0.707137206	0.041358597
A2VD12	145	S	Pre-B-cell leukemia transcription factor-interacting protein 1 OS=Rattus norvegicus OX=10116 GN=Pbxip1 PE=1 SV=1	Pbxip1	0.993	EHGCSS(0.993)S(0.993)DDDTDVDVEGLR	17	73	S6	0.000224743	2252.76866	300129.5703	1088564.609	1218897.008	1056068.781	0	263761.1953	699939.6406	1047154.512	690754.3906	1158509.32	1331187.641	905381.8672	1309659.633	1580795.844	1350095.172	1383800.863	0.274339131	1.019018943	1.105442525	1.047606848	0.861601862	NA	0.247201469	0.60410213	1.019830223	0.623711274	0.648339051	1.004079689	1.367233603	0.990430682	1.002520757	1.636987775	1.587639115	1.49561169	1.652322921	1.593140375	0.723897315	0.542334215
A2VD12	146	S	Pre-B-cell leukemia transcription factor-interacting protein 1 OS=Rattus norvegicus OX=10116 GN=Pbxip1 PE=1 SV=1	Pbxip1	0.993	EHGCSS(0.993)S(0.993)DDDTDVDVEGLR	17	73	S7	0.000224743	2252.76866	300129.5703	1088564.609	1218897.008	1056068.781	0	263761.1953	699939.6406	1047154.512	690754.3906	1158509.32	1331187.641	905381.8672	1309659.633	1580795.844	1350095.172	1383800.863	0.274339131	1.019018943	1.105442525	1.047606848	0.861601862	NA	0.247201469	0.60410213	1.019830223	0.623711274	0.648339051	1.004079689	1.367233603	0.990430682	1.002520757	1.636987775	1.587639115	1.49561169	1.652322921	1.593140375	0.723897315	0.542334215
A2RRU1	641	S	Glycogen [starch] synthase, muscle OS=Rattus norvegicus OX=10116 GN=Gys1 PE=1 SV=1	Gys1	1	YPRPAS(1.0)VPPS(1.0)PSLSR	128	114	S6	0.000322645	1770.79758	10255367.25	3677247.063	3885909.719	5790488.625	3702915.266	4086403.672	4022297.578	3584222.031	4329428.891	3570262.313	3483943.188	3760361.5	1568112.531	1398586.375	1435479.688	2351593.094	2.519579904	0.933145748	0.975043673	1.484311932	1.478020314	0.838504498	0.919348139	0.883588222	0.803424827	0.861216422	1.202006678	0.941611527	1.065815938	1.154897863	1.091083002	0.500798482	0.394555488	0.39724836	0.641956521	0.483639713	0.582682399	0.097479108
A2RRU1	711	S	Glycogen [starch] synthase, muscle OS=Rattus norvegicus OX=10116 GN=Gys1 PE=1 SV=1	Gys1	0.994	RSNS(0.994)VDTGPSSSLSTPTEPLS(1.0)PTSSLGEER	15	15	S4	1.43e-09	3155.4376	0	6349619.5	6233558.5	7699541.5	5365719	6662336	0	6690243.5	5869212	6791951.5	5709388	0	2323268.5	0	1727379.875	0	NA	1.098392475	1.066229213	1.345420391	1.170014026	0.828271511	1.021758932	NA	1.022293133	0.957441192	1.110808623	1.221094831	1.190649351	NA	1.174184268	0.50578781	NA	0.325863782	NA	0.415825796	0.818315995	0.119633388
A2RRU1	645	S	Glycogen [starch] synthase, muscle OS=Rattus norvegicus OX=10116 GN=Gys1 PE=1 SV=1	Gys1	1	YPRPAS(1.0)VPPS(1.0)PSLSR	170	54	S10	3.51e-05	1690.83125	11403079	5267377.5	4943591.719	7017398.5	5179495.609	5890395.391	5673832.391	5119781.563	4648955.391	4775549.438	4554137.656	4650108.563	2306277.273	1580372.891	2221267.922	3073054.656	2.178950303	1.039607466	0.964766537	1.399053683	1.395594497	0.912215328	1.030698056	0.969394377	0.892585955	0.951223429	1.003875655	0.979587557	1.083591459	1.11077308	1.044456937	0.572856139	0.34675812	0.478095087	0.652472177	0.512545381	0.681590126	0.128176202
Q6AXQ4	7	S	Myotubularin OS=Rattus norvegicus OX=10116 GN=Mtm1 PE=2 SV=2	Mtm1	1	MASSSAS(1.0)DCDAHPVER	1	1	S7	9.57e-05	1710.64252	354098.0625	0	0	0	53796.42188	88400.40625	93666.61719	70456.00781	107100.0859	80706.58594	75000.58594	110571.625	61039.57422	58662.25781	51229.85938	59574.47266	3.231948465	NA	NA	NA	3.231948465	0.479920531	0.732004245	0.933726702	0.903720928	0.762343101	1.187700336	0.777187312	0.737269133	1.210400579	0.97813934	0.785101239	0.543136443	0.613274799	0.538043913	0.619889099	0.235877245	NA
A1A5Q0	398	S	Leiomodin-2 OS=Rattus norvegicus OX=10116 GN=Lmod2 PE=1 SV=1	Lmod2	1	GT(1.0)PGSSPYAS(1.0)PR	21	46	S10	0.000561397	1256.53071	5971712.969	7417961.313	3180958.406	5961164.625	1486780.031	1826313.703	1664082.75	2135159.938	1832947.156	1941671.406	1792699.031	3788873.055	1322082.969	1600660.102	3530992.25	1257847.984	1.806223352	2.466179009	1.061332778	1.872613561	1.801587175	0.456194424	0.572990715	0.523244381	0.678375883	0.557701351	0.655333687	0.678877282	0.628473623	1.385384578	0.837017292	0.527672219	0.635158058	1.286712044	0.447638049	0.724295093	0.309561124	0.001102828
A1A5Q0	192	S	Leiomodin-2 OS=Rattus norvegicus OX=10116 GN=Lmod2 PE=1 SV=1	Lmod2	1	NTES(1.0)PAAIHPCGNPTVIEDALEK	15	16	S4	4.66e-08	2543.14836	906055.0625	402944.25	0	0	147690.7031	0	0	224782.7031	360280.8125	0	0	0	0	66115.96094	151269.8594	0	2.479075537	1.211846566	NA	NA	1.845461051	0.409938825	NA	NA	0.646049088	0.527993957	1.165242517	NA	NA	NA	1.165242517	NA	0.237329458	0.498654389	NA	0.367991923	0.286104091	0.124479969
A0A140UHX6	34	S	Spectrin beta chain OS=Rattus norvegicus OX=10116 GN=Sptb PE=1 SV=1	Sptb	0.997	WDAPDDELDNDS(0.997)SSAR	2	2	S12	0.000212978	1872.69197	0	359397.7188	329473.9063	395410.9063	0	279820.8438	445585.9688	343778.9688	0	249193.0781	196634.0313	274257.3125	1353370.125	549197.1875	492023.25	511702.5938	NA	0.673192508	0.723262483	0.992506788	0.796320593	NA	0.514497776	0.796447804	0.576010128	0.628985236	NA	0.626725138	0.641523153	0.784310364	0.684186218	3.075143876	1.332844724	1.154152521	1.091564875	1.663426499	0.789864336	0.248782208
A0A140UHX6	2081	T	Spectrin beta chain OS=Rattus norvegicus OX=10116 GN=Sptb PE=1 SV=1	Sptb	1	ERQT(1.0)PDRPTEEPGPQEEEGETAGEAPQVHHAATER	46	49	T4	1.48e-10	3945.72713	12761702.25	9894977	9526300.188	9352791.375	8436770.125	6443245.813	7915611.375	8757107.75	8960938.625	7659771.813	8325535	7948453.75	5626191.625	4753558.938	4396266.313	5393125	1.369813449	1.04514441	1.179225142	1.323803862	1.229496716	0.942374069	0.668044965	0.797825349	0.827387706	0.808908022	1.590717096	1.086311873	1.531663481	1.281769532	1.372615496	0.720876601	0.650530541	0.581512597	0.648738952	0.650414673	0.657918002	0.004173523
A0A140TAF0	163	Y	RCG62531, isoform CRA_g OS=Rattus norvegicus OX=10116 GN=Tpm3 PE=1 SV=1	Tpm3	1	KY(1.0)EEVAR	13	13	Y2	0.00416517	974.43429	2346833.25	20466.70898	590091.625	428649.0938	113558.6172	71574.73438	89612.16406	160594.0625	60789.10156	68669.79688	18030.05469	0	70152.70313	73612.53125	86073.26563	97146.72656	7.716097905	0.06603431	1.898564618	1.501565051	2.795565471	0.452543226	0.293251047	0.376963708	0.624430073	0.436797013	0.188024391	0.226875231	0.06110584	NA	0.158668487	0.233706539	0.24459728	0.282018781	0.351908422	0.278057755	0.15624639	0.381588402
A0A140TAF0	222	Y	RCG62531, isoform CRA_g OS=Rattus norvegicus OX=10116 GN=Tpm3 PE=1 SV=1	Tpm3	1	EDKY(1.0)EEEIK	48	32	Y4	0.00105784	1262.51881	1966481	2211903	2515036.281	1573271.578	3016589.906	3085838.688	3176983.5	2591290.719	2388245.531	1962381.813	1113130.484	775293.8984	1706076.609	1584659.656	1823980.406	1883908.719	0.887689992	0.979814306	1.110980046	0.756662151	0.933786624	1.650487799	1.735837706	1.834862843	1.383332365	1.651130179	1.014199778	0.8901453	0.517949986	0.375821928	0.699529248	0.780334943	0.722922837	0.820513992	0.93695216	0.815180983	1.768209285	0.001312928
A0A0H2UHR2	182	T	Myozenin 3 OS=Rattus norvegicus OX=10116 GN=Myoz3 PE=3 SV=1	Myoz3	1	SHT(1.0)PIPR	27	41	T3	0.0809417	887.41349	42797531.31	4549135.375	17542954.69	17050489.94	32440686.16	35426690.5	57117997.5	65459383.38	41396771.38	27656688.81	1806071.398	4616922.641	33538340.92	32686351.52	33853776.63	37830228.61	1.268224601	0.142653803	0.490254612	0.473753602	0.593721655	0.770102395	0.800669465	1.451462348	1.734893046	1.189281813	1.658395555	1.206628774	0.073344649	0.200034545	0.784600881	1.400242587	1.366823965	1.261654883	1.597392267	1.406528426	2.003096576	0.116829514
A0A0G2QC21	776	S	Rho guanine nucleotide exchange factor 7 OS=Rattus norvegicus OX=10116 GN=Arhgef7 PE=1 SV=1	Arhgef7	1	KES(1.0)APQVLLPEEEK	33	33	S3	1.34e-07	1676.81426	2774306.625	2603693.625	2767294	2682684.125	2620374.688	3054772.375	2379124	2461838.25	3275436.5	3287075.875	3239386.125	3011455.625	1520353.125	1542654.813	1358342.656	1704599.688	1.840560573	1.35435332	0.932482681	1.572150892	1.424886867	1.0832741	0.994890831	0.87879067	0.864207653	0.955290813	0.929510974	1.152051314	1.096894797	1.804760434	1.24580438	0.561302283	0.531487531	0.662500024	0.581897506	0.584296836	0.670432745	0.052344973
A0A0G2KBB9	2236	T	Ankyrin 2 OS=Rattus norvegicus OX=10116 GN=Ank2 PE=1 SV=1	Ank2	1	ETIKVET(1.0)PTDIHSEK	14	15	T7	7.19e-05	1806.8521	425171.9375	405430.9063	357793	281645.375	256189.9531	249403.4219	217940.7969	257146.7813	355186.5625	334990.9688	371295.5938	355467	203563.4063	252898.9375	196997.7031	194523.0313	1.732364307	1.40771968	1.132211089	1.238663237	1.377739578	0.837197617	0.674604957	0.736145105	1.010320577	0.814567064	1.381842323	1.064391671	1.258595027	1.244780954	1.237402494	0.706779642	0.783874064	0.544168614	0.578249137	0.653267865	0.591234423	0.006227982
A0A0G2KB98	9	S	Glycogen synthase kinase-3 beta OS=Rattus norvegicus OX=10116 GN=Gsk3b PE=1 SV=1	Gsk3b	1	TTS(1.0)FAESCKPVQQPSAFGS(1.0)MK	23	3	S3	0.000610648	2384.02982	613549.8438	414974.7656	657601.9688	199921.5938	281583.2188	251537.5625	526918.5	506674.2656	196103.1563	458892.875	221362.0156	256774.8438	192930.6563	107203.1406	113391.5547	143027.8438	1.675933154	1.569239825	2.168879844	0.498097224	1.478037512	0.924226212	0.804287502	1.910746344	1.515094766	1.288588706	0.477082229	1.25089778	0.593957595	0.890034403	0.802993002	0.834689509	0.291595035	0.461298415	0.480074219	0.516914294	0.871824088	0.862851406
Q9WU49	32	S	Calcium-regulated heat stable protein 1 OS=Rattus norvegicus OX=10116 GN=Carhsp1 PE=1 SV=1	Carhsp1	1	DRS(1.0)PS(1.0)PLR	14	11	S5	0.0416913	1087.43332	272956.25	945100	938092.5	403144.5625	0	0	0	272279.2813	287545.75	859414.875	0	0	2474322.969	512882.9688	566118.375	645737.25	0.398454159	1.111482069	1.206783954	0.698961981	0.853920541	NA	NA	NA	0.35734793	0.35734793	0.333249228	0.961156125	NA	NA	0.647202677	4.070279353	0.64489347	0.826530007	0.865104346	1.601701794	0.418479135	NA
[truncated: 221 more rows]
[truncated: 8 more columns]
