# Supplementary material for: Proteomics and phosphoproteomics to study Tuina reverses capsule fibrosis in frozen shoulder: a research report based on rats
Source: Sci Rep. 2024 Jan 5;14:661. doi: 10.1038/s41598-023-50904-9 (PMC10770356; doi:10.1038/s41598-023-50904-9)
Supplement: Supplementary file 1 — Supplementary Tables. [file 41598_2023_50904_MOESM1_ESM.zip › Supplementary Tables/S11_Table.xls]

Cluster	Terms	Mapping	All.mapping	Background	All.background	Fold.enrich	p.value	Protein.IDs	Type
Cluster1	14-3-3 protein binding	1	93	1	341	3.67	0.273	D4A702	GO_MF
Cluster1	4-alpha-glucanotransferase activity	1	93	1	341	3.67	0.273	D4AEH9	GO_MF
Cluster1	5S rRNA binding	1	93	1	341	3.67	0.273	P05197	GO_MF
Cluster1	6-phosphofructokinase activity	1	93	1	341	3.67	0.273	P30835	GO_MF
Cluster1	AMP binding	1	93	5	341	0.73	0.799	P30835	GO_MF
Cluster1	ATP binding	12	93	35	341	1.26	0.214	A0A0G2K3K2 A0A0G2K9N9 A0A0G2KB98 D4A8A0 F1LRV9 F1M8F6 G3V6D8 G3V8B0 O08679 P11507 P30835 Q64578	GO_MF
Cluster1	ATP hydrolysis activity	8	93	23	341	1.28	0.269	A0A0G2K719 A0A0G2K9N9 F1LRV9 F1M8F6 G3V6D8 G3V8B0 P11507 Q64578	GO_MF
Cluster1	ATP-dependent activity, acting on DNA	1	93	5	341	0.73	0.799	A0A0G2K719	GO_MF
Cluster1	ATP-dependent activity, acting on RNA	1	93	2	341	1.83	0.472	A0A0G2K719	GO_MF
Cluster1	ATPase binding	2	93	7	341	1.05	0.612	A0A0G2K1Q7 Q9QZ86	GO_MF
Cluster1	ATPase-coupled transmembrane transporter activity	3	93	8	341	1.38	0.378	A0A0G2K9N9 P11507 Q64578	GO_MF
Cluster1	BAT3 complex binding	1	93	1	341	3.67	0.273	O70593	GO_MF
Cluster1	C2H2 zinc finger domain binding	1	93	1	341	3.67	0.273	A0A0G2K2M9	GO_MF
Cluster1	CTPase activity	1	93	1	341	3.67	0.273	A0A0G2K719	GO_MF
Cluster1	DNA binding	7	93	34	341	0.75	0.872	A0A0G2K719 A0A0G2K9N9 A7VJC2 P11507 Q32PX7 Q64578 Q6URK4	GO_MF
Cluster1	DNA helicase activity	1	93	3	341	1.22	0.617	A0A0G2K719	GO_MF
Cluster1	DNA polymerase binding	1	93	2	341	1.83	0.472	A7VJC2	GO_MF
Cluster1	DNA-binding transcription factor activity	3	93	11	341	1	0.616	A0A0G2K8R3 Q32PX7 Q4V7E8	GO_MF
Cluster1	G protein-coupled glutamate receptor binding	1	93	1	341	3.67	0.273	P0DP29	GO_MF
Cluster1	G protein-coupled receptor binding	6	93	10	341	2.2	0.0282	A0A0G2K8P3 A0A0G2K9N9 F1LSD3 P0DP29 P11507 Q64578	GO_MF
Cluster1	G-quadruplex RNA binding	1	93	1	341	3.67	0.273	Q5XI81	GO_MF
Cluster1	G-rich strand telomeric DNA binding	1	93	1	341	3.67	0.273	A7VJC2	GO_MF
Cluster1	GTP binding	1	93	6	341	0.61	0.854	D4A0F5	GO_MF
Cluster1	GTPase activating protein binding	1	93	1	341	3.67	0.273	P15791	GO_MF
Cluster1	GTPase activity	3	93	4	341	2.75	0.0634	A0A0G2K719 D4A0F5 P05197	GO_MF
Cluster1	GTPase binding	8	93	26	341	1.13	0.415	A0A0G2JUP3 A0A0G2K6R8 F1LUE2 G3V6S0 P0DP29 P11730 P15791 Q4V7E8	GO_MF
Cluster1	Hsp70 protein binding	1	93	2	341	1.83	0.472	O70593	GO_MF
Cluster1	LRR domain binding	1	93	1	341	3.67	0.273	Q4V7E8	GO_MF
Cluster1	Lys48-specific deubiquitinase activity	1	93	2	341	1.83	0.472	D3ZVQ0	GO_MF
Cluster1	N-acyltransferase activity	1	93	1	341	3.67	0.273	Q8K1Q0	GO_MF
Cluster1	N-terminal myristoylation domain binding	1	93	1	341	3.67	0.273	P0DP29	GO_MF
Cluster1	N6-methyladenosine-containing RNA binding	1	93	2	341	1.83	0.472	A7VJC2	GO_MF
Cluster1	NF-kappaB binding	2	93	4	341	1.83	0.3	A0A0G2KB98 Q9Z1W6	GO_MF
Cluster1	Notch binding	1	93	1	341	3.67	0.273	A0A0G2K8P3	GO_MF
Cluster1	P-type calcium transporter activity	3	93	5	341	2.2	0.127	A0A0G2K9N9 P11507 Q64578	GO_MF
Cluster1	P-type ion transporter activity	3	93	6	341	1.83	0.205	A0A0G2K9N9 P11507 Q64578	GO_MF
Cluster1	RNA binding	12	93	41	341	1.07	0.444	A0A0G2K719 A7VJC2 F1LN59 F1M8F6 P05197 P31000 P63326 Q32PX7 Q5XI81 Q6URK4 Q9QZ86 Q9Z1W6	GO_MF
Cluster1	RNA helicase activity	1	93	2	341	1.83	0.472	A0A0G2K719	GO_MF
Cluster1	RNA polymerase II complex binding	1	93	4	341	0.92	0.722	F1LM55	GO_MF
Cluster1	RNA polymerase binding	2	93	7	341	1.05	0.612	A0A0G2K8P3 F1LM55	GO_MF
Cluster1	RNA polymerase core enzyme binding	1	93	6	341	0.61	0.854	F1LM55	GO_MF
Cluster1	RNA stem-loop binding	1	93	1	341	3.67	0.273	A0A0G2K719	GO_MF
Cluster1	RNA strand annealing activity	2	93	3	341	2.44	0.182	A0A0G2K719 Q5XI81	GO_MF
Cluster1	RNA transmembrane transporter activity	1	93	1	341	3.67	0.273	Q6URK4	GO_MF
Cluster1	S-formylglutathione hydrolase activity	1	93	1	341	3.67	0.273	B0BNE5	GO_MF
Cluster1	S100 protein binding	2	93	2	341	3.67	0.0738	P11507 Q64578	GO_MF
Cluster1	SH3 domain binding	1	93	7	341	0.52	0.895	Q9QZM5	GO_MF
Cluster1	SMAD binding	1	93	3	341	1.22	0.617	F1M589	GO_MF
Cluster1	SUMO binding	1	93	1	341	3.67	0.273	F1M589	GO_MF
Cluster1	T cell receptor binding	1	93	1	341	3.67	0.273	A0A0G2JSM7	GO_MF
Cluster1	TBP-class protein binding	1	93	2	341	1.83	0.472	D4AAI5	GO_MF
Cluster1	TFIID-class transcription factor complex binding	1	93	1	341	3.67	0.273	Q9QZ86	GO_MF
Cluster1	Tat protein binding	1	93	2	341	1.83	0.472	A0A0G2K3K2	GO_MF
Cluster1	UTP binding	1	93	2	341	1.83	0.472	D4A8A0	GO_MF
Cluster1	actin binding	22	93	62	341	1.3	0.0758	A0A0G2JSM7 A0A0G2JW01 A0A0G2K7Q0 D3ZA38 D3ZZ68 D4A0F5 D4A4K6 D4A702 F1LMW7 F1LN42 F1LWK7 F1M8F6 G3V6D8 G3V6S0 G3V7U2 G3V818 P04692 P05197 P15205 P58775 Q8R4I6 Q923Z2	GO_MF
Cluster1	actin filament binding	13	93	34	341	1.4	0.0974	A0A0G2JSM7 A0A0G2JW01 A0A0G2K7Q0 D3ZA38 F1LMW7 F1LWK7 F1M8F6 G3V6D8 P04692 P05197 P58775 Q8R4I6 Q923Z2	GO_MF
Cluster1	actinin binding	4	93	16	341	0.92	0.678	A0A0G2K7Q0 D3ZA38 D4A4K6 D4A702	GO_MF
Cluster1	active ion transmembrane transporter activity	3	93	7	341	1.57	0.291	A0A0G2K9N9 P11507 Q64578	GO_MF
Cluster1	active transmembrane transporter activity	3	93	10	341	1.1	0.543	A0A0G2K9N9 P11507 Q64578	GO_MF
Cluster1	acyl-CoA dehydrogenase activity	1	93	1	341	3.67	0.273	Q63448	GO_MF
Cluster1	acyl-CoA oxidase activity	1	93	1	341	3.67	0.273	Q63448	GO_MF
Cluster1	acyltransferase activity	1	93	2	341	1.83	0.472	Q8K1Q0	GO_MF
Cluster1	adenyl nucleotide binding	12	93	37	341	1.19	0.286	A0A0G2K3K2 A0A0G2K9N9 A0A0G2KB98 D4A8A0 F1LRV9 F1M8F6 G3V6D8 G3V8B0 O08679 P11507 P30835 Q64578	GO_MF
Cluster1	adenyl ribonucleotide binding	12	93	37	341	1.19	0.286	A0A0G2K3K2 A0A0G2K9N9 A0A0G2KB98 D4A8A0 F1LRV9 F1M8F6 G3V6D8 G3V8B0 O08679 P11507 P30835 Q64578	GO_MF
Cluster1	adenylate cyclase activator activity	1	93	1	341	3.67	0.273	P0DP29	GO_MF
Cluster1	adenylate cyclase binding	1	93	2	341	1.83	0.472	P0DP29	GO_MF
Cluster1	adrenergic receptor binding	1	93	2	341	1.83	0.472	A0A0G2K8P3	GO_MF
Cluster1	alcohol binding	1	93	2	341	1.83	0.472	F1LQX8	GO_MF
Cluster1	alpha-actinin binding	4	93	15	341	0.98	0.622	A0A0G2K7Q0 D3ZA38 D4A4K6 D4A702	GO_MF
Cluster1	alpha-glucosidase activity	1	93	1	341	3.67	0.273	D4AEH9	GO_MF
Cluster1	amide binding	1	93	5	341	0.73	0.799	G3V836	GO_MF
Cluster1	amino acid binding	1	93	3	341	1.22	0.617	D4A8A0	GO_MF
Cluster1	amylo-alpha-1,6-glucosidase activity	1	93	1	341	3.67	0.273	D4AEH9	GO_MF
Cluster1	amyloid-beta binding	1	93	3	341	1.22	0.617	G3V836	GO_MF
Cluster1	anion binding	23	93	70	341	1.2	0.152	A0A0G2K3G0 A0A0G2K3K2 A0A0G2K9N9 A0A0G2KB98 D3ZGF1 D3ZQ55 D4A0F5 D4A8A0 F1LMW7 F1LQX8 F1LRV9 F1M8F6 G3V6D8 G3V6S0 G3V7U2 G3V8B0 O08679 P11507 P15205 P30835 Q2PS20 Q63448 Q64578	GO_MF
Cluster1	anion channel activity	1	93	1	341	3.67	0.273	D3ZF54	GO_MF
Cluster1	anion transmembrane transporter activity	1	93	5	341	0.73	0.799	D3ZF54	GO_MF
Cluster1	ankyrin binding	2	93	11	341	0.67	0.85	A0A0G2JUP3 G3V6S0	GO_MF
Cluster1	ankyrin repeat binding	1	93	1	341	3.67	0.273	D3ZF26	GO_MF
Cluster1	apolipoprotein binding	1	93	2	341	1.83	0.472	P35565	GO_MF
Cluster1	aspartate binding	1	93	1	341	3.67	0.273	D4A8A0	GO_MF
Cluster1	aspartate carbamoyltransferase activity	1	93	1	341	3.67	0.273	D4A8A0	GO_MF
Cluster1	basal transcription machinery binding	2	93	5	341	1.47	0.415	F1LM55 Q9QZ86	GO_MF
Cluster1	beta-2 adrenergic receptor binding	1	93	1	341	3.67	0.273	A0A0G2K8P3	GO_MF
Cluster1	beta-catenin binding	1	93	4	341	0.92	0.722	A0A0G2KB98	GO_MF
Cluster1	binding	85	93	303	341	1.03	0.239	A0A0G2JSM7 A0A0G2JUP3 A0A0G2JW01 A0A0G2JW88 A0A0G2K0N9 A0A0G2K1Q7 A0A0G2K2M9 A0A0G2K3G0 A0A0G2K3K2 A0A0G2K4U4 A0A0G2K5C8 A0A0G2K6R8 A0A0G2K719 A0A0G2K781 A0A0G2K7Q0 A0A0G2K8P3 A0A0G2K8R3 A0A0G2K9N9 A0A0G2KB98 A7VJC2 B0BNE5 D3Z9E1 D3ZA38 D3ZF26 D3ZGF1 D3ZM27 D3ZQ55 D3ZVQ0 D3ZZ68 D4A0F5 D4A4K6 D4A702 D4A8A0 D4AAI5 F1LM55 F1LMW7 F1LN42 F1LN59 F1LQX8 F1LRV9 F1LSD3 F1LTJ5 F1LUE2 F1LWK7 F1M589 F1M7P4 F…	GO_MF
Cluster1	cadherin binding	3	93	5	341	2.2	0.127	A0A0G2JUP3 A0A0G2K1Q7 Q9QZM5	GO_MF
Cluster1	calcium activated cation channel activity	1	93	1	341	3.67	0.273	D3ZF54	GO_MF
Cluster1	calcium channel activity	4	93	5	341	2.93	0.0208	A0A0G2K4U4 A0A0G2K5C8 F1LQX8 Q2PS20	GO_MF
Cluster1	calcium channel inhibitor activity	2	93	2	341	3.67	0.0738	F1LQX8 P0DP29	GO_MF
Cluster1	calcium channel regulator activity	3	93	3	341	3.67	0.0198	A0A0G2K5C8 F1LQX8 P0DP29	GO_MF
Cluster1	calcium ion binding	7	93	25	341	1.03	0.547	A0A0G2K5C8 A0A0G2K9N9 F1LQX8 P0DP29 P11507 P35565 Q64578	GO_MF
Cluster1	calcium ion transmembrane transporter activity	7	93	10	341	2.57	0.0053	A0A0G2K4U4 A0A0G2K5C8 A0A0G2K9N9 F1LQX8 P11507 Q2PS20 Q64578	GO_MF
Cluster1	calcium-dependent ATPase activity	1	93	1	341	3.67	0.273	G3V8B0	GO_MF
Cluster1	calcium-dependent protein binding	1	93	3	341	1.22	0.617	P0DP29	GO_MF
Cluster1	calcium-dependent protein kinase activity	3	93	3	341	3.67	0.0198	F1LUE2 P11730 P15791	GO_MF
Cluster1	calcium-induced calcium release activity	1	93	1	341	3.67	0.273	A0A0G2K5C8	GO_MF
Cluster1	calcium-release channel activity	3	93	3	341	3.67	0.0198	A0A0G2K5C8 F1LQX8 Q2PS20	GO_MF
Cluster1	calmodulin binding	5	93	14	341	1.31	0.326	F1LMW7 F1LUE2 G3V6D8 P11730 P15791	GO_MF
Cluster1	calmodulin-dependent protein kinase activity	3	93	3	341	3.67	0.0198	F1LUE2 P11730 P15791	GO_MF
Cluster1	carbamoyl-phosphate synthase (ammonia) activity	1	93	1	341	3.67	0.273	D4A8A0	GO_MF
Cluster1	carbohydrate binding	2	93	6	341	1.22	0.52	P30835 Q6P6V0	GO_MF
Cluster1	carbohydrate derivative binding	15	93	52	341	1.06	0.45	A0A0G2K3G0 A0A0G2K3K2 A0A0G2K9N9 A0A0G2KB98 D3ZGF1 D4A0F5 D4A8A0 F1LRV9 F1M8F6 G3V6D8 G3V8B0 O08679 P11507 P30835 Q64578	GO_MF
Cluster1	carbohydrate kinase activity	1	93	1	341	3.67	0.273	P30835	GO_MF
Cluster1	carbohydrate phosphatase activity	1	93	1	341	3.67	0.273	P30835	GO_MF
Cluster1	carboxyl- or carbamoyltransferase activity	1	93	1	341	3.67	0.273	D4A8A0	GO_MF
Cluster1	carboxylic acid binding	3	93	6	341	1.83	0.205	D3ZGF1 D4A8A0 Q63448	GO_MF
Cluster1	carboxylic ester hydrolase activity	1	93	1	341	3.67	0.273	B0BNE5	GO_MF
Cluster1	catalytic activity	29	93	114	341	0.93	0.747	A0A0G2JUP3 A0A0G2K719 A0A0G2K8P3 A0A0G2K8R3 A0A0G2K9N9 A0A0G2KB98 B0BNE5 D3ZVQ0 D4A0F5 D4A8A0 D4AEH9 F1LRV9 F1LUE2 F1M8F6 F1M951 G3V6D8 G3V6E1 G3V8B0 O08679 P05197 P0DP29 P11507 P11730 P15791 P30835 Q63448 Q64578 Q6P6V0 Q8K1Q0	GO_MF
Cluster1	catalytic activity, acting on DNA	1	93	6	341	0.61	0.854	A0A0G2K719	GO_MF
Cluster1	catalytic activity, acting on RNA	1	93	2	341	1.83	0.472	A0A0G2K719	GO_MF
Cluster1	catalytic activity, acting on a protein	13	93	45	341	1.06	0.46	A0A0G2JUP3 A0A0G2K8P3 A0A0G2K8R3 A0A0G2KB98 D3ZVQ0 D4A8A0 F1LUE2 F1M8F6 F1M951 G3V6D8 O08679 P11730 P15791	GO_MF
Cluster1	cation binding	12	93	52	341	0.85	0.817	A0A0G2K3G0 A0A0G2K5C8 A0A0G2K9N9 D4A8A0 F1LQX8 F1M589 O08679 P0DP29 P11507 P30835 P35565 Q64578	GO_MF
Cluster1	cation channel activity	5	93	6	341	3.06	0.00653	A0A0G2K4U4 A0A0G2K5C8 D3ZF54 F1LQX8 Q2PS20	GO_MF
Cluster1	cation transmembrane transporter activity	8	93	19	341	1.54	0.112	A0A0G2K4U4 A0A0G2K5C8 A0A0G2K9N9 D3ZF54 F1LQX8 P11507 Q2PS20 Q64578	GO_MF
Cluster1	cell adhesion mediator activity	1	93	1	341	3.67	0.273	D3Z9E1	GO_MF
Cluster1	cell adhesion molecule binding	8	93	15	341	1.96	0.0261	A0A0G2JUP3 A0A0G2K1Q7 A0A0G2KB98 D3Z9E1 F1LSD3 F1LTJ5 Q8R4I6 Q9QZM5	GO_MF
Cluster1	cell-matrix adhesion mediator activity	1	93	1	341	3.67	0.273	D3Z9E1	GO_MF
Cluster1	channel activity	6	93	8	341	2.75	0.00618	A0A0G2K4U4 A0A0G2K5C8 D3ZF54 F1LQX8 P0DP29 Q2PS20	GO_MF
Cluster1	channel inhibitor activity	4	93	4	341	3.67	0.00527	A0A0G2K8P3 F1LQX8 P0DP29 P15791	GO_MF
Cluster1	channel regulator activity	6	93	12	341	1.83	0.0757	A0A0G2K1Q7 A0A0G2K5C8 A0A0G2K8P3 F1LQX8 P0DP29 P15791	GO_MF
Cluster1	chaperone binding	2	93	5	341	1.47	0.415	G3V836 O70593	GO_MF
Cluster1	chloride channel activity	1	93	1	341	3.67	0.273	D3ZF54	GO_MF
Cluster1	chloride transmembrane transporter activity	1	93	3	341	1.22	0.617	D3ZF54	GO_MF
Cluster1	chromatin DNA binding	3	93	8	341	1.38	0.378	A0A0G2K9N9 P11507 Q64578	GO_MF
Cluster1	chromatin binding	4	93	22	341	0.67	0.896	A0A0G2K9N9 D3ZM27 P11507 Q64578	GO_MF
Cluster1	cobalt ion binding	1	93	2	341	1.83	0.472	F1M589	GO_MF
Cluster1	collagen binding	3	93	8	341	1.38	0.378	D3ZGF1 G3V7U2 P15205	GO_MF
Cluster1	cysteine-type endopeptidase activity	1	93	2	341	1.83	0.472	D3ZVQ0	GO_MF
Cluster1	cysteine-type peptidase activity	1	93	4	341	0.92	0.722	D3ZVQ0	GO_MF
Cluster1	cytokine receptor binding	1	93	3	341	1.22	0.617	D3ZGF1	GO_MF
Cluster1	cytoskeletal anchor activity	1	93	2	341	1.83	0.472	G3V7U2	GO_MF
Cluster1	cytoskeletal motor activity	5	93	10	341	1.83	0.104	F1LRV9 F1M8F6 G3V6D8 G3V6E1 G3V8B0	GO_MF
Cluster1	cytoskeletal protein binding	38	93	107	341	1.3	0.0155	A0A0G2JSM7 A0A0G2JUP3 A0A0G2JW01 A0A0G2JW88 A0A0G2K0N9 A0A0G2K1Q7 A0A0G2K3K2 A0A0G2K5C8 A0A0G2K7Q0 A0A0G2K8P3 A0A0G2KB98 D3ZA38 D3ZM27 D3ZZ68 D4A0F5 D4A4K6 D4A702 F1LMW7 F1LN42 F1LQX8 F1LWK7 F1M8F6 G3V6D8 G3V6S0 G3V7U2 G3V818 G3V836 G3V9G5 O08679 P04692 P05197 P0DP29 P15205 P15791 P58775 Q8R4I6 Q923Z2 Q9QZM5	GO_MF
Cluster1	cytoskeletal regulatory protein binding	1	93	1	341	3.67	0.273	P15205	GO_MF
Cluster1	deubiquitinase activity	1	93	4	341	0.92	0.722	D3ZVQ0	GO_MF
Cluster1	dihydroorotase activity	1	93	1	341	3.67	0.273	D4A8A0	GO_MF
Cluster1	disordered domain specific binding	4	93	8	341	1.83	0.145	P04692 P0DP29 P58775 Q923Z2	GO_MF
Cluster1	double-stranded RNA binding	5	93	7	341	2.62	0.0179	A0A0G2K719 F1M8F6 P31000 Q5XI81 Q9Z1W6	GO_MF
Cluster1	dynactin binding	1	93	3	341	1.22	0.617	A0A0G2KB98	GO_MF
Cluster1	dynein complex binding	1	93	2	341	1.83	0.472	A0A0G2KB98	GO_MF
Cluster1	endopeptidase activity	1	93	2	341	1.83	0.472	D3ZVQ0	GO_MF
Cluster1	endopeptidase inhibitor activity	1	93	7	341	0.52	0.895	A0A0G2K3G0	GO_MF
Cluster1	endopeptidase regulator activity	1	93	7	341	0.52	0.895	A0A0G2K3G0	GO_MF
Cluster1	enzyme activator activity	4	93	16	341	0.92	0.678	A0A0G2K719 O08679 P0DP29 Q9QZM5	GO_MF
Cluster1	enzyme binding	39	93	128	341	1.12	0.183	A0A0G2JSM7 A0A0G2JUP3 A0A0G2K1Q7 A0A0G2K3K2 A0A0G2K4U4 A0A0G2K5C8 A0A0G2K6R8 A0A0G2K8P3 A0A0G2KB98 A7VJC2 D3ZF26 D3ZGF1 D3ZM27 D4A0F5 D4A8A0 F1LM55 F1LMW7 F1LQX8 F1LUE2 F1M589 F1M951 G3V6S0 G3V7U2 G3V836 G3V8L3 O08679 P05197 P0DP29 P11507 P11730 P15205 P15791 P30835 P31000 Q4V7E8 Q64578 Q6P6V0 Q9QZ86 Q9QZM5	GO_MF
Cluster1	enzyme inhibitor activity	2	93	17	341	0.43	0.97	A0A0G2K3G0 F1LM55	GO_MF
Cluster1	enzyme regulator activity	6	93	38	341	0.58	0.975	A0A0G2K3G0 A0A0G2K719 F1LM55 O08679 P0DP29 Q9QZM5	GO_MF
Cluster1	epidermal growth factor receptor binding	1	93	1	341	3.67	0.273	D3ZGF1	GO_MF
Cluster1	eukaryotic initiation factor 4E binding	1	93	1	341	3.67	0.273	A0A0G2K719	GO_MF
Cluster1	extracellular matrix structural constituent	2	93	8	341	0.92	0.69	D3Z9E1 D3ZJB1	GO_MF
Cluster1	fatty acid binding	1	93	2	341	1.83	0.472	Q63448	GO_MF
Cluster1	filamin binding	1	93	4	341	0.92	0.722	D4A702	GO_MF
Cluster1	flavin adenine dinucleotide binding	1	93	3	341	1.22	0.617	Q63448	GO_MF
Cluster1	fructose binding	1	93	1	341	3.67	0.273	P30835	GO_MF
Cluster1	fructose-2,6-bisphosphate 2-phosphatase activity	1	93	1	341	3.67	0.273	P30835	GO_MF
Cluster1	fructose-6-phosphate binding	1	93	1	341	3.67	0.273	P30835	GO_MF
Cluster1	gated channel activity	6	93	7	341	3.14	0.00199	A0A0G2K4U4 A0A0G2K5C8 D3ZF54 F1LQX8 P0DP29 Q2PS20	GO_MF
Cluster1	glucose-6-phosphate isomerase activity	1	93	1	341	3.67	0.273	Q6P6V0	GO_MF
Cluster1	glucosidase activity	1	93	1	341	3.67	0.273	D4AEH9	GO_MF
Cluster1	glutamate receptor binding	6	93	8	341	2.75	0.00618	A0A0G2K8P3 A0A0G2KB98 G3V7U2 P0DP29 P15791 P35565	GO_MF
Cluster1	glutamine binding	1	93	1	341	3.67	0.273	D4A8A0	GO_MF
Cluster1	glycogen debranching enzyme activity	1	93	1	341	3.67	0.273	D4AEH9	GO_MF
Cluster1	glycosaminoglycan binding	2	93	8	341	0.92	0.69	A0A0G2K3G0 D3ZGF1	GO_MF
Cluster1	glycosyltransferase activity	1	93	4	341	0.92	0.722	D4AEH9	GO_MF
Cluster1	glycylpeptide N-tetradecanoyltransferase activity	1	93	1	341	3.67	0.273	Q8K1Q0	GO_MF
Cluster1	growth factor receptor binding	1	93	1	341	3.67	0.273	D3ZGF1	GO_MF
Cluster1	guanyl nucleotide binding	1	93	7	341	0.52	0.895	D4A0F5	GO_MF
Cluster1	guanyl ribonucleotide binding	1	93	7	341	0.52	0.895	D4A0F5	GO_MF
Cluster1	guanyl-nucleotide exchange factor activity	6	93	12	341	1.83	0.0757	A0A0G2JUP3 F1LUE2 G3V6S0 P0DP29 P11730 P15791	GO_MF
Cluster1	heat shock protein binding	1	93	6	341	0.61	0.854	O70593	GO_MF
Cluster1	helicase activity	1	93	5	341	0.73	0.799	A0A0G2K719	GO_MF
Cluster1	heme binding	1	93	5	341	0.73	0.799	A0A0G2K3G0	GO_MF
Cluster1	heparan sulfate proteoglycan binding	1	93	2	341	1.83	0.472	A0A0G2K3G0	GO_MF
Cluster1	heparin binding	1	93	5	341	0.73	0.799	A0A0G2K3G0	GO_MF
Cluster1	heterocyclic compound binding	26	93	98	341	0.97	0.626	A0A0G2K3G0 A0A0G2K3K2 A0A0G2K719 A0A0G2K9N9 A0A0G2KB98 A7VJC2 D4A0F5 D4A8A0 F1LN59 F1LRV9 F1M8F6 G3V6D8 G3V8B0 O08679 P05197 P11507 P30835 P31000 P63326 Q32PX7 Q5XI81 Q63448 Q64578 Q6URK4 Q9QZ86 Q9Z1W6	GO_MF
Cluster1	hexosyltransferase activity	1	93	4	341	0.92	0.722	D4AEH9	GO_MF
Cluster1	high voltage-gated calcium channel activity	1	93	2	341	1.83	0.472	A0A0G2K4U4	GO_MF
Cluster1	histone binding	1	93	5	341	0.73	0.799	G3V8L3	GO_MF
Cluster1	hyaluronic acid binding	1	93	1	341	3.67	0.273	D3ZGF1	GO_MF
Cluster1	hydrolase activity	18	93	53	341	1.25	0.153	A0A0G2K719 A0A0G2K9N9 B0BNE5 D3ZVQ0 D4A0F5 D4A8A0 D4AEH9 F1LRV9 F1M8F6 F1M951 G3V6D8 G3V6E1 G3V8B0 P05197 P11507 P11730 P30835 Q64578	GO_MF
Cluster1	hydrolase activity, acting on acid anhydrides	11	93	32	341	1.26	0.226	A0A0G2K719 A0A0G2K9N9 D4A0F5 F1LRV9 F1M8F6 G3V6D8 G3V6E1 G3V8B0 P05197 P11507 Q64578	GO_MF
Cluster1	hydrolase activity, acting on ester bonds	6	93	15	341	1.47	0.198	B0BNE5 F1M8F6 F1M951 G3V6D8 P11730 P30835	GO_MF
Cluster1	hydrolase activity, acting on glycosyl bonds	1	93	1	341	3.67	0.273	D4AEH9	GO_MF
Cluster1	identical protein binding	32	93	94	341	1.25	0.0566	A0A0G2JSM7 A0A0G2K3K2 A0A0G2K4U4 A0A0G2K5C8 A0A0G2K719 A0A0G2K781 A7VJC2 B0BNE5 D3Z9E1 D4A0F5 D4A8A0 F1LMW7 F1LQX8 F1LRV9 F1LUE2 F1M589 F1M8F6 G3V6D8 G3V8B0 G3V8L3 M0R557 O70593 P04692 P11730 P15791 P30835 P31000 P58775 Q5XI81 Q64578 Q8R4I6 Q923Z2	GO_MF
Cluster1	immunoglobulin binding	1	93	1	341	3.67	0.273	A0A0G2K3G0	GO_MF
Cluster1	inorganic anion transmembrane transporter activity	1	93	4	341	0.92	0.722	D3ZF54	GO_MF
Cluster1	inositol 1,3,4,5 tetrakisphosphate binding	1	93	1	341	3.67	0.273	F1LQX8	GO_MF
Cluster1	inositol 1,4,5 trisphosphate binding	1	93	1	341	3.67	0.273	F1LQX8	GO_MF
Cluster1	inositol hexakisphosphate binding	1	93	1	341	3.67	0.273	F1LQX8	GO_MF
Cluster1	inositol trisphosphate kinase activity	1	93	1	341	3.67	0.273	P0DP29	GO_MF
Cluster1	inositol-1,4,5-trisphosphate 3-kinase activity	1	93	1	341	3.67	0.273	P0DP29	GO_MF
Cluster1	integrin binding	4	93	8	341	1.83	0.145	A0A0G2KB98 D3Z9E1 F1LTJ5 Q8R4I6	GO_MF
Cluster1	integrin binding involved in cell-matrix adhesion	1	93	1	341	3.67	0.273	D3Z9E1	GO_MF
Cluster1	intermediate filament binding	2	93	5	341	1.47	0.415	G3V9G5 P31000	GO_MF
Cluster1	intracellular chloride channel activity	1	93	1	341	3.67	0.273	D3ZF54	GO_MF
Cluster1	intracellular ligand-gated ion channel activity	3	93	3	341	3.67	0.0198	A0A0G2K5C8 F1LQX8 Q2PS20	GO_MF
Cluster1	intramolecular oxidoreductase activity	1	93	2	341	1.83	0.472	Q6P6V0	GO_MF
Cluster1	intramolecular transferase activity	1	93	4	341	0.92	0.722	Q6P6V0	GO_MF
Cluster1	ion binding	27	93	95	341	1.04	0.433	A0A0G2K3G0 A0A0G2K3K2 A0A0G2K5C8 A0A0G2K9N9 A0A0G2KB98 D3ZGF1 D3ZQ55 D4A0F5 D4A8A0 F1LMW7 F1LQX8 F1LRV9 F1M589 F1M8F6 G3V6D8 G3V6S0 G3V7U2 G3V8B0 O08679 P0DP29 P11507 P15205 P30835 P35565 Q2PS20 Q63448 Q64578	GO_MF
Cluster1	ion channel activity	6	93	7	341	3.14	0.00199	A0A0G2K4U4 A0A0G2K5C8 D3ZF54 F1LQX8 P0DP29 Q2PS20	GO_MF
Cluster1	ion channel inhibitor activity	4	93	4	341	3.67	0.00527	A0A0G2K8P3 F1LQX8 P0DP29 P15791	GO_MF
Cluster1	ion channel regulator activity	6	93	11	341	2	0.0484	A0A0G2K1Q7 A0A0G2K5C8 A0A0G2K8P3 F1LQX8 P0DP29 P15791	GO_MF
Cluster1	ion gated channel activity	6	93	7	341	3.14	0.00199	A0A0G2K4U4 A0A0G2K5C8 D3ZF54 F1LQX8 P0DP29 Q2PS20	GO_MF
Cluster1	ion transmembrane transporter activity	9	93	21	341	1.57	0.0839	A0A0G2K4U4 A0A0G2K5C8 A0A0G2K9N9 D3ZF54 F1LQX8 P0DP29 P11507 Q2PS20 Q64578	GO_MF
Cluster1	ionotropic glutamate receptor binding	4	93	4	341	3.67	0.00527	A0A0G2K8P3 A0A0G2KB98 G3V7U2 P35565	GO_MF
Cluster1	isomerase activity	1	93	7	341	0.52	0.895	Q6P6V0	GO_MF
Cluster1	keratin filament binding	1	93	1	341	3.67	0.273	P31000	GO_MF
Cluster1	kinase activator activity	4	93	5	341	2.93	0.0208	A0A0G2K719 O08679 P0DP29 Q9QZM5	GO_MF
Cluster1	kinase activity	9	93	27	341	1.22	0.297	A0A0G2JUP3 A0A0G2KB98 D4A8A0 F1LUE2 O08679 P0DP29 P11730 P15791 P30835	GO_MF
Cluster1	kinase binding	16	93	58	341	1.01	0.535	A0A0G2JSM7 A0A0G2K3K2 A0A0G2K4U4 A0A0G2KB98 D3ZGF1 D3ZM27 F1LMW7 F1LUE2 F1M951 G3V7U2 P05197 P0DP29 P15205 P30835 P31000 Q9QZM5	GO_MF
Cluster1	kinase regulator activity	4	93	10	341	1.47	0.277	A0A0G2K719 O08679 P0DP29 Q9QZM5	GO_MF
Cluster1	kinesin binding	1	93	6	341	0.61	0.854	A0A0G2K3K2	GO_MF
Cluster1	ligand-gated calcium channel activity	3	93	3	341	3.67	0.0198	A0A0G2K5C8 F1LQX8 Q2PS20	GO_MF
Cluster1	ligand-gated cation channel activity	3	93	3	341	3.67	0.0198	A0A0G2K5C8 F1LQX8 Q2PS20	GO_MF
Cluster1	ligand-gated channel activity	4	93	4	341	3.67	0.00527	A0A0G2K5C8 F1LQX8 P0DP29 Q2PS20	GO_MF
Cluster1	ligand-gated ion channel activity	4	93	4	341	3.67	0.00527	A0A0G2K5C8 F1LQX8 P0DP29 Q2PS20	GO_MF
Cluster1	ligase activity	1	93	1	341	3.67	0.273	D4A8A0	GO_MF
Cluster1	ligase activity, forming carbon-nitrogen bonds	1	93	1	341	3.67	0.273	D4A8A0	GO_MF
Cluster1	lipid binding	9	93	28	341	1.18	0.342	D3ZQ55 F1LMW7 F1LQX8 G3V6S0 G3V7U2 O08679 P15205 Q2PS20 Q63448	GO_MF
Cluster1	lipoprotein particle receptor binding	2	93	3	341	2.44	0.182	F1LTJ5 G3V836	GO_MF
Cluster1	low-density lipoprotein particle receptor binding	2	93	3	341	2.44	0.182	F1LTJ5 G3V836	GO_MF
Cluster1	mRNA 3'-UTR AU-rich region binding	1	93	2	341	1.83	0.472	Q32PX7	GO_MF
Cluster1	mRNA 3'-UTR binding	4	93	10	341	1.47	0.277	A7VJC2 Q32PX7 Q5XI81 Q6URK4	GO_MF
Cluster1	mRNA 5'-UTR binding	3	93	3	341	3.67	0.0198	A0A0G2K719 A7VJC2 Q6URK4	GO_MF
Cluster1	mRNA CDS binding	1	93	1	341	3.67	0.273	A7VJC2	GO_MF
Cluster1	mRNA binding	6	93	24	341	0.92	0.681	A0A0G2K719 A7VJC2 F1LN59 Q32PX7 Q5XI81 Q6URK4	GO_MF
Cluster1	macromolecule transmembrane transporter activity	1	93	1	341	3.67	0.273	Q6URK4	GO_MF
Cluster1	magnesium ion binding	1	93	6	341	0.61	0.854	O08679	GO_MF
Cluster1	metal ion binding	11	93	48	341	0.84	0.817	A0A0G2K3G0 A0A0G2K5C8 A0A0G2K9N9 D4A8A0 F1LQX8 F1M589 O08679 P0DP29 P11507 P35565 Q64578	GO_MF
Cluster1	metal ion transmembrane transporter activity	7	93	13	341	1.97	0.0355	A0A0G2K4U4 A0A0G2K5C8 A0A0G2K9N9 F1LQX8 P11507 Q2PS20 Q64578	GO_MF
Cluster1	miRNA binding	1	93	2	341	1.83	0.472	A7VJC2	GO_MF
Cluster1	microfilament motor activity	5	93	6	341	3.06	0.00653	F1LRV9 F1M8F6 G3V6D8 G3V6E1 G3V8B0	GO_MF
Cluster1	microtubule binding	6	93	18	341	1.22	0.362	A0A0G2JW88 A0A0G2K5C8 D4A0F5 G3V6S0 G3V7U2 P15205	GO_MF
Cluster1	microtubule plus-end binding	1	93	5	341	0.73	0.799	A0A0G2K5C8	GO_MF
Cluster1	misfolded protein binding	1	93	2	341	1.83	0.472	G3V836	GO_MF
Cluster1	modified amino acid binding	4	93	6	341	2.44	0.0493	D3ZQ55 F1LMW7 O08679 Q2PS20	GO_MF
Cluster1	molecular adaptor activity	4	93	16	341	0.92	0.678	A0A0G2K1Q7 G3V7U2 G3V9G5 Q8R4I6	GO_MF
Cluster1	molecular function regulator	15	93	58	341	0.95	0.66	A0A0G2JUP3 A0A0G2K1Q7 A0A0G2K3G0 A0A0G2K5C8 A0A0G2K719 A0A0G2K8P3 F1LM55 F1LQX8 F1LUE2 G3V6S0 O08679 P0DP29 P11730 P15791 Q9QZM5	GO_MF
Cluster1	monocarboxylic acid binding	1	93	2	341	1.83	0.472	Q63448	GO_MF
Cluster1	monosaccharide binding	2	93	4	341	1.83	0.3	P30835 Q6P6V0	GO_MF
Cluster1	muscle alpha-actinin binding	4	93	10	341	1.47	0.277	A0A0G2K7Q0 D3ZA38 D4A4K6 D4A702	GO_MF
Cluster1	myosin II binding	1	93	2	341	1.83	0.472	O08679	GO_MF
Cluster1	myosin II heavy chain binding	1	93	2	341	1.83	0.472	O08679	GO_MF
Cluster1	myosin II tail binding	1	93	1	341	3.67	0.273	O08679	GO_MF
Cluster1	myosin binding	5	93	11	341	1.67	0.151	A0A0G2K7Q0 A0A0G2K8P3 F1LQX8 F1M8F6 O08679	GO_MF
Cluster1	myosin heavy chain binding	1	93	3	341	1.22	0.617	O08679	GO_MF
Cluster1	myosin light chain binding	1	93	1	341	3.67	0.273	F1M8F6	GO_MF
Cluster1	myosin phosphatase activity	2	93	3	341	2.44	0.182	F1M8F6 G3V6D8	GO_MF
Cluster1	myosin tail binding	1	93	1	341	3.67	0.273	O08679	GO_MF
Cluster1	myristoyltransferase activity	1	93	1	341	3.67	0.273	Q8K1Q0	GO_MF
Cluster1	nitric-oxide synthase binding	3	93	6	341	1.83	0.205	A0A0G2K3K2 P0DP29 P15791	GO_MF
Cluster1	nitric-oxide synthase regulator activity	1	93	3	341	1.22	0.617	P0DP29	GO_MF
Cluster1	nucleic acid binding	15	93	61	341	0.9	0.748	A0A0G2K719 A0A0G2K9N9 A7VJC2 F1LN59 F1M8F6 P05197 P11507 P31000 P63326 Q32PX7 Q5XI81 Q64578 Q6URK4 Q9QZ86 Q9Z1W6	GO_MF
Cluster1	nucleic acid transmembrane transporter activity	1	93	1	341	3.67	0.273	Q6URK4	GO_MF
Cluster1	nucleoside binding	2	93	8	341	0.92	0.69	D4A0F5 D4A8A0	GO_MF
Cluster1	nucleoside phosphate binding	14	93	46	341	1.12	0.361	A0A0G2K3K2 A0A0G2K9N9 A0A0G2KB98 D4A0F5 D4A8A0 F1LRV9 F1M8F6 G3V6D8 G3V8B0 O08679 P11507 P30835 Q63448 Q64578	GO_MF
Cluster1	nucleoside-triphosphatase activity	11	93	32	341	1.26	0.226	A0A0G2K719 A0A0G2K9N9 D4A0F5 F1LRV9 F1M8F6 G3V6D8 G3V6E1 G3V8B0 P05197 P11507 Q64578	GO_MF
Cluster1	nucleotide binding	14	93	46	341	1.12	0.361	A0A0G2K3K2 A0A0G2K9N9 A0A0G2KB98 D4A0F5 D4A8A0 F1LRV9 F1M8F6 G3V6D8 G3V8B0 O08679 P11507 P30835 Q63448 Q64578	GO_MF
Cluster1	organic acid binding	3	93	7	341	1.57	0.291	D3ZGF1 D4A8A0 Q63448	GO_MF
Cluster1	organic cyclic compound binding	26	93	101	341	0.94	0.705	A0A0G2K3G0 A0A0G2K3K2 A0A0G2K719 A0A0G2K9N9 A0A0G2KB98 A7VJC2 D4A0F5 D4A8A0 F1LN59 F1LRV9 F1M8F6 G3V6D8 G3V8B0 O08679 P05197 P11507 P30835 P31000 P63326 Q32PX7 Q5XI81 Q63448 Q64578 Q6URK4 Q9QZ86 Q9Z1W6	GO_MF
Cluster1	oxidoreductase activity	1	93	17	341	0.22	0.996	Q63448	GO_MF
Cluster1	p53 binding	2	93	3	341	2.44	0.182	A0A0G2KB98 P05197	GO_MF
Cluster1	passive transmembrane transporter activity	6	93	8	341	2.75	0.00618	A0A0G2K4U4 A0A0G2K5C8 D3ZF54 F1LQX8 P0DP29 Q2PS20	GO_MF
Cluster1	peptidase activity	1	93	5	341	0.73	0.799	D3ZVQ0	GO_MF
Cluster1	peptidase inhibitor activity	1	93	7	341	0.52	0.895	A0A0G2K3G0	GO_MF
Cluster1	peptidase regulator activity	1	93	8	341	0.46	0.924	A0A0G2K3G0	GO_MF
Cluster1	peptide binding	1	93	5	341	0.73	0.799	G3V836	GO_MF
Cluster1	phosphatase activator activity	1	93	2	341	1.83	0.472	P0DP29	GO_MF
Cluster1	phosphatase activity	5	93	12	341	1.53	0.204	F1M8F6 F1M951 G3V6D8 P11730 P30835	GO_MF
Cluster1	phosphatase binding	3	93	16	341	0.69	0.86	F1LQX8 G3V8L3 P31000	GO_MF
Cluster1	phosphatase regulator activity	1	93	6	341	0.61	0.854	P0DP29	GO_MF
Cluster1	phosphatidic acid binding	3	93	3	341	3.67	0.0198	D3ZQ55 O08679 Q2PS20	GO_MF
Cluster1	phosphatidylinositol 3-kinase binding	1	93	2	341	1.83	0.472	P0DP29	GO_MF
Cluster1	phosphatidylinositol binding	5	93	14	341	1.31	0.326	D3ZQ55 F1LQX8 G3V6S0 O08679 Q2PS20	GO_MF
Cluster1	phosphatidylinositol bisphosphate binding	4	93	10	341	1.47	0.277	D3ZQ55 G3V6S0 O08679 Q2PS20	GO_MF
Cluster1	phosphatidylinositol phosphate binding	4	93	12	341	1.22	0.422	D3ZQ55 G3V6S0 O08679 Q2PS20	GO_MF
Cluster1	phosphatidylinositol-3,4,5-trisphosphate binding	2	93	5	341	1.47	0.415	D3ZQ55 Q2PS20	GO_MF
Cluster1	phosphatidylinositol-3,5-bisphosphate binding	2	93	2	341	3.67	0.0738	D3ZQ55 Q2PS20	GO_MF
Cluster1	phosphatidylinositol-3-phosphate binding	2	93	2	341	3.67	0.0738	D3ZQ55 Q2PS20	GO_MF
Cluster1	phosphatidylinositol-4,5-bisphosphate binding	4	93	9	341	1.63	0.208	D3ZQ55 G3V6S0 O08679 Q2PS20	GO_MF
Cluster1	phosphatidylinositol-4-phosphate binding	2	93	3	341	2.44	0.182	D3ZQ55 Q2PS20	GO_MF
Cluster1	phosphatidylinositol-5-phosphate binding	2	93	2	341	3.67	0.0738	D3ZQ55 Q2PS20	GO_MF
Cluster1	phosphatidylserine binding	4	93	6	341	2.44	0.0493	D3ZQ55 F1LMW7 O08679 Q2PS20	GO_MF
Cluster1	phosphofructokinase activity	1	93	1	341	3.67	0.273	P30835	GO_MF
Cluster1	phospholipase binding	1	93	1	341	3.67	0.273	F1LUE2	GO_MF
Cluster1	phospholipid binding	8	93	21	341	1.4	0.183	D3ZQ55 F1LMW7 F1LQX8 G3V6S0 G3V7U2 O08679 P15205 Q2PS20	GO_MF
Cluster1	phosphoprotein binding	3	93	7	341	1.57	0.291	A0A0G2K4U4 A0A0G2K8P3 D3ZGF1	GO_MF
Cluster1	phosphoprotein phosphatase activity	4	93	9	341	1.63	0.208	F1M8F6 F1M951 G3V6D8 P11730	GO_MF
Cluster1	phosphoric ester hydrolase activity	5	93	13	341	1.41	0.263	F1M8F6 F1M951 G3V6D8 P11730 P30835	GO_MF
Cluster1	phosphoserine residue binding	1	93	1	341	3.67	0.273	A0A0G2K8P3	GO_MF
Cluster1	phosphothreonine residue binding	1	93	1	341	3.67	0.273	A0A0G2K8P3	GO_MF
Cluster1	poly(A) binding	1	93	2	341	1.83	0.472	A0A0G2K719	GO_MF
Cluster1	poly-purine tract binding	1	93	4	341	0.92	0.722	A0A0G2K719	GO_MF
Cluster1	potassium channel inhibitor activity	1	93	1	341	3.67	0.273	A0A0G2K8P3	GO_MF
Cluster1	potassium channel regulator activity	2	93	7	341	1.05	0.612	A0A0G2K1Q7 A0A0G2K8P3	GO_MF
Cluster1	pre-mRNA binding	1	93	2	341	1.83	0.472	A7VJC2	GO_MF
Cluster1	pre-mRNA intronic binding	1	93	1	341	3.67	0.273	A7VJC2	GO_MF
Cluster1	primary active transmembrane transporter activity	3	93	8	341	1.38	0.378	A0A0G2K9N9 P11507 Q64578	GO_MF
Cluster1	pristanoyl-CoA oxidase activity	1	93	1	341	3.67	0.273	Q63448	GO_MF
Cluster1	proline-rich region binding	1	93	3	341	1.22	0.617	A0A0G2K8P3	GO_MF
Cluster1	protease binding	2	93	5	341	1.47	0.415	A0A0G2K5C8 A0A0G2KB98	GO_MF
Cluster1	protein C-terminus binding	7	93	18	341	1.43	0.191	A0A0G2K8P3 F1LQX8 F1LTJ5 O70593 P11507 P31000 Q64578	GO_MF
Cluster1	protein N-terminus binding	8	93	14	341	2.1	0.0157	A0A0G2K2M9 G3V836 O08679 P04692 P0DP29 P58775 Q923Z2 Q9QZM5	GO_MF
Cluster1	protein binding	81	93	267	341	1.11	0.00977	A0A0G2JSM7 A0A0G2JUP3 A0A0G2JW01 A0A0G2JW88 A0A0G2K0N9 A0A0G2K1Q7 A0A0G2K2M9 A0A0G2K3G0 A0A0G2K3K2 A0A0G2K4U4 A0A0G2K5C8 A0A0G2K6R8 A0A0G2K719 A0A0G2K781 A0A0G2K7Q0 A0A0G2K8P3 A0A0G2K8R3 A0A0G2K9N9 A0A0G2KB98 A7VJC2 B0BNE5 D3Z9E1 D3ZA38 D3ZF26 D3ZGF1 D3ZM27 D3ZVQ0 D3ZZ68 D4A0F5 D4A4K6 D4A702 D4A8A0 D4AAI5 F1LM55 F1LMW7 F1LN42 F1LQX8 F1LRV9 F1LSD3 F1LTJ5 F1LUE2 F1LWK7 F1M589 F1M7P4 F1M8F6 F1M951 G…	GO_MF
Cluster1	protein dimerization activity	21	93	57	341	1.35	0.0556	A0A0G2JSM7 A0A0G2K719 A0A0G2K781 D4A0F5 F1LRV9 F1LUE2 F1M589 F1M7P4 F1M8F6 G3V6D8 G3V836 G3V8B0 O70593 P04692 P11730 P15791 P58775 Q5XI81 Q64578 Q8R4I6 Q923Z2	GO_MF
Cluster1	protein domain specific binding	13	93	51	341	0.93	0.679	A0A0G2K2M9 A0A0G2K4U4 A0A0G2K8P3 A0A0G2K8R3 D3ZF26 G3V818 P04692 P0DP29 P31000 P58775 Q4V7E8 Q923Z2 Q9QZM5	GO_MF
Cluster1	protein heterodimerization activity	14	93	25	341	2.05	0.00155	A0A0G2JSM7 D4A0F5 F1LRV9 F1M589 F1M7P4 F1M8F6 G3V6D8 G3V836 G3V8B0 O70593 P04692 P58775 Q5XI81 Q923Z2	GO_MF
Cluster1	protein homodimerization activity	19	93	51	341	1.37	0.0613	A0A0G2JSM7 A0A0G2K719 A0A0G2K781 D4A0F5 F1LRV9 F1LUE2 F1M589 F1M8F6 G3V6D8 G3V8B0 O70593 P04692 P11730 P15791 P58775 Q5XI81 Q64578 Q8R4I6 Q923Z2	GO_MF
Cluster1	protein kinase A binding	1	93	3	341	1.22	0.617	A0A0G2KB98	GO_MF
Cluster1	protein kinase A catalytic subunit binding	1	93	1	341	3.67	0.273	A0A0G2KB98	GO_MF
Cluster1	protein kinase B binding	1	93	4	341	0.92	0.722	D3ZM27	GO_MF
Cluster1	protein kinase C binding	2	93	8	341	0.92	0.69	A0A0G2JSM7 F1LMW7	GO_MF
Cluster1	protein kinase activator activity	4	93	4	341	3.67	0.00527	A0A0G2K719 O08679 P0DP29 Q9QZM5	GO_MF
Cluster1	protein kinase activity	7	93	22	341	1.17	0.391	A0A0G2JUP3 A0A0G2KB98 D4A8A0 F1LUE2 O08679 P11730 P15791	GO_MF
Cluster1	protein kinase binding	13	93	52	341	0.92	0.711	A0A0G2JSM7 A0A0G2K3K2 A0A0G2K4U4 A0A0G2KB98 D3ZGF1 D3ZM27 F1LMW7 F1LUE2 F1M951 P05197 P0DP29 P31000 Q9QZM5	GO_MF
Cluster1	protein kinase regulator activity	4	93	9	341	1.63	0.208	A0A0G2K719 O08679 P0DP29 Q9QZM5	GO_MF
Cluster1	protein phosphatase 1 binding	1	93	2	341	1.83	0.472	G3V8L3	GO_MF
Cluster1	protein phosphatase 2A binding	1	93	4	341	0.92	0.722	P31000	GO_MF
Cluster1	protein phosphatase activator activity	1	93	2	341	1.83	0.472	P0DP29	GO_MF
Cluster1	protein phosphatase binding	3	93	14	341	0.79	0.785	F1LQX8 G3V8L3 P31000	GO_MF
Cluster1	protein phosphatase regulator activity	1	93	6	341	0.61	0.854	P0DP29	GO_MF
Cluster1	protein phosphorylated amino acid binding	1	93	1	341	3.67	0.273	A0A0G2K8P3	GO_MF
Cluster1	protein self-association	2	93	4	341	1.83	0.3	O70593 Q5XI81	GO_MF
Cluster1	protein serine/threonine kinase activator activity	2	93	2	341	3.67	0.0738	A0A0G2K719 P0DP29	GO_MF
Cluster1	protein serine/threonine kinase activity	5	93	18	341	1.02	0.573	A0A0G2KB98 F1LUE2 O08679 P11730 P15791	GO_MF
Cluster1	protein serine/threonine phosphatase activity	3	93	5	341	2.2	0.127	F1M8F6 G3V6D8 P11730	GO_MF
Cluster1	protein tyrosine kinase activator activity	1	93	1	341	3.67	0.273	Q9QZM5	GO_MF
Cluster1	protein tyrosine phosphatase activity	1	93	2	341	1.83	0.472	F1M951	GO_MF
Cluster1	protein-containing complex binding	30	93	81	341	1.36	0.0185	A0A0G2JSM7 A0A0G2JW01 A0A0G2K3G0 A0A0G2K719 A0A0G2K7Q0 A0A0G2KB98 D3Z9E1 D3ZA38 D3ZF26 D3ZGF1 F1LM55 F1LMW7 F1LQX8 F1LTJ5 F1LWK7 F1M8F6 G3V6D8 G3V6S0 G3V7U2 G3V836 G3V9G5 O70593 P04692 P05197 P15205 P31000 P58775 Q8R4I6 Q923Z2 Q9QZM5	GO_MF
Cluster1	protein-macromolecule adaptor activity	4	93	13	341	1.13	0.493	A0A0G2K1Q7 G3V7U2 G3V9G5 Q8R4I6	GO_MF
Cluster1	proteoglycan binding	1	93	3	341	1.22	0.617	A0A0G2K3G0	GO_MF
Cluster1	purine nucleoside binding	1	93	7	341	0.52	0.895	D4A0F5	GO_MF
Cluster1	purine nucleotide binding	13	93	41	341	1.16	0.306	A0A0G2K3K2 A0A0G2K9N9 A0A0G2KB98 D4A0F5 D4A8A0 F1LRV9 F1M8F6 G3V6D8 G3V8B0 O08679 P11507 P30835 Q64578	GO_MF
Cluster1	purine ribonucleoside binding	1	93	7	341	0.52	0.895	D4A0F5	GO_MF
Cluster1	purine ribonucleoside triphosphate binding	13	93	38	341	1.25	0.202	A0A0G2K3K2 A0A0G2K9N9 A0A0G2KB98 D4A0F5 D4A8A0 F1LRV9 F1M8F6 G3V6D8 G3V8B0 O08679 P11507 P30835 Q64578	GO_MF
Cluster1	purine ribonucleotide binding	13	93	41	341	1.16	0.306	A0A0G2K3K2 A0A0G2K9N9 A0A0G2KB98 D4A0F5 D4A8A0 F1LRV9 F1M8F6 G3V6D8 G3V8B0 O08679 P11507 P30835 Q64578	GO_MF
Cluster1	pyrimidine nucleoside binding	1	93	2	341	1.83	0.472	D4A8A0	GO_MF
Cluster1	pyrimidine nucleotide binding	1	93	2	341	1.83	0.472	D4A8A0	GO_MF
Cluster1	pyrimidine ribonucleoside binding	1	93	2	341	1.83	0.472	D4A8A0	GO_MF
Cluster1	pyrimidine ribonucleotide binding	1	93	2	341	1.83	0.472	D4A8A0	GO_MF
Cluster1	pyrophosphatase activity	11	93	32	341	1.26	0.226	A0A0G2K719 A0A0G2K9N9 D4A0F5 F1LRV9 F1M8F6 G3V6D8 G3V6E1 G3V8B0 P05197 P11507 Q64578	GO_MF
Cluster1	rRNA binding	1	93	2	341	1.83	0.472	P05197	GO_MF
Cluster1	regulatory RNA binding	1	93	3	341	1.22	0.617	A7VJC2	GO_MF
Cluster1	regulatory region RNA binding	1	93	1	341	3.67	0.273	A7VJC2	GO_MF
Cluster1	ribonucleoprotein complex binding	2	93	11	341	0.67	0.85	A0A0G2K719 P05197	GO_MF
Cluster1	ribonucleoside binding	2	93	8	341	0.92	0.69	D4A0F5 D4A8A0	GO_MF
Cluster1	ribonucleotide binding	13	93	42	341	1.13	0.343	A0A0G2K3K2 A0A0G2K9N9 A0A0G2KB98 D4A0F5 D4A8A0 F1LRV9 F1M8F6 G3V6D8 G3V8B0 O08679 P11507 P30835 Q64578	GO_MF
Cluster1	ribosomal small subunit binding	1	93	3	341	1.22	0.617	A0A0G2K719	GO_MF
Cluster1	ribosome binding	1	93	2	341	1.83	0.472	P05197	GO_MF
Cluster1	scaffold protein binding	2	93	6	341	1.22	0.52	F1LQX8 P31000	GO_MF
Cluster1	sequence-specific DNA binding	2	93	15	341	0.49	0.948	A7VJC2 Q6URK4	GO_MF
Cluster1	sequence-specific single stranded DNA binding	1	93	1	341	3.67	0.273	A7VJC2	GO_MF
Cluster1	serine-type endopeptidase inhibitor activity	1	93	2	341	1.83	0.472	A0A0G2K3G0	GO_MF
Cluster1	signaling receptor binding	19	93	44	341	1.58	0.011	A0A0G2JSM7 A0A0G2K3G0 A0A0G2K8P3 A0A0G2K9N9 A0A0G2KB98 D3Z9E1 D3ZGF1 F1LSD3 F1LTJ5 G3V7U2 G3V836 G3V8L3 P0DP29 P11507 P15791 P35565 Q63448 Q64578 Q8R4I6	GO_MF
Cluster1	single-stranded DNA binding	2	93	7	341	1.05	0.612	A7VJC2 Q32PX7	GO_MF
Cluster1	single-stranded RNA binding	4	93	10	341	1.47	0.277	A0A0G2K719 A7VJC2 Q5XI81 Q6URK4	GO_MF
Cluster1	single-stranded telomeric DNA binding	1	93	1	341	3.67	0.273	A7VJC2	GO_MF
Cluster1	small GTPase binding	8	93	20	341	1.47	0.145	A0A0G2JUP3 A0A0G2K6R8 F1LUE2 G3V6S0 P0DP29 P11730 P15791 Q4V7E8	GO_MF
Cluster1	small molecule binding	17	93	58	341	1.07	0.407	A0A0G2K3K2 A0A0G2K9N9 A0A0G2KB98 D3ZGF1 D4A0F5 D4A8A0 F1LQX8 F1LRV9 F1M8F6 G3V6D8 G3V8B0 O08679 P11507 P30835 Q63448 Q64578 Q6P6V0	GO_MF
Cluster1	snoRNA binding	1	93	1	341	3.67	0.273	Q9QZ86	GO_MF
Cluster1	sodium channel inhibitor activity	2	93	2	341	3.67	0.0738	A0A0G2K8P3 P15791	GO_MF
Cluster1	sodium channel regulator activity	2	93	3	341	2.44	0.182	A0A0G2K8P3 P15791	GO_MF
Cluster1	spectrin binding	2	93	6	341	1.22	0.52	A0A0G2JSM7 A0A0G2K1Q7	GO_MF
Cluster1	store-operated calcium channel activity	1	93	1	341	3.67	0.273	A0A0G2K5C8	GO_MF
Cluster1	structural constituent of cytoskeleton	10	93	17	341	2.16	0.00501	A0A0G2JSM7 A0A0G2K1Q7 A0A0G2K3K2 D3ZA38 G3V6S0 G3V9G5 P04692 P31000 P58775 Q923Z2	GO_MF
Cluster1	structural constituent of eye lens	1	93	1	341	3.67	0.273	P31000	GO_MF
Cluster1	structural constituent of muscle	14	93	28	341	1.83	0.00639	A0A096MK15 A0A0G2JUP3 A0A0G2K7Q0 D3ZA38 D3ZM27 D3ZQ55 F1M1J2 F1M8F6 G3V9G5 P04466 P04692 P58775 Q8R4I6 Q923Z2	GO_MF
Cluster1	structural constituent of postsynapse	1	93	1	341	3.67	0.273	A0A0G2K3K2	GO_MF
Cluster1	structural constituent of ribosome	1	93	5	341	0.73	0.799	P63326	GO_MF
Cluster1	structural constituent of synapse	1	93	1	341	3.67	0.273	A0A0G2K3K2	GO_MF
Cluster1	structural molecule activity	31	93	71	341	1.6	0.000598	A0A096MK15 A0A0G2JSM7 A0A0G2JUP3 A0A0G2JW88 A0A0G2K1Q7 A0A0G2K3K2 A0A0G2K781 A0A0G2K7Q0 D3Z9E1 D3ZA38 D3ZJB1 D3ZM27 D3ZQ55 D4A0F5 F1LTJ5 F1M1J2 F1M7P4 F1M8F6 G3V6S0 G3V7U2 G3V8L3 G3V9G5 P04466 P04692 P15205 P31000 P58775 P63326 Q2PS20 Q8R4I6 Q923Z2	GO_MF
Cluster1	structural molecule activity conferring elasticity	4	93	8	341	1.83	0.145	A0A0G2K7Q0 D3Z9E1 D3ZA38 D3ZJB1	GO_MF
Cluster1	sugar-phosphatase activity	1	93	1	341	3.67	0.273	P30835	GO_MF
Cluster1	sulfur compound binding	1	93	7	341	0.52	0.895	A0A0G2K3G0	GO_MF
Cluster1	tRNA binding	1	93	1	341	3.67	0.273	P63326	GO_MF
Cluster1	tau protein binding	3	93	4	341	2.75	0.0634	A0A0G2KB98 G3V836 O08679	GO_MF
Cluster1	tau-protein kinase activity	2	93	2	341	3.67	0.0738	A0A0G2KB98 O08679	GO_MF
Cluster1	telomeric DNA binding	1	93	2	341	1.83	0.472	A7VJC2	GO_MF
Cluster1	tetrapyrrole binding	1	93	5	341	0.73	0.799	A0A0G2K3G0	GO_MF
Cluster1	thiol-dependent deubiquitinase	1	93	3	341	1.22	0.617	D3ZVQ0	GO_MF
Cluster1	thiolester hydrolase activity	1	93	1	341	3.67	0.273	B0BNE5	GO_MF
Cluster1	titin binding	5	93	5	341	3.67	0.00139	A0A0G2JUP3 A0A0G2K7Q0 D3ZM27 P0DP29 P15791	GO_MF
Cluster1	transcription coactivator activity	2	93	6	341	1.22	0.52	F1M589 Q9Z1W6	GO_MF
Cluster1	transcription coregulator activity	3	93	13	341	0.85	0.737	D3ZM27 F1M589 Q9Z1W6	GO_MF
Cluster1	transcription factor binding	9	93	22	341	1.5	0.11	A0A0G2JSM7 A0A0G2K3K2 A0A0G2K719 A0A0G2KB98 D3ZM27 D4AAI5 Q9QZ86 Q9QZM5 Q9Z1W6	GO_MF
Cluster1	transcription regulator activity	6	93	22	341	1	0.585	A0A0G2K8R3 D3ZM27 F1M589 Q32PX7 Q4V7E8 Q9Z1W6	GO_MF
Cluster1	transferase activity	13	93	44	341	1.08	0.42	A0A0G2JUP3 A0A0G2K8P3 A0A0G2K8R3 A0A0G2KB98 D4A8A0 D4AEH9 F1LUE2 O08679 P0DP29 P11730 P15791 P30835 Q8K1Q0	GO_MF
Cluster1	transforming growth factor beta receptor binding	1	93	1	341	3.67	0.273	D3ZGF1	GO_MF
Cluster1	transition metal ion binding	3	93	15	341	0.73	0.826	A0A0G2K3G0 D4A8A0 F1M589	GO_MF
Cluster1	translation elongation factor activity	1	93	1	341	3.67	0.273	P05197	GO_MF
Cluster1	translation factor activity, RNA binding	2	93	5	341	1.47	0.415	F1LN59 P05197	GO_MF
Cluster1	translation initiation factor activity	1	93	3	341	1.22	0.617	F1LN59	GO_MF
Cluster1	translation initiation factor binding	1	93	3	341	1.22	0.617	A0A0G2K719	GO_MF
Cluster1	translation regulator activity	1	93	2	341	1.83	0.472	Q5XI81	GO_MF
Cluster1	transmembrane transporter activity	10	93	23	341	1.59	0.0629	A0A0G2K4U4 A0A0G2K5C8 A0A0G2K9N9 D3ZF54 F1LQX8 P0DP29 P11507 Q2PS20 Q64578 Q6URK4	GO_MF
Cluster1	transmembrane transporter binding	8	93	20	341	1.47	0.145	A0A0G2K1Q7 A0A0G2K8P3 F1LUE2 O88588 P0DP29 P11730 P15791 Q8R4I6	GO_MF
Cluster1	transporter activity	10	93	30	341	1.22	0.28	A0A0G2K4U4 A0A0G2K5C8 A0A0G2K9N9 D3ZF54 F1LQX8 P0DP29 P11507 Q2PS20 Q64578 Q6URK4	GO_MF
Cluster1	troponin T binding	1	93	2	341	1.83	0.472	A0A0G2K0N9	GO_MF
Cluster1	tubulin binding	6	93	21	341	1.05	0.532	A0A0G2JW88 A0A0G2K5C8 D4A0F5 G3V6S0 G3V7U2 P15205	GO_MF
Cluster1	type 3 metabotropic glutamate receptor binding	1	93	1	341	3.67	0.273	P0DP29	GO_MF
Cluster1	ubiquitin binding	2	93	3	341	2.44	0.182	A0A0G2K8P3 D3ZVQ0	GO_MF
Cluster1	ubiquitin protein ligase activity	1	93	3	341	1.22	0.617	A0A0G2K8P3	GO_MF
Cluster1	ubiquitin protein ligase binding	6	93	16	341	1.38	0.25	A0A0G2KB98 D4A0F5 F1M589 G3V836 O08679 Q6P6V0	GO_MF
Cluster1	ubiquitin-like protein binding	3	93	4	341	2.75	0.0634	A0A0G2K8P3 D3ZVQ0 F1M589	GO_MF
Cluster1	ubiquitin-like protein ligase activity	1	93	3	341	1.22	0.617	A0A0G2K8P3	GO_MF
Cluster1	ubiquitin-like protein ligase binding	6	93	16	341	1.38	0.25	A0A0G2KB98 D4A0F5 F1M589 G3V836 O08679 Q6P6V0	GO_MF
Cluster1	ubiquitin-like protein transferase activity	2	93	6	341	1.22	0.52	A0A0G2K8P3 A0A0G2K8R3	GO_MF
Cluster1	ubiquitin-like protein-specific protease activity	1	93	4	341	0.92	0.722	D3ZVQ0	GO_MF
Cluster1	ubiquitin-protein transferase activity	2	93	5	341	1.47	0.415	A0A0G2K8P3 A0A0G2K8R3	GO_MF
Cluster1	unfolded protein binding	1	93	6	341	0.61	0.854	P35565	GO_MF
Cluster1	vinculin binding	2	93	3	341	2.44	0.182	D4A4K6 G3V9G5	GO_MF
Cluster1	voltage-gated calcium channel activity	1	93	2	341	1.83	0.472	A0A0G2K4U4	GO_MF
Cluster1	voltage-gated cation channel activity	1	93	2	341	1.83	0.472	A0A0G2K4U4	GO_MF
Cluster1	voltage-gated channel activity	1	93	2	341	1.83	0.472	A0A0G2K4U4	GO_MF
Cluster1	voltage-gated ion channel activity	1	93	2	341	1.83	0.472	A0A0G2K4U4	GO_MF
Cluster1	zinc ion binding	3	93	11	341	1	0.616	A0A0G2K3G0 D4A8A0 F1M589	GO_MF
Cluster2	14-3-3 protein binding	1	94	1	341	3.63	0.276	D4A702	GO_MF
Cluster2	2-oxoglutarate-dependent dioxygenase activity	1	94	1	341	3.63	0.276	Q5U2Q8	GO_MF
Cluster2	ADP binding	2	94	8	341	0.91	0.697	A0A0G2K654 D3ZBN0	GO_MF
Cluster2	AMP binding	2	94	5	341	1.45	0.422	A0A0G2K654 D3ZBN0	GO_MF
Cluster2	ATP binding	9	94	35	341	0.93	0.669	A0A0G2K654 D3ZBN0 D4A8A0 F1LRV9 G3V6D8 P82995 Q05096 Q6IMY8 Q6MG08	GO_MF
Cluster2	ATP hydrolysis activity	6	94	23	341	0.95	0.647	F1LRV9 G3V6D8 M0R6Z9 P82995 Q05096 Q6S3A0	GO_MF
Cluster2	ATPase binding	1	94	7	341	0.52	0.898	G3V8S6	GO_MF
Cluster2	C2H2 zinc finger domain binding	1	94	1	341	3.63	0.276	A0A0G2K2M9	GO_MF
Cluster2	CARD domain binding	1	94	1	341	3.63	0.276	Q66HG9	GO_MF
Cluster2	CTP binding	1	94	1	341	3.63	0.276	P82995	GO_MF
Cluster2	DNA binding	7	94	34	341	0.75	0.88	A0A0G2JYK0 A0A0G2K654 D3ZBN0 F1LST4 Q3KRF2 Q6IMY8 Q9JJ54	GO_MF
Cluster2	DNA polymerase binding	1	94	2	341	1.81	0.476	P82995	GO_MF
Cluster2	DNA-binding transcription factor activity	1	94	11	341	0.33	0.973	A0A0G2K8R3	GO_MF
Cluster2	GDP binding	1	94	1	341	3.63	0.276	G3V7G0	GO_MF
Cluster2	GDP-dissociation inhibitor binding	1	94	1	341	3.63	0.276	P82995	GO_MF
Cluster2	GTP binding	3	94	6	341	1.81	0.21	A0A0G2K654 D3ZBN0 P82995	GO_MF
Cluster2	GTPase activating protein binding	1	94	1	341	3.63	0.276	P15791	GO_MF
Cluster2	GTPase activator activity	3	94	6	341	1.81	0.21	B1PRL5 Q4KLN7 Q66H91	GO_MF
Cluster2	GTPase binding	6	94	26	341	0.84	0.773	A0A0G2JUP3 F1LR42 P15791 P82995 Q66H91 Q9WVE9	GO_MF
Cluster2	GTPase regulator activity	3	94	7	341	1.55	0.297	B1PRL5 Q4KLN7 Q66H91	GO_MF
Cluster2	Hsp90 protein binding	1	94	4	341	0.91	0.727	F1LST4	GO_MF
Cluster2	MAP kinase kinase activity	1	94	1	341	3.63	0.276	Q925D6	GO_MF
Cluster2	N6-methyladenosine-containing RNA binding	1	94	2	341	1.81	0.476	A0A0G2JXW4	GO_MF
Cluster2	NADHX epimerase activity	1	94	1	341	3.63	0.276	B0BNM1	GO_MF
Cluster2	NADPHX epimerase activity	1	94	1	341	3.63	0.276	B0BNM1	GO_MF
Cluster2	PH domain binding	1	94	1	341	3.63	0.276	D3ZM69	GO_MF
Cluster2	RNA binding	12	94	41	341	1.06	0.462	A0A0G2JSR7 A0A0G2JXW4 D4A720 F1LST4 P31000 P82995 Q3KRF2 Q4KM38 Q6AXS5 Q6IMY8 Q6MG08 Q9JJ54	GO_MF
Cluster2	RNA polymerase II C-terminal domain binding	1	94	3	341	1.21	0.621	Q6IMY8	GO_MF
Cluster2	RNA polymerase II complex binding	1	94	4	341	0.91	0.727	Q6IMY8	GO_MF
Cluster2	RNA polymerase binding	1	94	7	341	0.52	0.898	Q6IMY8	GO_MF
Cluster2	RNA polymerase core enzyme binding	1	94	6	341	0.6	0.858	Q6IMY8	GO_MF
Cluster2	RS domain binding	1	94	2	341	1.81	0.476	Q4KM38	GO_MF
Cluster2	Rho GDP-dissociation inhibitor binding	1	94	1	341	3.63	0.276	P82995	GO_MF
Cluster2	SH2 domain binding	1	94	1	341	3.63	0.276	F1LR42	GO_MF
Cluster2	SH3 domain binding	5	94	7	341	2.59	0.0188	D4A7X7 F1LR42 F1LST4 Q62952 Q9QZM5	GO_MF
Cluster2	SNAP receptor activity	1	94	1	341	3.63	0.276	Q4KM74	GO_MF
Cluster2	SNARE binding	1	94	2	341	1.81	0.476	Q4KM74	GO_MF
Cluster2	TBP-class protein binding	1	94	2	341	1.81	0.476	M0R9L0	GO_MF
Cluster2	TFIIH-class transcription factor complex binding	1	94	1	341	3.63	0.276	Q6IMY8	GO_MF
Cluster2	TPR domain binding	1	94	1	341	3.63	0.276	P82995	GO_MF
Cluster2	UFM1 transferase activity	1	94	1	341	3.63	0.276	A0A0G2K266	GO_MF
Cluster2	UTP binding	2	94	2	341	3.63	0.0754	D4A8A0 P82995	GO_MF
Cluster2	actin binding	26	94	62	341	1.52	0.00501	A0A0G2JWK7 A0A0G2JZ38 A0A0G2K5P5 A0A0G2K7Q0 A0A140TAF0 A1A5Q0 D3ZA38 D3ZM69 D3ZZ68 D4A702 D4A7X7 D4A8Y1 F1LMW7 F1LST4 F1M155 G3V6D8 G3V7K1 M0R6Z9 P09495 P15205 P58775 Q05096 Q6IMY8 Q6PCU4 Q6S3A0 Q9JK25	GO_MF
Cluster2	actin filament binding	16	94	34	341	1.71	0.00839	A0A0G2JWK7 A0A0G2K5P5 A0A0G2K7Q0 A0A140TAF0 D3ZA38 D4A7X7 D4A8Y1 F1LMW7 F1M155 G3V6D8 G3V7K1 M0R6Z9 P09495 P58775 Q05096 Q6S3A0	GO_MF
Cluster2	actin monomer binding	1	94	1	341	3.63	0.276	A1A5Q0	GO_MF
Cluster2	actinin binding	8	94	16	341	1.81	0.0432	A0A0G2K5P5 A0A0G2K7Q0 D3ZA38 D4A702 D4A7X7 D4A8Y1 G3V7K1 P47875	GO_MF
Cluster2	adenyl deoxyribonucleotide binding	3	94	3	341	3.63	0.0205	A0A0G2K654 D3ZBN0 P82995	GO_MF
Cluster2	adenyl nucleotide binding	9	94	37	341	0.88	0.742	A0A0G2K654 D3ZBN0 D4A8A0 F1LRV9 G3V6D8 P82995 Q05096 Q6IMY8 Q6MG08	GO_MF
Cluster2	adenyl ribonucleotide binding	9	94	37	341	0.88	0.742	A0A0G2K654 D3ZBN0 D4A8A0 F1LRV9 G3V6D8 P82995 Q05096 Q6IMY8 Q6MG08	GO_MF
Cluster2	alpha-actinin binding	8	94	15	341	1.93	0.0279	A0A0G2K5P5 A0A0G2K7Q0 D3ZA38 D4A702 D4A7X7 D4A8Y1 G3V7K1 P47875	GO_MF
Cluster2	amide binding	1	94	5	341	0.73	0.803	P19945	GO_MF
Cluster2	amino acid binding	2	94	3	341	2.42	0.185	D4A8A0 Q62952	GO_MF
Cluster2	anion binding	17	94	70	341	0.88	0.798	A0A0G2JZH3 A0A0G2K654 D3ZBN0 D4A8A0 F1LMS5 F1LMW7 F1LRV9 F1LST4 G3V6D8 G3V7G0 P15205 P82995 Q05096 Q62952 Q6AXQ4 Q6IMY8 Q6MG08	GO_MF
Cluster2	ankyrin binding	3	94	11	341	0.99	0.624	A0A0G2JUP3 D4A8Y1 Q6S3A0	GO_MF
Cluster2	apolipoprotein binding	2	94	2	341	3.63	0.0754	F1LST4 P35565	GO_MF
Cluster2	aspartate binding	1	94	1	341	3.63	0.276	D4A8A0	GO_MF
Cluster2	aspartate carbamoyltransferase activity	1	94	1	341	3.63	0.276	D4A8A0	GO_MF
Cluster2	basal transcription machinery binding	1	94	5	341	0.73	0.803	Q6IMY8	GO_MF
Cluster2	beta-catenin binding	1	94	4	341	0.91	0.727	A0A0G2K4X8	GO_MF
Cluster2	beta-tubulin binding	2	94	2	341	3.63	0.0754	D4A9M6 Q6PCU4	GO_MF
Cluster2	binding	86	94	303	341	1.03	0.227	A0A0G2JSR7 A0A0G2JUP3 A0A0G2JW88 A0A0G2JWK7 A0A0G2JXW4 A0A0G2JYK0 A0A0G2JZ38 A0A0G2JZH3 A0A0G2K2M9 A0A0G2K4X8 A0A0G2K5C8 A0A0G2K5P5 A0A0G2K654 A0A0G2K7Q0 A0A0G2K8R3 A0A0G2K9B2 A0A140TAF0 A1A5Q0 B0BNM1 D3ZA38 D3ZBN0 D3ZDI7 D3ZM69 D3ZZ68 D4A702 D4A720 D4A7X7 D4A8A0 D4A8G5 D4A8Y1 D4A9M6 D4AA52 F1LM84 F1LMS5 F1LMW7 F1LR42 F1LRV9 F1LRZ7 F1LST4 F1M155 G3V6D8 G3V792 G3V7G0 G3V7K1 G3V8L3 G3V8S6 G3V9G5 M0…	GO_MF
Cluster2	brain-derived neurotrophic factor binding	1	94	1	341	3.63	0.276	D4AA52	GO_MF
Cluster2	cadherin binding	2	94	5	341	1.45	0.422	A0A0G2JUP3 Q9QZM5	GO_MF
Cluster2	calcium channel activity	1	94	5	341	0.73	0.803	A0A0G2K5C8	GO_MF
Cluster2	calcium channel regulator activity	1	94	3	341	1.21	0.621	A0A0G2K5C8	GO_MF
Cluster2	calcium ion binding	13	94	25	341	1.89	0.00628	A0A0G2JZH3 A0A0G2K5C8 A0A0G2K654 D3ZBN0 D4A8Y1 F1LMS5 G3V8S6 P02625 P09495 P35565 Q5U2Q8 Q5XIH1 Q9WVE9	GO_MF
Cluster2	calcium ion transmembrane transporter activity	1	94	10	341	0.36	0.962	A0A0G2K5C8	GO_MF
Cluster2	calcium-dependent protein kinase activity	1	94	3	341	1.21	0.621	P15791	GO_MF
Cluster2	calcium-induced calcium release activity	1	94	1	341	3.63	0.276	A0A0G2K5C8	GO_MF
Cluster2	calcium-release channel activity	1	94	3	341	1.21	0.621	A0A0G2K5C8	GO_MF
Cluster2	calmodulin binding	5	94	14	341	1.3	0.335	D4A8Y1 F1LMW7 G3V6D8 P15791 Q05096	GO_MF
Cluster2	calmodulin-dependent protein kinase activity	1	94	3	341	1.21	0.621	P15791	GO_MF
Cluster2	carbamoyl-phosphate synthase (ammonia) activity	1	94	1	341	3.63	0.276	D4A8A0	GO_MF
Cluster2	carbohydrate derivative binding	14	94	52	341	0.98	0.604	A0A0G2JZH3 A0A0G2K654 D3ZBN0 D4A8A0 F1LM84 F1LMS5 F1LRV9 G3V6D8 G3V7G0 P82995 Q05096 Q62952 Q6IMY8 Q6MG08	GO_MF
Cluster2	carboxyl- or carbamoyltransferase activity	1	94	1	341	3.63	0.276	D4A8A0	GO_MF
Cluster2	carboxylic acid binding	2	94	6	341	1.21	0.527	D4A8A0 Q62952	GO_MF
Cluster2	caspase binding	1	94	1	341	3.63	0.276	Q6S3A0	GO_MF
Cluster2	catalytic activity	26	94	114	341	0.83	0.937	A0A0G2JUP3 A0A0G2K266 A0A0G2K4X8 A0A0G2K8R3 A0A0G2K9B2 B0BNM1 D3ZDI7 D4A8A0 D4A8Y1 F1LRV9 G3V6D8 G3V6E1 G3V792 G3V7G0 M0R6Z9 P15791 P19945 P82995 Q05096 Q499Q4 Q5U2Q8 Q62952 Q63638 Q6AXQ4 Q6S3A0 Q925D6	GO_MF
Cluster2	catalytic activity, acting on DNA	1	94	6	341	0.6	0.858	P19945	GO_MF
Cluster2	catalytic activity, acting on a protein	14	94	45	341	1.13	0.341	A0A0G2JUP3 A0A0G2K266 A0A0G2K4X8 A0A0G2K8R3 D3ZDI7 D4A8A0 D4A8Y1 G3V6D8 P15791 P82995 Q5U2Q8 Q63638 Q6AXQ4 Q925D6	GO_MF
Cluster2	cation binding	18	94	52	341	1.26	0.143	A0A0G2JZH3 A0A0G2K5C8 A0A0G2K654 D3ZBN0 D4A8A0 D4A8Y1 F1LMS5 G3V8S6 P02625 P09495 P35565 P47875 Q499Q4 Q5U2Q8 Q5XIH1 Q62952 Q9JK25 Q9WVE9	GO_MF
Cluster2	cation channel activity	1	94	6	341	0.6	0.858	A0A0G2K5C8	GO_MF
Cluster2	cation transmembrane transporter activity	1	94	19	341	0.19	0.998	A0A0G2K5C8	GO_MF
Cluster2	cell adhesion molecule binding	4	94	15	341	0.97	0.632	A0A0G2JUP3 D4A8G5 F1LMS5 Q9QZM5	GO_MF
Cluster2	channel activity	1	94	8	341	0.45	0.927	A0A0G2K5C8	GO_MF
Cluster2	channel inhibitor activity	1	94	4	341	0.91	0.727	P15791	GO_MF
Cluster2	channel regulator activity	2	94	12	341	0.6	0.888	A0A0G2K5C8 P15791	GO_MF
Cluster2	chaperone binding	1	94	5	341	0.73	0.803	F1LST4	GO_MF
Cluster2	chondroitin sulfate binding	1	94	1	341	3.63	0.276	Q62952	GO_MF
Cluster2	chromatin DNA binding	3	94	8	341	1.36	0.386	A0A0G2K654 D3ZBN0 Q6IMY8	GO_MF
Cluster2	chromatin binding	4	94	22	341	0.66	0.902	A0A0G2K654 D3ZBN0 Q6IMY8 Q9JJ54	GO_MF
Cluster2	clathrin binding	1	94	2	341	1.81	0.476	Q5XI21	GO_MF
Cluster2	collagen binding	5	94	8	341	2.27	0.0392	A0A0G2JZH3 D4A8G5 F1LM84 F1LMS5 P15205	GO_MF
Cluster2	cullin family protein binding	1	94	1	341	3.63	0.276	A0A0G2K4X8	GO_MF
Cluster2	cysteine-type endopeptidase inhibitor activity	2	94	2	341	3.63	0.0754	A0A0G2JYK0 Q6S3A0	GO_MF
Cluster2	cytoskeletal motor activity	6	94	10	341	2.18	0.0297	F1LRV9 G3V6D8 G3V6E1 G3V792 G3V7G0 Q05096	GO_MF
Cluster2	cytoskeletal protein binding	39	94	107	341	1.32	0.01	A0A0G2JUP3 A0A0G2JW88 A0A0G2JWK7 A0A0G2JZ38 A0A0G2K5C8 A0A0G2K5P5 A0A0G2K7Q0 A0A0G2K9B2 A0A140TAF0 A1A5Q0 D3ZA38 D3ZM69 D3ZZ68 D4A702 D4A7X7 D4A8Y1 D4A9M6 F1LMW7 F1LRZ7 F1LST4 F1M155 G3V6D8 G3V792 G3V7K1 G3V9G5 M0R6Z9 P09495 P15205 P15791 P47875 P58775 P82995 Q05096 Q62952 Q6IMY8 Q6PCU4 Q6S3A0 Q9JK25 Q9QZM5	GO_MF
Cluster2	cytoskeletal regulatory protein binding	1	94	1	341	3.63	0.276	P15205	GO_MF
Cluster2	dATP binding	3	94	3	341	3.63	0.0205	A0A0G2K654 D3ZBN0 P82995	GO_MF
Cluster2	deaminase binding	1	94	1	341	3.63	0.276	A0A0G2JXW4	GO_MF
Cluster2	deoxyribonuclease activity	1	94	1	341	3.63	0.276	P19945	GO_MF
Cluster2	deoxyribonucleotide binding	3	94	3	341	3.63	0.0205	A0A0G2K654 D3ZBN0 P82995	GO_MF
Cluster2	dihydroorotase activity	1	94	1	341	3.63	0.276	D4A8A0	GO_MF
Cluster2	dihydropyrimidinase activity	1	94	1	341	3.63	0.276	Q62952	GO_MF
Cluster2	dioxygenase activity	1	94	1	341	3.63	0.276	Q5U2Q8	GO_MF
Cluster2	disordered domain specific binding	3	94	8	341	1.36	0.386	P09495 P58775 P82995	GO_MF
Cluster2	double-stranded DNA binding	6	94	14	341	1.55	0.158	A0A0G2K654 D3ZBN0 F1LST4 Q3KRF2 Q6IMY8 Q9JJ54	GO_MF
Cluster2	double-stranded RNA binding	2	94	7	341	1.04	0.619	P31000 Q6IMY8	GO_MF
Cluster2	dynactin binding	2	94	3	341	2.42	0.185	F1LST4 G3V792	GO_MF
Cluster2	dynein complex binding	1	94	2	341	1.81	0.476	F1LRZ7	GO_MF
Cluster2	dynein heavy chain binding	2	94	2	341	3.63	0.0754	G3V792 G3V7G0	GO_MF
Cluster2	dynein light chain binding	1	94	1	341	3.63	0.276	G3V792	GO_MF
Cluster2	electron transfer activity	1	94	4	341	0.91	0.727	Q5U2Q8	GO_MF
Cluster2	endodeoxyribonuclease activity	1	94	1	341	3.63	0.276	P19945	GO_MF
Cluster2	endonuclease activity	1	94	1	341	3.63	0.276	P19945	GO_MF
Cluster2	endopeptidase inhibitor activity	3	94	7	341	1.55	0.297	A0A0G2JYK0 D4AA52 Q6S3A0	GO_MF
Cluster2	endopeptidase regulator activity	3	94	7	341	1.55	0.297	A0A0G2JYK0 D4AA52 Q6S3A0	GO_MF
Cluster2	enzyme activator activity	7	94	16	341	1.59	0.118	B1PRL5 D3ZDI7 D3ZIC4 Q4KLN7 Q66H91 Q9QZM5 Q9WVE9	GO_MF
Cluster2	enzyme binding	30	94	128	341	0.85	0.927	A0A0G2JUP3 A0A0G2JXW4 A0A0G2K5C8 A0A0G2K5P5 D3ZBN0 D3ZDI7 D4A8A0 D4A8Y1 D4A9M6 F1LMW7 F1LR42 F1LRZ7 F1LST4 G3V7K1 G3V8L3 G3V8S6 P15205 P15791 P31000 P82995 Q62952 Q66H91 Q66HG9 Q6IMY8 Q6S3A0 Q925D6 Q925Q9 Q9JJ54 Q9QZM5 Q9WVE9	GO_MF
Cluster2	enzyme inhibitor activity	5	94	17	341	1.07	0.526	A0A0G2JXW4 A0A0G2JYK0 D4AA52 Q5XIH1 Q6S3A0	GO_MF
Cluster2	enzyme regulator activity	13	94	38	341	1.24	0.215	A0A0G2JXW4 A0A0G2JYK0 B1PRL5 D3ZDI7 D3ZIC4 D4AA52 P82995 Q4KLN7 Q5XIH1 Q66H91 Q6S3A0 Q9QZM5 Q9WVE9	GO_MF
Cluster2	extracellular matrix binding	4	94	7	341	2.07	0.0945	A0A0G2JZH3 D4A8G5 F1LM84 F1LMS5	GO_MF
Cluster2	extracellular matrix structural constituent	3	94	8	341	1.36	0.386	A0A0G2JZH3 F1LM84 F1LMS5	GO_MF
Cluster2	fibronectin binding	2	94	2	341	3.63	0.0754	A0A0G2JZH3 F1LMS5	GO_MF
Cluster2	filamin binding	2	94	4	341	1.81	0.305	D4A702 Q62952	GO_MF
Cluster2	gated channel activity	1	94	7	341	0.52	0.898	A0A0G2K5C8	GO_MF
Cluster2	glutamate receptor binding	2	94	8	341	0.91	0.697	P15791 P35565	GO_MF
Cluster2	glutamine binding	1	94	1	341	3.63	0.276	D4A8A0	GO_MF
Cluster2	glycerophosphocholine phosphodiesterase activity	1	94	1	341	3.63	0.276	A0A0G2K9B2	GO_MF
Cluster2	glycerophosphodiester phosphodiesterase activity	1	94	1	341	3.63	0.276	A0A0G2K9B2	GO_MF
Cluster2	glycosaminoglycan binding	3	94	8	341	1.36	0.386	A0A0G2JZH3 F1LMS5 Q62952	GO_MF
Cluster2	growth factor binding	1	94	3	341	1.21	0.621	D4AA52	GO_MF
Cluster2	guanyl nucleotide binding	4	94	7	341	2.07	0.0945	A0A0G2K654 D3ZBN0 G3V7G0 P82995	GO_MF
Cluster2	guanyl ribonucleotide binding	4	94	7	341	2.07	0.0945	A0A0G2K654 D3ZBN0 G3V7G0 P82995	GO_MF
Cluster2	guanyl-nucleotide exchange factor activity	3	94	12	341	0.91	0.689	A0A0G2JUP3 P15791 Q9WVE9	GO_MF
Cluster2	heat shock protein binding	1	94	6	341	0.6	0.858	F1LST4	GO_MF
Cluster2	heme binding	1	94	5	341	0.73	0.803	Q9QZ76	GO_MF
Cluster2	heparin binding	2	94	5	341	1.45	0.422	A0A0G2JZH3 F1LMS5	GO_MF
Cluster2	heterocyclic compound binding	22	94	98	341	0.81	0.932	A0A0G2JSR7 A0A0G2JXW4 A0A0G2JYK0 A0A0G2K654 D3ZBN0 D4A720 D4A8A0 F1LRV9 F1LST4 G3V6D8 G3V7G0 P31000 P82995 Q05096 Q3KRF2 Q4KM38 Q62952 Q6AXS5 Q6IMY8 Q6MG08 Q9JJ54 Q9QZ76	GO_MF
Cluster2	histone binding	1	94	5	341	0.73	0.803	G3V8L3	GO_MF
Cluster2	histone deacetylase binding	3	94	6	341	1.81	0.21	D3ZBN0 P82995 Q9JJ54	GO_MF
Cluster2	histone-dependent DNA binding	1	94	1	341	3.63	0.276	F1LST4	GO_MF
Cluster2	hydrolase activity	15	94	53	341	1.03	0.508	A0A0G2K9B2 D3ZDI7 D4A8A0 F1LRV9 G3V6D8 G3V6E1 G3V792 G3V7G0 M0R6Z9 P19945 P82995 Q05096 Q62952 Q6AXQ4 Q6S3A0	GO_MF
Cluster2	hydrolase activity, acting on acid anhydrides	9	94	32	341	1.02	0.543	F1LRV9 G3V6D8 G3V6E1 G3V792 G3V7G0 M0R6Z9 P82995 Q05096 Q6S3A0	GO_MF
Cluster2	hydrolase activity, acting on ester bonds	5	94	15	341	1.21	0.4	A0A0G2K9B2 D3ZDI7 G3V6D8 P19945 Q6AXQ4	GO_MF
Cluster2	identical protein binding	28	94	94	341	1.08	0.331	A0A0G2JSR7 A0A0G2JXW4 A0A0G2JZ38 A0A0G2K5C8 A0A0G2K5P5 A0A140TAF0 B0BNM1 D4A8A0 D4A8Y1 D4AA52 F1LMW7 F1LRV9 F1LST4 G3V6D8 G3V8L3 M0R557 P02625 P09495 P15791 P31000 P58775 P82995 Q62952 Q66H91 Q6IMY8 Q6S3A0 Q925D6 Q9JK25	GO_MF
Cluster2	integrin binding	2	94	8	341	0.91	0.697	D4A8G5 F1LMS5	GO_MF
Cluster2	intermediate filament binding	3	94	5	341	2.18	0.131	G3V9G5 P31000 Q6AXQ4	GO_MF
Cluster2	intracellular ligand-gated ion channel activity	1	94	3	341	1.21	0.621	A0A0G2K5C8	GO_MF
Cluster2	intramolecular transferase activity	1	94	4	341	0.91	0.727	Q499Q4	GO_MF
Cluster2	ion binding	29	94	95	341	1.11	0.264	A0A0G2JZH3 A0A0G2K5C8 A0A0G2K654 D3ZBN0 D4A8A0 D4A8Y1 F1LMS5 F1LMW7 F1LRV9 F1LST4 G3V6D8 G3V7G0 G3V8S6 P02625 P09495 P15205 P35565 P47875 P82995 Q05096 Q499Q4 Q5U2Q8 Q5XIH1 Q62952 Q6AXQ4 Q6IMY8 Q6MG08 Q9JK25 Q9WVE9	GO_MF
Cluster2	ion channel activity	1	94	7	341	0.52	0.898	A0A0G2K5C8	GO_MF
Cluster2	ion channel inhibitor activity	1	94	4	341	0.91	0.727	P15791	GO_MF
Cluster2	ion channel regulator activity	2	94	11	341	0.66	0.855	A0A0G2K5C8 P15791	GO_MF
Cluster2	ion gated channel activity	1	94	7	341	0.52	0.898	A0A0G2K5C8	GO_MF
Cluster2	ion transmembrane transporter activity	1	94	21	341	0.17	0.999	A0A0G2K5C8	GO_MF
Cluster2	ionotropic glutamate receptor binding	1	94	4	341	0.91	0.727	P35565	GO_MF
Cluster2	isomerase activity	2	94	7	341	1.04	0.619	B0BNM1 Q499Q4	GO_MF
Cluster2	keratin filament binding	1	94	1	341	3.63	0.276	P31000	GO_MF
Cluster2	kinase activator activity	2	94	5	341	1.45	0.422	Q9QZM5 Q9WVE9	GO_MF
Cluster2	kinase activity	7	94	27	341	0.94	0.655	A0A0G2JUP3 D4A8A0 D4A8Y1 P15791 P82995 Q63638 Q925D6	GO_MF
Cluster2	kinase binding	15	94	58	341	0.94	0.68	A0A0G2K5P5 D3ZDI7 D4A8Y1 D4A9M6 F1LMW7 F1LRZ7 F1LST4 G3V7K1 P15205 P31000 P82995 Q62952 Q66HG9 Q925D6 Q9QZM5	GO_MF
Cluster2	kinase inhibitor activity	1	94	4	341	0.91	0.727	Q5XIH1	GO_MF
Cluster2	kinase regulator activity	3	94	10	341	1.09	0.552	Q5XIH1 Q9QZM5 Q9WVE9	GO_MF
Cluster2	kinesin binding	2	94	6	341	1.21	0.527	F1LRZ7 F1LST4	GO_MF
Cluster2	laminin binding	3	94	4	341	2.72	0.0653	A0A0G2JZH3 F1LM84 F1LMS5	GO_MF
Cluster2	laminin-1 binding	3	94	3	341	3.63	0.0205	A0A0G2JZH3 F1LM84 F1LMS5	GO_MF
Cluster2	ligand-gated calcium channel activity	1	94	3	341	1.21	0.621	A0A0G2K5C8	GO_MF
Cluster2	ligand-gated cation channel activity	1	94	3	341	1.21	0.621	A0A0G2K5C8	GO_MF
Cluster2	ligand-gated channel activity	1	94	4	341	0.91	0.727	A0A0G2K5C8	GO_MF
Cluster2	ligand-gated ion channel activity	1	94	4	341	0.91	0.727	A0A0G2K5C8	GO_MF
Cluster2	ligase activity	1	94	1	341	3.63	0.276	D4A8A0	GO_MF
Cluster2	ligase activity, forming carbon-nitrogen bonds	1	94	1	341	3.63	0.276	D4A8A0	GO_MF
Cluster2	lipid binding	8	94	28	341	1.04	0.527	A0A0G2JZH3 F1LMS5 F1LMW7 F1LST4 P15205 Q05096 Q3KRF2 Q6AXQ4	GO_MF
Cluster2	lipoprotein particle binding	1	94	1	341	3.63	0.276	F1LST4	GO_MF
Cluster2	mRNA 3'-UTR AU-rich region binding	1	94	2	341	1.81	0.476	Q9JJ54	GO_MF
Cluster2	mRNA 3'-UTR binding	5	94	10	341	1.81	0.108	A0A0G2JXW4 Q3KRF2 Q6AXS5 Q6IMY8 Q9JJ54	GO_MF
Cluster2	mRNA binding	7	94	24	341	1.06	0.509	A0A0G2JXW4 D4A720 P82995 Q3KRF2 Q6AXS5 Q6IMY8 Q9JJ54	GO_MF
Cluster2	magnesium ion binding	1	94	6	341	0.6	0.858	Q499Q4	GO_MF
Cluster2	metal ion binding	18	94	48	341	1.36	0.0709	A0A0G2JZH3 A0A0G2K5C8 A0A0G2K654 D3ZBN0 D4A8A0 D4A8Y1 F1LMS5 G3V8S6 P02625 P09495 P35565 P47875 Q499Q4 Q5U2Q8 Q5XIH1 Q62952 Q9JK25 Q9WVE9	GO_MF
Cluster2	metal ion transmembrane transporter activity	1	94	13	341	0.28	0.986	A0A0G2K5C8	GO_MF
Cluster2	miRNA binding	1	94	2	341	1.81	0.476	A0A0G2JSR7	GO_MF
Cluster2	microfilament motor activity	4	94	6	341	2.42	0.0512	F1LRV9 G3V6D8 G3V6E1 Q05096	GO_MF
Cluster2	microtubule binding	9	94	18	341	1.81	0.032	A0A0G2JW88 A0A0G2K5C8 D4A9M6 F1LRZ7 F1LST4 G3V792 P15205 Q6S3A0 Q9JK25	GO_MF
Cluster2	microtubule lateral binding	1	94	1	341	3.63	0.276	F1LST4	GO_MF
Cluster2	microtubule minus-end binding	1	94	1	341	3.63	0.276	Q6S3A0	GO_MF
Cluster2	microtubule motor activity	2	94	3	341	2.42	0.185	G3V792 G3V7G0	GO_MF
Cluster2	microtubule plus-end binding	3	94	5	341	2.18	0.131	A0A0G2K5C8 Q6S3A0 Q9JK25	GO_MF
Cluster2	minor groove of adenine-thymine-rich DNA binding	2	94	3	341	2.42	0.185	F1LST4 Q9JJ54	GO_MF
Cluster2	modified amino acid binding	1	94	6	341	0.6	0.858	F1LMW7	GO_MF
Cluster2	molecular adaptor activity	5	94	16	341	1.13	0.464	A0A0G2JWK7 F1LRZ7 F1LST4 G3V9G5 Q66HG9	GO_MF
Cluster2	molecular function regulator	17	94	58	341	1.06	0.428	A0A0G2JUP3 A0A0G2JXW4 A0A0G2JYK0 A0A0G2K5C8 B1PRL5 D3ZDI7 D3ZIC4 D4AA52 F1LST4 P15791 P82995 Q4KLN7 Q5XIH1 Q66H91 Q6S3A0 Q9QZM5 Q9WVE9	GO_MF
Cluster2	muscle alpha-actinin binding	7	94	10	341	2.54	0.00567	A0A0G2K5P5 A0A0G2K7Q0 D3ZA38 D4A702 D4A7X7 D4A8Y1 G3V7K1	GO_MF
Cluster2	myosin VI binding	1	94	1	341	3.63	0.276	Q9JK25	GO_MF
Cluster2	myosin VI heavy chain binding	1	94	1	341	3.63	0.276	Q9JK25	GO_MF
Cluster2	myosin binding	3	94	11	341	0.99	0.624	A0A0G2K7Q0 A0A0G2K9B2 Q9JK25	GO_MF
Cluster2	myosin heavy chain binding	1	94	3	341	1.21	0.621	Q9JK25	GO_MF
Cluster2	myosin phosphatase activity	1	94	3	341	1.21	0.621	G3V6D8	GO_MF
Cluster2	nerve growth factor binding	1	94	1	341	3.63	0.276	D4AA52	GO_MF
Cluster2	neurotrophin binding	1	94	1	341	3.63	0.276	D4AA52	GO_MF
Cluster2	nitric-oxide synthase binding	1	94	6	341	0.6	0.858	P15791	GO_MF
Cluster2	nitric-oxide synthase regulator activity	1	94	3	341	1.21	0.621	P82995	GO_MF
Cluster2	nuclease activity	1	94	1	341	3.63	0.276	P19945	GO_MF
Cluster2	nucleic acid binding	15	94	61	341	0.89	0.766	A0A0G2JSR7 A0A0G2JXW4 A0A0G2JYK0 A0A0G2K654 D3ZBN0 D4A720 F1LST4 P31000 P82995 Q3KRF2 Q4KM38 Q6AXS5 Q6IMY8 Q6MG08 Q9JJ54	GO_MF
Cluster2	nucleobase binding	1	94	1	341	3.63	0.276	Q62952	GO_MF
Cluster2	nucleoside binding	5	94	8	341	2.27	0.0392	A0A0G2K654 D3ZBN0 D4A8A0 G3V7G0 P82995	GO_MF
Cluster2	nucleoside phosphate binding	10	94	46	341	0.79	0.872	A0A0G2K654 D3ZBN0 D4A8A0 F1LRV9 G3V6D8 G3V7G0 P82995 Q05096 Q6IMY8 Q6MG08	GO_MF
Cluster2	nucleoside-triphosphatase activity	9	94	32	341	1.02	0.543	F1LRV9 G3V6D8 G3V6E1 G3V792 G3V7G0 M0R6Z9 P82995 Q05096 Q6S3A0	GO_MF
Cluster2	nucleoside-triphosphatase regulator activity	3	94	7	341	1.55	0.297	B1PRL5 Q4KLN7 Q66H91	GO_MF
Cluster2	nucleotide binding	10	94	46	341	0.79	0.872	A0A0G2K654 D3ZBN0 D4A8A0 F1LRV9 G3V6D8 G3V7G0 P82995 Q05096 Q6IMY8 Q6MG08	GO_MF
Cluster2	organic acid binding	2	94	7	341	1.04	0.619	D4A8A0 Q62952	GO_MF
Cluster2	organic cyclic compound binding	24	94	101	341	0.86	0.876	A0A0G2JSR7 A0A0G2JXW4 A0A0G2JYK0 A0A0G2JZH3 A0A0G2K654 D3ZBN0 D4A720 D4A8A0 F1LMS5 F1LRV9 F1LST4 G3V6D8 G3V7G0 P31000 P82995 Q05096 Q3KRF2 Q4KM38 Q62952 Q6AXS5 Q6IMY8 Q6MG08 Q9JJ54 Q9QZ76	GO_MF
Cluster2	oxidoreductase activity	1	94	17	341	0.21	0.996	Q5U2Q8	GO_MF
Cluster2	oxygen binding	1	94	1	341	3.63	0.276	Q9QZ76	GO_MF
Cluster2	passive transmembrane transporter activity	1	94	8	341	0.45	0.927	A0A0G2K5C8	GO_MF
Cluster2	peptidase inhibitor activity	3	94	7	341	1.55	0.297	A0A0G2JYK0 D4AA52 Q6S3A0	GO_MF
Cluster2	peptidase regulator activity	3	94	8	341	1.36	0.386	A0A0G2JYK0 D4AA52 Q6S3A0	GO_MF
Cluster2	peptide binding	1	94	5	341	0.73	0.803	P19945	GO_MF
Cluster2	phosphatase activator activity	1	94	2	341	1.81	0.476	D3ZDI7	GO_MF
Cluster2	phosphatase activity	3	94	12	341	0.91	0.689	D3ZDI7 G3V6D8 Q6AXQ4	GO_MF
Cluster2	phosphatase binding	5	94	16	341	1.13	0.464	D4A9M6 F1LST4 G3V8L3 P31000 P82995	GO_MF
Cluster2	phosphatase regulator activity	1	94	6	341	0.6	0.858	D3ZDI7	GO_MF
Cluster2	phosphatidylinositol binding	3	94	14	341	0.78	0.792	F1LST4 Q05096 Q6AXQ4	GO_MF
Cluster2	phosphatidylinositol bisphosphate binding	3	94	10	341	1.09	0.552	F1LST4 Q05096 Q6AXQ4	GO_MF
Cluster2	phosphatidylinositol phosphate binding	3	94	12	341	0.91	0.689	F1LST4 Q05096 Q6AXQ4	GO_MF
Cluster2	phosphatidylinositol-3,4,5-trisphosphate binding	1	94	5	341	0.73	0.803	Q05096	GO_MF
Cluster2	phosphatidylinositol-3-phosphatase activity	1	94	2	341	1.81	0.476	Q6AXQ4	GO_MF
Cluster2	phosphatidylinositol-4,5-bisphosphate binding	2	94	9	341	0.81	0.761	Q05096 Q6AXQ4	GO_MF
Cluster2	phosphatidylserine binding	1	94	6	341	0.6	0.858	F1LMW7	GO_MF
Cluster2	phosphoglucomutase activity	1	94	2	341	1.81	0.476	Q499Q4	GO_MF
Cluster2	phospholipid binding	5	94	21	341	0.86	0.735	F1LMW7 F1LST4 P15205 Q05096 Q6AXQ4	GO_MF
Cluster2	phosphoprotein binding	2	94	7	341	1.04	0.619	P47875 Q62952	GO_MF
Cluster2	phosphoprotein phosphatase activity	3	94	9	341	1.21	0.472	D3ZDI7 G3V6D8 Q6AXQ4	GO_MF
Cluster2	phosphoric diester hydrolase activity	1	94	1	341	3.63	0.276	A0A0G2K9B2	GO_MF
Cluster2	phosphoric ester hydrolase activity	4	94	13	341	1.12	0.503	A0A0G2K9B2 D3ZDI7 G3V6D8 Q6AXQ4	GO_MF
Cluster2	poly(A) binding	1	94	2	341	1.81	0.476	Q6IMY8	GO_MF
Cluster2	poly(C) RNA binding	1	94	1	341	3.63	0.276	Q6IMY8	GO_MF
Cluster2	poly(G) binding	1	94	3	341	1.21	0.621	Q6IMY8	GO_MF
Cluster2	poly(U) RNA binding	1	94	1	341	3.63	0.276	A0A0G2JXW4	GO_MF
Cluster2	poly-purine tract binding	1	94	4	341	0.91	0.727	Q6IMY8	GO_MF
Cluster2	poly-pyrimidine tract binding	2	94	2	341	3.63	0.0754	A0A0G2JXW4 Q6IMY8	GO_MF
Cluster2	pre-mRNA binding	1	94	2	341	1.81	0.476	Q6IMY8	GO_MF
Cluster2	proline-rich region binding	1	94	3	341	1.21	0.621	Q9WVE9	GO_MF
Cluster2	promoter-specific chromatin binding	1	94	4	341	0.91	0.727	Q6IMY8	GO_MF
Cluster2	protease binding	3	94	5	341	2.18	0.131	A0A0G2K5C8 D4A8Y1 Q6S3A0	GO_MF
Cluster2	protein C-terminus binding	1	94	18	341	0.2	0.997	P31000	GO_MF
Cluster2	protein N-terminus binding	5	94	14	341	1.3	0.335	A0A0G2K2M9 P09495 P58775 Q6S3A0 Q9QZM5	GO_MF
Cluster2	protein binding	78	94	267	341	1.06	0.125	A0A0G2JSR7 A0A0G2JUP3 A0A0G2JW88 A0A0G2JWK7 A0A0G2JXW4 A0A0G2JZ38 A0A0G2JZH3 A0A0G2K2M9 A0A0G2K4X8 A0A0G2K5C8 A0A0G2K5P5 A0A0G2K7Q0 A0A0G2K8R3 A0A0G2K9B2 A0A140TAF0 A1A5Q0 B0BNM1 D3ZA38 D3ZBN0 D3ZDI7 D3ZM69 D3ZZ68 D4A702 D4A720 D4A7X7 D4A8A0 D4A8G5 D4A8Y1 D4A9M6 D4AA52 F1LM84 F1LMS5 F1LMW7 F1LR42 F1LRV9 F1LRZ7 F1LST4 F1M155 G3V6D8 G3V792 G3V7G0 G3V7K1 G3V8L3 G3V8S6 G3V9G5 M0R557 M0R6Z9 M0R9L0 P02…	GO_MF
Cluster2	protein dimerization activity	16	94	57	341	1.02	0.521	A0A0G2K5P5 A0A140TAF0 B0BNM1 D4AA52 F1LRV9 F1LRZ7 F1LST4 G3V6D8 P02625 P09495 P15791 P58775 P82995 Q66H91 Q6S3A0 Q9JK25	GO_MF
Cluster2	protein domain specific binding	19	94	51	341	1.35	0.068	A0A0G2JXW4 A0A0G2JZ38 A0A0G2K2M9 A0A0G2K4X8 A0A0G2K8R3 D3ZM69 D4A720 D4A7X7 D4A9M6 F1LR42 F1LST4 P09495 P31000 P58775 P82995 Q4KM38 Q62952 Q66HG9 Q9QZM5	GO_MF
Cluster2	protein heterodimerization activity	7	94	25	341	1.02	0.56	A0A140TAF0 F1LRV9 F1LRZ7 G3V6D8 P02625 P09495 P58775	GO_MF
Cluster2	protein homodimerization activity	15	94	51	341	1.07	0.434	A0A0G2K5P5 A0A140TAF0 B0BNM1 D4AA52 F1LRV9 F1LST4 G3V6D8 P02625 P09495 P15791 P58775 P82995 Q66H91 Q6S3A0 Q9JK25	GO_MF
Cluster2	protein kinase A binding	1	94	3	341	1.21	0.621	D4A9M6	GO_MF
Cluster2	protein kinase A regulatory subunit binding	1	94	2	341	1.81	0.476	D4A9M6	GO_MF
Cluster2	protein kinase C binding	1	94	8	341	0.45	0.927	F1LMW7	GO_MF
Cluster2	protein kinase activator activity	1	94	4	341	0.91	0.727	Q9QZM5	GO_MF
Cluster2	protein kinase activity	7	94	22	341	1.15	0.403	A0A0G2JUP3 D4A8A0 D4A8Y1 P15791 P82995 Q63638 Q925D6	GO_MF
Cluster2	protein kinase binding	12	94	52	341	0.84	0.83	D3ZDI7 D4A8Y1 D4A9M6 F1LMW7 F1LRZ7 F1LST4 P31000 P82995 Q62952 Q66HG9 Q925D6 Q9QZM5	GO_MF
Cluster2	protein kinase inhibitor activity	1	94	4	341	0.91	0.727	Q5XIH1	GO_MF
Cluster2	protein kinase regulator activity	2	94	9	341	0.81	0.761	Q5XIH1 Q9QZM5	GO_MF
Cluster2	protein phosphatase 1 binding	1	94	2	341	1.81	0.476	G3V8L3	GO_MF
Cluster2	protein phosphatase 2A binding	2	94	4	341	1.81	0.305	F1LST4 P31000	GO_MF
Cluster2	protein phosphatase 2B binding	1	94	2	341	1.81	0.476	D4A9M6	GO_MF
Cluster2	protein phosphatase activator activity	1	94	2	341	1.81	0.476	D3ZDI7	GO_MF
Cluster2	protein phosphatase binding	5	94	14	341	1.3	0.335	D4A9M6 F1LST4 G3V8L3 P31000 P82995	GO_MF
Cluster2	protein phosphatase regulator activity	1	94	6	341	0.6	0.858	D3ZDI7	GO_MF
Cluster2	protein self-association	2	94	4	341	1.81	0.305	A0A0G2JZ38 D4A8Y1	GO_MF
Cluster2	protein serine/threonine kinase activity	3	94	18	341	0.6	0.915	D4A8Y1 P15791 Q925D6	GO_MF
Cluster2	protein serine/threonine phosphatase activity	1	94	5	341	0.73	0.803	G3V6D8	GO_MF
Cluster2	protein serine/threonine/tyrosine kinase activity	1	94	1	341	3.63	0.276	Q925D6	GO_MF
Cluster2	protein tyrosine kinase activator activity	1	94	1	341	3.63	0.276	Q9QZM5	GO_MF
Cluster2	protein tyrosine kinase activity	2	94	3	341	2.42	0.185	D4A8Y1 P82995	GO_MF
Cluster2	protein tyrosine kinase binding	1	94	3	341	1.21	0.621	P82995	GO_MF
Cluster2	protein-containing complex binding	32	94	81	341	1.43	0.0052	A0A0G2JWK7 A0A0G2JXW4 A0A0G2JZH3 A0A0G2K5P5 A0A0G2K7Q0 A0A140TAF0 D3ZA38 D4A7X7 D4A8G5 D4A8Y1 D4AA52 F1LM84 F1LMS5 F1LMW7 F1LRZ7 F1LST4 F1M155 G3V6D8 G3V7K1 G3V9G5 M0R6Z9 P09495 P15205 P31000 P58775 Q05096 Q66H91 Q6AXQ4 Q6IMY8 Q6MG08 Q6S3A0 Q9QZM5	GO_MF
Cluster2	protein-lipid complex binding	1	94	1	341	3.63	0.276	F1LST4	GO_MF
Cluster2	protein-macromolecule adaptor activity	4	94	13	341	1.12	0.503	A0A0G2JWK7 F1LRZ7 F1LST4 G3V9G5	GO_MF
Cluster2	proteoglycan binding	1	94	3	341	1.21	0.621	F1LM84	GO_MF
Cluster2	purine deoxyribonucleotide binding	3	94	3	341	3.63	0.0205	A0A0G2K654 D3ZBN0 P82995	GO_MF
Cluster2	purine nucleoside binding	4	94	7	341	2.07	0.0945	A0A0G2K654 D3ZBN0 G3V7G0 P82995	GO_MF
Cluster2	purine nucleotide binding	10	94	41	341	0.88	0.745	A0A0G2K654 D3ZBN0 D4A8A0 F1LRV9 G3V6D8 G3V7G0 P82995 Q05096 Q6IMY8 Q6MG08	GO_MF
Cluster2	purine ribonucleoside binding	4	94	7	341	2.07	0.0945	A0A0G2K654 D3ZBN0 G3V7G0 P82995	GO_MF
Cluster2	purine ribonucleoside triphosphate binding	9	94	38	341	0.86	0.773	A0A0G2K654 D3ZBN0 D4A8A0 F1LRV9 G3V6D8 P82995 Q05096 Q6IMY8 Q6MG08	GO_MF
Cluster2	purine ribonucleotide binding	10	94	41	341	0.88	0.745	A0A0G2K654 D3ZBN0 D4A8A0 F1LRV9 G3V6D8 G3V7G0 P82995 Q05096 Q6IMY8 Q6MG08	GO_MF
Cluster2	pyrimidine nucleobase binding	1	94	1	341	3.63	0.276	Q62952	GO_MF
Cluster2	pyrimidine nucleoside binding	2	94	2	341	3.63	0.0754	D4A8A0 P82995	GO_MF
Cluster2	pyrimidine nucleotide binding	2	94	2	341	3.63	0.0754	D4A8A0 P82995	GO_MF
Cluster2	pyrimidine ribonucleoside binding	2	94	2	341	3.63	0.0754	D4A8A0 P82995	GO_MF
Cluster2	pyrimidine ribonucleotide binding	2	94	2	341	3.63	0.0754	D4A8A0 P82995	GO_MF
Cluster2	pyrophosphatase activity	9	94	32	341	1.02	0.543	F1LRV9 G3V6D8 G3V6E1 G3V792 G3V7G0 M0R6Z9 P82995 Q05096 Q6S3A0	GO_MF
Cluster2	racemase and epimerase activity	1	94	1	341	3.63	0.276	B0BNM1	GO_MF
Cluster2	receptor ligand activity	1	94	2	341	1.81	0.476	F1LST4	GO_MF
Cluster2	regulatory RNA binding	1	94	3	341	1.21	0.621	A0A0G2JSR7	GO_MF
Cluster2	ribonucleoprotein complex binding	3	94	11	341	0.99	0.624	A0A0G2JXW4 Q6IMY8 Q6MG08	GO_MF
Cluster2	ribonucleoside binding	5	94	8	341	2.27	0.0392	A0A0G2K654 D3ZBN0 D4A8A0 G3V7G0 P82995	GO_MF
Cluster2	ribonucleotide binding	10	94	42	341	0.86	0.775	A0A0G2K654 D3ZBN0 D4A8A0 F1LRV9 G3V6D8 G3V7G0 P82995 Q05096 Q6IMY8 Q6MG08	GO_MF
Cluster2	ribosome binding	1	94	2	341	1.81	0.476	Q6MG08	GO_MF
Cluster2	satellite DNA binding	1	94	2	341	1.81	0.476	Q3KRF2	GO_MF
Cluster2	scaffold protein binding	2	94	6	341	1.21	0.527	P31000 P82995	GO_MF
Cluster2	sequence-specific DNA binding	4	94	15	341	0.97	0.632	F1LST4 Q3KRF2 Q6IMY8 Q9JJ54	GO_MF
Cluster2	sequence-specific double-stranded DNA binding	4	94	10	341	1.45	0.285	F1LST4 Q3KRF2 Q6IMY8 Q9JJ54	GO_MF
Cluster2	serine-type endopeptidase inhibitor activity	1	94	2	341	1.81	0.476	A0A0G2JYK0	GO_MF
Cluster2	signaling adaptor activity	1	94	5	341	0.73	0.803	Q66HG9	GO_MF
Cluster2	signaling receptor binding	8	94	44	341	0.66	0.957	D3ZM69 D4A8G5 F1LMS5 F1LST4 G3V8L3 P15791 P35565 P82995	GO_MF
Cluster2	signaling receptor regulator activity	1	94	2	341	1.81	0.476	F1LST4	GO_MF
Cluster2	single-stranded DNA binding	3	94	7	341	1.55	0.297	F1LST4 Q3KRF2 Q6IMY8	GO_MF
Cluster2	single-stranded RNA binding	2	94	10	341	0.73	0.813	A0A0G2JXW4 Q6IMY8	GO_MF
Cluster2	small GTPase binding	5	94	20	341	0.91	0.69	A0A0G2JUP3 F1LR42 P15791 Q66H91 Q9WVE9	GO_MF
Cluster2	small molecule binding	14	94	58	341	0.88	0.787	A0A0G2JZH3 A0A0G2K654 D3ZBN0 D4A8A0 F1LMS5 F1LRV9 G3V6D8 G3V7G0 P82995 Q05096 Q62952 Q6IMY8 Q6MG08 Q9QZ76	GO_MF
Cluster2	snRNA binding	1	94	1	341	3.63	0.276	Q6IMY8	GO_MF
Cluster2	sodium channel inhibitor activity	1	94	2	341	1.81	0.476	P15791	GO_MF
Cluster2	sodium channel regulator activity	1	94	3	341	1.21	0.621	P15791	GO_MF
Cluster2	spectrin binding	2	94	6	341	1.21	0.527	D3ZM69 G3V792	GO_MF
Cluster2	steroid binding	2	94	4	341	1.81	0.305	A0A0G2JZH3 F1LMS5	GO_MF
Cluster2	store-operated calcium channel activity	1	94	1	341	3.63	0.276	A0A0G2K5C8	GO_MF
Cluster2	structural constituent of cytoskeleton	8	94	17	341	1.71	0.0631	D3ZA38 D3ZM69 D4A8Y1 F1LRZ7 G3V9G5 P31000 P58775 Q6S3A0	GO_MF
Cluster2	structural constituent of eye lens	1	94	1	341	3.63	0.276	P31000	GO_MF
Cluster2	structural constituent of muscle	15	94	28	341	1.94	0.00215	A0A096MK15 A0A0G2JUP3 A0A0G2K5P5 A0A0G2K7Q0 A0A140TAF0 D3ZA38 D4A8Y1 F1M1J2 G3V7K1 G3V9G5 P09495 P47875 P58775 Q5U2Q8 Q6S3A0	GO_MF
Cluster2	structural constituent of ribosome	1	94	5	341	0.73	0.803	P19945	GO_MF
Cluster2	structural molecule activity	29	94	71	341	1.48	0.0046	A0A096MK15 A0A0G2JSR7 A0A0G2JUP3 A0A0G2JW88 A0A0G2JZH3 A0A0G2K5P5 A0A0G2K7Q0 A0A140TAF0 D3ZA38 D3ZM69 D4A8Y1 D4A9M6 F1LM84 F1LMS5 F1LRZ7 F1M1J2 G3V7K1 G3V8L3 G3V9G5 P09495 P15205 P19945 P31000 P47875 P58775 Q5U2Q8 Q66H91 Q6S3A0 Q9WVE9	GO_MF
Cluster2	structural molecule activity conferring elasticity	5	94	8	341	2.27	0.0392	A0A0G2K5P5 A0A0G2K7Q0 D3ZA38 D4A8Y1 G3V7K1	GO_MF
Cluster2	sulfonylurea receptor binding	1	94	1	341	3.63	0.276	P82995	GO_MF
Cluster2	sulfur compound binding	3	94	7	341	1.55	0.297	A0A0G2JZH3 F1LMS5 Q62952	GO_MF
Cluster2	syntaxin binding	1	94	2	341	1.81	0.476	Q4KM74	GO_MF
Cluster2	tau protein binding	1	94	4	341	0.91	0.727	P82995	GO_MF
Cluster2	telethonin binding	1	94	2	341	1.81	0.476	D4A8Y1	GO_MF
Cluster2	telomerase RNA binding	2	94	2	341	3.63	0.0754	A0A0G2JXW4 Q6IMY8	GO_MF
Cluster2	telomeric DNA binding	1	94	2	341	1.81	0.476	Q9JJ54	GO_MF
Cluster2	tetrapyrrole binding	1	94	5	341	0.73	0.803	Q9QZ76	GO_MF
Cluster2	thymine binding	1	94	1	341	3.63	0.276	Q62952	GO_MF
Cluster2	titin binding	3	94	5	341	2.18	0.131	A0A0G2JUP3 A0A0G2K7Q0 P15791	GO_MF
Cluster2	toxic substance binding	1	94	1	341	3.63	0.276	F1LRZ7	GO_MF
Cluster2	transcription cis-regulatory region binding	1	94	6	341	0.6	0.858	Q6IMY8	GO_MF
Cluster2	transcription coactivator activity	1	94	6	341	0.6	0.858	M0R9L0	GO_MF
Cluster2	transcription coregulator activity	2	94	13	341	0.56	0.914	M0R9L0 Q6IMY8	GO_MF
Cluster2	transcription corepressor activity	1	94	5	341	0.73	0.803	Q6IMY8	GO_MF
Cluster2	transcription factor binding	5	94	22	341	0.82	0.775	M0R9L0 Q6IMY8 Q9JJ54 Q9QZM5 Q9Z1Z9	GO_MF
Cluster2	transcription regulator activity	3	94	22	341	0.49	0.969	A0A0G2K8R3 M0R9L0 Q6IMY8	GO_MF
Cluster2	transferase activity	10	94	44	341	0.82	0.829	A0A0G2JUP3 A0A0G2K266 A0A0G2K4X8 A0A0G2K8R3 D4A8A0 D4A8Y1 P15791 P82995 Q63638 Q925D6	GO_MF
Cluster2	transition metal ion binding	4	94	15	341	0.97	0.632	D4A8A0 P47875 Q62952 Q9JK25	GO_MF
Cluster2	translation activator activity	1	94	1	341	3.63	0.276	Q6MG08	GO_MF
Cluster2	translation factor activity, RNA binding	1	94	5	341	0.73	0.803	Q6MG08	GO_MF
Cluster2	translation regulator activity	1	94	2	341	1.81	0.476	Q6MG08	GO_MF
Cluster2	transmembrane transporter activity	1	94	23	341	0.16	1	A0A0G2K5C8	GO_MF
Cluster2	transmembrane transporter binding	4	94	20	341	0.73	0.851	G3V8S6 P15791 P82995 Q5U2Q8	GO_MF
Cluster2	transporter activity	4	94	30	341	0.48	0.985	A0A0G2K5C8 B5DFK6 F1LR42 Q4KLN7	GO_MF
Cluster2	tropomyosin binding	1	94	3	341	1.21	0.621	A1A5Q0	GO_MF
Cluster2	troponin I binding	1	94	1	341	3.63	0.276	A0A140TAF0	GO_MF
Cluster2	tubulin binding	10	94	21	341	1.73	0.0349	A0A0G2JW88 A0A0G2K5C8 D4A9M6 F1LRZ7 F1LST4 G3V792 P15205 Q6PCU4 Q6S3A0 Q9JK25	GO_MF
Cluster2	ubiquitin protein ligase binding	2	94	16	341	0.45	0.963	P82995 Q925Q9	GO_MF
Cluster2	ubiquitin-like protein ligase binding	2	94	16	341	0.45	0.963	P82995 Q925Q9	GO_MF
Cluster2	ubiquitin-like protein transferase activity	3	94	6	341	1.81	0.21	A0A0G2K266 A0A0G2K4X8 A0A0G2K8R3	GO_MF
Cluster2	ubiquitin-protein transferase activity	2	94	5	341	1.45	0.422	A0A0G2K4X8 A0A0G2K8R3	GO_MF
Cluster2	unfolded protein binding	3	94	6	341	1.81	0.21	P35565 P82995 Q4KM38	GO_MF
Cluster2	uracil binding	1	94	1	341	3.63	0.276	Q62952	GO_MF
Cluster2	vinculin binding	1	94	3	341	1.21	0.621	G3V9G5	GO_MF
Cluster2	vitamin D binding	2	94	2	341	3.63	0.0754	A0A0G2JZH3 F1LMS5	GO_MF
Cluster2	vitamin binding	2	94	3	341	2.42	0.185	A0A0G2JZH3 F1LMS5	GO_MF
Cluster2	zinc ion binding	4	94	11	341	1.32	0.358	D4A8A0 P47875 Q62952 Q9JK25	GO_MF
Cluster2	zymogen binding	1	94	1	341	3.63	0.276	Q6S3A0	GO_MF
Cluster3	ADP binding	1	59	8	341	0.72	0.785	D4A4T9	GO_MF
Cluster3	ATP binding	3	59	35	341	0.5	0.963	A0A0G2K382 D4A4T9 P68182	GO_MF
Cluster3	ATP hydrolysis activity	2	59	23	341	0.5	0.933	Q63563 Q6S3A0	GO_MF
Cluster3	ATPase-coupled transmembrane transporter activity	1	59	8	341	0.72	0.785	Q63563	GO_MF
Cluster3	C2H2 zinc finger domain binding	1	59	1	341	5.78	0.173	A0A0G2K2M9	GO_MF
Cluster3	DNA binding	2	59	34	341	0.34	0.99	B1WC16 P84586	GO_MF
Cluster3	DNA-binding transcription factor activity	1	59	11	341	0.53	0.88	D4A510	GO_MF
Cluster3	FATZ binding	1	59	1	341	5.78	0.173	D4A7U8	GO_MF
Cluster3	Fc-gamma receptor I complex binding	2	59	2	341	5.78	0.0295	A0A0G2JXT8 C0JPT7	GO_MF
Cluster3	G protein-coupled receptor binding	3	59	10	341	1.73	0.241	A0A0G2JXT8 C0JPT7 O35964	GO_MF
Cluster3	GTPase binding	8	59	26	341	1.78	0.0592	A0A0G2JXT8 A0A0G2K2M2 A0A0G2K6R8 C0JPT7 G3V6S0 O35964 P68182 Q64350	GO_MF
Cluster3	GTPase regulator activity	1	59	7	341	0.83	0.739	G3V6I5	GO_MF
Cluster3	Hsp70 protein binding	1	59	2	341	2.89	0.317	G3V6I5	GO_MF
Cluster3	Hsp90 protein binding	1	59	4	341	1.44	0.534	D4A4T9	GO_MF
Cluster3	MAP kinase kinase kinase kinase activity	1	59	1	341	5.78	0.173	A0A0G2K382	GO_MF
Cluster3	NADH dehydrogenase (quinone) activity	1	59	3	341	1.93	0.435	Q5XIF3	GO_MF
Cluster3	NADH dehydrogenase (ubiquinone) activity	1	59	3	341	1.93	0.435	Q5XIF3	GO_MF
Cluster3	NADH dehydrogenase activity	1	59	3	341	1.93	0.435	Q5XIF3	GO_MF
Cluster3	NF-kappaB binding	1	59	4	341	1.44	0.534	G3V6I5	GO_MF
Cluster3	PDZ domain binding	1	59	4	341	1.44	0.534	D4A772	GO_MF
Cluster3	RNA 7-methylguanosine cap binding	1	59	1	341	5.78	0.173	Q56A27	GO_MF
Cluster3	RNA binding	7	59	41	341	0.99	0.589	D3ZJ92 D4A720 P31000 P84586 Q56A27 Q64350 Q66HD0	GO_MF
Cluster3	RNA cap binding	1	59	1	341	5.78	0.173	Q56A27	GO_MF
Cluster3	RNA polymerase I core binding	1	59	2	341	2.89	0.317	D4A206	GO_MF
Cluster3	RNA polymerase binding	1	59	7	341	0.83	0.739	D4A206	GO_MF
Cluster3	RNA polymerase core enzyme binding	1	59	6	341	0.96	0.683	D4A206	GO_MF
Cluster3	SH3 domain binding	2	59	7	341	1.65	0.348	D4A7X7 O35964	GO_MF
Cluster3	SMAD binding	2	59	3	341	3.85	0.0786	A0A0G2JXT8 C0JPT7	GO_MF
Cluster3	SNARE binding	1	59	2	341	2.89	0.317	Q63563	GO_MF
Cluster3	acetate ester transmembrane transporter activity	1	59	1	341	5.78	0.173	D4A772	GO_MF
Cluster3	acetylcholine transmembrane transporter activity	1	59	1	341	5.78	0.173	D4A772	GO_MF
Cluster3	actin binding	12	59	62	341	1.12	0.378	A0A0G2JXT8 A0A0H2UHR2 C0JPT7 D4A7U8 D4A7X7 F1LN42 G3V6S0 G3V7U2 M0R671 P15205 P52481 Q6S3A0	GO_MF
Cluster3	actin filament binding	4	59	34	341	0.68	0.876	A0A0G2JXT8 C0JPT7 D4A7X7 Q6S3A0	GO_MF
Cluster3	actinin binding	1	59	16	341	0.36	0.956	D4A7X7	GO_MF
Cluster3	active transmembrane transporter activity	1	59	10	341	0.58	0.855	Q63563	GO_MF
Cluster3	acyltransferase activity	1	59	2	341	2.89	0.317	O35964	GO_MF
Cluster3	adenyl nucleotide binding	3	59	37	341	0.47	0.973	A0A0G2K382 D4A4T9 P68182	GO_MF
Cluster3	adenyl ribonucleotide binding	3	59	37	341	0.47	0.973	A0A0G2K382 D4A4T9 P68182	GO_MF
Cluster3	adenylate cyclase binding	1	59	2	341	2.89	0.317	P52481	GO_MF
Cluster3	adrenergic receptor binding	1	59	2	341	2.89	0.317	O35964	GO_MF
Cluster3	alpha-actinin binding	1	59	15	341	0.39	0.946	D4A7X7	GO_MF
Cluster3	ammonium ion binding	1	59	1	341	5.78	0.173	P19836	GO_MF
Cluster3	ammonium transmembrane transporter activity	2	59	3	341	3.85	0.0786	B4F795 D4A772	GO_MF
Cluster3	anion binding	10	59	70	341	0.83	0.822	A0A0G2K382 D4A4T9 G3V6S0 G3V7U2 O35964 P08721 P15205 P19836 P68182 Q2PS20	GO_MF
Cluster3	anion transmembrane transporter activity	2	59	5	341	2.31	0.208	B4F795 Q63563	GO_MF
Cluster3	ankyrin binding	4	59	11	341	2.1	0.103	A0A0G2JXT8 C0JPT7 G3V6S0 Q6S3A0	GO_MF
Cluster3	aspartic-type endopeptidase inhibitor activity	1	59	2	341	2.89	0.317	A0A0G2K7M1	GO_MF
Cluster3	azole transmembrane transporter activity	1	59	1	341	5.78	0.173	B4F795	GO_MF
Cluster3	beta-1 adrenergic receptor binding	1	59	1	341	5.78	0.173	O35964	GO_MF
Cluster3	beta-catenin binding	1	59	4	341	1.44	0.534	F1M7E5	GO_MF
Cluster3	binding	48	59	303	341	0.92	0.983	A0A0G2JXT8 A0A0G2K2M2 A0A0G2K2M9 A0A0G2K382 A0A0G2K6R8 A0A0G2K7M1 A0A0H2UHR2 B1WC16 B5DFG4 C0JPT7 D3ZJ92 D4A206 D4A4T9 D4A510 D4A720 D4A772 D4A7U8 D4A7X7 F1LN42 F1M5V2 F1M7E5 F1MAA3 G3V6I5 G3V6S0 G3V7U2 M0R557 M0R671 O35964 P08721 P11762 P15205 P19836 P31000 P37285 P48500 P52481 P68182 P84586 Q2PS20 Q4V8H8 Q56A27 Q62733 Q63563 Q64350 Q66HD0 Q6S3A0 Q712U5 Q9R0T3	GO_MF
Cluster3	cAMP-dependent protein kinase activity	1	59	1	341	5.78	0.173	P68182	GO_MF
Cluster3	calcium channel activity	1	59	5	341	1.16	0.616	Q2PS20	GO_MF
Cluster3	calcium ion binding	1	59	25	341	0.23	0.993	Q66HD0	GO_MF
Cluster3	calcium ion transmembrane transporter activity	1	59	10	341	0.58	0.855	Q2PS20	GO_MF
Cluster3	calcium-release channel activity	1	59	3	341	1.93	0.435	Q2PS20	GO_MF
Cluster3	calmodulin binding	1	59	14	341	0.41	0.934	P19836	GO_MF
Cluster3	carbohydrate binding	1	59	6	341	0.96	0.683	P11762	GO_MF
Cluster3	carbohydrate derivative binding	4	59	52	341	0.44	0.991	A0A0G2K382 D4A4T9 P08721 P68182	GO_MF
Cluster3	caspase binding	1	59	1	341	5.78	0.173	Q6S3A0	GO_MF
Cluster3	catalytic activity	14	59	114	341	0.71	0.973	A0A0G2JSP8 A0A0G2K382 A0A0G2K7M1 D3ZLS5 F1MAA3 G3V6E1 O35964 P19836 P37285 P48500 P68182 Q5XIF3 Q63563 Q6S3A0	GO_MF
Cluster3	catalytic activity, acting on a protein	5	59	45	341	0.64	0.924	A0A0G2K382 A0A0G2K7M1 D3ZLS5 F1MAA3 P68182	GO_MF
Cluster3	cation binding	4	59	52	341	0.44	0.991	D4A4T9 P19836 P68182 Q66HD0	GO_MF
Cluster3	cation channel activity	1	59	6	341	0.96	0.683	Q2PS20	GO_MF
Cluster3	cation transmembrane transporter activity	3	59	19	341	0.91	0.67	B4F795 D4A772 Q2PS20	GO_MF
Cluster3	channel activity	2	59	8	341	1.44	0.416	P47863 Q2PS20	GO_MF
Cluster3	channel regulator activity	4	59	12	341	1.93	0.135	A0A0G2JXT8 C0JPT7 Q63563 Q712U5	GO_MF
Cluster3	chaperone binding	1	59	5	341	1.16	0.616	Q9R0T3	GO_MF
Cluster3	choline transmembrane transporter activity	1	59	1	341	5.78	0.173	B4F795	GO_MF
Cluster3	choline-phosphate cytidylyltransferase activity	1	59	1	341	5.78	0.173	P19836	GO_MF
Cluster3	chromatin binding	2	59	22	341	0.53	0.921	D4A510 P84586	GO_MF
Cluster3	collagen binding	2	59	8	341	1.44	0.416	G3V7U2 P15205	GO_MF
Cluster3	creatine kinase activity	1	59	2	341	2.89	0.317	A0A0G2JSP8	GO_MF
Cluster3	cysteine-type endopeptidase inhibitor activity	1	59	2	341	2.89	0.317	Q6S3A0	GO_MF
Cluster3	cytidylyltransferase activity	1	59	1	341	5.78	0.173	P19836	GO_MF
Cluster3	cytokine activity	1	59	1	341	5.78	0.173	P08721	GO_MF
Cluster3	cytokine receptor binding	1	59	3	341	1.93	0.435	G3V6I5	GO_MF
Cluster3	cytoskeletal anchor activity	1	59	2	341	2.89	0.317	G3V7U2	GO_MF
Cluster3	cytoskeletal motor activity	2	59	10	341	1.16	0.54	G3V6E1 P37285	GO_MF
Cluster3	cytoskeletal protein binding	16	59	107	341	0.86	0.823	A0A0G2JXT8 A0A0G2K7M1 A0A0H2UHR2 B5DFG4 C0JPT7 D4A772 D4A7U8 D4A7X7 F1LN42 G3V6S0 G3V7U2 M0R671 P15205 P37285 P52481 Q6S3A0	GO_MF
Cluster3	cytoskeletal regulatory protein binding	1	59	1	341	5.78	0.173	P15205	GO_MF
Cluster3	disaccharide binding	1	59	1	341	5.78	0.173	P11762	GO_MF
Cluster3	disordered domain specific binding	1	59	8	341	0.72	0.785	A0A0G2K7M1	GO_MF
Cluster3	double-stranded DNA binding	1	59	14	341	0.41	0.934	P84586	GO_MF
Cluster3	double-stranded RNA binding	1	59	7	341	0.83	0.739	P31000	GO_MF
Cluster3	endopeptidase inhibitor activity	2	59	7	341	1.65	0.348	A0A0G2K7M1 Q6S3A0	GO_MF
Cluster3	endopeptidase regulator activity	2	59	7	341	1.65	0.348	A0A0G2K7M1 Q6S3A0	GO_MF
Cluster3	enzyme activator activity	1	59	16	341	0.36	0.956	D3ZT71	GO_MF
Cluster3	enzyme binding	21	59	128	341	0.95	0.684	A0A0G2JXT8 A0A0G2K2M2 A0A0G2K6R8 C0JPT7 D4A206 F1M7E5 G3V6I5 G3V6S0 G3V7U2 M0R671 O35964 P15205 P31000 P48500 P52481 P68182 Q64350 Q66HD0 Q6S3A0 Q712U5 Q9R0T3	GO_MF
Cluster3	enzyme inhibitor activity	4	59	17	341	1.36	0.336	A0A0G2K7M1 Q6S3A0 Q712U5 Q9R0T3	GO_MF
Cluster3	enzyme regulator activity	8	59	38	341	1.22	0.326	A0A0G2K7M1 D3ZT71 F1MAA3 G3V6I5 Q5HZV9 Q6S3A0 Q712U5 Q9R0T3	GO_MF
Cluster3	extracellular matrix binding	2	59	7	341	1.65	0.348	P08721 P11762	GO_MF
Cluster3	filamin binding	1	59	4	341	1.44	0.534	B5DFG4	GO_MF
Cluster3	galactose binding	1	59	1	341	5.78	0.173	P11762	GO_MF
Cluster3	gated channel activity	1	59	7	341	0.83	0.739	Q2PS20	GO_MF
Cluster3	glutamate receptor binding	1	59	8	341	0.72	0.785	G3V7U2	GO_MF
Cluster3	glycosaminoglycan binding	1	59	8	341	0.72	0.785	P08721	GO_MF
Cluster3	guanyl-nucleotide exchange factor activity	2	59	12	341	0.96	0.645	G3V6S0 Q64350	GO_MF
Cluster3	heat shock protein binding	2	59	6	341	1.93	0.278	D4A4T9 G3V6I5	GO_MF
Cluster3	heparin binding	1	59	5	341	1.16	0.616	P08721	GO_MF
Cluster3	heterocyclic compound binding	12	59	98	341	0.71	0.961	A0A0G2K382 B1WC16 D3ZJ92 D4A4T9 D4A720 P31000 P68182 P84586 Q4V8H8 Q56A27 Q64350 Q66HD0	GO_MF
Cluster3	hydrolase activity	5	59	53	341	0.55	0.974	F1MAA3 G3V6E1 P37285 Q63563 Q6S3A0	GO_MF
Cluster3	hydrolase activity, acting on acid anhydrides	4	59	32	341	0.72	0.842	G3V6E1 P37285 Q63563 Q6S3A0	GO_MF
Cluster3	hydrolase activity, acting on ester bonds	1	59	15	341	0.39	0.946	F1MAA3	GO_MF
Cluster3	identical protein binding	17	59	94	341	1.05	0.464	A0A0G2JXT8 A0A0G2K2M2 A0A0G2K7M1 C0JPT7 D4A510 F1M5V2 M0R557 O35964 P11762 P19836 P31000 P48500 P52481 P84586 Q4V8H8 Q63563 Q6S3A0	GO_MF
Cluster3	immunoglobulin receptor binding	2	59	2	341	5.78	0.0295	A0A0G2JXT8 C0JPT7	GO_MF
Cluster3	inorganic anion transmembrane transporter activity	1	59	4	341	1.44	0.534	Q63563	GO_MF
Cluster3	interferon-gamma receptor binding	1	59	1	341	5.78	0.173	G3V6I5	GO_MF
Cluster3	intermediate filament binding	1	59	5	341	1.16	0.616	P31000	GO_MF
Cluster3	intracellular ligand-gated ion channel activity	1	59	3	341	1.93	0.435	Q2PS20	GO_MF
Cluster3	intramolecular oxidoreductase activity	1	59	2	341	2.89	0.317	P48500	GO_MF
Cluster3	ion binding	11	59	95	341	0.67	0.974	A0A0G2K382 D4A4T9 G3V6S0 G3V7U2 O35964 P08721 P15205 P19836 P68182 Q2PS20 Q66HD0	GO_MF
Cluster3	ion channel activity	1	59	7	341	0.83	0.739	Q2PS20	GO_MF
Cluster3	ion channel regulator activity	4	59	11	341	2.1	0.103	A0A0G2JXT8 C0JPT7 Q63563 Q712U5	GO_MF
Cluster3	ion gated channel activity	1	59	7	341	0.83	0.739	Q2PS20	GO_MF
Cluster3	ion transmembrane transporter activity	4	59	21	341	1.1	0.508	B4F795 D4A772 Q2PS20 Q63563	GO_MF
Cluster3	ionotropic glutamate receptor binding	1	59	4	341	1.44	0.534	G3V7U2	GO_MF
Cluster3	isomerase activity	1	59	7	341	0.83	0.739	P48500	GO_MF
Cluster3	keratin filament binding	1	59	1	341	5.78	0.173	P31000	GO_MF
Cluster3	kinase activity	3	59	27	341	0.64	0.88	A0A0G2JSP8 A0A0G2K382 P68182	GO_MF
Cluster3	kinase binding	10	59	58	341	1	0.57	A0A0G2JXT8 C0JPT7 G3V6I5 G3V7U2 M0R671 O35964 P15205 P31000 P68182 Q9R0T3	GO_MF
Cluster3	kinase inhibitor activity	1	59	4	341	1.44	0.534	Q9R0T3	GO_MF
Cluster3	kinase regulator activity	1	59	10	341	0.58	0.855	Q9R0T3	GO_MF
Cluster3	kinesin binding	1	59	6	341	0.96	0.683	P37285	GO_MF
Cluster3	lactose binding	1	59	1	341	5.78	0.173	P11762	GO_MF
Cluster3	lamin binding	1	59	3	341	1.93	0.435	Q62733	GO_MF
Cluster3	laminin binding	1	59	4	341	1.44	0.534	P11762	GO_MF
Cluster3	ligand-gated calcium channel activity	1	59	3	341	1.93	0.435	Q2PS20	GO_MF
Cluster3	ligand-gated cation channel activity	1	59	3	341	1.93	0.435	Q2PS20	GO_MF
Cluster3	ligand-gated channel activity	1	59	4	341	1.44	0.534	Q2PS20	GO_MF
Cluster3	ligand-gated ion channel activity	1	59	4	341	1.44	0.534	Q2PS20	GO_MF
Cluster3	lipid binding	6	59	28	341	1.24	0.351	G3V6S0 G3V7U2 O35964 P15205 P19836 Q2PS20	GO_MF
Cluster3	lipoprotein particle receptor binding	1	59	3	341	1.93	0.435	Q66HD0	GO_MF
Cluster3	low-density lipoprotein particle receptor binding	1	59	3	341	1.93	0.435	Q66HD0	GO_MF
Cluster3	lysophosphatidic acid acyltransferase activity	1	59	1	341	5.78	0.173	O35964	GO_MF
Cluster3	lysophospholipid acyltransferase activity	1	59	1	341	5.78	0.173	O35964	GO_MF
Cluster3	mRNA binding	3	59	24	341	0.72	0.821	D4A720 P84586 Q56A27	GO_MF
Cluster3	magnesium ion binding	1	59	6	341	0.96	0.683	P68182	GO_MF
Cluster3	metal ion binding	3	59	48	341	0.36	0.996	D4A4T9 P68182 Q66HD0	GO_MF
Cluster3	metal ion transmembrane transporter activity	1	59	13	341	0.44	0.919	Q2PS20	GO_MF
Cluster3	microfilament motor activity	1	59	6	341	0.96	0.683	G3V6E1	GO_MF
Cluster3	microtubule binding	5	59	18	341	1.61	0.183	A0A0G2K7M1 G3V6S0 G3V7U2 P15205 Q6S3A0	GO_MF
Cluster3	microtubule minus-end binding	1	59	1	341	5.78	0.173	Q6S3A0	GO_MF
Cluster3	microtubule motor activity	1	59	3	341	1.93	0.435	P37285	GO_MF
Cluster3	microtubule plus-end binding	1	59	5	341	1.16	0.616	Q6S3A0	GO_MF
Cluster3	misfolded protein binding	1	59	2	341	2.89	0.317	Q9R0T3	GO_MF
Cluster3	modified amino acid binding	1	59	6	341	0.96	0.683	Q2PS20	GO_MF
Cluster3	molecular adaptor activity	1	59	16	341	0.36	0.956	G3V7U2	GO_MF
Cluster3	molecular function regulator	14	59	58	341	1.4	0.0961	A0A0G2JXT8 A0A0G2K7M1 C0JPT7 D3ZT71 F1MAA3 G3V6I5 G3V6S0 P08721 Q5HZV9 Q63563 Q64350 Q6S3A0 Q712U5 Q9R0T3	GO_MF
Cluster3	molecular transducer activity	1	59	4	341	1.44	0.534	Q63563	GO_MF
Cluster3	monosaccharide binding	1	59	4	341	1.44	0.534	P11762	GO_MF
Cluster3	mu-type opioid receptor binding	2	59	2	341	5.78	0.0295	A0A0G2JXT8 C0JPT7	GO_MF
Cluster3	muscle alpha-actinin binding	1	59	10	341	0.58	0.855	D4A7X7	GO_MF
Cluster3	nucleic acid binding	9	59	61	341	0.85	0.775	B1WC16 D3ZJ92 D4A720 P31000 P84586 Q4V8H8 Q56A27 Q64350 Q66HD0	GO_MF
Cluster3	nucleoside phosphate binding	3	59	46	341	0.38	0.994	A0A0G2K382 D4A4T9 P68182	GO_MF
Cluster3	nucleoside-triphosphatase activity	4	59	32	341	0.72	0.842	G3V6E1 P37285 Q63563 Q6S3A0	GO_MF
Cluster3	nucleoside-triphosphatase regulator activity	1	59	7	341	0.83	0.739	G3V6I5	GO_MF
Cluster3	nucleotide binding	3	59	46	341	0.38	0.994	A0A0G2K382 D4A4T9 P68182	GO_MF
Cluster3	nucleotidyltransferase activity	1	59	1	341	5.78	0.173	P19836	GO_MF
Cluster3	oligosaccharide binding	1	59	1	341	5.78	0.173	P11762	GO_MF
Cluster3	opioid receptor binding	2	59	2	341	5.78	0.0295	A0A0G2JXT8 C0JPT7	GO_MF
Cluster3	organic anion transmembrane transporter activity	1	59	3	341	1.93	0.435	B4F795	GO_MF
Cluster3	organic cation transmembrane transporter activity	2	59	2	341	5.78	0.0295	B4F795 D4A772	GO_MF
Cluster3	organic cyclic compound binding	12	59	101	341	0.69	0.972	A0A0G2K382 B1WC16 D3ZJ92 D4A4T9 D4A720 P31000 P68182 P84586 Q4V8H8 Q56A27 Q64350 Q66HD0	GO_MF
Cluster3	oxidoreductase activity	2	59	17	341	0.68	0.827	A0A0G2K7M1 Q5XIF3	GO_MF
Cluster3	oxidoreductase activity, acting on NAD(P)H	1	59	5	341	1.16	0.616	Q5XIF3	GO_MF
Cluster3	passive transmembrane transporter activity	2	59	8	341	1.44	0.416	P47863 Q2PS20	GO_MF
Cluster3	patched binding	1	59	1	341	5.78	0.173	G3V6I5	GO_MF
Cluster3	peptidase activator activity	1	59	1	341	5.78	0.173	D3ZT71	GO_MF
Cluster3	peptidase inhibitor activity	2	59	7	341	1.65	0.348	A0A0G2K7M1 Q6S3A0	GO_MF
Cluster3	peptidase regulator activity	3	59	8	341	2.17	0.145	A0A0G2K7M1 D3ZT71 Q6S3A0	GO_MF
Cluster3	peptidyl-cysteine S-nitrosylase activity	1	59	2	341	2.89	0.317	A0A0G2K7M1	GO_MF
Cluster3	phosphatase activity	1	59	12	341	0.48	0.902	F1MAA3	GO_MF
Cluster3	phosphatase binding	5	59	16	341	1.81	0.123	F1M7E5 O35964 P31000 Q66HD0 Q712U5	GO_MF
Cluster3	phosphatase inhibitor activity	1	59	2	341	2.89	0.317	Q712U5	GO_MF
Cluster3	phosphatase regulator activity	3	59	6	341	2.89	0.0669	F1MAA3 Q5HZV9 Q712U5	GO_MF
Cluster3	phosphatidic acid binding	1	59	3	341	1.93	0.435	Q2PS20	GO_MF
Cluster3	phosphatidylcholine binding	1	59	1	341	5.78	0.173	P19836	GO_MF
Cluster3	phosphatidylinositol binding	2	59	14	341	0.83	0.731	G3V6S0 Q2PS20	GO_MF
Cluster3	phosphatidylinositol bisphosphate binding	2	59	10	341	1.16	0.54	G3V6S0 Q2PS20	GO_MF
Cluster3	phosphatidylinositol phosphate binding	2	59	12	341	0.96	0.645	G3V6S0 Q2PS20	GO_MF
Cluster3	phosphatidylinositol-3,4,5-trisphosphate binding	1	59	5	341	1.16	0.616	Q2PS20	GO_MF
Cluster3	phosphatidylinositol-3,5-bisphosphate binding	1	59	2	341	2.89	0.317	Q2PS20	GO_MF
Cluster3	phosphatidylinositol-3-phosphate binding	1	59	2	341	2.89	0.317	Q2PS20	GO_MF
Cluster3	phosphatidylinositol-4,5-bisphosphate binding	2	59	9	341	1.28	0.48	G3V6S0 Q2PS20	GO_MF
Cluster3	phosphatidylinositol-4-phosphate binding	1	59	3	341	1.93	0.435	Q2PS20	GO_MF
Cluster3	phosphatidylinositol-5-phosphate binding	1	59	2	341	2.89	0.317	Q2PS20	GO_MF
Cluster3	phosphatidylserine binding	1	59	6	341	0.96	0.683	Q2PS20	GO_MF
Cluster3	phospholipid binding	6	59	21	341	1.65	0.134	G3V6S0 G3V7U2 O35964 P15205 P19836 Q2PS20	GO_MF
Cluster3	phosphoprotein phosphatase activity	1	59	9	341	0.64	0.823	F1MAA3	GO_MF
Cluster3	phosphoric ester hydrolase activity	1	59	13	341	0.44	0.919	F1MAA3	GO_MF
Cluster3	porin activity	1	59	1	341	5.78	0.173	P47863	GO_MF
Cluster3	potassium channel regulator activity	4	59	7	341	3.3	0.0189	A0A0G2JXT8 C0JPT7 Q63563 Q712U5	GO_MF
Cluster3	primary active transmembrane transporter activity	1	59	8	341	0.72	0.785	Q63563	GO_MF
Cluster3	proline-rich region binding	1	59	3	341	1.93	0.435	D3ZJ92	GO_MF
Cluster3	protease binding	1	59	5	341	1.16	0.616	Q6S3A0	GO_MF
Cluster3	protein C-terminus binding	3	59	18	341	0.96	0.631	B5DFG4 O35964 P31000	GO_MF
Cluster3	protein N-terminus binding	2	59	14	341	0.83	0.731	A0A0G2K2M9 Q6S3A0	GO_MF
Cluster3	protein binding	44	59	267	341	0.95	0.826	A0A0G2JXT8 A0A0G2K2M2 A0A0G2K2M9 A0A0G2K6R8 A0A0G2K7M1 A0A0H2UHR2 B5DFG4 C0JPT7 D3ZJ92 D4A206 D4A4T9 D4A510 D4A720 D4A772 D4A7U8 D4A7X7 F1LN42 F1M5V2 F1M7E5 F1MAA3 G3V6I5 G3V6S0 G3V7U2 M0R557 M0R671 O35964 P08721 P11762 P15205 P19836 P31000 P37285 P48500 P52481 P68182 P84586 Q4V8H8 Q62733 Q63563 Q64350 Q66HD0 Q6S3A0 Q712U5 Q9R0T3	GO_MF
Cluster3	protein dimerization activity	10	59	57	341	1.01	0.544	A0A0G2JXT8 A0A0G2K2M2 C0JPT7 D4A206 F1M5V2 O35964 P11762 P19836 P48500 Q6S3A0	GO_MF
Cluster3	protein domain specific binding	9	59	51	341	1.02	0.539	A0A0G2K2M9 A0A0G2K7M1 D4A720 D4A772 D4A7X7 O35964 P31000 P84586 Q4V8H8	GO_MF
Cluster3	protein heterodimerization activity	1	59	25	341	0.23	0.993	D4A206	GO_MF
Cluster3	protein homodimerization activity	9	59	51	341	1.02	0.539	A0A0G2JXT8 A0A0G2K2M2 C0JPT7 F1M5V2 O35964 P11762 P19836 P48500 Q6S3A0	GO_MF
Cluster3	protein kinase A binding	1	59	3	341	1.93	0.435	P68182	GO_MF
Cluster3	protein kinase A regulatory subunit binding	1	59	2	341	2.89	0.317	P68182	GO_MF
Cluster3	protein kinase C binding	2	59	8	341	1.44	0.416	A0A0G2JXT8 C0JPT7	GO_MF
Cluster3	protein kinase activity	2	59	22	341	0.53	0.921	A0A0G2K382 P68182	GO_MF
Cluster3	protein kinase binding	8	59	52	341	0.89	0.717	A0A0G2JXT8 C0JPT7 G3V6I5 M0R671 O35964 P31000 P68182 Q9R0T3	GO_MF
Cluster3	protein kinase inhibitor activity	1	59	4	341	1.44	0.534	Q9R0T3	GO_MF
Cluster3	protein kinase regulator activity	1	59	9	341	0.64	0.823	Q9R0T3	GO_MF
Cluster3	protein phosphatase 2A binding	2	59	4	341	2.89	0.14	P31000 Q712U5	GO_MF
Cluster3	protein phosphatase binding	4	59	14	341	1.65	0.21	F1M7E5 P31000 Q66HD0 Q712U5	GO_MF
Cluster3	protein phosphatase inhibitor activity	1	59	2	341	2.89	0.317	Q712U5	GO_MF
Cluster3	protein phosphatase regulator activity	3	59	6	341	2.89	0.0669	F1MAA3 Q5HZV9 Q712U5	GO_MF
Cluster3	protein serine/threonine kinase activity	2	59	18	341	0.64	0.851	A0A0G2K382 P68182	GO_MF
Cluster3	protein serine/threonine phosphatase activity	1	59	5	341	1.16	0.616	F1MAA3	GO_MF
Cluster3	protein tyrosine kinase binding	1	59	3	341	1.93	0.435	G3V6I5	GO_MF
Cluster3	protein-containing complex binding	10	59	81	341	0.71	0.939	A0A0G2JXT8 A0A0G2K2M2 C0JPT7 D4A7X7 G3V6S0 G3V7U2 P15205 P31000 P68182 Q6S3A0	GO_MF
Cluster3	protein-macromolecule adaptor activity	1	59	13	341	0.44	0.919	G3V7U2	GO_MF
Cluster3	purine nucleotide binding	3	59	41	341	0.42	0.986	A0A0G2K382 D4A4T9 P68182	GO_MF
Cluster3	purine ribonucleoside triphosphate binding	3	59	38	341	0.46	0.977	A0A0G2K382 D4A4T9 P68182	GO_MF
Cluster3	purine ribonucleotide binding	3	59	41	341	0.42	0.986	A0A0G2K382 D4A4T9 P68182	GO_MF
Cluster3	pyrophosphatase activity	4	59	32	341	0.72	0.842	G3V6E1 P37285 Q63563 Q6S3A0	GO_MF
Cluster3	quaternary ammonium group binding	1	59	1	341	5.78	0.173	P19836	GO_MF
Cluster3	receptor ligand activity	1	59	2	341	2.89	0.317	P08721	GO_MF
Cluster3	receptor tyrosine kinase binding	1	59	2	341	2.89	0.317	G3V6I5	GO_MF
Cluster3	ribonucleotide binding	3	59	42	341	0.41	0.988	A0A0G2K382 D4A4T9 P68182	GO_MF
Cluster3	scaffold protein binding	2	59	6	341	1.93	0.278	D4A206 P31000	GO_MF
Cluster3	sequence-specific DNA binding	1	59	15	341	0.39	0.946	P84586	GO_MF
Cluster3	sequence-specific double-stranded DNA binding	1	59	10	341	0.58	0.855	P84586	GO_MF
Cluster3	signaling receptor activity	1	59	4	341	1.44	0.534	Q63563	GO_MF
Cluster3	signaling receptor binding	10	59	44	341	1.31	0.207	A0A0G2JXT8 C0JPT7 F1M7E5 G3V6I5 G3V7U2 M0R671 O35964 P08721 Q66HD0 Q712U5	GO_MF
Cluster3	signaling receptor regulator activity	1	59	2	341	2.89	0.317	P08721	GO_MF
Cluster3	single-stranded RNA binding	1	59	10	341	0.58	0.855	P84586	GO_MF
Cluster3	small GTPase binding	5	59	20	341	1.44	0.252	A0A0G2JXT8 A0A0G2K6R8 C0JPT7 G3V6S0 P68182	GO_MF
Cluster3	small molecule binding	4	59	58	341	0.4	0.997	A0A0G2K382 D4A4T9 P11762 P68182	GO_MF
Cluster3	structural constituent of cytoskeleton	3	59	17	341	1.02	0.589	G3V6S0 P31000 Q6S3A0	GO_MF
Cluster3	structural constituent of eye lens	1	59	1	341	5.78	0.173	P31000	GO_MF
Cluster3	structural constituent of muscle	4	59	28	341	0.83	0.75	A0A096MK15 D4A772 F1M1J2 Q6S3A0	GO_MF
Cluster3	structural molecule activity	10	59	71	341	0.81	0.837	A0A096MK15 D4A644 D4A772 F1M1J2 G3V6S0 G3V7U2 P15205 P31000 Q2PS20 Q6S3A0	GO_MF
Cluster3	sulfonylurea receptor activity	1	59	1	341	5.78	0.173	Q63563	GO_MF
Cluster3	sulfur compound binding	1	59	7	341	0.83	0.739	P08721	GO_MF
Cluster3	sulfur compound transmembrane transporter activity	1	59	1	341	5.78	0.173	B4F795	GO_MF
Cluster3	syntaxin binding	1	59	2	341	2.89	0.317	Q63563	GO_MF
Cluster3	telethonin binding	1	59	2	341	2.89	0.317	D4A7U8	GO_MF
Cluster3	transcription cis-regulatory region binding	1	59	6	341	0.96	0.683	P84586	GO_MF
Cluster3	transcription coactivator activity	1	59	6	341	0.96	0.683	D4A510	GO_MF
Cluster3	transcription coregulator activity	1	59	13	341	0.44	0.919	D4A510	GO_MF
Cluster3	transcription factor binding	3	59	22	341	0.79	0.769	A0A0G2JXT8 C0JPT7 G3V6I5	GO_MF
Cluster3	transcription regulator activity	1	59	22	341	0.26	0.987	D4A510	GO_MF
Cluster3	transferase activity	7	59	44	341	0.92	0.672	A0A0G2JSP8 A0A0G2K382 A0A0G2K7M1 D3ZLS5 O35964 P19836 P68182	GO_MF
Cluster3	transition metal ion binding	1	59	15	341	0.39	0.946	D4A4T9	GO_MF
Cluster3	translation factor activity, RNA binding	1	59	5	341	1.16	0.616	Q64350	GO_MF
Cluster3	translation initiation factor activity	1	59	3	341	1.93	0.435	Q64350	GO_MF
Cluster3	translation initiation factor binding	1	59	3	341	1.93	0.435	Q64350	GO_MF
Cluster3	transmembrane signaling receptor activity	1	59	3	341	1.93	0.435	Q63563	GO_MF
Cluster3	transmembrane transporter activity	5	59	23	341	1.26	0.365	B4F795 D4A772 P47863 Q2PS20 Q63563	GO_MF
Cluster3	transmembrane transporter binding	5	59	20	341	1.44	0.252	A0A0G2JXT8 C0JPT7 F1M7E5 O35964 Q63563	GO_MF
Cluster3	transporter activity	6	59	30	341	1.16	0.42	B4F795 D4A206 D4A772 P47863 Q2PS20 Q63563	GO_MF
Cluster3	triose-phosphate isomerase activity	1	59	1	341	5.78	0.173	P48500	GO_MF
Cluster3	tubulin binding	6	59	21	341	1.65	0.134	A0A0G2K7M1 G3V6S0 G3V7U2 P15205 P37285 Q6S3A0	GO_MF
Cluster3	ubiquitin protein ligase activity	1	59	3	341	1.93	0.435	D3ZLS5	GO_MF
Cluster3	ubiquitin protein ligase binding	2	59	16	341	0.72	0.799	P48500 P68182	GO_MF
Cluster3	ubiquitin-like protein ligase activity	1	59	3	341	1.93	0.435	D3ZLS5	GO_MF
Cluster3	ubiquitin-like protein ligase binding	2	59	16	341	0.72	0.799	P48500 P68182	GO_MF
Cluster3	ubiquitin-like protein transferase activity	1	59	6	341	0.96	0.683	D3ZLS5	GO_MF
Cluster3	ubiquitin-protein transferase activity	1	59	5	341	1.16	0.616	D3ZLS5	GO_MF
Cluster3	unfolded protein binding	2	59	6	341	1.93	0.278	G3V6I5 Q66HD0	GO_MF
Cluster3	vitamin transmembrane transporter activity	1	59	1	341	5.78	0.173	B4F795	GO_MF
Cluster3	water channel activity	1	59	1	341	5.78	0.173	P47863	GO_MF
Cluster3	water transmembrane transporter activity	1	59	1	341	5.78	0.173	P47863	GO_MF
Cluster3	wide pore channel activity	1	59	1	341	5.78	0.173	P47863	GO_MF
Cluster3	zinc ion binding	1	59	11	341	0.53	0.88	D4A4T9	GO_MF
Cluster3	zymogen binding	1	59	1	341	5.78	0.173	Q6S3A0	GO_MF
Cluster4	1,4-alpha-oligoglucan phosphorylase activity	1	54	1	341	6.31	0.158	G3V8V3	GO_MF
Cluster4	3-hydroxyacyl-CoA dehydrogenase activity	1	54	1	341	6.31	0.158	A0A0G2K6P1	GO_MF
Cluster4	6-phosphofructokinase activity	1	54	1	341	6.31	0.158	P30835	GO_MF
Cluster4	ADP binding	2	54	8	341	1.58	0.37	D4A4T9 P06686	GO_MF
Cluster4	AMP binding	2	54	5	341	2.53	0.179	G3V8V3 P30835	GO_MF
Cluster4	ATP binding	10	54	35	341	1.8	0.0324	D4A4T9 D4A962 D4AE17 F1LRV9 F1M8F6 G3V6D8 P06686 P30835 Q00972 Q63538	GO_MF
Cluster4	ATP hydrolysis activity	6	54	23	341	1.65	0.137	F1LRV9 F1M8F6 G3V6D8 M0R6Z9 P06686 P07150	GO_MF
Cluster4	ATP-dependent activity, acting on DNA	1	54	5	341	1.26	0.58	P07150	GO_MF
Cluster4	ATPase-coupled transmembrane transporter activity	1	54	8	341	0.79	0.752	P06686	GO_MF
Cluster4	C2H2 zinc finger domain binding	1	54	1	341	6.31	0.158	A0A0G2K2M9	GO_MF
Cluster4	D1 dopamine receptor binding	1	54	1	341	6.31	0.158	P06686	GO_MF
Cluster4	DNA binding	6	54	34	341	1.11	0.459	D4A962 G3V6K6 O35821 P07150 P19804 Q66HC5	GO_MF
Cluster4	DNA-binding transcription factor activity	2	54	11	341	1.15	0.542	P19804 Q4V8E1	GO_MF
Cluster4	DNA/DNA annealing activity	1	54	1	341	6.31	0.158	P07150	GO_MF
Cluster4	E-box binding	1	54	1	341	6.31	0.158	O35821	GO_MF
Cluster4	Fc-gamma receptor I complex binding	1	54	2	341	3.16	0.292	C0JPT7	GO_MF
Cluster4	G protein-coupled receptor binding	2	54	10	341	1.26	0.488	C0JPT7 P06686	GO_MF
Cluster4	GTPase activator activity	1	54	6	341	1.05	0.648	B1H264	GO_MF
Cluster4	GTPase binding	7	54	26	341	1.7	0.0962	A0A0G2JTT6 A0A0G2JUP3 A0A0G2K6R8 B1H264 B5DF63 C0JPT7 G3V6K6	GO_MF
Cluster4	GTPase regulator activity	1	54	7	341	0.9	0.704	B1H264	GO_MF
Cluster4	Hsp90 protein binding	2	54	4	341	3.16	0.12	D4A4T9 G3V6K6	GO_MF
Cluster4	L-lactate dehydrogenase activity	1	54	1	341	6.31	0.158	P42123	GO_MF
Cluster4	MAP kinase activity	1	54	1	341	6.31	0.158	Q63538	GO_MF
Cluster4	MAP kinase kinase kinase activity	2	54	2	341	6.31	0.0247	D4AE17 G3V6K6	GO_MF
Cluster4	NAD binding	2	54	3	341	4.21	0.0665	A0A0G2K6P1 P42123	GO_MF
Cluster4	NADH binding	1	54	1	341	6.31	0.158	A0A0G2K6P1	GO_MF
Cluster4	P-type ion transporter activity	1	54	6	341	1.05	0.648	P06686	GO_MF
Cluster4	PDZ domain binding	1	54	4	341	1.58	0.5	M0RCE9	GO_MF
Cluster4	RNA binding	3	54	41	341	0.46	0.975	D4A962 F1M8F6 Q6AXS5	GO_MF
Cluster4	RNA polymerase I core binding	1	54	2	341	3.16	0.292	G3V6K6	GO_MF
Cluster4	RNA polymerase II C-terminal domain binding	1	54	3	341	2.1	0.405	D4A962	GO_MF
Cluster4	RNA polymerase II complex binding	1	54	4	341	1.58	0.5	D4A962	GO_MF
Cluster4	RNA polymerase binding	2	54	7	341	1.8	0.307	D4A962 G3V6K6	GO_MF
Cluster4	RNA polymerase core enzyme binding	2	54	6	341	2.1	0.243	D4A962 G3V6K6	GO_MF
Cluster4	SMAD binding	2	54	3	341	4.21	0.0665	C0JPT7 F1M589	GO_MF
Cluster4	SUMO binding	1	54	1	341	6.31	0.158	F1M589	GO_MF
Cluster4	T cell receptor binding	1	54	1	341	6.31	0.158	A0A0G2JSM7	GO_MF
Cluster4	TBP-class protein binding	1	54	2	341	3.16	0.292	M0R9L0	GO_MF
Cluster4	actin binding	12	54	62	341	1.22	0.254	A0A0G2JSM7 A0A140TAF0 C0JPT7 F1LN42 F1M8F6 G3V6D8 G3V6K6 G3V7U2 M0R6Z9 P15205 Q923Z2 Q9JHL4	GO_MF
Cluster4	actin filament binding	9	54	34	341	1.67	0.0672	A0A0G2JSM7 A0A140TAF0 C0JPT7 F1M8F6 G3V6D8 G3V6K6 M0R6Z9 Q923Z2 Q9JHL4	GO_MF
Cluster4	actinin binding	1	54	16	341	0.39	0.941	M0RCE9	GO_MF
Cluster4	active ion transmembrane transporter activity	1	54	7	341	0.9	0.704	P06686	GO_MF
Cluster4	active transmembrane transporter activity	1	54	10	341	0.63	0.826	P06686	GO_MF
Cluster4	adenyl nucleotide binding	11	54	37	341	1.88	0.0181	D4A4T9 D4A962 D4AE17 F1LRV9 F1M8F6 G3V6D8 G3V8V3 P06686 P30835 Q00972 Q63538	GO_MF
Cluster4	adenyl ribonucleotide binding	11	54	37	341	1.88	0.0181	D4A4T9 D4A962 D4AE17 F1LRV9 F1M8F6 G3V6D8 G3V8V3 P06686 P30835 Q00972 Q63538	GO_MF
Cluster4	alkali metal ion binding	1	54	1	341	6.31	0.158	P06686	GO_MF
Cluster4	alpha-actinin binding	1	54	15	341	0.42	0.929	M0RCE9	GO_MF
Cluster4	amide binding	3	54	5	341	3.79	0.0298	O09175 P01946 P06686	GO_MF
Cluster4	aminopeptidase activity	1	54	1	341	6.31	0.158	O09175	GO_MF
Cluster4	amyloid-beta binding	2	54	3	341	4.21	0.0665	P01946 P06686	GO_MF
Cluster4	anion binding	17	54	70	341	1.53	0.0267	A0A0G2K6P1 D4A4T9 D4A962 D4AE17 F1LRV9 F1M8F6 G3V6D8 G3V7U2 G3V8V3 P06686 P07150 P15205 P19804 P30835 Q00972 Q63538 Q9JHL4	GO_MF
Cluster4	ankyrin binding	4	54	11	341	2.3	0.0786	A0A0G2JUP3 C0JPT7 M0RCE9 P06686	GO_MF
Cluster4	ankyrin repeat binding	1	54	1	341	6.31	0.158	D3ZF26	GO_MF
Cluster4	basal transcription machinery binding	1	54	5	341	1.26	0.58	D4A962	GO_MF
Cluster4	binding	48	54	303	341	1	0.605	A0A0G2JSM7 A0A0G2JTT6 A0A0G2JUP3 A0A0G2K0N9 A0A0G2K2M9 A0A0G2K6P1 A0A0G2K6R8 A0A0G2K781 A0A140TAF0 B1H264 B5DF63 C0JPT7 D3ZF26 D4A4T9 D4A917 D4A962 D4AE17 F1LN42 F1LRV9 F1M589 F1M614 F1M8F6 G3V6D8 G3V6K6 G3V6X1 G3V7I8 G3V7U2 G3V8V3 M0R557 M0R6Z9 M0R9L0 M0RCE9 O09175 O35821 P01946 P06686 P07150 P15205 P19804 P30835 P42123 Q00972 Q63538 Q66HC5 Q6AXS5 Q923Z2 Q9JHL4 Q9QZ76	GO_MF
Cluster4	cadherin binding	1	54	5	341	1.26	0.58	A0A0G2JUP3	GO_MF
Cluster4	calcium channel activity	1	54	5	341	1.26	0.58	M0RCE9	GO_MF
Cluster4	calcium ion binding	3	54	25	341	0.76	0.791	D4A917 G3V6X1 P07150	GO_MF
Cluster4	calcium ion transmembrane transporter activity	1	54	10	341	0.63	0.826	M0RCE9	GO_MF
Cluster4	calcium-dependent phospholipid binding	1	54	1	341	6.31	0.158	P07150	GO_MF
Cluster4	calcium-dependent protein binding	1	54	3	341	2.1	0.405	P07150	GO_MF
Cluster4	calmodulin binding	2	54	14	341	0.9	0.681	G3V6D8 G3V6K6	GO_MF
Cluster4	carbohydrate binding	2	54	6	341	2.1	0.243	G3V8V3 P30835	GO_MF
Cluster4	carbohydrate derivative binding	13	54	52	341	1.58	0.0439	D4A4T9 D4A917 D4A962 D4AE17 F1LRV9 F1M614 F1M8F6 G3V6D8 G3V8V3 P06686 P30835 Q00972 Q63538	GO_MF
Cluster4	carbohydrate kinase activity	1	54	1	341	6.31	0.158	P30835	GO_MF
Cluster4	carbohydrate phosphatase activity	1	54	1	341	6.31	0.158	P30835	GO_MF
Cluster4	carboxylic acid binding	1	54	6	341	1.05	0.648	P19804	GO_MF
Cluster4	catalytic activity	22	54	114	341	1.22	0.14	A0A0G2JUP3 A0A0G2K6P1 D4A917 D4AE17 F1LRV9 F1LSM0 F1M8F6 G3V6D8 G3V6E1 G3V6K6 G3V7I8 G3V8V3 M0R6Z9 O09175 P06686 P07150 P19804 P30835 P42123 Q00972 Q63538 Q63638	GO_MF
Cluster4	catalytic activity, acting on a protein	13	54	45	341	1.82	0.0127	A0A0G2JUP3 D4A917 D4AE17 F1LSM0 F1M8F6 G3V6D8 G3V6K6 G3V7I8 O09175 P19804 Q00972 Q63538 Q63638	GO_MF
Cluster4	cation binding	12	54	52	341	1.46	0.0923	D4A4T9 D4A917 D4AE17 F1M589 G3V6X1 G3V8V3 O09175 O35821 P06686 P07150 P30835 Q63538	GO_MF
Cluster4	cation channel activity	1	54	6	341	1.05	0.648	M0RCE9	GO_MF
Cluster4	cation transmembrane transporter activity	2	54	19	341	0.66	0.835	M0RCE9 P06686	GO_MF
Cluster4	cell adhesion molecule binding	3	54	15	341	1.26	0.434	A0A0G2JUP3 D4A917 G3V6K6	GO_MF
Cluster4	channel activity	1	54	8	341	0.79	0.752	M0RCE9	GO_MF
Cluster4	channel regulator activity	1	54	12	341	0.53	0.878	C0JPT7	GO_MF
Cluster4	chaperone binding	1	54	5	341	1.26	0.58	P06686	GO_MF
Cluster4	chromatin DNA binding	1	54	8	341	0.79	0.752	Q66HC5	GO_MF
Cluster4	chromatin binding	3	54	22	341	0.86	0.709	D4A962 G3V6K6 Q66HC5	GO_MF
Cluster4	cobalt ion binding	2	54	2	341	6.31	0.0247	F1M589 O09175	GO_MF
Cluster4	collagen binding	2	54	8	341	1.58	0.37	G3V7U2 P15205	GO_MF
Cluster4	copper ion binding	1	54	2	341	3.16	0.292	O09175	GO_MF
Cluster4	cysteine-type peptidase activity	1	54	4	341	1.58	0.5	F1LSM0	GO_MF
Cluster4	cytokine binding	1	54	1	341	6.31	0.158	D4A917	GO_MF
Cluster4	cytoskeletal anchor activity	1	54	2	341	3.16	0.292	G3V7U2	GO_MF
Cluster4	cytoskeletal motor activity	4	54	10	341	2.53	0.0566	F1LRV9 F1M8F6 G3V6D8 G3V6E1	GO_MF
Cluster4	cytoskeletal protein binding	17	54	107	341	1	0.551	A0A0G2JSM7 A0A0G2JUP3 A0A0G2K0N9 A0A140TAF0 C0JPT7 F1LN42 F1M8F6 G3V6D8 G3V6K6 G3V7U2 M0R6Z9 M0RCE9 P06686 P15205 P19804 Q923Z2 Q9JHL4	GO_MF
Cluster4	cytoskeletal regulatory protein binding	1	54	1	341	6.31	0.158	P15205	GO_MF
Cluster4	deubiquitinase activity	1	54	4	341	1.58	0.5	F1LSM0	GO_MF
Cluster4	disordered domain specific binding	1	54	8	341	0.79	0.752	Q923Z2	GO_MF
Cluster4	dopamine receptor binding	1	54	1	341	6.31	0.158	P06686	GO_MF
Cluster4	double-stranded DNA binding	3	54	14	341	1.35	0.387	G3V6K6 O35821 P19804	GO_MF
Cluster4	double-stranded RNA binding	1	54	7	341	0.9	0.704	F1M8F6	GO_MF
Cluster4	enzyme activator activity	2	54	16	341	0.79	0.753	B1H264 Q9JHL4	GO_MF
Cluster4	enzyme binding	18	54	128	341	0.89	0.801	A0A0G2JSM7 A0A0G2JTT6 A0A0G2JUP3 A0A0G2K6R8 B1H264 B5DF63 C0JPT7 D3ZF26 D4A962 F1M589 G3V6K6 G3V7U2 M0RCE9 P06686 P15205 P19804 P30835 P42123	GO_MF
Cluster4	enzyme inhibitor activity	1	54	17	341	0.37	0.951	P07150	GO_MF
Cluster4	enzyme regulator activity	3	54	38	341	0.5	0.961	B1H264 P07150 Q9JHL4	GO_MF
Cluster4	epidermal growth factor binding	1	54	1	341	6.31	0.158	G3V6K6	GO_MF
Cluster4	epoxide hydrolase activity	1	54	1	341	6.31	0.158	O09175	GO_MF
Cluster4	estradiol 17-beta-dehydrogenase activity	1	54	1	341	6.31	0.158	A0A0G2K6P1	GO_MF
Cluster4	ether hydrolase activity	1	54	1	341	6.31	0.158	O09175	GO_MF
Cluster4	exopeptidase activity	1	54	1	341	6.31	0.158	O09175	GO_MF
Cluster4	extracellular matrix binding	1	54	7	341	0.9	0.704	G3V6X1	GO_MF
Cluster4	extracellular matrix structural constituent	2	54	8	341	1.58	0.37	F1M614 G3V6X1	GO_MF
Cluster4	fatty acid binding	1	54	2	341	3.16	0.292	P19804	GO_MF
Cluster4	fructose binding	1	54	1	341	6.31	0.158	P30835	GO_MF
Cluster4	fructose-2,6-bisphosphate 2-phosphatase activity	1	54	1	341	6.31	0.158	P30835	GO_MF
Cluster4	fructose-6-phosphate binding	1	54	1	341	6.31	0.158	P30835	GO_MF
Cluster4	gamma-tubulin binding	1	54	1	341	6.31	0.158	P19804	GO_MF
Cluster4	gated channel activity	1	54	7	341	0.9	0.704	M0RCE9	GO_MF
Cluster4	glutamate receptor binding	1	54	8	341	0.79	0.752	G3V7U2	GO_MF
Cluster4	glycogen phosphorylase activity	1	54	1	341	6.31	0.158	G3V8V3	GO_MF
Cluster4	glycolipid binding	1	54	1	341	6.31	0.158	F1M614	GO_MF
Cluster4	glycosaminoglycan binding	1	54	8	341	0.79	0.752	D4A917	GO_MF
Cluster4	glycosphingolipid binding	1	54	1	341	6.31	0.158	F1M614	GO_MF
Cluster4	glycosyltransferase activity	1	54	4	341	1.58	0.5	G3V8V3	GO_MF
Cluster4	growth factor binding	2	54	3	341	4.21	0.0665	D4A917 G3V6K6	GO_MF
Cluster4	guanyl-nucleotide exchange factor activity	3	54	12	341	1.58	0.292	A0A0G2JTT6 A0A0G2JUP3 G3V6K6	GO_MF
Cluster4	heat shock protein binding	2	54	6	341	2.1	0.243	D4A4T9 G3V6K6	GO_MF
Cluster4	heme binding	2	54	5	341	2.53	0.179	P01946 Q9QZ76	GO_MF
Cluster4	heparan sulfate proteoglycan binding	1	54	2	341	3.16	0.292	P06686	GO_MF
Cluster4	heterocyclic compound binding	21	54	98	341	1.35	0.0536	A0A0G2K6P1 D4A4T9 D4A962 D4AE17 F1LRV9 F1M8F6 G3V6D8 G3V6K6 G3V8V3 O35821 P01946 P06686 P07150 P19804 P30835 P42123 Q00972 Q63538 Q66HC5 Q6AXS5 Q9QZ76	GO_MF
Cluster4	hexosyltransferase activity	1	54	4	341	1.58	0.5	G3V8V3	GO_MF
Cluster4	high voltage-gated calcium channel activity	1	54	2	341	3.16	0.292	M0RCE9	GO_MF
Cluster4	hormone binding	2	54	2	341	6.31	0.0247	G3V6K6 P06686	GO_MF
Cluster4	hydrolase activity	10	54	53	341	1.19	0.316	F1LRV9 F1LSM0 F1M8F6 G3V6D8 G3V6E1 M0R6Z9 O09175 P06686 P07150 P30835	GO_MF
Cluster4	hydrolase activity, acting on acid anhydrides	7	54	32	341	1.38	0.226	F1LRV9 F1M8F6 G3V6D8 G3V6E1 M0R6Z9 P06686 P07150	GO_MF
Cluster4	hydrolase activity, acting on ester bonds	4	54	15	341	1.68	0.2	F1M8F6 G3V6D8 P06686 P30835	GO_MF
Cluster4	hydrolase activity, acting on ether bonds	1	54	1	341	6.31	0.158	O09175	GO_MF
Cluster4	identical protein binding	18	54	94	341	1.21	0.192	A0A0G2JSM7 A0A0G2K781 A0A140TAF0 C0JPT7 D4A962 F1LRV9 F1M589 F1M8F6 G3V6D8 G3V6K6 G3V7I8 G3V8V3 M0R557 P07150 P19804 P30835 P42123 Q923Z2	GO_MF
Cluster4	immunoglobulin receptor binding	1	54	2	341	3.16	0.292	C0JPT7	GO_MF
Cluster4	integrin binding	2	54	8	341	1.58	0.37	D4A917 G3V6K6	GO_MF
Cluster4	intermediate filament binding	1	54	5	341	1.26	0.58	P19804	GO_MF
Cluster4	ion binding	22	54	95	341	1.46	0.0183	A0A0G2K6P1 D4A4T9 D4A917 D4A962 D4AE17 F1LRV9 F1M589 F1M8F6 G3V6D8 G3V6X1 G3V7U2 G3V8V3 O09175 O35821 P06686 P07150 P15205 P19804 P30835 Q00972 Q63538 Q9JHL4	GO_MF
Cluster4	ion channel activity	1	54	7	341	0.9	0.704	M0RCE9	GO_MF
Cluster4	ion channel regulator activity	1	54	11	341	0.57	0.854	C0JPT7	GO_MF
Cluster4	ion gated channel activity	1	54	7	341	0.9	0.704	M0RCE9	GO_MF
Cluster4	ion transmembrane transporter activity	2	54	21	341	0.6	0.876	M0RCE9 P06686	GO_MF
Cluster4	ionotropic glutamate receptor binding	1	54	4	341	1.58	0.5	G3V7U2	GO_MF
Cluster4	kinase activity	10	54	27	341	2.34	0.00429	A0A0G2JUP3 D4A917 D4AE17 G3V6K6 G3V7I8 P19804 P30835 Q00972 Q63538 Q63638	GO_MF
Cluster4	kinase binding	9	54	58	341	0.98	0.595	A0A0G2JSM7 B5DF63 C0JPT7 G3V6K6 G3V7U2 P06686 P15205 P30835 P42123	GO_MF
Cluster4	lactate dehydrogenase activity	1	54	1	341	6.31	0.158	P42123	GO_MF
Cluster4	lipase inhibitor activity	1	54	1	341	6.31	0.158	P07150	GO_MF
Cluster4	lipid binding	7	54	28	341	1.58	0.134	F1M614 G3V7U2 P06686 P07150 P15205 P19804 Q9JHL4	GO_MF
Cluster4	mRNA 3'-UTR binding	1	54	10	341	0.63	0.826	Q6AXS5	GO_MF
Cluster4	mRNA binding	1	54	24	341	0.26	0.986	Q6AXS5	GO_MF
Cluster4	magnesium ion binding	2	54	6	341	2.1	0.243	D4AE17 Q63538	GO_MF
Cluster4	metal ion binding	10	54	48	341	1.32	0.205	D4A4T9 D4A917 D4AE17 F1M589 G3V6X1 O09175 O35821 P06686 P07150 Q63538	GO_MF
Cluster4	metal ion transmembrane transporter activity	2	54	13	341	0.97	0.639	M0RCE9 P06686	GO_MF
Cluster4	metalloaminopeptidase activity	1	54	1	341	6.31	0.158	O09175	GO_MF
Cluster4	metalloexopeptidase activity	1	54	1	341	6.31	0.158	O09175	GO_MF
Cluster4	metallopeptidase activity	1	54	1	341	6.31	0.158	O09175	GO_MF
Cluster4	microfilament motor activity	4	54	6	341	4.21	0.00666	F1LRV9 F1M8F6 G3V6D8 G3V6E1	GO_MF
Cluster4	microtubule binding	2	54	18	341	0.7	0.811	G3V7U2 P15205	GO_MF
Cluster4	modified amino acid binding	1	54	6	341	1.05	0.648	Q9JHL4	GO_MF
Cluster4	molecular adaptor activity	2	54	16	341	0.79	0.753	G3V7U2 P07150	GO_MF
Cluster4	molecular function regulator	7	54	58	341	0.76	0.857	A0A0G2JTT6 A0A0G2JUP3 B1H264 C0JPT7 G3V6K6 P07150 Q9JHL4	GO_MF
Cluster4	molecular transducer activity	3	54	4	341	4.74	0.0134	D4A917 G3V6K6 Q7TP42	GO_MF
Cluster4	monocarboxylic acid binding	1	54	2	341	3.16	0.292	P19804	GO_MF
Cluster4	monosaccharide binding	1	54	4	341	1.58	0.5	P30835	GO_MF
Cluster4	mu-type opioid receptor binding	1	54	2	341	3.16	0.292	C0JPT7	GO_MF
Cluster4	myosin binding	1	54	11	341	0.57	0.854	F1M8F6	GO_MF
Cluster4	myosin light chain binding	1	54	1	341	6.31	0.158	F1M8F6	GO_MF
Cluster4	myosin phosphatase activity	2	54	3	341	4.21	0.0665	F1M8F6 G3V6D8	GO_MF
Cluster4	neuregulin binding	1	54	1	341	6.31	0.158	G3V6K6	GO_MF
Cluster4	neuregulin receptor activity	1	54	1	341	6.31	0.158	G3V6K6	GO_MF
Cluster4	nucleic acid binding	8	54	61	341	0.83	0.796	D4A962 F1M8F6 G3V6K6 O35821 P07150 P19804 Q66HC5 Q6AXS5	GO_MF
Cluster4	nucleobase-containing compound kinase activity	1	54	2	341	3.16	0.292	P19804	GO_MF
Cluster4	nucleoside diphosphate kinase activity	1	54	1	341	6.31	0.158	P19804	GO_MF
Cluster4	nucleoside phosphate binding	13	54	46	341	1.78	0.0155	A0A0G2K6P1 D4A4T9 D4A962 D4AE17 F1LRV9 F1M8F6 G3V6D8 G3V8V3 P06686 P30835 P42123 Q00972 Q63538	GO_MF
Cluster4	nucleoside-triphosphatase activity	7	54	32	341	1.38	0.226	F1LRV9 F1M8F6 G3V6D8 G3V6E1 M0R6Z9 P06686 P07150	GO_MF
Cluster4	nucleoside-triphosphatase regulator activity	1	54	7	341	0.9	0.704	B1H264	GO_MF
Cluster4	nucleotide binding	13	54	46	341	1.78	0.0155	A0A0G2K6P1 D4A4T9 D4A962 D4AE17 F1LRV9 F1M8F6 G3V6D8 G3V8V3 P06686 P30835 P42123 Q00972 Q63538	GO_MF
Cluster4	opioid receptor binding	1	54	2	341	3.16	0.292	C0JPT7	GO_MF
Cluster4	organic acid binding	2	54	7	341	1.8	0.307	P01946 P19804	GO_MF
Cluster4	organic cyclic compound binding	21	54	101	341	1.31	0.0736	A0A0G2K6P1 D4A4T9 D4A962 D4AE17 F1LRV9 F1M8F6 G3V6D8 G3V6K6 G3V8V3 O35821 P01946 P06686 P07150 P19804 P30835 P42123 Q00972 Q63538 Q66HC5 Q6AXS5 Q9QZ76	GO_MF
Cluster4	oxidoreductase activity	2	54	17	341	0.74	0.783	A0A0G2K6P1 P42123	GO_MF
Cluster4	oxygen binding	1	54	1	341	6.31	0.158	Q9QZ76	GO_MF
Cluster4	passive transmembrane transporter activity	1	54	8	341	0.79	0.752	M0RCE9	GO_MF
Cluster4	peptidase activity	2	54	5	341	2.53	0.179	F1LSM0 O09175	GO_MF
Cluster4	peptide binding	3	54	5	341	3.79	0.0298	O09175 P01946 P06686	GO_MF
Cluster4	phosphatase activity	4	54	12	341	2.1	0.104	F1M8F6 G3V6D8 P06686 P30835	GO_MF
Cluster4	phosphatase binding	2	54	16	341	0.79	0.753	G3V6K6 M0RCE9	GO_MF
Cluster4	phosphatidylinositol 3-kinase activity	1	54	1	341	6.31	0.158	G3V6K6	GO_MF
Cluster4	phosphatidylinositol 3-kinase binding	1	54	2	341	3.16	0.292	P06686	GO_MF
Cluster4	phosphatidylinositol binding	1	54	14	341	0.45	0.915	Q9JHL4	GO_MF
Cluster4	phosphatidylinositol bisphosphate binding	1	54	10	341	0.63	0.826	Q9JHL4	GO_MF
Cluster4	phosphatidylinositol bisphosphate kinase activity	1	54	1	341	6.31	0.158	G3V6K6	GO_MF
Cluster4	phosphatidylinositol phosphate binding	1	54	12	341	0.53	0.878	Q9JHL4	GO_MF
Cluster4	phosphatidylinositol-3,4,5-trisphosphate binding	1	54	5	341	1.26	0.58	Q9JHL4	GO_MF
Cluster4	phosphatidylinositol-4,5-bisphosphate binding	1	54	9	341	0.7	0.792	Q9JHL4	GO_MF
Cluster4	phosphatidylserine binding	1	54	6	341	1.05	0.648	Q9JHL4	GO_MF
Cluster4	phosphofructokinase activity	1	54	1	341	6.31	0.158	P30835	GO_MF
Cluster4	phospholipase A2 inhibitor activity	1	54	1	341	6.31	0.158	P07150	GO_MF
Cluster4	phospholipase inhibitor activity	1	54	1	341	6.31	0.158	P07150	GO_MF
Cluster4	phospholipid binding	4	54	21	341	1.2	0.432	G3V7U2 P07150 P15205 Q9JHL4	GO_MF
Cluster4	phosphoprotein phosphatase activity	2	54	9	341	1.4	0.431	F1M8F6 G3V6D8	GO_MF
Cluster4	phosphoric ester hydrolase activity	4	54	13	341	1.94	0.133	F1M8F6 G3V6D8 P06686 P30835	GO_MF
Cluster4	poly(G) binding	1	54	3	341	2.1	0.405	D4A962	GO_MF
Cluster4	poly-purine tract binding	1	54	4	341	1.58	0.5	D4A962	GO_MF
Cluster4	potassium channel regulator activity	1	54	7	341	0.9	0.704	C0JPT7	GO_MF
Cluster4	potassium ion binding	1	54	1	341	6.31	0.158	P06686	GO_MF
Cluster4	potassium ion transmembrane transporter activity	1	54	2	341	3.16	0.292	P06686	GO_MF
Cluster4	primary active transmembrane transporter activity	1	54	8	341	0.79	0.752	P06686	GO_MF
Cluster4	promoter-specific chromatin binding	1	54	4	341	1.58	0.5	D4A962	GO_MF
Cluster4	protein C-terminus binding	2	54	18	341	0.7	0.811	F1M614 Q9JHL4	GO_MF
Cluster4	protein N-terminus binding	2	54	14	341	0.9	0.681	A0A0G2K2M9 Q923Z2	GO_MF
Cluster4	protein binding	40	54	267	341	0.95	0.842	A0A0G2JSM7 A0A0G2JTT6 A0A0G2JUP3 A0A0G2K0N9 A0A0G2K2M9 A0A0G2K6R8 A0A0G2K781 A0A140TAF0 B1H264 B5DF63 C0JPT7 D3ZF26 D4A4T9 D4A917 D4A962 F1LN42 F1LRV9 F1M589 F1M614 F1M8F6 G3V6D8 G3V6K6 G3V7I8 G3V7U2 G3V8V3 M0R557 M0R6Z9 M0R9L0 M0RCE9 O35821 P06686 P07150 P15205 P19804 P30835 P42123 Q66HC5 Q6AXS5 Q923Z2 Q9JHL4	GO_MF
Cluster4	protein dimerization activity	13	54	57	341	1.44	0.087	A0A0G2JSM7 A0A0G2K781 A0A140TAF0 C0JPT7 F1LRV9 F1M589 F1M8F6 G3V6D8 G3V6K6 G3V7I8 G3V8V3 P07150 Q923Z2	GO_MF
Cluster4	protein domain specific binding	6	54	51	341	0.74	0.86	A0A0G2K2M9 D3ZF26 M0RCE9 P06686 Q923Z2 Q9JHL4	GO_MF
Cluster4	protein heterodimerization activity	8	54	25	341	2.02	0.0287	A0A0G2JSM7 A0A140TAF0 F1LRV9 F1M589 F1M8F6 G3V6D8 G3V6K6 Q923Z2	GO_MF
Cluster4	protein homodimerization activity	12	54	51	341	1.49	0.0811	A0A0G2JSM7 A0A0G2K781 A0A140TAF0 C0JPT7 F1LRV9 F1M589 F1M8F6 G3V6D8 G3V7I8 G3V8V3 P07150 Q923Z2	GO_MF
Cluster4	protein kinase C binding	2	54	8	341	1.58	0.37	A0A0G2JSM7 C0JPT7	GO_MF
Cluster4	protein kinase activity	9	54	22	341	2.58	0.00312	A0A0G2JUP3 D4A917 D4AE17 G3V6K6 G3V7I8 P19804 Q00972 Q63538 Q63638	GO_MF
Cluster4	protein kinase binding	5	54	52	341	0.61	0.945	A0A0G2JSM7 B5DF63 C0JPT7 G3V6K6 P06686	GO_MF
Cluster4	protein phosphatase 2A binding	1	54	4	341	1.58	0.5	M0RCE9	GO_MF
Cluster4	protein phosphatase binding	2	54	14	341	0.9	0.681	G3V6K6 M0RCE9	GO_MF
Cluster4	protein serine/threonine kinase activity	7	54	18	341	2.46	0.0133	D4A917 D4AE17 G3V6K6 G3V7I8 P19804 Q00972 Q63538	GO_MF
Cluster4	protein serine/threonine phosphatase activity	2	54	5	341	2.53	0.179	F1M8F6 G3V6D8	GO_MF
Cluster4	protein tyrosine kinase activity	1	54	3	341	2.1	0.405	G3V6K6	GO_MF
Cluster4	protein-containing complex binding	15	54	81	341	1.17	0.275	A0A0G2JSM7 A0A140TAF0 C0JPT7 D3ZF26 D4A917 D4A962 F1M8F6 G3V6D8 G3V6K6 G3V7U2 M0R6Z9 P15205 P19804 Q923Z2 Q9JHL4	GO_MF
Cluster4	protein-macromolecule adaptor activity	2	54	13	341	0.97	0.639	G3V7U2 P07150	GO_MF
Cluster4	proteoglycan binding	1	54	3	341	2.1	0.405	P06686	GO_MF
Cluster4	purine nucleotide binding	11	54	41	341	1.69	0.0393	D4A4T9 D4A962 D4AE17 F1LRV9 F1M8F6 G3V6D8 G3V8V3 P06686 P30835 Q00972 Q63538	GO_MF
Cluster4	purine ribonucleoside triphosphate binding	10	54	38	341	1.66	0.056	D4A4T9 D4A962 D4AE17 F1LRV9 F1M8F6 G3V6D8 P06686 P30835 Q00972 Q63538	GO_MF
Cluster4	purine ribonucleotide binding	11	54	41	341	1.69	0.0393	D4A4T9 D4A962 D4AE17 F1LRV9 F1M8F6 G3V6D8 G3V8V3 P06686 P30835 Q00972 Q63538	GO_MF
Cluster4	pyridoxal phosphate binding	1	54	1	341	6.31	0.158	G3V8V3	GO_MF
Cluster4	pyrophosphatase activity	7	54	32	341	1.38	0.226	F1LRV9 F1M8F6 G3V6D8 G3V6E1 M0R6Z9 P06686 P07150	GO_MF
Cluster4	ribonucleoprotein complex binding	1	54	11	341	0.57	0.854	D4A962	GO_MF
Cluster4	ribonucleotide binding	11	54	42	341	1.65	0.0466	D4A4T9 D4A962 D4AE17 F1LRV9 F1M8F6 G3V6D8 G3V8V3 P06686 P30835 Q00972 Q63538	GO_MF
Cluster4	sequence-specific DNA binding	3	54	15	341	1.26	0.434	D4A962 O35821 P19804	GO_MF
Cluster4	sequence-specific double-stranded DNA binding	2	54	10	341	1.26	0.488	O35821 P19804	GO_MF
Cluster4	signaling receptor activity	3	54	4	341	4.74	0.0134	D4A917 G3V6K6 Q7TP42	GO_MF
Cluster4	signaling receptor binding	7	54	44	341	1	0.567	A0A0G2JSM7 C0JPT7 D4A917 G3V6K6 G3V7U2 P06686 P07150	GO_MF
Cluster4	single-stranded DNA binding	2	54	7	341	1.8	0.307	P07150 P19804	GO_MF
Cluster4	single-stranded RNA binding	1	54	10	341	0.63	0.826	D4A962	GO_MF
Cluster4	small GTPase binding	6	54	20	341	1.89	0.0773	A0A0G2JUP3 A0A0G2K6R8 B1H264 B5DF63 C0JPT7 G3V6K6	GO_MF
Cluster4	small molecule binding	16	54	58	341	1.74	0.00867	A0A0G2K6P1 D4A4T9 D4A962 D4AE17 F1LRV9 F1M8F6 G3V6D8 G3V8V3 P01946 P06686 P19804 P30835 P42123 Q00972 Q63538 Q9QZ76	GO_MF
Cluster4	sodium ion binding	1	54	1	341	6.31	0.158	P06686	GO_MF
Cluster4	sodium ion transmembrane transporter activity	1	54	3	341	2.1	0.405	P06686	GO_MF
Cluster4	spectrin binding	1	54	6	341	1.05	0.648	A0A0G2JSM7	GO_MF
Cluster4	sphingolipid binding	1	54	1	341	6.31	0.158	F1M614	GO_MF
Cluster4	steroid binding	1	54	4	341	1.58	0.5	P06686	GO_MF
Cluster4	steroid dehydrogenase activity	1	54	1	341	6.31	0.158	A0A0G2K6P1	GO_MF
Cluster4	steroid hormone binding	1	54	1	341	6.31	0.158	P06686	GO_MF
Cluster4	structural constituent of cytoskeleton	2	54	17	341	0.74	0.783	A0A0G2JSM7 Q923Z2	GO_MF
Cluster4	structural constituent of muscle	4	54	28	341	0.9	0.678	A0A0G2JUP3 A0A140TAF0 F1M8F6 Q923Z2	GO_MF
Cluster4	structural constituent of nuclear pore	1	54	1	341	6.31	0.158	Q66HC5	GO_MF
Cluster4	structural molecule activity	13	54	71	341	1.16	0.316	A0A0G2JSM7 A0A0G2JUP3 A0A0G2K781 A0A140TAF0 D4A644 F1M614 F1M8F6 G3V6X1 G3V7U2 P07150 P15205 Q66HC5 Q923Z2	GO_MF
Cluster4	sugar-phosphatase activity	1	54	1	341	6.31	0.158	P30835	GO_MF
Cluster4	sulfur compound binding	1	54	7	341	0.9	0.704	P06686	GO_MF
Cluster4	testosterone dehydrogenase (NAD+) activity	1	54	1	341	6.31	0.158	A0A0G2K6P1	GO_MF
Cluster4	tetrapyrrole binding	2	54	5	341	2.53	0.179	P01946 Q9QZ76	GO_MF
Cluster4	titin binding	1	54	5	341	1.26	0.58	A0A0G2JUP3	GO_MF
Cluster4	transcription cis-regulatory region binding	2	54	6	341	2.1	0.243	O35821 P19804	GO_MF
Cluster4	transcription coactivator activity	2	54	6	341	2.1	0.243	F1M589 M0R9L0	GO_MF
Cluster4	transcription coregulator activity	3	54	13	341	1.46	0.339	F1M589 M0R9L0 O35821	GO_MF
Cluster4	transcription corepressor activity	1	54	5	341	1.26	0.58	O35821	GO_MF
Cluster4	transcription factor binding	4	54	22	341	1.15	0.471	A0A0G2JSM7 C0JPT7 M0R9L0 O35821	GO_MF
Cluster4	transcription regulator activity	5	54	22	341	1.44	0.258	F1M589 M0R9L0 O35821 P19804 Q4V8E1	GO_MF
Cluster4	transferase activity	11	54	44	341	1.58	0.064	A0A0G2JUP3 D4A917 D4AE17 G3V6K6 G3V7I8 G3V8V3 P19804 P30835 Q00972 Q63538 Q63638	GO_MF
Cluster4	transforming growth factor beta binding	1	54	1	341	6.31	0.158	D4A917	GO_MF
Cluster4	transition metal ion binding	4	54	15	341	1.68	0.2	D4A4T9 F1M589 O09175 O35821	GO_MF
Cluster4	translation initiation factor binding	1	54	3	341	2.1	0.405	M0RCE9	GO_MF
Cluster4	transmembrane receptor protein kinase activity	2	54	2	341	6.31	0.0247	D4A917 G3V6K6	GO_MF
Cluster4	transmembrane signaling receptor activity	2	54	3	341	4.21	0.0665	D4A917 G3V6K6	GO_MF
Cluster4	transmembrane transporter activity	2	54	23	341	0.55	0.907	M0RCE9 P06686	GO_MF
Cluster4	transmembrane transporter binding	2	54	20	341	0.63	0.857	C0JPT7 M0RCE9	GO_MF
Cluster4	transporter activity	3	54	30	341	0.63	0.886	M0RCE9 P06686 Q7TP42	GO_MF
Cluster4	troponin I binding	1	54	1	341	6.31	0.158	A0A140TAF0	GO_MF
Cluster4	troponin T binding	1	54	2	341	3.16	0.292	A0A0G2K0N9	GO_MF
Cluster4	tubulin binding	3	54	21	341	0.9	0.676	G3V7U2 P15205 P19804	GO_MF
Cluster4	ubiquitin protein ligase binding	2	54	16	341	0.79	0.753	F1M589 G3V6K6	GO_MF
Cluster4	ubiquitin-like protein binding	1	54	4	341	1.58	0.5	F1M589	GO_MF
Cluster4	ubiquitin-like protein ligase binding	2	54	16	341	0.79	0.753	F1M589 G3V6K6	GO_MF
Cluster4	ubiquitin-like protein-specific protease activity	1	54	4	341	1.58	0.5	F1LSM0	GO_MF
Cluster4	vitamin B6 binding	1	54	1	341	6.31	0.158	G3V8V3	GO_MF
Cluster4	vitamin binding	1	54	3	341	2.1	0.405	G3V8V3	GO_MF
Cluster4	voltage-gated calcium channel activity	1	54	2	341	3.16	0.292	M0RCE9	GO_MF
Cluster4	voltage-gated cation channel activity	1	54	2	341	3.16	0.292	M0RCE9	GO_MF
Cluster4	voltage-gated channel activity	1	54	2	341	3.16	0.292	M0RCE9	GO_MF
Cluster4	voltage-gated ion channel activity	1	54	2	341	3.16	0.292	M0RCE9	GO_MF
Cluster4	zinc ion binding	4	54	11	341	2.3	0.0786	D4A4T9 F1M589 O09175 O35821	GO_MF
Cluster5	1-phosphatidylinositol binding	1	74	1	341	4.61	0.217	A0A0G2K161	GO_MF
Cluster5	ADP binding	1	74	8	341	0.58	0.862	F1LP05	GO_MF
Cluster5	AMP deaminase activity	1	74	1	341	4.61	0.217	Q02356	GO_MF
Cluster5	ATP binding	7	74	35	341	0.92	0.673	A0A0G2JUF8 A0A0G2K3K2 D4ABT8 F1LP05 F1LRV9 P13084 Q64578	GO_MF
Cluster5	ATP hydrolysis activity	6	74	23	341	1.2	0.38	A0A0G2JUF8 A0A0G2JXZ3 F1LNJ2 F1LP05 F1LRV9 Q64578	GO_MF
Cluster5	ATP-dependent activity, acting on DNA	2	74	5	341	1.84	0.297	A0A0G2JUF8 A0A0G2JXZ3	GO_MF
Cluster5	ATP-dependent activity, acting on RNA	1	74	2	341	2.3	0.387	F1LNJ2	GO_MF
Cluster5	ATPase binding	2	74	7	341	1.32	0.471	G3V8S6 Q9ES53	GO_MF
Cluster5	ATPase-coupled transmembrane transporter activity	2	74	8	341	1.15	0.548	F1LP05 Q64578	GO_MF
Cluster5	C2H2 zinc finger domain binding	1	74	1	341	4.61	0.217	A0A0G2K2M9	GO_MF
Cluster5	CDP-alcohol phosphatidyltransferase activity	1	74	1	341	4.61	0.217	B2GV22	GO_MF
Cluster5	DNA binding	10	74	34	341	1.36	0.175	A0A0G2JUF8 A0A0G2JWK2 B1WC16 D3ZPN3 D4A9L2 D4ABT8 F1LST4 P13084 Q64578 Q9JI85	GO_MF
Cluster5	DNA binding, bending	1	74	1	341	4.61	0.217	A0A0G2JUF8	GO_MF
Cluster5	DNA helicase activity	1	74	3	341	1.54	0.521	A0A0G2JXZ3	GO_MF
Cluster5	DNA secondary structure binding	2	74	2	341	4.61	0.0466	A0A0G2JUF8 A0A0G2JWK2	GO_MF
Cluster5	DNA topoisomerase activity	1	74	1	341	4.61	0.217	A0A0G2JUF8	GO_MF
Cluster5	DNA topoisomerase binding	1	74	1	341	4.61	0.217	D4A9L2	GO_MF
Cluster5	DNA translocase activity	1	74	1	341	4.61	0.217	A0A0G2JXZ3	GO_MF
Cluster5	DNA-binding transcription factor activity	3	74	11	341	1.26	0.44	A0A0G2JWK2 A0A0G2JXZ3 D4A510	GO_MF
Cluster5	G protein-coupled receptor binding	1	74	10	341	0.46	0.917	Q64578	GO_MF
Cluster5	G-protein alpha-subunit binding	1	74	1	341	4.61	0.217	Q9JI85	GO_MF
Cluster5	GTP binding	1	74	6	341	0.77	0.772	F1LQ09	GO_MF
Cluster5	GTPase activator activity	2	74	6	341	1.54	0.387	D4A6C5 P97531	GO_MF
Cluster5	GTPase activity	1	74	4	341	1.15	0.626	F1LQ09	GO_MF
Cluster5	GTPase binding	5	74	26	341	0.89	0.704	A0A0G2JUP3 D4A6C5 F1LUE2 P11730 Q9ET45	GO_MF
Cluster5	GTPase regulator activity	2	74	7	341	1.32	0.471	D4A6C5 P97531	GO_MF
Cluster5	Hsp90 protein binding	1	74	4	341	1.15	0.626	F1LST4	GO_MF
Cluster5	JUN kinase binding	1	74	2	341	2.3	0.387	E9PSJ4	GO_MF
Cluster5	MAP-kinase scaffold activity	1	74	2	341	2.3	0.387	E9PSJ4	GO_MF
Cluster5	MHC class I protein binding	1	74	1	341	4.61	0.217	F1LP05	GO_MF
Cluster5	MHC protein binding	1	74	1	341	4.61	0.217	F1LP05	GO_MF
Cluster5	NADH dehydrogenase (quinone) activity	1	74	3	341	1.54	0.521	G3V644	GO_MF
Cluster5	NADH dehydrogenase (ubiquinone) activity	1	74	3	341	1.54	0.521	G3V644	GO_MF
Cluster5	NADH dehydrogenase activity	1	74	3	341	1.54	0.521	G3V644	GO_MF
Cluster5	NF-kappaB binding	1	74	4	341	1.15	0.626	P13084	GO_MF
Cluster5	P-type calcium transporter activity	1	74	5	341	0.92	0.708	Q64578	GO_MF
Cluster5	P-type ion transporter activity	1	74	6	341	0.77	0.772	Q64578	GO_MF
Cluster5	RNA binding	11	74	41	341	1.24	0.253	A0A0G2JUF8 A0A0G2JWK2 D4A4W6 D4A720 D4A997 D4A9L2 D4ABT8 F1LST4 P13084 P63326 Q5RKG9	GO_MF
Cluster5	RNA helicase activity	1	74	2	341	2.3	0.387	F1LNJ2	GO_MF
Cluster5	RNA polymerase II C-terminal domain binding	1	74	3	341	1.54	0.521	D4ABT8	GO_MF
Cluster5	RNA polymerase II complex binding	1	74	4	341	1.15	0.626	D4ABT8	GO_MF
Cluster5	RNA polymerase binding	1	74	7	341	0.66	0.823	D4ABT8	GO_MF
Cluster5	RNA polymerase core enzyme binding	1	74	6	341	0.77	0.772	D4ABT8	GO_MF
Cluster5	RNA strand annealing activity	1	74	3	341	1.54	0.521	Q5RKG9	GO_MF
Cluster5	RNA strand-exchange activity	1	74	1	341	4.61	0.217	Q5RKG9	GO_MF
Cluster5	RS domain binding	1	74	2	341	2.3	0.387	D4A9L2	GO_MF
Cluster5	S100 protein binding	1	74	2	341	2.3	0.387	Q64578	GO_MF
Cluster5	SH3 domain binding	3	74	7	341	1.97	0.177	D4A7X7 F1LST4 F1M265	GO_MF
Cluster5	Tat protein binding	2	74	2	341	4.61	0.0466	A0A0G2K3K2 P13084	GO_MF
Cluster5	U2 snRNP binding	1	74	1	341	4.61	0.217	D4A997	GO_MF
Cluster5	actin binding	13	74	62	341	0.97	0.62	A0A0G2JZ38 A0A0G2K161 A0A0G2K7I4 D3ZHA0 D3ZZ68 D4A7X7 D4A8Y1 D4ABA9 F1LST4 F1LWK7 F1M155 F1M265 P11530	GO_MF
Cluster5	actin filament binding	6	74	34	341	0.81	0.792	A0A0G2K7I4 D4A7X7 D4A8Y1 F1LWK7 F1M155 F1M265	GO_MF
Cluster5	actinin binding	3	74	16	341	0.86	0.714	D4A7X7 D4A8Y1 F1M265	GO_MF
Cluster5	active ion transmembrane transporter activity	2	74	7	341	1.32	0.471	F1LP05 Q64578	GO_MF
Cluster5	active transmembrane transporter activity	2	74	10	341	0.92	0.677	F1LP05 Q64578	GO_MF
Cluster5	adenosine-phosphate deaminase activity	1	74	1	341	4.61	0.217	Q02356	GO_MF
Cluster5	adenyl nucleotide binding	7	74	37	341	0.87	0.734	A0A0G2JUF8 A0A0G2K3K2 D4ABT8 F1LP05 F1LRV9 P13084 Q64578	GO_MF
Cluster5	adenyl ribonucleotide binding	7	74	37	341	0.87	0.734	A0A0G2JUF8 A0A0G2K3K2 D4ABT8 F1LP05 F1LRV9 P13084 Q64578	GO_MF
Cluster5	alpha-actinin binding	3	74	15	341	0.92	0.668	D4A7X7 D4A8Y1 F1M265	GO_MF
Cluster5	angiostatin binding	1	74	1	341	4.61	0.217	F1LP05	GO_MF
Cluster5	anion binding	12	74	70	341	0.79	0.887	A0A0G2JUF8 A0A0G2K161 A0A0G2K3K2 D4ABT8 F1LP05 F1LQ09 F1LRV9 F1LST4 P02688 P13084 Q2PS20 Q64578	GO_MF
Cluster5	ankyrin binding	3	74	11	341	1.26	0.44	A0A0G2JUP3 D3ZHA0 D4A8Y1	GO_MF
Cluster5	apolipoprotein binding	1	74	2	341	2.3	0.387	F1LST4	GO_MF
Cluster5	basal transcription machinery binding	1	74	5	341	0.92	0.708	D4ABT8	GO_MF
Cluster5	binding	62	74	303	341	0.94	0.958	A0A096MJS3 A0A0G2JUF8 A0A0G2JUP3 A0A0G2JWK2 A0A0G2JXZ3 A0A0G2JZ38 A0A0G2K0Q7 A0A0G2K161 A0A0G2K2M9 A0A0G2K3K2 A0A0G2K7I4 B1WC16 D3ZHA0 D3ZPN3 D3ZTT7 D3ZU20 D3ZZ68 D3ZZT9 D4A4W6 D4A510 D4A6C5 D4A720 D4A7X7 D4A8Y1 D4A997 D4A9L2 D4ABA9 D4ABT8 E9PSJ4 F1LNJ2 F1LP05 F1LQ09 F1LRV9 F1LRZ7 F1LST4 F1LUE2 F1LWK7 F1M155 F1M265 F1M392 G3V8L3 G3V8S6 P02688 P11530 P11730 P13084 P50411 P63326 P97531 Q2PS20 Q32Q0…	GO_MF
Cluster5	cadherin binding	1	74	5	341	0.92	0.708	A0A0G2JUP3	GO_MF
Cluster5	calcium channel activity	1	74	5	341	0.92	0.708	Q2PS20	GO_MF
Cluster5	calcium ion binding	4	74	25	341	0.74	0.834	D4A8Y1 G3V8S6 Q64578 Q9JI85	GO_MF
Cluster5	calcium ion transmembrane transporter activity	2	74	10	341	0.92	0.677	Q2PS20 Q64578	GO_MF
Cluster5	calcium-dependent protein kinase activity	2	74	3	341	3.07	0.12	F1LUE2 P11730	GO_MF
Cluster5	calcium-release channel activity	1	74	3	341	1.54	0.521	Q2PS20	GO_MF
Cluster5	calmodulin binding	4	74	14	341	1.32	0.36	D4A8Y1 F1LUE2 P02688 P11730	GO_MF
Cluster5	calmodulin-dependent protein kinase activity	2	74	3	341	3.07	0.12	F1LUE2 P11730	GO_MF
Cluster5	carbohydrate binding	1	74	6	341	0.77	0.772	Q5FVN1	GO_MF
Cluster5	carbohydrate derivative binding	8	74	52	341	0.71	0.921	A0A0G2JUF8 A0A0G2K3K2 D4ABT8 F1LP05 F1LQ09 F1LRV9 P13084 Q64578	GO_MF
Cluster5	catalytic activity	22	74	114	341	0.89	0.816	A0A0G2JUF8 A0A0G2JUP3 A0A0G2JXZ3 A0A0G2K0Q7 B2GV22 B2RYD7 D4A8Y1 F1LNJ2 F1LP05 F1LQ09 F1LRV9 F1LUE2 G3V644 G3V6E1 P11730 P11980 P63301 Q02356 Q5RKG9 Q63638 Q64578 Q9ES53	GO_MF
Cluster5	catalytic activity, acting on DNA	2	74	6	341	1.54	0.387	A0A0G2JUF8 A0A0G2JXZ3	GO_MF
Cluster5	catalytic activity, acting on RNA	1	74	2	341	2.3	0.387	F1LNJ2	GO_MF
Cluster5	catalytic activity, acting on a protein	7	74	45	341	0.72	0.901	A0A0G2JUP3 A0A0G2K0Q7 D4A8Y1 F1LUE2 P11730 Q63638 Q9ES53	GO_MF
Cluster5	cation binding	5	74	52	341	0.44	0.996	A0A0G2JUF8 D4A8Y1 G3V8S6 Q64578 Q9JI85	GO_MF
Cluster5	cation channel activity	1	74	6	341	0.77	0.772	Q2PS20	GO_MF
Cluster5	cation transmembrane transporter activity	3	74	19	341	0.73	0.822	F1LP05 Q2PS20 Q64578	GO_MF
Cluster5	cell adhesion molecule binding	1	74	15	341	0.31	0.977	A0A0G2JUP3	GO_MF
Cluster5	channel activity	1	74	8	341	0.58	0.862	Q2PS20	GO_MF
Cluster5	chaperone binding	1	74	5	341	0.92	0.708	F1LST4	GO_MF
Cluster5	chromatin DNA binding	2	74	8	341	1.15	0.548	A0A0G2JWK2 Q64578	GO_MF
Cluster5	chromatin binding	7	74	22	341	1.47	0.176	A0A0G2JUF8 A0A0G2JWK2 A0A0G2JXZ3 D4A510 D4ABT8 Q64578 Q6AXS3	GO_MF
Cluster5	chromo shadow domain binding	1	74	1	341	4.61	0.217	A0A0G2JXZ3	GO_MF
Cluster5	clathrin binding	1	74	2	341	2.3	0.387	Q32Q06	GO_MF
Cluster5	collagen binding	1	74	8	341	0.58	0.862	D3ZZT9	GO_MF
Cluster5	cyclin binding	1	74	2	341	2.3	0.387	A0A0G2JUF8	GO_MF
Cluster5	cysteine-type peptidase activity	1	74	4	341	1.15	0.626	Q9ES53	GO_MF
Cluster5	cytokine receptor binding	1	74	3	341	1.54	0.521	Q9JI85	GO_MF
Cluster5	cytoskeletal motor activity	2	74	10	341	0.92	0.677	F1LRV9 G3V6E1	GO_MF
Cluster5	cytoskeletal protein binding	20	74	107	341	0.86	0.854	A0A0G2JUP3 A0A0G2JZ38 A0A0G2K161 A0A0G2K3K2 A0A0G2K7I4 D3ZHA0 D3ZTT7 D3ZZ68 D4A7X7 D4A8Y1 D4ABA9 E9PSJ4 F1LRZ7 F1LST4 F1LWK7 F1M155 F1M265 F1M392 P11530 Q66HR2	GO_MF
Cluster5	deaminase activity	1	74	1	341	4.61	0.217	Q02356	GO_MF
Cluster5	deubiquitinase activity	1	74	4	341	1.15	0.626	Q9ES53	GO_MF
Cluster5	double-stranded DNA binding	3	74	14	341	0.99	0.618	A0A0G2JUF8 A0A0G2JWK2 F1LST4	GO_MF
Cluster5	double-stranded RNA binding	1	74	7	341	0.66	0.823	Q5RKG9	GO_MF
Cluster5	double-stranded methylated DNA binding	1	74	1	341	4.61	0.217	A0A0G2JWK2	GO_MF
Cluster5	dynactin binding	1	74	3	341	1.54	0.521	F1LST4	GO_MF
Cluster5	dynein complex binding	1	74	2	341	2.3	0.387	F1LRZ7	GO_MF
Cluster5	dystroglycan binding	1	74	2	341	2.3	0.387	P11530	GO_MF
Cluster5	endopeptidase inhibitor activity	1	74	7	341	0.66	0.823	Q9QX79	GO_MF
Cluster5	endopeptidase regulator activity	1	74	7	341	0.66	0.823	Q9QX79	GO_MF
Cluster5	enzyme activator activity	2	74	16	341	0.58	0.897	D4A6C5 P97531	GO_MF
Cluster5	enzyme binding	26	74	128	341	0.94	0.73	A0A0G2JUF8 A0A0G2JUP3 A0A0G2JWK2 A0A0G2K0Q7 A0A0G2K3K2 D4A6C5 D4A8Y1 D4A9L2 D4ABT8 E9PSJ4 F1LRZ7 F1LST4 F1LUE2 G3V8L3 G3V8S6 P02688 P11530 P11730 P13084 P50411 Q5FVN1 Q64578 Q66HR2 Q9ES53 Q9ET45 Q9JK11	GO_MF
Cluster5	enzyme inhibitor activity	3	74	17	341	0.81	0.754	P13084 P50411 Q9QX79	GO_MF
Cluster5	enzyme regulator activity	5	74	38	341	0.61	0.948	D4A6C5 P13084 P50411 P97531 Q9QX79	GO_MF
Cluster5	extracellular matrix structural constituent	1	74	8	341	0.58	0.862	D3ZZT9	GO_MF
Cluster5	filamin binding	1	74	4	341	1.15	0.626	D4ABA9	GO_MF
Cluster5	four-way junction DNA binding	2	74	2	341	4.61	0.0466	A0A0G2JUF8 A0A0G2JWK2	GO_MF
Cluster5	gated channel activity	1	74	7	341	0.66	0.823	Q2PS20	GO_MF
Cluster5	glycogen binding	1	74	1	341	4.61	0.217	Q5FVN1	GO_MF
Cluster5	glycosyltransferase activity	1	74	4	341	1.15	0.626	B2RYD7	GO_MF
Cluster5	guanyl nucleotide binding	1	74	7	341	0.66	0.823	F1LQ09	GO_MF
Cluster5	guanyl ribonucleotide binding	1	74	7	341	0.66	0.823	F1LQ09	GO_MF
Cluster5	guanyl-nucleotide exchange factor activity	3	74	12	341	1.15	0.503	A0A0G2JUP3 F1LUE2 P11730	GO_MF
Cluster5	heat shock protein binding	1	74	6	341	0.77	0.772	F1LST4	GO_MF
Cluster5	helicase activity	3	74	5	341	2.76	0.0704	A0A0G2JXZ3 F1LNJ2 Q5RKG9	GO_MF
Cluster5	heterocyclic compound binding	19	74	98	341	0.89	0.788	A0A0G2JUF8 A0A0G2JWK2 A0A0G2K3K2 B1WC16 D3ZPN3 D4A4W6 D4A720 D4A997 D4A9L2 D4ABT8 F1LP05 F1LQ09 F1LRV9 F1LST4 P13084 P63326 Q5RKG9 Q64578 Q9JI85	GO_MF
Cluster5	hexosyltransferase activity	1	74	4	341	1.15	0.626	B2RYD7	GO_MF
Cluster5	histone binding	4	74	5	341	3.69	0.00867	A0A0G2JXZ3 G3V8L3 P13084 Q6AXS3	GO_MF
Cluster5	histone deacetylase binding	2	74	6	341	1.54	0.387	A0A0G2JUF8 A0A0G2JWK2	GO_MF
Cluster5	histone-dependent DNA binding	1	74	1	341	4.61	0.217	F1LST4	GO_MF
Cluster5	hydrolase activity	12	74	53	341	1.04	0.491	A0A0G2JUF8 A0A0G2JXZ3 F1LNJ2 F1LP05 F1LQ09 F1LRV9 G3V6E1 P11730 Q02356 Q5RKG9 Q64578 Q9ES53	GO_MF
Cluster5	hydrolase activity, acting on acid anhydrides	9	74	32	341	1.3	0.236	A0A0G2JUF8 A0A0G2JXZ3 F1LNJ2 F1LP05 F1LQ09 F1LRV9 G3V6E1 Q5RKG9 Q64578	GO_MF
Cluster5	hydrolase activity, acting on ester bonds	1	74	15	341	0.31	0.977	P11730	GO_MF
Cluster5	identical protein binding	20	74	94	341	0.98	0.6	A0A0G2JUF8 A0A0G2JZ38 A0A0G2K3K2 D3ZHA0 D3ZTT7 D4A510 D4A8Y1 D4ABT8 F1LNJ2 F1LQ09 F1LRV9 F1LST4 F1LUE2 G3V8L3 P11730 P13084 P97531 Q64578 Q66HR2 Q9ET45	GO_MF
Cluster5	intracellular ligand-gated ion channel activity	1	74	3	341	1.54	0.521	Q2PS20	GO_MF
Cluster5	ion binding	15	74	95	341	0.73	0.966	A0A0G2JUF8 A0A0G2K161 A0A0G2K3K2 D4A8Y1 D4ABT8 F1LP05 F1LQ09 F1LRV9 F1LST4 G3V8S6 P02688 P13084 Q2PS20 Q64578 Q9JI85	GO_MF
Cluster5	ion channel activity	1	74	7	341	0.66	0.823	Q2PS20	GO_MF
Cluster5	ion gated channel activity	1	74	7	341	0.66	0.823	Q2PS20	GO_MF
Cluster5	ion transmembrane transporter activity	3	74	21	341	0.66	0.873	F1LP05 Q2PS20 Q64578	GO_MF
Cluster5	isomerase activity	1	74	7	341	0.66	0.823	A0A0G2JUF8	GO_MF
Cluster5	kinase activity	6	74	27	341	1.02	0.554	A0A0G2JUP3 A0A0G2K0Q7 D4A8Y1 F1LUE2 P11730 Q63638	GO_MF
Cluster5	kinase binding	10	74	58	341	0.79	0.861	A0A0G2JUF8 A0A0G2K3K2 D4A8Y1 D4A9L2 E9PSJ4 F1LRZ7 F1LST4 F1LUE2 P13084 Q66HR2	GO_MF
Cluster5	kinase inhibitor activity	1	74	4	341	1.15	0.626	P13084	GO_MF
Cluster5	kinase regulator activity	1	74	10	341	0.46	0.917	P13084	GO_MF
Cluster5	kinesin binding	4	74	6	341	3.07	0.0217	A0A0G2K3K2 E9PSJ4 F1LRZ7 F1LST4	GO_MF
Cluster5	lamin binding	3	74	3	341	4.61	0.0099	A0A096MJS3 D3ZTT7 Q62733	GO_MF
Cluster5	ligand-gated calcium channel activity	1	74	3	341	1.54	0.521	Q2PS20	GO_MF
Cluster5	ligand-gated cation channel activity	1	74	3	341	1.54	0.521	Q2PS20	GO_MF
Cluster5	ligand-gated channel activity	1	74	4	341	1.15	0.626	Q2PS20	GO_MF
Cluster5	ligand-gated ion channel activity	1	74	4	341	1.15	0.626	Q2PS20	GO_MF
Cluster5	lipid binding	5	74	28	341	0.82	0.769	A0A0G2K161 F1LST4 P02688 P13084 Q2PS20	GO_MF
Cluster5	lipoprotein particle binding	1	74	1	341	4.61	0.217	F1LST4	GO_MF
Cluster5	mRNA binding	7	74	24	341	1.34	0.246	A0A0G2JUF8 A0A0G2JWK2 D4A4W6 D4A720 D4A997 D4A9L2 Q5RKG9	GO_MF
Cluster5	magnesium ion binding	1	74	6	341	0.77	0.772	A0A0G2JUF8	GO_MF
Cluster5	metal ion binding	5	74	48	341	0.48	0.991	A0A0G2JUF8 D4A8Y1 G3V8S6 Q64578 Q9JI85	GO_MF
Cluster5	metal ion transmembrane transporter activity	2	74	13	341	0.71	0.814	Q2PS20 Q64578	GO_MF
Cluster5	metalloendopeptidase inhibitor activity	1	74	1	341	4.61	0.217	Q9QX79	GO_MF
Cluster5	methyl-CpG binding	1	74	1	341	4.61	0.217	A0A0G2JWK2	GO_MF
Cluster5	methylated histone binding	1	74	2	341	2.3	0.387	A0A0G2JXZ3	GO_MF
Cluster5	methylation-dependent protein binding	1	74	2	341	2.3	0.387	A0A0G2JXZ3	GO_MF
Cluster5	microfilament motor activity	2	74	6	341	1.54	0.387	F1LRV9 G3V6E1	GO_MF
Cluster5	microtubule binding	4	74	18	341	1.02	0.575	D3ZTT7 F1LRZ7 F1LST4 Q66HR2	GO_MF
Cluster5	microtubule lateral binding	1	74	1	341	4.61	0.217	F1LST4	GO_MF
Cluster5	microtubule plus-end binding	1	74	5	341	0.92	0.708	Q66HR2	GO_MF
Cluster5	minor groove of adenine-thymine-rich DNA binding	1	74	3	341	1.54	0.521	F1LST4	GO_MF
Cluster5	mitogen-activated protein kinase binding	1	74	1	341	4.61	0.217	E9PSJ4	GO_MF
Cluster5	mitogen-activated protein kinase kinase binding	1	74	2	341	2.3	0.387	E9PSJ4	GO_MF
Cluster5	mitogen-activated protein kinase p38 binding	1	74	1	341	4.61	0.217	E9PSJ4	GO_MF
Cluster5	modification-dependent protein binding	2	74	3	341	3.07	0.12	A0A0G2JXZ3 Q9ES53	GO_MF
Cluster5	modified amino acid binding	1	74	6	341	0.77	0.772	Q2PS20	GO_MF
Cluster5	molecular adaptor activity	6	74	16	341	1.73	0.108	D3ZU20 D3ZZT9 D4A6C5 E9PSJ4 F1LRZ7 F1LST4	GO_MF
Cluster5	molecular function regulator	9	74	58	341	0.72	0.927	A0A0G2JUP3 D4A6C5 F1LST4 F1LUE2 P11730 P13084 P50411 P97531 Q9QX79	GO_MF
Cluster5	muscle alpha-actinin binding	3	74	10	341	1.38	0.374	D4A7X7 D4A8Y1 F1M265	GO_MF
Cluster5	myosin II binding	1	74	2	341	2.3	0.387	F1M392	GO_MF
Cluster5	myosin II head/neck binding	1	74	1	341	4.61	0.217	F1M392	GO_MF
Cluster5	myosin II heavy chain binding	1	74	2	341	2.3	0.387	F1M392	GO_MF
Cluster5	myosin binding	3	74	11	341	1.26	0.44	F1M392 P11530 Q66HR2	GO_MF
Cluster5	myosin head/neck binding	1	74	1	341	4.61	0.217	F1M392	GO_MF
Cluster5	myosin heavy chain binding	1	74	3	341	1.54	0.521	F1M392	GO_MF
Cluster5	myosin light chain kinase activity	1	74	1	341	4.61	0.217	A0A0G2K0Q7	GO_MF
Cluster5	nitric-oxide synthase binding	2	74	6	341	1.54	0.387	A0A0G2K3K2 P11530	GO_MF
Cluster5	nucleic acid binding	15	74	61	341	1.13	0.327	A0A0G2JUF8 A0A0G2JWK2 B1WC16 D3ZPN3 D4A4W6 D4A720 D4A997 D4A9L2 D4ABT8 F1LST4 P13084 P63326 Q5RKG9 Q64578 Q9JI85	GO_MF
Cluster5	nucleoside binding	1	74	8	341	0.58	0.862	F1LQ09	GO_MF
Cluster5	nucleoside phosphate binding	9	74	46	341	0.9	0.709	A0A0G2JUF8 A0A0G2JWK2 A0A0G2K3K2 D4ABT8 F1LP05 F1LQ09 F1LRV9 P13084 Q64578	GO_MF
Cluster5	nucleoside-triphosphatase activity	9	74	32	341	1.3	0.236	A0A0G2JUF8 A0A0G2JXZ3 F1LNJ2 F1LP05 F1LQ09 F1LRV9 G3V6E1 Q5RKG9 Q64578	GO_MF
Cluster5	nucleoside-triphosphatase regulator activity	2	74	7	341	1.32	0.471	D4A6C5 P97531	GO_MF
Cluster5	nucleotide binding	9	74	46	341	0.9	0.709	A0A0G2JUF8 A0A0G2JWK2 A0A0G2K3K2 D4ABT8 F1LP05 F1LQ09 F1LRV9 P13084 Q64578	GO_MF
Cluster5	oligosaccharyl transferase activity	1	74	1	341	4.61	0.217	B2RYD7	GO_MF
Cluster5	organic cyclic compound binding	19	74	101	341	0.87	0.837	A0A0G2JUF8 A0A0G2JWK2 A0A0G2K3K2 B1WC16 D3ZPN3 D4A4W6 D4A720 D4A997 D4A9L2 D4ABT8 F1LP05 F1LQ09 F1LRV9 F1LST4 P13084 P63326 Q5RKG9 Q64578 Q9JI85	GO_MF
Cluster5	oxidoreductase activity	2	74	17	341	0.54	0.916	G3V644 P63301	GO_MF
Cluster5	oxidoreductase activity, acting on NAD(P)H	1	74	5	341	0.92	0.708	G3V644	GO_MF
Cluster5	p53 binding	1	74	3	341	1.54	0.521	P13084	GO_MF
Cluster5	passive transmembrane transporter activity	1	74	8	341	0.58	0.862	Q2PS20	GO_MF
Cluster5	peptidase activity	1	74	5	341	0.92	0.708	Q9ES53	GO_MF
Cluster5	peptidase inhibitor activity	1	74	7	341	0.66	0.823	Q9QX79	GO_MF
Cluster5	peptidase regulator activity	1	74	8	341	0.58	0.862	Q9QX79	GO_MF
Cluster5	phosphatase activity	1	74	12	341	0.38	0.95	P11730	GO_MF
Cluster5	phosphatase binding	3	74	16	341	0.86	0.714	F1LST4 G3V8L3 P50411	GO_MF
Cluster5	phosphatase inhibitor activity	1	74	2	341	2.3	0.387	P50411	GO_MF
Cluster5	phosphatase regulator activity	1	74	6	341	0.77	0.772	P50411	GO_MF
Cluster5	phosphatidic acid binding	1	74	3	341	1.54	0.521	Q2PS20	GO_MF
Cluster5	phosphatidylinositol binding	4	74	14	341	1.32	0.36	A0A0G2K161 F1LST4 P13084 Q2PS20	GO_MF
Cluster5	phosphatidylinositol bisphosphate binding	2	74	10	341	0.92	0.677	F1LST4 Q2PS20	GO_MF
Cluster5	phosphatidylinositol phosphate binding	3	74	12	341	1.15	0.503	F1LST4 P13084 Q2PS20	GO_MF
Cluster5	phosphatidylinositol-3,4,5-trisphosphate binding	2	74	5	341	1.84	0.297	P13084 Q2PS20	GO_MF
Cluster5	phosphatidylinositol-3,5-bisphosphate binding	1	74	2	341	2.3	0.387	Q2PS20	GO_MF
Cluster5	phosphatidylinositol-3-phosphate binding	1	74	2	341	2.3	0.387	Q2PS20	GO_MF
Cluster5	phosphatidylinositol-4,5-bisphosphate binding	1	74	9	341	0.51	0.893	Q2PS20	GO_MF
Cluster5	phosphatidylinositol-4-phosphate binding	1	74	3	341	1.54	0.521	Q2PS20	GO_MF
Cluster5	phosphatidylinositol-5-phosphate binding	1	74	2	341	2.3	0.387	Q2PS20	GO_MF
Cluster5	phosphatidylserine binding	1	74	6	341	0.77	0.772	Q2PS20	GO_MF
Cluster5	phospholipase binding	1	74	1	341	4.61	0.217	F1LUE2	GO_MF
Cluster5	phospholipid binding	5	74	21	341	1.1	0.494	A0A0G2K161 F1LST4 P02688 P13084 Q2PS20	GO_MF
Cluster5	phosphoprotein binding	1	74	7	341	0.66	0.823	A0A0G2K161	GO_MF
Cluster5	phosphoprotein phosphatase activity	1	74	9	341	0.51	0.893	P11730	GO_MF
Cluster5	phosphoric ester hydrolase activity	1	74	13	341	0.35	0.961	P11730	GO_MF
Cluster5	poly(G) binding	1	74	3	341	1.54	0.521	D4ABT8	GO_MF
Cluster5	poly-purine tract binding	1	74	4	341	1.15	0.626	D4ABT8	GO_MF
Cluster5	polysaccharide binding	1	74	1	341	4.61	0.217	Q5FVN1	GO_MF
Cluster5	primary active transmembrane transporter activity	2	74	8	341	1.15	0.548	F1LP05 Q64578	GO_MF
Cluster5	promoter-specific chromatin binding	2	74	4	341	2.3	0.207	A0A0G2JWK2 D4ABT8	GO_MF
Cluster5	protease binding	2	74	5	341	1.84	0.297	D4A8Y1 P02688	GO_MF
Cluster5	protein C-terminus binding	4	74	18	341	1.02	0.575	A0A0G2JUF8 A0A0G2K161 Q64578 Q66HR2	GO_MF
Cluster5	protein N-terminus binding	4	74	14	341	1.32	0.36	A0A0G2JWK2 A0A0G2K161 A0A0G2K2M9 P13084	GO_MF
Cluster5	protein binding	57	74	267	341	0.98	0.682	A0A096MJS3 A0A0G2JUF8 A0A0G2JUP3 A0A0G2JWK2 A0A0G2JXZ3 A0A0G2JZ38 A0A0G2K0Q7 A0A0G2K161 A0A0G2K2M9 A0A0G2K3K2 A0A0G2K7I4 D3ZHA0 D3ZPN3 D3ZTT7 D3ZU20 D3ZZ68 D3ZZT9 D4A510 D4A6C5 D4A720 D4A7X7 D4A8Y1 D4A9L2 D4ABA9 D4ABT8 E9PSJ4 F1LNJ2 F1LP05 F1LQ09 F1LRV9 F1LRZ7 F1LST4 F1LUE2 F1LWK7 F1M155 F1M265 F1M392 G3V8L3 G3V8S6 P02688 P11530 P11730 P13084 P50411 P63326 P97531 Q32Q06 Q5FVN1 Q62733 Q64578 Q66HR…	GO_MF
Cluster5	protein dimerization activity	10	74	57	341	0.81	0.844	A0A0G2JUF8 F1LQ09 F1LRV9 F1LRZ7 F1LST4 F1LUE2 P11730 P13084 Q64578 Q9ET45	GO_MF
Cluster5	protein domain specific binding	12	74	51	341	1.08	0.427	A0A0G2JWK2 A0A0G2JXZ3 A0A0G2JZ38 A0A0G2K2M9 D3ZPN3 D4A720 D4A7X7 D4A9L2 F1LST4 F1M265 F1M392 P50411	GO_MF
Cluster5	protein heterodimerization activity	5	74	25	341	0.92	0.667	A0A0G2JUF8 F1LRV9 F1LRZ7 P13084 Q9ET45	GO_MF
Cluster5	protein homodimerization activity	9	74	51	341	0.81	0.827	A0A0G2JUF8 F1LQ09 F1LRV9 F1LST4 F1LUE2 P11730 P13084 Q64578 Q9ET45	GO_MF
Cluster5	protein kinase B binding	2	74	4	341	2.3	0.207	D4A9L2 P13084	GO_MF
Cluster5	protein kinase C binding	1	74	8	341	0.58	0.862	A0A0G2JUF8	GO_MF
Cluster5	protein kinase activity	6	74	22	341	1.26	0.335	A0A0G2JUP3 A0A0G2K0Q7 D4A8Y1 F1LUE2 P11730 Q63638	GO_MF
Cluster5	protein kinase binding	10	74	52	341	0.89	0.738	A0A0G2JUF8 A0A0G2K3K2 D4A8Y1 D4A9L2 E9PSJ4 F1LRZ7 F1LST4 F1LUE2 P13084 Q66HR2	GO_MF
Cluster5	protein kinase inhibitor activity	1	74	4	341	1.15	0.626	P13084	GO_MF
Cluster5	protein kinase regulator activity	1	74	9	341	0.51	0.893	P13084	GO_MF
Cluster5	protein phosphatase 1 binding	2	74	2	341	4.61	0.0466	G3V8L3 P50411	GO_MF
Cluster5	protein phosphatase 2A binding	1	74	4	341	1.15	0.626	F1LST4	GO_MF
Cluster5	protein phosphatase binding	3	74	14	341	0.99	0.618	F1LST4 G3V8L3 P50411	GO_MF
Cluster5	protein phosphatase inhibitor activity	1	74	2	341	2.3	0.387	P50411	GO_MF
Cluster5	protein phosphatase regulator activity	1	74	6	341	0.77	0.772	P50411	GO_MF
Cluster5	protein self-association	2	74	4	341	2.3	0.207	A0A0G2JZ38 D4A8Y1	GO_MF
Cluster5	protein serine/threonine kinase activity	4	74	18	341	1.02	0.575	A0A0G2K0Q7 D4A8Y1 F1LUE2 P11730	GO_MF
Cluster5	protein serine/threonine phosphatase activity	1	74	5	341	0.92	0.708	P11730	GO_MF
Cluster5	protein tyrosine kinase activity	1	74	3	341	1.54	0.521	D4A8Y1	GO_MF
Cluster5	protein-containing complex binding	15	74	81	341	0.85	0.829	A0A0G2K7I4 D3ZZT9 D4A7X7 D4A8Y1 D4A997 D4ABT8 F1LRZ7 F1LST4 F1LWK7 F1M155 F1M265 P13084 Q5RKG9 Q9ES53 Q9JK11	GO_MF
Cluster5	protein-lipid complex binding	1	74	1	341	4.61	0.217	F1LST4	GO_MF
Cluster5	protein-macromolecule adaptor activity	5	74	13	341	1.77	0.127	D3ZU20 D3ZZT9 D4A6C5 F1LRZ7 F1LST4	GO_MF
Cluster5	protein-membrane adaptor activity	1	74	2	341	2.3	0.387	D3ZTT7	GO_MF
Cluster5	proton transmembrane transporter activity	1	74	3	341	1.54	0.521	F1LP05	GO_MF
Cluster5	purine nucleoside binding	1	74	7	341	0.66	0.823	F1LQ09	GO_MF
Cluster5	purine nucleotide binding	8	74	41	341	0.9	0.706	A0A0G2JUF8 A0A0G2K3K2 D4ABT8 F1LP05 F1LQ09 F1LRV9 P13084 Q64578	GO_MF
Cluster5	purine ribonucleoside binding	1	74	7	341	0.66	0.823	F1LQ09	GO_MF
Cluster5	purine ribonucleoside triphosphate binding	8	74	38	341	0.97	0.611	A0A0G2JUF8 A0A0G2K3K2 D4ABT8 F1LP05 F1LQ09 F1LRV9 P13084 Q64578	GO_MF
Cluster5	purine ribonucleotide binding	8	74	41	341	0.9	0.706	A0A0G2JUF8 A0A0G2K3K2 D4ABT8 F1LP05 F1LQ09 F1LRV9 P13084 Q64578	GO_MF
Cluster5	pyrophosphatase activity	9	74	32	341	1.3	0.236	A0A0G2JUF8 A0A0G2JXZ3 F1LNJ2 F1LP05 F1LQ09 F1LRV9 G3V6E1 Q5RKG9 Q64578	GO_MF
Cluster5	pyruvate kinase activity	1	74	1	341	4.61	0.217	P11980	GO_MF
Cluster5	rDNA binding	1	74	1	341	4.61	0.217	A0A0G2JUF8	GO_MF
Cluster5	rRNA binding	1	74	2	341	2.3	0.387	P13084	GO_MF
Cluster5	receptor ligand activity	1	74	2	341	2.3	0.387	F1LST4	GO_MF
Cluster5	regulatory RNA binding	1	74	3	341	1.54	0.521	A0A0G2JWK2	GO_MF
Cluster5	ribonucleoprotein complex binding	4	74	11	341	1.68	0.198	D4A997 D4ABT8 P13084 Q5RKG9	GO_MF
Cluster5	ribonucleoside binding	1	74	8	341	0.58	0.862	F1LQ09	GO_MF
Cluster5	ribonucleotide binding	8	74	42	341	0.88	0.735	A0A0G2JUF8 A0A0G2K3K2 D4ABT8 F1LP05 F1LQ09 F1LRV9 P13084 Q64578	GO_MF
Cluster5	ribosomal large subunit binding	1	74	1	341	4.61	0.217	P13084	GO_MF
Cluster5	ribosomal small subunit binding	2	74	3	341	3.07	0.12	P13084 Q5RKG9	GO_MF
Cluster5	satellite DNA binding	1	74	2	341	2.3	0.387	A0A0G2JUF8	GO_MF
Cluster5	sequence-specific DNA binding	4	74	15	341	1.23	0.416	A0A0G2JUF8 A0A0G2JWK2 D4ABT8 F1LST4	GO_MF
Cluster5	sequence-specific double-stranded DNA binding	2	74	10	341	0.92	0.677	A0A0G2JUF8 F1LST4	GO_MF
Cluster5	siRNA binding	1	74	1	341	4.61	0.217	A0A0G2JWK2	GO_MF
Cluster5	signaling adaptor activity	3	74	5	341	2.76	0.0704	D3ZU20 D4A6C5 E9PSJ4	GO_MF
Cluster5	signaling receptor binding	6	74	44	341	0.63	0.95	F1LP05 F1LST4 G3V8L3 Q64578 Q9ES53 Q9JI85	GO_MF
Cluster5	signaling receptor complex adaptor activity	1	74	3	341	1.54	0.521	E9PSJ4	GO_MF
Cluster5	signaling receptor regulator activity	1	74	2	341	2.3	0.387	F1LST4	GO_MF
Cluster5	single-stranded DNA binding	1	74	7	341	0.66	0.823	F1LST4	GO_MF
Cluster5	single-stranded RNA binding	2	74	10	341	0.92	0.677	D4ABT8 Q5RKG9	GO_MF
Cluster5	small GTPase binding	4	74	20	341	0.92	0.666	A0A0G2JUP3 D4A6C5 F1LUE2 P11730	GO_MF
Cluster5	small molecule binding	9	74	58	341	0.72	0.927	A0A0G2JUF8 A0A0G2JWK2 A0A0G2K3K2 D4ABT8 F1LP05 F1LQ09 F1LRV9 P13084 Q64578	GO_MF
Cluster5	snRNP binding	1	74	1	341	4.61	0.217	D4A997	GO_MF
Cluster5	spectrin binding	1	74	6	341	0.77	0.772	A0A0G2K161	GO_MF
Cluster5	structural constituent of cytoskeleton	4	74	17	341	1.08	0.524	A0A0G2K161 A0A0G2K3K2 D4A8Y1 F1LRZ7	GO_MF
Cluster5	structural constituent of muscle	4	74	28	341	0.66	0.896	A0A0G2JUP3 D4A8Y1 F1M1J2 P11530	GO_MF
Cluster5	structural constituent of myelin sheath	1	74	1	341	4.61	0.217	P02688	GO_MF
Cluster5	structural constituent of postsynapse	1	74	1	341	4.61	0.217	A0A0G2K3K2	GO_MF
Cluster5	structural constituent of ribosome	2	74	5	341	1.84	0.297	P62986 P63326	GO_MF
Cluster5	structural constituent of synapse	1	74	1	341	4.61	0.217	A0A0G2K3K2	GO_MF
Cluster5	structural molecule activity	14	74	71	341	0.91	0.728	A0A0G2JUP3 A0A0G2K161 A0A0G2K3K2 D3ZZT9 D4A8Y1 E9PSJ4 F1LRZ7 F1M1J2 G3V8L3 P02688 P11530 P62986 P63326 Q2PS20	GO_MF
Cluster5	structural molecule activity conferring elasticity	1	74	8	341	0.58	0.862	D4A8Y1	GO_MF
Cluster5	tRNA binding	1	74	1	341	4.61	0.217	P63326	GO_MF
Cluster5	telethonin binding	1	74	2	341	2.3	0.387	D4A8Y1	GO_MF
Cluster5	thiol-dependent deubiquitinase	1	74	3	341	1.54	0.521	Q9ES53	GO_MF
Cluster5	titin binding	1	74	5	341	0.92	0.708	A0A0G2JUP3	GO_MF
Cluster5	toxic substance binding	1	74	1	341	4.61	0.217	F1LRZ7	GO_MF
Cluster5	transcription coactivator activity	2	74	6	341	1.54	0.387	D4A510 P13084	GO_MF
Cluster5	transcription coregulator activity	4	74	13	341	1.42	0.304	A0A0G2JWK2 A2VD12 D4A510 P13084	GO_MF
Cluster5	transcription corepressor activity	2	74	5	341	1.84	0.297	A0A0G2JWK2 A2VD12	GO_MF
Cluster5	transcription factor binding	3	74	22	341	0.63	0.894	A0A0G2JWK2 A0A0G2K3K2 P13084	GO_MF
Cluster5	transcription regulator activity	6	74	22	341	1.26	0.335	A0A096MJS3 A0A0G2JWK2 A0A0G2JXZ3 A2VD12 D4A510 P13084	GO_MF
Cluster5	transferase activity	9	74	44	341	0.94	0.65	A0A0G2JUP3 A0A0G2K0Q7 B2GV22 B2RYD7 D4A8Y1 F1LUE2 P11730 P11980 Q63638	GO_MF
Cluster5	translation factor activity, RNA binding	1	74	5	341	0.92	0.708	Q5RKG9	GO_MF
Cluster5	translation initiation factor activity	1	74	3	341	1.54	0.521	Q5RKG9	GO_MF
Cluster5	transmembrane transporter activity	3	74	23	341	0.6	0.911	F1LP05 Q2PS20 Q64578	GO_MF
Cluster5	transmembrane transporter binding	4	74	20	341	0.92	0.666	F1LUE2 G3V8S6 P11730 Q6P792	GO_MF
Cluster5	transporter activity	4	74	30	341	0.61	0.926	F1LP05 Q2PS20 Q32Q06 Q64578	GO_MF
Cluster5	tubulin binding	4	74	21	341	0.88	0.707	D3ZTT7 F1LRZ7 F1LST4 Q66HR2	GO_MF
Cluster5	tumor necrosis factor receptor binding	1	74	1	341	4.61	0.217	Q9JI85	GO_MF
Cluster5	tumor necrosis factor receptor superfamily binding	1	74	1	341	4.61	0.217	Q9JI85	GO_MF
Cluster5	ubiquitin binding	1	74	3	341	1.54	0.521	A0A0G2JUF8	GO_MF
Cluster5	ubiquitin protein ligase binding	1	74	16	341	0.29	0.982	Q9JK11	GO_MF
Cluster5	ubiquitin-like protein binding	1	74	4	341	1.15	0.626	A0A0G2JUF8	GO_MF
Cluster5	ubiquitin-like protein ligase binding	1	74	16	341	0.29	0.982	Q9JK11	GO_MF
Cluster5	ubiquitin-like protein-specific protease activity	1	74	4	341	1.15	0.626	Q9ES53	GO_MF
Cluster5	unfolded protein binding	1	74	6	341	0.77	0.772	P13084	GO_MF
Cluster5	unmethylated CpG binding	1	74	1	341	4.61	0.217	A0A0G2JWK2	GO_MF
Cluster5	vinculin binding	1	74	3	341	1.54	0.521	P11530	GO_MF
Cluster6	14-3-3 protein binding	1	49	1	341	6.96	0.144	D4A702	GO_MF
Cluster6	5'-deoxyribose-5-phosphate lyase activity	1	49	1	341	6.96	0.144	Q8K585	GO_MF
Cluster6	ADP binding	1	49	8	341	0.87	0.715	A0A0G2JY08	GO_MF
Cluster6	ATP binding	4	49	35	341	0.8	0.775	A0A0G2JY08 P11505 Q64542 Q64578	GO_MF
Cluster6	ATP hydrolysis activity	5	49	23	341	1.51	0.222	A0A0G2JY08 M0R6Z9 P11505 Q64542 Q64578	GO_MF
Cluster6	ATPase binding	1	49	7	341	0.99	0.666	D3ZEW7	GO_MF
Cluster6	ATPase-coupled transmembrane transporter activity	3	49	8	341	2.61	0.0925	P11505 Q64542 Q64578	GO_MF
Cluster6	C2H2 zinc finger domain binding	1	49	1	341	6.96	0.144	A0A0G2K2M9	GO_MF
Cluster6	DNA binding	5	49	34	341	1.02	0.559	D4A1U1 F1LST4 Q5RJK5 Q64578 Q8K585	GO_MF
Cluster6	DNA-binding transcription factor activity	3	49	11	341	1.9	0.2	D4A1U1 Q8K585 Q9WU49	GO_MF
Cluster6	FMN binding	1	49	1	341	6.96	0.144	D3ZEW7	GO_MF
Cluster6	G protein-coupled receptor binding	1	49	10	341	0.7	0.793	Q64578	GO_MF
Cluster6	GTPase binding	1	49	26	341	0.27	0.985	A0A140UHX6	GO_MF
Cluster6	Hsp90 protein binding	2	49	4	341	3.48	0.1	D3ZEW7 F1LST4	GO_MF
Cluster6	NADP binding	1	49	1	341	6.96	0.144	D3ZEW7	GO_MF
Cluster6	NADPH-hemoprotein reductase activity	1	49	1	341	6.96	0.144	D3ZEW7	GO_MF
Cluster6	P-type calcium transporter activity	3	49	5	341	4.18	0.0227	P11505 Q64542 Q64578	GO_MF
Cluster6	P-type ion transporter activity	3	49	6	341	3.48	0.0408	P11505 Q64542 Q64578	GO_MF
Cluster6	PDZ domain binding	2	49	4	341	3.48	0.1	P11505 Q64542	GO_MF
Cluster6	RNA binding	6	49	41	341	1.02	0.557	D4A997 F1LST4 Q4KM38 Q5PQR0 Q6AXS5 Q9WU49	GO_MF
Cluster6	RS domain binding	1	49	2	341	3.48	0.267	Q4KM38	GO_MF
Cluster6	S100 protein binding	1	49	2	341	3.48	0.267	Q64578	GO_MF
Cluster6	SH3 domain binding	1	49	7	341	0.99	0.666	F1LST4	GO_MF
Cluster6	U2 snRNP binding	1	49	1	341	6.96	0.144	D4A997	GO_MF
Cluster6	acetylcholine receptor binding	2	49	2	341	6.96	0.0203	P11505 Q64542	GO_MF
Cluster6	actin binding	13	49	62	341	1.46	0.079	A0A0G2JY08 A0A0G2K7Q0 A0A140UHX6 D3ZEW7 D3ZZ68 D4A702 D4A8Y1 F1LN42 F1LST4 F8WFT7 M0R4H5 M0R6Z9 Q62920	GO_MF
Cluster6	actin filament binding	6	49	34	341	1.23	0.359	A0A0G2JY08 A0A0G2K7Q0 A0A140UHX6 D4A8Y1 M0R4H5 M0R6Z9	GO_MF
Cluster6	actinin binding	7	49	16	341	3.04	0.00343	A0A0G2K7Q0 D3ZFR7 D4A702 D4A7U1 D4A8Y1 M0R4H5 Q62920	GO_MF
Cluster6	active ion transmembrane transporter activity	3	49	7	341	2.98	0.0642	P11505 Q64542 Q64578	GO_MF
Cluster6	active transmembrane transporter activity	4	49	10	341	2.78	0.041	F8WFT7 P11505 Q64542 Q64578	GO_MF
Cluster6	adenyl nucleotide binding	4	49	37	341	0.75	0.814	A0A0G2JY08 P11505 Q64542 Q64578	GO_MF
Cluster6	adenyl ribonucleotide binding	4	49	37	341	0.75	0.814	A0A0G2JY08 P11505 Q64542 Q64578	GO_MF
Cluster6	alcohol binding	1	49	2	341	3.48	0.267	D4A9D8	GO_MF
Cluster6	alpha-actinin binding	6	49	15	341	2.78	0.0117	A0A0G2K7Q0 D3ZFR7 D4A702 D4A7U1 D4A8Y1 M0R4H5	GO_MF
Cluster6	amino acid binding	1	49	3	341	2.32	0.373	D3ZEW7	GO_MF
Cluster6	ammonium ion binding	1	49	1	341	6.96	0.144	P19836	GO_MF
Cluster6	anion binding	12	49	70	341	1.19	0.285	A0A0G2JY08 D3ZA31 D3ZEW7 D3ZYR1 D4A9D8 F1LST4 P08721 P11505 P19836 Q2PS20 Q64542 Q64578	GO_MF
Cluster6	anion transmembrane transporter activity	1	49	5	341	1.39	0.542	F8WFT7	GO_MF
Cluster6	anion:anion antiporter activity	1	49	1	341	6.96	0.144	F8WFT7	GO_MF
Cluster6	ankyrin binding	3	49	11	341	1.9	0.2	A0A140UHX6 D4A8Y1 F8WFT7	GO_MF
Cluster6	antiporter activity	1	49	1	341	6.96	0.144	F8WFT7	GO_MF
Cluster6	apolipoprotein binding	1	49	2	341	3.48	0.267	F1LST4	GO_MF
Cluster6	arginine binding	1	49	1	341	6.96	0.144	D3ZEW7	GO_MF
Cluster6	beta-catenin binding	1	49	4	341	1.74	0.464	D3ZEW7	GO_MF
Cluster6	beta-tubulin binding	1	49	2	341	3.48	0.267	D4A9M6	GO_MF
Cluster6	bicarbonate transmembrane transporter activity	1	49	1	341	6.96	0.144	F8WFT7	GO_MF
Cluster6	binding	43	49	303	341	0.99	0.706	A0A0G2JY08 A0A0G2K2M9 A0A0G2K7Q0 A0A140UHX6 D3ZA31 D3ZEW7 D3ZFR7 D3ZQN6 D3ZYR1 D3ZZ68 D4A1U1 D4A702 D4A7U1 D4A8Y1 D4A997 D4A9D8 D4A9M6 F1LN42 F1LRZ7 F1LST4 F8WFT7 M0R4H5 M0R6Z9 P02401 P08721 P11505 P14141 P19836 Q2PS20 Q4KM38 Q4V8H8 Q5PQR0 Q5RJK5 Q62733 Q62920 Q64542 Q64578 Q6AXS5 Q7TNB2 Q8K585 Q925G1 Q9WU49 Q9Z1H9	GO_MF
Cluster6	cAMP-dependent protein kinase regulator activity	1	49	1	341	6.96	0.144	D3ZEW7	GO_MF
Cluster6	cadherin binding	1	49	5	341	1.39	0.542	D3ZEW7	GO_MF
Cluster6	cadmium ion binding	1	49	1	341	6.96	0.144	D3ZEW7	GO_MF
Cluster6	calcium channel activity	1	49	5	341	1.39	0.542	Q2PS20	GO_MF
Cluster6	calcium ion binding	4	49	25	341	1.11	0.497	D4A8Y1 P11505 Q64542 Q64578	GO_MF
Cluster6	calcium ion transmembrane transporter activity	4	49	10	341	2.78	0.041	P11505 Q2PS20 Q64542 Q64578	GO_MF
Cluster6	calcium-release channel activity	1	49	3	341	2.32	0.373	Q2PS20	GO_MF
Cluster6	calmodulin binding	5	49	14	341	2.49	0.0364	D3ZEW7 D4A8Y1 P11505 P19836 Q64542	GO_MF
Cluster6	carbohydrate derivative binding	6	49	52	341	0.8	0.799	A0A0G2JY08 D3ZEW7 P08721 P11505 Q64542 Q64578	GO_MF
Cluster6	carbon-oxygen lyase activity	2	49	2	341	6.96	0.0203	P14141 Q8K585	GO_MF
Cluster6	carbonate dehydratase activity	1	49	1	341	6.96	0.144	P14141	GO_MF
Cluster6	carboxylic acid binding	1	49	6	341	1.16	0.609	D3ZEW7	GO_MF
Cluster6	catalytic activity	14	49	114	341	0.85	0.827	A0A0G2JSP8 A0A0G2JY08 D3ZA31 D3ZEW7 D4A8Y1 M0R6Z9 P10888 P11505 P14141 P19836 Q63638 Q64542 Q64578 Q8K585	GO_MF
Cluster6	catalytic activity, acting on DNA	1	49	6	341	1.16	0.609	Q8K585	GO_MF
Cluster6	catalytic activity, acting on a protein	3	49	45	341	0.46	0.974	D3ZA31 D4A8Y1 Q63638	GO_MF
Cluster6	cation binding	8	49	52	341	1.07	0.481	D3ZEW7 D4A8Y1 P02401 P11505 P14141 P19836 Q64542 Q64578	GO_MF
Cluster6	cation channel activity	1	49	6	341	1.16	0.609	Q2PS20	GO_MF
Cluster6	cation transmembrane transporter activity	6	49	19	341	2.2	0.04	F8WFT7 P10888 P11505 Q2PS20 Q64542 Q64578	GO_MF
Cluster6	cell adhesion molecule binding	1	49	15	341	0.46	0.907	D3ZEW7	GO_MF
Cluster6	channel activity	1	49	8	341	0.87	0.715	Q2PS20	GO_MF
Cluster6	channel regulator activity	1	49	12	341	0.58	0.85	D3ZEW7	GO_MF
Cluster6	chaperone binding	1	49	5	341	1.39	0.542	F1LST4	GO_MF
Cluster6	chloride transmembrane transporter activity	1	49	3	341	2.32	0.373	F8WFT7	GO_MF
Cluster6	cholesterol binding	1	49	1	341	6.96	0.144	D4A9D8	GO_MF
Cluster6	choline-phosphate cytidylyltransferase activity	1	49	1	341	6.96	0.144	P19836	GO_MF
Cluster6	chromatin DNA binding	1	49	8	341	0.87	0.715	Q64578	GO_MF
Cluster6	chromatin binding	3	49	22	341	0.95	0.639	Q64578 Q8K585 Q925G1	GO_MF
Cluster6	creatine kinase activity	1	49	2	341	3.48	0.267	A0A0G2JSP8	GO_MF
Cluster6	cytidylyltransferase activity	1	49	1	341	6.96	0.144	P19836	GO_MF
Cluster6	cytochrome-c oxidase activity	1	49	2	341	3.48	0.267	P10888	GO_MF
Cluster6	cytokine activity	1	49	1	341	6.96	0.144	P08721	GO_MF
Cluster6	cytoskeletal protein binding	19	49	107	341	1.24	0.149	A0A0G2JY08 A0A0G2K7Q0 A0A140UHX6 D3ZEW7 D3ZFR7 D3ZYR1 D3ZZ68 D4A702 D4A7U1 D4A8Y1 D4A9M6 F1LN42 F1LRZ7 F1LST4 F8WFT7 M0R4H5 M0R6Z9 Q62920 Q7TNB2	GO_MF
Cluster6	double-stranded DNA binding	3	49	14	341	1.49	0.325	F1LST4 Q5RJK5 Q8K585	GO_MF
Cluster6	dynactin binding	1	49	3	341	2.32	0.373	F1LST4	GO_MF
Cluster6	dynein complex binding	1	49	2	341	3.48	0.267	F1LRZ7	GO_MF
Cluster6	electron transfer activity	1	49	4	341	1.74	0.464	P10888	GO_MF
Cluster6	enzyme binding	16	49	128	341	0.87	0.821	A0A140UHX6 D3ZEW7 D4A8Y1 D4A9M6 F1LRZ7 F1LST4 F8WFT7 M0R4H5 P11505 Q5RJK5 Q62920 Q64542 Q64578 Q8K585 Q9WU49 Q9Z1H9	GO_MF
Cluster6	enzyme inhibitor activity	1	49	17	341	0.41	0.933	Q64542	GO_MF
Cluster6	enzyme regulator activity	2	49	38	341	0.37	0.984	D3ZEW7 Q64542	GO_MF
Cluster6	extracellular matrix binding	1	49	7	341	0.99	0.666	P08721	GO_MF
Cluster6	filamin binding	1	49	4	341	1.74	0.464	D4A702	GO_MF
Cluster6	flavin adenine dinucleotide binding	1	49	3	341	2.32	0.373	D3ZEW7	GO_MF
Cluster6	gated channel activity	1	49	7	341	0.99	0.666	Q2PS20	GO_MF
Cluster6	glutamate receptor binding	2	49	8	341	1.74	0.323	P11505 Q64542	GO_MF
Cluster6	glycosaminoglycan binding	1	49	8	341	0.87	0.715	P08721	GO_MF
Cluster6	guanyl-nucleotide exchange factor activity	1	49	12	341	0.58	0.85	A0A140UHX6	GO_MF
Cluster6	heat shock protein binding	2	49	6	341	2.32	0.208	D3ZEW7 F1LST4	GO_MF
Cluster6	heme binding	1	49	5	341	1.39	0.542	D3ZEW7	GO_MF
Cluster6	heparin binding	1	49	5	341	1.39	0.542	P08721	GO_MF
Cluster6	heterocyclic compound binding	15	49	98	341	1.07	0.437	A0A0G2JY08 D3ZEW7 D4A1U1 D4A997 F1LST4 P11505 Q4KM38 Q4V8H8 Q5PQR0 Q5RJK5 Q64542 Q64578 Q6AXS5 Q8K585 Q9WU49	GO_MF
Cluster6	histone methyltransferase binding	1	49	1	341	6.96	0.144	Q5RJK5	GO_MF
Cluster6	histone-dependent DNA binding	1	49	1	341	6.96	0.144	F1LST4	GO_MF
Cluster6	hormone receptor binding	1	49	1	341	6.96	0.144	Q8K585	GO_MF
Cluster6	hydro-lyase activity	1	49	1	341	6.96	0.144	P14141	GO_MF
Cluster6	hydrolase activity	7	49	53	341	0.92	0.672	A0A0G2JY08 D3ZA31 M0R6Z9 P11505 P14141 Q64542 Q64578	GO_MF
Cluster6	hydrolase activity, acting on acid anhydrides	5	49	32	341	1.09	0.5	A0A0G2JY08 M0R6Z9 P11505 Q64542 Q64578	GO_MF
Cluster6	hydrolase activity, acting on ester bonds	2	49	15	341	0.93	0.663	D3ZA31 P14141	GO_MF
Cluster6	identical protein binding	12	49	94	341	0.89	0.753	D3ZA31 D3ZEW7 D3ZQN6 D3ZYR1 D4A8Y1 F1LST4 F8WFT7 M0R4H5 P19836 Q4V8H8 Q5RJK5 Q64578	GO_MF
Cluster6	inorganic anion exchanger activity	1	49	1	341	6.96	0.144	F8WFT7	GO_MF
Cluster6	inorganic anion transmembrane transporter activity	1	49	4	341	1.74	0.464	F8WFT7	GO_MF
Cluster6	intermediate filament binding	1	49	5	341	1.39	0.542	D3ZA31	GO_MF
Cluster6	intracellular ligand-gated ion channel activity	1	49	3	341	2.32	0.373	Q2PS20	GO_MF
Cluster6	ion binding	15	49	95	341	1.1	0.379	A0A0G2JY08 D3ZA31 D3ZEW7 D3ZYR1 D4A8Y1 D4A9D8 F1LST4 P02401 P08721 P11505 P14141 P19836 Q2PS20 Q64542 Q64578	GO_MF
Cluster6	ion channel activity	1	49	7	341	0.99	0.666	Q2PS20	GO_MF
Cluster6	ion gated channel activity	1	49	7	341	0.99	0.666	Q2PS20	GO_MF
Cluster6	ion transmembrane transporter activity	6	49	21	341	1.99	0.0636	F8WFT7 P10888 P11505 Q2PS20 Q64542 Q64578	GO_MF
Cluster6	iron ion binding	1	49	1	341	6.96	0.144	P02401	GO_MF
Cluster6	kinase activity	3	49	27	341	0.77	0.778	A0A0G2JSP8 D4A8Y1 Q63638	GO_MF
Cluster6	kinase binding	9	49	58	341	1.08	0.46	D3ZEW7 D4A8Y1 D4A9M6 F1LRZ7 F1LST4 P11505 Q62920 Q64542 Q9Z1H9	GO_MF
Cluster6	kinase regulator activity	1	49	10	341	0.7	0.793	D3ZEW7	GO_MF
Cluster6	kinesin binding	2	49	6	341	2.32	0.208	F1LRZ7 F1LST4	GO_MF
Cluster6	lamin binding	1	49	3	341	2.32	0.373	Q62733	GO_MF
Cluster6	ligand-gated calcium channel activity	1	49	3	341	2.32	0.373	Q2PS20	GO_MF
Cluster6	ligand-gated cation channel activity	1	49	3	341	2.32	0.373	Q2PS20	GO_MF
Cluster6	ligand-gated channel activity	1	49	4	341	1.74	0.464	Q2PS20	GO_MF
Cluster6	ligand-gated ion channel activity	1	49	4	341	1.74	0.464	Q2PS20	GO_MF
Cluster6	lipid binding	6	49	28	341	1.49	0.198	D3ZA31 D3ZYR1 D4A9D8 F1LST4 P19836 Q2PS20	GO_MF
Cluster6	lipid transporter activity	1	49	1	341	6.96	0.144	D4A9D8	GO_MF
Cluster6	lipoprotein particle binding	1	49	1	341	6.96	0.144	F1LST4	GO_MF
Cluster6	lyase activity	2	49	3	341	4.64	0.0552	P14141 Q8K585	GO_MF
Cluster6	mRNA 3'-UTR binding	2	49	10	341	1.39	0.434	Q6AXS5 Q9WU49	GO_MF
Cluster6	mRNA binding	3	49	24	341	0.87	0.7	D4A997 Q6AXS5 Q9WU49	GO_MF
Cluster6	metal ion binding	7	49	48	341	1.01	0.555	D3ZEW7 D4A8Y1 P02401 P11505 P14141 Q64542 Q64578	GO_MF
Cluster6	metal ion transmembrane transporter activity	5	49	13	341	2.68	0.0262	F8WFT7 P11505 Q2PS20 Q64542 Q64578	GO_MF
Cluster6	microtubule binding	4	49	18	341	1.55	0.25	D3ZYR1 D4A9M6 F1LRZ7 F1LST4	GO_MF
Cluster6	microtubule lateral binding	1	49	1	341	6.96	0.144	F1LST4	GO_MF
Cluster6	minor groove of adenine-thymine-rich DNA binding	2	49	3	341	4.64	0.0552	F1LST4 Q8K585	GO_MF
Cluster6	modified amino acid binding	2	49	6	341	2.32	0.208	D3ZYR1 Q2PS20	GO_MF
Cluster6	molecular adaptor activity	2	49	16	341	0.87	0.699	F1LRZ7 F1LST4	GO_MF
Cluster6	molecular function regulator	5	49	58	341	0.6	0.95	A0A140UHX6 D3ZEW7 F1LST4 P08721 Q64542	GO_MF
Cluster6	monooxygenase activity	1	49	1	341	6.96	0.144	D3ZEW7	GO_MF
Cluster6	muscle alpha-actinin binding	3	49	10	341	2.09	0.161	A0A0G2K7Q0 D4A702 D4A8Y1	GO_MF
Cluster6	myosin binding	1	49	11	341	0.63	0.823	A0A0G2K7Q0	GO_MF
Cluster6	nickel cation binding	1	49	1	341	6.96	0.144	P14141	GO_MF
Cluster6	nitric-oxide synthase activity	1	49	1	341	6.96	0.144	D3ZEW7	GO_MF
Cluster6	nitric-oxide synthase binding	2	49	6	341	2.32	0.208	D3ZEW7 Q64542	GO_MF
Cluster6	nitric-oxide synthase inhibitor activity	1	49	1	341	6.96	0.144	Q64542	GO_MF
Cluster6	nitric-oxide synthase regulator activity	1	49	3	341	2.32	0.373	Q64542	GO_MF
Cluster6	nuclear receptor coactivator activity	1	49	1	341	6.96	0.144	Q8K585	GO_MF
Cluster6	nucleic acid binding	11	49	61	341	1.25	0.238	D4A1U1 D4A997 F1LST4 Q4KM38 Q4V8H8 Q5PQR0 Q5RJK5 Q64578 Q6AXS5 Q8K585 Q9WU49	GO_MF
Cluster6	nucleoside phosphate binding	5	49	46	341	0.76	0.829	A0A0G2JY08 D3ZEW7 P11505 Q64542 Q64578	GO_MF
Cluster6	nucleoside-triphosphatase activity	5	49	32	341	1.09	0.5	A0A0G2JY08 M0R6Z9 P11505 Q64542 Q64578	GO_MF
Cluster6	nucleotide binding	5	49	46	341	0.76	0.829	A0A0G2JY08 D3ZEW7 P11505 Q64542 Q64578	GO_MF
Cluster6	nucleotidyltransferase activity	1	49	1	341	6.96	0.144	P19836	GO_MF
Cluster6	organic acid binding	1	49	7	341	0.99	0.666	D3ZEW7	GO_MF
Cluster6	organic anion transmembrane transporter activity	1	49	3	341	2.32	0.373	F8WFT7	GO_MF
Cluster6	organic cyclic compound binding	16	49	101	341	1.1	0.364	A0A0G2JY08 D3ZEW7 D4A1U1 D4A997 D4A9D8 F1LST4 P11505 Q4KM38 Q4V8H8 Q5PQR0 Q5RJK5 Q64542 Q64578 Q6AXS5 Q8K585 Q9WU49	GO_MF
Cluster6	oxidoreductase activity	2	49	17	341	0.82	0.732	D3ZEW7 P10888	GO_MF
Cluster6	oxidoreductase activity, acting on NAD(P)H	1	49	5	341	1.39	0.542	D3ZEW7	GO_MF
Cluster6	oxysterol binding	1	49	1	341	6.96	0.144	D4A9D8	GO_MF
Cluster6	passive transmembrane transporter activity	1	49	8	341	0.87	0.715	Q2PS20	GO_MF
Cluster6	peroxisome proliferator activated receptor binding	1	49	1	341	6.96	0.144	Q8K585	GO_MF
Cluster6	phosphatase activity	2	49	12	341	1.16	0.535	D3ZA31 P14141	GO_MF
Cluster6	phosphatase binding	5	49	16	341	2.17	0.0632	D4A9M6 F1LST4 M0R4H5 Q64542 Q9WU49	GO_MF
Cluster6	phosphatidic acid binding	1	49	3	341	2.32	0.373	Q2PS20	GO_MF
Cluster6	phosphatidylcholine binding	1	49	1	341	6.96	0.144	P19836	GO_MF
Cluster6	phosphatidylinositol binding	5	49	14	341	2.49	0.0364	D3ZA31 D3ZYR1 D4A9D8 F1LST4 Q2PS20	GO_MF
Cluster6	phosphatidylinositol bisphosphate binding	4	49	10	341	2.78	0.041	D3ZA31 D3ZYR1 F1LST4 Q2PS20	GO_MF
Cluster6	phosphatidylinositol phosphate binding	5	49	12	341	2.9	0.0181	D3ZA31 D3ZYR1 D4A9D8 F1LST4 Q2PS20	GO_MF
Cluster6	phosphatidylinositol-3,4,5-trisphosphate binding	1	49	5	341	1.39	0.542	Q2PS20	GO_MF
Cluster6	phosphatidylinositol-3,5-bisphosphate binding	1	49	2	341	3.48	0.267	Q2PS20	GO_MF
Cluster6	phosphatidylinositol-3-phosphatase activity	1	49	2	341	3.48	0.267	D3ZA31	GO_MF
Cluster6	phosphatidylinositol-3-phosphate binding	1	49	2	341	3.48	0.267	Q2PS20	GO_MF
Cluster6	phosphatidylinositol-4,5-bisphosphate binding	3	49	9	341	2.32	0.125	D3ZA31 D3ZYR1 Q2PS20	GO_MF
Cluster6	phosphatidylinositol-4-phosphate binding	2	49	3	341	4.64	0.0552	D4A9D8 Q2PS20	GO_MF
Cluster6	phosphatidylinositol-5-phosphate binding	1	49	2	341	3.48	0.267	Q2PS20	GO_MF
Cluster6	phosphatidylserine binding	2	49	6	341	2.32	0.208	D3ZYR1 Q2PS20	GO_MF
Cluster6	phospholipid binding	6	49	21	341	1.99	0.0636	D3ZA31 D3ZYR1 D4A9D8 F1LST4 P19836 Q2PS20	GO_MF
Cluster6	phosphoprotein binding	1	49	7	341	0.99	0.666	D3ZEW7	GO_MF
Cluster6	phosphoprotein phosphatase activity	1	49	9	341	0.77	0.757	D3ZA31	GO_MF
Cluster6	phosphoric ester hydrolase activity	2	49	13	341	1.07	0.581	D3ZA31 P14141	GO_MF
Cluster6	primary active transmembrane transporter activity	3	49	8	341	2.61	0.0925	P11505 Q64542 Q64578	GO_MF
Cluster6	protease binding	1	49	5	341	1.39	0.542	D4A8Y1	GO_MF
Cluster6	protein C-terminus binding	4	49	18	341	1.55	0.25	F8WFT7 P11505 Q64542 Q64578	GO_MF
Cluster6	protein N-terminus binding	2	49	14	341	0.99	0.624	A0A0G2K2M9 Q62920	GO_MF
Cluster6	protein binding	36	49	267	341	0.94	0.858	A0A0G2JY08 A0A0G2K2M9 A0A0G2K7Q0 A0A140UHX6 D3ZA31 D3ZEW7 D3ZFR7 D3ZQN6 D3ZYR1 D3ZZ68 D4A702 D4A7U1 D4A8Y1 D4A9D8 D4A9M6 F1LN42 F1LRZ7 F1LST4 F8WFT7 M0R4H5 M0R6Z9 P08721 P11505 P19836 Q4KM38 Q4V8H8 Q5RJK5 Q62733 Q62920 Q64542 Q64578 Q6AXS5 Q7TNB2 Q8K585 Q9WU49 Q9Z1H9	GO_MF
Cluster6	protein dimerization activity	9	49	57	341	1.1	0.436	A0A140UHX6 D3ZA31 D3ZEW7 F1LRZ7 F1LST4 F8WFT7 M0R4H5 P19836 Q64578	GO_MF
Cluster6	protein domain specific binding	9	49	51	341	1.23	0.297	A0A0G2K2M9 D4A9D8 D4A9M6 F1LST4 P11505 Q4KM38 Q4V8H8 Q5RJK5 Q64542	GO_MF
Cluster6	protein heterodimerization activity	2	49	25	341	0.56	0.901	A0A140UHX6 F1LRZ7	GO_MF
Cluster6	protein homodimerization activity	7	49	51	341	0.96	0.628	D3ZA31 D3ZEW7 F1LST4 F8WFT7 M0R4H5 P19836 Q64578	GO_MF
Cluster6	protein kinase A binding	1	49	3	341	2.32	0.373	D4A9M6	GO_MF
Cluster6	protein kinase A regulatory subunit binding	1	49	2	341	3.48	0.267	D4A9M6	GO_MF
Cluster6	protein kinase C binding	2	49	8	341	1.74	0.323	Q62920 Q9Z1H9	GO_MF
Cluster6	protein kinase activity	2	49	22	341	0.63	0.854	D4A8Y1 Q63638	GO_MF
Cluster6	protein kinase binding	9	49	52	341	1.2	0.319	D3ZEW7 D4A8Y1 D4A9M6 F1LRZ7 F1LST4 P11505 Q62920 Q64542 Q9Z1H9	GO_MF
Cluster6	protein kinase regulator activity	1	49	9	341	0.77	0.757	D3ZEW7	GO_MF
Cluster6	protein phosphatase 2A binding	1	49	4	341	1.74	0.464	F1LST4	GO_MF
Cluster6	protein phosphatase 2B binding	2	49	2	341	6.96	0.0203	D4A9M6 Q64542	GO_MF
Cluster6	protein phosphatase binding	4	49	14	341	1.99	0.126	D4A9M6 F1LST4 M0R4H5 Q64542	GO_MF
Cluster6	protein self-association	1	49	4	341	1.74	0.464	D4A8Y1	GO_MF
Cluster6	protein serine/threonine kinase activity	1	49	18	341	0.39	0.943	D4A8Y1	GO_MF
Cluster6	protein tyrosine kinase activity	1	49	3	341	2.32	0.373	D4A8Y1	GO_MF
Cluster6	protein tyrosine phosphatase activity	1	49	2	341	3.48	0.267	D3ZA31	GO_MF
Cluster6	protein-containing complex binding	11	49	81	341	0.95	0.653	A0A0G2JY08 A0A0G2K7Q0 A0A140UHX6 D3ZA31 D4A8Y1 D4A997 F1LRZ7 F1LST4 M0R4H5 M0R6Z9 P02401	GO_MF
Cluster6	protein-lipid complex binding	1	49	1	341	6.96	0.144	F1LST4	GO_MF
Cluster6	protein-macromolecule adaptor activity	2	49	13	341	1.07	0.581	F1LRZ7 F1LST4	GO_MF
Cluster6	protein-membrane adaptor activity	1	49	2	341	3.48	0.267	F8WFT7	GO_MF
Cluster6	proton transmembrane transporter activity	1	49	3	341	2.32	0.373	P10888	GO_MF
Cluster6	purine nucleotide binding	4	49	41	341	0.68	0.876	A0A0G2JY08 P11505 Q64542 Q64578	GO_MF
Cluster6	purine ribonucleoside triphosphate binding	4	49	38	341	0.73	0.831	A0A0G2JY08 P11505 Q64542 Q64578	GO_MF
Cluster6	purine ribonucleotide binding	4	49	41	341	0.68	0.876	A0A0G2JY08 P11505 Q64542 Q64578	GO_MF
Cluster6	pyrophosphatase activity	5	49	32	341	1.09	0.5	A0A0G2JY08 M0R6Z9 P11505 Q64542 Q64578	GO_MF
Cluster6	quaternary ammonium group binding	1	49	1	341	6.96	0.144	P19836	GO_MF
Cluster6	receptor ligand activity	2	49	2	341	6.96	0.0203	F1LST4 P08721	GO_MF
Cluster6	retinoic acid receptor binding	1	49	1	341	6.96	0.144	Q8K585	GO_MF
Cluster6	retinoid X receptor binding	1	49	1	341	6.96	0.144	Q8K585	GO_MF
Cluster6	ribonucleoprotein complex binding	2	49	11	341	1.27	0.486	D4A997 P02401	GO_MF
Cluster6	ribonucleotide binding	5	49	42	341	0.83	0.758	A0A0G2JY08 D3ZEW7 P11505 Q64542 Q64578	GO_MF
Cluster6	scaffold protein binding	2	49	6	341	2.32	0.208	D3ZEW7 Q64542	GO_MF
Cluster6	sequence-specific DNA binding	3	49	15	341	1.39	0.368	F1LST4 Q5RJK5 Q8K585	GO_MF
Cluster6	sequence-specific double-stranded DNA binding	3	49	10	341	2.09	0.161	F1LST4 Q5RJK5 Q8K585	GO_MF
Cluster6	signaling receptor binding	6	49	44	341	0.95	0.634	F1LST4 P08721 P11505 Q64542 Q64578 Q8K585	GO_MF
Cluster6	signaling receptor complex adaptor activity	1	49	3	341	2.32	0.373	Q62920	GO_MF
Cluster6	signaling receptor regulator activity	2	49	2	341	6.96	0.0203	F1LST4 P08721	GO_MF
Cluster6	single-stranded DNA binding	1	49	7	341	0.99	0.666	F1LST4	GO_MF
Cluster6	small GTPase binding	1	49	20	341	0.35	0.959	A0A140UHX6	GO_MF
Cluster6	small molecule binding	6	49	58	341	0.72	0.881	A0A0G2JY08 D3ZEW7 D4A9D8 P11505 Q64542 Q64578	GO_MF
Cluster6	snRNP binding	1	49	1	341	6.96	0.144	D4A997	GO_MF
Cluster6	sodium channel regulator activity	1	49	3	341	2.32	0.373	D3ZEW7	GO_MF
Cluster6	sodium ion transmembrane transporter activity	1	49	3	341	2.32	0.373	F8WFT7	GO_MF
Cluster6	sodium:bicarbonate symporter activity	1	49	1	341	6.96	0.144	F8WFT7	GO_MF
Cluster6	solute:cation symporter activity	1	49	2	341	3.48	0.267	F8WFT7	GO_MF
Cluster6	solute:sodium symporter activity	1	49	2	341	3.48	0.267	F8WFT7	GO_MF
Cluster6	steroid binding	1	49	4	341	1.74	0.464	D4A9D8	GO_MF
Cluster6	sterol binding	1	49	1	341	6.96	0.144	D4A9D8	GO_MF
Cluster6	sterol transporter activity	1	49	1	341	6.96	0.144	D4A9D8	GO_MF
Cluster6	structural constituent of cytoskeleton	2	49	17	341	0.82	0.732	D4A8Y1 F1LRZ7	GO_MF
Cluster6	structural constituent of muscle	3	49	28	341	0.75	0.8	A0A0G2K7Q0 D3ZFR7 D4A8Y1	GO_MF
Cluster6	structural constituent of ribosome	1	49	5	341	1.39	0.542	P02401	GO_MF
Cluster6	structural molecule activity	9	49	71	341	0.88	0.736	A0A0G2K7Q0 D3ZFR7 D4A644 D4A8Y1 D4A9M6 F1LRZ7 P02401 Q2PS20 Q62920	GO_MF
Cluster6	structural molecule activity conferring elasticity	2	49	8	341	1.74	0.323	A0A0G2K7Q0 D4A8Y1	GO_MF
Cluster6	sulfur compound binding	1	49	7	341	0.99	0.666	P08721	GO_MF
Cluster6	symporter activity	1	49	2	341	3.48	0.267	F8WFT7	GO_MF
Cluster6	telethonin binding	1	49	2	341	3.48	0.267	D4A8Y1	GO_MF
Cluster6	tetrahydrobiopterin binding	1	49	1	341	6.96	0.144	D3ZEW7	GO_MF
Cluster6	tetrapyrrole binding	1	49	5	341	1.39	0.542	D3ZEW7	GO_MF
Cluster6	titin binding	1	49	5	341	1.39	0.542	A0A0G2K7Q0	GO_MF
Cluster6	toxic substance binding	1	49	1	341	6.96	0.144	F1LRZ7	GO_MF
Cluster6	transcription cis-regulatory region binding	2	49	6	341	2.32	0.208	Q5RJK5 Q8K585	GO_MF
Cluster6	transcription coactivator activity	1	49	6	341	1.16	0.609	Q8K585	GO_MF
Cluster6	transcription coregulator activity	3	49	13	341	1.61	0.283	A2VD12 Q5PQR0 Q8K585	GO_MF
Cluster6	transcription corepressor activity	1	49	5	341	1.39	0.542	A2VD12	GO_MF
Cluster6	transcription factor binding	1	49	22	341	0.32	0.971	Q8K585	GO_MF
Cluster6	transcription regulator activity	5	49	22	341	1.58	0.194	A2VD12 D4A1U1 Q5PQR0 Q8K585 Q9WU49	GO_MF
Cluster6	transferase activity	4	49	44	341	0.63	0.91	A0A0G2JSP8 D4A8Y1 P19836 Q63638	GO_MF
Cluster6	transition metal ion binding	3	49	15	341	1.39	0.368	D3ZEW7 P02401 P14141	GO_MF
Cluster6	transmembrane transporter activity	6	49	23	341	1.82	0.0939	F8WFT7 P10888 P11505 Q2PS20 Q64542 Q64578	GO_MF
Cluster6	transmembrane transporter binding	1	49	20	341	0.35	0.959	D3ZEW7	GO_MF
Cluster6	transporter activity	8	49	30	341	1.86	0.0483	B5DFK6 D4A9D8 F8WFT7 P10888 P11505 Q2PS20 Q64542 Q64578	GO_MF
Cluster6	tropomyosin binding	1	49	3	341	2.32	0.373	Q7TNB2	GO_MF
Cluster6	troponin T binding	1	49	2	341	3.48	0.267	Q7TNB2	GO_MF
Cluster6	tubulin binding	4	49	21	341	1.33	0.356	D3ZYR1 D4A9M6 F1LRZ7 F1LST4	GO_MF
Cluster6	unfolded protein binding	1	49	6	341	1.16	0.609	Q4KM38	GO_MF
Cluster7	1-phosphatidylinositol binding	1	89	1	341	3.83	0.261	A0A0G2K161	GO_MF
Cluster7	4-alpha-glucanotransferase activity	1	89	1	341	3.83	0.261	D4AEH9	GO_MF
Cluster7	5'-deoxyribose-5-phosphate lyase activity	1	89	1	341	3.83	0.261	Q8K585	GO_MF
Cluster7	5S rRNA binding	1	89	1	341	3.83	0.261	P05197	GO_MF
Cluster7	ADP binding	2	89	8	341	0.96	0.663	G3V9S0 P68136	GO_MF
Cluster7	AMP binding	1	89	5	341	0.77	0.782	G3V9S0	GO_MF
Cluster7	ATP binding	4	89	35	341	0.44	0.993	F1LRV9 F1LZC5 G3V8B0 P68136	GO_MF
Cluster7	ATP hydrolysis activity	4	89	23	341	0.67	0.895	E9PU01 F1LRV9 G3V8B0 Q6S3A0	GO_MF
Cluster7	ATP-dependent activity, acting on DNA	1	89	5	341	0.77	0.782	E9PU01	GO_MF
Cluster7	ATPase binding	4	89	7	341	2.19	0.079	A0A0G2KBB9 E9PT53 G3V8S6 Q9ES53	GO_MF
Cluster7	C2H2 zinc finger domain binding	1	89	1	341	3.83	0.261	A0A0G2K2M9	GO_MF
Cluster7	DNA binding	6	89	34	341	0.68	0.922	A0A0G2JVW5 B1WC16 E9PU01 F1LST4 P84586 Q8K585	GO_MF
Cluster7	DNA helicase activity	1	89	3	341	1.28	0.598	E9PU01	GO_MF
Cluster7	DNA-binding transcription factor activity	2	89	11	341	0.7	0.829	A0A0G2K8R3 Q8K585	GO_MF
Cluster7	Fc-gamma receptor I complex binding	1	89	2	341	1.92	0.454	C0JPT7	GO_MF
Cluster7	G protein-coupled receptor binding	1	89	10	341	0.38	0.954	C0JPT7	GO_MF
Cluster7	G-quadruplex RNA binding	1	89	1	341	3.83	0.261	Q5XI81	GO_MF
Cluster7	GTP binding	1	89	6	341	0.64	0.84	F1LNR1	GO_MF
Cluster7	GTPase activity	1	89	4	341	0.96	0.704	P05197	GO_MF
Cluster7	GTPase binding	4	89	26	341	0.59	0.944	A0A0G2JUP3 A0A0G2QC21 A0A140UHX6 C0JPT7	GO_MF
Cluster7	H3K27me3 modified histone binding	1	89	1	341	3.83	0.261	E9PU01	GO_MF
Cluster7	Hsp90 protein binding	1	89	4	341	0.96	0.704	F1LST4	GO_MF
Cluster7	JUN kinase binding	1	89	2	341	1.92	0.454	E9PSK7	GO_MF
Cluster7	Lys48-specific deubiquitinase activity	1	89	2	341	1.92	0.454	Q5U349	GO_MF
Cluster7	MAP-kinase scaffold activity	1	89	2	341	1.92	0.454	E9PSK7	GO_MF
Cluster7	NAD binding	1	89	3	341	1.28	0.598	G3V9S0	GO_MF
Cluster7	NADH dehydrogenase (quinone) activity	1	89	3	341	1.28	0.598	F1LZC5	GO_MF
Cluster7	NADH dehydrogenase (ubiquinone) activity	1	89	3	341	1.28	0.598	F1LZC5	GO_MF
Cluster7	NADH dehydrogenase activity	1	89	3	341	1.28	0.598	F1LZC5	GO_MF
Cluster7	PDZ domain binding	1	89	4	341	0.96	0.704	D4A772	GO_MF
Cluster7	PH domain binding	1	89	1	341	3.83	0.261	D3ZM69	GO_MF
Cluster7	RNA binding	7	89	41	341	0.65	0.949	F1LST4 G3V7T6 P05197 P31000 P62755 P84586 Q5XI81	GO_MF
Cluster7	RNA strand annealing activity	1	89	3	341	1.28	0.598	Q5XI81	GO_MF
Cluster7	SH3 domain binding	2	89	7	341	1.09	0.584	F1LST4 Q9QZM5	GO_MF
Cluster7	SMAD binding	1	89	3	341	1.28	0.598	C0JPT7	GO_MF
Cluster7	TIR domain binding	1	89	1	341	3.83	0.261	F1LM10	GO_MF
Cluster7	UDP-glucosyltransferase activity	1	89	1	341	3.83	0.261	A2RRU1	GO_MF
Cluster7	UDP-glycosyltransferase activity	1	89	1	341	3.83	0.261	A2RRU1	GO_MF
Cluster7	WW domain binding	1	89	1	341	3.83	0.261	A0A0G2K2P5	GO_MF
Cluster7	acetate ester transmembrane transporter activity	1	89	1	341	3.83	0.261	D4A772	GO_MF
Cluster7	acetylcholine transmembrane transporter activity	1	89	1	341	3.83	0.261	D4A772	GO_MF
Cluster7	actin binding	20	89	62	341	1.24	0.145	A0A0G2K161 A0A0G2K5P5 A0A0G2K7I4 A0A0G2K7Q0 A0A140UHX6 A1A5Q0 C0JPT7 D3ZA38 D3ZHA0 D3ZM69 D4A228 D4A4K6 D4ABA9 F1LST4 G3V7K1 P05197 P15205 P61983 Q6S3A0 Q8R4I6	GO_MF
Cluster7	actin filament binding	11	89	34	341	1.24	0.247	A0A0G2K5P5 A0A0G2K7I4 A0A0G2K7Q0 A0A140UHX6 C0JPT7 D3ZA38 D4A228 G3V7K1 P05197 Q6S3A0 Q8R4I6	GO_MF
Cluster7	actin monomer binding	1	89	1	341	3.83	0.261	A1A5Q0	GO_MF
Cluster7	actinin binding	6	89	16	341	1.44	0.215	A0A0G2K5P5 A0A0G2K7Q0 D3ZA38 D4A228 D4A4K6 G3V7K1	GO_MF
Cluster7	active transmembrane transporter activity	1	89	10	341	0.38	0.954	E9PTX9	GO_MF
Cluster7	adenyl nucleotide binding	5	89	37	341	0.52	0.985	F1LRV9 F1LZC5 G3V8B0 G3V9S0 P68136	GO_MF
Cluster7	adenyl ribonucleotide binding	5	89	37	341	0.52	0.985	F1LRV9 F1LZC5 G3V8B0 G3V9S0 P68136	GO_MF
Cluster7	alcohol binding	1	89	2	341	1.92	0.454	F1LQX8	GO_MF
Cluster7	alpha-actinin binding	6	89	15	341	1.53	0.169	A0A0G2K5P5 A0A0G2K7Q0 D3ZA38 D4A228 D4A4K6 G3V7K1	GO_MF
Cluster7	alpha-glucosidase activity	1	89	1	341	3.83	0.261	D4AEH9	GO_MF
Cluster7	amide binding	1	89	5	341	0.77	0.782	P01946	GO_MF
Cluster7	amino acid transmembrane transporter activity	1	89	1	341	3.83	0.261	E9PTX9	GO_MF
Cluster7	ammonium transmembrane transporter activity	2	89	3	341	2.55	0.168	D4A772 E9PTX9	GO_MF
Cluster7	amylo-alpha-1,6-glucosidase activity	1	89	1	341	3.83	0.261	D4AEH9	GO_MF
Cluster7	amyloid-beta binding	1	89	3	341	1.28	0.598	P01946	GO_MF
Cluster7	anion binding	12	89	70	341	0.66	0.983	A0A0G2K161 D3ZAF5 F1LNR1 F1LQX8 F1LRV9 F1LST4 F1LZC5 G3V8B0 G3V9S0 P15205 P68136 Q2PS20	GO_MF
Cluster7	anion transmembrane transporter activity	1	89	5	341	0.77	0.782	E9PTX9	GO_MF
Cluster7	anion:cation symporter activity	1	89	1	341	3.83	0.261	E9PTX9	GO_MF
Cluster7	anion:sodium symporter activity	1	89	1	341	3.83	0.261	E9PTX9	GO_MF
Cluster7	ankyrin binding	5	89	11	341	1.74	0.129	A0A0G2JUP3 A0A140UHX6 C0JPT7 D3ZHA0 Q6S3A0	GO_MF
Cluster7	apolipoprotein binding	1	89	2	341	1.92	0.454	F1LST4	GO_MF
Cluster7	aspartic-type endopeptidase inhibitor activity	1	89	2	341	1.92	0.454	P04797	GO_MF
Cluster7	binding	77	89	303	341	0.97	0.844	A0A0G2JSZ9 A0A0G2JUP3 A0A0G2JVW5 A0A0G2JW88 A0A0G2K0D3 A0A0G2K161 A0A0G2K2M9 A0A0G2K2P5 A0A0G2K5C8 A0A0G2K5P5 A0A0G2K7I4 A0A0G2K7Q0 A0A0G2K8R3 A0A0G2KBB9 A0A0G2QC21 A0A140UHX6 A1A5Q0 A2RRU1 B1WC16 C0JPT7 D3ZA38 D3ZAF5 D3ZHA0 D3ZM69 D3ZWA8 D3ZZT9 D4A228 D4A4K6 D4A772 D4ABA9 E9PSK7 E9PT53 E9PTX9 E9PU01 F1LM10 F1LNR1 F1LPM3 F1LQX8 F1LRV9 F1LRZ7 F1LST4 F1LZC5 F1M392 F1M7P4 F7EV94 G3V7K1 G3V7T6 G3V8B0…	GO_MF
Cluster7	cadherin binding	3	89	5	341	2.3	0.114	A0A0G2JUP3 A0A0G2KBB9 Q9QZM5	GO_MF
Cluster7	calcium channel activity	3	89	5	341	2.3	0.114	A0A0G2K5C8 F1LQX8 Q2PS20	GO_MF
Cluster7	calcium channel inhibitor activity	1	89	2	341	1.92	0.454	F1LQX8	GO_MF
Cluster7	calcium channel regulator activity	2	89	3	341	2.55	0.168	A0A0G2K5C8 F1LQX8	GO_MF
Cluster7	calcium ion binding	3	89	25	341	0.46	0.979	A0A0G2K5C8 F1LQX8 G3V8S6	GO_MF
Cluster7	calcium ion transmembrane transporter activity	3	89	10	341	1.15	0.509	A0A0G2K5C8 F1LQX8 Q2PS20	GO_MF
Cluster7	calcium-dependent ATPase activity	1	89	1	341	3.83	0.261	G3V8B0	GO_MF
Cluster7	calcium-dependent protein binding	1	89	3	341	1.28	0.598	E9PT53	GO_MF
Cluster7	calcium-independent protein kinase C activity	1	89	1	341	3.83	0.261	F1LM10	GO_MF
Cluster7	calcium-induced calcium release activity	1	89	1	341	3.83	0.261	A0A0G2K5C8	GO_MF
Cluster7	calcium-release channel activity	3	89	3	341	3.83	0.0173	A0A0G2K5C8 F1LQX8 Q2PS20	GO_MF
Cluster7	calmodulin binding	1	89	14	341	0.27	0.987	E9PT53	GO_MF
Cluster7	carbohydrate binding	1	89	6	341	0.64	0.84	A2RRU1	GO_MF
Cluster7	carbohydrate derivative binding	7	89	52	341	0.52	0.995	D3ZAF5 F1LNR1 F1LRV9 F1LZC5 G3V8B0 G3V9S0 P68136	GO_MF
Cluster7	carbon-carbon lyase activity	1	89	1	341	3.83	0.261	F7EV94	GO_MF
Cluster7	carbon-oxygen lyase activity	1	89	2	341	1.92	0.454	Q8K585	GO_MF
Cluster7	carboxy-lyase activity	1	89	1	341	3.83	0.261	F7EV94	GO_MF
Cluster7	carboxylic acid transmembrane transporter activity	1	89	1	341	3.83	0.261	E9PTX9	GO_MF
Cluster7	caspase binding	1	89	1	341	3.83	0.261	Q6S3A0	GO_MF
Cluster7	catalytic activity	31	89	114	341	1.04	0.42	A0A0G2JSP8 A0A0G2JSZ9 A0A0G2JUP3 A0A0G2JVW5 A0A0G2K2P5 A0A0G2K8R3 A2RRU1 D3ZHA7 D4AEH9 E9PU01 F1LM10 F1LRV9 F1LZC5 F7EV94 F7FLB2 G3V6E1 G3V8B0 G3V9S0 P04797 P05197 P07335 P11980 P16290 P62142 P62898 P80432 Q5U349 Q63638 Q6S3A0 Q8K585 Q9ES53	GO_MF
Cluster7	catalytic activity, acting on DNA	2	89	6	341	1.28	0.493	E9PU01 Q8K585	GO_MF
Cluster7	catalytic activity, acting on a protein	10	89	45	341	0.85	0.791	A0A0G2JUP3 A0A0G2JVW5 A0A0G2K8R3 E9PU01 F1LM10 P04797 P62142 Q5U349 Q63638 Q9ES53	GO_MF
Cluster7	cation binding	8	89	52	341	0.59	0.985	A0A0G2JSZ9 A0A0G2K5C8 D3ZAF5 E9PU01 F1LQX8 G3V8S6 G3V9S0 P62142	GO_MF
Cluster7	cation channel activity	3	89	6	341	1.92	0.186	A0A0G2K5C8 F1LQX8 Q2PS20	GO_MF
Cluster7	cation transmembrane transporter activity	6	89	19	341	1.21	0.372	A0A0G2K5C8 D4A772 E9PTX9 F1LQX8 P80432 Q2PS20	GO_MF
Cluster7	cation:chloride symporter activity	1	89	1	341	3.83	0.261	E9PTX9	GO_MF
Cluster7	cell adhesion molecule binding	5	89	15	341	1.28	0.349	A0A0G2JUP3 A0A0G2K2P5 A0A0G2KBB9 Q8R4I6 Q9QZM5	GO_MF
Cluster7	channel activity	3	89	8	341	1.44	0.348	A0A0G2K5C8 F1LQX8 Q2PS20	GO_MF
Cluster7	channel inhibitor activity	1	89	4	341	0.96	0.704	F1LQX8	GO_MF
Cluster7	channel regulator activity	4	89	12	341	1.28	0.385	A0A0G2K5C8 A0A0G2KBB9 C0JPT7 F1LQX8	GO_MF
Cluster7	chaperone binding	1	89	5	341	0.77	0.782	F1LST4	GO_MF
Cluster7	chloride transmembrane transporter activity	1	89	3	341	1.28	0.598	E9PTX9	GO_MF
Cluster7	chromatin binding	4	89	22	341	0.7	0.872	E9PU01 G3V7T6 P84586 Q8K585	GO_MF
Cluster7	collagen binding	2	89	8	341	0.96	0.663	D3ZZT9 P15205	GO_MF
[truncated: 279 more rows]
