# Supplementary material for: Proteomics and phosphoproteomics to study Tuina reverses capsule fibrosis in frozen shoulder: a research report based on rats
Source: Sci Rep. 2024 Jan 5;14:661. doi: 10.1038/s41598-023-50904-9 (PMC10770356; doi:10.1038/s41598-023-50904-9)
Supplement: Supplementary file 1 — Supplementary Tables. [file 41598_2023_50904_MOESM1_ESM.zip › Supplementary Tables/S12_Table.xls]

Cluster	Terms	Mapping	All.mapping	Background	All.background	Fold.enrich	p.value	Protein.IDs	Type
Cluster1	3'-UTR-mediated mRNA destabilization	1	100	2	361	1.8	0.478	Q32PX7	GO_BP
Cluster1	ADP metabolic process	2	100	8	361	0.9	0.699	P30835 Q6P6V0	GO_BP
Cluster1	ATP biosynthetic process	2	100	10	361	0.72	0.815	P30835 Q6P6V0	GO_BP
Cluster1	ATP generation from ADP	2	100	8	361	0.9	0.699	P30835 Q6P6V0	GO_BP
Cluster1	ATP metabolic process	5	100	21	361	0.86	0.739	F1M8F6 G3V6D8 G3V8B0 P30835 Q6P6V0	GO_BP
Cluster1	Bergmann glial cell differentiation	1	100	1	361	3.61	0.277	P31000	GO_BP
Cluster1	DNA biosynthetic process	1	100	4	361	0.9	0.729	D3ZF26	GO_BP
Cluster1	DNA conformation change	3	100	15	361	0.72	0.835	A0A0G2K719 A7VJC2 Q5XI81	GO_BP
Cluster1	DNA damage checkpoint signaling	2	100	3	361	2.41	0.187	D3ZF26 F1M589	GO_BP
Cluster1	DNA duplex unwinding	1	100	5	361	0.72	0.805	A0A0G2K719	GO_BP
Cluster1	DNA geometric change	2	100	6	361	1.2	0.53	A0A0G2K719 A7VJC2	GO_BP
Cluster1	DNA hypermethylation	1	100	1	361	3.61	0.277	A0A0G2KB98	GO_BP
Cluster1	DNA integrity checkpoint signaling	2	100	4	361	1.8	0.308	D3ZF26 F1M589	GO_BP
Cluster1	DNA metabolic process	2	100	13	361	0.56	0.916	A7VJC2 D3ZF26	GO_BP
Cluster1	DNA packaging	1	100	12	361	0.3	0.981	Q5XI81	GO_BP
Cluster1	DNA repair	1	100	7	361	0.52	0.899	D3ZF26	GO_BP
Cluster1	ER overload response	1	100	2	361	1.8	0.478	A0A0G2KB98	GO_BP
Cluster1	ER-nucleus signaling pathway	3	100	5	361	2.17	0.133	A0A0G2KB98 P11507 Q64578	GO_BP
Cluster1	ERAD pathway	1	100	5	361	0.72	0.805	O70593	GO_BP
Cluster1	Fc receptor mediated stimulatory signaling pathway	3	100	4	361	2.71	0.0663	A0A0G2K3K2 G3V6E1 Q9QZM5	GO_BP
Cluster1	Fc receptor signaling pathway	4	100	6	361	2.41	0.0522	A0A0G2K3K2 G3V6E1 P0DP29 Q9QZM5	GO_BP
Cluster1	Fc-epsilon receptor signaling pathway	1	100	2	361	1.8	0.478	P0DP29	GO_BP
Cluster1	Fc-gamma receptor signaling pathway	3	100	4	361	2.71	0.0663	A0A0G2K3K2 G3V6E1 Q9QZM5	GO_BP
Cluster1	G protein-coupled receptor signaling pathway	4	100	13	361	1.11	0.507	A0A0G2JUP3 A0A0G2KB98 F1LQX8 P0DP29	GO_BP
Cluster1	G-quadruplex DNA unwinding	1	100	1	361	3.61	0.277	A7VJC2	GO_BP
Cluster1	G1/S transition of mitotic cell cycle	3	100	4	361	2.71	0.0663	F1LUE2 P11730 P15791	GO_BP
Cluster1	G2/M transition of mitotic cell cycle	1	100	8	361	0.45	0.928	P0DP29	GO_BP
Cluster1	Golgi organization	1	100	8	361	0.45	0.928	Q9QZM5	GO_BP
Cluster1	Golgi to plasma membrane protein transport	2	100	3	361	2.41	0.187	A0A0G2K1Q7 G3V6S0	GO_BP
Cluster1	Golgi to plasma membrane transport	2	100	3	361	2.41	0.187	A0A0G2K1Q7 G3V6S0	GO_BP
Cluster1	Golgi vesicle transport	2	100	14	361	0.52	0.936	A0A0G2K1Q7 G3V6S0	GO_BP
Cluster1	IRE1-mediated unfolded protein response	2	100	4	361	1.8	0.308	A0A0G2JSM7 G3V8L3	GO_BP
Cluster1	MAPK cascade	5	100	18	361	1	0.59	F1LUE2 G3V6S0 P0DP29 P11730 P15791	GO_BP
Cluster1	N-terminal peptidyl-glycine N-myristoylation	1	100	1	361	3.61	0.277	Q8K1Q0	GO_BP
Cluster1	N-terminal protein amino acid modification	1	100	1	361	3.61	0.277	Q8K1Q0	GO_BP
Cluster1	N-terminal protein lipidation	1	100	1	361	3.61	0.277	Q8K1Q0	GO_BP
Cluster1	N-terminal protein myristoylation	1	100	1	361	3.61	0.277	Q8K1Q0	GO_BP
Cluster1	NAD biosynthetic process	2	100	8	361	0.9	0.699	P30835 Q6P6V0	GO_BP
Cluster1	NAD metabolic process	2	100	9	361	0.8	0.763	P30835 Q6P6V0	GO_BP
Cluster1	NADH metabolic process	2	100	8	361	0.9	0.699	P30835 Q6P6V0	GO_BP
Cluster1	NADH regeneration	2	100	7	361	1.03	0.622	P30835 Q6P6V0	GO_BP
Cluster1	PML body organization	1	100	1	361	3.61	0.277	F1M589	GO_BP
Cluster1	RNA biosynthetic process	1	100	12	361	0.3	0.981	Q32PX7	GO_BP
Cluster1	RNA catabolic process	2	100	8	361	0.9	0.699	D3ZF26 P63326	GO_BP
Cluster1	RNA destabilization	1	100	2	361	1.8	0.478	Q32PX7	GO_BP
Cluster1	RNA export from nucleus	1	100	6	361	0.6	0.859	A7VJC2	GO_BP
Cluster1	RNA interference	1	100	3	361	1.2	0.623	A0A0G2K719	GO_BP
Cluster1	RNA localization	5	100	15	361	1.2	0.405	A7VJC2 O08679 Q5XI81 Q6URK4 Q9QZ86	GO_BP
Cluster1	RNA metabolic process	9	100	37	361	0.88	0.747	A0A0G2K2M9 A0A0G2K719 A7VJC2 D3ZF26 F1LM55 P63326 Q32PX7 Q6URK4 Q9QZ86	GO_BP
Cluster1	RNA modification	1	100	1	361	3.61	0.277	Q9QZ86	GO_BP
Cluster1	RNA processing	6	100	23	361	0.94	0.652	A0A0G2K2M9 A7VJC2 F1LM55 Q32PX7 Q6URK4 Q9QZ86	GO_BP
Cluster1	RNA secondary structure unwinding	1	100	1	361	3.61	0.277	A0A0G2K719	GO_BP
Cluster1	RNA splicing	4	100	19	361	0.76	0.822	A0A0G2K2M9 A7VJC2 F1LM55 Q6URK4	GO_BP
Cluster1	RNA splicing, via transesterification reactions	3	100	18	361	0.6	0.917	A0A0G2K2M9 A7VJC2 Q6URK4	GO_BP
Cluster1	RNA transport	3	100	10	361	1.08	0.556	A7VJC2 Q5XI81 Q6URK4	GO_BP
Cluster1	RNA-dependent DNA biosynthetic process	1	100	2	361	1.8	0.478	D3ZF26	GO_BP
Cluster1	SA node cell action potential	1	100	2	361	1.8	0.478	A0A0G2K1Q7	GO_BP
Cluster1	SCF complex assembly	1	100	2	361	1.8	0.478	D4AAI5	GO_BP
Cluster1	SMAD protein signal transduction	1	100	2	361	1.8	0.478	P31000	GO_BP
Cluster1	T cell activation	1	100	5	361	0.72	0.805	A0A0G2K8P3	GO_BP
Cluster1	T-tubule organization	3	100	5	361	2.17	0.133	A0A0G2K1Q7 P11507 Q64578	GO_BP
Cluster1	UTP biosynthetic process	1	100	2	361	1.8	0.478	D4A8A0	GO_BP
Cluster1	UTP metabolic process	1	100	2	361	1.8	0.478	D4A8A0	GO_BP
Cluster1	Wnt signaling pathway	5	100	9	361	2.01	0.0706	A0A0G2K719 A0A0G2KB98 D3ZGF1 P0DP29 Q4V7E8	GO_BP
Cluster1	Wnt signaling pathway, calcium modulating pathway	1	100	1	361	3.61	0.277	P0DP29	GO_BP
Cluster1	actin crosslink formation	1	100	4	361	0.9	0.729	F1LMW7	GO_BP
Cluster1	actin cytoskeleton organization	15	100	57	361	0.95	0.656	A0A0G2JSM7 A0A0G2JUP3 A0A0G2K3K2 A0A0G2K7Q0 D3ZA38 D4A0F5 D4A4K6 F1LMW7 F1LTJ5 G3V6D8 G3V818 P04692 P58775 Q923Z2 Q9QZM5	GO_BP
Cluster1	actin filament bundle assembly	2	100	6	361	1.2	0.53	A0A0G2JSM7 F1LMW7	GO_BP
Cluster1	actin filament bundle organization	2	100	6	361	1.2	0.53	A0A0G2JSM7 F1LMW7	GO_BP
Cluster1	actin filament capping	4	100	5	361	2.89	0.0221	A0A0G2JSM7 P04692 P58775 Q923Z2	GO_BP
Cluster1	actin filament organization	9	100	29	361	1.12	0.41	A0A0G2JSM7 A0A0G2K3K2 A0A0G2K7Q0 D3ZA38 F1LMW7 P04692 P58775 Q923Z2 Q9QZM5	GO_BP
Cluster1	actin filament-based movement	18	100	29	361	2.24	5.55e-05	A0A096MK15 A0A0G2K0N9 A0A0G2K1Q7 A0A0G2K7Q0 A0A0G2K8P3 D3ZA38 F1M1J2 F1M8F6 G3V6D8 G3V6E1 G3V818 G3V8B0 P04692 P15791 P31000 P58775 Q8R4I6 Q923Z2	GO_BP
Cluster1	actin filament-based process	26	100	74	361	1.27	0.0742	A0A096MK15 A0A0G2JSM7 A0A0G2JUP3 A0A0G2K0N9 A0A0G2K1Q7 A0A0G2K3K2 A0A0G2K7Q0 A0A0G2K8P3 D3ZA38 D4A0F5 D4A4K6 F1LMW7 F1LTJ5 F1M1J2 F1M8F6 G3V6D8 G3V6E1 G3V818 G3V8B0 P04692 P15791 P31000 P58775 Q8R4I6 Q923Z2 Q9QZM5	GO_BP
Cluster1	actin polymerization or depolymerization	1	100	3	361	1.2	0.623	Q9QZM5	GO_BP
Cluster1	actin-mediated cell contraction	18	100	27	361	2.41	1.27e-05	A0A096MK15 A0A0G2K0N9 A0A0G2K1Q7 A0A0G2K7Q0 A0A0G2K8P3 D3ZA38 F1M1J2 F1M8F6 G3V6D8 G3V6E1 G3V818 G3V8B0 P04692 P15791 P31000 P58775 Q8R4I6 Q923Z2	GO_BP
Cluster1	actin-myosin filament sliding	14	100	20	361	2.53	6.19e-05	A0A096MK15 A0A0G2K0N9 A0A0G2K7Q0 D3ZA38 F1M1J2 F1M8F6 G3V6D8 G3V6E1 G3V8B0 P04692 P31000 P58775 Q8R4I6 Q923Z2	GO_BP
Cluster1	action potential	2	100	6	361	1.2	0.53	A0A0G2K1Q7 A0A0G2K8P3	GO_BP
Cluster1	activation of adenylate cyclase activity	1	100	2	361	1.8	0.478	P0DP29	GO_BP
Cluster1	activation of immune response	5	100	14	361	1.29	0.34	A0A0G2K3K2 G3V6E1 G3V836 Q4V7E8 Q9QZM5	GO_BP
Cluster1	activation of innate immune response	1	100	7	361	0.52	0.899	Q4V7E8	GO_BP
Cluster1	activation of meiosis	1	100	1	361	3.61	0.277	F1LUE2	GO_BP
Cluster1	activation of meiosis involved in egg activation	1	100	1	361	3.61	0.277	F1LUE2	GO_BP
Cluster1	activation of phospholipase D activity	1	100	1	361	3.61	0.277	F1LMW7	GO_BP
Cluster1	activation of protein kinase activity	4	100	14	361	1.03	0.574	A0A0G2K719 O08679 P0DP29 Q9QZM5	GO_BP
Cluster1	actomyosin contractile ring assembly	1	100	1	361	3.61	0.277	D4A0F5	GO_BP
Cluster1	actomyosin contractile ring organization	1	100	1	361	3.61	0.277	D4A0F5	GO_BP
Cluster1	actomyosin structure organization	9	100	28	361	1.16	0.363	A0A0G2JUP3 A0A0G2K3K2 A0A0G2K7Q0 D3ZA38 D4A0F5 F1LTJ5 G3V6D8 P04692 Q923Z2	GO_BP
Cluster1	adaptation of signaling pathway	1	100	1	361	3.61	0.277	F1LUE2	GO_BP
Cluster1	adaptive immune response	1	100	1	361	3.61	0.277	A0A0G2K8P3	GO_BP
Cluster1	adaptive thermogenesis	3	100	6	361	1.8	0.213	A0A0G2K9N9 P11507 Q64578	GO_BP
Cluster1	adherens junction assembly	1	100	2	361	1.8	0.478	Q8R4I6	GO_BP
Cluster1	adherens junction organization	1	100	3	361	1.2	0.623	Q8R4I6	GO_BP
Cluster1	adult behavior	6	100	14	361	1.55	0.161	A0A0G2K9N9 F1LQX8 G3V8L3 P11507 Q5XI81 Q64578	GO_BP
Cluster1	adult heart development	2	100	3	361	2.41	0.187	F1M8F6 G3V8B0	GO_BP
Cluster1	adult locomotory behavior	6	100	11	361	1.97	0.0522	A0A0G2K9N9 F1LQX8 G3V8L3 P11507 Q5XI81 Q64578	GO_BP
Cluster1	adult somatic muscle development	1	100	2	361	1.8	0.478	Q4V7E8	GO_BP
Cluster1	aging	14	100	38	361	1.33	0.128	A0A0G2K9N9 A0A0G2KB98 F1LRV9 F1M589 G3V6D8 G3V836 G3V8B0 G3V8L3 P05197 P11507 P31000 P35565 P63326 Q64578	GO_BP
Cluster1	alcohol metabolic process	1	100	5	361	0.72	0.805	P0DP29	GO_BP
Cluster1	aldehyde biosynthetic process	1	100	2	361	1.8	0.478	Q6P6V0	GO_BP
Cluster1	aldehyde catabolic process	1	100	1	361	3.61	0.277	Q6P6V0	GO_BP
Cluster1	alpha-amino acid biosynthetic process	1	100	1	361	3.61	0.277	D4A8A0	GO_BP
Cluster1	alpha-amino acid metabolic process	1	100	5	361	0.72	0.805	D4A8A0	GO_BP
Cluster1	ameboidal-type cell migration	4	100	9	361	1.6	0.217	F1LSD3 F1M589 O08679 Q9QZM5	GO_BP
Cluster1	amelogenesis	2	100	2	361	3.61	0.0762	A0A0G2K5C8 F1LSD3	GO_BP
Cluster1	amide biosynthetic process	5	100	16	361	1.13	0.469	A0A0G2K719 D4A8A0 F1LN59 P05197 P63326	GO_BP
Cluster1	amide transport	16	100	49	361	1.18	0.251	A0A0G2K1Q7 A0A0G2K4U4 A0A0G2K6R8 A0A0G2K8P3 A0A0G2KB98 A7VJC2 F1LMW7 F1M589 G3V6S0 G3V7U2 G3V836 G3V8L3 P11730 P35565 P63326 Q63448	GO_BP
Cluster1	aminoglycan biosynthetic process	1	100	2	361	1.8	0.478	F1LTJ5	GO_BP
Cluster1	aminoglycan catabolic process	2	100	3	361	2.41	0.187	D3ZGF1 F1LTJ5	GO_BP
Cluster1	aminoglycan metabolic process	2	100	3	361	2.41	0.187	D3ZGF1 F1LTJ5	GO_BP
Cluster1	anatomical structure development	68	100	237	361	1.04	0.325	A0A096MK15 A0A0G2JSM7 A0A0G2JUP3 A0A0G2JW01 A0A0G2JW88 A0A0G2K1Q7 A0A0G2K2T1 A0A0G2K3K2 A0A0G2K4U4 A0A0G2K5C8 A0A0G2K719 A0A0G2K781 A0A0G2K7Q0 A0A0G2K8P3 A0A0G2K9N9 A0A0G2KB98 A7VJC2 D3Z9E1 D3ZA38 D3ZGF1 D3ZJB1 D3ZM27 D3ZQ55 D3ZVQ0 D4A0F5 D4A8A0 F1LMW7 F1LN42 F1LN59 F1LQX8 F1LRV9 F1LSD3 F1LTJ5 F1LUE2 F1LWK7 F1M1J2 F1M589 F1M8F6 F1M951 G3V6D8 G3V6S0 G3V7U2 G3V818 G3V836 G3V8B0 G3V8L3 O08679 P04466…	GO_BP
Cluster1	anatomical structure homeostasis	6	100	17	361	1.27	0.32	A0A0G2JSM7 A7VJC2 D3ZF26 G3V6S0 G3V7U2 P35565	GO_BP
Cluster1	anatomical structure maturation	4	100	8	361	1.8	0.152	A0A0G2K4U4 D3ZGF1 F1LQX8 F1M951	GO_BP
Cluster1	anatomical structure morphogenesis	46	100	142	361	1.17	0.0694	A0A0G2JSM7 A0A0G2JUP3 A0A0G2JW01 A0A0G2K1Q7 A0A0G2K3K2 A0A0G2K4U4 A0A0G2K5C8 A0A0G2K719 A0A0G2K781 A0A0G2K7Q0 A0A0G2K8P3 A0A0G2KB98 A7VJC2 D3Z9E1 D3ZA38 D3ZGF1 D3ZVQ0 D4A0F5 D4A8A0 F1LN42 F1LQX8 F1LSD3 F1LTJ5 F1LUE2 F1LWK7 F1M589 F1M8F6 G3V6D8 G3V6S0 G3V7U2 G3V818 G3V836 G3V8B0 G3V8L3 O08679 P04692 P15205 P30835 Q5XI81 Q6P6V0 Q6URK4 Q8K1Q0 Q8R4I6 Q923Z2 Q9EPF2 Q9QZM5	GO_BP
Cluster1	anatomical structure regression	2	100	3	361	2.41	0.187	A0A0G2K719 F1LQX8	GO_BP
Cluster1	angiogenesis	2	100	7	361	1.03	0.622	G3V818 Q9EPF2	GO_BP
Cluster1	angiogenesis involved in wound healing	1	100	1	361	3.61	0.277	Q9EPF2	GO_BP
Cluster1	animal organ development	45	100	155	361	1.05	0.354	A0A096MK15 A0A0G2JSM7 A0A0G2JW01 A0A0G2K3K2 A0A0G2K5C8 A0A0G2K719 A0A0G2K8P3 A0A0G2KB98 A7VJC2 D3Z9E1 D3ZGF1 D3ZJB1 D3ZM27 D3ZQ55 D3ZVQ0 D4A8A0 F1LMW7 F1LN42 F1LN59 F1LQX8 F1LSD3 F1LTJ5 F1LWK7 F1M1J2 F1M589 F1M8F6 G3V6D8 G3V7U2 G3V818 G3V836 G3V8B0 G3V8L3 O08679 P04466 P04692 P05197 P15205 P15791 P31000 Q32PX7 Q5XI81 Q6URK4 Q8R4I6 Q923Z2 Q9QZM5	GO_BP
Cluster1	animal organ morphogenesis	24	100	60	361	1.44	0.0167	A0A0G2JW01 A0A0G2K5C8 A0A0G2K719 A0A0G2K8P3 A0A0G2KB98 A7VJC2 D3ZGF1 D3ZVQ0 D4A8A0 F1LN42 F1LQX8 F1LSD3 F1LTJ5 F1LWK7 F1M589 F1M8F6 G3V818 G3V8B0 G3V8L3 O08679 P04692 Q6URK4 Q8R4I6 Q923Z2	GO_BP
Cluster1	anion homeostasis	1	100	4	361	0.9	0.729	F1LQX8	GO_BP
Cluster1	anion transmembrane transport	1	100	6	361	0.6	0.859	D3ZF54	GO_BP
Cluster1	anion transport	1	100	11	361	0.33	0.973	D3ZF54	GO_BP
Cluster1	anterior/posterior axis specification	1	100	7	361	0.52	0.899	O08679	GO_BP
Cluster1	anterior/posterior axis specification, embryo	1	100	7	361	0.52	0.899	O08679	GO_BP
Cluster1	anterior/posterior pattern specification	2	100	10	361	0.72	0.815	O08679 Q9QZM5	GO_BP
Cluster1	anterograde axonal protein transport	1	100	1	361	3.61	0.277	G3V7U2	GO_BP
Cluster1	anterograde axonal transport	1	100	2	361	1.8	0.478	G3V7U2	GO_BP
Cluster1	anterograde trans-synaptic signaling	9	100	18	361	1.8	0.0332	A0A0G2K4U4 A0A0G2K9N9 A0A0G2KB98 F1LUE2 G3V6S0 P11507 P11730 P15791 Q64578	GO_BP
Cluster1	antigen processing and presentation	1	100	6	361	0.6	0.859	P35565	GO_BP
Cluster1	antimicrobial humoral response	4	100	6	361	2.41	0.0522	A0A0G2K3G0 F1M951 G3V836 O08679	GO_BP
Cluster1	antimicrobial peptide production	1	100	1	361	3.61	0.277	F1M951	GO_BP
Cluster1	aortic valve development	1	100	1	361	3.61	0.277	D3Z9E1	GO_BP
Cluster1	aortic valve morphogenesis	1	100	1	361	3.61	0.277	D3Z9E1	GO_BP
Cluster1	apical junction assembly	1	100	4	361	0.9	0.729	Q9Z1W6	GO_BP
Cluster1	apoptotic cell clearance	1	100	1	361	3.61	0.277	A0A0G2KB98	GO_BP
Cluster1	apoptotic mitochondrial changes	4	100	7	361	2.06	0.0961	F1LM55 G3V836 P15791 Q64578	GO_BP
Cluster1	apoptotic process	12	100	34	361	1.27	0.199	A0A0G2JT68 A0A0G2K719 A0A0G2KB98 D4A0F5 F1LM55 F1LQX8 F1M589 G3V836 G3V8L3 P15791 Q5XI81 Q64578	GO_BP
Cluster1	apoptotic signaling pathway	7	100	14	361	1.8	0.0601	A0A0G2JT68 A0A0G2K719 A0A0G2KB98 F1LQX8 F1M589 G3V836 Q64578	GO_BP
Cluster1	appendage development	8	100	21	361	1.38	0.196	A0A0G2K5C8 A0A0G2K8P3 A0A0G2KB98 F1LN42 F1LSD3 G3V6D8 G3V818 O08679	GO_BP
Cluster1	appendage morphogenesis	7	100	19	361	1.33	0.251	A0A0G2K5C8 A0A0G2K8P3 A0A0G2KB98 F1LN42 G3V6D8 G3V818 O08679	GO_BP
Cluster1	arginine biosynthetic process	1	100	1	361	3.61	0.277	D4A8A0	GO_BP
Cluster1	arginine metabolic process	1	100	2	361	1.8	0.478	D4A8A0	GO_BP
Cluster1	aromatic compound biosynthetic process	5	100	34	361	0.53	0.981	D3ZF26 D4A8A0 P30835 Q32PX7 Q6P6V0	GO_BP
Cluster1	aromatic compound catabolic process	4	100	17	361	0.85	0.741	D3ZF26 P30835 P63326 Q6P6V0	GO_BP
Cluster1	associative learning	4	100	9	361	1.6	0.217	A0A0G2KB98 G3V7U2 P15205 Q5XI81	GO_BP
Cluster1	astrocyte development	1	100	4	361	0.9	0.729	P31000	GO_BP
Cluster1	astrocyte differentiation	1	100	4	361	0.9	0.729	P31000	GO_BP
Cluster1	asymmetric cell division	1	100	2	361	1.8	0.478	O08679	GO_BP
Cluster1	asymmetric neuroblast division	1	100	1	361	3.61	0.277	O08679	GO_BP
Cluster1	asymmetric stem cell division	1	100	1	361	3.61	0.277	O08679	GO_BP
Cluster1	atrial cardiac muscle cell action potential	1	100	3	361	1.2	0.623	A0A0G2K1Q7	GO_BP
Cluster1	autophagic cell death	2	100	3	361	2.41	0.187	A0A0G2K719 F1LQX8	GO_BP
Cluster1	autophagosome assembly	1	100	2	361	1.8	0.478	D4A702	GO_BP
Cluster1	autophagosome organization	1	100	2	361	1.8	0.478	D4A702	GO_BP
Cluster1	autophagy	4	100	11	361	1.31	0.362	D4A702 F1LSD3 G3V836 O08679	GO_BP
Cluster1	autophagy of mitochondrion	1	100	2	361	1.8	0.478	O08679	GO_BP
Cluster1	axis specification	4	100	13	361	1.11	0.507	A0A0G2KB98 O08679 Q4V7E8 Q5XI81	GO_BP
Cluster1	axo-dendritic protein transport	1	100	1	361	3.61	0.277	G3V7U2	GO_BP
Cluster1	axo-dendritic transport	2	100	10	361	0.72	0.815	G3V7U2 P15205	GO_BP
Cluster1	axon choice point recognition	2	100	3	361	2.41	0.187	A0A0G2K8P3 G3V6S0	GO_BP
Cluster1	axon development	15	100	41	361	1.32	0.123	A0A0G2JW01 A0A0G2K1Q7 A0A0G2K3K2 A0A0G2K781 A0A0G2K8P3 A0A0G2KB98 D4A0F5 F1LTJ5 F1LWK7 G3V6S0 G3V7U2 O08679 P15205 Q5XI81 Q9QZM5	GO_BP
Cluster1	axon ensheathment	1	100	5	361	0.72	0.805	G3V836	GO_BP
Cluster1	axon ensheathment in central nervous system	1	100	1	361	3.61	0.277	G3V836	GO_BP
Cluster1	axon extension	2	100	5	361	1.44	0.424	P15205 Q9QZM5	GO_BP
Cluster1	axon extension involved in axon guidance	1	100	1	361	3.61	0.277	Q9QZM5	GO_BP
Cluster1	axon guidance	8	100	23	361	1.26	0.286	A0A0G2JW01 A0A0G2K1Q7 A0A0G2K8P3 F1LTJ5 F1LWK7 G3V6S0 Q5XI81 Q9QZM5	GO_BP
Cluster1	axon midline choice point recognition	2	100	3	361	2.41	0.187	A0A0G2K8P3 G3V6S0	GO_BP
Cluster1	axon regeneration	2	100	4	361	1.8	0.308	G3V7U2 P15205	GO_BP
Cluster1	axon target recognition	1	100	1	361	3.61	0.277	A0A0G2K781	GO_BP
Cluster1	axonal defasciculation	1	100	1	361	3.61	0.277	F1LTJ5	GO_BP
Cluster1	axonal fasciculation	1	100	5	361	0.72	0.805	Q5XI81	GO_BP
Cluster1	axonal transport	1	100	5	361	0.72	0.805	G3V7U2	GO_BP
Cluster1	axoneme assembly	1	100	1	361	3.61	0.277	Q5XI81	GO_BP
Cluster1	axonogenesis	14	100	38	361	1.33	0.128	A0A0G2JW01 A0A0G2K1Q7 A0A0G2K3K2 A0A0G2K781 A0A0G2K8P3 A0A0G2KB98 D4A0F5 F1LTJ5 F1LWK7 G3V6S0 G3V7U2 P15205 Q5XI81 Q9QZM5	GO_BP
Cluster1	barbed-end actin filament capping	1	100	1	361	3.61	0.277	A0A0G2JSM7	GO_BP
Cluster1	behavior	14	100	34	361	1.49	0.0535	A0A0G2K9N9 A0A0G2KB98 D4A0F5 F1LQX8 F1LUE2 G3V7U2 G3V8L3 P11507 P11730 P15205 P15791 Q5XI81 Q64578 Q6P6V0	GO_BP
Cluster1	beta-catenin destruction complex assembly	1	100	1	361	3.61	0.277	A0A0G2KB98	GO_BP
Cluster1	beta-catenin destruction complex disassembly	1	100	2	361	1.8	0.478	A0A0G2KB98	GO_BP
Cluster1	bicellular tight junction assembly	1	100	2	361	1.8	0.478	Q9Z1W6	GO_BP
Cluster1	biological adhesion	11	100	25	361	1.59	0.0528	A0A0G2K781 D3Z9E1 D3ZGF1 F1LMW7 F1LSD3 F1M951 G3V818 P11507 Q8R4I6 Q9EPF2 Q9QZM5	GO_BP
Cluster1	biological regulation	81	100	313	361	0.93	0.982	A0A096MK15 A0A0G2JSM7 A0A0G2JT68 A0A0G2JUP3 A0A0G2JW01 A0A0G2JW88 A0A0G2K0N9 A0A0G2K1Q7 A0A0G2K2T1 A0A0G2K3G0 A0A0G2K3K2 A0A0G2K4U4 A0A0G2K5C8 A0A0G2K6R8 A0A0G2K719 A0A0G2K781 A0A0G2K8P3 A0A0G2K8R3 A0A0G2K9N9 A0A0G2KB98 A7VJC2 D3Z9E1 D3ZF26 D3ZGF1 D3ZM27 D3ZQ55 D3ZVQ0 D3ZZ68 D4A0F5 D4A2V6 D4A702 D4AB03 F1LM55 F1LMW7 F1LN42 F1LN59 F1LQX8 F1LSD3 F1LTJ5 F1LUE2 F1LWK7 F1M1J2 F1M589 F1M8F6 F1M951 G3V6…	GO_BP
Cluster1	biomineral tissue development	1	100	2	361	1.8	0.478	A0A0G2K5C8	GO_BP
Cluster1	biosynthetic process	16	100	75	361	0.77	0.939	A0A0G2K719 A0A0G2K9N9 B0BNE5 D3ZF26 D4A8A0 F1LN59 F1LTJ5 P05197 P11507 P30835 P35565 P63326 Q32PX7 Q64578 Q6P6V0 Q8K1Q0	GO_BP
Cluster1	blastoderm segmentation	2	100	8	361	0.9	0.699	A0A0G2KB98 O08679	GO_BP
Cluster1	blood circulation	13	100	28	361	1.68	0.0217	A0A0G2JSM7 A0A0G2K0N9 A0A0G2K1Q7 A0A0G2K8P3 A0A0G2K9N9 F1M8F6 G3V8B0 P04692 P11507 P15791 P58775 Q64578 Q923Z2	GO_BP
Cluster1	blood coagulation	2	100	7	361	1.03	0.622	A0A0G2K3G0 F1LQX8	GO_BP
Cluster1	blood vessel development	4	100	14	361	1.03	0.574	A0A0G2K8P3 D3ZGF1 G3V818 Q9EPF2	GO_BP
Cluster1	blood vessel diameter maintenance	1	100	5	361	0.72	0.805	A0A0G2JSM7	GO_BP
Cluster1	blood vessel maturation	1	100	2	361	1.8	0.478	D3ZGF1	GO_BP
Cluster1	blood vessel morphogenesis	3	100	11	361	0.98	0.628	A0A0G2K8P3 G3V818 Q9EPF2	GO_BP
Cluster1	body morphogenesis	4	100	5	361	2.89	0.0221	A0A0G2K1Q7 A0A0G2K4U4 G3V6D8 G3V6S0	GO_BP
Cluster1	bone cell development	1	100	1	361	3.61	0.277	Q9QZM5	GO_BP
Cluster1	bone development	2	100	4	361	1.8	0.308	Q8R4I6 Q9QZM5	GO_BP
Cluster1	bone morphogenesis	1	100	2	361	1.8	0.478	Q8R4I6	GO_BP
Cluster1	border follicle cell delamination	1	100	1	361	3.61	0.277	O08679	GO_BP
Cluster1	border follicle cell migration	1	100	3	361	1.2	0.623	O08679	GO_BP
Cluster1	brain development	5	100	32	361	0.56	0.97	A0A0G2KB98 F1LMW7 F1LQX8 F1LTJ5 Q5XI81	GO_BP
Cluster1	branching involved in prostate gland morphogenesis	1	100	1	361	3.61	0.277	D3ZGF1	GO_BP
Cluster1	branching involved in ureteric bud morphogenesis	1	100	1	361	3.61	0.277	D3ZGF1	GO_BP
Cluster1	branching morphogenesis of an epithelial tube	3	100	7	361	1.55	0.3	D3ZGF1 F1M589 G3V8L3	GO_BP
Cluster1	calcium ion homeostasis	11	100	26	361	1.53	0.0703	A0A0G2K1Q7 A0A0G2K5C8 A0A0G2K9N9 D3ZQ55 F1LQX8 F1M589 P0DP29 P11507 P15791 Q2PS20 Q64578	GO_BP
Cluster1	calcium ion import	3	100	5	361	2.17	0.133	A0A0G2K9N9 P11507 Q64578	GO_BP
Cluster1	calcium ion import into sarcoplasmic reticulum	3	100	3	361	3.61	0.0208	A0A0G2K9N9 P11507 Q64578	GO_BP
Cluster1	calcium ion transmembrane import into cytosol	3	100	4	361	2.71	0.0663	A0A0G2K5C8 F1LQX8 Q2PS20	GO_BP
Cluster1	calcium ion transmembrane transport	7	100	12	361	2.11	0.0232	A0A0G2K4U4 A0A0G2K5C8 A0A0G2K9N9 F1LQX8 P11507 Q2PS20 Q64578	GO_BP
Cluster1	calcium ion transport	11	100	17	361	2.34	0.00122	A0A0G2K4U4 A0A0G2K5C8 A0A0G2K9N9 D3ZQ55 F1LQX8 F1LUE2 P11507 P11730 P15791 Q2PS20 Q64578	GO_BP
Cluster1	calcium ion transport into cytosol	4	100	6	361	2.41	0.0522	A0A0G2K5C8 D3ZQ55 F1LQX8 Q2PS20	GO_BP
Cluster1	calcium-mediated signaling	10	100	18	361	2.01	0.00995	A0A0G2K1Q7 A0A0G2K4U4 A0A0G2K5C8 A0A0G2K9N9 F1LQX8 P0DP29 P11507 P15791 Q2PS20 Q64578	GO_BP
Cluster1	calmodulin dependent kinase signaling pathway	1	100	1	361	3.61	0.277	P15791	GO_BP
Cluster1	camera-type eye development	2	100	9	361	0.8	0.763	A0A0G2K3K2 P31000	GO_BP
Cluster1	canonical Wnt signaling pathway	1	100	2	361	1.8	0.478	A0A0G2KB98	GO_BP
Cluster1	canonical glycolysis	2	100	7	361	1.03	0.622	P30835 Q6P6V0	GO_BP
Cluster1	carbohydrate biosynthetic process	1	100	8	361	0.45	0.928	Q6P6V0	GO_BP
Cluster1	carbohydrate catabolic process	3	100	13	361	0.83	0.748	D4AEH9 P30835 Q6P6V0	GO_BP
Cluster1	carbohydrate derivative biosynthetic process	4	100	18	361	0.8	0.785	D4A8A0 F1LTJ5 P30835 Q6P6V0	GO_BP
Cluster1	carbohydrate derivative catabolic process	2	100	5	361	1.44	0.424	D3ZGF1 F1LTJ5	GO_BP
Cluster1	carbohydrate derivative metabolic process	8	100	32	361	0.9	0.707	D3ZGF1 D4A8A0 F1LTJ5 F1M8F6 G3V6D8 G3V8B0 P30835 Q6P6V0	GO_BP
Cluster1	carbohydrate derivative transport	2	100	2	361	3.61	0.0762	A0A0G2K9N9 Q64578	GO_BP
Cluster1	carbohydrate homeostasis	2	100	11	361	0.66	0.857	P30835 Q6P6V0	GO_BP
Cluster1	carbohydrate metabolic process	4	100	16	361	0.9	0.692	A0A0G2KB98 D4AEH9 P30835 Q6P6V0	GO_BP
Cluster1	carbohydrate phosphorylation	1	100	1	361	3.61	0.277	P30835	GO_BP
Cluster1	carboxylic acid biosynthetic process	3	100	12	361	0.9	0.692	D4A8A0 P30835 Q6P6V0	GO_BP
Cluster1	carboxylic acid catabolic process	5	100	8	361	2.26	0.0401	A0A0G2K9N9 D3ZGF1 P11507 Q63448 Q64578	GO_BP
Cluster1	carboxylic acid metabolic process	8	100	25	361	1.16	0.385	A0A0G2K9N9 D3ZGF1 D4A8A0 P11507 P30835 Q63448 Q64578 Q6P6V0	GO_BP
Cluster1	cardiac cell development	2	100	13	361	0.56	0.916	G3V8L3 P15791	GO_BP
Cluster1	cardiac chamber development	5	100	9	361	2.01	0.0706	F1M8F6 G3V818 G3V8B0 P04692 Q923Z2	GO_BP
Cluster1	cardiac chamber morphogenesis	5	100	5	361	3.61	0.00152	F1M8F6 G3V818 G3V8B0 P04692 Q923Z2	GO_BP
Cluster1	cardiac conduction	2	100	5	361	1.44	0.424	A0A0G2K1Q7 P15791	GO_BP
Cluster1	cardiac muscle adaptation	4	100	4	361	3.61	0.00563	F1M8F6 G3V8B0 P11507 Q64578	GO_BP
Cluster1	cardiac muscle cell action potential	2	100	6	361	1.2	0.53	A0A0G2K1Q7 A0A0G2K8P3	GO_BP
Cluster1	cardiac muscle cell contraction	3	100	5	361	2.17	0.133	A0A0G2K1Q7 A0A0G2K8P3 P15791	GO_BP
Cluster1	cardiac muscle cell development	2	100	12	361	0.6	0.89	G3V8L3 P15791	GO_BP
Cluster1	cardiac muscle cell differentiation	2	100	12	361	0.6	0.89	G3V8L3 P15791	GO_BP
Cluster1	cardiac muscle contraction	9	100	17	361	1.91	0.0216	A0A0G2K0N9 A0A0G2K1Q7 A0A0G2K8P3 F1M8F6 G3V8B0 P04692 P15791 P58775 Q923Z2	GO_BP
Cluster1	cardiac muscle hypertrophy	5	100	9	361	2.01	0.0706	F1M8F6 G3V8B0 P11507 P15791 Q64578	GO_BP
Cluster1	cardiac muscle hypertrophy in response to stress	4	100	4	361	3.61	0.00563	F1M8F6 G3V8B0 P11507 Q64578	GO_BP
Cluster1	cardiac muscle tissue development	7	100	18	361	1.4	0.203	F1LMW7 F1M8F6 G3V8B0 G3V8L3 P04692 P15791 Q923Z2	GO_BP
Cluster1	cardiac muscle tissue growth	1	100	3	361	1.2	0.623	P15791	GO_BP
Cluster1	cardiac muscle tissue morphogenesis	4	100	5	361	2.89	0.0221	F1M8F6 G3V8B0 P04692 Q923Z2	GO_BP
Cluster1	cardiac septum development	1	100	4	361	0.9	0.729	G3V818	GO_BP
Cluster1	cardiac septum morphogenesis	1	100	1	361	3.61	0.277	G3V818	GO_BP
Cluster1	cardiac ventricle development	4	100	7	361	2.06	0.0961	F1M8F6 G3V8B0 P04692 Q923Z2	GO_BP
Cluster1	cardiac ventricle morphogenesis	4	100	4	361	3.61	0.00563	F1M8F6 G3V8B0 P04692 Q923Z2	GO_BP
Cluster1	cardiocyte differentiation	2	100	13	361	0.56	0.916	G3V8L3 P15791	GO_BP
Cluster1	cartilage development	1	100	2	361	1.8	0.478	D3ZGF1	GO_BP
Cluster1	catabolic process	20	100	60	361	1.2	0.181	A0A0G2K8P3 A0A0G2K9N9 D3ZF26 D3ZGF1 D3ZVQ0 D4A702 D4AEH9 F1LSD3 F1LTJ5 F1M589 F1M951 G3V836 O08679 O70593 P11507 P30835 P63326 Q63448 Q64578 Q6P6V0	GO_BP
Cluster1	cation homeostasis	11	100	29	361	1.37	0.143	A0A0G2K1Q7 A0A0G2K5C8 A0A0G2K9N9 D3ZQ55 F1LQX8 F1M589 P0DP29 P11507 P15791 Q2PS20 Q64578	GO_BP
Cluster1	cation transmembrane transport	8	100	23	361	1.26	0.286	A0A0G2K4U4 A0A0G2K5C8 A0A0G2K9N9 D3ZF54 F1LQX8 P11507 Q2PS20 Q64578	GO_BP
Cluster1	cation transport	12	100	31	361	1.4	0.113	A0A0G2K4U4 A0A0G2K5C8 A0A0G2K9N9 D3ZF54 D3ZQ55 F1LQX8 F1LUE2 P11507 P11730 P15791 Q2PS20 Q64578	GO_BP
Cluster1	cell activation	13	100	38	361	1.24	0.222	A0A0G2K3G0 A0A0G2K719 A0A0G2K8P3 D3Z9K4 D3ZGF1 D3ZH41 D4AEH9 F1LQX8 F1LUE2 G3V836 P05197 P30835 Q6P6V0	GO_BP
Cluster1	cell activation involved in immune response	8	100	24	361	1.2	0.335	A0A0G2K719 D3Z9K4 D3ZGF1 D3ZH41 D4AEH9 P05197 P30835 Q6P6V0	GO_BP
Cluster1	cell adhesion	11	100	25	361	1.59	0.0528	A0A0G2K781 D3Z9E1 D3ZGF1 F1LMW7 F1LSD3 F1M951 G3V818 P11507 Q8R4I6 Q9EPF2 Q9QZM5	GO_BP
Cluster1	cell adhesion mediated by integrin	1	100	3	361	1.2	0.623	Q9QZM5	GO_BP
Cluster1	cell aging	2	100	6	361	1.2	0.53	F1M589 G3V8L3	GO_BP
Cluster1	cell chemotaxis	1	100	4	361	0.9	0.729	G3V818	GO_BP
Cluster1	cell communication	37	100	129	361	1.04	0.424	A0A0G2JSM7 A0A0G2JT68 A0A0G2JUP3 A0A0G2K1Q7 A0A0G2K3K2 A0A0G2K4U4 A0A0G2K5C8 A0A0G2K719 A0A0G2K781 A0A0G2K8P3 A0A0G2K9N9 A0A0G2KB98 A7VJC2 D3ZF26 D3ZGF1 D4AB03 F1LQX8 F1LSD3 F1LTJ5 F1LUE2 F1M589 G3V6E1 G3V6S0 G3V836 G3V8L3 O08679 P0DP29 P11507 P11730 P15791 P31000 P35565 Q2PS20 Q4V7E8 Q64578 Q9QZM5 Q9Z1W6	GO_BP
Cluster1	cell communication involved in cardiac conduction	1	100	4	361	0.9	0.729	A0A0G2K1Q7	GO_BP
Cluster1	cell cycle	17	100	51	361	1.2	0.21	A0A0G2JW88 A0A0G2K1Q7 A0A0G2K3K2 A0A0G2K719 A0A0G2KB98 D3ZF26 D4A0F5 F1LN59 F1LUE2 F1M589 F1M951 G3V6S0 G3V8L3 P0DP29 P11730 P15791 Q5XI81	GO_BP
Cluster1	cell cycle G1/S phase transition	3	100	4	361	2.71	0.0663	F1LUE2 P11730 P15791	GO_BP
Cluster1	cell cycle G2/M phase transition	1	100	8	361	0.45	0.928	P0DP29	GO_BP
Cluster1	cell cycle checkpoint signaling	2	100	5	361	1.44	0.424	D3ZF26 F1M589	GO_BP
Cluster1	cell cycle phase transition	4	100	13	361	1.11	0.507	F1LUE2 P0DP29 P11730 P15791	GO_BP
Cluster1	cell cycle process	16	100	46	361	1.26	0.165	A0A0G2JW88 A0A0G2K1Q7 A0A0G2K3K2 A0A0G2K719 A0A0G2KB98 D3ZF26 D4A0F5 F1LN59 F1LUE2 F1M589 F1M951 G3V6S0 G3V8L3 P0DP29 P11730 P15791	GO_BP
Cluster1	cell death	13	100	39	361	1.2	0.256	A0A0G2JT68 A0A0G2K719 A0A0G2KB98 D4A0F5 F1LM55 F1LN59 F1LQX8 F1M589 G3V836 G3V8L3 P15791 Q5XI81 Q64578	GO_BP
Cluster1	cell death in response to oxidative stress	2	100	4	361	1.8	0.308	A0A0G2JT68 F1M589	GO_BP
Cluster1	cell development	38	100	124	361	1.11	0.217	A0A0G2JUP3 A0A0G2JW01 A0A0G2JW88 A0A0G2K1Q7 A0A0G2K3K2 A0A0G2K4U4 A0A0G2K719 A0A0G2K781 A0A0G2K7Q0 A0A0G2K8P3 A0A0G2K9N9 A0A0G2KB98 A7VJC2 D3ZA38 D3ZGF1 D4A0F5 F1LQX8 F1LTJ5 F1LWK7 F1M951 G3V6D8 G3V6S0 G3V7U2 G3V818 G3V836 G3V8L3 O08679 P04692 P11507 P15205 P15791 P31000 Q32PX7 Q5XI81 Q64578 Q6URK4 Q923Z2 Q9QZM5	GO_BP
Cluster1	cell differentiation	52	100	179	361	1.05	0.326	A0A0G2JSM7 A0A0G2JUP3 A0A0G2JW01 A0A0G2JW88 A0A0G2K1Q7 A0A0G2K2T1 A0A0G2K3K2 A0A0G2K4U4 A0A0G2K5C8 A0A0G2K719 A0A0G2K781 A0A0G2K7Q0 A0A0G2K8P3 A0A0G2K9N9 A0A0G2KB98 A7VJC2 D3ZA38 D3ZGF1 D3ZM27 D3ZVQ0 D4A0F5 D4AB03 F1LMW7 F1LN59 F1LQX8 F1LSD3 F1LTJ5 F1LUE2 F1LWK7 F1M589 F1M951 G3V6D8 G3V6S0 G3V7U2 G3V818 G3V836 G3V8L3 O08679 P04692 P05197 P11507 P11730 P15205 P15791 P30835 P31000 Q32PX7 Q5XI81 Q64…	GO_BP
Cluster1	cell division	8	100	14	361	2.06	0.0175	A0A0G2JW88 A0A0G2K1Q7 A0A0G2K3K2 D4A0F5 G3V6S0 G3V8L3 O08679 Q32PX7	GO_BP
Cluster1	cell fate commitment	3	100	10	361	1.08	0.556	F1M589 O08679 Q5XI81	GO_BP
Cluster1	cell fate determination	2	100	6	361	1.2	0.53	O08679 Q5XI81	GO_BP
Cluster1	cell growth	6	100	14	361	1.55	0.161	D4A0F5 P15205 P15791 Q32PX7 Q9QZ86 Q9QZM5	GO_BP
Cluster1	cell junction assembly	7	100	16	361	1.58	0.121	A0A0G2K3K2 A7VJC2 F1LSD3 F1LTJ5 Q6URK4 Q8R4I6 Q9Z1W6	GO_BP
Cluster1	cell junction organization	7	100	17	361	1.49	0.159	A0A0G2K3K2 A7VJC2 F1LSD3 F1LTJ5 Q6URK4 Q8R4I6 Q9Z1W6	GO_BP
Cluster1	cell killing	1	100	3	361	1.2	0.623	A0A0G2K3G0	GO_BP
Cluster1	cell maturation	5	100	16	361	1.13	0.469	A0A0G2K4U4 F1LQX8 F1M951 O08679 Q5XI81	GO_BP
Cluster1	cell migration	10	100	35	361	1.03	0.521	A0A0G2KB98 D3Z9E1 D3ZGF1 F1LSD3 F1LTJ5 F1M589 G3V818 O08679 P15205 Q9QZM5	GO_BP
Cluster1	cell morphogenesis	18	100	50	361	1.3	0.108	A0A0G2JSM7 A0A0G2JW01 A0A0G2K1Q7 A0A0G2K3K2 A0A0G2K781 A0A0G2K8P3 A0A0G2KB98 D4A0F5 F1LTJ5 F1LUE2 F1LWK7 G3V6S0 G3V7U2 G3V818 G3V836 P15205 Q5XI81 Q9QZM5	GO_BP
Cluster1	cell morphogenesis involved in differentiation	15	100	41	361	1.32	0.123	A0A0G2JW01 A0A0G2K1Q7 A0A0G2K3K2 A0A0G2K781 A0A0G2K8P3 A0A0G2KB98 D4A0F5 F1LTJ5 F1LWK7 G3V6S0 G3V7U2 G3V818 P15205 Q5XI81 Q9QZM5	GO_BP
Cluster1	cell motility	12	100	40	361	1.08	0.429	A0A0G2K3K2 A0A0G2KB98 D3Z9E1 D3ZGF1 F1LSD3 F1LTJ5 F1M589 G3V818 O08679 P15205 Q5XI81 Q9QZM5	GO_BP
Cluster1	cell part morphogenesis	16	100	50	361	1.16	0.283	A0A0G2JW01 A0A0G2K1Q7 A0A0G2K3K2 A0A0G2K781 A0A0G2K8P3 A0A0G2KB98 D4A0F5 F1LTJ5 F1LUE2 F1LWK7 G3V6S0 G3V7U2 G3V836 P15205 Q5XI81 Q9QZM5	GO_BP
Cluster1	cell population proliferation	6	100	20	361	1.08	0.494	A0A0G2KB98 G3V836 O08679 P05197 Q32PX7 Q5XI81	GO_BP
Cluster1	cell projection assembly	8	100	22	361	1.31	0.24	A0A0G2JW01 D4A0F5 F1LSD3 F1LWK7 F1M951 G3V818 Q5XI81 Q9QZM5	GO_BP
Cluster1	cell projection morphogenesis	16	100	46	361	1.26	0.165	A0A0G2JW01 A0A0G2K1Q7 A0A0G2K3K2 A0A0G2K781 A0A0G2K8P3 A0A0G2KB98 D4A0F5 F1LTJ5 F1LUE2 F1LWK7 G3V6S0 G3V7U2 G3V836 P15205 Q5XI81 Q9QZM5	GO_BP
Cluster1	cell projection organization	25	100	73	361	1.24	0.106	A0A0G2JW01 A0A0G2JW88 A0A0G2K1Q7 A0A0G2K3K2 A0A0G2K781 A0A0G2K8P3 A0A0G2KB98 D3ZGF1 D4A0F5 F1LSD3 F1LTJ5 F1LUE2 F1LWK7 F1M951 G3V6S0 G3V7U2 G3V818 G3V836 O08679 P04692 P15205 P58775 Q5XI81 Q923Z2 Q9QZM5	GO_BP
Cluster1	cell recognition	4	100	11	361	1.31	0.362	A0A0G2K8P3 F1LTJ5 G3V6S0 Q5XI81	GO_BP
Cluster1	cell surface receptor signaling pathway	19	100	55	361	1.25	0.143	A0A0G2K3K2 A0A0G2K719 A0A0G2KB98 A7VJC2 D3ZGF1 F1LSD3 F1LTJ5 F1LUE2 F1M589 G3V6E1 G3V6S0 P0DP29 P11730 P15791 P31000 P35565 Q4V7E8 Q9QZM5 Q9Z1W6	GO_BP
Cluster1	cell volume homeostasis	1	100	3	361	1.2	0.623	A0A0G2JSM7	GO_BP
Cluster1	cell-cell adhesion	4	100	10	361	1.44	0.288	D3ZGF1 F1M951 G3V818 Q9EPF2	GO_BP
Cluster1	cell-cell junction assembly	1	100	5	361	0.72	0.805	Q9Z1W6	GO_BP
Cluster1	cell-cell junction organization	2	100	8	361	0.9	0.699	Q8R4I6 Q9Z1W6	GO_BP
Cluster1	cell-cell signaling	14	100	38	361	1.33	0.128	A0A0G2K1Q7 A0A0G2K4U4 A0A0G2K719 A0A0G2K9N9 A0A0G2KB98 D3ZGF1 F1LUE2 G3V6S0 P0DP29 P11507 P11730 P15791 Q4V7E8 Q64578	GO_BP
Cluster1	cell-cell signaling by wnt	5	100	10	361	1.8	0.111	A0A0G2K719 A0A0G2KB98 D3ZGF1 P0DP29 Q4V7E8	GO_BP
Cluster1	cell-cell signaling involved in cardiac conduction	1	100	3	361	1.2	0.623	A0A0G2K1Q7	GO_BP
Cluster1	cell-matrix adhesion	4	100	7	361	2.06	0.0961	D3Z9E1 D3ZGF1 F1LSD3 Q8R4I6	GO_BP
Cluster1	cell-substrate adhesion	6	100	9	361	2.41	0.0157	D3Z9E1 D3ZGF1 F1LMW7 F1LSD3 G3V818 Q8R4I6	GO_BP
Cluster1	cell-substrate junction assembly	5	100	8	361	2.26	0.0401	A7VJC2 F1LSD3 F1LTJ5 Q6URK4 Q8R4I6	GO_BP
Cluster1	cellular aldehyde metabolic process	1	100	3	361	1.2	0.623	Q6P6V0	GO_BP
Cluster1	cellular amide metabolic process	6	100	19	361	1.14	0.437	A0A0G2K719 D4A8A0 F1LN59 G3V836 P05197 P63326	GO_BP
Cluster1	cellular amino acid biosynthetic process	1	100	1	361	3.61	0.277	D4A8A0	GO_BP
Cluster1	cellular amino acid metabolic process	1	100	8	361	0.45	0.928	D4A8A0	GO_BP
Cluster1	cellular aromatic compound metabolic process	16	100	77	361	0.75	0.955	A0A0G2K2M9 A0A0G2K719 A0A0G2KB98 A7VJC2 D3ZF26 D4A8A0 F1LM55 F1M8F6 G3V6D8 G3V8B0 P30835 P63326 Q32PX7 Q6P6V0 Q6URK4 Q9QZ86	GO_BP
Cluster1	cellular biosynthetic process	12	100	69	361	0.63	0.991	A0A0G2K719 B0BNE5 D3ZF26 D4A8A0 F1LN59 P05197 P30835 P35565 P63326 Q32PX7 Q6P6V0 Q8K1Q0	GO_BP
Cluster1	cellular calcium ion homeostasis	11	100	26	361	1.53	0.0703	A0A0G2K1Q7 A0A0G2K5C8 A0A0G2K9N9 D3ZQ55 F1LQX8 F1M589 P0DP29 P11507 P15791 Q2PS20 Q64578	GO_BP
Cluster1	cellular carbohydrate catabolic process	1	100	7	361	0.52	0.899	D4AEH9	GO_BP
Cluster1	cellular carbohydrate metabolic process	3	100	11	361	0.98	0.628	A0A0G2KB98 D4AEH9 P30835	GO_BP
Cluster1	cellular catabolic process	19	100	57	361	1.2	0.19	A0A0G2K8P3 A0A0G2K9N9 D3ZF26 D3ZGF1 D3ZVQ0 D4A702 D4AEH9 F1LSD3 F1M589 F1M951 G3V836 O08679 O70593 P11507 P30835 P63326 Q63448 Q64578 Q6P6V0	GO_BP
Cluster1	cellular cation homeostasis	11	100	28	361	1.42	0.116	A0A0G2K1Q7 A0A0G2K5C8 A0A0G2K9N9 D3ZQ55 F1LQX8 F1M589 P0DP29 P11507 P15791 Q2PS20 Q64578	GO_BP
Cluster1	cellular chemical homeostasis	12	100	35	361	1.24	0.233	A0A0G2K1Q7 A0A0G2K5C8 A0A0G2K9N9 D3ZQ55 F1LQX8 F1M589 P0DP29 P11507 P15791 P30835 Q2PS20 Q64578	GO_BP
Cluster1	cellular component assembly	41	100	133	361	1.11	0.186	A0A0G2JSM7 A0A0G2JUP3 A0A0G2JW01 A0A0G2K1Q7 A0A0G2K3K2 A0A0G2K719 A0A0G2K781 A0A0G2K7Q0 A0A0G2KB98 A7VJC2 D3Z9E1 D3ZA38 D4A0F5 D4A702 D4AAI5 F1LMW7 F1LQX8 F1LSD3 F1LTJ5 F1LWK7 F1M589 F1M951 G3V6D8 G3V6S0 G3V7U2 G3V818 G3V836 O08679 P04692 P11730 P15205 P15791 P30835 P31000 P63326 Q5XI81 Q6URK4 Q8R4I6 Q923Z2 Q9QZM5 Q9Z1W6	GO_BP
Cluster1	cellular component biogenesis	42	100	134	361	1.13	0.143	A0A0G2JSM7 A0A0G2JUP3 A0A0G2JW01 A0A0G2K1Q7 A0A0G2K3K2 A0A0G2K719 A0A0G2K781 A0A0G2K7Q0 A0A0G2KB98 A7VJC2 D3Z9E1 D3ZA38 D4A0F5 D4A702 D4AAI5 F1LMW7 F1LQX8 F1LSD3 F1LTJ5 F1LWK7 F1M589 F1M951 G3V6D8 G3V6S0 G3V7U2 G3V818 G3V836 O08679 P04692 P11730 P15205 P15791 P30835 P31000 P63326 Q5XI81 Q6URK4 Q8R4I6 Q923Z2 Q9QZ86 Q9QZM5 Q9Z1W6	GO_BP
Cluster1	cellular component disassembly	4	100	12	361	1.2	0.436	A0A0G2KB98 D3ZGF1 D3ZVQ0 O08679	GO_BP
Cluster1	cellular component maintenance	2	100	3	361	2.41	0.187	G3V6S0 G3V8L3	GO_BP
Cluster1	cellular component morphogenesis	24	100	76	361	1.14	0.238	A0A0G2JSM7 A0A0G2JUP3 A0A0G2JW01 A0A0G2K1Q7 A0A0G2K3K2 A0A0G2K781 A0A0G2K7Q0 A0A0G2K8P3 A0A0G2KB98 D3ZA38 D4A0F5 F1LTJ5 F1LUE2 F1LWK7 G3V6D8 G3V6S0 G3V7U2 G3V818 G3V836 P04692 P15205 Q5XI81 Q923Z2 Q9QZM5	GO_BP
Cluster1	cellular component organization	65	100	219	361	1.07	0.178	A0A096MK15 A0A0G2JSM7 A0A0G2JUP3 A0A0G2JW01 A0A0G2JW88 A0A0G2K1Q7 A0A0G2K3K2 A0A0G2K4U4 A0A0G2K719 A0A0G2K781 A0A0G2K7Q0 A0A0G2K8P3 A0A0G2KB98 A7VJC2 D3Z9E1 D3ZA38 D3ZF26 D3ZGF1 D3ZJB1 D3ZVQ0 D4A0F5 D4A4K6 D4A702 D4AAI5 F1LM55 F1LMW7 F1LN42 F1LN59 F1LQX8 F1LSD3 F1LTJ5 F1LUE2 F1LWK7 F1M1J2 F1M589 F1M7P4 F1M951 G3V6D8 G3V6S0 G3V7U2 G3V818 G3V836 G3V8L3 G3V9G5 O08679 O70593 P04692 P0DP29 P11507 P117…	GO_BP
Cluster1	cellular component organization or biogenesis	66	100	220	361	1.08	0.136	A0A096MK15 A0A0G2JSM7 A0A0G2JUP3 A0A0G2JW01 A0A0G2JW88 A0A0G2K1Q7 A0A0G2K3K2 A0A0G2K4U4 A0A0G2K719 A0A0G2K781 A0A0G2K7Q0 A0A0G2K8P3 A0A0G2KB98 A7VJC2 D3Z9E1 D3ZA38 D3ZF26 D3ZGF1 D3ZJB1 D3ZVQ0 D4A0F5 D4A4K6 D4A702 D4AAI5 F1LM55 F1LMW7 F1LN42 F1LN59 F1LQX8 F1LSD3 F1LTJ5 F1LUE2 F1LWK7 F1M1J2 F1M589 F1M7P4 F1M951 G3V6D8 G3V6S0 G3V7U2 G3V818 G3V836 G3V8L3 G3V9G5 O08679 O70593 P04692 P0DP29 P11507 P117…	GO_BP
Cluster1	cellular developmental process	52	100	185	361	1.01	0.476	A0A0G2JSM7 A0A0G2JUP3 A0A0G2JW01 A0A0G2JW88 A0A0G2K1Q7 A0A0G2K2T1 A0A0G2K3K2 A0A0G2K4U4 A0A0G2K5C8 A0A0G2K719 A0A0G2K781 A0A0G2K7Q0 A0A0G2K8P3 A0A0G2K9N9 A0A0G2KB98 A7VJC2 D3ZA38 D3ZGF1 D3ZM27 D3ZVQ0 D4A0F5 D4AB03 F1LMW7 F1LN59 F1LQX8 F1LSD3 F1LTJ5 F1LUE2 F1LWK7 F1M589 F1M951 G3V6D8 G3V6S0 G3V7U2 G3V818 G3V836 G3V8L3 O08679 P04692 P05197 P11507 P11730 P15205 P15791 P30835 P31000 Q32PX7 Q5XI81 Q64…	GO_BP
Cluster1	cellular divalent inorganic cation homeostasis	11	100	26	361	1.53	0.0703	A0A0G2K1Q7 A0A0G2K5C8 A0A0G2K9N9 D3ZQ55 F1LQX8 F1M589 P0DP29 P11507 P15791 Q2PS20 Q64578	GO_BP
Cluster1	cellular glucan metabolic process	2	100	7	361	1.03	0.622	A0A0G2KB98 D4AEH9	GO_BP
Cluster1	cellular glucose homeostasis	1	100	4	361	0.9	0.729	P30835	GO_BP
Cluster1	cellular homeostasis	16	100	49	361	1.18	0.251	A0A0G2JSM7 A0A0G2K1Q7 A0A0G2K5C8 A0A0G2K9N9 D3ZQ55 D3ZVQ0 F1LQX8 F1M589 G3V6S0 G3V7U2 P0DP29 P11507 P15791 P30835 Q2PS20 Q64578	GO_BP
Cluster1	cellular ion homeostasis	11	100	31	361	1.28	0.208	A0A0G2K1Q7 A0A0G2K5C8 A0A0G2K9N9 D3ZQ55 F1LQX8 F1M589 P0DP29 P11507 P15791 Q2PS20 Q64578	GO_BP
Cluster1	cellular ketone metabolic process	2	100	2	361	3.61	0.0762	Q6P6V0 Q8K1Q0	GO_BP
Cluster1	cellular lipid catabolic process	4	100	5	361	2.89	0.0221	A0A0G2K9N9 P11507 Q63448 Q64578	GO_BP
Cluster1	cellular lipid metabolic process	5	100	16	361	1.13	0.469	A0A0G2K9N9 F1LTJ5 P11507 Q63448 Q64578	GO_BP
Cluster1	cellular localization	36	100	113	361	1.15	0.144	A0A0G2JUP3 A0A0G2JW88 A0A0G2K1Q7 A0A0G2K3K2 A0A0G2K4U4 A0A0G2K5C8 A0A0G2K6R8 A0A0G2K719 A0A0G2K8P3 A0A0G2K9N9 A0A0G2KB98 A7VJC2 D3ZQ55 D4A2V6 F1LMW7 F1LN42 F1LQX8 F1M589 F1M951 G3V6S0 G3V7U2 G3V836 G3V8L3 O08679 O70593 O88588 P0DP29 P11507 P15205 P15791 P35565 P63326 Q2PS20 Q5XI81 Q63448 Q64578	GO_BP
Cluster1	cellular macromolecule biosynthetic process	7	100	37	361	0.68	0.932	A0A0G2K719 D3ZF26 F1LN59 P05197 P63326 Q32PX7 Q8K1Q0	GO_BP
Cluster1	cellular macromolecule catabolic process	7	100	22	361	1.15	0.409	A0A0G2K8P3 D3ZF26 D3ZVQ0 F1M589 F1M951 O70593 P63326	GO_BP
Cluster1	cellular macromolecule localization	23	100	71	361	1.17	0.2	A0A0G2JUP3 A0A0G2K1Q7 A0A0G2K3K2 A0A0G2K4U4 A0A0G2K719 A0A0G2K8P3 A0A0G2KB98 A7VJC2 D4A2V6 F1LMW7 F1LN42 F1M589 F1M951 G3V6S0 G3V7U2 G3V836 G3V8L3 O08679 O70593 O88588 P0DP29 P63326 Q63448	GO_BP
Cluster1	cellular macromolecule metabolic process	34	100	118	361	1.04	0.417	A0A0G2JSM7 A0A0G2JUP3 A0A0G2K3K2 A0A0G2K6R8 A0A0G2K719 A0A0G2K8P3 A0A0G2K8R3 A0A0G2KB98 A7VJC2 D3ZF26 D3ZH41 D3ZVQ0 D4A8A0 D4AAI5 D4AEH9 F1LN59 F1LTJ5 F1LUE2 F1M589 F1M8F6 F1M951 G3V6D8 G3V6S0 O08679 O70593 P05197 P0DP29 P11730 P15791 P35565 P63326 Q32PX7 Q8K1Q0 Q9QZM5	GO_BP
Cluster1	cellular metabolic process	50	100	182	361	0.99	0.585	A0A0G2JSM7 A0A0G2JUP3 A0A0G2K2M9 A0A0G2K3K2 A0A0G2K6R8 A0A0G2K719 A0A0G2K8P3 A0A0G2K8R3 A0A0G2K9N9 A0A0G2KB98 A7VJC2 B0BNE5 D3ZF26 D3ZGF1 D3ZH41 D3ZVQ0 D4A702 D4A8A0 D4AAI5 D4AEH9 F1LM55 F1LN59 F1LSD3 F1LTJ5 F1LUE2 F1M589 F1M8F6 F1M951 G3V6D8 G3V6S0 G3V836 G3V8B0 O08679 O70593 P05197 P0DP29 P11507 P11730 P15791 P30835 P35565 P63326 Q32PX7 Q63448 Q64578 Q6P6V0 Q6URK4 Q8K1Q0 Q9QZ86 Q9QZM5	GO_BP
Cluster1	cellular metal ion homeostasis	11	100	27	361	1.47	0.0912	A0A0G2K1Q7 A0A0G2K5C8 A0A0G2K9N9 D3ZQ55 F1LQX8 F1M589 P0DP29 P11507 P15791 Q2PS20 Q64578	GO_BP
Cluster1	cellular monovalent inorganic cation homeostasis	1	100	3	361	1.2	0.623	P15791	GO_BP
Cluster1	cellular nitrogen compound biosynthetic process	9	100	48	361	0.68	0.956	A0A0G2K719 D3ZF26 D4A8A0 F1LN59 P05197 P30835 P63326 Q32PX7 Q6P6V0	GO_BP
Cluster1	cellular nitrogen compound catabolic process	4	100	18	361	0.8	0.785	D3ZF26 P30835 P63326 Q6P6V0	GO_BP
Cluster1	cellular nitrogen compound metabolic process	19	100	86	361	0.8	0.931	A0A0G2K2M9 A0A0G2K719 A0A0G2KB98 A7VJC2 D3ZF26 D4A8A0 F1LM55 F1LN59 F1M8F6 G3V6D8 G3V836 G3V8B0 P05197 P30835 P63326 Q32PX7 Q6P6V0 Q6URK4 Q9QZ86	GO_BP
Cluster1	cellular polysaccharide catabolic process	1	100	6	361	0.6	0.859	D4AEH9	GO_BP
Cluster1	cellular polysaccharide metabolic process	2	100	7	361	1.03	0.622	A0A0G2KB98 D4AEH9	GO_BP
Cluster1	cellular potassium ion homeostasis	1	100	2	361	1.8	0.478	P15791	GO_BP
Cluster1	cellular process	93	100	334	361	1.01	0.515	A0A096MK15 A0A0G2JSM7 A0A0G2JT68 A0A0G2JUP3 A0A0G2JW01 A0A0G2JW88 A0A0G2K0N9 A0A0G2K1Q7 A0A0G2K2M9 A0A0G2K2T1 A0A0G2K3G0 A0A0G2K3K2 A0A0G2K4U4 A0A0G2K5C8 A0A0G2K6R8 A0A0G2K719 A0A0G2K781 A0A0G2K7Q0 A0A0G2K8P3 A0A0G2K8R3 A0A0G2K9N9 A0A0G2KB98 A7VJC2 B0BNE5 D3Z9E1 D3Z9K4 D3ZA38 D3ZF26 D3ZGF1 D3ZH41 D3ZJB1 D3ZM27 D3ZQ55 D3ZVQ0 D4A0F5 D4A4K6 D4A702 D4A8A0 D4AAI5 D4AB03 D4AEH9 F1LM55 F1LMW7 F1LN42 F1L…	GO_BP
Cluster1	cellular protein catabolic process	5	100	15	361	1.2	0.405	A0A0G2K8P3 D3ZVQ0 F1M589 F1M951 O70593	GO_BP
Cluster1	cellular protein localization	22	100	69	361	1.15	0.236	A0A0G2JUP3 A0A0G2K1Q7 A0A0G2K3K2 A0A0G2K4U4 A0A0G2K719 A0A0G2K8P3 A0A0G2KB98 A7VJC2 D4A2V6 F1LMW7 F1LN42 F1M589 F1M951 G3V6S0 G3V7U2 G3V836 G3V8L3 O70593 O88588 P0DP29 P63326 Q63448	GO_BP
Cluster1	cellular protein metabolic process	28	100	93	361	1.09	0.317	A0A0G2JUP3 A0A0G2K3K2 A0A0G2K719 A0A0G2K8P3 A0A0G2K8R3 A0A0G2KB98 D3ZH41 D3ZVQ0 D4A8A0 D4AAI5 F1LN59 F1LTJ5 F1LUE2 F1M589 F1M8F6 F1M951 G3V6D8 G3V6S0 O08679 O70593 P05197 P0DP29 P11730 P15791 P35565 P63326 Q8K1Q0 Q9QZM5	GO_BP
Cluster1	cellular protein modification process	21	100	75	361	1.01	0.527	A0A0G2JUP3 A0A0G2K3K2 A0A0G2K8P3 A0A0G2K8R3 A0A0G2KB98 D3ZH41 D3ZVQ0 D4A8A0 D4AAI5 F1LUE2 F1M589 F1M8F6 F1M951 G3V6D8 G3V6S0 O08679 P0DP29 P11730 P15791 Q8K1Q0 Q9QZM5	GO_BP
Cluster1	cellular response to 3,3',5-triiodo-L-thyronine	3	100	3	361	3.61	0.0208	F1LRV9 G3V6D8 G3V8B0	GO_BP
Cluster1	cellular response to DNA damage stimulus	4	100	14	361	1.03	0.574	A0A0G2JT68 A0A0G2K8P3 D3ZF26 F1M589	GO_BP
Cluster1	cellular response to UV	1	100	2	361	1.8	0.478	A0A0G2K8P3	GO_BP
Cluster1	cellular response to abiotic stimulus	5	100	13	361	1.39	0.276	A0A0G2K3K2 A0A0G2K719 A0A0G2K8P3 A0A0G2KB98 D3ZF26	GO_BP
Cluster1	cellular response to acid chemical	4	100	8	361	1.8	0.152	A0A0G2JSM7 F1LRV9 G3V6D8 G3V8B0	GO_BP
Cluster1	cellular response to alcohol	2	100	6	361	1.2	0.53	F1LQX8 G3V8L3	GO_BP
Cluster1	cellular response to amino acid stimulus	3	100	5	361	2.17	0.133	F1LRV9 G3V6D8 G3V8B0	GO_BP
Cluster1	cellular response to ammonium ion	1	100	2	361	1.8	0.478	A0A0G2KB98	GO_BP
Cluster1	cellular response to amyloid-beta	2	100	3	361	2.41	0.187	A0A0G2K4U4 A0A0G2KB98	GO_BP
Cluster1	cellular response to angiotensin	3	100	4	361	2.71	0.0663	F1LRV9 G3V6D8 G3V8B0	GO_BP
Cluster1	cellular response to antibiotic	2	100	7	361	1.03	0.622	A0A0G2KB98 F1LQX8	GO_BP
Cluster1	cellular response to arsenic-containing substance	1	100	1	361	3.61	0.277	A0A0G2K719	GO_BP
Cluster1	cellular response to biotic stimulus	2	100	5	361	1.44	0.424	A0A0G2KB98 Q9Z1W6	GO_BP
Cluster1	cellular response to cAMP	1	100	6	361	0.6	0.859	F1LQX8	GO_BP
Cluster1	cellular response to calcium ion	2	100	5	361	1.44	0.424	A0A0G2JSM7 P15791	GO_BP
Cluster1	cellular response to catecholamine stimulus	1	100	3	361	1.2	0.623	A0A0G2KB98	GO_BP
Cluster1	cellular response to chemical stimulus	37	100	109	361	1.23	0.0542	A0A0G2JSM7 A0A0G2JT68 A0A0G2K1Q7 A0A0G2K3G0 A0A0G2K3K2 A0A0G2K4U4 A0A0G2K719 A0A0G2K8P3 A0A0G2K9N9 A0A0G2KB98 A7VJC2 D3ZGF1 D3ZM27 F1LQX8 F1LRV9 F1LTJ5 F1LUE2 F1M589 F1M951 G3V6D8 G3V7U2 G3V818 G3V836 G3V8B0 G3V8L3 P04692 P05197 P11507 P11730 P15205 P15791 P31000 P35565 Q32PX7 Q64578 Q923Z2 Q9Z1W6	GO_BP
Cluster1	cellular response to corticosteroid stimulus	1	100	8	361	0.45	0.928	G3V8L3	GO_BP
Cluster1	cellular response to corticosterone stimulus	1	100	3	361	1.2	0.623	G3V8L3	GO_BP
Cluster1	cellular response to cytochalasin B	1	100	1	361	3.61	0.277	A0A0G2K3K2	GO_BP
Cluster1	cellular response to cytokine stimulus	11	100	38	361	1.05	0.495	A0A0G2KB98 A7VJC2 D3ZGF1 F1LUE2 F1M589 F1M951 P11730 P15791 P31000 P35565 Q32PX7	GO_BP
Cluster1	cellular response to decreased oxygen levels	2	100	8	361	0.9	0.699	F1LQX8 G3V8L3	GO_BP
Cluster1	cellular response to dopamine	1	100	1	361	3.61	0.277	A0A0G2KB98	GO_BP
Cluster1	cellular response to dsRNA	1	100	4	361	0.9	0.729	A7VJC2	GO_BP
Cluster1	cellular response to electrical stimulus	1	100	1	361	3.61	0.277	A0A0G2K3K2	GO_BP
Cluster1	cellular response to endogenous stimulus	16	100	53	361	1.09	0.387	A0A0G2K3K2 A0A0G2K4U4 A0A0G2K8P3 A0A0G2KB98 D3ZGF1 F1LQX8 F1LRV9 F1LTJ5 F1M589 G3V6D8 G3V7U2 G3V8B0 G3V8L3 P05197 P15205 P31000	GO_BP
Cluster1	cellular response to environmental stimulus	5	100	13	361	1.39	0.276	A0A0G2K3K2 A0A0G2K719 A0A0G2K8P3 A0A0G2KB98 D3ZF26	GO_BP
Cluster1	cellular response to erythropoietin	1	100	1	361	3.61	0.277	A0A0G2KB98	GO_BP
Cluster1	cellular response to ethanol	1	100	2	361	1.8	0.478	F1LQX8	GO_BP
Cluster1	cellular response to external stimulus	1	100	12	361	0.3	0.981	A0A0G2KB98	GO_BP
Cluster1	cellular response to glucocorticoid stimulus	1	100	8	361	0.45	0.928	G3V8L3	GO_BP
Cluster1	cellular response to growth factor stimulus	9	100	24	361	1.35	0.189	A0A0G2KB98 D3ZGF1 F1LTJ5 F1M589 G3V7U2 G3V836 P05197 P15205 P31000	GO_BP
Cluster1	cellular response to hormone stimulus	8	100	29	361	1	0.581	A0A0G2K8P3 A0A0G2KB98 F1LRV9 G3V6D8 G3V7U2 G3V8B0 G3V8L3 P15205	GO_BP
Cluster1	cellular response to hydrogen peroxide	1	100	5	361	0.72	0.805	A0A0G2KB98	GO_BP
Cluster1	cellular response to hypoxia	2	100	8	361	0.9	0.699	F1LQX8 G3V8L3	GO_BP
Cluster1	cellular response to inorganic substance	5	100	16	361	1.13	0.469	A0A0G2JSM7 A0A0G2K1Q7 A0A0G2K3G0 A0A0G2KB98 P15791	GO_BP
Cluster1	cellular response to insulin stimulus	1	100	7	361	0.52	0.899	A0A0G2KB98	GO_BP
Cluster1	cellular response to interferon-gamma	6	100	12	361	1.8	0.0813	D3ZGF1 F1LUE2 F1M589 P11730 P15791 P31000	GO_BP
Cluster1	cellular response to interleukin-12	1	100	3	361	1.2	0.623	A7VJC2	GO_BP
Cluster1	cellular response to interleukin-3	1	100	1	361	3.61	0.277	A0A0G2KB98	GO_BP
Cluster1	cellular response to interleukin-4	1	100	2	361	1.8	0.478	F1M589	GO_BP
Cluster1	cellular response to ionizing radiation	1	100	2	361	1.8	0.478	D3ZF26	GO_BP
Cluster1	cellular response to iron ion	2	100	2	361	3.61	0.0762	A0A0G2K3G0 A0A0G2KB98	GO_BP
Cluster1	cellular response to iron(II) ion	1	100	1	361	3.61	0.277	A0A0G2KB98	GO_BP
Cluster1	cellular response to ketone	1	100	10	361	0.36	0.963	G3V8L3	GO_BP
Cluster1	cellular response to leukemia inhibitory factor	1	100	8	361	0.45	0.928	F1M589	GO_BP
Cluster1	cellular response to light stimulus	1	100	2	361	1.8	0.478	A0A0G2K8P3	GO_BP
Cluster1	cellular response to lipid	4	100	23	361	0.63	0.923	A0A0G2JSM7 A0A0G2K8P3 G3V8L3 Q9Z1W6	GO_BP
Cluster1	cellular response to lipopolysaccharide	1	100	3	361	1.2	0.623	Q9Z1W6	GO_BP
Cluster1	cellular response to lithium ion	1	100	2	361	1.8	0.478	A0A0G2KB98	GO_BP
Cluster1	cellular response to magnesium ion	1	100	3	361	1.2	0.623	A0A0G2K1Q7	GO_BP
Cluster1	cellular response to mechanical stimulus	1	100	4	361	0.9	0.729	A0A0G2KB98	GO_BP
Cluster1	cellular response to metal ion	5	100	14	361	1.29	0.34	A0A0G2JSM7 A0A0G2K1Q7 A0A0G2K3G0 A0A0G2KB98 P15791	GO_BP
Cluster1	cellular response to mineralocorticoid stimulus	1	100	3	361	1.2	0.623	G3V8L3	GO_BP
Cluster1	cellular response to molecule of bacterial origin	1	100	3	361	1.2	0.623	Q9Z1W6	GO_BP
Cluster1	cellular response to monoamine stimulus	1	100	3	361	1.2	0.623	A0A0G2KB98	GO_BP
Cluster1	cellular response to monosodium L-glutamate	1	100	1	361	3.61	0.277	G3V8L3	GO_BP
Cluster1	cellular response to monosodium glutamate	1	100	1	361	3.61	0.277	G3V8L3	GO_BP
Cluster1	cellular response to mycotoxin	1	100	1	361	3.61	0.277	A0A0G2K3K2	GO_BP
Cluster1	cellular response to nerve growth factor stimulus	1	100	4	361	0.9	0.729	P05197	GO_BP
Cluster1	cellular response to nitrogen compound	10	100	32	361	1.13	0.387	A0A0G2K3K2 A0A0G2K4U4 A0A0G2KB98 A7VJC2 F1LQX8 F1LRV9 G3V6D8 G3V7U2 G3V8B0 P15205	GO_BP
Cluster1	cellular response to organic cyclic compound	9	100	34	361	0.96	0.636	A0A0G2K3K2 A0A0G2K8P3 A0A0G2KB98 A7VJC2 F1LQX8 F1LRV9 G3V6D8 G3V8B0 G3V8L3	GO_BP
Cluster1	cellular response to organic substance	29	100	89	361	1.18	0.147	A0A0G2JSM7 A0A0G2K3K2 A0A0G2K4U4 A0A0G2K8P3 A0A0G2K9N9 A0A0G2KB98 A7VJC2 D3ZGF1 F1LQX8 F1LRV9 F1LTJ5 F1LUE2 F1M589 F1M951 G3V6D8 G3V7U2 G3V836 G3V8B0 G3V8L3 P05197 P11507 P11730 P15205 P15791 P31000 P35565 Q32PX7 Q64578 Q9Z1W6	GO_BP
Cluster1	cellular response to organonitrogen compound	9	100	27	361	1.2	0.316	A0A0G2K3K2 A0A0G2K4U4 A0A0G2KB98 F1LQX8 F1LRV9 G3V6D8 G3V7U2 G3V8B0 P15205	GO_BP
Cluster1	cellular response to osmotic stress	1	100	3	361	1.2	0.623	A0A0G2K719	GO_BP
Cluster1	cellular response to oxidative stress	8	100	19	361	1.52	0.121	A0A0G2JT68 A0A0G2KB98 D3ZM27 F1M589 P04692 P11507 Q64578 Q923Z2	GO_BP
Cluster1	cellular response to oxygen levels	2	100	8	361	0.9	0.699	F1LQX8 G3V8L3	GO_BP
Cluster1	cellular response to oxygen-containing compound	14	100	48	361	1.05	0.464	A0A0G2JSM7 A0A0G2K3K2 A0A0G2K4U4 A0A0G2KB98 F1LQX8 F1LRV9 G3V6D8 G3V7U2 G3V8B0 G3V8L3 P04692 P15205 Q923Z2 Q9Z1W6	GO_BP
Cluster1	cellular response to peptide	7	100	16	361	1.58	0.121	A0A0G2K4U4 A0A0G2KB98 F1LRV9 G3V6D8 G3V7U2 G3V8B0 P15205	GO_BP
Cluster1	cellular response to peptide hormone stimulus	6	100	14	361	1.55	0.161	A0A0G2KB98 F1LRV9 G3V6D8 G3V7U2 G3V8B0 P15205	GO_BP
Cluster1	cellular response to radiation	2	100	4	361	1.8	0.308	A0A0G2K8P3 D3ZF26	GO_BP
Cluster1	cellular response to reactive oxygen species	3	100	10	361	1.08	0.556	A0A0G2KB98 P04692 Q923Z2	GO_BP
Cluster1	cellular response to retinoic acid	1	100	2	361	1.8	0.478	A0A0G2JSM7	GO_BP
Cluster1	cellular response to salt	1	100	1	361	3.61	0.277	G3V8L3	GO_BP
Cluster1	cellular response to steroid hormone stimulus	2	100	10	361	0.72	0.815	A0A0G2K8P3 G3V8L3	GO_BP
Cluster1	cellular response to stimulus	50	100	173	361	1.04	0.355	A0A0G2JSM7 A0A0G2JT68 A0A0G2JUP3 A0A0G2K1Q7 A0A0G2K3G0 A0A0G2K3K2 A0A0G2K4U4 A0A0G2K5C8 A0A0G2K719 A0A0G2K8P3 A0A0G2K9N9 A0A0G2KB98 A7VJC2 D3ZF26 D3ZGF1 D3ZM27 D4AB03 F1LQX8 F1LRV9 F1LSD3 F1LTJ5 F1LUE2 F1M589 F1M951 G3V6D8 G3V6E1 G3V6S0 G3V7U2 G3V818 G3V836 G3V8B0 G3V8L3 O08679 O70593 P04692 P05197 P0DP29 P11507 P11730 P15205 P15791 P31000 P35565 Q2PS20 Q32PX7 Q4V7E8 Q64578 Q923Z2 Q9QZM5 Q9Z1W6	GO_BP
Cluster1	cellular response to stress	20	100	68	361	1.06	0.416	A0A0G2JSM7 A0A0G2JT68 A0A0G2K719 A0A0G2K8P3 A0A0G2K9N9 A0A0G2KB98 D3ZF26 D3ZM27 F1LQX8 F1M589 G3V7U2 G3V8L3 O70593 P04692 P05197 P11507 P15205 P35565 Q64578 Q923Z2	GO_BP
Cluster1	cellular response to thyroid hormone stimulus	3	100	3	361	3.61	0.0208	F1LRV9 G3V6D8 G3V8B0	GO_BP
Cluster1	cellular response to toxic substance	3	100	9	361	1.2	0.475	A0A0G2K3K2 A0A0G2KB98 F1LQX8	GO_BP
Cluster1	cellular response to unfolded protein	6	100	9	361	2.41	0.0157	A0A0G2JSM7 A0A0G2K9N9 G3V8L3 P11507 P35565 Q64578	GO_BP
Cluster1	cellular senescence	2	100	3	361	2.41	0.187	F1M589 G3V8L3	GO_BP
Cluster1	cellularization	3	100	7	361	1.55	0.3	A0A0G2K3K2 D4A0F5 Q5XI81	GO_BP
Cluster1	central nervous system development	10	100	40	361	0.9	0.718	A0A0G2KB98 A7VJC2 F1LMW7 F1LQX8 F1LTJ5 G3V836 G3V8L3 P31000 Q5XI81 Q9QZM5	GO_BP
Cluster1	central nervous system myelin maintenance	1	100	1	361	3.61	0.277	G3V836	GO_BP
Cluster1	central nervous system myelination	1	100	1	361	3.61	0.277	G3V836	GO_BP
Cluster1	central nervous system neuron axonogenesis	1	100	2	361	1.8	0.478	Q9QZM5	GO_BP
Cluster1	central nervous system neuron development	1	100	3	361	1.2	0.623	Q9QZM5	GO_BP
Cluster1	central nervous system neuron differentiation	1	100	7	361	0.52	0.899	Q9QZM5	GO_BP
Cluster1	centripetally migrating follicle cell migration	1	100	2	361	1.8	0.478	Q9QZM5	GO_BP
Cluster1	cerebral cortex development	1	100	6	361	0.6	0.859	A0A0G2KB98	GO_BP
Cluster1	chaeta development	4	100	7	361	2.06	0.0961	A0A0G2K5C8 A0A0G2KB98 F1LN59 Q9QZM5	GO_BP
Cluster1	chaeta morphogenesis	1	100	2	361	1.8	0.478	A0A0G2KB98	GO_BP
Cluster1	chaperone-mediated autophagy	1	100	2	361	1.8	0.478	G3V836	GO_BP
Cluster1	chaperone-mediated protein complex assembly	1	100	2	361	1.8	0.478	G3V836	GO_BP
Cluster1	chaperone-mediated protein folding	2	100	3	361	2.41	0.187	G3V836 P35565	GO_BP
Cluster1	chemical homeostasis	14	100	51	361	0.99	0.577	A0A0G2K1Q7 A0A0G2K5C8 A0A0G2K8P3 A0A0G2K9N9 D3ZQ55 F1LQX8 F1M589 P0DP29 P11507 P15791 P30835 Q2PS20 Q64578 Q6P6V0	GO_BP
Cluster1	chemical synaptic transmission	9	100	18	361	1.8	0.0332	A0A0G2K4U4 A0A0G2K9N9 A0A0G2KB98 F1LUE2 G3V6S0 P11507 P11730 P15791 Q64578	GO_BP
Cluster1	chemical synaptic transmission, postsynaptic	1	100	2	361	1.8	0.478	A0A0G2KB98	GO_BP
Cluster1	chemosensory behavior	4	100	6	361	2.41	0.0522	A0A0G2KB98 G3V7U2 P15205 Q5XI81	GO_BP
Cluster1	chemotaxis	9	100	26	361	1.25	0.271	A0A0G2JW01 A0A0G2K1Q7 A0A0G2K8P3 F1LTJ5 F1LWK7 G3V6S0 G3V818 Q5XI81 Q9QZM5	GO_BP
Cluster1	chitin-based cuticle development	2	100	3	361	2.41	0.187	A0A0G2KB98 G3V8L3	GO_BP
Cluster1	chitin-based larval cuticle pattern formation	1	100	1	361	3.61	0.277	A0A0G2KB98	GO_BP
Cluster1	chloride transmembrane transport	1	100	3	361	1.2	0.623	D3ZF54	GO_BP
Cluster1	chloride transport	1	100	3	361	1.2	0.623	D3ZF54	GO_BP
Cluster1	cholesterol transport	1	100	1	361	3.61	0.277	G3V836	GO_BP
Cluster1	chordate embryonic development	7	100	22	361	1.15	0.409	A0A0G2JSM7 P04692 P31000 Q6P6V0 Q8K1Q0 Q923Z2 Q9QZM5	GO_BP
Cluster1	chromatin assembly	1	100	6	361	0.6	0.859	Q5XI81	GO_BP
Cluster1	chromatin assembly or disassembly	1	100	8	361	0.45	0.928	Q5XI81	GO_BP
Cluster1	chromatin organization	3	100	18	361	0.6	0.917	A0A0G2K3K2 G3V8L3 Q5XI81	GO_BP
Cluster1	chromatin remodeling	2	100	10	361	0.72	0.815	A0A0G2K3K2 Q5XI81	GO_BP
Cluster1	chromosome organization	6	100	29	361	0.75	0.865	A0A0G2K3K2 A0A0G2K719 A7VJC2 D3ZF26 G3V8L3 Q5XI81	GO_BP
Cluster1	chromosome segregation	1	100	13	361	0.28	0.986	A0A0G2K719	GO_BP
Cluster1	cilium assembly	6	100	13	361	1.67	0.118	A0A0G2JW01 D4A0F5 F1LWK7 F1M951 G3V818 Q5XI81	GO_BP
Cluster1	cilium organization	6	100	13	361	1.67	0.118	A0A0G2JW01 D4A0F5 F1LWK7 F1M951 G3V818 Q5XI81	GO_BP
Cluster1	circadian behavior	2	100	4	361	1.8	0.308	A0A0G2KB98 Q5XI81	GO_BP
Cluster1	circadian regulation of gene expression	1	100	6	361	0.6	0.859	F1M589	GO_BP
Cluster1	circadian rhythm	4	100	13	361	1.11	0.507	A0A0G2K3K2 A0A0G2KB98 F1M589 Q5XI81	GO_BP
Cluster1	circadian sleep/wake cycle	1	100	2	361	1.8	0.478	Q5XI81	GO_BP
Cluster1	circadian sleep/wake cycle process	1	100	2	361	1.8	0.478	Q5XI81	GO_BP
Cluster1	circadian sleep/wake cycle, sleep	1	100	2	361	1.8	0.478	Q5XI81	GO_BP
Cluster1	circulatory system development	15	100	47	361	1.15	0.298	A0A0G2K3K2 A0A0G2K8P3 A0A0G2KB98 D3Z9E1 D3ZGF1 F1LMW7 F1LTJ5 F1M8F6 G3V818 G3V8B0 G3V8L3 P04692 P15791 Q923Z2 Q9EPF2	GO_BP
Cluster1	circulatory system process	13	100	29	361	1.62	0.0301	A0A0G2JSM7 A0A0G2K0N9 A0A0G2K1Q7 A0A0G2K8P3 A0A0G2K9N9 F1M8F6 G3V8B0 P04692 P11507 P15791 P58775 Q64578 Q923Z2	GO_BP
Cluster1	citrulline biosynthetic process	1	100	1	361	3.61	0.277	D4A8A0	GO_BP
Cluster1	citrulline metabolic process	1	100	1	361	3.61	0.277	D4A8A0	GO_BP
Cluster1	clathrin-dependent endocytosis	1	100	3	361	1.2	0.623	P35565	GO_BP
Cluster1	coagulation	2	100	7	361	1.03	0.622	A0A0G2K3G0 F1LQX8	GO_BP
Cluster1	cognition	9	100	18	361	1.8	0.0332	A0A0G2KB98 F1LQX8 F1LUE2 G3V7U2 P11730 P15205 P15791 Q5XI81 Q6P6V0	GO_BP
Cluster1	collateral sprouting	1	100	1	361	3.61	0.277	D4A0F5	GO_BP
Cluster1	columnar/cuboidal epithelial cell development	7	100	10	361	2.53	0.00588	A0A0G2K9N9 A0A0G2KB98 F1M951 O08679 P11507 Q64578 Q9QZM5	GO_BP
Cluster1	columnar/cuboidal epithelial cell differentiation	7	100	10	361	2.53	0.00588	A0A0G2K9N9 A0A0G2KB98 F1M951 O08679 P11507 Q64578 Q9QZM5	GO_BP
Cluster1	common-partner SMAD protein phosphorylation	2	100	2	361	3.61	0.0762	F1M589 G3V6S0	GO_BP
Cluster1	complement activation	1	100	1	361	3.61	0.277	G3V836	GO_BP
Cluster1	compound eye development	6	100	14	361	1.55	0.161	A7VJC2 D3ZVQ0 G3V7U2 G3V8L3 P15205 Q6URK4	GO_BP
Cluster1	compound eye morphogenesis	4	100	10	361	1.44	0.288	A7VJC2 D3ZVQ0 G3V8L3 Q6URK4	GO_BP
Cluster1	compound eye photoreceptor cell differentiation	1	100	4	361	0.9	0.729	D3ZVQ0	GO_BP
Cluster1	connective tissue development	2	100	4	361	1.8	0.308	D3ZGF1 G3V8L3	GO_BP
Cluster1	copulation	1	100	1	361	3.61	0.277	F1LQX8	GO_BP
Cluster1	cortical actin cytoskeleton organization	3	100	8	361	1.35	0.389	A0A0G2K3K2 D4A0F5 Q9QZM5	GO_BP
Cluster1	cortical cytoskeleton organization	3	100	10	361	1.08	0.556	A0A0G2K3K2 D4A0F5 Q9QZM5	GO_BP
Cluster1	corticosteroid receptor signaling pathway	1	100	1	361	3.61	0.277	A0A0G2K8P3	GO_BP
Cluster1	cotranslational protein targeting to membrane	1	100	6	361	0.6	0.859	P63326	GO_BP
Cluster1	courtship behavior	4	100	4	361	3.61	0.00563	F1LUE2 P11730 P15791 Q5XI81	GO_BP
Cluster1	cuticle development	2	100	3	361	2.41	0.187	A0A0G2KB98 G3V8L3	GO_BP
Cluster1	cuticle pattern formation	1	100	1	361	3.61	0.277	A0A0G2KB98	GO_BP
Cluster1	cytokine-mediated signaling pathway	8	100	16	361	1.8	0.0446	A7VJC2 D3ZGF1 F1LUE2 F1M589 P11730 P15791 P31000 P35565	GO_BP
Cluster1	cytokinesis	5	100	8	361	2.26	0.0401	A0A0G2K1Q7 A0A0G2K3K2 D4A0F5 G3V6S0 G3V8L3	GO_BP
Cluster1	cytokinetic process	1	100	2	361	1.8	0.478	D4A0F5	GO_BP
Cluster1	cytolysis	1	100	1	361	3.61	0.277	A0A0G2K3G0	GO_BP
Cluster1	cytolysis in another organism	1	100	1	361	3.61	0.277	A0A0G2K3G0	GO_BP
Cluster1	cytoplasm organization	1	100	4	361	0.9	0.729	O08679	GO_BP
Cluster1	cytoplasmic translation	1	100	5	361	0.72	0.805	P63326	GO_BP
Cluster1	cytoskeleton organization	29	100	99	361	1.06	0.385	A0A0G2JSM7 A0A0G2JUP3 A0A0G2JW88 A0A0G2K1Q7 A0A0G2K3K2 A0A0G2K7Q0 A0A0G2KB98 D3ZA38 D4A0F5 D4A4K6 F1LMW7 F1LN42 F1LTJ5 F1M7P4 F1M951 G3V6D8 G3V6S0 G3V7U2 G3V818 G3V8L3 G3V9G5 O08679 P04692 P15205 P31000 P58775 Q5XI81 Q923Z2 Q9QZM5	GO_BP
Cluster1	cytoskeleton-dependent cytokinesis	5	100	7	361	2.58	0.0193	A0A0G2K1Q7 A0A0G2K3K2 D4A0F5 G3V6S0 G3V8L3	GO_BP
Cluster1	cytoskeleton-dependent intracellular transport	3	100	12	361	0.9	0.692	G3V7U2 G3V8L3 P15205	GO_BP
Cluster1	cytosolic calcium ion transport	7	100	9	361	2.81	0.00229	A0A0G2K5C8 A0A0G2K9N9 D3ZQ55 F1LQX8 P11507 Q2PS20 Q64578	GO_BP
Cluster1	cytosolic transport	1	100	7	361	0.52	0.899	F1M951	GO_BP
Cluster1	dauer larval development	3	100	4	361	2.71	0.0663	A0A0G2K9N9 P11507 Q64578	GO_BP
Cluster1	decidualization	1	100	2	361	1.8	0.478	P31000	GO_BP
Cluster1	defasciculation of motor neuron axon	1	100	1	361	3.61	0.277	F1LTJ5	GO_BP
Cluster1	defecation	1	100	3	361	1.2	0.623	F1LQX8	GO_BP
Cluster1	defense response	13	100	35	361	1.34	0.133	A0A0G2K3G0 A0A0G2K719 A0A0G2K9N9 D3ZGF1 F1LTJ5 F1LUE2 F1M589 P05197 P11507 P11730 P15791 P31000 Q64578	GO_BP
Cluster1	defense response to Gram-negative bacterium	4	100	8	361	1.8	0.152	A0A0G2K9N9 P05197 P11507 Q64578	GO_BP
Cluster1	defense response to bacterium	4	100	10	361	1.44	0.288	A0A0G2K9N9 P05197 P11507 Q64578	GO_BP
Cluster1	defense response to fungus	1	100	5	361	0.72	0.805	A0A0G2K3G0	GO_BP
Cluster1	defense response to other organism	5	100	15	361	1.2	0.405	A0A0G2K3G0 A0A0G2K9N9 P05197 P11507 Q64578	GO_BP
Cluster1	definitive hemopoiesis	1	100	2	361	1.8	0.478	D3ZJB1	GO_BP
Cluster1	delamination	1	100	1	361	3.61	0.277	O08679	GO_BP
Cluster1	dendrite development	6	100	11	361	1.97	0.0522	D4A0F5 G3V6S0 G3V7U2 P15205 Q5XI81 Q9QZM5	GO_BP
Cluster1	dendrite morphogenesis	5	100	8	361	2.26	0.0401	D4A0F5 G3V7U2 P15205 Q5XI81 Q9QZM5	GO_BP
Cluster1	dendritic spine development	1	100	2	361	1.8	0.478	D4A0F5	GO_BP
Cluster1	dendritic spine morphogenesis	1	100	1	361	3.61	0.277	D4A0F5	GO_BP
Cluster1	dendritic spine organization	1	100	2	361	1.8	0.478	D4A0F5	GO_BP
Cluster1	dephosphorylation	5	100	12	361	1.5	0.215	F1M8F6 F1M951 G3V6D8 P11730 P30835	GO_BP
Cluster1	detection of abiotic stimulus	1	100	3	361	1.2	0.623	Q5XI81	GO_BP
Cluster1	detection of calcium ion	2	100	3	361	2.41	0.187	A0A0G2K5C8 P0DP29	GO_BP
Cluster1	detection of chemical stimulus	2	100	3	361	2.41	0.187	A0A0G2K5C8 P0DP29	GO_BP
Cluster1	detection of external stimulus	1	100	3	361	1.2	0.623	Q5XI81	GO_BP
Cluster1	detection of mechanical stimulus	1	100	3	361	1.2	0.623	Q5XI81	GO_BP
Cluster1	detection of stimulus	3	100	7	361	1.55	0.3	A0A0G2K5C8 P0DP29 Q5XI81	GO_BP
Cluster1	determination of adult lifespan	5	100	14	361	1.29	0.34	A0A0G2K9N9 G3V8L3 P11507 P63326 Q64578	GO_BP
Cluster1	development of primary male sexual characteristics	1	100	4	361	0.9	0.729	A7VJC2	GO_BP
Cluster1	development of primary sexual characteristics	4	100	15	361	0.96	0.636	A7VJC2 F1LQX8 G3V8L3 Q6URK4	GO_BP
Cluster1	developmental cell growth	5	100	13	361	1.39	0.276	D4A0F5 P15205 P15791 Q32PX7 Q9QZM5	GO_BP
Cluster1	developmental growth	10	100	30	361	1.2	0.299	A0A0G2JSM7 A0A0G2K781 A0A0G2KB98 D4A0F5 O08679 P15205 P15791 P31000 Q32PX7 Q9QZM5	GO_BP
Cluster1	developmental growth involved in morphogenesis	3	100	10	361	1.08	0.556	D4A0F5 P15205 Q9QZM5	GO_BP
Cluster1	developmental maturation	8	100	23	361	1.26	0.286	A0A0G2K4U4 D3ZGF1 F1LQX8 F1M951 G3V7U2 O08679 P15205 Q5XI81	GO_BP
Cluster1	developmental pigmentation	1	100	3	361	1.2	0.623	P35565	GO_BP
Cluster1	developmental process	70	100	242	361	1.04	0.27	A0A096MK15 A0A0G2JSM7 A0A0G2JUP3 A0A0G2JW01 A0A0G2JW88 A0A0G2K1Q7 A0A0G2K2T1 A0A0G2K3K2 A0A0G2K4U4 A0A0G2K5C8 A0A0G2K719 A0A0G2K781 A0A0G2K7Q0 A0A0G2K8P3 A0A0G2K9N9 A0A0G2KB98 A7VJC2 D3Z9E1 D3ZA38 D3ZGF1 D3ZJB1 D3ZM27 D3ZQ55 D3ZVQ0 D4A0F5 D4A8A0 D4AB03 F1LMW7 F1LN42 F1LN59 F1LQX8 F1LRV9 F1LSD3 F1LTJ5 F1LUE2 F1LWK7 F1M1J2 F1M589 F1M8F6 F1M951 G3V6D8 G3V6S0 G3V7U2 G3V818 G3V836 G3V8B0 G3V8L3 O08679…	GO_BP
Cluster1	developmental process involved in reproduction	16	100	58	361	1	0.566	A0A0G2K3K2 A0A0G2K719 A0A0G2K9N9 A0A0G2KB98 A7VJC2 D3ZGF1 F1LQX8 F1M951 G3V8L3 O08679 P11507 P31000 Q5XI81 Q64578 Q6URK4 Q9QZM5	GO_BP
Cluster1	digestive system development	4	100	9	361	1.6	0.217	D4A8A0 F1LSD3 F1LTJ5 G3V8L3	GO_BP
Cluster1	digestive tract development	4	100	9	361	1.6	0.217	D4A8A0 F1LSD3 F1LTJ5 G3V8L3	GO_BP
Cluster1	digestive tract morphogenesis	1	100	4	361	0.9	0.729	G3V8L3	GO_BP
Cluster1	disruption of cells of another organism	1	100	3	361	1.2	0.623	A0A0G2K3G0	GO_BP
Cluster1	diterpenoid metabolic process	1	100	2	361	1.8	0.478	F1LTJ5	GO_BP
Cluster1	divalent inorganic cation homeostasis	11	100	27	361	1.47	0.0912	A0A0G2K1Q7 A0A0G2K5C8 A0A0G2K9N9 D3ZQ55 F1LQX8 F1M589 P0DP29 P11507 P15791 Q2PS20 Q64578	GO_BP
Cluster1	dopamine receptor signaling pathway	1	100	4	361	0.9	0.729	A0A0G2KB98	GO_BP
Cluster1	dorsal closure	1	100	5	361	0.72	0.805	Q8K1Q0	GO_BP
Cluster1	dorsal/ventral axis specification	2	100	5	361	1.44	0.424	Q4V7E8 Q5XI81	GO_BP
Cluster1	dorsal/ventral axon guidance	1	100	2	361	1.8	0.478	A0A0G2K1Q7	GO_BP
Cluster1	dorsal/ventral pattern formation	2	100	6	361	1.2	0.53	Q4V7E8 Q5XI81	GO_BP
Cluster1	double-strand break repair	1	100	1	361	3.61	0.277	D3ZF26	GO_BP
Cluster1	dsRNA processing	1	100	2	361	1.8	0.478	A7VJC2	GO_BP
Cluster1	early endosome to late endosome transport	1	100	3	361	1.2	0.623	F1M951	GO_BP
Cluster1	egg activation	1	100	1	361	3.61	0.277	F1LUE2	GO_BP
Cluster1	elastic fiber assembly	1	100	1	361	3.61	0.277	D3Z9E1	GO_BP
Cluster1	embryo development	21	100	60	361	1.26	0.111	A0A0G2JSM7 A0A0G2K3K2 A0A0G2K4U4 A0A0G2K9N9 A0A0G2KB98 F1LQX8 F1LSD3 F1LTJ5 G3V6D8 G3V6S0 G3V8L3 O08679 P04692 P11507 P31000 Q5XI81 Q64578 Q6P6V0 Q8K1Q0 Q923Z2 Q9QZM5	GO_BP
Cluster1	embryo development ending in birth or egg hatching	14	100	40	361	1.26	0.181	A0A0G2JSM7 A0A0G2K3K2 A0A0G2K9N9 A0A0G2KB98 F1LTJ5 G3V8L3 P04692 P11507 P31000 Q64578 Q6P6V0 Q8K1Q0 Q923Z2 Q9QZM5	GO_BP
Cluster1	embryo implantation	1	100	3	361	1.2	0.623	F1LSD3	GO_BP
Cluster1	embryonic appendage morphogenesis	1	100	2	361	1.8	0.478	G3V6D8	GO_BP
Cluster1	embryonic axis specification	1	100	7	361	0.52	0.899	O08679	GO_BP
Cluster1	embryonic body morphogenesis	2	100	2	361	3.61	0.0762	A0A0G2K4U4 G3V6S0	GO_BP
Cluster1	embryonic development via the syncytial blastoderm	2	100	8	361	0.9	0.699	A0A0G2KB98 Q8K1Q0	GO_BP
Cluster1	embryonic limb morphogenesis	1	100	2	361	1.8	0.478	G3V6D8	GO_BP
Cluster1	embryonic morphogenesis	7	100	18	361	1.4	0.203	A0A0G2K4U4 F1LQX8 F1LSD3 G3V6D8 G3V6S0 Q6P6V0 Q8K1Q0	GO_BP
Cluster1	embryonic pattern specification	2	100	8	361	0.9	0.699	A0A0G2KB98 O08679	GO_BP
Cluster1	enamel mineralization	1	100	1	361	3.61	0.277	A0A0G2K5C8	GO_BP
Cluster1	endocardial cushion development	1	100	1	361	3.61	0.277	A0A0G2K8P3	GO_BP
Cluster1	endocrine pancreas development	1	100	2	361	1.8	0.478	G3V836	GO_BP
Cluster1	endocrine system development	1	100	2	361	1.8	0.478	G3V836	GO_BP
Cluster1	endocytic recycling	2	100	5	361	1.44	0.424	A0A0G2K6R8 F1M951	GO_BP
Cluster1	endocytosis	7	100	21	361	1.2	0.355	A0A0G2K3K2 A0A0G2K8P3 A0A0G2KB98 F1LTJ5 G3V6E1 P35565 Q9QZM5	GO_BP
Cluster1	endomembrane system organization	8	100	29	361	1	0.581	A0A0G2K1Q7 G3V6S0 G3V836 G3V8L3 O70593 P11507 Q64578 Q9QZM5	GO_BP
Cluster1	endoplasmic reticulum calcium ion homeostasis	5	100	6	361	3.01	0.00707	F1LQX8 F1M589 P11507 P15791 Q64578	GO_BP
Cluster1	endoplasmic reticulum organization	1	100	4	361	0.9	0.729	O70593	GO_BP
Cluster1	endoplasmic reticulum unfolded protein response	6	100	9	361	2.41	0.0157	A0A0G2JSM7 A0A0G2K9N9 G3V8L3 P11507 P35565 Q64578	GO_BP
Cluster1	endosomal transport	2	100	11	361	0.66	0.857	A0A0G2K6R8 F1M951	GO_BP
Cluster1	energy reserve metabolic process	2	100	7	361	1.03	0.622	A0A0G2KB98 D4AEH9	GO_BP
Cluster1	engulfment of apoptotic cell	1	100	1	361	3.61	0.277	A0A0G2KB98	GO_BP
Cluster1	ensheathment of neurons	1	100	5	361	0.72	0.805	G3V836	GO_BP
Cluster1	entrainment of circadian clock	2	100	4	361	1.8	0.308	A0A0G2KB98 F1M589	GO_BP
Cluster1	entrainment of circadian clock by photoperiod	1	100	3	361	1.2	0.623	F1M589	GO_BP
Cluster1	enzyme linked receptor protein signaling pathway	7	100	19	361	1.33	0.251	A0A0G2K3K2 A0A0G2KB98 F1LTJ5 F1M589 G3V6S0 P31000 Q9QZM5	GO_BP
Cluster1	ephrin receptor signaling pathway	1	100	3	361	1.2	0.623	A0A0G2K3K2	GO_BP
Cluster1	epiboly	1	100	4	361	0.9	0.729	D3ZGF1	GO_BP
Cluster1	epiboly involved in wound healing	1	100	4	361	0.9	0.729	D3ZGF1	GO_BP
Cluster1	epidermal cell differentiation	1	100	6	361	0.6	0.859	O08679	GO_BP
Cluster1	epidermis development	2	100	8	361	0.9	0.699	O08679 P11507	GO_BP
Cluster1	epithelial cell development	8	100	19	361	1.52	0.121	A0A0G2K9N9 A0A0G2KB98 F1M951 O08679 P11507 P31000 Q64578 Q9QZM5	GO_BP
Cluster1	epithelial cell differentiation	8	100	26	361	1.11	0.435	A0A0G2K9N9 A0A0G2KB98 F1M951 O08679 P11507 P31000 Q64578 Q9QZM5	GO_BP
Cluster1	epithelial cell migration	2	100	6	361	1.2	0.53	O08679 Q9QZM5	GO_BP
Cluster1	epithelial cell morphogenesis	1	100	3	361	1.2	0.623	A0A0G2KB98	GO_BP
Cluster1	epithelial cell-cell adhesion	1	100	2	361	1.8	0.478	F1M951	GO_BP
Cluster1	epithelial fluid transport	1	100	1	361	3.61	0.277	F1LQX8	GO_BP
Cluster1	epithelial to mesenchymal transition	1	100	8	361	0.45	0.928	A0A0G2KB98	GO_BP
Cluster1	epithelial tube morphogenesis	9	100	24	361	1.35	0.189	A0A0G2K5C8 A0A0G2K8P3 A0A0G2KB98 D3ZGF1 F1LN42 F1M589 G3V818 G3V8L3 O08679	GO_BP
Cluster1	epithelium development	16	100	47	361	1.23	0.192	A0A0G2K5C8 A0A0G2K8P3 A0A0G2K9N9 A0A0G2KB98 D3ZGF1 F1LN42 F1M589 F1M951 G3V818 G3V8L3 O08679 P11507 P31000 Q64578 Q8K1Q0 Q9QZM5	GO_BP
Cluster1	epithelium migration	2	100	6	361	1.2	0.53	O08679 Q9QZM5	GO_BP
Cluster1	erythrocyte differentiation	1	100	4	361	0.9	0.729	A0A0G2JSM7	GO_BP
Cluster1	erythrocyte homeostasis	2	100	5	361	1.44	0.424	A0A0G2JSM7 Q6P6V0	GO_BP
Cluster1	establishment of RNA localization	3	100	10	361	1.08	0.556	A7VJC2 Q5XI81 Q6URK4	GO_BP
Cluster1	establishment of cell polarity	5	100	12	361	1.5	0.215	A0A0G2JW88 A0A0G2KB98 G3V8L3 O08679 P15205	GO_BP
Cluster1	establishment of epithelial cell planar polarity	1	100	1	361	3.61	0.277	A0A0G2KB98	GO_BP
Cluster1	establishment of epithelial cell polarity	1	100	4	361	0.9	0.729	A0A0G2KB98	GO_BP
Cluster1	establishment of localization	48	100	148	361	1.17	0.0604	A0A0G2JSM7 A0A0G2JW88 A0A0G2K1Q7 A0A0G2K3G0 A0A0G2K3K2 A0A0G2K4U4 A0A0G2K5C8 A0A0G2K6R8 A0A0G2K719 A0A0G2K8P3 A0A0G2K9N9 A0A0G2KB98 A7VJC2 D3Z9K4 D3ZF54 D3ZGF1 D3ZH41 D3ZQ55 D4AEH9 F1LMW7 F1LQX8 F1LTJ5 F1LUE2 F1M589 F1M951 G3V6E1 G3V6S0 G3V7U2 G3V836 G3V8L3 O70593 P05197 P0DP29 P11507 P11730 P15205 P15791 P30835 P35565 P63326 Q2PS20 Q5XI81 Q63448 Q64578 Q6P6V0 Q6URK4 Q8K1Q0 Q9QZM5	GO_BP
Cluster1	establishment of localization in cell	27	100	89	361	1.1	0.305	A0A0G2JW88 A0A0G2K1Q7 A0A0G2K4U4 A0A0G2K5C8 A0A0G2K6R8 A0A0G2K8P3 A0A0G2K9N9 A0A0G2KB98 A7VJC2 D3ZQ55 F1LMW7 F1LQX8 F1M589 F1M951 G3V6S0 G3V7U2 G3V836 G3V8L3 P0DP29 P11507 P15205 P35565 P63326 Q2PS20 Q5XI81 Q63448 Q64578	GO_BP
Cluster1	establishment of mitochondrion localization	1	100	2	361	1.8	0.478	P15205	GO_BP
Cluster1	establishment of mitotic spindle localization	1	100	6	361	0.6	0.859	A0A0G2KB98	GO_BP
Cluster1	establishment of mitotic spindle orientation	1	100	4	361	0.9	0.729	A0A0G2KB98	GO_BP
Cluster1	establishment of monopolar cell polarity	1	100	2	361	1.8	0.478	P15205	GO_BP
Cluster1	establishment of organelle localization	5	100	23	361	0.78	0.814	A0A0G2JW88 A0A0G2KB98 G3V8L3 P15205 Q5XI81	GO_BP
Cluster1	establishment of planar polarity	2	100	4	361	1.8	0.308	O08679 Q9QZM5	GO_BP
Cluster1	establishment of protein localization	18	100	55	361	1.18	0.227	A0A0G2K1Q7 A0A0G2K4U4 A0A0G2K6R8 A0A0G2K8P3 A0A0G2KB98 A7VJC2 F1LMW7 F1M589 G3V6S0 G3V7U2 G3V836 G3V8L3 O70593 P0DP29 P11730 P35565 P63326 Q63448	GO_BP
Cluster1	establishment of protein localization to membrane	6	100	18	361	1.2	0.378	A0A0G2K1Q7 A0A0G2K4U4 G3V6S0 O70593 P0DP29 P63326	GO_BP
Cluster1	establishment of protein localization to organelle	7	100	19	361	1.33	0.251	A0A0G2K8P3 F1M589 G3V836 G3V8L3 P0DP29 P63326 Q63448	GO_BP
Cluster1	establishment of protein localization to vacuole	2	100	3	361	2.41	0.187	A0A0G2K8P3 G3V836	GO_BP
Cluster1	establishment of spindle localization	2	100	8	361	0.9	0.699	A0A0G2JW88 A0A0G2KB98	GO_BP
Cluster1	establishment of spindle orientation	2	100	6	361	1.2	0.53	A0A0G2JW88 A0A0G2KB98	GO_BP
Cluster1	establishment of synaptic vesicle localization	1	100	6	361	0.6	0.859	Q5XI81	GO_BP
Cluster1	establishment of tissue polarity	2	100	4	361	1.8	0.308	O08679 Q9QZM5	GO_BP
Cluster1	establishment of vesicle localization	1	100	9	361	0.4	0.948	Q5XI81	GO_BP
Cluster1	establishment or maintenance of cell polarity	8	100	25	361	1.16	0.385	A0A0G2JW88 A0A0G2KB98 F1LTJ5 G3V818 G3V8L3 O08679 P15205 Q9QZM5	GO_BP
Cluster1	estrous cycle	1	100	3	361	1.2	0.623	G3V836	GO_BP
Cluster1	excitatory postsynaptic potential	1	100	2	361	1.8	0.478	A0A0G2KB98	GO_BP
Cluster1	excretion	1	100	3	361	1.2	0.623	F1LQX8	GO_BP
Cluster1	exocrine system development	2	100	6	361	1.2	0.53	A0A0G2K719 F1LQX8	GO_BP
Cluster1	exocytosis	11	100	29	361	1.37	0.143	A0A0G2K3G0 A0A0G2K719 D3Z9K4 D3ZGF1 D3ZH41 D4AEH9 G3V836 P05197 P0DP29 P30835 Q6P6V0	GO_BP
Cluster1	extracellular matrix assembly	1	100	1	361	3.61	0.277	D3Z9E1	GO_BP
Cluster1	extracellular matrix disassembly	1	100	1	361	3.61	0.277	D3ZGF1	GO_BP
Cluster1	extracellular matrix organization	5	100	14	361	1.29	0.34	D3Z9E1 D3ZGF1 D3ZJB1 F1LSD3 F1LTJ5	GO_BP
Cluster1	extracellular structure organization	5	100	16	361	1.13	0.469	D3Z9E1 D3ZGF1 D3ZJB1 F1LSD3 F1LTJ5	GO_BP
Cluster1	extrinsic apoptotic signaling pathway	3	100	5	361	2.17	0.133	A0A0G2K719 A0A0G2KB98 F1M589	GO_BP
Cluster1	eye development	8	100	23	361	1.26	0.286	A0A0G2K3K2 A7VJC2 D3ZVQ0 G3V7U2 G3V8L3 P15205 P31000 Q6URK4	GO_BP
Cluster1	eye morphogenesis	4	100	11	361	1.31	0.362	A7VJC2 D3ZVQ0 G3V8L3 Q6URK4	GO_BP
Cluster1	eye photoreceptor cell differentiation	1	100	5	361	0.72	0.805	D3ZVQ0	GO_BP
Cluster1	eye pigment biosynthetic process	1	100	2	361	1.8	0.478	P35565	GO_BP
Cluster1	eye pigment metabolic process	1	100	2	361	1.8	0.478	P35565	GO_BP
Cluster1	eye pigmentation	1	100	2	361	1.8	0.478	P35565	GO_BP
Cluster1	face development	1	100	1	361	3.61	0.277	G3V6D8	GO_BP
Cluster1	face morphogenesis	1	100	1	361	3.61	0.277	G3V6D8	GO_BP
Cluster1	fast-twitch skeletal muscle fiber contraction	1	100	1	361	3.61	0.277	G3V9G5	GO_BP
Cluster1	fat cell differentiation	3	100	5	361	2.17	0.133	A0A0G2KB98 D4AB03 P31000	GO_BP
Cluster1	fatty acid beta-oxidation	4	100	4	361	3.61	0.00563	A0A0G2K9N9 P11507 Q63448 Q64578	GO_BP
Cluster1	fatty acid beta-oxidation using acyl-CoA oxidase	1	100	1	361	3.61	0.277	Q63448	GO_BP
Cluster1	fatty acid catabolic process	4	100	4	361	3.61	0.00563	A0A0G2K9N9 P11507 Q63448 Q64578	GO_BP
Cluster1	fatty acid homeostasis	1	100	1	361	3.61	0.277	F1LQX8	GO_BP
Cluster1	fatty acid metabolic process	4	100	5	361	2.89	0.0221	A0A0G2K9N9 P11507 Q63448 Q64578	GO_BP
Cluster1	fatty acid oxidation	4	100	4	361	3.61	0.00563	A0A0G2K9N9 P11507 Q63448 Q64578	GO_BP
Cluster1	feeding behavior	1	100	1	361	3.61	0.277	F1LQX8	GO_BP
Cluster1	female gamete generation	13	100	32	361	1.47	0.0694	A0A0G2K5C8 A0A0G2K719 A0A0G2K9N9 A0A0G2KB98 A7VJC2 F1LQX8 F1M951 O08679 P11507 Q5XI81 Q64578 Q6URK4 Q9QZM5	GO_BP
Cluster1	female germ-line stem cell population maintenance	2	100	2	361	3.61	0.0762	A7VJC2 Q6URK4	GO_BP
Cluster1	female gonad development	2	100	5	361	1.44	0.424	A7VJC2 Q6URK4	GO_BP
Cluster1	female meiotic nuclear division	1	100	3	361	1.2	0.623	A0A0G2KB98	GO_BP
Cluster1	female pregnancy	2	100	8	361	0.9	0.699	F1LSD3 P31000	GO_BP
Cluster1	female sex differentiation	2	100	6	361	1.2	0.53	A7VJC2 Q6URK4	GO_BP
Cluster1	fertilization	1	100	3	361	1.2	0.623	F1LUE2	GO_BP
Cluster1	fibrinolysis	1	100	1	361	3.61	0.277	A0A0G2K3G0	GO_BP
Cluster1	fibroblast migration	1	100	1	361	3.61	0.277	F1M589	GO_BP
Cluster1	filopodium assembly	1	100	1	361	3.61	0.277	F1LSD3	GO_BP
Cluster1	flagellated sperm motility	1	100	4	361	0.9	0.729	Q5XI81	GO_BP
Cluster1	flight behavior	4	100	5	361	2.89	0.0221	A0A0G2K9N9 F1LQX8 P11507 Q64578	GO_BP
Cluster1	fluid transport	1	100	2	361	1.8	0.478	F1LQX8	GO_BP
Cluster1	focal adhesion assembly	1	100	1	361	3.61	0.277	Q8R4I6	GO_BP
Cluster1	forebrain development	1	100	14	361	0.26	0.99	A0A0G2KB98	GO_BP
Cluster1	formation of primary germ layer	2	100	3	361	2.41	0.187	F1LSD3 Q6P6V0	GO_BP
Cluster1	free ubiquitin chain depolymerization	1	100	1	361	3.61	0.277	D3ZVQ0	GO_BP
Cluster1	fructose 1,6-bisphosphate metabolic process	1	100	1	361	3.61	0.277	P30835	GO_BP
Cluster1	fructose 6-phosphate metabolic process	1	100	1	361	3.61	0.277	P30835	GO_BP
Cluster1	gamete generation	16	100	48	361	1.2	0.22	A0A0G2K3K2 A0A0G2K5C8 A0A0G2K719 A0A0G2K9N9 A0A0G2KB98 A7VJC2 F1LQX8 F1M951 G3V8L3 O08679 P11507 Q32PX7 Q5XI81 Q64578 Q6URK4 Q9QZM5	GO_BP
Cluster1	gastrulation	2	100	6	361	1.2	0.53	F1LSD3 Q6P6V0	GO_BP
Cluster1	gene expression	10	100	46	361	0.78	0.875	A0A0G2K2M9 A0A0G2K719 A7VJC2 F1LM55 F1LN59 P05197 P63326 Q32PX7 Q6URK4 Q9QZ86	GO_BP
Cluster1	gene silencing by RNA	3	100	5	361	2.17	0.133	A0A0G2K719 A7VJC2 Q5XI81	GO_BP
Cluster1	gene silencing by miRNA	1	100	2	361	1.8	0.478	A7VJC2	GO_BP
Cluster1	generation of neurons	26	100	91	361	1.03	0.465	A0A0G2JW01 A0A0G2JW88 A0A0G2K1Q7 A0A0G2K2T1 A0A0G2K3K2 A0A0G2K4U4 A0A0G2K781 A0A0G2K8P3 A0A0G2KB98 D3ZGF1 D3ZVQ0 D4A0F5 F1LMW7 F1LN59 F1LTJ5 F1LUE2 F1LWK7 F1M951 G3V6S0 G3V7U2 G3V836 O08679 P15205 P31000 Q5XI81 Q9QZM5	GO_BP
Cluster1	generation of precursor metabolites and energy	4	100	24	361	0.6	0.938	A0A0G2KB98 D4AEH9 P30835 Q6P6V0	GO_BP
Cluster1	genitalia development	1	100	4	361	0.9	0.729	F1LQX8	GO_BP
Cluster1	genitalia morphogenesis	1	100	1	361	3.61	0.277	F1LQX8	GO_BP
Cluster1	genomic imprinting	1	100	2	361	1.8	0.478	A0A0G2KB98	GO_BP
Cluster1	germ cell development	14	100	39	361	1.3	0.153	A0A0G2K3K2 A0A0G2K719 A0A0G2K9N9 A0A0G2KB98 A7VJC2 F1LQX8 F1M951 G3V8L3 O08679 P11507 Q5XI81 Q64578 Q6URK4 Q9QZM5	GO_BP
Cluster1	germ-line cyst formation	1	100	2	361	1.8	0.478	Q5XI81	GO_BP
Cluster1	germ-line sex determination	1	100	1	361	3.61	0.277	A0A0G2K719	GO_BP
Cluster1	germ-line stem cell population maintenance	3	100	4	361	2.71	0.0663	A0A0G2K719 A7VJC2 Q6URK4	GO_BP
Cluster1	germarium-derived egg chamber formation	2	100	5	361	1.44	0.424	O08679 Q5XI81	GO_BP
Cluster1	germarium-derived oocyte differentiation	2	100	2	361	3.61	0.0762	O08679 Q5XI81	GO_BP
Cluster1	germarium-derived oocyte fate determination	2	100	2	361	3.61	0.0762	O08679 Q5XI81	GO_BP
Cluster1	gland development	6	100	15	361	1.44	0.21	A0A0G2K719 D3ZGF1 D4A8A0 F1LQX8 F1LTJ5 F1M589	GO_BP
Cluster1	gland morphogenesis	6	100	11	361	1.97	0.0522	A0A0G2K719 D3ZGF1 D4A8A0 F1LQX8 F1LTJ5 F1M589	GO_BP
Cluster1	glial cell activation	1	100	3	361	1.2	0.623	G3V836	GO_BP
Cluster1	glial cell development	2	100	9	361	0.8	0.763	G3V836 P31000	GO_BP
Cluster1	glial cell differentiation	3	100	11	361	0.98	0.628	A7VJC2 G3V836 P31000	GO_BP
Cluster1	glial cell proliferation	2	100	2	361	3.61	0.0762	G3V836 P05197	GO_BP
Cluster1	gliogenesis	4	100	16	361	0.9	0.692	A7VJC2 G3V836 P05197 P31000	GO_BP
Cluster1	glomerular filtration	1	100	1	361	3.61	0.277	Q9EPF2	GO_BP
Cluster1	glucan catabolic process	1	100	6	361	0.6	0.859	D4AEH9	GO_BP
Cluster1	glucan metabolic process	2	100	7	361	1.03	0.622	A0A0G2KB98 D4AEH9	GO_BP
Cluster1	glucocorticoid receptor signaling pathway	1	100	1	361	3.61	0.277	A0A0G2K8P3	GO_BP
Cluster1	gluconeogenesis	1	100	6	361	0.6	0.859	Q6P6V0	GO_BP
Cluster1	glucose 6-phosphate metabolic process	1	100	2	361	1.8	0.478	Q6P6V0	GO_BP
Cluster1	glucose catabolic process	2	100	7	361	1.03	0.622	P30835 Q6P6V0	GO_BP
Cluster1	glucose catabolic process to pyruvate	2	100	7	361	1.03	0.622	P30835 Q6P6V0	GO_BP
Cluster1	glucose homeostasis	2	100	11	361	0.66	0.857	P30835 Q6P6V0	GO_BP
Cluster1	glucose metabolic process	2	100	9	361	0.8	0.763	P30835 Q6P6V0	GO_BP
Cluster1	glutamate receptor signaling pathway	1	100	2	361	1.8	0.478	P15791	GO_BP
Cluster1	glutamine family amino acid biosynthetic process	1	100	1	361	3.61	0.277	D4A8A0	GO_BP
Cluster1	glutamine family amino acid metabolic process	1	100	3	361	1.2	0.623	D4A8A0	GO_BP
Cluster1	glutamine metabolic process	1	100	2	361	1.8	0.478	D4A8A0	GO_BP
Cluster1	glutathione derivative biosynthetic process	1	100	1	361	3.61	0.277	B0BNE5	GO_BP
Cluster1	glutathione derivative metabolic process	1	100	1	361	3.61	0.277	B0BNE5	GO_BP
Cluster1	glycogen catabolic process	1	100	6	361	0.6	0.859	D4AEH9	GO_BP
Cluster1	glycogen metabolic process	2	100	7	361	1.03	0.622	A0A0G2KB98 D4AEH9	GO_BP
Cluster1	glycolytic process	2	100	8	361	0.9	0.699	P30835 Q6P6V0	GO_BP
Cluster1	glycolytic process through fructose-6-phosphate	2	100	7	361	1.03	0.622	P30835 Q6P6V0	GO_BP
Cluster1	glycolytic process through glucose-6-phosphate	2	100	7	361	1.03	0.622	P30835 Q6P6V0	GO_BP
Cluster1	glycosaminoglycan biosynthetic process	1	100	2	361	1.8	0.478	F1LTJ5	GO_BP
Cluster1	glycosaminoglycan catabolic process	2	100	3	361	2.41	0.187	D3ZGF1 F1LTJ5	GO_BP
Cluster1	glycosaminoglycan metabolic process	2	100	3	361	2.41	0.187	D3ZGF1 F1LTJ5	GO_BP
Cluster1	glycosyl compound biosynthetic process	1	100	2	361	1.8	0.478	D4A8A0	GO_BP
Cluster1	glycosyl compound metabolic process	1	100	5	361	0.72	0.805	D4A8A0	GO_BP
Cluster1	gonad development	4	100	15	361	0.96	0.636	A7VJC2 F1LQX8 G3V8L3 Q6URK4	GO_BP
Cluster1	gonad morphogenesis	2	100	5	361	1.44	0.424	F1LQX8 G3V8L3	GO_BP
Cluster1	granulocyte activation	8	100	22	361	1.31	0.24	A0A0G2K719 D3Z9K4 D3ZGF1 D3ZH41 D4AEH9 P05197 P30835 Q6P6V0	GO_BP
Cluster1	grooming behavior	1	100	1	361	3.61	0.277	Q5XI81	GO_BP
Cluster1	growth	11	100	31	361	1.28	0.208	A0A0G2JSM7 A0A0G2K781 A0A0G2KB98 D4A0F5 O08679 P15205 P15791 P31000 Q32PX7 Q9QZ86 Q9QZM5	GO_BP
Cluster1	habituation	2	100	2	361	3.61	0.0762	A0A0G2KB98 Q5XI81	GO_BP
Cluster1	hair cell differentiation	1	100	3	361	1.2	0.623	O08679	GO_BP
Cluster1	head development	6	100	33	361	0.66	0.936	A0A0G2KB98 F1LMW7 F1LQX8 F1LTJ5 G3V6D8 Q5XI81	GO_BP
Cluster1	head morphogenesis	1	100	1	361	3.61	0.277	G3V6D8	GO_BP
Cluster1	heart contraction	12	100	20	361	2.17	0.00186	A0A0G2K0N9 A0A0G2K1Q7 A0A0G2K8P3 A0A0G2K9N9 F1M8F6 G3V8B0 P04692 P11507 P15791 P58775 Q64578 Q923Z2	GO_BP
Cluster1	heart development	12	100	40	361	1.08	0.429	A0A0G2K3K2 A0A0G2K8P3 A0A0G2KB98 D3Z9E1 F1LMW7 F1M8F6 G3V818 G3V8B0 G3V8L3 P04692 P15791 Q923Z2	GO_BP
Cluster1	heart growth	1	100	4	361	0.9	0.729	P15791	GO_BP
Cluster1	heart morphogenesis	6	100	14	361	1.55	0.161	A0A0G2K8P3 F1M8F6 G3V818 G3V8B0 P04692 Q923Z2	GO_BP
Cluster1	heart process	12	100	22	361	1.97	0.00561	A0A0G2K0N9 A0A0G2K1Q7 A0A0G2K8P3 A0A0G2K9N9 F1M8F6 G3V8B0 P04692 P11507 P15791 P58775 Q64578 Q923Z2	GO_BP
Cluster1	heart valve development	1	100	3	361	1.2	0.623	D3Z9E1	GO_BP
Cluster1	heart valve morphogenesis	1	100	1	361	3.61	0.277	D3Z9E1	GO_BP
Cluster1	hematopoietic or lymphoid organ development	6	100	22	361	0.98	0.603	A0A0G2JSM7 D3ZJB1 F1M589 P05197 Q32PX7 Q9QZM5	GO_BP
Cluster1	hematopoietic progenitor cell differentiation	1	100	5	361	0.72	0.805	P05197	GO_BP
Cluster1	hematopoietic stem cell proliferation	1	100	2	361	1.8	0.478	Q32PX7	GO_BP
Cluster1	heme export	1	100	1	361	3.61	0.277	A0A0G2K3G0	GO_BP
Cluster1	heme transport	1	100	1	361	3.61	0.277	A0A0G2K3G0	GO_BP
Cluster1	hemidesmosome assembly	4	100	7	361	2.06	0.0961	A7VJC2 F1LSD3 F1LTJ5 Q6URK4	GO_BP
Cluster1	hemoglobin metabolic process	1	100	1	361	3.61	0.277	A0A0G2JSM7	GO_BP
Cluster1	hemopoiesis	6	100	22	361	0.98	0.603	A0A0G2JSM7 D3ZJB1 F1M589 P05197 Q32PX7 Q9QZM5	GO_BP
Cluster1	hemostasis	3	100	8	361	1.35	0.389	A0A0G2K3G0 F1LQX8 Q6P6V0	GO_BP
Cluster1	hermaphrodite genitalia development	1	100	3	361	1.2	0.623	F1LQX8	GO_BP
Cluster1	hermaphrodite genitalia morphogenesis	1	100	1	361	3.61	0.277	F1LQX8	GO_BP
Cluster1	hermaphrodite germ-line sex determination	1	100	1	361	3.61	0.277	A0A0G2K719	GO_BP
Cluster1	heterochromatin assembly	1	100	3	361	1.2	0.623	Q5XI81	GO_BP
Cluster1	heterochromatin organization	2	100	6	361	1.2	0.53	G3V8L3 Q5XI81	GO_BP
Cluster1	heterocycle biosynthetic process	5	100	35	361	0.52	0.985	D3ZF26 D4A8A0 P30835 Q32PX7 Q6P6V0	GO_BP
Cluster1	heterocycle catabolic process	4	100	18	361	0.8	0.785	D3ZF26 P30835 P63326 Q6P6V0	GO_BP
Cluster1	heterocycle metabolic process	16	100	76	361	0.76	0.948	A0A0G2K2M9 A0A0G2K719 A0A0G2KB98 A7VJC2 D3ZF26 D4A8A0 F1LM55 F1M8F6 G3V6D8 G3V8B0 P30835 P63326 Q32PX7 Q6P6V0 Q6URK4 Q9QZ86	GO_BP
Cluster1	heterotypic cell-cell adhesion	1	100	1	361	3.61	0.277	G3V818	GO_BP
Cluster1	hexose biosynthetic process	1	100	6	361	0.6	0.859	Q6P6V0	GO_BP
Cluster1	hexose catabolic process	2	100	9	361	0.8	0.763	P30835 Q6P6V0	GO_BP
Cluster1	hexose metabolic process	2	100	9	361	0.8	0.763	P30835 Q6P6V0	GO_BP
Cluster1	hippocampus development	1	100	7	361	0.52	0.899	A0A0G2KB98	GO_BP
Cluster1	histone acetylation	1	100	3	361	1.2	0.623	A0A0G2K3K2	GO_BP
Cluster1	histone exchange	1	100	3	361	1.2	0.623	A0A0G2K3K2	GO_BP
Cluster1	histone modification	1	100	7	361	0.52	0.899	A0A0G2K3K2	GO_BP
Cluster1	homeostasis of number of cells	5	100	11	361	1.64	0.159	A0A0G2JSM7 A0A0G2K9N9 P11507 Q64578 Q6P6V0	GO_BP
Cluster1	homeostasis of number of cells within a tissue	1	100	2	361	1.8	0.478	A0A0G2JSM7	GO_BP
Cluster1	homeostatic process	21	100	75	361	1.01	0.527	A0A0G2JSM7 A0A0G2K1Q7 A0A0G2K5C8 A0A0G2K8P3 A0A0G2K9N9 A7VJC2 D3ZF26 D3ZQ55 D3ZVQ0 F1LQX8 F1M589 G3V6S0 G3V7U2 P0DP29 P11507 P15791 P30835 P35565 Q2PS20 Q64578 Q6P6V0	GO_BP
Cluster1	hormone secretion	1	100	4	361	0.9	0.729	P11730	GO_BP
Cluster1	hormone transport	1	100	5	361	0.72	0.805	P11730	GO_BP
Cluster1	hormone-mediated signaling pathway	1	100	1	361	3.61	0.277	A0A0G2K8P3	GO_BP
Cluster1	humoral immune response	5	100	7	361	2.58	0.0193	A0A0G2K3G0 F1M951 G3V836 O08679 Q6P6V0	GO_BP
Cluster1	hyaluronan catabolic process	1	100	1	361	3.61	0.277	D3ZGF1	GO_BP
Cluster1	hyaluronan metabolic process	1	100	1	361	3.61	0.277	D3ZGF1	GO_BP
Cluster1	hypermethylation of CpG island	1	100	1	361	3.61	0.277	A0A0G2KB98	GO_BP
Cluster1	imaginal disc development	6	100	20	361	1.08	0.494	A0A0G2K5C8 A0A0G2K8P3 A0A0G2KB98 F1LN42 G3V818 O08679	GO_BP
Cluster1	imaginal disc morphogenesis	6	100	17	361	1.27	0.32	A0A0G2K5C8 A0A0G2K8P3 A0A0G2KB98 F1LN42 G3V818 O08679	GO_BP
Cluster1	imaginal disc-derived appendage development	6	100	16	361	1.35	0.263	A0A0G2K5C8 A0A0G2K8P3 A0A0G2KB98 F1LN42 G3V818 O08679	GO_BP
Cluster1	imaginal disc-derived appendage morphogenesis	6	100	16	361	1.35	0.263	A0A0G2K5C8 A0A0G2K8P3 A0A0G2KB98 F1LN42 G3V818 O08679	GO_BP
Cluster1	imaginal disc-derived wing hair organization	1	100	2	361	1.8	0.478	O08679	GO_BP
Cluster1	imaginal disc-derived wing margin morphogenesis	3	100	6	361	1.8	0.213	A0A0G2KB98 F1LN42 G3V818	GO_BP
Cluster1	imaginal disc-derived wing morphogenesis	6	100	15	361	1.44	0.21	A0A0G2K5C8 A0A0G2K8P3 A0A0G2KB98 F1LN42 G3V818 O08679	GO_BP
Cluster1	imaginal disc-derived wing vein morphogenesis	1	100	3	361	1.2	0.623	A0A0G2K8P3	GO_BP
Cluster1	immune effector process	12	100	32	361	1.35	0.138	A0A0G2K3K2 A0A0G2K719 D3Z9K4 D3ZGF1 D3ZH41 D4AEH9 G3V6E1 G3V836 P05197 P30835 Q6P6V0 Q9QZM5	GO_BP
Cluster1	immune response	19	100	47	361	1.46	0.0304	A0A0G2K3G0 A0A0G2K719 A0A0G2K8P3 D3Z9K4 D3ZGF1 D3ZH41 D4AEH9 F1LUE2 F1M589 F1M951 G3V836 O08679 P04466 P05197 P11730 P15791 P30835 P31000 Q6P6V0	GO_BP
Cluster1	immune response-activating signal transduction	4	100	12	361	1.2	0.436	A0A0G2K3K2 G3V6E1 Q4V7E8 Q9QZM5	GO_BP
Cluster1	immune response-regulating signaling pathway	5	100	13	361	1.39	0.276	A0A0G2K3K2 G3V6E1 P0DP29 Q4V7E8 Q9QZM5	GO_BP
Cluster1	immune system development	6	100	22	361	0.98	0.603	A0A0G2JSM7 D3ZJB1 F1M589 P05197 Q32PX7 Q9QZM5	GO_BP
Cluster1	immune system process	27	100	82	361	1.19	0.144	A0A0G2JSM7 A0A0G2K3G0 A0A0G2K3K2 A0A0G2K719 A0A0G2K8P3 D3Z9K4 D3ZGF1 D3ZH41 D3ZJB1 D4AEH9 F1LUE2 F1M589 F1M951 G3V6E1 G3V836 O08679 P04466 P05197 P11730 P15791 P30835 P31000 P35565 Q32PX7 Q4V7E8 Q6P6V0 Q9QZM5	GO_BP
Cluster1	import into cell	7	100	25	361	1.01	0.566	A0A0G2K3K2 A0A0G2K8P3 A0A0G2KB98 F1LTJ5 G3V6E1 P35565 Q9QZM5	GO_BP
Cluster1	import into nucleus	2	100	4	361	1.8	0.308	F1M589 G3V8L3	GO_BP
Cluster1	in utero embryonic development	6	100	17	361	1.27	0.32	A0A0G2JSM7 P04692 P31000 Q6P6V0 Q8K1Q0 Q923Z2	GO_BP
Cluster1	induction of programmed cell death	1	100	1	361	3.61	0.277	A0A0G2K719	GO_BP
Cluster1	induction of programmed cell death by ecdysone	1	100	1	361	3.61	0.277	A0A0G2K719	GO_BP
Cluster1	induction of programmed cell death by hormones	1	100	1	361	3.61	0.277	A0A0G2K719	GO_BP
Cluster1	inflammatory response	2	100	8	361	0.9	0.699	D3ZGF1 F1LTJ5	GO_BP
Cluster1	inflammatory response to wounding	1	100	1	361	3.61	0.277	D3ZGF1	GO_BP
Cluster1	innate immune response	7	100	18	361	1.4	0.203	A0A0G2K719 D3ZGF1 F1LUE2 F1M589 P11730 P15791 P31000	GO_BP
Cluster1	inorganic anion transmembrane transport	1	100	3	361	1.2	0.623	D3ZF54	GO_BP
Cluster1	inorganic anion transport	1	100	4	361	0.9	0.729	D3ZF54	GO_BP
Cluster1	inorganic cation transmembrane transport	7	100	20	361	1.26	0.302	A0A0G2K4U4 A0A0G2K5C8 A0A0G2K9N9 F1LQX8 P11507 Q2PS20 Q64578	GO_BP
Cluster1	inorganic ion homeostasis	11	100	32	361	1.24	0.245	A0A0G2K1Q7 A0A0G2K5C8 A0A0G2K9N9 D3ZQ55 F1LQX8 F1M589 P0DP29 P11507 P15791 Q2PS20 Q64578	GO_BP
Cluster1	inorganic ion transmembrane transport	8	100	21	361	1.38	0.196	A0A0G2K4U4 A0A0G2K5C8 A0A0G2K9N9 D3ZF54 F1LQX8 P11507 Q2PS20 Q64578	GO_BP
Cluster1	inositol phosphate metabolic process	1	100	2	361	1.8	0.478	P0DP29	GO_BP
Cluster1	inositol phosphate-mediated signaling	1	100	1	361	3.61	0.277	F1LQX8	GO_BP
Cluster1	insemination	1	100	1	361	3.61	0.277	F1LQX8	GO_BP
Cluster1	instar larval development	2	100	3	361	2.41	0.187	A0A0G2K719 A0A0G2KB98	GO_BP
Cluster1	instar larval or pupal development	8	100	19	361	1.52	0.121	A0A0G2K5C8 A0A0G2K719 A0A0G2K8P3 A0A0G2KB98 F1LN42 F1LQX8 G3V818 O08679	GO_BP
Cluster1	instar larval or pupal morphogenesis	8	100	19	361	1.52	0.121	A0A0G2K5C8 A0A0G2K719 A0A0G2K8P3 A0A0G2KB98 F1LN42 F1LQX8 G3V818 O08679	GO_BP
Cluster1	insulin receptor signaling pathway	1	100	2	361	1.8	0.478	A0A0G2KB98	GO_BP
Cluster1	insulin secretion	1	100	2	361	1.8	0.478	P11730	GO_BP
Cluster1	integrin-mediated signaling pathway	1	100	3	361	1.2	0.623	F1LSD3	GO_BP
Cluster1	interferon-gamma-mediated signaling pathway	5	100	5	361	3.61	0.00152	D3ZGF1 F1LUE2 F1M589 P11730 P15791	GO_BP
Cluster1	interleukin-12-mediated signaling pathway	1	100	3	361	1.2	0.623	A7VJC2	GO_BP
Cluster1	interleukin-27-mediated signaling pathway	1	100	1	361	3.61	0.277	P35565	GO_BP
Cluster1	interleukin-35-mediated signaling pathway	1	100	1	361	3.61	0.277	P35565	GO_BP
Cluster1	intermediate filament cytoskeleton organization	5	100	9	361	2.01	0.0706	F1M7P4 G3V7U2 G3V9G5 P15205 P31000	GO_BP
Cluster1	intermediate filament organization	1	100	4	361	0.9	0.729	P31000	GO_BP
Cluster1	intermediate filament polymerization	1	100	1	361	3.61	0.277	P31000	GO_BP
Cluster1	intermediate filament-based process	5	100	9	361	2.01	0.0706	F1M7P4 G3V7U2 G3V9G5 P15205 P31000	GO_BP
Cluster1	internal peptidyl-lysine acetylation	1	100	3	361	1.2	0.623	A0A0G2K3K2	GO_BP
Cluster1	internal protein amino acid acetylation	1	100	4	361	0.9	0.729	A0A0G2K3K2	GO_BP
Cluster1	intestinal stem cell homeostasis	3	100	3	361	3.61	0.0208	A0A0G2K9N9 P11507 Q64578	GO_BP
Cluster1	intracellular mRNA localization	1	100	3	361	1.2	0.623	O08679	GO_BP
Cluster1	intracellular protein transport	11	100	36	361	1.1	0.409	A0A0G2K4U4 A0A0G2K8P3 A0A0G2KB98 A7VJC2 F1LMW7 F1M589 G3V7U2 G3V836 G3V8L3 P63326 Q63448	GO_BP
Cluster1	intracellular receptor signaling pathway	3	100	7	361	1.55	0.3	A0A0G2K8P3 D4AB03 F1M589	GO_BP
Cluster1	intracellular signal transduction	20	100	61	361	1.18	0.206	A0A0G2JT68 A0A0G2K1Q7 A0A0G2K4U4 A0A0G2K5C8 A0A0G2K719 A0A0G2K9N9 A0A0G2KB98 D3ZF26 F1LQX8 F1LUE2 F1M589 G3V6S0 G3V836 O08679 P0DP29 P11507 P11730 P15791 Q2PS20 Q64578	GO_BP
Cluster1	intracellular transport	20	100	71	361	1.02	0.514	A0A0G2K1Q7 A0A0G2K4U4 A0A0G2K6R8 A0A0G2K8P3 A0A0G2K9N9 A0A0G2KB98 A7VJC2 F1LMW7 F1M589 F1M951 G3V6S0 G3V7U2 G3V836 G3V8L3 P11507 P15205 P63326 Q5XI81 Q63448 Q64578	GO_BP
Cluster1	intrinsic apoptotic signaling pathway	7	100	11	361	2.3	0.0125	A0A0G2JT68 A0A0G2K719 A0A0G2KB98 F1LQX8 F1M589 G3V836 Q64578	GO_BP
Cluster1	ion homeostasis	12	100	36	361	1.2	0.27	A0A0G2K1Q7 A0A0G2K5C8 A0A0G2K8P3 A0A0G2K9N9 D3ZQ55 F1LQX8 F1M589 P0DP29 P11507 P15791 Q2PS20 Q64578	GO_BP
Cluster1	ion transmembrane transport	9	100	26	361	1.25	0.271	A0A0G2K4U4 A0A0G2K5C8 A0A0G2K9N9 D3ZF54 F1LQX8 P0DP29 P11507 Q2PS20 Q64578	GO_BP
Cluster1	ion transport	14	100	39	361	1.3	0.153	A0A0G2JSM7 A0A0G2K4U4 A0A0G2K5C8 A0A0G2K9N9 D3ZF54 D3ZQ55 F1LQX8 F1LUE2 P0DP29 P11507 P11730 P15791 Q2PS20 Q64578	GO_BP
Cluster1	ionotropic glutamate receptor signaling pathway	1	100	2	361	1.8	0.478	P15791	GO_BP
Cluster1	iron coordination entity transport	1	100	1	361	3.61	0.277	A0A0G2K3G0	GO_BP
Cluster1	isoprenoid metabolic process	1	100	2	361	1.8	0.478	F1LTJ5	GO_BP
Cluster1	ketone biosynthetic process	1	100	1	361	3.61	0.277	Q6P6V0	GO_BP
Cluster1	kidney development	1	100	6	361	0.6	0.859	D3ZGF1	GO_BP
Cluster1	kidney epithelium development	1	100	3	361	1.2	0.623	D3ZGF1	GO_BP
Cluster1	kidney morphogenesis	1	100	1	361	3.61	0.277	D3ZGF1	GO_BP
Cluster1	killing of cells of another organism	1	100	3	361	1.2	0.623	A0A0G2K3G0	GO_BP
Cluster1	lamellipodium assembly	3	100	4	361	2.71	0.0663	A0A0G2JW01 F1LWK7 Q9QZM5	GO_BP
Cluster1	lamellipodium morphogenesis	1	100	1	361	3.61	0.277	Q9QZM5	GO_BP
Cluster1	lamellipodium organization	3	100	4	361	2.71	0.0663	A0A0G2JW01 F1LWK7 Q9QZM5	GO_BP
Cluster1	larval behavior	2	100	2	361	3.61	0.0762	F1LQX8 Q5XI81	GO_BP
Cluster1	larval chitin-based cuticle development	1	100	1	361	3.61	0.277	A0A0G2KB98	GO_BP
Cluster1	larval development	9	100	17	361	1.91	0.0216	A0A0G2K719 A0A0G2K9N9 A0A0G2KB98 D4A8A0 F1LTJ5 G3V6S0 O08679 P11507 Q64578	GO_BP
Cluster1	larval feeding behavior	1	100	1	361	3.61	0.277	F1LQX8	GO_BP
Cluster1	larval locomotory behavior	1	100	1	361	3.61	0.277	Q5XI81	GO_BP
Cluster1	learning	4	100	9	361	1.6	0.217	A0A0G2KB98 G3V7U2 P15205 Q5XI81	GO_BP
Cluster1	learning or memory	9	100	18	361	1.8	0.0332	A0A0G2KB98 F1LQX8 F1LUE2 G3V7U2 P11730 P15205 P15791 Q5XI81 Q6P6V0	GO_BP
Cluster1	left/right axis specification	1	100	1	361	3.61	0.277	A0A0G2KB98	GO_BP
Cluster1	left/right pattern formation	1	100	1	361	3.61	0.277	A0A0G2KB98	GO_BP
Cluster1	lens development in camera-type eye	1	100	1	361	3.61	0.277	P31000	GO_BP
Cluster1	lens fiber cell development	1	100	1	361	3.61	0.277	P31000	GO_BP
Cluster1	lens fiber cell differentiation	1	100	1	361	3.61	0.277	P31000	GO_BP
Cluster1	leukocyte activation	10	100	32	361	1.13	0.387	A0A0G2K719 A0A0G2K8P3 D3Z9K4 D3ZGF1 D3ZH41 D4AEH9 G3V836 P05197 P30835 Q6P6V0	GO_BP
Cluster1	leukocyte activation involved in immune response	8	100	24	361	1.2	0.335	A0A0G2K719 D3Z9K4 D3ZGF1 D3ZH41 D4AEH9 P05197 P30835 Q6P6V0	GO_BP
Cluster1	leukocyte aggregation	1	100	1	361	3.61	0.277	D3ZGF1	GO_BP
Cluster1	leukocyte cell-cell adhesion	1	100	1	361	3.61	0.277	D3ZGF1	GO_BP
Cluster1	leukocyte degranulation	8	100	22	361	1.31	0.24	A0A0G2K719 D3Z9K4 D3ZGF1 D3ZH41 D4AEH9 P05197 P30835 Q6P6V0	GO_BP
Cluster1	leukocyte mediated immunity	8	100	22	361	1.31	0.24	A0A0G2K719 D3Z9K4 D3ZGF1 D3ZH41 D4AEH9 P05197 P30835 Q6P6V0	GO_BP
Cluster1	leukocyte migration	1	100	3	361	1.2	0.623	D3ZGF1	GO_BP
Cluster1	leukocyte proliferation	1	100	2	361	1.8	0.478	G3V836	GO_BP
Cluster1	limb development	2	100	5	361	1.44	0.424	F1LSD3 G3V6D8	GO_BP
Cluster1	limb morphogenesis	1	100	3	361	1.2	0.623	G3V6D8	GO_BP
Cluster1	limbic system development	1	100	7	361	0.52	0.899	A0A0G2KB98	GO_BP
Cluster1	lipid biosynthetic process	3	100	11	361	0.98	0.628	A0A0G2K9N9 P11507 Q64578	GO_BP
Cluster1	lipid catabolic process	4	100	6	361	2.41	0.0522	A0A0G2K9N9 P11507 Q63448 Q64578	GO_BP
Cluster1	lipid homeostasis	1	100	4	361	0.9	0.729	F1LQX8	GO_BP
Cluster1	lipid localization	1	100	5	361	0.72	0.805	G3V836	GO_BP
Cluster1	lipid metabolic process	6	100	21	361	1.03	0.55	A0A0G2K9N9 F1LTJ5 G3V836 P11507 Q63448 Q64578	GO_BP
Cluster1	lipid modification	4	100	7	361	2.06	0.0961	A0A0G2K9N9 P11507 Q63448 Q64578	GO_BP
Cluster1	lipid oxidation	4	100	4	361	3.61	0.00563	A0A0G2K9N9 P11507 Q63448 Q64578	GO_BP
Cluster1	lipid transport	1	100	4	361	0.9	0.729	G3V836	GO_BP
Cluster1	lipopolysaccharide-mediated signaling pathway	1	100	1	361	3.61	0.277	Q9Z1W6	GO_BP
Cluster1	lipoprotein biosynthetic process	1	100	1	361	3.61	0.277	Q8K1Q0	GO_BP
Cluster1	lipoprotein metabolic process	1	100	1	361	3.61	0.277	Q8K1Q0	GO_BP
Cluster1	localization	57	100	180	361	1.14	0.0591	A0A0G2JSM7 A0A0G2JUP3 A0A0G2JW88 A0A0G2K1Q7 A0A0G2K3G0 A0A0G2K3K2 A0A0G2K4U4 A0A0G2K5C8 A0A0G2K6R8 A0A0G2K719 A0A0G2K8P3 A0A0G2K9N9 A0A0G2KB98 A7VJC2 D3Z9E1 D3Z9K4 D3ZF54 D3ZGF1 D3ZH41 D3ZQ55 D4A2V6 D4AEH9 F1LMW7 F1LN42 F1LQX8 F1LSD3 F1LTJ5 F1LUE2 F1M589 F1M951 G3V6E1 G3V6S0 G3V7U2 G3V818 G3V836 G3V8L3 O08679 O70593 O88588 P05197 P0DP29 P11507 P11730 P15205 P15791 P30835 P35565 P63326 Q2PS20 Q5XI…	GO_BP
Cluster1	localization of cell	12	100	40	361	1.08	0.429	A0A0G2K3K2 A0A0G2KB98 D3Z9E1 D3ZGF1 F1LSD3 F1LTJ5 F1M589 G3V818 O08679 P15205 Q5XI81 Q9QZM5	GO_BP
Cluster1	localization within membrane	2	100	7	361	1.03	0.622	G3V8L3 P15791	GO_BP
Cluster1	locomotion	20	100	60	361	1.2	0.181	A0A0G2JW01 A0A0G2K1Q7 A0A0G2K3K2 A0A0G2K8P3 A0A0G2KB98 D3Z9E1 D3ZGF1 D3ZQ55 D4A0F5 F1LSD3 F1LTJ5 F1LWK7 F1M589 G3V6S0 G3V818 O08679 P15205 Q2PS20 Q5XI81 Q9QZM5	GO_BP
Cluster1	locomotor rhythm	2	100	4	361	1.8	0.308	A0A0G2KB98 Q5XI81	GO_BP
Cluster1	locomotory behavior	7	100	16	361	1.58	0.121	A0A0G2K9N9 A0A0G2KB98 F1LQX8 G3V8L3 P11507 Q5XI81 Q64578	GO_BP
Cluster1	long-term memory	4	100	6	361	2.41	0.0522	F1LUE2 P11730 P15791 Q5XI81	GO_BP
Cluster1	long-term strengthening of neuromuscular junction	1	100	1	361	3.61	0.277	G3V6S0	GO_BP
Cluster1	long-term synaptic potentiation	2	100	3	361	2.41	0.187	F1LQX8 F1LUE2	GO_BP
Cluster1	lung development	1	100	4	361	0.9	0.729	A7VJC2	GO_BP
Cluster1	lymphocyte activation	1	100	8	361	0.45	0.928	A0A0G2K8P3	GO_BP
Cluster1	lysosomal transport	2	100	5	361	1.44	0.424	A0A0G2K8P3 G3V836	GO_BP
Cluster1	mRNA catabolic process	2	100	8	361	0.9	0.699	D3ZF26 P63326	GO_BP
Cluster1	mRNA destabilization	1	100	2	361	1.8	0.478	Q32PX7	GO_BP
Cluster1	mRNA export from nucleus	1	100	5	361	0.72	0.805	A7VJC2	GO_BP
Cluster1	mRNA metabolic process	6	100	27	361	0.8	0.81	A0A0G2K2M9 A7VJC2 D3ZF26 P63326 Q32PX7 Q6URK4	GO_BP
Cluster1	mRNA processing	4	100	19	361	0.76	0.822	A0A0G2K2M9 A7VJC2 Q32PX7 Q6URK4	GO_BP
Cluster1	mRNA splicing, via spliceosome	3	100	18	361	0.6	0.917	A0A0G2K2M9 A7VJC2 Q6URK4	GO_BP
Cluster1	mRNA transport	3	100	8	361	1.35	0.389	A7VJC2 Q5XI81 Q6URK4	GO_BP
Cluster1	macroautophagy	1	100	4	361	0.9	0.729	D4A702	GO_BP
Cluster1	macromolecule biosynthetic process	9	100	40	361	0.81	0.833	A0A0G2K719 D3ZF26 F1LN59 F1LTJ5 P05197 P35565 P63326 Q32PX7 Q8K1Q0	GO_BP
Cluster1	macromolecule catabolic process	11	100	33	361	1.2	0.284	A0A0G2K8P3 D3ZF26 D3ZGF1 D3ZVQ0 D4AEH9 F1LTJ5 F1M589 F1M951 G3V836 O70593 P63326	GO_BP
Cluster1	macromolecule localization	29	100	93	361	1.13	0.229	A0A0G2JUP3 A0A0G2K1Q7 A0A0G2K3K2 A0A0G2K4U4 A0A0G2K6R8 A0A0G2K719 A0A0G2K8P3 A0A0G2KB98 A7VJC2 D4A2V6 F1LMW7 F1LN42 F1M589 F1M951 G3V6S0 G3V7U2 G3V836 G3V8L3 O08679 O70593 O88588 P0DP29 P11730 P35565 P63326 Q5XI81 Q63448 Q6URK4 Q9QZ86	GO_BP
Cluster1	macromolecule metabolic process	40	100	140	361	1.03	0.43	A0A0G2JSM7 A0A0G2JUP3 A0A0G2K2M9 A0A0G2K3K2 A0A0G2K6R8 A0A0G2K719 A0A0G2K8P3 A0A0G2K8R3 A0A0G2KB98 A7VJC2 D3ZF26 D3ZGF1 D3ZH41 D3ZVQ0 D4A8A0 D4AAI5 D4AEH9 F1LM55 F1LN59 F1LTJ5 F1LUE2 F1M589 F1M8F6 F1M951 G3V6D8 G3V6S0 G3V836 O08679 O70593 P05197 P0DP29 P11730 P15791 P35565 P63326 Q32PX7 Q6URK4 Q8K1Q0 Q9QZ86 Q9QZM5	GO_BP
Cluster1	macromolecule modification	22	100	77	361	1.03	0.476	A0A0G2JUP3 A0A0G2K3K2 A0A0G2K8P3 A0A0G2K8R3 A0A0G2KB98 D3ZH41 D3ZVQ0 D4A8A0 D4AAI5 F1LUE2 F1M589 F1M8F6 F1M951 G3V6D8 G3V6S0 O08679 P0DP29 P11730 P15791 Q8K1Q0 Q9QZ86 Q9QZM5	GO_BP
Cluster1	macrophage activation	1	100	2	361	1.8	0.478	G3V836	GO_BP
Cluster1	macrophage fusion	1	100	1	361	3.61	0.277	D3ZGF1	GO_BP
Cluster1	macrophage proliferation	1	100	1	361	3.61	0.277	G3V836	GO_BP
Cluster1	magnesium ion homeostasis	1	100	3	361	1.2	0.623	A0A0G2K1Q7	GO_BP
Cluster1	maintenance of apical/basal cell polarity	1	100	1	361	3.61	0.277	F1LTJ5	GO_BP
Cluster1	maintenance of cell number	4	100	6	361	2.41	0.0522	A0A0G2K719 A0A0G2KB98 A7VJC2 Q6URK4	GO_BP
Cluster1	maintenance of cell polarity	2	100	2	361	3.61	0.0762	A0A0G2KB98 F1LTJ5	GO_BP
Cluster1	maintenance of location	5	100	13	361	1.39	0.276	A0A0G2K1Q7 A0A0G2K3K2 F1LN42 F1M589 Q64578	GO_BP
Cluster1	maintenance of location in cell	5	100	11	361	1.64	0.159	A0A0G2K1Q7 A0A0G2K3K2 F1LN42 F1M589 Q64578	GO_BP
Cluster1	maintenance of mitochondrion location	1	100	1	361	3.61	0.277	Q64578	GO_BP
Cluster1	maintenance of organelle location	1	100	1	361	3.61	0.277	Q64578	GO_BP
Cluster1	maintenance of presynaptic active zone structure	1	100	1	361	3.61	0.277	G3V6S0	GO_BP
Cluster1	maintenance of protein localization in organelle	1	100	4	361	0.9	0.729	F1M589	GO_BP
Cluster1	maintenance of protein location	4	100	10	361	1.44	0.288	A0A0G2K1Q7 A0A0G2K3K2 F1LN42 F1M589	GO_BP
Cluster1	maintenance of protein location in cell	4	100	9	361	1.6	0.217	A0A0G2K1Q7 A0A0G2K3K2 F1LN42 F1M589	GO_BP
Cluster1	maintenance of protein location in membrane	1	100	1	361	3.61	0.277	A0A0G2K1Q7	GO_BP
Cluster1	maintenance of protein location in nucleus	1	100	4	361	0.9	0.729	F1M589	GO_BP
Cluster1	maintenance of protein location in plasma membrane	1	100	1	361	3.61	0.277	A0A0G2K1Q7	GO_BP
Cluster1	maintenance of synapse structure	1	100	1	361	3.61	0.277	G3V6S0	GO_BP
Cluster1	male courtship behavior	4	100	4	361	3.61	0.00563	F1LUE2 P11730 P15791 Q5XI81	GO_BP
Cluster1	male gamete generation	5	100	20	361	0.9	0.694	A0A0G2K3K2 A0A0G2K719 G3V8L3 Q32PX7 Q5XI81	GO_BP
Cluster1	male germ-line stem cell population maintenance	1	100	1	361	3.61	0.277	A0A0G2K719	GO_BP
Cluster1	male gonad development	1	100	4	361	0.9	0.729	A7VJC2	GO_BP
Cluster1	male mating behavior	5	100	6	361	3.01	0.00707	F1LQX8 F1LUE2 P11730 P15791 Q5XI81	GO_BP
Cluster1	male meiosis cytokinesis	1	100	1	361	3.61	0.277	G3V8L3	GO_BP
Cluster1	male meiotic nuclear division	1	100	2	361	1.8	0.478	G3V8L3	GO_BP
Cluster1	male sex differentiation	1	100	5	361	0.72	0.805	A7VJC2	GO_BP
Cluster1	mammary gland development	1	100	4	361	0.9	0.729	F1M589	GO_BP
Cluster1	mammary gland duct morphogenesis	1	100	2	361	1.8	0.478	F1M589	GO_BP
Cluster1	mammary gland epithelium development	1	100	3	361	1.2	0.623	F1M589	GO_BP
Cluster1	mammary gland morphogenesis	1	100	3	361	1.2	0.623	F1M589	GO_BP
Cluster1	masculinization of hermaphroditic germ-line	1	100	1	361	3.61	0.277	A0A0G2K719	GO_BP
Cluster1	maternal placenta development	1	100	2	361	1.8	0.478	P31000	GO_BP
Cluster1	maternal process involved in female pregnancy	1	100	2	361	1.8	0.478	P31000	GO_BP
Cluster1	mating	5	100	6	361	3.01	0.00707	F1LQX8 F1LUE2 P11730 P15791 Q5XI81	GO_BP
Cluster1	mating behavior	5	100	6	361	3.01	0.00707	F1LQX8 F1LUE2 P11730 P15791 Q5XI81	GO_BP
Cluster1	mature ribosome assembly	1	100	1	361	3.61	0.277	A0A0G2K719	GO_BP
Cluster1	medium-term memory	4	100	4	361	3.61	0.00563	F1LUE2 P11730 P15791 Q5XI81	GO_BP
Cluster1	megakaryocyte development	1	100	1	361	3.61	0.277	Q9QZM5	GO_BP
Cluster1	megakaryocyte differentiation	1	100	1	361	3.61	0.277	Q9QZM5	GO_BP
Cluster1	meiosis I cell cycle process	1	100	3	361	1.2	0.623	G3V8L3	GO_BP
Cluster1	meiosis I cytokinesis	1	100	1	361	3.61	0.277	G3V8L3	GO_BP
Cluster1	meiosis II cell cycle process	1	100	1	361	3.61	0.277	A0A0G2K3K2	GO_BP
Cluster1	meiosis II cytokinesis	1	100	1	361	3.61	0.277	A0A0G2K3K2	GO_BP
Cluster1	meiotic cell cycle	3	100	7	361	1.55	0.3	A0A0G2K3K2 A0A0G2KB98 G3V8L3	GO_BP
Cluster1	meiotic cell cycle process	3	100	7	361	1.55	0.3	A0A0G2K3K2 A0A0G2KB98 G3V8L3	GO_BP
Cluster1	meiotic cytokinesis	2	100	3	361	2.41	0.187	A0A0G2K3K2 G3V8L3	GO_BP
Cluster1	meiotic nuclear division	2	100	4	361	1.8	0.308	A0A0G2KB98 G3V8L3	GO_BP
Cluster1	membrane assembly	2	100	3	361	2.41	0.187	A0A0G2K1Q7 G3V6S0	GO_BP
Cluster1	membrane biogenesis	2	100	3	361	2.41	0.187	A0A0G2K1Q7 G3V6S0	GO_BP
Cluster1	membrane invagination	1	100	2	361	1.8	0.478	A0A0G2KB98	GO_BP
Cluster1	membrane organization	13	100	45	361	1.04	0.487	A0A0G2K1Q7 A0A0G2K3K2 A0A0G2KB98 G3V6S0 G3V836 G3V8L3 O70593 P0DP29 P11507 P15791 Q5XI81 Q64578 Q8K1Q0	GO_BP
Cluster1	memory	6	100	13	361	1.67	0.118	F1LQX8 F1LUE2 G3V7U2 P11730 P15791 Q5XI81	GO_BP
Cluster1	mesenchymal cell differentiation	1	100	9	361	0.4	0.948	A0A0G2KB98	GO_BP
Cluster1	mesenchyme development	2	100	11	361	0.66	0.857	A0A0G2K8P3 A0A0G2KB98	GO_BP
Cluster1	mesoderm development	2	100	5	361	1.44	0.424	F1LSD3 Q6P6V0	GO_BP
Cluster1	mesoderm formation	2	100	3	361	2.41	0.187	F1LSD3 Q6P6V0	GO_BP
Cluster1	mesoderm morphogenesis	2	100	3	361	2.41	0.187	F1LSD3 Q6P6V0	GO_BP
Cluster1	mesodermal cell differentiation	1	100	1	361	3.61	0.277	F1LSD3	GO_BP
Cluster1	mesonephric epithelium development	1	100	1	361	3.61	0.277	D3ZGF1	GO_BP
Cluster1	mesonephric tubule development	1	100	1	361	3.61	0.277	D3ZGF1	GO_BP
Cluster1	mesonephric tubule morphogenesis	1	100	1	361	3.61	0.277	D3ZGF1	GO_BP
Cluster1	mesonephros development	1	100	1	361	3.61	0.277	D3ZGF1	GO_BP
Cluster1	metabolic process	50	100	188	361	0.96	0.728	A0A0G2JSM7 A0A0G2JUP3 A0A0G2K2M9 A0A0G2K3K2 A0A0G2K6R8 A0A0G2K719 A0A0G2K8P3 A0A0G2K8R3 A0A0G2K9N9 A0A0G2KB98 A7VJC2 B0BNE5 D3ZF26 D3ZGF1 D3ZH41 D3ZVQ0 D4A702 D4A8A0 D4AAI5 D4AEH9 F1LM55 F1LN59 F1LSD3 F1LTJ5 F1LUE2 F1M589 F1M8F6 F1M951 G3V6D8 G3V6S0 G3V836 G3V8B0 O08679 O70593 P05197 P0DP29 P11507 P11730 P15791 P30835 P35565 P63326 Q32PX7 Q63448 Q64578 Q6P6V0 Q6URK4 Q8K1Q0 Q9QZ86 Q9QZM5	GO_BP
Cluster1	metal ion homeostasis	11	100	28	361	1.42	0.116	A0A0G2K1Q7 A0A0G2K5C8 A0A0G2K9N9 D3ZQ55 F1LQX8 F1M589 P0DP29 P11507 P15791 Q2PS20 Q64578	GO_BP
Cluster1	metal ion transport	11	100	25	361	1.59	0.0528	A0A0G2K4U4 A0A0G2K5C8 A0A0G2K9N9 D3ZQ55 F1LQX8 F1LUE2 P11507 P11730 P15791 Q2PS20 Q64578	GO_BP
Cluster1	metamorphosis	8	100	19	361	1.52	0.121	A0A0G2K5C8 A0A0G2K719 A0A0G2K8P3 A0A0G2KB98 F1LN42 F1LQX8 G3V818 O08679	GO_BP
Cluster1	methylglyoxal biosynthetic process	1	100	1	361	3.61	0.277	Q6P6V0	GO_BP
Cluster1	methylglyoxal metabolic process	1	100	1	361	3.61	0.277	Q6P6V0	GO_BP
Cluster1	miRNA metabolic process	1	100	1	361	3.61	0.277	Q32PX7	GO_BP
Cluster1	miRNA transport	1	100	1	361	3.61	0.277	A7VJC2	GO_BP
Cluster1	microglial cell activation	1	100	2	361	1.8	0.478	G3V836	GO_BP
Cluster1	microglial cell proliferation	1	100	1	361	3.61	0.277	G3V836	GO_BP
Cluster1	microtubule bundle formation	3	100	6	361	1.8	0.213	G3V7U2 P15205 Q5XI81	GO_BP
Cluster1	microtubule cytoskeleton organization	8	100	36	361	0.8	0.834	A0A0G2JW88 A0A0G2KB98 F1M951 G3V7U2 G3V8L3 O08679 P15205 Q5XI81	GO_BP
Cluster1	microtubule sliding	1	100	1	361	3.61	0.277	A0A0G2JW88	GO_BP
Cluster1	microtubule-based movement	4	100	13	361	1.11	0.507	A0A0G2JW88 G3V7U2 G3V8L3 P15205	GO_BP
Cluster1	microtubule-based process	8	100	39	361	0.74	0.897	A0A0G2JW88 A0A0G2KB98 F1M951 G3V7U2 G3V8L3 O08679 P15205 Q5XI81	GO_BP
Cluster1	microtubule-based protein transport	1	100	1	361	3.61	0.277	G3V7U2	GO_BP
Cluster1	microtubule-based transport	3	100	12	361	0.9	0.692	G3V7U2 G3V8L3 P15205	GO_BP
Cluster1	mitochondrial calcium ion homeostasis	1	100	2	361	1.8	0.478	Q64578	GO_BP
Cluster1	mitochondrial membrane organization	4	100	8	361	1.8	0.152	A0A0G2KB98 P0DP29 P15791 Q8K1Q0	GO_BP
Cluster1	mitochondrial transport	3	100	8	361	1.35	0.389	A0A0G2KB98 P15791 Q8K1Q0	GO_BP
Cluster1	mitochondrion disassembly	1	100	2	361	1.8	0.478	O08679	GO_BP
Cluster1	mitochondrion localization	3	100	6	361	1.8	0.213	O08679 P15205 Q64578	GO_BP
Cluster1	mitochondrion organization	8	100	22	361	1.31	0.24	A0A0G2KB98 F1LM55 G3V836 O08679 P0DP29 P15791 Q64578 Q8K1Q0	GO_BP
Cluster1	mitochondrion transport along microtubule	1	100	2	361	1.8	0.478	P15205	GO_BP
Cluster1	mitotic DNA damage checkpoint signaling	2	100	2	361	3.61	0.0762	D3ZF26 F1M589	GO_BP
Cluster1	mitotic DNA integrity checkpoint signaling	2	100	3	361	2.41	0.187	D3ZF26 F1M589	GO_BP
Cluster1	mitotic G1 DNA damage checkpoint signaling	2	100	2	361	3.61	0.0762	D3ZF26 F1M589	GO_BP
Cluster1	mitotic G1/S transition checkpoint signaling	2	100	2	361	3.61	0.0762	D3ZF26 F1M589	GO_BP
Cluster1	mitotic cell cycle	15	100	38	361	1.43	0.0669	A0A0G2JW88 A0A0G2K1Q7 A0A0G2K3K2 A0A0G2K719 A0A0G2KB98 D3ZF26 D4A0F5 F1LUE2 F1M589 G3V6S0 G3V8L3 P0DP29 P11730 P15791 Q5XI81	GO_BP
Cluster1	mitotic cell cycle checkpoint signaling	2	100	5	361	1.44	0.424	D3ZF26 F1M589	GO_BP
Cluster1	mitotic cell cycle phase transition	4	100	13	361	1.11	0.507	F1LUE2 P0DP29 P11730 P15791	GO_BP
Cluster1	mitotic cell cycle process	14	100	33	361	1.53	0.0411	A0A0G2JW88 A0A0G2K1Q7 A0A0G2K3K2 A0A0G2K719 A0A0G2KB98 D3ZF26 D4A0F5 F1LUE2 F1M589 G3V6S0 G3V8L3 P0DP29 P11730 P15791	GO_BP
Cluster1	mitotic cell cycle, embryonic	1	100	1	361	3.61	0.277	Q5XI81	GO_BP
Cluster1	mitotic cytokinesis	4	100	5	361	2.89	0.0221	A0A0G2K1Q7 A0A0G2K3K2 D4A0F5 G3V6S0	GO_BP
Cluster1	mitotic nuclear division	1	100	8	361	0.45	0.928	A0A0G2K719	GO_BP
Cluster1	mitotic nuclear membrane reassembly	1	100	2	361	1.8	0.478	G3V8L3	GO_BP
Cluster1	mitotic sister chromatid segregation	1	100	6	361	0.6	0.859	A0A0G2K719	GO_BP
Cluster1	mitotic spindle organization	1	100	9	361	0.4	0.948	A0A0G2JW88	GO_BP
Cluster1	modification-dependent protein catabolic process	5	100	13	361	1.39	0.276	A0A0G2K8P3 D3ZVQ0 F1M589 F1M951 O70593	GO_BP
Cluster1	modulation by host of symbiont process	1	100	3	361	1.2	0.623	P0DP29	GO_BP
Cluster1	modulation of chemical synaptic transmission	12	100	24	361	1.8	0.0138	A0A0G2KB98 F1LQX8 F1LUE2 G3V6S0 G3V7U2 P0DP29 P11507 P11730 P15205 P15791 Q5XI81 Q64578	GO_BP
Cluster1	modulation of excitatory postsynaptic potential	1	100	3	361	1.2	0.623	A0A0G2KB98	GO_BP
Cluster1	modulation of process of another organism	2	100	4	361	1.8	0.308	A0A0G2K3G0 P0DP29	GO_BP
Cluster1	molting cycle	2	100	3	361	2.41	0.187	A0A0G2KB98 F1LQX8	GO_BP
Cluster1	molting cycle, chitin-based cuticle	2	100	2	361	3.61	0.0762	A0A0G2KB98 F1LQX8	GO_BP
Cluster1	monocarboxylic acid biosynthetic process	2	100	11	361	0.66	0.857	P30835 Q6P6V0	GO_BP
Cluster1	monocarboxylic acid catabolic process	4	100	4	361	3.61	0.00563	A0A0G2K9N9 P11507 Q63448 Q64578	GO_BP
Cluster1	monocarboxylic acid metabolic process	6	100	15	361	1.44	0.21	A0A0G2K9N9 P11507 P30835 Q63448 Q64578 Q6P6V0	GO_BP
Cluster1	monocyte aggregation	1	100	1	361	3.61	0.277	D3ZGF1	GO_BP
Cluster1	monosaccharide biosynthetic process	1	100	6	361	0.6	0.859	Q6P6V0	GO_BP
Cluster1	monosaccharide catabolic process	2	100	9	361	0.8	0.763	P30835 Q6P6V0	GO_BP
Cluster1	monosaccharide metabolic process	2	100	9	361	0.8	0.763	P30835 Q6P6V0	GO_BP
Cluster1	monovalent inorganic cation homeostasis	1	100	3	361	1.2	0.623	P15791	GO_BP
Cluster1	morphogenesis of a branching epithelium	3	100	7	361	1.55	0.3	D3ZGF1 F1M589 G3V8L3	GO_BP
Cluster1	morphogenesis of a branching structure	3	100	7	361	1.55	0.3	D3ZGF1 F1M589 G3V8L3	GO_BP
Cluster1	morphogenesis of a polarized epithelium	2	100	5	361	1.44	0.424	O08679 Q9QZM5	GO_BP
Cluster1	morphogenesis of an epithelial sheet	1	100	5	361	0.72	0.805	D3ZGF1	GO_BP
Cluster1	morphogenesis of an epithelium	11	100	30	361	1.32	0.174	A0A0G2K5C8 A0A0G2K8P3 A0A0G2KB98 D3ZGF1 F1LN42 F1M589 G3V818 G3V8L3 O08679 Q8K1Q0 Q9QZM5	GO_BP
Cluster1	morphogenesis of embryonic epithelium	1	100	7	361	0.52	0.899	Q8K1Q0	GO_BP
Cluster1	morphogenesis of follicular epithelium	1	100	4	361	0.9	0.729	Q9QZM5	GO_BP
Cluster1	motor neuron axon guidance	1	100	1	361	3.61	0.277	F1LTJ5	GO_BP
Cluster1	movement of cell or subcellular component	35	100	84	361	1.5	0.00113	A0A096MK15 A0A0G2JW01 A0A0G2JW88 A0A0G2K0N9 A0A0G2K1Q7 A0A0G2K3K2 A0A0G2K7Q0 A0A0G2K8P3 A0A0G2KB98 D3Z9E1 D3ZA38 D3ZGF1 F1LSD3 F1LTJ5 F1LWK7 F1M1J2 F1M589 F1M8F6 G3V6D8 G3V6E1 G3V6S0 G3V7U2 G3V818 G3V8B0 G3V8L3 O08679 P04692 P15205 P15791 P31000 P58775 Q5XI81 Q8R4I6 Q923Z2 Q9QZM5	GO_BP
Cluster1	mucopolysaccharide metabolic process	1	100	2	361	1.8	0.478	D3ZGF1	GO_BP
Cluster1	multi-multicellular organism process	3	100	9	361	1.2	0.475	F1LQX8 F1LSD3 P31000	GO_BP
Cluster1	multi-organism cellular process	1	100	2	361	1.8	0.478	A0A0G2K3G0	GO_BP
Cluster1	multi-organism reproductive process	21	100	60	361	1.26	0.111	A0A0G2K3K2 A0A0G2K5C8 A0A0G2K719 A0A0G2K9N9 A0A0G2KB98 A7VJC2 F1LQX8 F1LSD3 F1LUE2 F1M951 G3V8L3 O08679 P11507 P11730 P15791 P31000 Q32PX7 Q5XI81 Q64578 Q6URK4 Q9QZM5	GO_BP
Cluster1	multicellular organism aging	5	100	14	361	1.29	0.34	A0A0G2K9N9 G3V8L3 P11507 P63326 Q64578	GO_BP
Cluster1	multicellular organism development	63	100	217	361	1.05	0.284	A0A096MK15 A0A0G2JSM7 A0A0G2JW01 A0A0G2JW88 A0A0G2K1Q7 A0A0G2K2T1 A0A0G2K3K2 A0A0G2K4U4 A0A0G2K5C8 A0A0G2K719 A0A0G2K781 A0A0G2K8P3 A0A0G2K9N9 A0A0G2KB98 A7VJC2 D3Z9E1 D3ZGF1 D3ZJB1 D3ZM27 D3ZQ55 D3ZVQ0 D4A0F5 D4A8A0 F1LMW7 F1LN42 F1LN59 F1LQX8 F1LSD3 F1LTJ5 F1LUE2 F1LWK7 F1M1J2 F1M589 F1M8F6 F1M951 G3V6D8 G3V6S0 G3V7U2 G3V818 G3V836 G3V8B0 G3V8L3 O08679 P04466 P04692 P05197 P11507 P11730 P15205 …	GO_BP
Cluster1	multicellular organism growth	1	100	4	361	0.9	0.729	A0A0G2JSM7	GO_BP
Cluster1	multicellular organism reproduction	22	100	60	361	1.32	0.0638	A0A0G2K3K2 A0A0G2K5C8 A0A0G2K719 A0A0G2K9N9 A0A0G2KB98 A7VJC2 D4A0F5 F1LQX8 F1LUE2 F1M951 G3V836 G3V8L3 O08679 P11507 P11730 P15791 P31000 Q32PX7 Q5XI81 Q64578 Q6URK4 Q9QZM5	GO_BP
Cluster1	multicellular organismal homeostasis	3	100	12	361	0.9	0.692	A0A0G2JSM7 G3V7U2 P35565	GO_BP
Cluster1	multicellular organismal movement	9	100	14	361	2.32	0.00391	A0A0G2K0N9 D4A2V6 F1LQX8 F1M8F6 G3V6D8 G3V7U2 G3V8B0 G3V9G5 P05197	GO_BP
Cluster1	multicellular organismal process	75	100	258	361	1.05	0.216	A0A096MK15 A0A0G2JSM7 A0A0G2JW01 A0A0G2JW88 A0A0G2K0N9 A0A0G2K1Q7 A0A0G2K2T1 A0A0G2K3G0 A0A0G2K3K2 A0A0G2K4U4 A0A0G2K5C8 A0A0G2K719 A0A0G2K781 A0A0G2K7Q0 A0A0G2K8P3 A0A0G2K9N9 A0A0G2KB98 A7VJC2 D3Z9E1 D3ZA38 D3ZGF1 D3ZJB1 D3ZM27 D3ZQ55 D3ZVQ0 D4A0F5 D4A2V6 D4A8A0 F1LMW7 F1LN42 F1LN59 F1LQX8 F1LRV9 F1LSD3 F1LTJ5 F1LUE2 F1LWK7 F1M1J2 F1M589 F1M8F6 F1M951 G3V6D8 G3V6E1 G3V6S0 G3V7U2 G3V818 G3V836 G3…	GO_BP
Cluster1	multicellular organismal reproductive process	22	100	60	361	1.32	0.0638	A0A0G2K3K2 A0A0G2K5C8 A0A0G2K719 A0A0G2K9N9 A0A0G2KB98 A7VJC2 D4A0F5 F1LQX8 F1LUE2 F1M951 G3V836 G3V8L3 O08679 P11507 P11730 P15791 P31000 Q32PX7 Q5XI81 Q64578 Q6URK4 Q9QZM5	GO_BP
Cluster1	multicellular organismal signaling	2	100	6	361	1.2	0.53	A0A0G2K1Q7 P15791	GO_BP
Cluster1	muscle adaptation	5	100	7	361	2.58	0.0193	F1M8F6 G3V8B0 P11507 Q64578 Q8R4I6	GO_BP
Cluster1	muscle atrophy	1	100	1	361	3.61	0.277	Q8R4I6	GO_BP
Cluster1	muscle attachment	2	100	6	361	1.2	0.53	G3V818 Q9QZM5	GO_BP
Cluster1	muscle cell cellular homeostasis	1	100	6	361	0.6	0.859	G3V6S0	GO_BP
Cluster1	muscle cell development	14	100	40	361	1.26	0.181	A0A0G2JUP3 A0A0G2K1Q7 A0A0G2K3K2 A0A0G2K7Q0 D3ZA38 F1LTJ5 G3V6D8 G3V818 G3V8L3 P04692 P11507 P15791 Q64578 Q923Z2	GO_BP
Cluster1	muscle cell differentiation	17	100	52	361	1.18	0.239	A0A0G2JUP3 A0A0G2K1Q7 A0A0G2K3K2 A0A0G2K5C8 A0A0G2K7Q0 A0A0G2KB98 D3ZA38 F1LTJ5 G3V6D8 G3V818 G3V8L3 P04692 P11507 P15791 P30835 Q64578 Q923Z2	GO_BP
Cluster1	muscle cell migration	1	100	4	361	0.9	0.729	G3V818	GO_BP
Cluster1	muscle contraction	28	100	58	361	1.74	0.00021	A0A096MK15 A0A0G2K0N9 A0A0G2K1Q7 A0A0G2K4U4 A0A0G2K7Q0 A0A0G2K8P3 D3ZA38 D3ZM27 D3ZQ55 D4A2V6 F1LQX8 F1LRV9 F1M1J2 F1M8F6 G3V6D8 G3V6E1 G3V8B0 G3V9G5 P04466 P04692 P05197 P0DP29 P15791 P31000 P58775 Q2PS20 Q8R4I6 Q923Z2	GO_BP
Cluster1	muscle filament sliding	14	100	20	361	2.53	6.19e-05	A0A096MK15 A0A0G2K0N9 A0A0G2K7Q0 D3ZA38 F1M1J2 F1M8F6 G3V6D8 G3V6E1 G3V8B0 P04692 P31000 P58775 Q8R4I6 Q923Z2	GO_BP
Cluster1	muscle hypertrophy	5	100	9	361	2.01	0.0706	F1M8F6 G3V8B0 P11507 P15791 Q64578	GO_BP
Cluster1	muscle hypertrophy in response to stress	4	100	4	361	3.61	0.00563	F1M8F6 G3V8B0 P11507 Q64578	GO_BP
Cluster1	muscle organ development	17	100	41	361	1.5	0.0312	A0A096MK15 A0A0G2K3K2 D3ZM27 D3ZQ55 F1LTJ5 F1M1J2 F1M8F6 G3V6D8 G3V818 G3V8B0 G3V8L3 P04466 P04692 P05197 Q5XI81 Q923Z2 Q9QZM5	GO_BP
Cluster1	muscle organ morphogenesis	6	100	8	361	2.71	0.00677	F1LTJ5 F1M8F6 G3V8B0 G3V8L3 P04692 Q923Z2	GO_BP
Cluster1	muscle structure development	29	100	83	361	1.26	0.0634	A0A096MK15 A0A0G2JUP3 A0A0G2K1Q7 A0A0G2K3K2 A0A0G2K5C8 A0A0G2K7Q0 A0A0G2KB98 D3ZA38 D3ZM27 D3ZQ55 F1LRV9 F1LTJ5 F1M1J2 F1M8F6 G3V6D8 G3V818 G3V8B0 G3V8L3 P04466 P04692 P05197 P11507 P15791 P30835 Q4V7E8 Q5XI81 Q64578 Q923Z2 Q9QZM5	GO_BP
Cluster1	muscle system process	31	100	65	361	1.72	0.000112	A0A096MK15 A0A0G2K0N9 A0A0G2K1Q7 A0A0G2K4U4 A0A0G2K7Q0 A0A0G2K8P3 A0A0G2K9N9 D3ZA38 D3ZM27 D3ZQ55 D4A2V6 F1LQX8 F1LRV9 F1M1J2 F1M8F6 G3V6D8 G3V6E1 G3V8B0 G3V9G5 P04466 P04692 P05197 P0DP29 P11507 P15791 P31000 P58775 Q2PS20 Q64578 Q8R4I6 Q923Z2	GO_BP
Cluster1	muscle thin filament assembly	1	100	1	361	3.61	0.277	A0A0G2K3K2	GO_BP
Cluster1	muscle tissue development	11	100	36	361	1.1	0.409	A0A0G2K3K2 D3ZM27 F1LMW7 F1M8F6 G3V8B0 G3V8L3 P04466 P04692 P05197 P15791 Q923Z2	GO_BP
Cluster1	muscle tissue morphogenesis	5	100	7	361	2.58	0.0193	F1M8F6 G3V8B0 G3V8L3 P04692 Q923Z2	GO_BP
Cluster1	musculoskeletal movement	9	100	14	361	2.32	0.00391	A0A0G2K0N9 D4A2V6 F1LQX8 F1M8F6 G3V6D8 G3V7U2 G3V8B0 G3V9G5 P05197	GO_BP
Cluster1	mushroom body development	2	100	4	361	1.8	0.308	F1LQX8 Q5XI81	GO_BP
Cluster1	myelin maintenance	1	100	2	361	1.8	0.478	G3V836	GO_BP
Cluster1	myelination	1	100	5	361	0.72	0.805	G3V836	GO_BP
Cluster1	myeloid cell development	1	100	3	361	1.2	0.623	Q9QZM5	GO_BP
Cluster1	myeloid cell differentiation	3	100	6	361	1.8	0.213	A0A0G2JSM7 F1M589 Q9QZM5	GO_BP
Cluster1	myeloid cell homeostasis	2	100	6	361	1.2	0.53	A0A0G2JSM7 Q6P6V0	GO_BP
Cluster1	myeloid leukocyte activation	9	100	24	361	1.35	0.189	A0A0G2K719 D3Z9K4 D3ZGF1 D3ZH41 D4AEH9 G3V836 P05197 P30835 Q6P6V0	GO_BP
Cluster1	myeloid leukocyte mediated immunity	8	100	22	361	1.31	0.24	A0A0G2K719 D3Z9K4 D3ZGF1 D3ZH41 D4AEH9 P05197 P30835 Q6P6V0	GO_BP
Cluster1	myoblast fusion	2	100	9	361	0.8	0.763	A0A0G2KB98 P30835	GO_BP
Cluster1	myofibril assembly	8	100	23	361	1.26	0.286	A0A0G2JUP3 A0A0G2K3K2 A0A0G2K7Q0 D3ZA38 F1LTJ5 G3V6D8 P04692 Q923Z2	GO_BP
Cluster1	myosin filament assembly	2	100	6	361	1.2	0.53	A0A0G2K7Q0 D3ZA38	GO_BP
Cluster1	myosin filament organization	2	100	6	361	1.2	0.53	A0A0G2K7Q0 D3ZA38	GO_BP
Cluster1	myotube cell development	1	100	5	361	0.72	0.805	A0A0G2K3K2	GO_BP
Cluster1	myotube differentiation	4	100	14	361	1.03	0.574	A0A0G2K3K2 A0A0G2K5C8 A0A0G2KB98 P30835	GO_BP
Cluster1	nail development	1	100	1	361	3.61	0.277	F1LSD3	GO_BP
Cluster1	ncRNA metabolic process	3	100	8	361	1.35	0.389	A7VJC2 Q32PX7 Q9QZ86	GO_BP
Cluster1	ncRNA processing	2	100	5	361	1.44	0.424	A7VJC2 Q9QZ86	GO_BP
Cluster1	negative adaptation of signaling pathway	1	100	1	361	3.61	0.277	F1LUE2	GO_BP
Cluster1	negative regulation of ATP biosynthetic process	1	100	1	361	3.61	0.277	Q8R4I6	GO_BP
Cluster1	negative regulation of ATP metabolic process	1	100	1	361	3.61	0.277	Q8R4I6	GO_BP
Cluster1	negative regulation of B cell apoptotic process	1	100	1	361	3.61	0.277	D3ZGF1	GO_BP
Cluster1	negative regulation of DNA biosynthetic process	1	100	3	361	1.2	0.623	F1M589	GO_BP
Cluster1	negative regulation of DNA metabolic process	1	100	4	361	0.9	0.729	F1M589	GO_BP
Cluster1	negative regulation of ERAD pathway	1	100	1	361	3.61	0.277	O70593	GO_BP
Cluster1	negative regulation of ERK1 and ERK2 cascade	1	100	2	361	1.8	0.478	D3Z9E1	GO_BP
Cluster1	negative regulation of JNK cascade	2	100	5	361	1.44	0.424	A0A0G2KB98 D3ZVQ0	GO_BP
Cluster1	negative regulation of JUN kinase activity	1	100	2	361	1.8	0.478	A0A0G2KB98	GO_BP
Cluster1	negative regulation of MAP kinase activity	1	100	2	361	1.8	0.478	A0A0G2KB98	GO_BP
Cluster1	negative regulation of MAPK cascade	3	100	7	361	1.55	0.3	A0A0G2KB98 D3Z9E1 D3ZVQ0	GO_BP
Cluster1	negative regulation of NIK/NF-kappaB signaling	1	100	1	361	3.61	0.277	A0A0G2JT68	GO_BP
Cluster1	negative regulation of Notch signaling pathway	1	100	4	361	0.9	0.729	A0A0G2K8P3	GO_BP
Cluster1	negative regulation of RNA biosynthetic process	8	100	33	361	0.88	0.744	A0A0G2K8P3 A7VJC2 D3Z9E1 D3ZM27 F1LM55 F1M589 G3V8L3 Q9Z1W6	GO_BP
Cluster1	negative regulation of RNA metabolic process	11	100	43	361	0.92	0.69	A0A0G2K8P3 A7VJC2 D3Z9E1 D3ZM27 F1LM55 F1M589 G3V8L3 Q32PX7 Q5XI81 Q6URK4 Q9Z1W6	GO_BP
Cluster1	negative regulation of RNA splicing	3	100	7	361	1.55	0.3	A7VJC2 Q32PX7 Q6URK4	GO_BP
Cluster1	negative regulation of T cell activation	1	100	2	361	1.8	0.478	D3ZGF1	GO_BP
Cluster1	negative regulation of T cell differentiation	1	100	2	361	1.8	0.478	D3ZGF1	GO_BP
Cluster1	negative regulation of T cell proliferation	1	100	1	361	3.61	0.277	D3ZGF1	GO_BP
Cluster1	negative regulation of TOR signaling	1	100	3	361	1.2	0.623	A0A0G2KB98	GO_BP
Cluster1	negative regulation of Wnt signaling pathway	1	100	5	361	0.72	0.805	A0A0G2KB98	GO_BP
Cluster1	negative regulation of adipose tissue development	1	100	1	361	3.61	0.277	G3V8L3	GO_BP
Cluster1	negative regulation of amyloid fibril formation	2	100	2	361	3.61	0.0762	F1LTJ5 G3V836	GO_BP
Cluster1	negative regulation of amyloid-beta formation	1	100	1	361	3.61	0.277	G3V836	GO_BP
Cluster1	negative regulation of angiogenesis	4	100	7	361	2.06	0.0961	A0A0G2K3G0 D3Z9E1 F1LTJ5 F1M589	GO_BP
Cluster1	negative regulation of apoptotic process	11	100	41	361	0.97	0.617	A0A0G2K719 A0A0G2KB98 D3ZGF1 D3ZVQ0 F1LM55 G3V7U2 G3V836 G3V8L3 P15205 Q6P6V0 Q9Z1W6	GO_BP
Cluster1	negative regulation of apoptotic signaling pathway	5	100	9	361	2.01	0.0706	A0A0G2K719 D3ZGF1 F1LM55 G3V836 G3V8L3	GO_BP
Cluster1	negative regulation of autophagy	1	100	3	361	1.2	0.623	F1LN59	GO_BP
Cluster1	negative regulation of binding	2	100	7	361	1.03	0.622	A0A0G2K3K2 A0A0G2KB98	GO_BP
Cluster1	negative regulation of biological process	51	100	181	361	1.02	0.466	A0A0G2JSM7 A0A0G2JT68 A0A0G2JW88 A0A0G2K1Q7 A0A0G2K3G0 A0A0G2K3K2 A0A0G2K5C8 A0A0G2K719 A0A0G2K8P3 A0A0G2K9N9 A0A0G2KB98 A7VJC2 D3Z9E1 D3ZF26 D3ZGF1 D3ZM27 D3ZVQ0 F1LM55 F1LN59 F1LQX8 F1LTJ5 F1LUE2 F1M589 F1M951 G3V6S0 G3V7U2 G3V836 G3V8L3 M0R557 O08679 O70593 P04692 P05197 P0DP29 P11507 P15205 P15791 P30835 P31000 P58775 P63326 Q2PS20 Q32PX7 Q5XI81 Q64578 Q6P6V0 Q6URK4 Q8R4I6 Q923Z2 Q9QZM5 Q9Z1W6	GO_BP
Cluster1	negative regulation of biosynthetic process	13	100	48	361	0.98	0.602	A0A0G2K719 A0A0G2K8P3 A0A0G2KB98 A7VJC2 D3Z9E1 D3ZM27 F1LM55 F1M589 G3V8L3 Q32PX7 Q5XI81 Q8R4I6 Q9Z1W6	GO_BP
Cluster1	negative regulation of blood circulation	2	100	4	361	1.8	0.308	P11507 Q64578	GO_BP
Cluster1	negative regulation of blood coagulation	1	100	2	361	1.8	0.478	A0A0G2K3G0	GO_BP
Cluster1	negative regulation of blood pressure	1	100	4	361	0.9	0.729	A0A0G2K8P3	GO_BP
Cluster1	negative regulation of blood vessel morphogenesis	4	100	7	361	2.06	0.0961	A0A0G2K3G0 D3Z9E1 F1LTJ5 F1M589	GO_BP
Cluster1	negative regulation of calcium ion transport	1	100	4	361	0.9	0.729	P0DP29	GO_BP
Cluster1	negative regulation of calcium-mediated signaling	5	100	7	361	2.58	0.0193	A0A0G2KB98 F1LQX8 M0R557 P0DP29 Q8R4I6	GO_BP
Cluster1	negative regulation of cardiac muscle adaptation	1	100	3	361	1.2	0.623	G3V8L3	GO_BP
Cluster1	negative regulation of cardiac muscle hypertrophy	2	100	5	361	1.44	0.424	A0A0G2KB98 G3V8L3	GO_BP
Cluster1	negative regulation of catabolic process	6	100	18	361	1.2	0.378	F1LM55 F1LN59 F1M589 G3V7U2 O70593 Q8R4I6	GO_BP
Cluster1	negative regulation of catalytic activity	9	100	31	361	1.05	0.504	A0A0G2K3G0 A0A0G2K3K2 A0A0G2K719 A0A0G2KB98 D3ZGF1 F1LM55 F1M589 M0R557 Q6P6V0	GO_BP
Cluster1	negative regulation of cation channel activity	2	100	3	361	2.41	0.187	A0A0G2K1Q7 P0DP29	GO_BP
Cluster1	negative regulation of cell activation	2	100	4	361	1.8	0.308	D3Z9E1 D3ZGF1	GO_BP
Cluster1	negative regulation of cell adhesion	3	100	9	361	1.2	0.475	A0A0G2K3G0 D3ZGF1 O08679	GO_BP
Cluster1	negative regulation of cell communication	19	100	53	361	1.29	0.104	A0A0G2JT68 A0A0G2K3G0 A0A0G2K719 A0A0G2K8P3 A0A0G2KB98 D3Z9E1 D3ZGF1 D3ZVQ0 F1LM55 F1LQX8 F1LUE2 G3V836 G3V8L3 M0R557 O08679 P0DP29 P30835 Q5XI81 Q8R4I6	GO_BP
Cluster1	negative regulation of cell cycle	3	100	21	361	0.52	0.96	D3ZF26 F1LN59 F1M589	GO_BP
Cluster1	negative regulation of cell cycle phase transition	2	100	6	361	1.2	0.53	D3ZF26 F1M589	GO_BP
Cluster1	negative regulation of cell cycle process	2	100	12	361	0.6	0.89	D3ZF26 F1M589	GO_BP
Cluster1	negative regulation of cell death	13	100	45	361	1.04	0.487	A0A0G2K719 A0A0G2KB98 D3ZGF1 D3ZVQ0 F1LM55 F1LQX8 F1LTJ5 G3V7U2 G3V836 G3V8L3 P15205 Q6P6V0 Q9Z1W6	GO_BP
Cluster1	negative regulation of cell development	3	100	17	361	0.64	0.895	A0A0G2KB98 P31000 Q5XI81	GO_BP
Cluster1	negative regulation of cell differentiation	5	100	26	361	0.69	0.894	A0A0G2KB98 D3ZGF1 D3ZM27 P31000 Q5XI81	GO_BP
Cluster1	negative regulation of cell growth	4	100	9	361	1.6	0.217	A0A0G2K3G0 A0A0G2K719 F1LM55 F1M589	GO_BP
Cluster1	negative regulation of cell maturation	1	100	1	361	3.61	0.277	A0A0G2KB98	GO_BP
Cluster1	negative regulation of cell migration	7	100	13	361	1.94	0.0388	A0A0G2K3G0 A0A0G2KB98 D3Z9E1 F1M951 P04692 P58775 Q923Z2	GO_BP
Cluster1	negative regulation of cell motility	7	100	13	361	1.94	0.0388	A0A0G2K3G0 A0A0G2KB98 D3Z9E1 F1M951 P04692 P58775 Q923Z2	GO_BP
Cluster1	negative regulation of cell-cell adhesion	2	100	5	361	1.44	0.424	D3ZGF1 O08679	GO_BP
Cluster1	negative regulation of cellular catabolic process	6	100	15	361	1.44	0.21	F1LM55 F1LN59 F1M589 G3V7U2 O70593 Q8R4I6	GO_BP
Cluster1	negative regulation of cellular component movement	7	100	13	361	1.94	0.0388	A0A0G2K3G0 A0A0G2KB98 D3Z9E1 F1M951 P04692 P58775 Q923Z2	GO_BP
Cluster1	negative regulation of cellular metabolic process	25	100	88	361	1.03	0.482	A0A0G2K3G0 A0A0G2K3K2 A0A0G2K719 A0A0G2K8P3 A0A0G2KB98 A7VJC2 D3Z9E1 D3ZGF1 D3ZM27 D3ZVQ0 F1LM55 F1LN59 F1M589 G3V7U2 G3V836 G3V8L3 M0R557 O70593 P0DP29 Q32PX7 Q5XI81 Q6P6V0 Q6URK4 Q8R4I6 Q9Z1W6	GO_BP
Cluster1	negative regulation of cellular process	45	100	165	361	0.98	0.612	A0A0G2JSM7 A0A0G2JT68 A0A0G2JW88 A0A0G2K1Q7 A0A0G2K3G0 A0A0G2K3K2 A0A0G2K5C8 A0A0G2K719 A0A0G2K8P3 A0A0G2KB98 A7VJC2 D3Z9E1 D3ZF26 D3ZGF1 D3ZM27 D3ZVQ0 F1LM55 F1LN59 F1LQX8 F1LTJ5 F1LUE2 F1M589 F1M951 G3V6S0 G3V7U2 G3V836 G3V8L3 M0R557 O08679 O70593 P04692 P0DP29 P15205 P30835 P31000 P58775 Q2PS20 Q32PX7 Q5XI81 Q6P6V0 Q6URK4 Q8R4I6 Q923Z2 Q9QZM5 Q9Z1W6	GO_BP
Cluster1	negative regulation of chemotaxis	1	100	1	361	3.61	0.277	A0A0G2K3G0	GO_BP
Cluster1	negative regulation of chromosome organization	1	100	8	361	0.45	0.928	F1M589	GO_BP
Cluster1	negative regulation of cilium assembly	1	100	1	361	3.61	0.277	A0A0G2JW88	GO_BP
Cluster1	negative regulation of coagulation	1	100	2	361	1.8	0.478	A0A0G2K3G0	GO_BP
Cluster1	negative regulation of cytokine production	1	100	8	361	0.45	0.928	F1M589	GO_BP
Cluster1	negative regulation of cytoskeleton organization	7	100	17	361	1.49	0.159	A0A0G2JSM7 G3V6S0 G3V7U2 P04692 P15205 P58775 Q923Z2	GO_BP
Cluster1	negative regulation of defense response	2	100	7	361	1.03	0.622	A0A0G2JT68 D3ZGF1	GO_BP
Cluster1	negative regulation of dendrite development	2	100	3	361	2.41	0.187	A0A0G2KB98 Q5XI81	GO_BP
Cluster1	negative regulation of dendrite morphogenesis	2	100	2	361	3.61	0.0762	A0A0G2KB98 Q5XI81	GO_BP
Cluster1	negative regulation of dephosphorylation	2	100	5	361	1.44	0.424	A0A0G2KB98 M0R557	GO_BP
Cluster1	negative regulation of developmental growth	2	100	6	361	1.2	0.53	A0A0G2KB98 Q5XI81	GO_BP
Cluster1	negative regulation of developmental process	10	100	42	361	0.86	0.781	A0A0G2K3G0 A0A0G2KB98 D3Z9E1 D3ZGF1 D3ZM27 F1LTJ5 F1M589 G3V8L3 P31000 Q5XI81	GO_BP
Cluster1	negative regulation of endopeptidase activity	4	100	11	361	1.31	0.362	A0A0G2K3G0 A0A0G2K719 D3ZGF1 Q6P6V0	GO_BP
Cluster1	negative regulation of endothelial cell chemotaxis	1	100	1	361	3.61	0.277	A0A0G2K3G0	GO_BP
Cluster1	negative regulation of endothelial cell migration	1	100	3	361	1.2	0.623	A0A0G2K3G0	GO_BP
Cluster1	negative regulation of epithelial cell migration	2	100	4	361	1.8	0.308	A0A0G2K3G0 F1M951	GO_BP
Cluster1	negative regulation of fibrinolysis	1	100	1	361	3.61	0.277	A0A0G2K3G0	GO_BP
Cluster1	negative regulation of gene expression	18	100	61	361	1.07	0.419	A0A0G2K719 A0A0G2K8P3 A0A0G2K9N9 A7VJC2 D3Z9E1 D3ZF26 D3ZM27 F1LM55 F1M589 G3V8L3 P05197 P11507 P63326 Q32PX7 Q5XI81 Q64578 Q6URK4 Q9Z1W6	GO_BP
Cluster1	negative regulation of gene expression, epigenetic	1	100	4	361	0.9	0.729	G3V8L3	GO_BP
Cluster1	negative regulation of glycogen metabolic process	1	100	1	361	3.61	0.277	A0A0G2KB98	GO_BP
Cluster1	negative regulation of glycolytic process	1	100	1	361	3.61	0.277	Q8R4I6	GO_BP
Cluster1	negative regulation of growth	6	100	12	361	1.8	0.0813	A0A0G2K3G0 A0A0G2K719 A0A0G2KB98 F1LM55 F1M589 Q5XI81	GO_BP
Cluster1	negative regulation of heart contraction	2	100	4	361	1.8	0.308	P11507 Q64578	GO_BP
Cluster1	negative regulation of hemopoiesis	1	100	3	361	1.2	0.623	D3ZGF1	GO_BP
Cluster1	negative regulation of hemostasis	1	100	2	361	1.8	0.478	A0A0G2K3G0	GO_BP
Cluster1	negative regulation of hippo signaling	1	100	2	361	1.8	0.478	O08679	GO_BP
Cluster1	negative regulation of hormone secretion	1	100	3	361	1.2	0.623	P30835	GO_BP
Cluster1	negative regulation of hydrolase activity	6	100	17	361	1.27	0.32	A0A0G2K3G0 A0A0G2K719 A0A0G2KB98 D3ZGF1 M0R557 Q6P6V0	GO_BP
Cluster1	negative regulation of imaginal disc growth	1	100	1	361	3.61	0.277	Q5XI81	GO_BP
Cluster1	negative regulation of immune response	1	100	4	361	0.9	0.729	G3V8L3	GO_BP
Cluster1	negative regulation of immune system process	3	100	8	361	1.35	0.389	D3Z9E1 D3ZGF1 G3V8L3	GO_BP
Cluster1	negative regulation of inflammatory response	2	100	4	361	1.8	0.308	A0A0G2JT68 D3ZGF1	GO_BP
Cluster1	negative regulation of insulin secretion	1	100	2	361	1.8	0.478	P30835	GO_BP
Cluster1	negative regulation of interleukin-1 production	1	100	2	361	1.8	0.478	F1M589	GO_BP
Cluster1	negative regulation of intracellular transport	1	100	5	361	0.72	0.805	P15205	GO_BP
Cluster1	negative regulation of ion transmembrane transport	4	100	6	361	2.41	0.0522	A0A0G2K1Q7 A0A0G2K8P3 P0DP29 P15791	GO_BP
Cluster1	negative regulation of ion transport	4	100	8	361	1.8	0.152	A0A0G2K1Q7 A0A0G2K8P3 P0DP29 P15791	GO_BP
Cluster1	negative regulation of kinase activity	2	100	12	361	0.6	0.89	A0A0G2K3K2 A0A0G2KB98	GO_BP
Cluster1	negative regulation of lamellipodium assembly	1	100	1	361	3.61	0.277	A0A0G2K3G0	GO_BP
Cluster1	negative regulation of lamellipodium organization	1	100	1	361	3.61	0.277	A0A0G2K3G0	GO_BP
Cluster1	negative regulation of leukocyte activation	1	100	2	361	1.8	0.478	D3ZGF1	GO_BP
Cluster1	negative regulation of leukocyte apoptotic process	1	100	2	361	1.8	0.478	D3ZGF1	GO_BP
Cluster1	negative regulation of leukocyte differentiation	1	100	3	361	1.2	0.623	D3ZGF1	GO_BP
Cluster1	negative regulation of leukocyte migration	1	100	1	361	3.61	0.277	D3Z9E1	GO_BP
Cluster1	negative regulation of leukocyte proliferation	1	100	1	361	3.61	0.277	D3ZGF1	GO_BP
Cluster1	negative regulation of locomotion	8	100	14	361	2.06	0.0175	A0A0G2K3G0 A0A0G2KB98 D3Z9E1 F1M589 F1M951 P04692 P58775 Q923Z2	GO_BP
Cluster1	negative regulation of lymphocyte activation	1	100	2	361	1.8	0.478	D3ZGF1	GO_BP
Cluster1	negative regulation of lymphocyte differentiation	1	100	2	361	1.8	0.478	D3ZGF1	GO_BP
Cluster1	negative regulation of lymphocyte proliferation	1	100	1	361	3.61	0.277	D3ZGF1	GO_BP
Cluster1	negative regulation of mRNA 3'-end processing	1	100	1	361	3.61	0.277	Q5XI81	GO_BP
Cluster1	negative regulation of mRNA metabolic process	3	100	10	361	1.08	0.556	A7VJC2 Q32PX7 Q5XI81	GO_BP
Cluster1	negative regulation of mRNA polyadenylation	1	100	1	361	3.61	0.277	Q5XI81	GO_BP
Cluster1	negative regulation of mRNA processing	3	100	7	361	1.55	0.3	A7VJC2 Q32PX7 Q5XI81	GO_BP
Cluster1	negative regulation of macrophage migration	1	100	1	361	3.61	0.277	D3Z9E1	GO_BP
Cluster1	negative regulation of metabolic process	32	100	103	361	1.12	0.219	A0A0G2K3G0 A0A0G2K3K2 A0A0G2K719 A0A0G2K8P3 A0A0G2K9N9 A0A0G2KB98 A7VJC2 D3Z9E1 D3ZF26 D3ZGF1 D3ZM27 D3ZVQ0 F1LM55 F1LN59 F1LTJ5 F1M589 G3V7U2 G3V836 G3V8L3 M0R557 O70593 P05197 P0DP29 P11507 P63326 Q32PX7 Q5XI81 Q64578 Q6P6V0 Q6URK4 Q8R4I6 Q9Z1W6	GO_BP
Cluster1	negative regulation of mitochondrion organization	2	100	4	361	1.8	0.308	G3V836 G3V8L3	GO_BP
Cluster1	negative regulation of mitotic cell cycle	2	100	10	361	0.72	0.815	D3ZF26 F1M589	GO_BP
Cluster1	negative regulation of molecular function	13	100	46	361	1.02	0.526	A0A0G2K1Q7 A0A0G2K3G0 A0A0G2K3K2 A0A0G2K719 A0A0G2K8P3 A0A0G2KB98 D3ZGF1 F1LM55 F1M589 M0R557 P0DP29 P15791 Q6P6V0	GO_BP
Cluster1	negative regulation of monooxygenase activity	1	100	2	361	1.8	0.478	A0A0G2KB98	GO_BP
Cluster1	negative regulation of muscle adaptation	1	100	3	361	1.2	0.623	G3V8L3	GO_BP
Cluster1	negative regulation of muscle cell differentiation	1	100	3	361	1.2	0.623	D3ZM27	GO_BP
Cluster1	negative regulation of muscle contraction	2	100	4	361	1.8	0.308	A0A0G2K9N9 Q64578	GO_BP
Cluster1	negative regulation of muscle hypertrophy	2	100	5	361	1.44	0.424	A0A0G2KB98 G3V8L3	GO_BP
Cluster1	negative regulation of myoblast differentiation	1	100	1	361	3.61	0.277	D3ZM27	GO_BP
Cluster1	negative regulation of myotube differentiation	1	100	1	361	3.61	0.277	D3ZM27	GO_BP
Cluster1	negative regulation of nervous system development	3	100	18	361	0.6	0.917	A0A0G2KB98 P31000 Q5XI81	GO_BP
Cluster1	negative regulation of neurogenesis	3	100	15	361	0.72	0.835	A0A0G2KB98 P31000 Q5XI81	GO_BP
Cluster1	negative regulation of neuron apoptotic process	3	100	8	361	1.35	0.389	G3V7U2 P15205 Q6P6V0	GO_BP
Cluster1	negative regulation of neuron death	5	100	11	361	1.64	0.159	A0A0G2KB98 F1LQX8 G3V7U2 P15205 Q6P6V0	GO_BP
Cluster1	negative regulation of neuron differentiation	3	100	12	361	0.9	0.692	A0A0G2KB98 P31000 Q5XI81	GO_BP
Cluster1	negative regulation of neuron maturation	1	100	1	361	3.61	0.277	A0A0G2KB98	GO_BP
Cluster1	negative regulation of neuron migration	1	100	1	361	3.61	0.277	A0A0G2KB98	GO_BP
Cluster1	negative regulation of non-motile cilium assembly	1	100	1	361	3.61	0.277	A0A0G2JW88	GO_BP
Cluster1	negative regulation of organ growth	1	100	1	361	3.61	0.277	Q5XI81	GO_BP
Cluster1	negative regulation of organelle assembly	1	100	3	361	1.2	0.623	A0A0G2JW88	GO_BP
Cluster1	negative regulation of organelle organization	11	100	32	361	1.24	0.245	A0A0G2JSM7 A0A0G2JW88 F1M589 G3V6S0 G3V7U2 G3V836 G3V8L3 P04692 P15205 P58775 Q923Z2	GO_BP
Cluster1	negative regulation of oxidative phosphorylation	1	100	1	361	3.61	0.277	Q8R4I6	GO_BP
Cluster1	negative regulation of oxidoreductase activity	1	100	2	361	1.8	0.478	A0A0G2KB98	GO_BP
Cluster1	negative regulation of peptidase activity	4	100	11	361	1.31	0.362	A0A0G2K3G0 A0A0G2K719 D3ZGF1 Q6P6V0	GO_BP
Cluster1	negative regulation of peptide hormone secretion	1	100	3	361	1.2	0.623	P30835	GO_BP
Cluster1	negative regulation of peptide secretion	2	100	5	361	1.44	0.424	F1M589 P30835	GO_BP
Cluster1	negative regulation of phosphatase activity	2	100	4	361	1.8	0.308	A0A0G2KB98 M0R557	GO_BP
Cluster1	negative regulation of phosphate metabolic process	7	100	24	361	1.05	0.515	A0A0G2K3K2 A0A0G2KB98 D3Z9E1 D3ZVQ0 M0R557 P0DP29 Q8R4I6	GO_BP
Cluster1	negative regulation of phosphorylation	6	100	20	361	1.08	0.494	A0A0G2K3K2 A0A0G2KB98 D3Z9E1 D3ZVQ0 P0DP29 Q8R4I6	GO_BP
Cluster1	negative regulation of potassium ion transport	2	100	4	361	1.8	0.308	A0A0G2K1Q7 A0A0G2K8P3	GO_BP
Cluster1	negative regulation of programmed cell death	11	100	41	361	0.97	0.617	A0A0G2K719 A0A0G2KB98 D3ZGF1 D3ZVQ0 F1LM55 G3V7U2 G3V836 G3V8L3 P15205 Q6P6V0 Q9Z1W6	GO_BP
Cluster1	negative regulation of protein acetylation	1	100	2	361	1.8	0.478	A0A0G2KB98	GO_BP
Cluster1	negative regulation of protein binding	2	100	7	361	1.03	0.622	A0A0G2K3K2 A0A0G2KB98	GO_BP
Cluster1	negative regulation of protein catabolic process	4	100	9	361	1.6	0.217	F1LM55 F1M589 G3V7U2 O70593	GO_BP
Cluster1	negative regulation of protein dephosphorylation	2	100	5	361	1.44	0.424	A0A0G2KB98 M0R557	GO_BP
Cluster1	negative regulation of protein depolymerization	7	100	11	361	2.3	0.0125	A0A0G2JSM7 G3V6S0 G3V7U2 P04692 P15205 P58775 Q923Z2	GO_BP
Cluster1	negative regulation of protein homooligomerization	1	100	1	361	3.61	0.277	G3V836	GO_BP
Cluster1	negative regulation of protein kinase activity	2	100	9	361	0.8	0.763	A0A0G2K3K2 A0A0G2KB98	GO_BP
Cluster1	negative regulation of protein localization	3	100	8	361	1.35	0.389	A0A0G2K8P3 A0A0G2KB98 G3V7U2	GO_BP
Cluster1	negative regulation of protein metabolic process	18	100	51	361	1.27	0.128	A0A0G2K3G0 A0A0G2K3K2 A0A0G2K719 A0A0G2KB98 D3Z9E1 D3ZGF1 D3ZVQ0 F1LM55 F1LTJ5 F1M589 G3V7U2 G3V836 M0R557 O70593 P0DP29 Q32PX7 Q5XI81 Q6P6V0	GO_BP
Cluster1	negative regulation of protein oligomerization	2	100	2	361	3.61	0.0762	G3V836 O70593	GO_BP
Cluster1	negative regulation of protein phosphorylation	5	100	17	361	1.06	0.531	A0A0G2K3K2 A0A0G2KB98 D3Z9E1 D3ZVQ0 P0DP29	GO_BP
Cluster1	negative regulation of protein polymerization	4	100	8	361	1.8	0.152	A0A0G2JSM7 P04692 P58775 Q923Z2	GO_BP
Cluster1	negative regulation of protein secretion	2	100	4	361	1.8	0.308	F1M589 P30835	GO_BP
Cluster1	negative regulation of protein transport	2	100	5	361	1.44	0.424	F1M589 P30835	GO_BP
Cluster1	negative regulation of proteolysis	8	100	17	361	1.7	0.0651	A0A0G2K3G0 A0A0G2K719 D3ZGF1 F1LM55 F1M589 G3V7U2 O70593 Q6P6V0	GO_BP
Cluster1	negative regulation of relaxation of muscle	1	100	1	361	3.61	0.277	Q8R4I6	GO_BP
Cluster1	negative regulation of response to stimulus	19	100	61	361	1.12	0.304	A0A0G2JT68 A0A0G2K3G0 A0A0G2K719 A0A0G2K8P3 A0A0G2KB98 D3Z9E1 D3ZGF1 D3ZVQ0 F1LM55 F1LQX8 F1LUE2 G3V836 G3V8L3 M0R557 O08679 O70593 P0DP29 Q5XI81 Q8R4I6	GO_BP
Cluster1	negative regulation of response to wounding	1	100	5	361	0.72	0.805	A0A0G2K3G0	GO_BP
Cluster1	negative regulation of secretion	2	100	5	361	1.44	0.424	F1M589 P30835	GO_BP
Cluster1	negative regulation of secretion by cell	2	100	5	361	1.44	0.424	F1M589 P30835	GO_BP
Cluster1	negative regulation of sequestering of calcium ion	3	100	3	361	3.61	0.0208	A0A0G2K5C8 F1LQX8 Q2PS20	GO_BP
Cluster1	negative regulation of signal transduction	18	100	51	361	1.27	0.128	A0A0G2JT68 A0A0G2K3G0 A0A0G2K719 A0A0G2K8P3 A0A0G2KB98 D3Z9E1 D3ZGF1 D3ZVQ0 F1LM55 F1LQX8 F1LUE2 G3V836 G3V8L3 M0R557 O08679 P0DP29 Q5XI81 Q8R4I6	GO_BP
Cluster1	negative regulation of signaling	19	100	53	361	1.29	0.104	A0A0G2JT68 A0A0G2K3G0 A0A0G2K719 A0A0G2K8P3 A0A0G2KB98 D3Z9E1 D3ZGF1 D3ZVQ0 F1LM55 F1LQX8 F1LUE2 G3V836 G3V8L3 M0R557 O08679 P0DP29 P30835 Q5XI81 Q8R4I6	GO_BP
Cluster1	negative regulation of sodium ion transport	2	100	3	361	2.41	0.187	A0A0G2K8P3 P15791	GO_BP
Cluster1	negative regulation of striated muscle contraction	2	100	3	361	2.41	0.187	A0A0G2K9N9 Q64578	GO_BP
Cluster1	negative regulation of synapse assembly	2	100	3	361	2.41	0.187	A0A0G2KB98 Q5XI81	GO_BP
Cluster1	negative regulation of synapse organization	2	100	3	361	2.41	0.187	A0A0G2KB98 Q5XI81	GO_BP
Cluster1	negative regulation of telomerase activity	1	100	1	361	3.61	0.277	F1M589	GO_BP
Cluster1	negative regulation of telomere maintenance	1	100	3	361	1.2	0.623	F1M589	GO_BP
Cluster1	negative regulation of transferase activity	3	100	13	361	0.83	0.748	A0A0G2K3K2 A0A0G2KB98 F1M589	GO_BP
Cluster1	negative regulation of translation	4	100	7	361	2.06	0.0961	A0A0G2K719 F1M589 Q32PX7 Q5XI81	GO_BP
Cluster1	negative regulation of transmembrane transport	4	100	6	361	2.41	0.0522	A0A0G2K1Q7 A0A0G2K8P3 P0DP29 P15791	GO_BP
Cluster1	negative regulation of transport	7	100	20	361	1.26	0.302	A0A0G2K1Q7 A0A0G2K8P3 F1M589 P0DP29 P15205 P15791 P30835	GO_BP
Cluster1	negative regulation of transporter activity	4	100	6	361	2.41	0.0522	A0A0G2K1Q7 A0A0G2K8P3 P0DP29 P15791	GO_BP
Cluster1	negative regulation of vasculature development	4	100	8	361	1.8	0.152	A0A0G2K3G0 D3Z9E1 F1LTJ5 F1M589	GO_BP
Cluster1	negative regulation of viral life cycle	1	100	3	361	1.2	0.623	F1M589	GO_BP
Cluster1	negative regulation of viral process	1	100	3	361	1.2	0.623	F1M589	GO_BP
Cluster1	negative regulation of wound healing	1	100	3	361	1.2	0.623	A0A0G2K3G0	GO_BP
Cluster1	nematode larval development	7	100	14	361	1.8	0.0601	A0A0G2K9N9 D4A8A0 F1LTJ5 G3V6S0 O08679 P11507 Q64578	GO_BP
Cluster1	nephron development	1	100	4	361	0.9	0.729	D3ZGF1	GO_BP
Cluster1	nephron epithelium development	1	100	3	361	1.2	0.623	D3ZGF1	GO_BP
Cluster1	nephron epithelium morphogenesis	1	100	1	361	3.61	0.277	D3ZGF1	GO_BP
Cluster1	nephron morphogenesis	1	100	1	361	3.61	0.277	D3ZGF1	GO_BP
Cluster1	nephron tubule development	1	100	1	361	3.61	0.277	D3ZGF1	GO_BP
Cluster1	nephron tubule morphogenesis	1	100	1	361	3.61	0.277	D3ZGF1	GO_BP
Cluster1	nervous system development	32	100	112	361	1.03	0.449	A0A0G2JW01 A0A0G2JW88 A0A0G2K1Q7 A0A0G2K2T1 A0A0G2K3K2 A0A0G2K4U4 A0A0G2K781 A0A0G2K8P3 A0A0G2KB98 A7VJC2 D3ZGF1 D3ZVQ0 D4A0F5 F1LMW7 F1LN59 F1LQX8 F1LTJ5 F1LUE2 F1LWK7 F1M951 G3V6S0 G3V7U2 G3V836 G3V8L3 O08679 P05197 P11730 P15205 P15791 P31000 Q5XI81 Q9QZM5	GO_BP
Cluster1	nervous system process	12	100	32	361	1.35	0.138	A0A0G2JW01 A0A0G2K1Q7 A0A0G2KB98 F1LQX8 F1LUE2 F1LWK7 G3V7U2 P11730 P15205 P15791 Q5XI81 Q6P6V0	GO_BP
Cluster1	neural precursor cell proliferation	1	100	1	361	3.61	0.277	O08679	GO_BP
Cluster1	neuroblast division	1	100	1	361	3.61	0.277	O08679	GO_BP
Cluster1	neuroblast proliferation	1	100	1	361	3.61	0.277	O08679	GO_BP
Cluster1	neurofilament cytoskeleton organization	2	100	3	361	2.41	0.187	G3V7U2 P15205	GO_BP
Cluster1	neurogenesis	29	100	98	361	1.07	0.357	A0A0G2JW01 A0A0G2JW88 A0A0G2K1Q7 A0A0G2K2T1 A0A0G2K3K2 A0A0G2K4U4 A0A0G2K781 A0A0G2K8P3 A0A0G2KB98 A7VJC2 D3ZGF1 D3ZVQ0 D4A0F5 F1LMW7 F1LN59 F1LTJ5 F1LUE2 F1LWK7 F1M951 G3V6S0 G3V7U2 G3V836 G3V8L3 O08679 P05197 P15205 P31000 Q5XI81 Q9QZM5	GO_BP
Cluster1	neuromuscular junction development	14	100	22	361	2.3	0.000301	A0A0G2K1Q7 A0A0G2K3K2 A0A0G2K4U4 A0A0G2K781 A0A0G2K8P3 A0A0G2KB98 F1LUE2 G3V7U2 O08679 P11730 P15205 P15791 Q5XI81 Q9QZM5	GO_BP
Cluster1	neuromuscular process	1	100	3	361	1.2	0.623	F1LUE2	GO_BP
Cluster1	neuromuscular process controlling balance	1	100	1	361	3.61	0.277	F1LUE2	GO_BP
Cluster1	neuromuscular synaptic transmission	4	100	7	361	2.06	0.0961	A0A0G2K9N9 G3V6S0 P11507 Q64578	GO_BP
Cluster1	neuron cellular homeostasis	1	100	2	361	1.8	0.478	G3V7U2	GO_BP
Cluster1	neuron development	20	100	60	361	1.2	0.181	A0A0G2JW01 A0A0G2JW88 A0A0G2K1Q7 A0A0G2K3K2 A0A0G2K4U4 A0A0G2K781 A0A0G2K8P3 A0A0G2KB98 D3ZGF1 D4A0F5 F1LTJ5 F1LWK7 F1M951 G3V6S0 G3V7U2 G3V836 O08679 P15205 Q5XI81 Q9QZM5	GO_BP
Cluster1	neuron differentiation	21	100	68	361	1.11	0.305	A0A0G2JW01 A0A0G2JW88 A0A0G2K1Q7 A0A0G2K3K2 A0A0G2K4U4 A0A0G2K781 A0A0G2K8P3 A0A0G2KB98 D3ZGF1 D3ZVQ0 D4A0F5 F1LTJ5 F1LWK7 F1M951 G3V6S0 G3V7U2 G3V836 O08679 P15205 Q5XI81 Q9QZM5	GO_BP
Cluster1	neuron maturation	2	100	4	361	1.8	0.308	A0A0G2K4U4 F1M951	GO_BP
Cluster1	neuron migration	3	100	7	361	1.55	0.3	O08679 P15205 Q9QZM5	GO_BP
Cluster1	neuron projection development	18	100	55	361	1.18	0.227	A0A0G2JW01 A0A0G2JW88 A0A0G2K1Q7 A0A0G2K3K2 A0A0G2K781 A0A0G2K8P3 A0A0G2KB98 D3ZGF1 D4A0F5 F1LTJ5 F1LWK7 G3V6S0 G3V7U2 G3V836 O08679 P15205 Q5XI81 Q9QZM5	GO_BP
Cluster1	neuron projection extension	2	100	7	361	1.03	0.622	P15205 Q9QZM5	GO_BP
Cluster1	neuron projection fasciculation	1	100	5	361	0.72	0.805	Q5XI81	GO_BP
Cluster1	neuron projection guidance	8	100	23	361	1.26	0.286	A0A0G2JW01 A0A0G2K1Q7 A0A0G2K8P3 F1LTJ5 F1LWK7 G3V6S0 Q5XI81 Q9QZM5	GO_BP
Cluster1	neuron projection maintenance	1	100	2	361	1.8	0.478	G3V7U2	GO_BP
Cluster1	neuron projection morphogenesis	15	100	45	361	1.2	0.232	A0A0G2JW01 A0A0G2K1Q7 A0A0G2K3K2 A0A0G2K781 A0A0G2K8P3 A0A0G2KB98 D4A0F5 F1LTJ5 F1LWK7 G3V6S0 G3V7U2 G3V836 P15205 Q5XI81 Q9QZM5	GO_BP
Cluster1	neuron projection organization	3	100	5	361	2.17	0.133	A0A0G2KB98 D4A0F5 G3V7U2	GO_BP
Cluster1	neuron projection regeneration	2	100	4	361	1.8	0.308	G3V7U2 P15205	GO_BP
Cluster1	neuron projection retraction	1	100	1	361	3.61	0.277	A0A0G2KB98	GO_BP
Cluster1	neuron recognition	4	100	9	361	1.6	0.217	A0A0G2K8P3 F1LTJ5 G3V6S0 Q5XI81	GO_BP
Cluster1	neuron remodeling	2	100	3	361	2.41	0.187	A0A0G2K4U4 F1M951	GO_BP
Cluster1	neuronal action potential	1	100	1	361	3.61	0.277	A0A0G2K1Q7	GO_BP
Cluster1	neuronal stem cell division	1	100	1	361	3.61	0.277	O08679	GO_BP
Cluster1	neurotransmitter receptor diffusion trapping	1	100	1	361	3.61	0.277	P15791	GO_BP
Cluster1	neutrophil activation	8	100	22	361	1.31	0.24	A0A0G2K719 D3Z9K4 D3ZGF1 D3ZH41 D4AEH9 P05197 P30835 Q6P6V0	GO_BP
Cluster1	neutrophil activation involved in immune response	8	100	22	361	1.31	0.24	A0A0G2K719 D3Z9K4 D3ZGF1 D3ZH41 D4AEH9 P05197 P30835 Q6P6V0	GO_BP
Cluster1	neutrophil degranulation	8	100	22	361	1.31	0.24	A0A0G2K719 D3Z9K4 D3ZGF1 D3ZH41 D4AEH9 P05197 P30835 Q6P6V0	GO_BP
Cluster1	neutrophil mediated immunity	8	100	22	361	1.31	0.24	A0A0G2K719 D3Z9K4 D3ZGF1 D3ZH41 D4AEH9 P05197 P30835 Q6P6V0	GO_BP
Cluster1	nicotinamide nucleotide biosynthetic process	2	100	9	361	0.8	0.763	P30835 Q6P6V0	GO_BP
Cluster1	nicotinamide nucleotide metabolic process	2	100	11	361	0.66	0.857	P30835 Q6P6V0	GO_BP
Cluster1	nitrogen compound metabolic process	42	100	158	361	0.96	0.704	A0A0G2JSM7 A0A0G2JUP3 A0A0G2K2M9 A0A0G2K3K2 A0A0G2K719 A0A0G2K8P3 A0A0G2K8R3 A0A0G2KB98 A7VJC2 B0BNE5 D3ZF26 D3ZGF1 D3ZH41 D3ZVQ0 D4A8A0 D4AAI5 F1LM55 F1LN59 F1LTJ5 F1LUE2 F1M589 F1M8F6 F1M951 G3V6D8 G3V6S0 G3V836 G3V8B0 O08679 O70593 P05197 P0DP29 P11730 P15791 P30835 P35565 P63326 Q32PX7 Q6P6V0 Q6URK4 Q8K1Q0 Q9QZ86 Q9QZM5	GO_BP
Cluster1	nitrogen compound transport	21	100	61	361	1.24	0.13	A0A0G2K1Q7 A0A0G2K3G0 A0A0G2K4U4 A0A0G2K6R8 A0A0G2K8P3 A0A0G2K9N9 A0A0G2KB98 A7VJC2 F1LMW7 F1M589 G3V6S0 G3V7U2 G3V836 G3V8L3 P11730 P35565 P63326 Q5XI81 Q63448 Q64578 Q6URK4	GO_BP
Cluster1	nitrogen cycle metabolic process	1	100	1	361	3.61	0.277	D4A8A0	GO_BP
Cluster1	non-canonical Wnt signaling pathway	2	100	2	361	3.61	0.0762	A0A0G2KB98 P0DP29	GO_BP
Cluster1	non-sensory hair organization	1	100	2	361	1.8	0.478	O08679	GO_BP
Cluster1	nonassociative learning	2	100	2	361	3.61	0.0762	A0A0G2KB98 Q5XI81	GO_BP
Cluster1	nuclear body organization	1	100	1	361	3.61	0.277	F1M589	GO_BP
Cluster1	nuclear chromosome segregation	1	100	6	361	0.6	0.859	A0A0G2K719	GO_BP
Cluster1	nuclear division	4	100	12	361	1.2	0.436	A0A0G2K719 A0A0G2KB98 F1LQX8 G3V8L3	GO_BP
Cluster1	nuclear envelope organization	1	100	5	361	0.72	0.805	G3V8L3	GO_BP
Cluster1	nuclear export	2	100	7	361	1.03	0.622	A0A0G2KB98 A7VJC2	GO_BP
Cluster1	nuclear membrane organization	1	100	1	361	3.61	0.277	G3V8L3	GO_BP
Cluster1	nuclear membrane reassembly	1	100	3	361	1.2	0.623	G3V8L3	GO_BP
Cluster1	nuclear migration	1	100	5	361	0.72	0.805	G3V8L3	GO_BP
Cluster1	nuclear migration along microtubule	1	100	3	361	1.2	0.623	G3V8L3	GO_BP
Cluster1	nuclear pore localization	1	100	1	361	3.61	0.277	G3V8L3	GO_BP
Cluster1	nuclear transport	4	100	13	361	1.11	0.507	A0A0G2KB98 A7VJC2 F1M589 G3V8L3	GO_BP
Cluster1	nuclear-transcribed mRNA catabolic process	2	100	8	361	0.9	0.699	D3ZF26 P63326	GO_BP
Cluster1	nuclear-transcribed mRNA poly(A) tail shortening	1	100	1	361	3.61	0.277	D3ZF26	GO_BP
Cluster1	nucleic acid metabolic process	9	100	44	361	0.74	0.911	A0A0G2K2M9 A0A0G2K719 A7VJC2 D3ZF26 F1LM55 P63326 Q32PX7 Q6URK4 Q9QZ86	GO_BP
Cluster1	nucleic acid transport	3	100	10	361	1.08	0.556	A7VJC2 Q5XI81 Q6URK4	GO_BP
Cluster1	nucleic acid-templated transcription	1	100	12	361	0.3	0.981	Q32PX7	GO_BP
Cluster1	nucleobase biosynthetic process	1	100	2	361	1.8	0.478	D4A8A0	GO_BP
Cluster1	nucleobase metabolic process	1	100	2	361	1.8	0.478	D4A8A0	GO_BP
Cluster1	nucleobase-containing compound catabolic process	4	100	17	361	0.85	0.741	D3ZF26 P30835 P63326 Q6P6V0	GO_BP
Cluster1	nucleobase-containing compound metabolic process	16	100	74	361	0.78	0.93	A0A0G2K2M9 A0A0G2K719 A0A0G2KB98 A7VJC2 D3ZF26 D4A8A0 F1LM55 F1M8F6 G3V6D8 G3V8B0 P30835 P63326 Q32PX7 Q6P6V0 Q6URK4 Q9QZ86	GO_BP
Cluster1	nucleobase-containing compound transport	5	100	12	361	1.5	0.215	A0A0G2K9N9 A7VJC2 Q5XI81 Q64578 Q6URK4	GO_BP
Cluster1	nucleocytoplasmic transport	4	100	12	361	1.2	0.436	A0A0G2KB98 A7VJC2 F1M589 G3V8L3	GO_BP
Cluster1	nucleoside biosynthetic process	1	100	2	361	1.8	0.478	D4A8A0	GO_BP
Cluster1	nucleoside diphosphate metabolic process	2	100	10	361	0.72	0.815	P30835 Q6P6V0	GO_BP
Cluster1	nucleoside diphosphate phosphorylation	2	100	9	361	0.8	0.763	P30835 Q6P6V0	GO_BP
Cluster1	nucleoside metabolic process	1	100	4	361	0.9	0.729	D4A8A0	GO_BP
Cluster1	nucleoside monophosphate biosynthetic process	2	100	11	361	0.66	0.857	P30835 Q6P6V0	GO_BP
Cluster1	nucleoside monophosphate metabolic process	5	100	22	361	0.82	0.779	F1M8F6 G3V6D8 G3V8B0 P30835 Q6P6V0	GO_BP
Cluster1	nucleoside phosphate biosynthetic process	3	100	16	361	0.68	0.868	D4A8A0 P30835 Q6P6V0	GO_BP
Cluster1	nucleoside phosphate catabolic process	2	100	9	361	0.8	0.763	P30835 Q6P6V0	GO_BP
Cluster1	nucleoside phosphate metabolic process	6	100	28	361	0.77	0.839	D4A8A0 F1M8F6 G3V6D8 G3V8B0 P30835 Q6P6V0	GO_BP
Cluster1	nucleoside triphosphate biosynthetic process	3	100	12	361	0.9	0.692	D4A8A0 P30835 Q6P6V0	GO_BP
Cluster1	nucleoside triphosphate metabolic process	6	100	23	361	0.94	0.652	D4A8A0 F1M8F6 G3V6D8 G3V8B0 P30835 Q6P6V0	GO_BP
Cluster1	nucleosome organization	1	100	7	361	0.52	0.899	A0A0G2K3K2	GO_BP
Cluster1	nucleotide biosynthetic process	3	100	16	361	0.68	0.868	D4A8A0 P30835 Q6P6V0	GO_BP
Cluster1	nucleotide catabolic process	2	100	9	361	0.8	0.763	P30835 Q6P6V0	GO_BP
Cluster1	nucleotide metabolic process	6	100	28	361	0.77	0.839	D4A8A0 F1M8F6 G3V6D8 G3V8B0 P30835 Q6P6V0	GO_BP
Cluster1	nucleotide phosphorylation	2	100	9	361	0.8	0.763	P30835 Q6P6V0	GO_BP
Cluster1	nucleus localization	1	100	6	361	0.6	0.859	G3V8L3	GO_BP
Cluster1	nucleus organization	2	100	8	361	0.9	0.699	F1M589 G3V8L3	GO_BP
Cluster1	odontogenesis	2	100	3	361	2.41	0.187	A0A0G2K5C8 F1LSD3	GO_BP
Cluster1	odontogenesis of dentin-containing tooth	2	100	2	361	3.61	0.0762	A0A0G2K5C8 F1LSD3	GO_BP
Cluster1	olfactory behavior	4	100	6	361	2.41	0.0522	A0A0G2KB98 G3V7U2 P15205 Q5XI81	GO_BP
Cluster1	olfactory learning	4	100	6	361	2.41	0.0522	A0A0G2KB98 G3V7U2 P15205 Q5XI81	GO_BP
Cluster1	oligodendrocyte development	1	100	3	361	1.2	0.623	G3V836	GO_BP
Cluster1	oligodendrocyte differentiation	2	100	5	361	1.44	0.424	A7VJC2 G3V836	GO_BP
Cluster1	oocyte anterior/posterior axis specification	1	100	7	361	0.52	0.899	O08679	GO_BP
Cluster1	oocyte axis specification	2	100	10	361	0.72	0.815	O08679 Q5XI81	GO_BP
Cluster1	oocyte construction	2	100	11	361	0.66	0.857	O08679 Q5XI81	GO_BP
Cluster1	oocyte development	3	100	12	361	0.9	0.692	F1LQX8 O08679 Q5XI81	GO_BP
Cluster1	oocyte differentiation	3	100	12	361	0.9	0.692	F1LQX8 O08679 Q5XI81	GO_BP
Cluster1	oocyte dorsal/ventral axis specification	1	100	3	361	1.2	0.623	Q5XI81	GO_BP
Cluster1	oocyte fate determination	2	100	3	361	2.41	0.187	O08679 Q5XI81	GO_BP
Cluster1	oocyte maturation	1	100	1	361	3.61	0.277	F1LQX8	GO_BP
Cluster1	oocyte microtubule cytoskeleton organization	1	100	4	361	0.9	0.729	O08679	GO_BP
Cluster1	oogenesis	12	100	30	361	1.44	0.0898	A0A0G2K719 A0A0G2K9N9 A0A0G2KB98 A7VJC2 F1LQX8 F1M951 O08679 P11507 Q5XI81 Q64578 Q6URK4 Q9QZM5	GO_BP
Cluster1	open tracheal system development	1	100	6	361	0.6	0.859	G3V8L3	GO_BP
Cluster1	organ growth	1	100	5	361	0.72	0.805	P15791	GO_BP
Cluster1	organelle assembly	17	100	47	361	1.31	0.113	A0A0G2JUP3 A0A0G2JW01 A0A0G2K3K2 A0A0G2K719 A0A0G2K7Q0 D3ZA38 D4A0F5 D4A702 F1LTJ5 F1LWK7 F1M951 G3V6D8 G3V818 P04692 P63326 Q5XI81 Q923Z2	GO_BP
Cluster1	organelle disassembly	1	100	3	361	1.2	0.623	O08679	GO_BP
Cluster1	organelle fission	4	100	14	361	1.03	0.574	A0A0G2K719 A0A0G2KB98 F1LQX8 G3V8L3	GO_BP
Cluster1	organelle localization	7	100	32	361	0.79	0.836	A0A0G2JW88 A0A0G2KB98 G3V8L3 O08679 P15205 Q5XI81 Q64578	GO_BP
Cluster1	organelle organization	47	100	155	361	1.09	0.198	A0A0G2JSM7 A0A0G2JUP3 A0A0G2JW01 A0A0G2JW88 A0A0G2K1Q7 A0A0G2K3K2 A0A0G2K719 A0A0G2K7Q0 A0A0G2KB98 A7VJC2 D3ZA38 D3ZF26 D4A0F5 D4A4K6 D4A702 F1LM55 F1LMW7 F1LN42 F1LQX8 F1LTJ5 F1LWK7 F1M589 F1M7P4 F1M951 G3V6D8 G3V6S0 G3V7U2 G3V818 G3V836 G3V8L3 G3V9G5 O08679 O70593 P04692 P0DP29 P11507 P15205 P15791 P31000 P58775 P63326 Q5XI81 Q63448 Q64578 Q8K1Q0 Q923Z2 Q9QZM5	GO_BP
Cluster1	organelle transport along microtubule	2	100	7	361	1.03	0.622	G3V8L3 P15205	GO_BP
Cluster1	organic acid biosynthetic process	3	100	12	361	0.9	0.692	D4A8A0 P30835 Q6P6V0	GO_BP
Cluster1	organic acid catabolic process	5	100	8	361	2.26	0.0401	A0A0G2K9N9 D3ZGF1 P11507 Q63448 Q64578	GO_BP
Cluster1	organic acid metabolic process	8	100	26	361	1.11	0.435	A0A0G2K9N9 D3ZGF1 D4A8A0 P11507 P30835 Q63448 Q64578 Q6P6V0	GO_BP
Cluster1	organic cyclic compound biosynthetic process	5	100	37	361	0.49	0.991	D3ZF26 D4A8A0 P30835 Q32PX7 Q6P6V0	GO_BP
Cluster1	organic cyclic compound catabolic process	4	100	19	361	0.76	0.822	D3ZF26 P30835 P63326 Q6P6V0	GO_BP
Cluster1	organic cyclic compound metabolic process	16	100	81	361	0.71	0.977	A0A0G2K2M9 A0A0G2K719 A0A0G2KB98 A7VJC2 D3ZF26 D4A8A0 F1LM55 F1M8F6 G3V6D8 G3V8B0 P30835 P63326 Q32PX7 Q6P6V0 Q6URK4 Q9QZ86	GO_BP
Cluster1	organic hydroxy compound metabolic process	1	100	8	361	0.45	0.928	P0DP29	GO_BP
Cluster1	organic hydroxy compound transport	1	100	3	361	1.2	0.623	G3V836	GO_BP
Cluster1	organic substance biosynthetic process	16	100	74	361	0.78	0.93	A0A0G2K719 A0A0G2K9N9 B0BNE5 D3ZF26 D4A8A0 F1LN59 F1LTJ5 P05197 P11507 P30835 P35565 P63326 Q32PX7 Q64578 Q6P6V0 Q8K1Q0	GO_BP
Cluster1	organic substance catabolic process	17	100	53	361	1.16	0.269	A0A0G2K8P3 A0A0G2K9N9 D3ZF26 D3ZGF1 D3ZVQ0 D4AEH9 F1LTJ5 F1M589 F1M951 G3V836 O70593 P11507 P30835 P63326 Q63448 Q64578 Q6P6V0	GO_BP
Cluster1	organic substance metabolic process	48	100	176	361	0.98	0.616	A0A0G2JSM7 A0A0G2JUP3 A0A0G2K2M9 A0A0G2K3K2 A0A0G2K6R8 A0A0G2K719 A0A0G2K8P3 A0A0G2K8R3 A0A0G2K9N9 A0A0G2KB98 A7VJC2 B0BNE5 D3ZF26 D3ZGF1 D3ZH41 D3ZVQ0 D4A8A0 D4AAI5 D4AEH9 F1LM55 F1LN59 F1LTJ5 F1LUE2 F1M589 F1M8F6 F1M951 G3V6D8 G3V6S0 G3V836 G3V8B0 O08679 O70593 P05197 P0DP29 P11507 P11730 P15791 P30835 P35565 P63326 Q32PX7 Q63448 Q64578 Q6P6V0 Q6URK4 Q8K1Q0 Q9QZ86 Q9QZM5	GO_BP
Cluster1	organic substance transport	21	100	66	361	1.15	0.248	A0A0G2K1Q7 A0A0G2K3G0 A0A0G2K4U4 A0A0G2K6R8 A0A0G2K8P3 A0A0G2K9N9 A0A0G2KB98 A7VJC2 F1LMW7 F1M589 G3V6S0 G3V7U2 G3V836 G3V8L3 P11730 P35565 P63326 Q5XI81 Q63448 Q64578 Q6URK4	GO_BP
Cluster1	organonitrogen compound biosynthetic process	11	100	41	361	0.97	0.617	A0A0G2K719 B0BNE5 D4A8A0 F1LN59 F1LTJ5 P05197 P30835 P35565 P63326 Q6P6V0 Q8K1Q0	GO_BP
Cluster1	organonitrogen compound catabolic process	8	100	26	361	1.11	0.435	A0A0G2K8P3 D3ZGF1 D3ZVQ0 F1LTJ5 F1M589 F1M951 G3V836 O70593	GO_BP
Cluster1	organonitrogen compound metabolic process	35	100	127	361	0.99	0.564	A0A0G2JSM7 A0A0G2JUP3 A0A0G2K3K2 A0A0G2K719 A0A0G2K8P3 A0A0G2K8R3 A0A0G2KB98 B0BNE5 D3ZGF1 D3ZH41 D3ZVQ0 D4A8A0 D4AAI5 F1LN59 F1LTJ5 F1LUE2 F1M589 F1M8F6 F1M951 G3V6D8 G3V6S0 G3V836 G3V8B0 O08679 O70593 P05197 P0DP29 P11730 P15791 P30835 P35565 P63326 Q6P6V0 Q8K1Q0 Q9QZM5	GO_BP
Cluster1	organophosphate biosynthetic process	3	100	24	361	0.45	0.982	D4A8A0 P30835 Q6P6V0	GO_BP
Cluster1	organophosphate catabolic process	2	100	11	361	0.66	0.857	P30835 Q6P6V0	GO_BP
Cluster1	organophosphate metabolic process	7	100	39	361	0.65	0.953	D4A8A0 F1M8F6 G3V6D8 G3V8B0 P0DP29 P30835 Q6P6V0	GO_BP
Cluster1	outflow tract morphogenesis	2	100	2	361	3.61	0.0762	A0A0G2K8P3 G3V818	GO_BP
Cluster1	outflow tract septum morphogenesis	1	100	1	361	3.61	0.277	G3V818	GO_BP
Cluster1	ovarian follicle cell development	7	100	10	361	2.53	0.00588	A0A0G2K9N9 A0A0G2KB98 F1M951 O08679 P11507 Q64578 Q9QZM5	GO_BP
Cluster1	ovarian follicle cell migration	2	100	4	361	1.8	0.308	O08679 Q9QZM5	GO_BP
Cluster1	ovarian follicle cell-cell adhesion	1	100	1	361	3.61	0.277	F1M951	GO_BP
Cluster1	oviposition	1	100	3	361	1.2	0.623	D4A0F5	GO_BP
Cluster1	ovulation	1	100	2	361	1.8	0.478	A0A0G2K5C8	GO_BP
Cluster1	ovulation cycle	1	100	4	361	0.9	0.729	G3V836	GO_BP
Cluster1	oxoacid metabolic process	8	100	26	361	1.11	0.435	A0A0G2K9N9 D3ZGF1 D4A8A0 P11507 P30835 Q63448 Q64578 Q6P6V0	GO_BP
Cluster1	pallium development	1	100	10	361	0.36	0.963	A0A0G2KB98	GO_BP
Cluster1	pancreas development	1	100	2	361	1.8	0.478	G3V836	GO_BP
Cluster1	pattern recognition receptor signaling pathway	1	100	5	361	0.72	0.805	Q4V7E8	GO_BP
Cluster1	pattern specification process	5	100	18	361	1	0.59	A0A0G2KB98 O08679 Q4V7E8 Q5XI81 Q9QZM5	GO_BP
Cluster1	peptide biosynthetic process	4	100	14	361	1.03	0.574	A0A0G2K719 F1LN59 P05197 P63326	GO_BP
Cluster1	peptide hormone secretion	1	100	3	361	1.2	0.623	P11730	GO_BP
Cluster1	peptide metabolic process	5	100	17	361	1.06	0.531	A0A0G2K719 F1LN59 G3V836 P05197 P63326	GO_BP
Cluster1	peptide secretion	3	100	8	361	1.35	0.389	A0A0G2K6R8 P11730 P35565	GO_BP
Cluster1	peptide transport	16	100	49	361	1.18	0.251	A0A0G2K1Q7 A0A0G2K4U4 A0A0G2K6R8 A0A0G2K8P3 A0A0G2KB98 A7VJC2 F1LMW7 F1M589 G3V6S0 G3V7U2 G3V836 G3V8L3 P11730 P35565 P63326 Q63448	GO_BP
Cluster1	peptidyl-amino acid modification	9	100	24	361	1.35	0.189	A0A0G2K3K2 A0A0G2KB98 D4A8A0 F1LUE2 O08679 P11730 P15791 Q8K1Q0 Q9QZM5	GO_BP
Cluster1	peptidyl-glycine modification	1	100	1	361	3.61	0.277	Q8K1Q0	GO_BP
Cluster1	peptidyl-lysine acetylation	1	100	3	361	1.2	0.623	A0A0G2K3K2	GO_BP
Cluster1	peptidyl-lysine modification	1	100	5	361	0.72	0.805	A0A0G2K3K2	GO_BP
Cluster1	peptidyl-serine autophosphorylation	1	100	1	361	3.61	0.277	O08679	GO_BP
Cluster1	peptidyl-serine modification	5	100	8	361	2.26	0.0401	A0A0G2KB98 F1LUE2 O08679 P11730 P15791	GO_BP
Cluster1	peptidyl-serine phosphorylation	5	100	8	361	2.26	0.0401	A0A0G2KB98 F1LUE2 O08679 P11730 P15791	GO_BP
Cluster1	peptidyl-threonine modification	6	100	6	361	3.61	0.000404	A0A0G2KB98 D4A8A0 F1LUE2 O08679 P11730 P15791	GO_BP
Cluster1	peptidyl-threonine phosphorylation	6	100	6	361	3.61	0.000404	A0A0G2KB98 D4A8A0 F1LUE2 O08679 P11730 P15791	GO_BP
Cluster1	peptidyl-tyrosine dephosphorylation	1	100	2	361	1.8	0.478	F1M951	GO_BP
Cluster1	peptidyl-tyrosine modification	1	100	4	361	0.9	0.729	Q9QZM5	GO_BP
Cluster1	peptidyl-tyrosine phosphorylation	1	100	4	361	0.9	0.729	Q9QZM5	GO_BP
Cluster1	periodic partitioning	1	100	2	361	1.8	0.478	A0A0G2KB98	GO_BP
Cluster1	peripheral nervous system axon regeneration	2	100	2	361	3.61	0.0762	G3V7U2 P15205	GO_BP
Cluster1	peroxisomal transport	1	100	2	361	1.8	0.478	Q63448	GO_BP
Cluster1	peroxisome organization	1	100	3	361	1.2	0.623	Q63448	GO_BP
Cluster1	phagocytosis	4	100	6	361	2.41	0.0522	A0A0G2K3K2 A0A0G2KB98 G3V6E1 Q9QZM5	GO_BP
Cluster1	phagocytosis, engulfment	1	100	1	361	3.61	0.277	A0A0G2KB98	GO_BP
Cluster1	pharyngeal gland morphogenesis	2	100	2	361	3.61	0.0762	D4A8A0 F1LTJ5	GO_BP
Cluster1	pharynx development	2	100	2	361	3.61	0.0762	D4A8A0 F1LTJ5	GO_BP
Cluster1	phosphate-containing compound metabolic process	17	100	74	361	0.83	0.879	A0A0G2JUP3 A0A0G2KB98 D4A8A0 F1LUE2 F1M589 F1M8F6 F1M951 G3V6D8 G3V6S0 G3V8B0 O08679 P0DP29 P11730 P15791 P30835 Q6P6V0 Q9QZM5	GO_BP
Cluster1	phosphorus metabolic process	17	100	74	361	0.83	0.879	A0A0G2JUP3 A0A0G2KB98 D4A8A0 F1LUE2 F1M589 F1M8F6 F1M951 G3V6D8 G3V6S0 G3V8B0 O08679 P0DP29 P11730 P15791 P30835 Q6P6V0 Q9QZM5	GO_BP
Cluster1	phosphorylation	13	100	51	361	0.92	0.704	A0A0G2JUP3 A0A0G2KB98 D4A8A0 F1LUE2 F1M589 G3V6S0 O08679 P0DP29 P11730 P15791 P30835 Q6P6V0 Q9QZM5	GO_BP
Cluster1	photoperiodism	1	100	3	361	1.2	0.623	F1M589	GO_BP
Cluster1	photoreceptor cell axon guidance	4	100	5	361	2.89	0.0221	A0A0G2JW01 F1LWK7 G3V6S0 Q9QZM5	GO_BP
Cluster1	photoreceptor cell differentiation	1	100	5	361	0.72	0.805	D3ZVQ0	GO_BP
Cluster1	photoreceptor cell maintenance	1	100	1	361	3.61	0.277	G3V7U2	GO_BP
Cluster1	physiological cardiac muscle hypertrophy	1	100	3	361	1.2	0.623	P15791	GO_BP
Cluster1	physiological muscle hypertrophy	1	100	3	361	1.2	0.623	P15791	GO_BP
Cluster1	pigment biosynthetic process	1	100	2	361	1.8	0.478	P35565	GO_BP
Cluster1	pigment metabolic process	1	100	3	361	1.2	0.623	P35565	GO_BP
Cluster1	pigment metabolic process involved in pigmentation	1	100	2	361	1.8	0.478	P35565	GO_BP
Cluster1	pigmentation	1	100	3	361	1.2	0.623	P35565	GO_BP
Cluster1	placenta development	1	100	7	361	0.52	0.899	P31000	GO_BP
Cluster1	plasma membrane bounded cell projection assembly	8	100	18	361	1.6	0.0906	A0A0G2JW01 D4A0F5 F1LSD3 F1LWK7 F1M951 G3V818 Q5XI81 Q9QZM5	GO_BP
Cluster1	plasma membrane invagination	1	100	1	361	3.61	0.277	A0A0G2KB98	GO_BP
Cluster1	plasma membrane organization	5	100	11	361	1.64	0.159	A0A0G2K1Q7 G3V6S0 G3V836 P11507 Q64578	GO_BP
Cluster1	platelet activation	2	100	4	361	1.8	0.308	A0A0G2K3G0 F1LQX8	GO_BP
Cluster1	platelet degranulation	3	100	7	361	1.55	0.3	A0A0G2K3G0 G3V836 P0DP29	GO_BP
Cluster1	polarity specification of anterior/posterior axis	1	100	1	361	3.61	0.277	O08679	GO_BP
Cluster1	pole cell development	1	100	1	361	3.61	0.277	Q5XI81	GO_BP
Cluster1	pole cell formation	1	100	1	361	3.61	0.277	Q5XI81	GO_BP
Cluster1	pole plasm RNA localization	1	100	2	361	1.8	0.478	O08679	GO_BP
Cluster1	pole plasm assembly	1	100	4	361	0.9	0.729	O08679	GO_BP
Cluster1	pole plasm mRNA localization	1	100	2	361	1.8	0.478	O08679	GO_BP
Cluster1	pole plasm oskar mRNA localization	1	100	1	361	3.61	0.277	O08679	GO_BP
Cluster1	pole plasm protein localization	1	100	1	361	3.61	0.277	O08679	GO_BP
Cluster1	polyol metabolic process	1	100	4	361	0.9	0.729	P0DP29	GO_BP
Cluster1	polysaccharide catabolic process	1	100	6	361	0.6	0.859	D4AEH9	GO_BP
Cluster1	polysaccharide metabolic process	2	100	7	361	1.03	0.622	A0A0G2KB98 D4AEH9	GO_BP
Cluster1	positive regulation of ATP metabolic process	1	100	1	361	3.61	0.277	Q8R4I6	GO_BP
Cluster1	positive regulation of ATP-dependent activity	6	100	11	361	1.97	0.0522	A0A0G2K9N9 P04692 P11507 P58775 Q64578 Q923Z2	GO_BP
Cluster1	positive regulation of DNA binding	1	100	1	361	3.61	0.277	P0DP29	GO_BP
Cluster1	positive regulation of DNA biosynthetic process	2	100	6	361	1.2	0.53	A0A0G2KB98 A7VJC2	GO_BP
Cluster1	positive regulation of DNA damage checkpoint	1	100	1	361	3.61	0.277	F1LM55	GO_BP
Cluster1	positive regulation of DNA metabolic process	3	100	10	361	1.08	0.556	A0A0G2KB98 A7VJC2 F1M589	GO_BP
Cluster1	positive regulation of ERAD pathway	1	100	1	361	3.61	0.277	O70593	GO_BP
Cluster1	positive regulation of ERBB signaling pathway	1	100	2	361	1.8	0.478	F1M951	GO_BP
Cluster1	positive regulation of ERK1 and ERK2 cascade	2	100	5	361	1.44	0.424	D3ZGF1 P15791	GO_BP
Cluster1	positive regulation of GTPase activity	1	100	8	361	0.45	0.928	A0A0G2KB98	GO_BP
Cluster1	positive regulation of MAPK cascade	2	100	14	361	0.52	0.936	D3ZGF1 P15791	GO_BP
Cluster1	positive regulation of NAD metabolic process	1	100	1	361	3.61	0.277	Q8R4I6	GO_BP
Cluster1	positive regulation of Notch signaling pathway	1	100	2	361	1.8	0.478	F1M951	GO_BP
Cluster1	positive regulation of RNA biosynthetic process	10	100	37	361	0.98	0.606	A0A0G2JW01 A0A0G2K0N9 A0A0G2K719 A0A0G2K8R3 A0A0G2KB98 D3Z9E1 F1LWK7 F1M589 Q32PX7 Q9Z1W6	GO_BP
Cluster1	positive regulation of RNA metabolic process	10	100	40	361	0.9	0.718	A0A0G2JW01 A0A0G2K0N9 A0A0G2K719 A0A0G2K8R3 A0A0G2KB98 D3Z9E1 F1LWK7 F1M589 Q32PX7 Q9Z1W6	GO_BP
Cluster1	positive regulation of Toll signaling pathway	1	100	1	361	3.61	0.277	F1M951	GO_BP
Cluster1	positive regulation of Wnt protein secretion	1	100	1	361	3.61	0.277	F1M951	GO_BP
Cluster1	positive regulation of Wnt signaling pathway	2	100	5	361	1.44	0.424	A0A0G2K719 F1LM55	GO_BP
Cluster1	positive regulation of action potential	1	100	2	361	1.8	0.478	A0A0G2K1Q7	GO_BP
Cluster1	positive regulation of adaptive immune response	1	100	3	361	1.2	0.623	D3ZGF1	GO_BP
Cluster1	positive regulation of amyloid fibril formation	1	100	1	361	3.61	0.277	G3V836	GO_BP
Cluster1	positive regulation of amyloid-beta formation	1	100	1	361	3.61	0.277	G3V836	GO_BP
Cluster1	positive regulation of angiogenesis	3	100	5	361	2.17	0.133	A0A0G2JSM7 A0A0G2K5C8 Q9Z1W6	GO_BP
Cluster1	positive regulation of apoptotic cell clearance	5	100	5	361	3.61	0.00152	A0A0G2K5C8 A0A0G2KB98 D3ZQ55 Q2PS20 Q9QZM5	GO_BP
Cluster1	positive regulation of apoptotic process	13	100	42	361	1.12	0.368	A0A0G2JT68 A0A0G2JUP3 A0A0G2K3G0 A0A0G2K719 A0A0G2KB98 D3ZGF1 D4A0F5 F1LM55 F1LUE2 F1M589 G3V836 P15791 Q8K1Q0	GO_BP
Cluster1	positive regulation of apoptotic signaling pathway	5	100	9	361	2.01	0.0706	A0A0G2KB98 F1LUE2 F1M589 G3V836 Q8K1Q0	GO_BP
Cluster1	positive regulation of autophagy	2	100	3	361	2.41	0.187	A0A0G2KB98 Q9Z1W6	GO_BP
Cluster1	positive regulation of axon extension	4	100	8	361	1.8	0.152	A0A0G2KB98 F1LN59 G3V7U2 P15205	GO_BP
Cluster1	positive regulation of axonogenesis	4	100	9	361	1.6	0.217	A0A0G2KB98 F1LN59 G3V7U2 P15205	GO_BP
Cluster1	positive regulation of binding	5	100	11	361	1.64	0.159	A0A0G2JSM7 A0A0G2KB98 O08679 O88588 P0DP29	GO_BP
Cluster1	positive regulation of biological process	65	100	215	361	1.09	0.118	A0A0G2JSM7 A0A0G2JT68 A0A0G2JUP3 A0A0G2JW01 A0A0G2K0N9 A0A0G2K1Q7 A0A0G2K2T1 A0A0G2K3G0 A0A0G2K3K2 A0A0G2K4U4 A0A0G2K5C8 A0A0G2K719 A0A0G2K781 A0A0G2K8P3 A0A0G2K8R3 A0A0G2K9N9 A0A0G2KB98 A7VJC2 D3Z9E1 D3ZF26 D3ZGF1 D3ZQ55 D3ZVQ0 D3ZZ68 D4A0F5 D4A702 F1LM55 F1LMW7 F1LN59 F1LQX8 F1LTJ5 F1LUE2 F1LWK7 F1M589 F1M951 G3V6E1 G3V6S0 G3V7U2 G3V818 G3V836 G3V8L3 O08679 O70593 P04692 P05197 P0DP29 P11507 P1…	GO_BP
Cluster1	positive regulation of biosynthetic process	17	100	52	361	1.18	0.239	A0A0G2JW01 A0A0G2K0N9 A0A0G2K719 A0A0G2K8R3 A0A0G2KB98 A7VJC2 D3Z9E1 F1LN59 F1LWK7 F1M589 G3V836 P05197 P31000 Q32PX7 Q6URK4 Q8R4I6 Q9Z1W6	GO_BP
Cluster1	positive regulation of blood circulation	4	100	8	361	1.8	0.152	A0A0G2JSM7 P04692 P11507 Q923Z2	GO_BP
Cluster1	positive regulation of blood coagulation	1	100	1	361	3.61	0.277	A0A0G2K3G0	GO_BP
Cluster1	positive regulation of blood pressure	2	100	2	361	3.61	0.0762	P04692 Q923Z2	GO_BP
Cluster1	positive regulation of blood vessel remodeling	1	100	1	361	3.61	0.277	A0A0G2K3G0	GO_BP
Cluster1	positive regulation of bone development	1	100	1	361	3.61	0.277	Q8R4I6	GO_BP
Cluster1	positive regulation of bone mineralization	1	100	1	361	3.61	0.277	Q8R4I6	GO_BP
Cluster1	positive regulation of cAMP-mediated signaling	1	100	2	361	1.8	0.478	P0DP29	GO_BP
Cluster1	positive regulation of calcium ion transport	9	100	14	361	2.32	0.00391	A0A0G2K1Q7 A0A0G2K5C8 A0A0G2K9N9 F1LQX8 P0DP29 P11507 P15791 Q2PS20 Q64578	GO_BP
Cluster1	positive regulation of calcium-mediated signaling	2	100	4	361	1.8	0.308	P0DP29 Q2PS20	GO_BP
Cluster1	positive regulation of cardiac muscle hypertrophy	1	100	2	361	1.8	0.478	P15791	GO_BP
Cluster1	positive regulation of cardiac myofibril assembly	1	100	1	361	3.61	0.277	A0A0G2K8P3	GO_BP
Cluster1	positive regulation of cardioblast proliferation	1	100	1	361	3.61	0.277	A0A0G2K8P3	GO_BP
Cluster1	positive regulation of cardiocyte differentiation	2	100	3	361	2.41	0.187	A0A0G2K8P3 A0A0G2KB98	GO_BP
Cluster1	positive regulation of catabolic process	8	100	19	361	1.52	0.121	A0A0G2K8P3 A0A0G2KB98 D3ZVQ0 G3V836 O70593 Q32PX7 Q8R4I6 Q9Z1W6	GO_BP
Cluster1	positive regulation of catalytic activity	18	100	58	361	1.12	0.319	A0A0G2JT68 A0A0G2K719 A0A0G2K9N9 A0A0G2KB98 A7VJC2 D3ZGF1 F1LMW7 F1LUE2 F1M589 G3V836 O08679 P04692 P0DP29 P11507 P58775 Q64578 Q923Z2 Q9QZM5	GO_BP
Cluster1	positive regulation of cation channel activity	5	100	8	361	2.26	0.0401	A0A0G2K1Q7 A0A0G2K5C8 A0A0G2K8P3 P0DP29 Q2PS20	GO_BP
Cluster1	positive regulation of cell adhesion	9	100	25	361	1.3	0.229	A0A0G2K1Q7 A0A0G2K3G0 A0A0G2KB98 D3Z9E1 D3ZGF1 F1M951 P04692 P58775 Q923Z2	GO_BP
Cluster1	positive regulation of cell aging	1	100	2	361	1.8	0.478	G3V8L3	GO_BP
Cluster1	positive regulation of cell communication	18	100	62	361	1.05	0.454	A0A0G2K1Q7 A0A0G2K719 A0A0G2K8P3 A0A0G2KB98 D3ZGF1 F1LM55 F1LQX8 F1LTJ5 F1LUE2 F1M589 F1M951 G3V6S0 G3V836 P0DP29 P15791 Q2PS20 Q8K1Q0 Q9Z1W6	GO_BP
Cluster1	positive regulation of cell cycle	6	100	21	361	1.03	0.55	A0A0G2K719 A0A0G2KB98 D3ZF26 F1LUE2 F1M589 G3V8L3	GO_BP
Cluster1	positive regulation of cell cycle checkpoint	1	100	2	361	1.8	0.478	F1LM55	GO_BP
Cluster1	positive regulation of cell cycle phase transition	2	100	5	361	1.44	0.424	A0A0G2K719 A0A0G2KB98	GO_BP
Cluster1	positive regulation of cell cycle process	6	100	17	361	1.27	0.32	A0A0G2K719 A0A0G2KB98 D3ZF26 F1LUE2 F1M589 G3V8L3	GO_BP
Cluster1	positive regulation of cell death	14	100	45	361	1.12	0.35	A0A0G2JT68 A0A0G2JUP3 A0A0G2K3G0 A0A0G2K719 A0A0G2KB98 D3ZGF1 D4A0F5 F1LM55 F1LUE2 F1M589 G3V836 P15791 Q5XI81 Q8K1Q0	GO_BP
Cluster1	positive regulation of cell development	14	100	36	361	1.4	0.0857	A0A0G2JSM7 A0A0G2K2T1 A0A0G2K8P3 A0A0G2KB98 F1LMW7 F1LN59 F1LUE2 G3V7U2 G3V818 O08679 P15205 P31000 Q5XI81 Q8R4I6	GO_BP
Cluster1	positive regulation of cell differentiation	16	100	49	361	1.18	0.251	A0A0G2JSM7 A0A0G2K2T1 A0A0G2K8P3 A0A0G2KB98 F1LMW7 F1LN59 F1LUE2 G3V7U2 G3V818 G3V836 G3V8L3 O08679 P15205 P31000 Q5XI81 Q8R4I6	GO_BP
Cluster1	positive regulation of cell division	2	100	3	361	2.41	0.187	A0A0G2KB98 G3V8L3	GO_BP
Cluster1	positive regulation of cell growth	6	100	19	361	1.14	0.437	A0A0G2K719 A0A0G2K8P3 A0A0G2KB98 F1LN59 G3V7U2 P15205	GO_BP
Cluster1	positive regulation of cell junction assembly	1	100	1	361	3.61	0.277	A0A0G2K3G0	GO_BP
Cluster1	positive regulation of cell migration	5	100	21	361	0.86	0.739	A0A0G2KB98 D4A702 P15791 Q6P6V0 Q9EPF2	GO_BP
Cluster1	positive regulation of cell motility	5	100	21	361	0.86	0.739	A0A0G2KB98 D4A702 P15791 Q6P6V0 Q9EPF2	GO_BP
Cluster1	positive regulation of cell-cell adhesion	3	100	11	361	0.98	0.628	A0A0G2K1Q7 D3ZGF1 F1M951	GO_BP
Cluster1	positive regulation of cell-matrix adhesion	2	100	3	361	2.41	0.187	A0A0G2K3G0 A0A0G2KB98	GO_BP
Cluster1	positive regulation of cell-substrate adhesion	3	100	10	361	1.08	0.556	A0A0G2K3G0 A0A0G2KB98 D3Z9E1	GO_BP
Cluster1	positive regulation of cellular catabolic process	7	100	16	361	1.58	0.121	A0A0G2KB98 D3ZVQ0 G3V836 O70593 Q32PX7 Q8R4I6 Q9Z1W6	GO_BP
Cluster1	positive regulation of cellular component movement	5	100	22	361	0.82	0.779	A0A0G2KB98 D4A702 P15791 Q6P6V0 Q9EPF2	GO_BP
Cluster1	positive regulation of cellular metabolic process	28	100	97	361	1.04	0.43	A0A0G2JT68 A0A0G2JW01 A0A0G2K0N9 A0A0G2K719 A0A0G2K8P3 A0A0G2K8R3 A0A0G2KB98 A7VJC2 D3Z9E1 D3ZF26 D3ZGF1 D3ZVQ0 F1LMW7 F1LN59 F1LWK7 F1M589 G3V836 O08679 O70593 P05197 P0DP29 P15791 P31000 Q32PX7 Q6URK4 Q8R4I6 Q9QZM5 Q9Z1W6	GO_BP
Cluster1	positive regulation of cellular process	57	100	187	361	1.1	0.134	A0A0G2JSM7 A0A0G2JT68 A0A0G2JUP3 A0A0G2JW01 A0A0G2K0N9 A0A0G2K1Q7 A0A0G2K2T1 A0A0G2K3G0 A0A0G2K5C8 A0A0G2K719 A0A0G2K8P3 A0A0G2K8R3 A0A0G2KB98 A7VJC2 D3Z9E1 D3ZF26 D3ZGF1 D3ZQ55 D3ZVQ0 D3ZZ68 D4A0F5 D4A702 F1LM55 F1LMW7 F1LN59 F1LQX8 F1LTJ5 F1LUE2 F1LWK7 F1M589 F1M951 G3V6S0 G3V7U2 G3V818 G3V836 G3V8L3 O08679 O70593 P04692 P05197 P0DP29 P15205 P15791 P31000 P58775 Q2PS20 Q32PX7 Q4V7E8 Q5XI81 Q6P6…	GO_BP
Cluster1	positive regulation of chemokine production	1	100	4	361	0.9	0.729	A0A0G2K719	GO_BP
Cluster1	positive regulation of chromatin organization	1	100	5	361	0.72	0.805	F1M589	GO_BP
Cluster1	positive regulation of chromosome organization	3	100	13	361	0.83	0.748	A0A0G2KB98 A7VJC2 F1M589	GO_BP
Cluster1	positive regulation of chromosome segregation	1	100	4	361	0.9	0.729	A0A0G2KB98	GO_BP
Cluster1	positive regulation of chromosome separation	1	100	1	361	3.61	0.277	A0A0G2KB98	GO_BP
Cluster1	positive regulation of cilium assembly	1	100	1	361	3.61	0.277	D4A0F5	GO_BP
Cluster1	positive regulation of coagulation	1	100	1	361	3.61	0.277	A0A0G2K3G0	GO_BP
Cluster1	positive regulation of collagen metabolic process	1	100	1	361	3.61	0.277	P31000	GO_BP
Cluster1	positive regulation of cytokine production	4	100	12	361	1.2	0.436	A0A0G2K719 G3V6S0 G3V836 Q4V7E8	GO_BP
Cluster1	positive regulation of cytokinesis	1	100	2	361	1.8	0.478	G3V8L3	GO_BP
Cluster1	positive regulation of cytoplasmic translation	1	100	1	361	3.61	0.277	P05197	GO_BP
Cluster1	positive regulation of cytoplasmic transport	1	100	3	361	1.2	0.623	F1M951	GO_BP
Cluster1	positive regulation of cytoskeleton organization	11	100	27	361	1.47	0.0912	A0A0G2K8P3 D3ZZ68 D4A702 G3V7U2 G3V818 G3V8L3 P04692 P15205 P58775 Q923Z2 Q9QZM5	GO_BP
Cluster1	positive regulation of defense response	1	100	9	361	0.4	0.948	Q4V7E8	GO_BP
Cluster1	positive regulation of dendrite development	3	100	6	361	1.8	0.213	F1LMW7 F1LN59 F1LUE2	GO_BP
Cluster1	positive regulation of dendrite extension	1	100	3	361	1.2	0.623	A0A0G2K8P3	GO_BP
Cluster1	positive regulation of dendrite morphogenesis	2	100	2	361	3.61	0.0762	F1LMW7 F1LUE2	GO_BP
Cluster1	positive regulation of dendritic spine development	3	100	5	361	2.17	0.133	F1LMW7 F1LN59 F1LUE2	GO_BP
Cluster1	positive regulation of dephosphorylation	1	100	3	361	1.2	0.623	P0DP29	GO_BP
Cluster1	positive regulation of developmental growth	7	100	24	361	1.05	0.515	A0A0G2K1Q7 A0A0G2K8P3 A0A0G2KB98 F1LN59 G3V7U2 P15205 Q8R4I6	GO_BP
Cluster1	positive regulation of developmental process	21	100	68	361	1.11	0.305	A0A0G2JSM7 A0A0G2K1Q7 A0A0G2K2T1 A0A0G2K5C8 A0A0G2K719 A0A0G2K8P3 A0A0G2KB98 F1LMW7 F1LN59 F1LUE2 F1M589 G3V7U2 G3V818 G3V836 G3V8L3 O08679 P15205 P31000 Q5XI81 Q8R4I6 Q9Z1W6	GO_BP
Cluster1	positive regulation of distal tip cell migration	1	100	1	361	3.61	0.277	A0A0G2KB98	GO_BP
Cluster1	positive regulation of ecdysteroid secretion	1	100	1	361	3.61	0.277	F1LQX8	GO_BP
Cluster1	positive regulation of embryonic development	1	100	2	361	1.8	0.478	A0A0G2K719	GO_BP
Cluster1	positive regulation of endocytosis	8	100	13	361	2.22	0.00974	A0A0G2JSM7 A0A0G2K5C8 A0A0G2K8P3 A0A0G2KB98 D3ZQ55 G3V836 Q2PS20 Q9QZM5	GO_BP
Cluster1	positive regulation of endopeptidase activity	3	100	10	361	1.08	0.556	A0A0G2JT68 A0A0G2K719 F1M589	GO_BP
Cluster1	positive regulation of endothelial cell migration	1	100	3	361	1.2	0.623	Q6P6V0	GO_BP
Cluster1	positive regulation of epithelial cell migration	1	100	6	361	0.6	0.859	Q6P6V0	GO_BP
Cluster1	positive regulation of fertilization	1	100	2	361	1.8	0.478	A0A0G2K719	GO_BP
Cluster1	positive regulation of fibroblast proliferation	1	100	3	361	1.2	0.623	F1M589	GO_BP
Cluster1	positive regulation of filopodium assembly	1	100	4	361	0.9	0.729	Q9QZM5	GO_BP
Cluster1	positive regulation of focal adhesion assembly	1	100	1	361	3.61	0.277	A0A0G2K3G0	GO_BP
Cluster1	positive regulation of gene expression	22	100	67	361	1.19	0.186	A0A0G2JW01 A0A0G2K0N9 A0A0G2K1Q7 A0A0G2K3K2 A0A0G2K719 A0A0G2K8R3 A0A0G2KB98 A7VJC2 D3Z9E1 D3ZGF1 F1LN59 F1LUE2 F1LWK7 F1M589 G3V836 G3V8L3 P05197 P11730 P15791 P31000 Q32PX7 Q6URK4	GO_BP
Cluster1	positive regulation of gene silencing by miRNA	1	100	2	361	1.8	0.478	Q5XI81	GO_BP
Cluster1	positive regulation of glial cell proliferation	1	100	2	361	1.8	0.478	P31000	GO_BP
Cluster1	positive regulation of gliogenesis	1	100	3	361	1.2	0.623	P31000	GO_BP
Cluster1	positive regulation of glucose import	1	100	4	361	0.9	0.729	F1LMW7	GO_BP
Cluster1	positive regulation of glucose metabolic process	1	100	4	361	0.9	0.729	Q8R4I6	GO_BP
Cluster1	positive regulation of growth	8	100	31	361	0.93	0.668	A0A0G2K1Q7 A0A0G2K719 A0A0G2K8P3 A0A0G2KB98 F1LN59 G3V7U2 P15205 Q8R4I6	GO_BP
Cluster1	positive regulation of heart contraction	3	100	6	361	1.8	0.213	P04692 P11507 Q923Z2	GO_BP
Cluster1	positive regulation of heart rate	3	100	4	361	2.71	0.0663	P04692 P11507 Q923Z2	GO_BP
Cluster1	positive regulation of heart rate by epinephrine	2	100	2	361	3.61	0.0762	P04692 Q923Z2	GO_BP
Cluster1	positive regulation of hemostasis	1	100	1	361	3.61	0.277	A0A0G2K3G0	GO_BP
Cluster1	positive regulation of histone deacetylation	1	100	1	361	3.61	0.277	F1M589	GO_BP
Cluster1	positive regulation of histone modification	1	100	5	361	0.72	0.805	F1M589	GO_BP
Cluster1	positive regulation of homophilic cell adhesion	1	100	1	361	3.61	0.277	F1M951	GO_BP
Cluster1	positive regulation of hormone secretion	1	100	7	361	0.52	0.899	F1LQX8	GO_BP
Cluster1	positive regulation of hydrolase activity	13	100	34	361	1.38	0.109	A0A0G2JT68 A0A0G2K719 A0A0G2K9N9 A0A0G2KB98 F1LMW7 F1LUE2 F1M589 P04692 P0DP29 P11507 P58775 Q64578 Q923Z2	GO_BP
Cluster1	positive regulation of immune effector process	1	100	5	361	0.72	0.805	Q6P6V0	GO_BP
Cluster1	positive regulation of immune response	7	100	17	361	1.49	0.159	A0A0G2K3G0 A0A0G2K3K2 D3ZGF1 G3V6E1 G3V836 Q4V7E8 Q9QZM5	GO_BP
Cluster1	positive regulation of immune system process	8	100	24	361	1.2	0.335	A0A0G2K3G0 A0A0G2K3K2 D3ZGF1 G3V6E1 G3V836 Q4V7E8 Q6P6V0 Q9QZM5	GO_BP
Cluster1	positive regulation of immunoglobulin production	1	100	1	361	3.61	0.277	Q6P6V0	GO_BP
Cluster1	positive regulation of inclusion body assembly	1	100	1	361	3.61	0.277	G3V836	GO_BP
Cluster1	positive regulation of innate immune response	1	100	7	361	0.52	0.899	Q4V7E8	GO_BP
Cluster1	positive regulation of interferon-beta production	1	100	3	361	1.2	0.623	A0A0G2K719	GO_BP
Cluster1	positive regulation of interleukin-2 production	1	100	3	361	1.2	0.623	G3V6S0	GO_BP
Cluster1	positive regulation of intracellular transport	5	100	17	361	1.06	0.531	A0A0G2JT68 A0A0G2K1Q7 A0A0G2K8P3 A0A0G2KB98 F1M951	GO_BP
Cluster1	positive regulation of ion transmembrane transport	8	100	15	361	1.93	0.0289	A0A0G2K1Q7 A0A0G2K5C8 A0A0G2K8P3 A0A0G2K9N9 P0DP29 P11507 Q2PS20 Q64578	GO_BP
Cluster1	positive regulation of ion transport	10	100	23	361	1.57	0.0697	A0A0G2K1Q7 A0A0G2K5C8 A0A0G2K8P3 A0A0G2K9N9 F1LQX8 P0DP29 P11507 P15791 Q2PS20 Q64578	GO_BP
Cluster1	positive regulation of kinase activity	7	100	23	361	1.1	0.463	A0A0G2K719 D3ZGF1 F1LMW7 G3V836 O08679 P0DP29 Q9QZM5	GO_BP
Cluster1	positive regulation of leukocyte apoptotic process	1	100	2	361	1.8	0.478	D3ZGF1	GO_BP
Cluster1	positive regulation of lipase activity	2	100	3	361	2.41	0.187	F1LMW7 F1LUE2	GO_BP
Cluster1	positive regulation of lipid localization	4	100	7	361	2.06	0.0961	A0A0G2K9N9 F1LQX8 P11507 Q64578	GO_BP
Cluster1	positive regulation of lipid storage	3	100	3	361	3.61	0.0208	A0A0G2K9N9 P11507 Q64578	GO_BP
Cluster1	positive regulation of lipid transport	1	100	4	361	0.9	0.729	F1LQX8	GO_BP
Cluster1	positive regulation of locomotion	8	100	26	361	1.11	0.435	A0A0G2K4U4 A0A0G2K781 A0A0G2KB98 D4A702 F1LTJ5 P15791 Q6P6V0 Q9EPF2	GO_BP
Cluster1	positive regulation of mRNA catabolic process	1	100	2	361	1.8	0.478	Q32PX7	GO_BP
Cluster1	positive regulation of mRNA metabolic process	1	100	4	361	0.9	0.729	Q32PX7	GO_BP
Cluster1	positive regulation of mammary gland involution	1	100	1	361	3.61	0.277	F1M589	GO_BP
Cluster1	positive regulation of meiotic cell cycle	1	100	1	361	3.61	0.277	F1LUE2	GO_BP
Cluster1	positive regulation of meiotic nuclear division	1	100	1	361	3.61	0.277	F1LUE2	GO_BP
Cluster1	positive regulation of membrane depolarization	1	100	2	361	1.8	0.478	A0A0G2K1Q7	GO_BP
Cluster1	positive regulation of membrane invagination	5	100	5	361	3.61	0.00152	A0A0G2K5C8 A0A0G2KB98 D3ZQ55 Q2PS20 Q9QZM5	GO_BP
Cluster1	positive regulation of membrane potential	2	100	3	361	2.41	0.187	A0A0G2K1Q7 A0A0G2KB98	GO_BP
Cluster1	positive regulation of metabolic process	33	100	113	361	1.05	0.378	A0A0G2JT68 A0A0G2JW01 A0A0G2K0N9 A0A0G2K1Q7 A0A0G2K3K2 A0A0G2K719 A0A0G2K8P3 A0A0G2K8R3 A0A0G2KB98 A7VJC2 D3Z9E1 D3ZF26 D3ZGF1 D3ZVQ0 F1LMW7 F1LN59 F1LUE2 F1LWK7 F1M589 G3V836 G3V8L3 O08679 O70593 P05197 P0DP29 P11730 P15791 P31000 Q32PX7 Q6URK4 Q8R4I6 Q9QZM5 Q9Z1W6	GO_BP
Cluster1	positive regulation of microtubule polymerization	2	100	7	361	1.03	0.622	G3V7U2 P15205	GO_BP
Cluster1	positive regulation of mitochondrion organization	2	100	5	361	1.44	0.424	A0A0G2KB98 Q8K1Q0	GO_BP
Cluster1	positive regulation of mitotic cell cycle	2	100	10	361	0.72	0.815	A0A0G2K719 A0A0G2KB98	GO_BP
Cluster1	positive regulation of mitotic nuclear division	1	100	4	361	0.9	0.729	A0A0G2KB98	GO_BP
Cluster1	positive regulation of molecular function	26	100	75	361	1.25	0.0869	A0A0G2JSM7 A0A0G2JT68 A0A0G2K1Q7 A0A0G2K5C8 A0A0G2K719 A0A0G2K8P3 A0A0G2K9N9 A0A0G2KB98 A7VJC2 D3ZGF1 F1LMW7 F1LUE2 F1M589 G3V836 O08679 O88588 P04692 P0DP29 P11507 P58775 Q2PS20 Q4V7E8 Q64578 Q923Z2 Q9QZM5 Q9Z1W6	GO_BP
Cluster1	positive regulation of monocyte aggregation	1	100	1	361	3.61	0.277	D3ZGF1	GO_BP
Cluster1	positive regulation of monooxygenase activity	1	100	1	361	3.61	0.277	P0DP29	GO_BP
Cluster1	positive regulation of muscle cell differentiation	4	100	8	361	1.8	0.152	A0A0G2K8P3 A0A0G2KB98 G3V818 Q8R4I6	GO_BP
Cluster1	positive regulation of muscle contraction	4	100	6	361	2.41	0.0522	A0A0G2K5C8 A0A0G2K9N9 Q64578 Q8R4I6	GO_BP
Cluster1	positive regulation of muscle hypertrophy	1	100	2	361	1.8	0.478	P15791	GO_BP
Cluster1	positive regulation of muscle organ development	3	100	8	361	1.35	0.389	A0A0G2K8P3 A0A0G2KB98 Q8R4I6	GO_BP
Cluster1	positive regulation of muscle tissue development	3	100	8	361	1.35	0.389	A0A0G2K8P3 A0A0G2KB98 Q8R4I6	GO_BP
Cluster1	positive regulation of myotube differentiation	1	100	2	361	1.8	0.478	Q8R4I6	GO_BP
Cluster1	positive regulation of nervous system development	11	100	32	361	1.24	0.245	A0A0G2K2T1 A0A0G2K8P3 A0A0G2KB98 F1LMW7 F1LN59 F1LUE2 G3V7U2 O08679 P15205 P31000 Q5XI81	GO_BP
Cluster1	positive regulation of nervous system process	1	100	1	361	3.61	0.277	A0A0G2KB98	GO_BP
Cluster1	positive regulation of neuroblast proliferation	1	100	2	361	1.8	0.478	Q5XI81	GO_BP
Cluster1	positive regulation of neurogenesis	11	100	30	361	1.32	0.174	A0A0G2K2T1 A0A0G2K8P3 A0A0G2KB98 F1LMW7 F1LN59 F1LUE2 G3V7U2 O08679 P15205 P31000 Q5XI81	GO_BP
Cluster1	positive regulation of neuron apoptotic process	1	100	1	361	3.61	0.277	A0A0G2KB98	GO_BP
Cluster1	positive regulation of neuron death	2	100	4	361	1.8	0.308	A0A0G2KB98 G3V836	GO_BP
Cluster1	positive regulation of neuron differentiation	9	100	25	361	1.3	0.229	A0A0G2K2T1 A0A0G2K8P3 A0A0G2KB98 F1LMW7 F1LN59 F1LUE2 G3V7U2 O08679 P15205	GO_BP
Cluster1	positive regulation of non-motile cilium assembly	1	100	1	361	3.61	0.277	D4A0F5	GO_BP
Cluster1	positive regulation of norepinephrine uptake	1	100	1	361	3.61	0.277	A0A0G2K3K2	GO_BP
Cluster1	positive regulation of nuclear division	2	100	5	361	1.44	0.424	A0A0G2KB98 F1LUE2	GO_BP
Cluster1	positive regulation of nucleocytoplasmic transport	3	100	7	361	1.55	0.3	A0A0G2JT68 A0A0G2K8P3 A0A0G2KB98	GO_BP
Cluster1	positive regulation of organelle assembly	4	100	6	361	2.41	0.0522	A0A0G2K8P3 D4A0F5 G3V818 G3V8L3	GO_BP
Cluster1	positive regulation of organelle organization	17	100	48	361	1.28	0.134	A0A0G2K8P3 A0A0G2KB98 A7VJC2 D3ZZ68 D4A0F5 D4A702 F1LUE2 F1M589 G3V7U2 G3V818 G3V8L3 P04692 P15205 P58775 Q8K1Q0 Q923Z2 Q9QZM5	GO_BP
Cluster1	positive regulation of ossification	2	100	3	361	2.41	0.187	G3V8L3 Q8R4I6	GO_BP
Cluster1	positive regulation of osteoblast differentiation	1	100	2	361	1.8	0.478	G3V8L3	GO_BP
Cluster1	positive regulation of ovulation	1	100	1	361	3.61	0.277	F1LTJ5	GO_BP
Cluster1	positive regulation of oxidoreductase activity	1	100	2	361	1.8	0.478	P0DP29	GO_BP
Cluster1	positive regulation of peptidase activity	3	100	11	361	0.98	0.628	A0A0G2JT68 A0A0G2K719 F1M589	GO_BP
Cluster1	positive regulation of peptide secretion	4	100	17	361	0.85	0.741	F1M951 G3V6S0 Q4V7E8 Q6P6V0	GO_BP
Cluster1	positive regulation of phagocytosis	5	100	6	361	3.01	0.00707	A0A0G2K5C8 A0A0G2KB98 D3ZQ55 Q2PS20 Q9QZM5	GO_BP
Cluster1	positive regulation of phagocytosis, engulfment	5	100	5	361	3.61	0.00152	A0A0G2K5C8 A0A0G2KB98 D3ZQ55 Q2PS20 Q9QZM5	GO_BP
Cluster1	positive regulation of phosphatase activity	1	100	1	361	3.61	0.277	P0DP29	GO_BP
Cluster1	positive regulation of phosphate metabolic process	11	100	36	361	1.1	0.409	A0A0G2K719 A0A0G2KB98 D3ZF26 D3ZGF1 F1LMW7 G3V836 O08679 P0DP29 P15791 Q8R4I6 Q9QZM5	GO_BP
Cluster1	positive regulation of phospholipase A2 activity	1	100	2	361	1.8	0.478	F1LUE2	GO_BP
Cluster1	positive regulation of phospholipase activity	2	100	3	361	2.41	0.187	F1LMW7 F1LUE2	GO_BP
Cluster1	positive regulation of phosphorylation	10	100	32	361	1.13	0.387	A0A0G2K719 A0A0G2KB98 D3ZF26 D3ZGF1 F1LMW7 G3V836 O08679 P0DP29 P15791 Q9QZM5	GO_BP
Cluster1	positive regulation of potassium ion transport	1	100	5	361	0.72	0.805	A0A0G2K1Q7	GO_BP
Cluster1	positive regulation of programmed cell death	14	100	43	361	1.18	0.278	A0A0G2JT68 A0A0G2JUP3 A0A0G2K3G0 A0A0G2K719 A0A0G2KB98 D3ZGF1 D4A0F5 F1LM55 F1LUE2 F1M589 G3V836 P15791 Q5XI81 Q8K1Q0	GO_BP
Cluster1	positive regulation of protein autophosphorylation	2	100	2	361	3.61	0.0762	D3ZF26 P0DP29	GO_BP
Cluster1	positive regulation of protein binding	4	100	9	361	1.6	0.217	A0A0G2JSM7 A0A0G2KB98 O08679 O88588	GO_BP
Cluster1	positive regulation of protein catabolic process	5	100	11	361	1.64	0.159	A0A0G2K8P3 A0A0G2KB98 D3ZVQ0 G3V836 O70593	GO_BP
Cluster1	positive regulation of protein deacetylation	1	100	1	361	3.61	0.277	F1M589	GO_BP
Cluster1	positive regulation of protein dephosphorylation	1	100	3	361	1.2	0.623	P0DP29	GO_BP
Cluster1	positive regulation of protein export from nucleus	1	100	2	361	1.8	0.478	A0A0G2KB98	GO_BP
Cluster1	positive regulation of protein folding	1	100	1	361	3.61	0.277	O70593	GO_BP
Cluster1	positive regulation of protein homooligomerization	1	100	1	361	3.61	0.277	G3V836	GO_BP
Cluster1	positive regulation of protein import	1	100	4	361	0.9	0.729	A0A0G2JT68	GO_BP
Cluster1	positive regulation of protein import into nucleus	1	100	4	361	0.9	0.729	A0A0G2JT68	GO_BP
Cluster1	positive regulation of protein kinase B signaling	1	100	5	361	0.72	0.805	Q9Z1W6	GO_BP
Cluster1	positive regulation of protein kinase C activity	1	100	2	361	1.8	0.478	F1LMW7	GO_BP
Cluster1	positive regulation of protein kinase activity	6	100	21	361	1.03	0.55	A0A0G2K719 F1LMW7 G3V836 O08679 P0DP29 Q9QZM5	GO_BP
Cluster1	positive regulation of protein localization	8	100	24	361	1.2	0.335	A0A0G2JT68 A0A0G2K1Q7 A0A0G2KB98 F1M589 G3V6S0 G3V7U2 G3V8L3 Q8K1Q0	GO_BP
Cluster1	positive regulation of protein metabolic process	20	100	65	361	1.11	0.32	A0A0G2JT68 A0A0G2K719 A0A0G2K8P3 A0A0G2KB98 A7VJC2 D3ZF26 D3ZGF1 D3ZVQ0 F1LMW7 F1LN59 F1M589 G3V836 O08679 O70593 P05197 P0DP29 P15791 P31000 Q6URK4 Q9QZM5	GO_BP
Cluster1	positive regulation of protein oligomerization	1	100	1	361	3.61	0.277	G3V836	GO_BP
Cluster1	positive regulation of protein phosphorylation	10	100	31	361	1.16	0.343	A0A0G2K719 A0A0G2KB98 D3ZF26 D3ZGF1 F1LMW7 G3V836 O08679 P0DP29 P15791 Q9QZM5	GO_BP
Cluster1	positive regulation of protein polymerization	3	100	11	361	0.98	0.628	G3V7U2 G3V8L3 P15205	GO_BP
Cluster1	positive regulation of protein secretion	4	100	15	361	0.96	0.636	F1M951 G3V6S0 Q4V7E8 Q6P6V0	GO_BP
Cluster1	positive regulation of protein transport	7	100	24	361	1.05	0.515	A0A0G2JT68 A0A0G2K1Q7 A0A0G2KB98 F1M951 G3V6S0 Q4V7E8 Q6P6V0	GO_BP
Cluster1	positive regulation of proteolysis	7	100	18	361	1.4	0.203	A0A0G2JT68 A0A0G2K719 A0A0G2KB98 D3ZVQ0 F1M589 G3V836 O70593	GO_BP
Cluster1	positive regulation of receptor internalization	1	100	1	361	3.61	0.277	A0A0G2K8P3	GO_BP
Cluster1	positive regulation of reproductive process	3	100	5	361	2.17	0.133	A0A0G2K719 F1LTJ5 F1LUE2	GO_BP
Cluster1	positive regulation of response to biotic stimulus	1	100	3	361	1.2	0.623	A0A0G2K3G0	GO_BP
Cluster1	positive regulation of response to stimulus	22	100	69	361	1.15	0.236	A0A0G2K3G0 A0A0G2K3K2 A0A0G2K719 A0A0G2K8P3 A0A0G2KB98 D3ZGF1 F1LM55 F1LMW7 F1LTJ5 F1LUE2 F1M589 F1M951 G3V6E1 G3V836 O70593 P0DP29 P15791 Q2PS20 Q4V7E8 Q8K1Q0 Q9QZM5 Q9Z1W6	GO_BP
Cluster1	positive regulation of response to tumor cell	1	100	1	361	3.61	0.277	A0A0G2K3G0	GO_BP
Cluster1	positive regulation of response to wounding	1	100	7	361	0.52	0.899	A0A0G2K3G0	GO_BP
Cluster1	positive regulation of sarcomere organization	1	100	1	361	3.61	0.277	G3V818	GO_BP
Cluster1	positive regulation of secretion	5	100	24	361	0.75	0.845	F1LQX8 F1M951 G3V6S0 Q4V7E8 Q6P6V0	GO_BP
Cluster1	positive regulation of secretion by cell	5	100	23	361	0.78	0.814	F1LQX8 F1M951 G3V6S0 Q4V7E8 Q6P6V0	GO_BP
Cluster1	positive regulation of sequestering of calcium ion	1	100	1	361	3.61	0.277	P0DP29	GO_BP
Cluster1	positive regulation of signal transduction	15	100	52	361	1.04	0.48	A0A0G2K719 A0A0G2K8P3 A0A0G2KB98 D3ZGF1 F1LM55 F1LTJ5 F1LUE2 F1M589 F1M951 G3V836 P0DP29 P15791 Q2PS20 Q8K1Q0 Q9Z1W6	GO_BP
Cluster1	positive regulation of signaling	17	100	60	361	1.02	0.509	A0A0G2K719 A0A0G2K8P3 A0A0G2KB98 D3ZGF1 F1LM55 F1LQX8 F1LTJ5 F1LUE2 F1M589 F1M951 G3V6S0 G3V836 P0DP29 P15791 Q2PS20 Q8K1Q0 Q9Z1W6	GO_BP
Cluster1	positive regulation of smooth muscle contraction	1	100	1	361	3.61	0.277	A0A0G2K5C8	GO_BP
Cluster1	positive regulation of sodium ion transport	2	100	5	361	1.44	0.424	A0A0G2K1Q7 A0A0G2K8P3	GO_BP
Cluster1	positive regulation of spindle assembly	1	100	1	361	3.61	0.277	G3V8L3	GO_BP
Cluster1	positive regulation of stem cell differentiation	1	100	2	361	1.8	0.478	A0A0G2KB98	GO_BP
Cluster1	positive regulation of stem cell proliferation	1	100	3	361	1.2	0.623	Q5XI81	GO_BP
Cluster1	positive regulation of steroid hormone secretion	1	100	1	361	3.61	0.277	F1LQX8	GO_BP
Cluster1	positive regulation of stress fiber assembly	4	100	9	361	1.6	0.217	P04692 P58775 Q923Z2 Q9QZM5	GO_BP
Cluster1	positive regulation of striated muscle contraction	3	100	5	361	2.17	0.133	A0A0G2K9N9 Q64578 Q8R4I6	GO_BP
Cluster1	positive regulation of synapse assembly	1	100	4	361	0.9	0.729	A0A0G2K8P3	GO_BP
Cluster1	positive regulation of synapse maturation	1	100	1	361	3.61	0.277	F1LUE2	GO_BP
Cluster1	positive regulation of synaptic plasticity	2	100	3	361	2.41	0.187	G3V7U2 P15205	GO_BP
Cluster1	positive regulation of synaptic transmission	4	100	9	361	1.6	0.217	A0A0G2KB98 F1LQX8 F1LUE2 G3V6S0	GO_BP
Cluster1	positive regulation of tau-protein kinase activity	1	100	2	361	1.8	0.478	G3V836	GO_BP
Cluster1	positive regulation of telomerase activity	1	100	4	361	0.9	0.729	A7VJC2	GO_BP
Cluster1	positive regulation of telomere maintenance	2	100	5	361	1.44	0.424	A7VJC2 F1M589	GO_BP
Cluster1	positive regulation of tissue remodeling	2	100	4	361	1.8	0.308	A0A0G2K3G0 F1M589	GO_BP
Cluster1	positive regulation of transferase activity	8	100	25	361	1.16	0.385	A0A0G2K719 A7VJC2 D3ZGF1 F1LMW7 G3V836 O08679 P0DP29 Q9QZM5	GO_BP
Cluster1	positive regulation of translation	6	100	14	361	1.55	0.161	A0A0G2K719 A7VJC2 F1LN59 P05197 P31000 Q6URK4	GO_BP
Cluster1	positive regulation of translational initiation	1	100	3	361	1.2	0.623	A0A0G2K719	GO_BP
Cluster1	positive regulation of transmembrane transport	9	100	19	361	1.71	0.0486	A0A0G2K1Q7 A0A0G2K5C8 A0A0G2K8P3 A0A0G2K9N9 F1LMW7 P0DP29 P11507 Q2PS20 Q64578	GO_BP
Cluster1	positive regulation of transport	23	100	64	361	1.3	0.0728	A0A0G2JSM7 A0A0G2JT68 A0A0G2K1Q7 A0A0G2K3K2 A0A0G2K5C8 A0A0G2K8P3 A0A0G2K9N9 A0A0G2KB98 D3ZQ55 F1LMW7 F1LQX8 F1M951 G3V6S0 G3V836 P0DP29 P11507 P15791 Q2PS20 Q4V7E8 Q64578 Q6P6V0 Q8K1Q0 Q9QZM5	GO_BP
Cluster1	positive regulation of transporter activity	8	100	12	361	2.41	0.00486	A0A0G2K1Q7 A0A0G2K5C8 A0A0G2K8P3 A0A0G2K9N9 P0DP29 P11507 Q2PS20 Q64578	GO_BP
Cluster1	positive regulation of vasculature development	3	100	5	361	2.17	0.133	A0A0G2JSM7 A0A0G2K5C8 Q9Z1W6	GO_BP
Cluster1	positive regulation of vasoconstriction	1	100	2	361	1.8	0.478	A0A0G2JSM7	GO_BP
Cluster1	positive regulation of viral genome replication	1	100	2	361	1.8	0.478	A0A0G2K719	GO_BP
Cluster1	positive regulation of viral life cycle	1	100	3	361	1.2	0.623	A0A0G2K719	GO_BP
Cluster1	positive regulation of viral process	1	100	3	361	1.2	0.623	A0A0G2K719	GO_BP
Cluster1	positive regulation of wound healing	1	100	4	361	0.9	0.729	A0A0G2K3G0	GO_BP
Cluster1	post-Golgi vesicle-mediated transport	2	100	5	361	1.44	0.424	A0A0G2K1Q7 G3V6S0	GO_BP
Cluster1	post-embryonic animal morphogenesis	8	100	20	361	1.44	0.157	A0A0G2K5C8 A0A0G2K719 A0A0G2K8P3 A0A0G2KB98 F1LN42 F1LQX8 G3V818 O08679	GO_BP
Cluster1	post-embryonic animal organ development	6	100	20	361	1.08	0.494	A0A0G2K5C8 A0A0G2K8P3 A0A0G2KB98 F1LN42 G3V818 O08679	GO_BP
Cluster1	post-embryonic animal organ morphogenesis	6	100	17	361	1.27	0.32	A0A0G2K5C8 A0A0G2K8P3 A0A0G2KB98 F1LN42 G3V818 O08679	GO_BP
Cluster1	post-embryonic appendage morphogenesis	6	100	17	361	1.27	0.32	A0A0G2K5C8 A0A0G2K8P3 A0A0G2KB98 F1LN42 G3V818 O08679	GO_BP
Cluster1	post-embryonic development	15	100	33	361	1.64	0.017	A0A0G2K5C8 A0A0G2K719 A0A0G2K8P3 A0A0G2K9N9 A0A0G2KB98 D4A0F5 D4A8A0 F1LN42 F1LQX8 F1LTJ5 G3V6S0 G3V818 O08679 P11507 Q64578	GO_BP
Cluster1	post-transcriptional gene silencing by RNA	2	100	4	361	1.8	0.308	A0A0G2K719 A7VJC2	GO_BP
Cluster1	post-translational protein modification	2	100	12	361	0.6	0.89	A0A0G2K8R3 D3ZH41	GO_BP
Cluster1	postsynapse organization	2	100	4	361	1.8	0.308	A0A0G2K3K2 D4A0F5	GO_BP
Cluster1	postsynaptic actin cytoskeleton organization	1	100	1	361	3.61	0.277	A0A0G2K3K2	GO_BP
Cluster1	postsynaptic cytoskeleton organization	1	100	1	361	3.61	0.277	A0A0G2K3K2	GO_BP
Cluster1	posttranscriptional gene silencing	2	100	4	361	1.8	0.308	A0A0G2K719 A7VJC2	GO_BP
Cluster1	posttranscriptional regulation of gene expression	9	100	28	361	1.16	0.363	A0A0G2K719 A7VJC2 F1LN59 F1M589 P05197 P31000 Q32PX7 Q5XI81 Q6URK4	GO_BP
Cluster1	potassium ion homeostasis	1	100	2	361	1.8	0.478	P15791	GO_BP
Cluster1	presynapse organization	1	100	3	361	1.2	0.623	Q5XI81	GO_BP
Cluster1	presynaptic active zone organization	1	100	1	361	3.61	0.277	G3V6S0	GO_BP
Cluster1	primary metabolic process	45	100	169	361	0.96	0.707	A0A0G2JSM7 A0A0G2JUP3 A0A0G2K2M9 A0A0G2K3K2 A0A0G2K719 A0A0G2K8P3 A0A0G2K8R3 A0A0G2K9N9 A0A0G2KB98 A7VJC2 D3ZF26 D3ZH41 D3ZVQ0 D4A8A0 D4AAI5 D4AEH9 F1LM55 F1LN59 F1LTJ5 F1LUE2 F1M589 F1M8F6 F1M951 G3V6D8 G3V6S0 G3V836 G3V8B0 O08679 O70593 P05197 P0DP29 P11507 P11730 P15791 P30835 P35565 P63326 Q32PX7 Q63448 Q64578 Q6P6V0 Q6URK4 Q8K1Q0 Q9QZ86 Q9QZM5	GO_BP
Cluster1	primary miRNA processing	1	100	2	361	1.8	0.478	A7VJC2	GO_BP
Cluster1	process utilizing autophagic mechanism	4	100	11	361	1.31	0.362	D4A702 F1LSD3 G3V836 O08679	GO_BP
Cluster1	progesterone receptor signaling pathway	1	100	1	361	3.61	0.277	A0A0G2K8P3	GO_BP
Cluster1	programmed cell death	12	100	36	361	1.2	0.27	A0A0G2JT68 A0A0G2K719 A0A0G2KB98 D4A0F5 F1LM55 F1LQX8 F1M589 G3V836 G3V8L3 P15791 Q5XI81 Q64578	GO_BP
Cluster1	programmed cell death involved in cell development	2	100	3	361	2.41	0.187	A0A0G2K719 F1LQX8	GO_BP
Cluster1	prostate gland development	1	100	2	361	1.8	0.478	D3ZGF1	GO_BP
Cluster1	prostate gland epithelium morphogenesis	1	100	1	361	3.61	0.277	D3ZGF1	GO_BP
Cluster1	prostate gland morphogenesis	1	100	1	361	3.61	0.277	D3ZGF1	GO_BP
Cluster1	proteasomal protein catabolic process	4	100	10	361	1.44	0.288	A0A0G2K8P3 D3ZVQ0 F1M589 O70593	GO_BP
Cluster1	protein K48-linked deubiquitination	1	100	2	361	1.8	0.478	D3ZVQ0	GO_BP
Cluster1	protein K48-linked ubiquitination	1	100	1	361	3.61	0.277	A0A0G2K8P3	GO_BP
Cluster1	protein K63-linked ubiquitination	1	100	2	361	1.8	0.478	A0A0G2K8P3	GO_BP
Cluster1	protein acetylation	1	100	4	361	0.9	0.729	A0A0G2K3K2	GO_BP
Cluster1	protein activation cascade	1	100	1	361	3.61	0.277	G3V836	GO_BP
Cluster1	protein acylation	2	100	5	361	1.44	0.424	A0A0G2K3K2 Q8K1Q0	GO_BP
Cluster1	protein autophosphorylation	7	100	12	361	2.11	0.0232	A0A0G2JUP3 A0A0G2KB98 D4A8A0 F1LUE2 O08679 P11730 P15791	GO_BP
Cluster1	protein catabolic process	6	100	17	361	1.27	0.32	A0A0G2K8P3 D3ZVQ0 F1M589 F1M951 G3V836 O70593	GO_BP
Cluster1	protein complex oligomerization	8	100	26	361	1.11	0.435	D3Z9E1 D4A0F5 F1LMW7 F1LQX8 G3V818 P11730 P15791 P30835	GO_BP
Cluster1	protein dephosphorylation	4	100	9	361	1.6	0.217	F1M8F6 F1M951 G3V6D8 P11730	GO_BP
Cluster1	protein depolymerization	1	100	3	361	1.2	0.623	D3ZVQ0	GO_BP
Cluster1	protein deubiquitination	2	100	6	361	1.2	0.53	A0A0G2K3K2 D3ZVQ0	GO_BP
Cluster1	protein export from nucleus	2	100	7	361	1.03	0.622	A0A0G2KB98 A7VJC2	GO_BP
Cluster1	protein folding	3	100	9	361	1.2	0.475	G3V836 O70593 P35565	GO_BP
Cluster1	protein folding in endoplasmic reticulum	1	100	2	361	1.8	0.478	P35565	GO_BP
Cluster1	protein heterooligomerization	3	100	5	361	2.17	0.133	D4A0F5 F1LQX8 G3V818	GO_BP
Cluster1	protein homooligomerization	4	100	17	361	0.85	0.741	D3Z9E1 F1LMW7 F1LQX8 P30835	GO_BP
Cluster1	protein homotetramerization	1	100	4	361	0.9	0.729	P30835	GO_BP
Cluster1	protein homotrimerization	1	100	1	361	3.61	0.277	D3Z9E1	GO_BP
Cluster1	protein import	3	100	6	361	1.8	0.213	F1M589 G3V836 G3V8L3	GO_BP
Cluster1	protein import into nucleus	2	100	4	361	1.8	0.308	F1M589 G3V8L3	GO_BP
Cluster1	protein insertion into ER membrane	1	100	1	361	3.61	0.277	O70593	GO_BP
Cluster1	protein insertion into membrane	1	100	3	361	1.2	0.623	O70593	GO_BP
Cluster1	protein lipidation	1	100	1	361	3.61	0.277	Q8K1Q0	GO_BP
Cluster1	protein localization	26	100	87	361	1.08	0.347	A0A0G2JUP3 A0A0G2K1Q7 A0A0G2K3K2 A0A0G2K4U4 A0A0G2K6R8 A0A0G2K719 A0A0G2K8P3 A0A0G2KB98 A7VJC2 D4A2V6 F1LMW7 F1LN42 F1M589 F1M951 G3V6S0 G3V7U2 G3V836 G3V8L3 O08679 O70593 O88588 P0DP29 P11730 P35565 P63326 Q63448	GO_BP
Cluster1	protein localization to Golgi apparatus	1	100	1	361	3.61	0.277	O88588	GO_BP
Cluster1	protein localization to M-band	2	100	3	361	2.41	0.187	A0A0G2JUP3 A0A0G2K1Q7	GO_BP
Cluster1	protein localization to T-tubule	1	100	2	361	1.8	0.478	A0A0G2K1Q7	GO_BP
Cluster1	protein localization to axon	1	100	1	361	3.61	0.277	A0A0G2K1Q7	GO_BP
Cluster1	protein localization to cell periphery	4	100	14	361	1.03	0.574	A0A0G2K1Q7 F1M951 G3V6S0 O88588	GO_BP
Cluster1	protein localization to cell surface	1	100	4	361	0.9	0.729	A0A0G2K1Q7	GO_BP
Cluster1	protein localization to cytoplasmic stress granule	1	100	1	361	3.61	0.277	A0A0G2K719	GO_BP
Cluster1	protein localization to cytoskeleton	1	100	6	361	0.6	0.859	A0A0G2KB98	GO_BP
Cluster1	protein localization to endoplasmic reticulum	2	100	9	361	0.8	0.763	A0A0G2K1Q7 P63326	GO_BP
Cluster1	protein localization to lysosome	2	100	3	361	2.41	0.187	A0A0G2K8P3 G3V836	GO_BP
Cluster1	protein localization to membrane	9	100	31	361	1.05	0.504	A0A0G2K1Q7 A0A0G2K4U4 D4A2V6 F1M951 G3V6S0 O70593 O88588 P0DP29 P63326	GO_BP
Cluster1	protein localization to microtubule	1	100	5	361	0.72	0.805	A0A0G2KB98	GO_BP
Cluster1	protein localization to microtubule cytoskeleton	1	100	6	361	0.6	0.859	A0A0G2KB98	GO_BP
Cluster1	protein localization to mitochondrion	1	100	4	361	0.9	0.729	P0DP29	GO_BP
Cluster1	protein localization to nuclear envelope	1	100	2	361	1.8	0.478	G3V8L3	GO_BP
Cluster1	protein localization to nucleus	2	100	7	361	1.03	0.622	F1M589 G3V8L3	GO_BP
Cluster1	protein localization to organelle	13	100	36	361	1.3	0.16	A0A0G2JUP3 A0A0G2K1Q7 A0A0G2K719 A0A0G2K8P3 A0A0G2KB98 F1M589 G3V836 G3V8L3 O70593 O88588 P0DP29 P63326 Q63448	GO_BP
Cluster1	protein localization to peroxisome	1	100	2	361	1.8	0.478	Q63448	GO_BP
Cluster1	protein localization to plasma membrane	3	100	10	361	1.08	0.556	A0A0G2K1Q7 G3V6S0 O88588	GO_BP
Cluster1	protein localization to presynapse	1	100	2	361	1.8	0.478	G3V7U2	GO_BP
Cluster1	protein localization to synapse	1	100	4	361	0.9	0.729	G3V7U2	GO_BP
Cluster1	protein localization to vacuole	2	100	3	361	2.41	0.187	A0A0G2K8P3 G3V836	GO_BP
Cluster1	protein metabolic process	30	100	98	361	1.11	0.265	A0A0G2JSM7 A0A0G2JUP3 A0A0G2K3K2 A0A0G2K719 A0A0G2K8P3 A0A0G2K8R3 A0A0G2KB98 D3ZH41 D3ZVQ0 D4A8A0 D4AAI5 F1LN59 F1LTJ5 F1LUE2 F1M589 F1M8F6 F1M951 G3V6D8 G3V6S0 G3V836 O08679 O70593 P05197 P0DP29 P11730 P15791 P35565 P63326 Q8K1Q0 Q9QZM5	GO_BP
Cluster1	protein modification by small protein conjugation	3	100	9	361	1.2	0.475	A0A0G2K8P3 A0A0G2K8R3 D4AAI5	GO_BP
Cluster1	protein modification by small protein removal	2	100	6	361	1.2	0.53	A0A0G2K3K2 D3ZVQ0	GO_BP
Cluster1	protein modification process	21	100	75	361	1.01	0.527	A0A0G2JUP3 A0A0G2K3K2 A0A0G2K8P3 A0A0G2K8R3 A0A0G2KB98 D3ZH41 D3ZVQ0 D4A8A0 D4AAI5 F1LUE2 F1M589 F1M8F6 F1M951 G3V6D8 G3V6S0 O08679 P0DP29 P11730 P15791 Q8K1Q0 Q9QZM5	GO_BP
Cluster1	protein monoubiquitination	1	100	3	361	1.2	0.623	A0A0G2K8P3	GO_BP
Cluster1	protein myristoylation	1	100	1	361	3.61	0.277	Q8K1Q0	GO_BP
Cluster1	protein phosphorylation	11	100	35	361	1.13	0.367	A0A0G2JUP3 A0A0G2KB98 D4A8A0 F1LUE2 F1M589 G3V6S0 O08679 P0DP29 P11730 P15791 Q9QZM5	GO_BP
Cluster1	protein polymerization	1	100	4	361	0.9	0.729	P31000	GO_BP
Cluster1	protein polyubiquitination	2	100	7	361	1.03	0.622	A0A0G2K8P3 A0A0G2K8R3	GO_BP
Cluster1	protein secretion	3	100	7	361	1.55	0.3	A0A0G2K6R8 P11730 P35565	GO_BP
Cluster1	protein stabilization	4	100	17	361	0.85	0.741	A0A0G2K1Q7 F1M589 G3V836 P35565	GO_BP
Cluster1	protein targeting	6	100	17	361	1.27	0.32	A0A0G2K4U4 A0A0G2K8P3 F1M589 G3V836 P63326 Q63448	GO_BP
Cluster1	protein targeting to ER	1	100	7	361	0.52	0.899	P63326	GO_BP
Cluster1	protein targeting to lysosome	2	100	2	361	3.61	0.0762	A0A0G2K8P3 G3V836	GO_BP
Cluster1	protein targeting to membrane	2	100	9	361	0.8	0.763	A0A0G2K4U4 P63326	GO_BP
Cluster1	protein targeting to peroxisome	1	100	2	361	1.8	0.478	Q63448	GO_BP
Cluster1	protein targeting to vacuole	2	100	2	361	3.61	0.0762	A0A0G2K8P3 G3V836	GO_BP
Cluster1	protein targeting to vacuole involved in autophagy	1	100	1	361	3.61	0.277	G3V836	GO_BP
Cluster1	protein tetramerization	1	100	6	361	0.6	0.859	P30835	GO_BP
Cluster1	protein transmembrane transport	1	100	4	361	0.9	0.729	G3V836	GO_BP
Cluster1	protein transport	16	100	48	361	1.2	0.22	A0A0G2K1Q7 A0A0G2K4U4 A0A0G2K6R8 A0A0G2K8P3 A0A0G2KB98 A7VJC2 F1LMW7 F1M589 G3V6S0 G3V7U2 G3V836 G3V8L3 P11730 P35565 P63326 Q63448	GO_BP
Cluster1	protein transport along microtubule	1	100	1	361	3.61	0.277	G3V7U2	GO_BP
Cluster1	protein trimerization	1	100	1	361	3.61	0.277	D3Z9E1	GO_BP
Cluster1	protein ubiquitination	3	100	8	361	1.35	0.389	A0A0G2K8P3 A0A0G2K8R3 D4AAI5	GO_BP
Cluster1	protein-DNA complex subunit organization	1	100	8	361	0.45	0.928	A0A0G2K3K2	GO_BP
Cluster1	protein-containing complex assembly	18	100	69	361	0.94	0.681	A0A0G2JSM7 A0A0G2K719 A0A0G2K7Q0 A0A0G2KB98 D3Z9E1 D3ZA38 D4A0F5 D4AAI5 F1LMW7 F1LQX8 F1M589 G3V818 G3V836 P11730 P15791 P30835 P31000 P63326	GO_BP
Cluster1	protein-containing complex disassembly	2	100	8	361	0.9	0.699	A0A0G2KB98 D3ZVQ0	GO_BP
Cluster1	protein-containing complex localization	3	100	9	361	1.2	0.475	A7VJC2 G3V8L3 P15791	GO_BP
Cluster1	protein-containing complex organization	20	100	77	361	0.94	0.697	A0A0G2JSM7 A0A0G2K3K2 A0A0G2K719 A0A0G2K7Q0 A0A0G2KB98 D3Z9E1 D3ZA38 D3ZVQ0 D4A0F5 D4AAI5 F1LMW7 F1LQX8 F1M589 G3V818 G3V836 P11730 P15791 P30835 P31000 P63326	GO_BP
Cluster1	proteolysis	6	100	21	361	1.03	0.55	A0A0G2K3K2 A0A0G2K8P3 D3ZVQ0 F1M589 F1M951 O70593	GO_BP
Cluster1	pseudocleavage	1	100	2	361	1.8	0.478	A0A0G2KB98	GO_BP
Cluster1	pseudopodium organization	1	100	1	361	3.61	0.277	D4A0F5	GO_BP
Cluster1	pseudopodium retraction	1	100	1	361	3.61	0.277	D4A0F5	GO_BP
Cluster1	purine nucleoside diphosphate metabolic process	2	100	9	361	0.8	0.763	P30835 Q6P6V0	GO_BP
Cluster1	purine nucleoside monophosphate metabolic process	5	100	22	361	0.82	0.779	F1M8F6 G3V6D8 G3V8B0 P30835 Q6P6V0	GO_BP
Cluster1	purine nucleoside triphosphate metabolic process	5	100	22	361	0.82	0.779	F1M8F6 G3V6D8 G3V8B0 P30835 Q6P6V0	GO_BP
Cluster1	purine nucleotide biosynthetic process	2	100	13	361	0.56	0.916	P30835 Q6P6V0	GO_BP
Cluster1	purine nucleotide metabolic process	5	100	24	361	0.75	0.845	F1M8F6 G3V6D8 G3V8B0 P30835 Q6P6V0	GO_BP
Cluster1	purine ribonucleotide biosynthetic process	2	100	13	361	0.56	0.916	P30835 Q6P6V0	GO_BP
Cluster1	purine ribonucleotide metabolic process	5	100	24	361	0.75	0.845	F1M8F6 G3V6D8 G3V8B0 P30835 Q6P6V0	GO_BP
Cluster1	purine-containing compound biosynthetic process	2	100	13	361	0.56	0.916	P30835 Q6P6V0	GO_BP
Cluster1	purine-containing compound metabolic process	5	100	24	361	0.75	0.845	F1M8F6 G3V6D8 G3V8B0 P30835 Q6P6V0	GO_BP
Cluster1	pyridine nucleotide biosynthetic process	2	100	9	361	0.8	0.763	P30835 Q6P6V0	GO_BP
Cluster1	pyridine nucleotide metabolic process	2	100	11	361	0.66	0.857	P30835 Q6P6V0	GO_BP
Cluster1	pyridine-containing compound biosynthetic process	2	100	9	361	0.8	0.763	P30835 Q6P6V0	GO_BP
Cluster1	pyridine-containing compound metabolic process	2	100	11	361	0.66	0.857	P30835 Q6P6V0	GO_BP
Cluster1	pyrimidine nucleobase biosynthetic process	1	100	2	361	1.8	0.478	D4A8A0	GO_BP
Cluster1	pyrimidine nucleobase metabolic process	1	100	2	361	1.8	0.478	D4A8A0	GO_BP
Cluster1	pyrimidine nucleoside biosynthetic process	1	100	2	361	1.8	0.478	D4A8A0	GO_BP
Cluster1	pyrimidine nucleoside metabolic process	1	100	2	361	1.8	0.478	D4A8A0	GO_BP
Cluster1	pyrimidine nucleotide biosynthetic process	1	100	2	361	1.8	0.478	D4A8A0	GO_BP
Cluster1	pyrimidine nucleotide metabolic process	1	100	2	361	1.8	0.478	D4A8A0	GO_BP
Cluster1	pyrimidine ribonucleoside biosynthetic process	1	100	2	361	1.8	0.478	D4A8A0	GO_BP
Cluster1	pyrimidine ribonucleoside metabolic process	1	100	2	361	1.8	0.478	D4A8A0	GO_BP
Cluster1	pyrimidine ribonucleotide biosynthetic process	1	100	2	361	1.8	0.478	D4A8A0	GO_BP
Cluster1	pyrimidine ribonucleotide metabolic process	1	100	2	361	1.8	0.478	D4A8A0	GO_BP
Cluster1	pyrimidine-containing compound metabolic process	1	100	3	361	1.2	0.623	D4A8A0	GO_BP
Cluster1	pyruvate biosynthetic process	2	100	8	361	0.9	0.699	P30835 Q6P6V0	GO_BP
Cluster1	pyruvate metabolic process	2	100	9	361	0.8	0.763	P30835 Q6P6V0	GO_BP
Cluster1	rRNA metabolic process	1	100	5	361	0.72	0.805	Q9QZ86	GO_BP
Cluster1	rRNA modification	1	100	1	361	3.61	0.277	Q9QZ86	GO_BP
Cluster1	rRNA processing	1	100	3	361	1.2	0.623	Q9QZ86	GO_BP
Cluster1	re-entry into mitotic cell cycle	1	100	1	361	3.61	0.277	A0A0G2KB98	GO_BP
Cluster1	receptor catabolic process	1	100	1	361	3.61	0.277	A0A0G2K8P3	GO_BP
Cluster1	receptor diffusion trapping	1	100	1	361	3.61	0.277	P15791	GO_BP
Cluster1	receptor internalization	1	100	1	361	3.61	0.277	A0A0G2K8P3	GO_BP
Cluster1	receptor localization to synapse	1	100	1	361	3.61	0.277	P15791	GO_BP
Cluster1	receptor metabolic process	2	100	3	361	2.41	0.187	A0A0G2K6R8 A0A0G2K8P3	GO_BP
Cluster1	receptor recycling	1	100	1	361	3.61	0.277	A0A0G2K6R8	GO_BP
Cluster1	receptor-mediated endocytosis	3	100	10	361	1.08	0.556	A0A0G2K8P3 F1LTJ5 P35565	GO_BP
Cluster1	regeneration	3	100	10	361	1.08	0.556	G3V7U2 P15205 P31000	GO_BP
Cluster1	regionalization	5	100	18	361	1	0.59	A0A0G2KB98 O08679 Q4V7E8 Q5XI81 Q9QZM5	GO_BP
Cluster1	regulated exocytosis	11	100	28	361	1.42	0.116	A0A0G2K3G0 A0A0G2K719 D3Z9K4 D3ZGF1 D3ZH41 D4AEH9 G3V836 P05197 P0DP29 P30835 Q6P6V0	GO_BP
Cluster1	regulation of ATP biosynthetic process	1	100	1	361	3.61	0.277	Q8R4I6	GO_BP
Cluster1	regulation of ATP metabolic process	1	100	1	361	3.61	0.277	Q8R4I6	GO_BP
Cluster1	regulation of ATP-dependent activity	6	100	11	361	1.97	0.0522	A0A0G2K9N9 P04692 P11507 P58775 Q64578 Q923Z2	GO_BP
Cluster1	regulation of AV node cell action potential	1	100	2	361	1.8	0.478	A0A0G2K1Q7	GO_BP
Cluster1	regulation of B cell apoptotic process	1	100	1	361	3.61	0.277	D3ZGF1	GO_BP
Cluster1	regulation of DNA binding	1	100	2	361	1.8	0.478	P0DP29	GO_BP
Cluster1	regulation of DNA biosynthetic process	3	100	9	361	1.2	0.475	A0A0G2KB98 A7VJC2 F1M589	GO_BP
Cluster1	regulation of DNA damage checkpoint	1	100	1	361	3.61	0.277	F1LM55	GO_BP
Cluster1	regulation of DNA metabolic process	4	100	15	361	0.96	0.636	A0A0G2KB98 A7VJC2 F1M589 G3V8L3	GO_BP
Cluster1	regulation of DNA methylation	1	100	2	361	1.8	0.478	A0A0G2KB98	GO_BP
Cluster1	regulation of DNA repair	1	100	3	361	1.2	0.623	F1M589	GO_BP
Cluster1	regulation of ERAD pathway	1	100	1	361	3.61	0.277	O70593	GO_BP
Cluster1	regulation of ERBB signaling pathway	1	100	5	361	0.72	0.805	F1M951	GO_BP
Cluster1	regulation of ERK1 and ERK2 cascade	3	100	7	361	1.55	0.3	D3Z9E1 D3ZGF1 P15791	GO_BP
Cluster1	regulation of GTPase activity	1	100	8	361	0.45	0.928	A0A0G2KB98	GO_BP
Cluster1	regulation of I-kappaB kinase/NF-kappaB signaling	1	100	4	361	0.9	0.729	Q9Z1W6	GO_BP
Cluster1	regulation of JNK cascade	2	100	13	361	0.56	0.916	A0A0G2KB98 D3ZVQ0	GO_BP
Cluster1	regulation of JUN kinase activity	1	100	6	361	0.6	0.859	A0A0G2KB98	GO_BP
Cluster1	regulation of MAP kinase activity	1	100	11	361	0.33	0.973	A0A0G2KB98	GO_BP
Cluster1	regulation of MAPK cascade	5	100	23	361	0.78	0.814	A0A0G2KB98 D3Z9E1 D3ZGF1 D3ZVQ0 P15791	GO_BP
Cluster1	regulation of MHC class I biosynthetic process	1	100	1	361	3.61	0.277	F1M589	GO_BP
Cluster1	regulation of NAD metabolic process	1	100	1	361	3.61	0.277	Q8R4I6	GO_BP
Cluster1	regulation of NIK/NF-kappaB signaling	1	100	3	361	1.2	0.623	A0A0G2JT68	GO_BP
Cluster1	regulation of Notch signaling pathway	2	100	7	361	1.03	0.622	A0A0G2K8P3 F1M951	GO_BP
Cluster1	regulation of RNA biosynthetic process	19	100	77	361	0.89	0.79	A0A0G2JW01 A0A0G2K0N9 A0A0G2K3G0 A0A0G2K719 A0A0G2K8P3 A0A0G2K8R3 A0A0G2KB98 A7VJC2 D3Z9E1 D3ZM27 F1LM55 F1LWK7 F1M589 G3V836 G3V8L3 P15791 Q32PX7 Q4V7E8 Q9Z1W6	GO_BP
Cluster1	regulation of RNA metabolic process	22	100	85	361	0.93	0.712	A0A0G2JW01 A0A0G2K0N9 A0A0G2K3G0 A0A0G2K719 A0A0G2K8P3 A0A0G2K8R3 A0A0G2KB98 A7VJC2 D3Z9E1 D3ZM27 F1LM55 F1LWK7 F1M589 G3V836 G3V8L3 P15791 P31000 Q32PX7 Q4V7E8 Q5XI81 Q6URK4 Q9Z1W6	GO_BP
Cluster1	regulation of RNA splicing	3	100	13	361	0.83	0.748	A7VJC2 Q32PX7 Q6URK4	GO_BP
Cluster1	regulation of RNA stability	2	100	8	361	0.9	0.699	P31000 Q32PX7	GO_BP
Cluster1	regulation of Rac protein signal transduction	1	100	1	361	3.61	0.277	P15791	GO_BP
Cluster1	regulation of Ras protein signal transduction	1	100	6	361	0.6	0.859	P15791	GO_BP
Cluster1	regulation of SA node cell action potential	1	100	2	361	1.8	0.478	A0A0G2K1Q7	GO_BP
Cluster1	regulation of SMAD protein signal transduction	1	100	2	361	1.8	0.478	G3V6S0	GO_BP
Cluster1	regulation of Schwann cell migration	1	100	1	361	3.61	0.277	P31000	GO_BP
Cluster1	regulation of T cell activation	1	100	8	361	0.45	0.928	D3ZGF1	GO_BP
Cluster1	regulation of T cell differentiation	1	100	4	361	0.9	0.729	D3ZGF1	GO_BP
Cluster1	regulation of T cell proliferation	1	100	5	361	0.72	0.805	D3ZGF1	GO_BP
Cluster1	regulation of TOR signaling	1	100	3	361	1.2	0.623	A0A0G2KB98	GO_BP
Cluster1	regulation of Toll signaling pathway	1	100	1	361	3.61	0.277	F1M951	GO_BP
Cluster1	regulation of Wnt protein secretion	1	100	1	361	3.61	0.277	F1M951	GO_BP
Cluster1	regulation of Wnt signaling pathway	3	100	10	361	1.08	0.556	A0A0G2K719 A0A0G2KB98 F1LM55	GO_BP
Cluster1	regulation of actin cytoskeleton organization	13	100	27	361	1.74	0.0152	A0A096MK15 A0A0G2JSM7 A0A0G2K3G0 A0A0G2K8P3 D3ZZ68 D4A702 F1M1J2 G3V818 G3V8L3 P04692 P58775 Q923Z2 Q9QZM5	GO_BP
Cluster1	regulation of actin filament bundle assembly	6	100	16	361	1.35	0.263	D3ZZ68 D4A702 P04692 P58775 Q923Z2 Q9QZM5	GO_BP
Cluster1	regulation of actin filament depolymerization	4	100	5	361	2.89	0.0221	A0A0G2JSM7 P04692 P58775 Q923Z2	GO_BP
Cluster1	regulation of actin filament length	7	100	12	361	2.11	0.0232	A0A096MK15 A0A0G2JSM7 F1M1J2 G3V8L3 P04692 P58775 Q923Z2	GO_BP
Cluster1	regulation of actin filament organization	8	100	21	361	1.38	0.196	A0A0G2JSM7 D3ZZ68 D4A702 G3V8L3 P04692 P58775 Q923Z2 Q9QZM5	GO_BP
Cluster1	regulation of actin filament polymerization	5	100	10	361	1.8	0.111	A0A0G2JSM7 G3V8L3 P04692 P58775 Q923Z2	GO_BP
Cluster1	regulation of actin filament-based movement	5	100	10	361	1.8	0.111	A0A0G2K1Q7 A0A0G2K9N9 P11507 P15791 Q64578	GO_BP
Cluster1	regulation of actin filament-based process	18	100	35	361	1.86	0.0015	A0A096MK15 A0A0G2JSM7 A0A0G2K1Q7 A0A0G2K3G0 A0A0G2K8P3 A0A0G2K9N9 D3ZZ68 D4A702 F1M1J2 G3V818 G3V8L3 P04692 P11507 P15791 P58775 Q64578 Q923Z2 Q9QZM5	GO_BP
Cluster1	regulation of action potential	5	100	10	361	1.8	0.111	A0A0G2K1Q7 A0A0G2K9N9 P11507 P15791 Q64578	GO_BP
Cluster1	regulation of actomyosin structure organization	7	100	16	361	1.58	0.121	A0A0G2K8P3 G3V818 G3V8L3 P04692 P58775 Q923Z2 Q9QZM5	GO_BP
Cluster1	regulation of acute inflammatory response	1	100	1	361	3.61	0.277	G3V836	GO_BP
Cluster1	regulation of adaptive immune response	1	100	3	361	1.2	0.623	D3ZGF1	GO_BP
Cluster1	regulation of adherens junction organization	3	100	7	361	1.55	0.3	A0A0G2JSM7 A0A0G2K3G0 F1M951	GO_BP
Cluster1	regulation of adipose tissue development	1	100	1	361	3.61	0.277	G3V8L3	GO_BP
Cluster1	regulation of aerobic respiration	1	100	2	361	1.8	0.478	Q8R4I6	GO_BP
Cluster1	regulation of alpha-beta T cell activation	1	100	4	361	0.9	0.729	D3ZGF1	GO_BP
Cluster1	regulation of alpha-beta T cell proliferation	1	100	1	361	3.61	0.277	D3ZGF1	GO_BP
Cluster1	regulation of amyloid fibril formation	2	100	2	361	3.61	0.0762	F1LTJ5 G3V836	GO_BP
Cluster1	regulation of amyloid-beta clearance	1	100	1	361	3.61	0.277	G3V836	GO_BP
Cluster1	regulation of amyloid-beta formation	1	100	1	361	3.61	0.277	G3V836	GO_BP
Cluster1	regulation of anatomical structure morphogenesis	23	100	59	361	1.41	0.0273	A0A0G2JSM7 A0A0G2K3G0 A0A0G2K5C8 A0A0G2K8P3 A0A0G2KB98 D3Z9E1 D3ZGF1 D4A0F5 F1LMW7 F1LN59 F1LTJ5 F1LUE2 F1M589 G3V7U2 G3V818 O08679 P04692 P15205 P31000 Q5XI81 Q923Z2 Q9QZM5 Q9Z1W6	GO_BP
Cluster1	regulation of anatomical structure size	11	100	33	361	1.2	0.284	A0A096MK15 A0A0G2JSM7 A0A0G2KB98 F1LN59 F1M1J2 G3V7U2 G3V8L3 P04692 P15205 P58775 Q923Z2	GO_BP
Cluster1	regulation of angiogenesis	7	100	12	361	2.11	0.0232	A0A0G2JSM7 A0A0G2K3G0 A0A0G2K5C8 D3Z9E1 F1LTJ5 F1M589 Q9Z1W6	GO_BP
Cluster1	regulation of animal organ formation	1	100	1	361	3.61	0.277	A0A0G2K8P3	GO_BP
Cluster1	regulation of animal organ morphogenesis	3	100	8	361	1.35	0.389	A0A0G2K8P3 F1M589 O08679	GO_BP
Cluster1	regulation of apoptotic cell clearance	5	100	8	361	2.26	0.0401	A0A0G2K5C8 A0A0G2KB98 D3ZQ55 Q2PS20 Q9QZM5	GO_BP
Cluster1	regulation of apoptotic process	21	100	72	361	1.05	0.43	A0A0G2JT68 A0A0G2JUP3 A0A0G2K3G0 A0A0G2K719 A0A0G2KB98 D3ZGF1 D3ZM27 D3ZVQ0 D4A0F5 F1LM55 F1LUE2 F1M589 G3V7U2 G3V836 G3V8L3 P15205 P15791 Q6P6V0 Q8K1Q0 Q8R4I6 Q9Z1W6	GO_BP
Cluster1	regulation of apoptotic signaling pathway	10	100	18	361	2.01	0.00995	A0A0G2K719 A0A0G2KB98 D3ZGF1 D3ZM27 F1LM55 F1LUE2 F1M589 G3V836 G3V8L3 Q8K1Q0	GO_BP
Cluster1	regulation of autophagy	5	100	11	361	1.64	0.159	A0A0G2K8P3 A0A0G2KB98 F1LN59 F1LQX8 Q9Z1W6	GO_BP
Cluster1	regulation of axon extension	4	100	9	361	1.6	0.217	A0A0G2KB98 F1LN59 G3V7U2 P15205	GO_BP
Cluster1	regulation of axonogenesis	6	100	13	361	1.67	0.118	A0A0G2KB98 F1LN59 G3V7U2 O08679 P15205 P31000	GO_BP
Cluster1	regulation of behavior	3	100	9	361	1.2	0.475	A0A0G2K781 F1LQX8 Q5XI81	GO_BP
Cluster1	regulation of bicellular tight junction assembly	1	100	3	361	1.2	0.623	A0A0G2K8P3	GO_BP
Cluster1	regulation of binding	6	100	18	361	1.2	0.378	A0A0G2JSM7 A0A0G2K3K2 A0A0G2KB98 O08679 O88588 P0DP29	GO_BP
Cluster1	regulation of biological process	79	100	297	361	0.96	0.876	A0A096MK15 A0A0G2JSM7 A0A0G2JT68 A0A0G2JUP3 A0A0G2JW01 A0A0G2JW88 A0A0G2K0N9 A0A0G2K1Q7 A0A0G2K2T1 A0A0G2K3G0 A0A0G2K3K2 A0A0G2K4U4 A0A0G2K5C8 A0A0G2K6R8 A0A0G2K719 A0A0G2K781 A0A0G2K8P3 A0A0G2K8R3 A0A0G2K9N9 A0A0G2KB98 A7VJC2 D3Z9E1 D3ZF26 D3ZGF1 D3ZM27 D3ZQ55 D3ZVQ0 D3ZZ68 D4A0F5 D4A2V6 D4A702 D4AB03 F1LM55 F1LMW7 F1LN59 F1LQX8 F1LSD3 F1LTJ5 F1LUE2 F1LWK7 F1M1J2 F1M589 F1M8F6 F1M951 G3V6E1 G3V6…	GO_BP
Cluster1	regulation of biological quality	49	100	159	361	1.11	0.146	A0A096MK15 A0A0G2JSM7 A0A0G2K1Q7 A0A0G2K3G0 A0A0G2K3K2 A0A0G2K5C8 A0A0G2K8P3 A0A0G2K9N9 A0A0G2KB98 A7VJC2 D3ZF26 D3ZGF1 D3ZQ55 D3ZVQ0 D4A0F5 D4A2V6 F1LM55 F1LMW7 F1LN42 F1LN59 F1LQX8 F1LUE2 F1M1J2 F1M589 F1M8F6 G3V6S0 G3V7U2 G3V836 G3V8B0 G3V8L3 O08679 P04692 P0DP29 P11507 P11730 P15205 P15791 P30835 P31000 P35565 P58775 Q2PS20 Q32PX7 Q5XI81 Q64578 Q6P6V0 Q8K1Q0 Q923Z2 Q9QZM5	GO_BP
Cluster1	regulation of biomineral tissue development	1	100	2	361	1.8	0.478	Q8R4I6	GO_BP
Cluster1	regulation of biosynthetic process	25	100	101	361	0.89	0.818	A0A0G2JW01 A0A0G2K0N9 A0A0G2K3G0 A0A0G2K719 A0A0G2K8P3 A0A0G2K8R3 A0A0G2KB98 A7VJC2 D3Z9E1 D3ZM27 F1LM55 F1LN59 F1LWK7 F1M589 G3V836 G3V8L3 P05197 P15791 P31000 Q32PX7 Q4V7E8 Q5XI81 Q6URK4 Q8R4I6 Q9Z1W6	GO_BP
Cluster1	regulation of blood circulation	13	100	28	361	1.68	0.0217	A0A0G2JSM7 A0A0G2K1Q7 A0A0G2K5C8 A0A0G2K9N9 F1LQX8 F1M8F6 G3V8B0 P04692 P0DP29 P11507 P15791 Q64578 Q923Z2	GO_BP
Cluster1	regulation of blood coagulation	1	100	2	361	1.8	0.478	A0A0G2K3G0	GO_BP
Cluster1	regulation of blood pressure	3	100	9	361	1.2	0.475	A0A0G2K8P3 P04692 Q923Z2	GO_BP
Cluster1	regulation of blood vessel remodeling	1	100	1	361	3.61	0.277	A0A0G2K3G0	GO_BP
Cluster1	regulation of body fluid levels	3	100	11	361	0.98	0.628	A0A0G2K3G0 F1LQX8 Q6P6V0	GO_BP
Cluster1	regulation of bone development	1	100	1	361	3.61	0.277	Q8R4I6	GO_BP
Cluster1	regulation of bone mineralization	1	100	1	361	3.61	0.277	Q8R4I6	GO_BP
Cluster1	regulation of cAMP-mediated signaling	1	100	4	361	0.9	0.729	P0DP29	GO_BP
Cluster1	regulation of calcineurin-NFAT signaling cascade	3	100	6	361	1.8	0.213	A0A0G2KB98 M0R557 Q8R4I6	GO_BP
Cluster1	regulation of calcineurin-mediated signaling	3	100	6	361	1.8	0.213	A0A0G2KB98 M0R557 Q8R4I6	GO_BP
Cluster1	regulation of calcium ion transmembrane transport	11	100	19	361	2.09	0.00439	A0A0G2K1Q7 A0A0G2K4U4 A0A0G2K5C8 A0A0G2K9N9 D3ZQ55 D4A2V6 P0DP29 P11507 P15791 Q2PS20 Q64578	GO_BP
Cluster1	regulation of calcium ion transport	16	100	27	361	2.14	0.000344	A0A0G2K1Q7 A0A0G2K4U4 A0A0G2K5C8 A0A0G2K9N9 D3ZQ55 D4A2V6 F1LQX8 F1LUE2 F1M589 P0DP29 P11507 P11730 P15791 P35565 Q2PS20 Q64578	GO_BP
Cluster1	regulation of calcium ion transport into cytosol	8	100	16	361	1.8	0.0446	A0A0G2K1Q7 D3ZQ55 D4A2V6 F1M589 P0DP29 P15791 P35565 Q2PS20	GO_BP
Cluster1	regulation of calcium ion-dependent exocytosis	3	100	3	361	3.61	0.0208	P0DP29 P11507 Q64578	GO_BP
Cluster1	regulation of calcium-mediated signaling	9	100	18	361	1.8	0.0332	A0A0G2KB98 D3ZQ55 D4A2V6 F1LQX8 M0R557 P0DP29 P15791 Q2PS20 Q8R4I6	GO_BP
Cluster1	regulation of canonical Wnt signaling pathway	3	100	8	361	1.35	0.389	A0A0G2K719 A0A0G2KB98 F1LM55	GO_BP
Cluster1	regulation of carbohydrate biosynthetic process	1	100	3	361	1.2	0.623	A0A0G2KB98	GO_BP
Cluster1	regulation of carbohydrate catabolic process	1	100	5	361	0.72	0.805	Q8R4I6	GO_BP
Cluster1	regulation of carbohydrate metabolic process	2	100	7	361	1.03	0.622	A0A0G2KB98 Q8R4I6	GO_BP
Cluster1	regulation of cardiac conduction	8	100	16	361	1.8	0.0446	A0A0G2K1Q7 A0A0G2K5C8 A0A0G2K9N9 F1LQX8 P0DP29 P11507 P15791 Q64578	GO_BP
Cluster1	regulation of cardiac muscle adaptation	1	100	3	361	1.2	0.623	G3V8L3	GO_BP
Cluster1	regulation of cardiac muscle cell action potential	5	100	10	361	1.8	0.111	A0A0G2K1Q7 A0A0G2K9N9 P11507 P15791 Q64578	GO_BP
Cluster1	regulation of cardiac muscle cell contraction	5	100	10	361	1.8	0.111	A0A0G2K1Q7 A0A0G2K9N9 P11507 P15791 Q64578	GO_BP
Cluster1	regulation of cardiac muscle cell differentiation	2	100	4	361	1.8	0.308	A0A0G2K8P3 A0A0G2KB98	GO_BP
Cluster1	regulation of cardiac muscle contraction	6	100	16	361	1.35	0.263	A0A0G2K1Q7 A0A0G2K9N9 P0DP29 P11507 P15791 Q64578	GO_BP
Cluster1	regulation of cardiac muscle hypertrophy	3	100	9	361	1.2	0.475	A0A0G2KB98 G3V8L3 P15791	GO_BP
Cluster1	regulation of cardiac muscle tissue development	3	100	6	361	1.8	0.213	A0A0G2K8P3 A0A0G2KB98 Q2PS20	GO_BP
Cluster1	regulation of cardiac myofibril assembly	1	100	1	361	3.61	0.277	A0A0G2K8P3	GO_BP
Cluster1	regulation of cardioblast proliferation	1	100	1	361	3.61	0.277	A0A0G2K8P3	GO_BP
Cluster1	regulation of cardiocyte differentiation	2	100	5	361	1.44	0.424	A0A0G2K8P3 A0A0G2KB98	GO_BP
Cluster1	regulation of catabolic process	14	100	43	361	1.18	0.278	A0A0G2K8P3 A0A0G2KB98 D3ZVQ0 F1LM55 F1LN59 F1LQX8 F1M589 G3V7U2 G3V836 O70593 P31000 Q32PX7 Q8R4I6 Q9Z1W6	GO_BP
Cluster1	regulation of catalytic activity	25	100	85	361	1.06	0.392	A0A0G2JT68 A0A0G2K3G0 A0A0G2K3K2 A0A0G2K719 A0A0G2K9N9 A0A0G2KB98 A7VJC2 D3ZGF1 D4A702 F1LM55 F1LMW7 F1LUE2 F1M589 G3V836 M0R557 O08679 P04692 P0DP29 P11507 P15791 P58775 Q64578 Q6P6V0 Q923Z2 Q9QZM5	GO_BP
Cluster1	regulation of cation channel activity	9	100	18	361	1.8	0.0332	A0A0G2K1Q7 A0A0G2K4U4 A0A0G2K5C8 A0A0G2K8P3 D3ZQ55 D4A2V6 P0DP29 P15791 Q2PS20	GO_BP
Cluster1	regulation of cation transmembrane transport	12	100	26	361	1.67	0.0289	A0A0G2K1Q7 A0A0G2K4U4 A0A0G2K5C8 A0A0G2K8P3 A0A0G2K9N9 D3ZQ55 D4A2V6 P0DP29 P11507 P15791 Q2PS20 Q64578	GO_BP
Cluster1	regulation of caveolin-mediated endocytosis	1	100	2	361	1.8	0.478	A0A0G2K8P3	GO_BP
Cluster1	regulation of cell activation	3	100	11	361	0.98	0.628	A0A0G2K3G0 D3Z9E1 D3ZGF1	GO_BP
Cluster1	regulation of cell adhesion	11	100	37	361	1.07	0.452	A0A0G2K1Q7 A0A0G2K3G0 A0A0G2KB98 D3Z9E1 D3ZGF1 F1M589 F1M951 O08679 P04692 P58775 Q923Z2	GO_BP
Cluster1	regulation of cell adhesion mediated by integrin	1	100	1	361	3.61	0.277	A0A0G2K3G0	GO_BP
Cluster1	regulation of cell aging	1	100	2	361	1.8	0.478	G3V8L3	GO_BP
Cluster1	regulation of cell communication	37	100	115	361	1.16	0.121	A0A0G2JT68 A0A0G2JUP3 A0A0G2K1Q7 A0A0G2K3G0 A0A0G2K719 A0A0G2K8P3 A0A0G2KB98 D3Z9E1 D3ZGF1 D3ZM27 D3ZQ55 D3ZVQ0 D4A2V6 F1LM55 F1LQX8 F1LTJ5 F1LUE2 F1M589 F1M951 G3V6S0 G3V7U2 G3V836 G3V8L3 M0R557 O08679 P0DP29 P11507 P11730 P15205 P15791 P30835 Q2PS20 Q5XI81 Q64578 Q8K1Q0 Q8R4I6 Q9Z1W6	GO_BP
Cluster1	regulation of cell cycle	12	100	53	361	0.82	0.855	A0A0G2K3K2 A0A0G2K719 A0A0G2KB98 D3ZF26 F1LM55 F1LN59 F1LUE2 F1M589 G3V8L3 P0DP29 P15791 Q5XI81	GO_BP
Cluster1	regulation of cell cycle G1/S phase transition	3	100	8	361	1.35	0.389	A0A0G2K719 D3ZF26 F1M589	GO_BP
Cluster1	regulation of cell cycle G2/M phase transition	1	100	10	361	0.36	0.963	P15791	GO_BP
Cluster1	regulation of cell cycle checkpoint	1	100	2	361	1.8	0.478	F1LM55	GO_BP
Cluster1	regulation of cell cycle phase transition	5	100	19	361	0.95	0.644	A0A0G2K719 A0A0G2KB98 D3ZF26 F1M589 P15791	GO_BP
Cluster1	regulation of cell cycle process	8	100	38	361	0.76	0.879	A0A0G2K719 A0A0G2KB98 D3ZF26 F1LUE2 F1M589 G3V8L3 P0DP29 P15791	GO_BP
Cluster1	regulation of cell death	24	100	78	361	1.11	0.291	A0A0G2JT68 A0A0G2JUP3 A0A0G2K3G0 A0A0G2K719 A0A0G2KB98 D3ZGF1 D3ZM27 D3ZVQ0 D4A0F5 F1LM55 F1LQX8 F1LTJ5 F1LUE2 F1M589 G3V7U2 G3V836 G3V8L3 P15205 P15791 Q5XI81 Q6P6V0 Q8K1Q0 Q8R4I6 Q9Z1W6	GO_BP
Cluster1	regulation of cell development	14	100	54	361	0.94	0.68	A0A0G2JSM7 A0A0G2K2T1 A0A0G2K8P3 A0A0G2KB98 F1LMW7 F1LN59 F1LUE2 G3V7U2 G3V818 O08679 P15205 P31000 Q5XI81 Q8R4I6	GO_BP
Cluster1	regulation of cell differentiation	18	100	72	361	0.9	0.762	A0A0G2JSM7 A0A0G2K2T1 A0A0G2K8P3 A0A0G2KB98 D3ZGF1 D3ZM27 F1LMW7 F1LN59 F1LUE2 G3V7U2 G3V818 G3V836 G3V8L3 O08679 P15205 P31000 Q5XI81 Q8R4I6	GO_BP
Cluster1	regulation of cell division	2	100	5	361	1.44	0.424	G3V8L3 P0DP29	GO_BP
Cluster1	regulation of cell growth	11	100	32	361	1.24	0.245	A0A0G2K3G0 A0A0G2K719 A0A0G2K8P3 A0A0G2KB98 D3ZGF1 F1LM55 F1LN59 F1M589 G3V7U2 P15205 P15791	GO_BP
Cluster1	regulation of cell junction assembly	2	100	8	361	0.9	0.699	A0A0G2K3G0 A0A0G2K8P3	GO_BP
Cluster1	regulation of cell maturation	2	100	3	361	2.41	0.187	A0A0G2KB98 O08679	GO_BP
Cluster1	regulation of cell migration	14	100	41	361	1.23	0.211	A0A0G2K3G0 A0A0G2KB98 D3Z9E1 D4A702 F1LQX8 F1M951 G3V8L3 P04692 P15791 P31000 P58775 Q6P6V0 Q923Z2 Q9EPF2	GO_BP
Cluster1	regulation of cell morphogenesis	15	100	38	361	1.43	0.0669	A0A0G2K8P3 A0A0G2KB98 D3ZGF1 D4A0F5 F1LMW7 F1LN59 F1LUE2 G3V7U2 O08679 P04692 P15205 P31000 Q5XI81 Q923Z2 Q9QZM5	GO_BP
Cluster1	regulation of cell motility	14	100	41	361	1.23	0.211	A0A0G2K3G0 A0A0G2KB98 D3Z9E1 D4A702 F1LQX8 F1M951 G3V8L3 P04692 P15791 P31000 P58775 Q6P6V0 Q923Z2 Q9EPF2	GO_BP
Cluster1	regulation of cell population proliferation	14	100	50	361	1.01	0.54	A0A0G2K3G0 A0A0G2K8P3 A0A0G2KB98 D3ZGF1 D3ZM27 F1M589 G3V836 G3V8L3 P04692 P15791 P31000 Q5XI81 Q923Z2 Q9QZM5	GO_BP
Cluster1	regulation of cell projection assembly	10	100	14	361	2.58	0.000656	A0A0G2JW01 A0A0G2JW88 A0A0G2K3G0 D4A0F5 F1LQX8 F1LUE2 F1LWK7 P11730 P15791 Q9QZM5	GO_BP
Cluster1	regulation of cell projection organization	21	100	43	361	1.76	0.00136	A0A0G2JW01 A0A0G2JW88 A0A0G2K2T1 A0A0G2K3G0 A0A0G2K8P3 A0A0G2KB98 D3ZGF1 D4A0F5 F1LMW7 F1LN59 F1LQX8 F1LUE2 F1LWK7 G3V7U2 O08679 P11730 P15205 P15791 P31000 Q5XI81 Q9QZM5	GO_BP
Cluster1	regulation of cell shape	5	100	13	361	1.39	0.276	D4A0F5 O08679 P04692 Q923Z2 Q9QZM5	GO_BP
Cluster1	regulation of cell size	5	100	16	361	1.13	0.469	A0A0G2JSM7 A0A0G2KB98 F1LN59 G3V7U2 P15205	GO_BP
Cluster1	regulation of cell-cell adhesion	4	100	14	361	1.03	0.574	A0A0G2K1Q7 D3ZGF1 F1M951 O08679	GO_BP
Cluster1	regulation of cell-matrix adhesion	2	100	9	361	0.8	0.763	A0A0G2K3G0 A0A0G2KB98	GO_BP
Cluster1	regulation of cell-substrate adhesion	3	100	17	361	0.64	0.895	A0A0G2K3G0 A0A0G2KB98 D3Z9E1	GO_BP
Cluster1	regulation of cell-substrate junction assembly	1	100	5	361	0.72	0.805	A0A0G2K3G0	GO_BP
Cluster1	regulation of cellular amide metabolic process	10	100	24	361	1.5	0.0921	A0A0G2K719 A7VJC2 F1LN59 F1M589 G3V836 P05197 P31000 Q32PX7 Q5XI81 Q6URK4	GO_BP
Cluster1	regulation of cellular biosynthetic process	25	100	101	361	0.89	0.818	A0A0G2JW01 A0A0G2K0N9 A0A0G2K3G0 A0A0G2K719 A0A0G2K8P3 A0A0G2K8R3 A0A0G2KB98 A7VJC2 D3Z9E1 D3ZM27 F1LM55 F1LN59 F1LWK7 F1M589 G3V836 G3V8L3 P05197 P15791 P31000 Q32PX7 Q4V7E8 Q5XI81 Q6URK4 Q8R4I6 Q9Z1W6	GO_BP
Cluster1	regulation of cellular catabolic process	14	100	39	361	1.3	0.153	A0A0G2K8P3 A0A0G2KB98 D3ZVQ0 F1LM55 F1LN59 F1LQX8 F1M589 G3V7U2 G3V836 O70593 P31000 Q32PX7 Q8R4I6 Q9Z1W6	GO_BP
Cluster1	regulation of cellular component biogenesis	30	100	71	361	1.53	0.00229	A0A0G2JSM7 A0A0G2JW01 A0A0G2JW88 A0A0G2K3G0 A0A0G2K719 A0A0G2K8P3 A0A0G2KB98 D3Z9E1 D3ZVQ0 D3ZZ68 D4A0F5 D4A702 F1LQX8 F1LUE2 F1LWK7 G3V6S0 G3V7U2 G3V818 G3V836 G3V8L3 O08679 O70593 P04692 P11730 P15205 P15791 P58775 Q5XI81 Q923Z2 Q9QZM5	GO_BP
Cluster1	regulation of cellular component movement	18	100	50	361	1.3	0.108	A0A0G2K1Q7 A0A0G2K3G0 A0A0G2K9N9 A0A0G2KB98 D3Z9E1 D4A702 F1LQX8 F1M951 G3V8L3 P04692 P11507 P15791 P31000 P58775 Q64578 Q6P6V0 Q923Z2 Q9EPF2	GO_BP
Cluster1	regulation of cellular component organization	48	100	141	361	1.23	0.0214	A0A096MK15 A0A0G2JSM7 A0A0G2JW01 A0A0G2JW88 A0A0G2K2T1 A0A0G2K3G0 A0A0G2K3K2 A0A0G2K5C8 A0A0G2K719 A0A0G2K8P3 A0A0G2KB98 A7VJC2 D3Z9E1 D3ZGF1 D3ZQ55 D3ZVQ0 D3ZZ68 D4A0F5 D4A702 F1LM55 F1LMW7 F1LN59 F1LQX8 F1LTJ5 F1LUE2 F1LWK7 F1M1J2 F1M589 F1M951 G3V6S0 G3V7U2 G3V818 G3V836 G3V8L3 O08679 O70593 P04692 P0DP29 P11730 P15205 P15791 P31000 P58775 Q2PS20 Q5XI81 Q8K1Q0 Q923Z2 Q9QZM5	GO_BP
Cluster1	regulation of cellular component size	11	100	29	361	1.37	0.143	A0A096MK15 A0A0G2JSM7 A0A0G2KB98 F1LN59 F1M1J2 G3V7U2 G3V8L3 P04692 P15205 P58775 Q923Z2	GO_BP
Cluster1	regulation of cellular localization	23	100	62	361	1.34	0.0506	A0A0G2JT68 A0A0G2K1Q7 A0A0G2K3K2 A0A0G2K8P3 A0A0G2KB98 D3ZQ55 D4A2V6 F1LUE2 F1M589 F1M951 G3V6S0 G3V7U2 G3V8L3 O08679 P0DP29 P11507 P11730 P15205 P15791 P35565 Q2PS20 Q64578 Q8K1Q0	GO_BP
Cluster1	regulation of cellular metabolic process	40	100	161	361	0.9	0.886	A0A0G2JT68 A0A0G2JW01 A0A0G2K0N9 A0A0G2K3G0 A0A0G2K3K2 A0A0G2K719 A0A0G2K8P3 A0A0G2K8R3 A0A0G2KB98 A7VJC2 D3Z9E1 D3ZF26 D3ZGF1 D3ZM27 D3ZVQ0 D4A702 F1LM55 F1LMW7 F1LN59 F1LQX8 F1LWK7 F1M589 G3V7U2 G3V836 G3V8L3 M0R557 O08679 O70593 P05197 P0DP29 P15791 P31000 Q32PX7 Q4V7E8 Q5XI81 Q6P6V0 Q6URK4 Q8R4I6 Q9QZM5 Q9Z1W6	GO_BP
Cluster1	regulation of cellular process	74	100	278	361	0.96	0.837	A0A096MK15 A0A0G2JSM7 A0A0G2JT68 A0A0G2JUP3 A0A0G2JW01 A0A0G2JW88 A0A0G2K0N9 A0A0G2K1Q7 A0A0G2K2T1 A0A0G2K3G0 A0A0G2K3K2 A0A0G2K4U4 A0A0G2K5C8 A0A0G2K719 A0A0G2K8P3 A0A0G2K8R3 A0A0G2K9N9 A0A0G2KB98 A7VJC2 D3Z9E1 D3ZF26 D3ZGF1 D3ZM27 D3ZQ55 D3ZVQ0 D3ZZ68 D4A0F5 D4A2V6 D4A702 D4AB03 F1LM55 F1LMW7 F1LN59 F1LQX8 F1LSD3 F1LTJ5 F1LUE2 F1LWK7 F1M1J2 F1M589 F1M951 G3V6E1 G3V6S0 G3V7U2 G3V818 G3V836 G3V8L…	GO_BP
Cluster1	regulation of cellular protein catabolic process	7	100	13	361	1.94	0.0388	A0A0G2KB98 D3ZVQ0 F1LM55 F1M589 G3V7U2 G3V836 O70593	GO_BP
Cluster1	regulation of cellular protein metabolic process	29	100	101	361	1.04	0.442	A0A0G2JT68 A0A0G2K3G0 A0A0G2K3K2 A0A0G2K719 A0A0G2KB98 A7VJC2 D3Z9E1 D3ZF26 D3ZGF1 D3ZVQ0 D4A702 F1LM55 F1LMW7 F1LN59 F1M589 G3V7U2 G3V836 M0R557 O08679 O70593 P05197 P0DP29 P15791 P31000 Q32PX7 Q5XI81 Q6P6V0 Q6URK4 Q9QZM5	GO_BP
Cluster1	regulation of cellular respiration	1	100	4	361	0.9	0.729	Q8R4I6	GO_BP
Cluster1	regulation of cellular response to heat	2	100	5	361	1.44	0.424	A0A0G2KB98 F1LM55	GO_BP
Cluster1	regulation of cellular response to stress	7	100	32	361	0.79	0.836	A0A0G2KB98 D3ZGF1 D3ZVQ0 F1LM55 F1M589 G3V836 O70593	GO_BP
Cluster1	regulation of cellular response to thapsigargin	1	100	1	361	3.61	0.277	G3V836	GO_BP
Cluster1	regulation of cellular response to tunicamycin	1	100	1	361	3.61	0.277	G3V836	GO_BP
Cluster1	regulation of chaperone-mediated protein folding	1	100	1	361	3.61	0.277	O70593	GO_BP
[truncated: 13,640 more rows]
