# Supplementary material for: Proteomics and phosphoproteomics to study Tuina reverses capsule fibrosis in frozen shoulder: a research report based on rats
Source: Sci Rep. 2024 Jan 5;14:661. doi: 10.1038/s41598-023-50904-9 (PMC10770356; doi:10.1038/s41598-023-50904-9)
Supplement: Supplementary file 1 — Supplementary Tables. [file 41598_2023_50904_MOESM1_ESM.zip › Supplementary Tables/S13_Table.xls]

Cluster	Terms	Mapping	All.mapping	Background	All.background	Fold.enrich	p.value	Protein.IDs	Type
Cluster1	6-phosphofructokinase complex	1	100	1	365	3.65	0.274	P30835	GO_CC
Cluster1	9+0 non-motile cilium	3	100	3	365	3.65	0.0201	F1M7P4 G3V7U2 P15205	GO_CC
Cluster1	9+2 motile cilium	2	100	8	365	0.91	0.693	D4A0F5 F1LMW7	GO_CC
Cluster1	A band	12	100	26	365	1.68	0.0265	A0A0G2JUP3 A0A0G2K1Q7 A0A0G2K7Q0 A0A0G2K8R3 A0A0G2K9N9 D3ZA38 F1LRV9 F1M8F6 G3V6S0 G3V818 M0R557 Q64578	GO_CC
Cluster1	ATPase complex	3	100	7	365	1.56	0.294	A0A0G2K3K2 P11507 Q64578	GO_CC
Cluster1	ATPase dependent transmembrane transport complex	2	100	3	365	2.43	0.183	P11507 Q64578	GO_CC
Cluster1	C-fiber	1	100	1	365	3.65	0.274	F1M7P4	GO_CC
Cluster1	CCR4-NOT complex	1	100	1	365	3.65	0.274	D3ZF26	GO_CC
Cluster1	COPI-coated vesicle	1	100	2	365	1.82	0.473	O88588	GO_CC
Cluster1	Cajal body	3	100	3	365	3.65	0.0201	A0A0G2K2M9 A7VJC2 Q9QZ86	GO_CC
Cluster1	DBIRD complex	1	100	1	365	3.65	0.274	F1LM55	GO_CC
Cluster1	DNA helicase complex	1	100	1	365	3.65	0.274	A0A0G2K3K2	GO_CC
Cluster1	EMILIN complex	1	100	1	365	3.65	0.274	D3Z9E1	GO_CC
Cluster1	F-actin capping protein complex	1	100	1	365	3.65	0.274	A0A0G2JSM7	GO_CC
Cluster1	Golgi apparatus	5	100	39	365	0.47	0.994	A0A0G2K1Q7 A0A0G2K8P3 D3ZGF1 F1LTJ5 G3V836	GO_CC
Cluster1	Golgi lumen	1	100	3	365	1.22	0.618	F1LTJ5	GO_CC
Cluster1	Golgi-associated vesicle	1	100	8	365	0.46	0.925	O88588	GO_CC
Cluster1	H zone	2	100	3	365	2.43	0.183	A0A0G2K9N9 Q64578	GO_CC
Cluster1	H4 histone acetyltransferase complex	1	100	1	365	3.65	0.274	A0A0G2K3K2	GO_CC
Cluster1	H4/H2A histone acetyltransferase complex	1	100	1	365	3.65	0.274	A0A0G2K3K2	GO_CC
Cluster1	I band	20	100	54	365	1.35	0.0624	A0A096MK15 A0A0G2JUP3 A0A0G2K1Q7 A0A0G2K7Q0 A0A0G2K9N9 D3ZA38 D3ZM27 D3ZQ55 D3ZZ68 D4A702 F1M1J2 F1M8F6 G3V6S0 G3V818 G3V8B0 G3V9G5 P31000 Q2PS20 Q64578 Q8R4I6	GO_CC
Cluster1	INO80-type complex	1	100	1	365	3.65	0.274	A0A0G2K3K2	GO_CC
Cluster1	Ino80 complex	1	100	1	365	3.65	0.274	A0A0G2K3K2	GO_CC
Cluster1	L-type voltage-gated calcium channel complex	1	100	2	365	1.82	0.473	A0A0G2K4U4	GO_CC
Cluster1	M band	8	100	20	365	1.46	0.149	A0A0G2JUP3 A0A0G2K1Q7 A0A0G2K7Q0 A0A0G2K8R3 D3ZA38 G3V6S0 G3V818 M0R557	GO_CC
Cluster1	NuA4 histone acetyltransferase complex	1	100	1	365	3.65	0.274	A0A0G2K3K2	GO_CC
Cluster1	P granule	2	100	4	365	1.82	0.302	A0A0G2K719 Q5XI81	GO_CC
Cluster1	PML body	2	100	4	365	1.82	0.302	D3ZM27 F1M589	GO_CC
Cluster1	RISC complex	2	100	3	365	2.43	0.183	A0A0G2K719 Q5XI81	GO_CC
Cluster1	RNAi effector complex	2	100	3	365	2.43	0.183	A0A0G2K719 Q5XI81	GO_CC
Cluster1	SCAR complex	1	100	1	365	3.65	0.274	Q9QZM5	GO_CC
Cluster1	SWI/SNF superfamily-type complex	1	100	4	365	0.91	0.724	A0A0G2K3K2	GO_CC
Cluster1	T-tubule	3	100	12	365	0.91	0.684	A0A0G2K1Q7 A0A0G2K4U4 P15791	GO_CC
Cluster1	U2-type catalytic step 2 spliceosome	1	100	1	365	3.65	0.274	A0A0G2K2M9	GO_CC
Cluster1	U2-type spliceosomal complex	1	100	4	365	0.91	0.724	A0A0G2K2M9	GO_CC
Cluster1	Wnt signalosome	1	100	1	365	3.65	0.274	A0A0G2KB98	GO_CC
Cluster1	Z disc	16	100	49	365	1.19	0.235	A0A096MK15 A0A0G2JUP3 A0A0G2K1Q7 A0A0G2K7Q0 D3ZA38 D3ZQ55 D3ZZ68 D4A702 F1M1J2 F1M8F6 G3V818 G3V8B0 G3V9G5 P31000 Q2PS20 Q8R4I6	GO_CC
Cluster1	acetyltransferase complex	1	100	1	365	3.65	0.274	A0A0G2K3K2	GO_CC
Cluster1	actin cytoskeleton	27	100	70	365	1.41	0.0161	A0A096MK15 A0A0G2JSM7 A0A0G2JUP3 A0A0G2JW01 A0A0G2K0N9 A0A0G2K3K2 A0A0G2K7Q0 D3ZA38 D3ZZ68 D4A0F5 D4A702 F1LMW7 F1LRV9 F1LWK7 F1M1J2 F1M8F6 G3V6D8 G3V6E1 G3V6S0 G3V818 G3V8B0 O08679 P04466 P04692 P58775 Q8R4I6 Q923Z2	GO_CC
Cluster1	actin filament	6	100	20	365	1.09	0.482	A0A0G2K3K2 O08679 P04692 P58775 Q8R4I6 Q923Z2	GO_CC
Cluster1	actin filament bundle	10	100	26	365	1.4	0.14	A0A0G2JW01 A0A0G2K3K2 D4A0F5 D4A702 F1LMW7 F1LWK7 F1M8F6 G3V8B0 P04692 Q923Z2	GO_CC
Cluster1	actin-based cell projection	3	100	13	365	0.84	0.74	A0A0G2K8P3 D3ZGF1 Q9QZM5	GO_CC
Cluster1	actomyosin	9	100	25	365	1.31	0.218	A0A0G2JW01 A0A0G2K3K2 D4A0F5 D4A702 F1LWK7 F1M8F6 G3V8B0 P04692 Q923Z2	GO_CC
Cluster1	adherens junction	9	100	25	365	1.31	0.218	A0A0G2JSM7 A0A0G2K3K2 D3ZF26 D4A4K6 D4A702 F1LN42 G3V818 G3V9G5 Q8R4I6	GO_CC
Cluster1	aggresome	2	100	4	365	1.82	0.302	G3V836 P05197	GO_CC
Cluster1	anchoring junction	9	100	25	365	1.31	0.218	A0A0G2JSM7 A0A0G2K3K2 D3ZF26 D4A4K6 D4A702 F1LN42 G3V818 G3V9G5 Q8R4I6	GO_CC
Cluster1	apical dendrite	3	100	6	365	1.82	0.208	G3V7U2 G3V836 P15205	GO_CC
Cluster1	apical junction complex	1	100	5	365	0.73	0.8	Q9Z1W6	GO_CC
Cluster1	apical part of cell	4	100	22	365	0.66	0.898	A0A0G2K8R3 D3ZGF1 F1LQX8 Q9Z1W6	GO_CC
Cluster1	apical plasma membrane	3	100	15	365	0.73	0.828	A0A0G2K8R3 D3ZGF1 Q9Z1W6	GO_CC
Cluster1	apicolateral plasma membrane	2	100	3	365	2.43	0.183	A0A0G2K8P3 G3V6S0	GO_CC
Cluster1	apoptosome	1	100	1	365	3.65	0.274	A0A0G2JT68	GO_CC
Cluster1	asymmetric synapse	14	100	32	365	1.6	0.0281	A0A0G2JSM7 A0A0G2JW01 A0A0G2JW88 A0A0G2K1Q7 A0A0G2K3K2 A0A0G2KB98 F1LQX8 F1LUE2 F1LWK7 G3V6S0 G3V7U2 P11730 P15205 P15791	GO_CC
Cluster1	axolemma	1	100	3	365	1.22	0.618	G3V6S0	GO_CC
Cluster1	axon	24	100	57	365	1.54	0.00657	A0A0G2JW88 A0A0G2K1Q7 A0A0G2K3K2 A0A0G2K5C8 A0A0G2KB98 D4A0F5 D4A8A0 F1LMW7 F1LN59 F1LQX8 F1LUE2 F1M7P4 G3V6S0 G3V7U2 G3V836 O08679 P0DP29 P11730 P15205 P15791 P31000 P35565 Q5XI81 Q9QZM5	GO_CC
Cluster1	axon cytoplasm	3	100	4	365	2.74	0.0643	F1LUE2 P11730 P15791	GO_CC
Cluster1	axon initial segment	3	100	6	365	1.82	0.208	A0A0G2K1Q7 G3V7U2 P15791	GO_CC
Cluster1	axon terminus	5	100	12	365	1.52	0.208	D4A0F5 D4A8A0 F1LMW7 F1M7P4 O08679	GO_CC
Cluster1	axonal growth cone	1	100	8	365	0.46	0.925	F1LQX8	GO_CC
Cluster1	axoneme	2	100	3	365	2.43	0.183	A0A0G2JW88 D4A0F5	GO_CC
Cluster1	azurophil granule	1	100	5	365	0.73	0.8	D3ZH41	GO_CC
Cluster1	azurophil granule membrane	1	100	2	365	1.82	0.473	D3ZH41	GO_CC
Cluster1	basal cortex	2	100	3	365	2.43	0.183	O08679 Q9QZM5	GO_CC
Cluster1	basal dendrite	2	100	3	365	2.43	0.183	G3V7U2 P15205	GO_CC
Cluster1	basal part of cell	6	100	12	365	1.82	0.0775	A0A0G2JW01 F1LSD3 F1LWK7 G3V818 O08679 Q9QZM5	GO_CC
Cluster1	basal plasma membrane	4	100	8	365	1.82	0.147	A0A0G2JW01 F1LSD3 F1LWK7 G3V818	GO_CC
Cluster1	basement membrane	2	100	8	365	0.91	0.693	F1LSD3 F1LTJ5	GO_CC
Cluster1	basolateral plasma membrane	7	100	19	365	1.34	0.241	A0A0G2JW01 A0A0G2K1Q7 D3ZGF1 F1LSD3 F1LWK7 G3V818 O08679	GO_CC
Cluster1	beta-catenin destruction complex	1	100	1	365	3.65	0.274	A0A0G2KB98	GO_CC
Cluster1	bicellular tight junction	1	100	3	365	1.22	0.618	Q9Z1W6	GO_CC
Cluster1	bleb	3	100	4	365	2.74	0.0643	F1LMW7 P04692 Q923Z2	GO_CC
Cluster1	blood microparticle	1	100	1	365	3.65	0.274	A0A0G2K3G0	GO_CC
Cluster1	bounding membrane of organelle	19	100	53	365	1.31	0.0943	A0A0G2K3G0 A0A0G2K5C8 A0A0G2K6R8 A0A0G2K719 A0A0G2K9N9 D3ZGF1 D3ZH41 D3ZQ55 D4A2V6 F1LQX8 F1LUE2 F1M589 F1M7P4 P11507 P11730 P15791 Q2PS20 Q64578 Q6P6V0	GO_CC
Cluster1	box C/D RNP complex	1	100	1	365	3.65	0.274	Q9QZ86	GO_CC
Cluster1	brahma complex	1	100	2	365	1.82	0.473	A0A0G2K3K2	GO_CC
Cluster1	brush border	2	100	8	365	0.91	0.693	F1LQX8 Q8R4I6	GO_CC
Cluster1	calcineurin complex	1	100	1	365	3.65	0.274	F1LQX8	GO_CC
Cluster1	calcium channel complex	3	100	6	365	1.82	0.208	A0A0G2K4U4 P0DP29 Q64578	GO_CC
Cluster1	calcium ion-transporting ATPase complex	2	100	2	365	3.65	0.0745	P11507 Q64578	GO_CC
Cluster1	catalytic complex	12	100	38	365	1.15	0.331	A0A0G2K2M9 A0A0G2K3K2 A0A0G2K8P3 A0A0G2K8R3 A7VJC2 D4AEH9 F1LQX8 P0DP29 P11507 P30835 Q64578 Q6URK4	GO_CC
Cluster1	catalytic step 2 spliceosome	3	100	10	365	1.09	0.547	A0A0G2K2M9 A7VJC2 Q6URK4	GO_CC
Cluster1	cation channel complex	3	100	7	365	1.56	0.294	A0A0G2K4U4 P0DP29 Q64578	GO_CC
Cluster1	cation-transporting ATPase complex	2	100	3	365	2.43	0.183	P11507 Q64578	GO_CC
Cluster1	cell body	17	100	48	365	1.29	0.123	A0A0G2K5C8 A0A0G2K719 A0A0G2KB98 A7VJC2 D4A0F5 D4A8A0 F1LQX8 F1LUE2 F1M7P4 G3V7U2 P15205 P15791 P31000 P35565 Q32PX7 Q5XI81 Q9QZM5	GO_CC
Cluster1	cell cortex	10	100	34	365	1.07	0.46	A0A0G2K3K2 A0A0G2K5C8 A0A0G2K8P3 D4A0F5 F1LMW7 F1LQX8 F1LSD3 G3V6S0 O08679 Q9QZM5	GO_CC
Cluster1	cell cortex region	2	100	8	365	0.91	0.693	O08679 Q9QZM5	GO_CC
Cluster1	cell division site	1	100	4	365	0.91	0.724	D4A0F5	GO_CC
Cluster1	cell junction	19	100	47	365	1.48	0.027	A0A0G2JSM7 A0A0G2JUP3 A0A0G2K1Q7 A0A0G2K3K2 D3ZF26 D3ZZ68 D4A4K6 D4A702 F1LN42 F1LRV9 F1LSD3 F1M8F6 G3V6S0 G3V818 G3V9G5 P15791 P31000 Q8R4I6 Q9Z1W6	GO_CC
Cluster1	cell leading edge	11	100	38	365	1.06	0.477	A0A0G2JW01 A0A0G2K3K2 D3ZGF1 F1LSD3 F1LWK7 G3V6S0 G3V818 P04692 P31000 Q923Z2 Q9QZM5	GO_CC
Cluster1	cell periphery	50	100	143	365	1.28	0.0068	A0A0G2JSM7 A0A0G2JUP3 A0A0G2JW01 A0A0G2JW88 A0A0G2K1Q7 A0A0G2K3G0 A0A0G2K3K2 A0A0G2K4U4 A0A0G2K5C8 A0A0G2K781 A0A0G2K8P3 A0A0G2K8R3 A0A0G2K9N9 A0A0G2KB98 B5DEZ8 D3Z9E1 D3ZF54 D3ZGF1 D3ZH41 D3ZQ55 D4A0F5 F1LMW7 F1LQX8 F1LSD3 F1LTJ5 F1LUE2 F1LWK7 F1M7P4 G3V6S0 G3V7U2 G3V818 G3V9G5 O08679 P04692 P05197 P0DP29 P11507 P11730 P15205 P15791 P31000 P35565 Q2PS20 Q64578 Q6P6V0 Q8K1Q0 Q923Z2 Q9EPF2 Q9QZM5 …	GO_CC
Cluster1	cell projection	38	100	113	365	1.23	0.0495	A0A0G2JSM7 A0A0G2JW01 A0A0G2JW88 A0A0G2K1Q7 A0A0G2K3K2 A0A0G2K5C8 A0A0G2K8P3 A0A0G2KB98 A7VJC2 D3ZGF1 D4A0F5 D4A8A0 F1LMW7 F1LN59 F1LQX8 F1LUE2 F1LWK7 F1M7P4 F1M951 G3V6S0 G3V7U2 G3V818 G3V836 O08679 P04692 P0DP29 P11730 P15205 P15791 P31000 P35565 Q32PX7 Q5XI81 Q6P6V0 Q6URK4 Q8R4I6 Q923Z2 Q9QZM5	GO_CC
Cluster1	cell projection membrane	7	100	17	365	1.5	0.152	D3ZGF1 F1M7P4 G3V6S0 P04692 Q6P6V0 Q923Z2 Q9QZM5	GO_CC
Cluster1	cell surface	8	100	22	365	1.33	0.229	A0A0G2K1Q7 A0A0G2K3G0 A0A0G2K8R3 D3ZGF1 D3ZH41 F1LSD3 G3V836 Q9EPF2	GO_CC
Cluster1	cell-cell contact zone	7	100	14	365	1.82	0.0569	A0A0G2JUP3 A0A0G2K1Q7 D4A4K6 F1LRV9 F1M8F6 P15791 P31000	GO_CC
Cluster1	cell-cell junction	10	100	28	365	1.3	0.207	A0A0G2JSM7 A0A0G2JUP3 A0A0G2K1Q7 D3ZF26 D4A4K6 F1LRV9 F1M8F6 P15791 P31000 Q9Z1W6	GO_CC
Cluster1	cell-substrate junction	7	100	21	365	1.22	0.343	A0A0G2K3K2 D4A4K6 D4A702 F1LN42 F1LSD3 G3V818 Q8R4I6	GO_CC
Cluster1	centrosome	3	100	20	365	0.55	0.946	A0A0G2KB98 F1LMW7 P0DP29	GO_CC
Cluster1	chromatin	8	100	20	365	1.46	0.149	A0A0G2K2M9 A0A0G2K3K2 A0A0G2K8P3 A7VJC2 D3ZF26 D3ZM27 F1LM55 Q6URK4	GO_CC
Cluster1	chromatoid body	1	100	1	365	3.65	0.274	F1LMW7	GO_CC
Cluster1	chromosomal region	3	100	17	365	0.64	0.89	A7VJC2 F1M589 Q6URK4	GO_CC
Cluster1	chromosome	9	100	36	365	0.91	0.698	A0A0G2K2M9 A0A0G2K3K2 A0A0G2K8P3 A7VJC2 D3ZF26 D3ZM27 F1LM55 F1M589 Q6URK4	GO_CC
Cluster1	chromosome, telomeric region	3	100	5	365	2.19	0.129	A7VJC2 F1M589 Q6URK4	GO_CC
Cluster1	ciliary basal body	1	100	1	365	3.65	0.274	F1M951	GO_CC
Cluster1	ciliary membrane	2	100	2	365	3.65	0.0745	F1M7P4 Q6P6V0	GO_CC
Cluster1	ciliary plasm	2	100	3	365	2.43	0.183	A0A0G2JW88 D4A0F5	GO_CC
Cluster1	cilium	8	100	22	365	1.33	0.229	A0A0G2JW88 D4A0F5 F1LMW7 F1M7P4 F1M951 G3V7U2 P15205 Q6P6V0	GO_CC
Cluster1	cleavage furrow	1	100	4	365	0.91	0.724	D4A0F5	GO_CC
Cluster1	cluster of actin-based cell projections	2	100	8	365	0.91	0.693	F1LQX8 Q8R4I6	GO_CC
Cluster1	coated vesicle	1	100	8	365	0.46	0.925	O88588	GO_CC
Cluster1	collagen-containing extracellular matrix	2	100	10	365	0.73	0.81	F1LSD3 F1LTJ5	GO_CC
Cluster1	contractile actin filament bundle	9	100	24	365	1.37	0.18	A0A0G2JW01 A0A0G2K3K2 D4A0F5 D4A702 F1LWK7 F1M8F6 G3V8B0 P04692 Q923Z2	GO_CC
Cluster1	contractile fiber	37	100	88	365	1.53	0.000453	A0A096MK15 A0A0G2JUP3 A0A0G2K0N9 A0A0G2K1Q7 A0A0G2K2T1 A0A0G2K3K2 A0A0G2K7Q0 A0A0G2K8R3 A0A0G2K9N9 D3ZA38 D3ZM27 D3ZQ55 D3ZZ68 D4A4K6 D4A702 F1LRV9 F1LTJ5 F1LWK7 F1M1J2 F1M8F6 G3V6D8 G3V6E1 G3V6S0 G3V818 G3V8B0 G3V9G5 M0R557 P04466 P04692 P0DP29 P31000 P58775 Q2PS20 Q5XI81 Q64578 Q8R4I6 Q923Z2	GO_CC
Cluster1	contractile ring	1	100	1	365	3.65	0.274	D4A0F5	GO_CC
Cluster1	cortical actin cytoskeleton	1	100	7	365	0.52	0.896	G3V6S0	GO_CC
Cluster1	cortical cytoskeleton	2	100	15	365	0.49	0.949	A0A0G2K3K2 G3V6S0	GO_CC
Cluster1	cortical endoplasmic reticulum	1	100	2	365	1.82	0.473	A0A0G2K5C8	GO_CC
Cluster1	costamere	4	100	12	365	1.22	0.426	A0A0G2K1Q7 G3V9G5 M0R557 Q5XI81	GO_CC
Cluster1	cuticular plate	1	100	1	365	3.65	0.274	G3V6S0	GO_CC
Cluster1	cytoplasm	91	100	318	365	1.04	0.116	A0A096MK15 A0A0G2JSM7 A0A0G2JT68 A0A0G2JUP3 A0A0G2JW01 A0A0G2JW88 A0A0G2K0N9 A0A0G2K1Q7 A0A0G2K2T1 A0A0G2K3G0 A0A0G2K3K2 A0A0G2K4U4 A0A0G2K5C8 A0A0G2K6R8 A0A0G2K719 A0A0G2K781 A0A0G2K7Q0 A0A0G2K8P3 A0A0G2K8R3 A0A0G2K9N9 A0A0G2KB98 A7VJC2 B0BNE5 D3Z9K4 D3ZA38 D3ZF26 D3ZGF1 D3ZH41 D3ZM27 D3ZQ55 D3ZVQ0 D3ZZ68 D4A0F5 D4A2V6 D4A4K6 D4A702 D4A8A0 D4AB03 D4AEH9 F1LM55 F1LMW7 F1LN59 F1LQX8 F1LRV9 F1LSD3 …	GO_CC
Cluster1	cytoplasmic region	17	100	43	365	1.44	0.0459	A0A0G2JW88 A0A0G2K3K2 A0A0G2K5C8 A0A0G2K8P3 A7VJC2 D4A0F5 F1LMW7 F1LQX8 F1LSD3 F1LUE2 G3V6S0 O08679 P11730 P15791 P35565 Q5XI81 Q9QZM5	GO_CC
Cluster1	cytoplasmic ribonucleoprotein granule	8	100	15	365	1.95	0.0271	A0A0G2K3K2 A0A0G2K719 A7VJC2 D3ZH41 F1LMW7 F1LRV9 F1M8F6 Q5XI81	GO_CC
Cluster1	cytoplasmic side of membrane	3	100	12	365	0.91	0.684	A0A0G2K9N9 P11507 Q64578	GO_CC
Cluster1	cytoplasmic side of plasma membrane	3	100	11	365	1	0.619	A0A0G2K9N9 P11507 Q64578	GO_CC
Cluster1	cytoplasmic stress granule	1	100	1	365	3.65	0.274	A0A0G2K719	GO_CC
Cluster1	cytoplasmic vesicle	23	100	81	365	1.04	0.461	A0A0G2JSM7 A0A0G2K3G0 A0A0G2K6R8 A0A0G2K719 A0A0G2K9N9 D3Z9K4 D3ZGF1 D3ZH41 D4AEH9 F1LQX8 F1LUE2 F1M589 F1M951 G3V836 O88588 P05197 P11507 P11730 P15791 P30835 P31000 Q64578 Q6P6V0	GO_CC
Cluster1	cytoplasmic vesicle lumen	7	100	17	365	1.5	0.152	A0A0G2K3G0 A0A0G2K719 D4AEH9 G3V836 P05197 P30835 Q6P6V0	GO_CC
Cluster1	cytoplasmic vesicle membrane	7	100	19	365	1.34	0.241	A0A0G2K3G0 D3ZGF1 D3ZH41 F1LQX8 F1LUE2 P11730 P15791	GO_CC
Cluster1	cytoskeleton	41	100	120	365	1.25	0.0293	A0A096MK15 A0A0G2JSM7 A0A0G2JUP3 A0A0G2JW01 A0A0G2JW88 A0A0G2K0N9 A0A0G2K1Q7 A0A0G2K3K2 A0A0G2K7Q0 A0A0G2KB98 D3ZA38 D3ZF26 D3ZH41 D3ZZ68 D4A0F5 D4A702 F1LMW7 F1LRV9 F1LUE2 F1LWK7 F1M1J2 F1M7P4 F1M8F6 F1M951 G3V6D8 G3V6E1 G3V6S0 G3V7U2 G3V818 G3V8B0 G3V8L3 G3V9G5 O08679 P04466 P04692 P0DP29 P15205 P31000 P58775 Q8R4I6 Q923Z2	GO_CC
Cluster1	cytosol	59	100	184	365	1.17	0.0286	A0A096MK15 A0A0G2JSM7 A0A0G2JT68 A0A0G2JUP3 A0A0G2JW88 A0A0G2K0N9 A0A0G2K1Q7 A0A0G2K3K2 A0A0G2K719 A0A0G2K781 A0A0G2K7Q0 A0A0G2K8P3 A0A0G2K8R3 A0A0G2KB98 D3ZA38 D3ZF26 D3ZGF1 D3ZH41 D3ZM27 D3ZVQ0 D3ZZ68 D4A0F5 D4A702 D4A8A0 D4AB03 D4AEH9 F1LMW7 F1LN59 F1LUE2 F1M1J2 F1M589 F1M8F6 G3V6D8 G3V6E1 G3V6S0 G3V7U2 G3V818 G3V8L3 O70593 O88588 P04466 P04692 P05197 P0DP29 P11730 P15205 P15791 P30835 P31000 …	GO_CC
Cluster1	cytosolic region	1	100	1	365	3.65	0.274	P15791	GO_CC
Cluster1	cytosolic ribosome	1	100	6	365	0.61	0.856	P63326	GO_CC
Cluster1	cytosolic small ribosomal subunit	1	100	3	365	1.22	0.618	P63326	GO_CC
Cluster1	dendrite	18	100	51	365	1.29	0.117	A0A0G2JSM7 A0A0G2K1Q7 A0A0G2K5C8 A0A0G2K8P3 A0A0G2KB98 F1LMW7 F1LQX8 F1LUE2 G3V7U2 G3V836 O08679 P11730 P15205 P15791 P35565 Q32PX7 Q5XI81 Q9QZM5	GO_CC
Cluster1	dendrite cytoplasm	2	100	2	365	3.65	0.0745	P15791 P35565	GO_CC
Cluster1	dendritic branch	3	100	3	365	3.65	0.0201	F1LMW7 G3V7U2 P15205	GO_CC
Cluster1	dendritic microtubule	1	100	2	365	1.82	0.473	G3V7U2	GO_CC
Cluster1	dendritic shaft	3	100	5	365	2.19	0.129	A0A0G2KB98 G3V7U2 P15205	GO_CC
Cluster1	dendritic spine	6	100	17	365	1.29	0.309	A0A0G2JSM7 A0A0G2K8P3 A0A0G2KB98 F1LMW7 P35565 Q5XI81	GO_CC
Cluster1	dendritic tree	18	100	51	365	1.29	0.117	A0A0G2JSM7 A0A0G2K1Q7 A0A0G2K5C8 A0A0G2K8P3 A0A0G2KB98 F1LMW7 F1LQX8 F1LUE2 G3V7U2 G3V836 O08679 P11730 P15205 P15791 P35565 Q32PX7 Q5XI81 Q9QZM5	GO_CC
Cluster1	dense body	1	100	1	365	3.65	0.274	A0A0G2K3K2	GO_CC
Cluster1	dentate gyrus mossy fiber	2	100	2	365	3.65	0.0745	G3V7U2 P15205	GO_CC
Cluster1	distal axon	12	100	36	365	1.22	0.255	A0A0G2K5C8 A0A0G2KB98 D4A0F5 D4A8A0 F1LMW7 F1LQX8 F1M7P4 G3V7U2 G3V836 O08679 P0DP29 P15205	GO_CC
Cluster1	early endosome	3	100	13	365	0.84	0.74	A0A0G2K6R8 F1M589 F1M951	GO_CC
Cluster1	early endosome membrane	2	100	5	365	1.46	0.418	A0A0G2K6R8 F1M589	GO_CC
Cluster1	endocytic vesicle	5	100	18	365	1.01	0.578	A0A0G2K3G0 F1LUE2 P11730 P15791 P31000	GO_CC
Cluster1	endocytic vesicle membrane	4	100	7	365	2.09	0.0928	A0A0G2K3G0 F1LUE2 P11730 P15791	GO_CC
Cluster1	endolysosome	1	100	1	365	3.65	0.274	A0A0G2K3G0	GO_CC
Cluster1	endomembrane system	33	100	136	365	0.89	0.876	A0A0G2JT68 A0A0G2K1Q7 A0A0G2K3G0 A0A0G2K4U4 A0A0G2K5C8 A0A0G2K6R8 A0A0G2K719 A0A0G2K8P3 A0A0G2K8R3 A0A0G2K9N9 B0BNE5 D3Z9K4 D3ZGF1 D3ZH41 D3ZQ55 D4A2V6 D4AEH9 F1LQX8 F1LTJ5 F1M589 F1M951 G3V836 G3V8L3 P05197 P11507 P15791 P30835 P35565 Q2PS20 Q64578 Q6P6V0 Q9QZM5 Q9Z1W6	GO_CC
Cluster1	endoplasmic reticulum	18	100	58	365	1.13	0.299	A0A0G2K1Q7 A0A0G2K4U4 A0A0G2K5C8 A0A0G2K9N9 B0BNE5 D3ZH41 D3ZQ55 D4A2V6 F1LQX8 F1M589 G3V836 P11507 P15791 P35565 Q2PS20 Q64578 Q9QZM5 Q9Z1W6	GO_CC
Cluster1	endoplasmic reticulum lumen	4	100	12	365	1.22	0.426	B0BNE5 D3ZH41 G3V836 P35565	GO_CC
Cluster1	endoplasmic reticulum membrane	12	100	28	365	1.56	0.0495	A0A0G2K5C8 A0A0G2K9N9 D3ZH41 D3ZQ55 D4A2V6 F1LQX8 F1M589 P11507 P35565 Q2PS20 Q64578 Q9Z1W6	GO_CC
Cluster1	endoplasmic reticulum quality control compartment	1	100	1	365	3.65	0.274	P35565	GO_CC
Cluster1	endoplasmic reticulum subcompartment	12	100	28	365	1.56	0.0495	A0A0G2K5C8 A0A0G2K9N9 D3ZH41 D3ZQ55 D4A2V6 F1LQX8 F1M589 P11507 P35565 Q2PS20 Q64578 Q9Z1W6	GO_CC
Cluster1	endoplasmic reticulum tubular network	1	100	4	365	0.91	0.724	A0A0G2K5C8	GO_CC
Cluster1	endosome	4	100	24	365	0.61	0.934	A0A0G2K3G0 A0A0G2K6R8 F1M589 F1M951	GO_CC
Cluster1	endosome membrane	2	100	11	365	0.66	0.852	A0A0G2K6R8 F1M589	GO_CC
Cluster1	envelope	9	100	43	365	0.76	0.886	A0A0G2JT68 A0A0G2K719 A0A0G2K8R3 A0A0G2K9N9 F1LQX8 F1M589 G3V8L3 P11507 Q64578	GO_CC
Cluster1	euchromatin	1	100	4	365	0.91	0.724	D3ZM27	GO_CC
Cluster1	external side of plasma membrane	2	100	5	365	1.46	0.418	D3ZGF1 Q9EPF2	GO_CC
Cluster1	extracellular exosome	1	100	3	365	1.22	0.618	A7VJC2	GO_CC
Cluster1	extracellular matrix	4	100	17	365	0.86	0.732	D3Z9E1 D3ZJB1 F1LSD3 F1LTJ5	GO_CC
Cluster1	extracellular organelle	1	100	4	365	0.91	0.724	A7VJC2	GO_CC
Cluster1	extracellular region	21	100	66	365	1.16	0.229	A0A0G2JT68 A0A0G2JUP3 A0A0G2K2T1 A0A0G2K3G0 A0A0G2K719 A0A0G2KB98 A7VJC2 D3Z9E1 D3Z9K4 D3ZJB1 D4A0F5 D4AEH9 F1LSD3 F1LTJ5 G3V836 O08679 P05197 P0DP29 P30835 Q6P6V0 Q9EPF2	GO_CC
Cluster1	extracellular space	8	100	32	365	0.91	0.693	A0A0G2JUP3 A0A0G2K2T1 A0A0G2K3G0 A7VJC2 D3Z9E1 F1LSD3 G3V836 Q9EPF2	GO_CC
Cluster1	extracellular vesicle	1	100	3	365	1.22	0.618	A7VJC2	GO_CC
Cluster1	extrinsic component of membrane	5	100	12	365	1.52	0.208	A0A0G2K9N9 F1M589 P11507 Q64578 Q8K1Q0	GO_CC
Cluster1	extrinsic component of organelle membrane	1	100	3	365	1.22	0.618	F1M589	GO_CC
Cluster1	extrinsic component of plasma membrane	3	100	7	365	1.56	0.294	A0A0G2K9N9 P11507 Q64578	GO_CC
Cluster1	fascia adherens	1	100	2	365	1.82	0.473	D4A4K6	GO_CC
Cluster1	female germ cell nucleus	1	100	2	365	1.82	0.473	F1LMW7	GO_CC
Cluster1	female germline ring canal	1	100	1	365	3.65	0.274	A0A0G2KB98	GO_CC
Cluster1	fibrillar center	2	100	3	365	2.43	0.183	Q9QZ86 Q9Z1W6	GO_CC
Cluster1	ficolin-1-rich granule	6	100	15	365	1.46	0.202	A0A0G2K719 D3Z9K4 D4AEH9 P05197 P30835 Q6P6V0	GO_CC
Cluster1	ficolin-1-rich granule lumen	6	100	13	365	1.68	0.113	A0A0G2K719 D3Z9K4 D4AEH9 P05197 P30835 Q6P6V0	GO_CC
Cluster1	filopodium	1	100	10	365	0.36	0.961	Q9QZM5	GO_CC
Cluster1	filopodium tip	1	100	1	365	3.65	0.274	Q9QZM5	GO_CC
Cluster1	focal adhesion	5	100	15	365	1.22	0.394	A0A0G2K3K2 D4A702 F1LN42 G3V818 Q8R4I6	GO_CC
Cluster1	fusome	3	100	6	365	1.82	0.208	A0A0G2KB98 G3V6S0 O08679	GO_CC
Cluster1	gap junction	1	100	1	365	3.65	0.274	P31000	GO_CC
Cluster1	germ cell nucleus	1	100	3	365	1.22	0.618	F1LMW7	GO_CC
Cluster1	germ plasm	2	100	4	365	1.82	0.302	A0A0G2K719 Q5XI81	GO_CC
Cluster1	germinal vesicle	1	100	2	365	1.82	0.473	F1LMW7	GO_CC
Cluster1	germline ring canal	2	100	3	365	2.43	0.183	A0A0G2KB98 O08679	GO_CC
Cluster1	glutamatergic postsynaptic density	1	100	1	365	3.65	0.274	P15791	GO_CC
Cluster1	growth cone	8	100	26	365	1.12	0.421	A0A0G2K5C8 A0A0G2KB98 F1LMW7 F1LQX8 G3V7U2 G3V836 P0DP29 P15205	GO_CC
Cluster1	hemidesmosome	1	100	4	365	0.91	0.724	F1LSD3	GO_CC
Cluster1	heterochromatin	3	100	11	365	1	0.619	A7VJC2 D3ZF26 Q6URK4	GO_CC
Cluster1	high-density lipoprotein particle	1	100	1	365	3.65	0.274	G3V836	GO_CC
Cluster1	hippocampal mossy fiber	2	100	2	365	3.65	0.0745	G3V7U2 P15205	GO_CC
Cluster1	histone acetyltransferase complex	1	100	1	365	3.65	0.274	A0A0G2K3K2	GO_CC
Cluster1	inclusion body	2	100	8	365	0.91	0.693	G3V836 P05197	GO_CC
Cluster1	integral component of membrane	12	100	39	365	1.12	0.371	A0A0G2K1Q7 A0A0G2K4U4 A0A0G2K5C8 D3Z9E1 D3ZGF1 D3ZH41 F1LQX8 F1LSD3 P0DP29 P11507 P35565 Q64578	GO_CC
Cluster1	integral component of plasma membrane	8	100	19	365	1.54	0.115	A0A0G2K1Q7 A0A0G2K5C8 D3Z9E1 D3ZGF1 F1LQX8 F1LSD3 P0DP29 P11507	GO_CC
Cluster1	integrin alpha4-beta1 complex	1	100	1	365	3.65	0.274	D3Z9E1	GO_CC
Cluster1	integrin complex	2	100	2	365	3.65	0.0745	D3Z9E1 F1LSD3	GO_CC
Cluster1	intercalated disc	7	100	14	365	1.82	0.0569	A0A0G2JUP3 A0A0G2K1Q7 D4A4K6 F1LRV9 F1M8F6 P15791 P31000	GO_CC
Cluster1	intercellular bridge	3	100	6	365	1.82	0.208	A0A0G2KB98 D4A0F5 O08679	GO_CC
Cluster1	intercellular canaliculus	1	100	2	365	1.82	0.473	Q9Z1W6	GO_CC
Cluster1	intermediate filament	4	100	6	365	2.43	0.0502	F1M7P4 G3V8L3 G3V9G5 P31000	GO_CC
Cluster1	intermediate filament cytoskeleton	4	100	7	365	2.09	0.0928	F1M7P4 G3V8L3 G3V9G5 P31000	GO_CC
Cluster1	intracellular anatomical structure	96	100	348	365	1.01	0.481	A0A096MK15 A0A0G2JSM7 A0A0G2JT68 A0A0G2JUP3 A0A0G2JW01 A0A0G2JW88 A0A0G2K0N9 A0A0G2K1Q7 A0A0G2K2M9 A0A0G2K2T1 A0A0G2K3G0 A0A0G2K3K2 A0A0G2K4U4 A0A0G2K5C8 A0A0G2K6R8 A0A0G2K719 A0A0G2K781 A0A0G2K7Q0 A0A0G2K8P3 A0A0G2K8R3 A0A0G2K9N9 A0A0G2KB98 A7VJC2 B0BNE5 D3Z9K4 D3ZA38 D3ZF26 D3ZF54 D3ZGF1 D3ZH41 D3ZM27 D3ZQ55 D3ZVQ0 D3ZZ68 D4A0F5 D4A2V6 D4A4K6 D4A702 D4A8A0 D4AAI5 D4AB03 D4AEH9 F1LM55 F1LMW7 F1L…	GO_CC
Cluster1	intracellular membrane-bounded organelle	62	100	251	365	0.9	0.966	A0A0G2JSM7 A0A0G2JT68 A0A0G2JUP3 A0A0G2K0N9 A0A0G2K1Q7 A0A0G2K2M9 A0A0G2K3G0 A0A0G2K3K2 A0A0G2K4U4 A0A0G2K5C8 A0A0G2K719 A0A0G2K8P3 A0A0G2K8R3 A0A0G2K9N9 A0A0G2KB98 A7VJC2 B0BNE5 D3ZF26 D3ZGF1 D3ZH41 D3ZM27 D3ZQ55 D3ZVQ0 D3ZZ68 D4A0F5 D4A2V6 D4A702 D4A8A0 D4AAI5 D4AB03 F1LM55 F1LMW7 F1LQX8 F1LTJ5 F1LUE2 F1M589 F1M951 G3V6S0 G3V818 G3V836 G3V8B0 G3V8L3 O08679 O70593 P0DP29 P11507 P11730 P15791 P31…	GO_CC
Cluster1	intracellular non-membrane-bounded organelle	65	100	186	365	1.28	0.000697	A0A096MK15 A0A0G2JSM7 A0A0G2JUP3 A0A0G2JW01 A0A0G2JW88 A0A0G2K0N9 A0A0G2K1Q7 A0A0G2K2M9 A0A0G2K2T1 A0A0G2K3K2 A0A0G2K719 A0A0G2K7Q0 A0A0G2K8P3 A0A0G2K8R3 A0A0G2K9N9 A0A0G2KB98 A7VJC2 D3ZA38 D3ZF26 D3ZH41 D3ZM27 D3ZQ55 D3ZZ68 D4A0F5 D4A4K6 D4A702 F1LM55 F1LMW7 F1LQX8 F1LRV9 F1LTJ5 F1LUE2 F1LWK7 F1M1J2 F1M589 F1M7P4 F1M8F6 F1M951 G3V6D8 G3V6E1 G3V6S0 G3V7U2 G3V818 G3V8B0 G3V8L3 G3V9G5 M0R557 O08679…	GO_CC
Cluster1	intracellular organelle	91	100	324	365	1.03	0.264	A0A096MK15 A0A0G2JSM7 A0A0G2JT68 A0A0G2JUP3 A0A0G2JW01 A0A0G2JW88 A0A0G2K0N9 A0A0G2K1Q7 A0A0G2K2M9 A0A0G2K2T1 A0A0G2K3G0 A0A0G2K3K2 A0A0G2K4U4 A0A0G2K5C8 A0A0G2K6R8 A0A0G2K719 A0A0G2K7Q0 A0A0G2K8P3 A0A0G2K8R3 A0A0G2K9N9 A0A0G2KB98 A7VJC2 B0BNE5 D3Z9K4 D3ZA38 D3ZF26 D3ZGF1 D3ZH41 D3ZM27 D3ZQ55 D3ZVQ0 D3ZZ68 D4A0F5 D4A2V6 D4A4K6 D4A702 D4A8A0 D4AAI5 D4AB03 D4AEH9 F1LM55 F1LMW7 F1LQX8 F1LRV9 F1LTJ5 …	GO_CC
Cluster1	intracellular organelle lumen	43	100	143	365	1.1	0.212	A0A0G2JSM7 A0A0G2JUP3 A0A0G2K2M9 A0A0G2K3G0 A0A0G2K3K2 A0A0G2K719 A0A0G2KB98 A7VJC2 B0BNE5 D3Z9K4 D3ZF26 D3ZH41 D3ZM27 D3ZQ55 D3ZZ68 D4A8A0 D4AEH9 F1LM55 F1LQX8 F1LTJ5 F1LUE2 F1M589 F1M951 G3V6S0 G3V836 G3V8L3 O08679 P05197 P0DP29 P11507 P11730 P15791 P30835 P35565 P63326 Q32PX7 Q5XI81 Q63448 Q64578 Q6P6V0 Q6URK4 Q9QZ86 Q9Z1W6	GO_CC
Cluster1	intracellular vesicle	23	100	81	365	1.04	0.461	A0A0G2JSM7 A0A0G2K3G0 A0A0G2K6R8 A0A0G2K719 A0A0G2K9N9 D3Z9K4 D3ZGF1 D3ZH41 D4AEH9 F1LQX8 F1LUE2 F1M589 F1M951 G3V836 O88588 P05197 P11507 P11730 P15791 P30835 P31000 Q64578 Q6P6V0	GO_CC
Cluster1	intrinsic component of membrane	12	100	41	365	1.07	0.452	A0A0G2K1Q7 A0A0G2K4U4 A0A0G2K5C8 D3Z9E1 D3ZGF1 D3ZH41 F1LQX8 F1LSD3 P0DP29 P11507 P35565 Q64578	GO_CC
Cluster1	intrinsic component of plasma membrane	8	100	20	365	1.46	0.149	A0A0G2K1Q7 A0A0G2K5C8 D3Z9E1 D3ZGF1 F1LQX8 F1LSD3 P0DP29 P11507	GO_CC
Cluster1	ion channel complex	3	100	7	365	1.56	0.294	A0A0G2K4U4 P0DP29 Q64578	GO_CC
Cluster1	isoamylase complex	1	100	1	365	3.65	0.274	D4AEH9	GO_CC
Cluster1	junctional membrane complex	2	100	2	365	3.65	0.0745	D3ZQ55 Q2PS20	GO_CC
Cluster1	junctional sarcoplasmic reticulum membrane	2	100	3	365	2.43	0.183	D3ZQ55 Q2PS20	GO_CC
Cluster1	lamellar body	1	100	2	365	1.82	0.473	D3ZH41	GO_CC
Cluster1	lamellipodium	6	100	16	365	1.37	0.254	A0A0G2JW01 A0A0G2K3K2 D3ZGF1 F1LWK7 G3V818 Q9QZM5	GO_CC
Cluster1	lamellipodium membrane	2	100	2	365	3.65	0.0745	D3ZGF1 Q9QZM5	GO_CC
Cluster1	lamin filament	1	100	1	365	3.65	0.274	G3V8L3	GO_CC
Cluster1	lateral plasma membrane	3	100	7	365	1.56	0.294	A0A0G2K1Q7 G3V6S0 O08679	GO_CC
Cluster1	leading edge membrane	5	100	12	365	1.52	0.208	D3ZGF1 G3V6S0 P04692 Q923Z2 Q9QZM5	GO_CC
Cluster1	lipid droplet	1	100	4	365	0.91	0.724	D3ZH41	GO_CC
Cluster1	lipoprotein particle	1	100	1	365	3.65	0.274	G3V836	GO_CC
Cluster1	longitudinal sarcoplasmic reticulum	2	100	2	365	3.65	0.0745	P11507 Q64578	GO_CC
Cluster1	lumenal side of endoplasmic reticulum membrane	1	100	1	365	3.65	0.274	P35565	GO_CC
Cluster1	lysosomal lumen	1	100	3	365	1.22	0.618	F1LTJ5	GO_CC
Cluster1	lysosomal membrane	2	100	5	365	1.46	0.418	A0A0G2K3G0 D3ZH41	GO_CC
Cluster1	lysosome	6	100	15	365	1.46	0.202	A0A0G2K1Q7 A0A0G2K3G0 D3ZH41 D3ZVQ0 F1LMW7 F1LTJ5	GO_CC
Cluster1	lytic vacuole	6	100	15	365	1.46	0.202	A0A0G2K1Q7 A0A0G2K3G0 D3ZH41 D3ZVQ0 F1LMW7 F1LTJ5	GO_CC
Cluster1	lytic vacuole membrane	2	100	5	365	1.46	0.418	A0A0G2K3G0 D3ZH41	GO_CC
Cluster1	main axon	5	100	10	365	1.82	0.106	A0A0G2K1Q7 G3V6S0 G3V7U2 P15205 P15791	GO_CC
Cluster1	membrane	57	100	180	365	1.16	0.0457	A0A0G2JSM7 A0A0G2JT68 A0A0G2JUP3 A0A0G2JW01 A0A0G2JW88 A0A0G2K1Q7 A0A0G2K3G0 A0A0G2K3K2 A0A0G2K4U4 A0A0G2K5C8 A0A0G2K6R8 A0A0G2K719 A0A0G2K781 A0A0G2K8P3 A0A0G2K8R3 A0A0G2K9N9 A0A0G2KB98 B5DEZ8 D3Z9E1 D3ZF54 D3ZGF1 D3ZH41 D3ZQ55 D4A0F5 D4A2V6 F1LMW7 F1LQX8 F1LSD3 F1LTJ5 F1LUE2 F1LWK7 F1M589 F1M7P4 G3V6S0 G3V7U2 G3V818 G3V8L3 G3V9G5 O08679 O70593 P04692 P05197 P0DP29 P11507 P11730 P15205 P15791 P3…	GO_CC
Cluster1	membrane microdomain	5	100	18	365	1.01	0.578	A0A0G2K3K2 A0A0G2K8P3 A0A0G2KB98 F1LQX8 P05197	GO_CC
Cluster1	membrane protein complex	7	100	29	365	0.88	0.729	A0A0G2K4U4 D3Z9E1 F1LSD3 F1LTJ5 P0DP29 P11507 Q64578	GO_CC
Cluster1	membrane raft	5	100	18	365	1.01	0.578	A0A0G2K3K2 A0A0G2K8P3 A0A0G2KB98 F1LQX8 P05197	GO_CC
Cluster1	membrane-bounded organelle	69	100	274	365	0.92	0.961	A0A0G2JSM7 A0A0G2JT68 A0A0G2JUP3 A0A0G2K0N9 A0A0G2K1Q7 A0A0G2K2M9 A0A0G2K3G0 A0A0G2K3K2 A0A0G2K4U4 A0A0G2K5C8 A0A0G2K6R8 A0A0G2K719 A0A0G2K8P3 A0A0G2K8R3 A0A0G2K9N9 A0A0G2KB98 A7VJC2 B0BNE5 D3Z9K4 D3ZF26 D3ZGF1 D3ZH41 D3ZM27 D3ZQ55 D3ZVQ0 D3ZZ68 D4A0F5 D4A2V6 D4A702 D4A8A0 D4AAI5 D4AB03 D4AEH9 F1LM55 F1LMW7 F1LQX8 F1LTJ5 F1LUE2 F1M589 F1M7P4 F1M951 G3V6S0 G3V818 G3V836 G3V8B0 G3V8L3 O08679 O70593…	GO_CC
Cluster1	membrane-enclosed lumen	43	100	143	365	1.1	0.212	A0A0G2JSM7 A0A0G2JUP3 A0A0G2K2M9 A0A0G2K3G0 A0A0G2K3K2 A0A0G2K719 A0A0G2KB98 A7VJC2 B0BNE5 D3Z9K4 D3ZF26 D3ZH41 D3ZM27 D3ZQ55 D3ZZ68 D4A8A0 D4AEH9 F1LM55 F1LQX8 F1LTJ5 F1LUE2 F1M589 F1M951 G3V6S0 G3V836 G3V8L3 O08679 P05197 P0DP29 P11507 P11730 P15791 P30835 P35565 P63326 Q32PX7 Q5XI81 Q63448 Q64578 Q6P6V0 Q6URK4 Q9QZ86 Q9Z1W6	GO_CC
Cluster1	messenger ribonucleoprotein complex	1	100	1	365	3.65	0.274	Q6URK4	GO_CC
Cluster1	microbody	2	100	6	365	1.22	0.523	P31000 Q63448	GO_CC
Cluster1	microbody lumen	1	100	1	365	3.65	0.274	Q63448	GO_CC
Cluster1	microfibril	1	100	1	365	3.65	0.274	D3ZJB1	GO_CC
Cluster1	microtubule	4	100	15	365	0.97	0.626	A0A0G2KB98 G3V7U2 P0DP29 P15205	GO_CC
Cluster1	microtubule associated complex	3	100	10	365	1.09	0.547	A0A0G2JW88 G3V7U2 P15205	GO_CC
Cluster1	microtubule bundle	1	100	1	365	3.65	0.274	O08679	GO_CC
Cluster1	microtubule cytoskeleton	9	100	42	365	0.78	0.867	A0A0G2JW88 A0A0G2KB98 F1LMW7 F1LUE2 F1M951 G3V7U2 O08679 P0DP29 P15205	GO_CC
Cluster1	microtubule organizing center	4	100	24	365	0.61	0.934	A0A0G2KB98 F1LMW7 F1M951 P0DP29	GO_CC
Cluster1	microvillus	2	100	4	365	1.82	0.302	A0A0G2K8P3 D3ZGF1	GO_CC
Cluster1	midbody	2	100	8	365	0.91	0.693	D4A0F5 P31000	GO_CC
Cluster1	mitochondrial envelope	1	100	19	365	0.19	0.998	A0A0G2K719	GO_CC
Cluster1	mitochondrial matrix	1	100	7	365	0.52	0.896	F1LM55	GO_CC
Cluster1	mitochondrial membrane	1	100	17	365	0.21	0.996	A0A0G2K719	GO_CC
Cluster1	mitochondrial outer membrane	1	100	9	365	0.41	0.946	A0A0G2K719	GO_CC
Cluster1	mitochondrion	8	100	40	365	0.73	0.906	A0A0G2K719 A0A0G2KB98 D4A8A0 F1LM55 G3V836 G3V8B0 O08679 P15791	GO_CC
Cluster1	mitotic spindle	2	100	6	365	1.22	0.523	A0A0G2JW88 A0A0G2KB98	GO_CC
Cluster1	motile cilium	2	100	12	365	0.61	0.886	D4A0F5 F1LMW7	GO_CC
Cluster1	muscle myosin complex	9	100	13	365	2.53	0.00167	A0A0G2JUP3 A0A0G2K7Q0 D3ZA38 F1LRV9 F1M8F6 G3V6D8 G3V6E1 G3V8B0 P04466	GO_CC
Cluster1	muscle tendon junction	1	100	5	365	0.73	0.8	D4A4K6	GO_CC
Cluster1	muscle thin filament tropomyosin	3	100	5	365	2.19	0.129	P04692 P58775 Q923Z2	GO_CC
Cluster1	myelin sheath	6	100	22	365	1	0.59	A0A0G2K3K2 D4A0F5 F1LQX8 P0DP29 P35565 Q6P6V0	GO_CC
Cluster1	myofibril	35	100	85	365	1.5	0.00118	A0A096MK15 A0A0G2JUP3 A0A0G2K0N9 A0A0G2K1Q7 A0A0G2K2T1 A0A0G2K3K2 A0A0G2K7Q0 A0A0G2K8R3 A0A0G2K9N9 D3ZA38 D3ZM27 D3ZQ55 D3ZZ68 D4A4K6 D4A702 F1LRV9 F1LWK7 F1M1J2 F1M8F6 G3V6D8 G3V6E1 G3V6S0 G3V818 G3V8B0 G3V9G5 M0R557 P04692 P0DP29 P31000 P58775 Q2PS20 Q5XI81 Q64578 Q8R4I6 Q923Z2	GO_CC
Cluster1	myofilament	7	100	15	365	1.7	0.0829	A0A0G2JUP3 A0A0G2K0N9 A0A0G2K3K2 P04692 P58775 Q8R4I6 Q923Z2	GO_CC
Cluster1	myosin II complex	9	100	13	365	2.53	0.00167	A0A0G2JUP3 A0A0G2K7Q0 D3ZA38 F1LRV9 F1M8F6 G3V6D8 G3V6E1 G3V8B0 P04466	GO_CC
Cluster1	myosin complex	9	100	16	365	2.05	0.0122	A0A0G2JUP3 A0A0G2K7Q0 D3ZA38 F1LRV9 F1M8F6 G3V6D8 G3V6E1 G3V8B0 P04466	GO_CC
Cluster1	myosin filament	5	100	6	365	3.04	0.00671	A0A0G2JUP3 F1LRV9 F1M8F6 G3V6D8 G3V8B0	GO_CC
Cluster1	neurofibrillary tangle	1	100	3	365	1.22	0.618	G3V836	GO_CC
Cluster1	neurofilament	1	100	2	365	1.82	0.473	F1M7P4	GO_CC
Cluster1	neurofilament cytoskeleton	1	100	2	365	1.82	0.473	G3V9G5	GO_CC
Cluster1	neuromuscular junction	5	100	15	365	1.22	0.394	A0A0G2K1Q7 A0A0G2KB98 G3V6S0 O08679 P15791	GO_CC
Cluster1	neuron projection	30	100	86	365	1.27	0.0519	A0A0G2JSM7 A0A0G2JW88 A0A0G2K1Q7 A0A0G2K3K2 A0A0G2K5C8 A0A0G2K8P3 A0A0G2KB98 A7VJC2 D4A0F5 D4A8A0 F1LMW7 F1LN59 F1LQX8 F1LUE2 F1M7P4 G3V6S0 G3V7U2 G3V836 O08679 P0DP29 P11730 P15205 P15791 P31000 P35565 Q32PX7 Q5XI81 Q6P6V0 Q6URK4 Q9QZM5	GO_CC
Cluster1	neuron projection cytoplasm	6	100	7	365	3.13	0.00205	A7VJC2 F1LUE2 P11730 P15791 P35565 Q5XI81	GO_CC
Cluster1	neuron projection membrane	1	100	6	365	0.61	0.856	G3V6S0	GO_CC
Cluster1	neuron projection terminus	5	100	13	365	1.4	0.267	D4A0F5 D4A8A0 F1LMW7 F1M7P4 O08679	GO_CC
Cluster1	neuron spine	6	100	17	365	1.29	0.309	A0A0G2JSM7 A0A0G2K8P3 A0A0G2KB98 F1LMW7 P35565 Q5XI81	GO_CC
Cluster1	neuron to neuron synapse	14	100	33	365	1.55	0.0375	A0A0G2JSM7 A0A0G2JW01 A0A0G2JW88 A0A0G2K1Q7 A0A0G2K3K2 A0A0G2KB98 F1LQX8 F1LUE2 F1LWK7 G3V6S0 G3V7U2 P11730 P15205 P15791	GO_CC
Cluster1	neuronal cell body	15	100	42	365	1.3	0.136	A0A0G2K5C8 A0A0G2K719 A0A0G2KB98 A7VJC2 D4A8A0 F1LQX8 F1LUE2 F1M7P4 G3V7U2 P15205 P15791 P35565 Q32PX7 Q5XI81 Q9QZM5	GO_CC
Cluster1	neuronal ribonucleoprotein granule	2	100	2	365	3.65	0.0745	A7VJC2 Q5XI81	GO_CC
Cluster1	node of Ranvier	1	100	2	365	1.82	0.473	A0A0G2K1Q7	GO_CC
Cluster1	non-membrane-bounded organelle	65	100	186	365	1.28	0.000697	A0A096MK15 A0A0G2JSM7 A0A0G2JUP3 A0A0G2JW01 A0A0G2JW88 A0A0G2K0N9 A0A0G2K1Q7 A0A0G2K2M9 A0A0G2K2T1 A0A0G2K3K2 A0A0G2K719 A0A0G2K7Q0 A0A0G2K8P3 A0A0G2K8R3 A0A0G2K9N9 A0A0G2KB98 A7VJC2 D3ZA38 D3ZF26 D3ZH41 D3ZM27 D3ZQ55 D3ZZ68 D4A0F5 D4A4K6 D4A702 F1LM55 F1LMW7 F1LQX8 F1LRV9 F1LTJ5 F1LUE2 F1LWK7 F1M1J2 F1M589 F1M7P4 F1M8F6 F1M951 G3V6D8 G3V6E1 G3V6S0 G3V7U2 G3V818 G3V8B0 G3V8L3 G3V9G5 M0R557 O08679…	GO_CC
Cluster1	non-motile cilium	4	100	6	365	2.43	0.0502	D4A0F5 F1M7P4 G3V7U2 P15205	GO_CC
Cluster1	nuclear body	13	100	25	365	1.9	0.00603	A0A0G2JSM7 A0A0G2JUP3 A0A0G2K2M9 A0A0G2K719 A7VJC2 D3ZH41 D3ZM27 D3ZZ68 F1M589 F1M951 Q6URK4 Q9QZ86 Q9Z1W6	GO_CC
Cluster1	nuclear chromosome	5	100	17	365	1.07	0.519	A0A0G2K2M9 A0A0G2K3K2 D3ZF26 F1LM55 F1M589	GO_CC
Cluster1	nuclear envelope	8	100	26	365	1.12	0.421	A0A0G2JT68 A0A0G2K8R3 A0A0G2K9N9 F1LQX8 F1M589 G3V8L3 P11507 Q64578	GO_CC
Cluster1	nuclear inner membrane	1	100	6	365	0.61	0.856	F1LQX8	GO_CC
Cluster1	nuclear lamina	1	100	2	365	1.82	0.473	G3V8L3	GO_CC
Cluster1	nuclear lumen	33	100	107	365	1.13	0.205	A0A0G2JSM7 A0A0G2JUP3 A0A0G2K2M9 A0A0G2K3K2 A0A0G2K719 A0A0G2KB98 A7VJC2 D3ZF26 D3ZH41 D3ZM27 D3ZQ55 D3ZZ68 D4A8A0 F1LM55 F1LQX8 F1LUE2 F1M589 F1M951 G3V6S0 G3V8L3 O08679 P0DP29 P11507 P11730 P15791 P63326 Q32PX7 Q5XI81 Q64578 Q6P6V0 Q6URK4 Q9QZ86 Q9Z1W6	GO_CC
Cluster1	nuclear matrix	4	100	9	365	1.62	0.211	A7VJC2 D4A8A0 F1M589 G3V8L3	GO_CC
Cluster1	nuclear membrane	3	100	13	365	0.84	0.74	F1LQX8 F1M589 G3V8L3	GO_CC
Cluster1	nuclear outer membrane	1	100	3	365	1.22	0.618	F1LQX8	GO_CC
Cluster1	nuclear periphery	4	100	12	365	1.22	0.426	A7VJC2 D4A8A0 F1M589 G3V8L3	GO_CC
Cluster1	nuclear speck	6	100	15	365	1.46	0.202	A0A0G2K2M9 A0A0G2K719 A7VJC2 D3ZH41 D3ZZ68 Q6URK4	GO_CC
Cluster1	nucleolus	8	100	17	365	1.72	0.0614	A0A0G2K719 F1LQX8 F1M589 G3V6S0 P63326 Q5XI81 Q9QZ86 Q9Z1W6	GO_CC
Cluster1	nucleoplasm	30	100	93	365	1.18	0.14	A0A0G2JSM7 A0A0G2JUP3 A0A0G2K2M9 A0A0G2K3K2 A0A0G2K719 A0A0G2KB98 A7VJC2 D3ZH41 D3ZM27 D3ZQ55 D3ZZ68 D4A8A0 F1LM55 F1LQX8 F1LUE2 F1M589 F1M951 G3V8L3 O08679 P0DP29 P11507 P11730 P15791 P63326 Q32PX7 Q64578 Q6P6V0 Q6URK4 Q9QZ86 Q9Z1W6	GO_CC
Cluster1	nucleus	48	100	185	365	0.95	0.773	A0A0G2JSM7 A0A0G2JT68 A0A0G2JUP3 A0A0G2K0N9 A0A0G2K2M9 A0A0G2K3K2 A0A0G2K719 A0A0G2K8R3 A0A0G2K9N9 A0A0G2KB98 A7VJC2 D3ZF26 D3ZGF1 D3ZH41 D3ZM27 D3ZQ55 D3ZZ68 D4A0F5 D4A702 D4A8A0 D4AAI5 D4AB03 F1LM55 F1LMW7 F1LQX8 F1LUE2 F1M589 F1M951 G3V6S0 G3V818 G3V836 G3V8L3 O08679 O70593 P0DP29 P11507 P11730 P15791 P31000 P63326 Q32PX7 Q5XI81 Q64578 Q6P6V0 Q6URK4 Q9EPF2 Q9QZ86 Q9Z1W6	GO_CC
Cluster1	omega speckle	2	100	2	365	3.65	0.0745	A7VJC2 Q6URK4	GO_CC
Cluster1	organelle	91	100	325	365	1.02	0.298	A0A096MK15 A0A0G2JSM7 A0A0G2JT68 A0A0G2JUP3 A0A0G2JW01 A0A0G2JW88 A0A0G2K0N9 A0A0G2K1Q7 A0A0G2K2M9 A0A0G2K2T1 A0A0G2K3G0 A0A0G2K3K2 A0A0G2K4U4 A0A0G2K5C8 A0A0G2K6R8 A0A0G2K719 A0A0G2K7Q0 A0A0G2K8P3 A0A0G2K8R3 A0A0G2K9N9 A0A0G2KB98 A7VJC2 B0BNE5 D3Z9K4 D3ZA38 D3ZF26 D3ZGF1 D3ZH41 D3ZM27 D3ZQ55 D3ZVQ0 D3ZZ68 D4A0F5 D4A2V6 D4A4K6 D4A702 D4A8A0 D4AAI5 D4AB03 D4AEH9 F1LM55 F1LMW7 F1LQX8 F1LRV9 F1LTJ5 …	GO_CC
Cluster1	organelle envelope	9	100	43	365	0.76	0.886	A0A0G2JT68 A0A0G2K719 A0A0G2K8R3 A0A0G2K9N9 F1LQX8 F1M589 G3V8L3 P11507 Q64578	GO_CC
Cluster1	organelle inner membrane	1	100	14	365	0.26	0.99	F1LQX8	GO_CC
Cluster1	organelle lumen	43	100	143	365	1.1	0.212	A0A0G2JSM7 A0A0G2JUP3 A0A0G2K2M9 A0A0G2K3G0 A0A0G2K3K2 A0A0G2K719 A0A0G2KB98 A7VJC2 B0BNE5 D3Z9K4 D3ZF26 D3ZH41 D3ZM27 D3ZQ55 D3ZZ68 D4A8A0 D4AEH9 F1LM55 F1LQX8 F1LTJ5 F1LUE2 F1M589 F1M951 G3V6S0 G3V836 G3V8L3 O08679 P05197 P0DP29 P11507 P11730 P15791 P30835 P35565 P63326 Q32PX7 Q5XI81 Q63448 Q64578 Q6P6V0 Q6URK4 Q9QZ86 Q9Z1W6	GO_CC
Cluster1	organelle membrane	20	100	70	365	1.04	0.456	A0A0G2K3G0 A0A0G2K5C8 A0A0G2K6R8 A0A0G2K719 A0A0G2K9N9 D3ZGF1 D3ZH41 D3ZQ55 D4A2V6 F1LQX8 F1LUE2 F1M589 F1M7P4 G3V8L3 P11507 P11730 P15791 Q2PS20 Q64578 Q6P6V0	GO_CC
Cluster1	organelle membrane contact site	1	100	1	365	3.65	0.274	P35565	GO_CC
Cluster1	organelle outer membrane	2	100	12	365	0.61	0.886	A0A0G2K719 F1LQX8	GO_CC
Cluster1	organelle subcompartment	12	100	42	365	1.04	0.492	A0A0G2K5C8 A0A0G2K9N9 D3ZH41 D3ZQ55 D4A2V6 F1LQX8 F1M589 P11507 P35565 Q2PS20 Q64578 Q9Z1W6	GO_CC
Cluster1	outer dense fiber	1	100	1	365	3.65	0.274	F1LMW7	GO_CC
Cluster1	outer membrane	2	100	12	365	0.61	0.886	A0A0G2K719 F1LQX8	GO_CC
Cluster1	paranode region of axon	1	100	1	365	3.65	0.274	A0A0G2K1Q7	GO_CC
Cluster1	perikaryon	4	100	6	365	2.43	0.0502	A7VJC2 F1LUE2 G3V7U2 P15205	GO_CC
Cluster1	perinuclear endoplasmic reticulum	1	100	2	365	1.82	0.473	P35565	GO_CC
Cluster1	perinuclear region of cytoplasm	22	100	53	365	1.52	0.0117	A0A0G2JSM7 A0A0G2JT68 A0A0G2K1Q7 A0A0G2K8P3 A0A0G2K9N9 A0A0G2KB98 D3ZH41 F1LQX8 G3V7U2 G3V836 G3V8L3 M0R557 O88588 P11507 P15205 P15791 P31000 P35565 Q5XI81 Q64578 Q9QZM5 Q9Z1W6	GO_CC
Cluster1	peroxisomal matrix	1	100	1	365	3.65	0.274	Q63448	GO_CC
Cluster1	peroxisome	2	100	6	365	1.22	0.523	P31000 Q63448	GO_CC
Cluster1	phagocytic vesicle	2	100	6	365	1.22	0.523	A0A0G2K3G0 P31000	GO_CC
Cluster1	phagocytic vesicle membrane	1	100	2	365	1.82	0.473	A0A0G2K3G0	GO_CC
Cluster1	phagolysosome	1	100	1	365	3.65	0.274	A0A0G2K3G0	GO_CC
Cluster1	phagolysosome membrane	1	100	1	365	3.65	0.274	A0A0G2K3G0	GO_CC
Cluster1	phosphatase complex	1	100	4	365	0.91	0.724	F1LQX8	GO_CC
Cluster1	photoreceptor cell cilium	3	100	3	365	3.65	0.0201	F1M7P4 G3V7U2 P15205	GO_CC
Cluster1	photoreceptor outer segment	3	100	3	365	3.65	0.0201	F1M7P4 G3V7U2 P15205	GO_CC
Cluster1	photoreceptor outer segment membrane	1	100	1	365	3.65	0.274	F1M7P4	GO_CC
Cluster1	plasma lipoprotein particle	1	100	1	365	3.65	0.274	G3V836	GO_CC
Cluster1	plasma membrane	50	100	134	365	1.36	0.00102	A0A0G2JSM7 A0A0G2JUP3 A0A0G2JW01 A0A0G2JW88 A0A0G2K1Q7 A0A0G2K3G0 A0A0G2K3K2 A0A0G2K4U4 A0A0G2K5C8 A0A0G2K781 A0A0G2K8P3 A0A0G2K8R3 A0A0G2K9N9 A0A0G2KB98 B5DEZ8 D3Z9E1 D3ZF54 D3ZGF1 D3ZH41 D3ZQ55 D4A0F5 F1LMW7 F1LQX8 F1LSD3 F1LTJ5 F1LUE2 F1LWK7 F1M7P4 G3V6S0 G3V7U2 G3V818 G3V9G5 O08679 P04692 P05197 P0DP29 P11507 P11730 P15205 P15791 P31000 P35565 Q2PS20 Q64578 Q6P6V0 Q8K1Q0 Q923Z2 Q9EPF2 Q9QZM5 …	GO_CC
Cluster1	plasma membrane bounded cell projection	38	100	111	365	1.25	0.0364	A0A0G2JSM7 A0A0G2JW01 A0A0G2JW88 A0A0G2K1Q7 A0A0G2K3K2 A0A0G2K5C8 A0A0G2K8P3 A0A0G2KB98 A7VJC2 D3ZGF1 D4A0F5 D4A8A0 F1LMW7 F1LN59 F1LQX8 F1LUE2 F1LWK7 F1M7P4 F1M951 G3V6S0 G3V7U2 G3V818 G3V836 O08679 P04692 P0DP29 P11730 P15205 P15791 P31000 P35565 Q32PX7 Q5XI81 Q6P6V0 Q6URK4 Q8R4I6 Q923Z2 Q9QZM5	GO_CC
Cluster1	plasma membrane bounded cell projection cytoplasm	8	100	10	365	2.92	0.000688	A0A0G2JW88 A7VJC2 D4A0F5 F1LUE2 P11730 P15791 P35565 Q5XI81	GO_CC
Cluster1	plasma membrane protein complex	5	100	13	365	1.4	0.267	A0A0G2K4U4 D3Z9E1 F1LSD3 F1LTJ5 P0DP29	GO_CC
Cluster1	plasma membrane region	21	100	54	365	1.42	0.0321	A0A0G2JW01 A0A0G2K1Q7 A0A0G2K8P3 A0A0G2K8R3 D3ZGF1 D4A0F5 F1LQX8 F1LSD3 F1LUE2 F1LWK7 F1M7P4 G3V6S0 G3V818 O08679 P04692 P11730 P15791 Q6P6V0 Q923Z2 Q9QZM5 Q9Z1W6	GO_CC
Cluster1	plasma membrane signaling receptor complex	2	100	2	365	3.65	0.0745	D3Z9E1 F1LSD3	GO_CC
Cluster1	platelet alpha granule	2	100	4	365	1.82	0.302	A0A0G2K3G0 G3V836	GO_CC
Cluster1	platelet alpha granule lumen	2	100	3	365	2.43	0.183	A0A0G2K3G0 G3V836	GO_CC
Cluster1	platelet dense granule	1	100	1	365	3.65	0.274	F1LQX8	GO_CC
Cluster1	platelet dense granule membrane	1	100	1	365	3.65	0.274	F1LQX8	GO_CC
Cluster1	platelet dense tubular network	4	100	4	365	3.65	0.00539	A0A0G2K9N9 F1LQX8 P11507 Q64578	GO_CC
Cluster1	platelet dense tubular network membrane	4	100	4	365	3.65	0.00539	A0A0G2K9N9 F1LQX8 P11507 Q64578	GO_CC
Cluster1	podosome	1	100	5	365	0.73	0.8	A0A0G2K3K2	GO_CC
Cluster1	pole plasm	2	100	4	365	1.82	0.302	A0A0G2K719 Q5XI81	GO_CC
Cluster1	polymeric cytoskeletal fiber	15	100	41	365	1.34	0.114	A0A0G2K3K2 A0A0G2KB98 F1LMW7 F1M7P4 G3V7U2 G3V8L3 G3V9G5 O08679 P04692 P0DP29 P15205 P31000 P58775 Q8R4I6 Q923Z2	GO_CC
Cluster1	polysomal ribosome	1	100	2	365	1.82	0.473	P05197	GO_CC
Cluster1	polysome	3	100	6	365	1.82	0.208	P05197 P31000 Q5XI81	GO_CC
Cluster1	polytene chromosome	2	100	7	365	1.04	0.615	A7VJC2 Q6URK4	GO_CC
Cluster1	polytene chromosome puff	2	100	3	365	2.43	0.183	A7VJC2 Q6URK4	GO_CC
Cluster1	postsynapse	18	100	45	365	1.46	0.0353	A0A0G2JSM7 A0A0G2JW01 A0A0G2JW88 A0A0G2K1Q7 A0A0G2K3K2 A0A0G2K8P3 A0A0G2KB98 F1LMW7 F1LQX8 F1LUE2 F1LWK7 G3V6S0 G3V7U2 P11730 P15205 P15791 P35565 Q5XI81	GO_CC
Cluster1	postsynaptic cytosol	1	100	1	365	3.65	0.274	P15791	GO_CC
Cluster1	postsynaptic density	14	100	32	365	1.6	0.0281	A0A0G2JSM7 A0A0G2JW01 A0A0G2JW88 A0A0G2K1Q7 A0A0G2K3K2 A0A0G2KB98 F1LQX8 F1LUE2 F1LWK7 G3V6S0 G3V7U2 P11730 P15205 P15791	GO_CC
Cluster1	postsynaptic membrane	4	100	12	365	1.22	0.426	A0A0G2K1Q7 F1LUE2 P11730 P15791	GO_CC
Cluster1	postsynaptic specialization	14	100	33	365	1.55	0.0375	A0A0G2JSM7 A0A0G2JW01 A0A0G2JW88 A0A0G2K1Q7 A0A0G2K3K2 A0A0G2KB98 F1LQX8 F1LUE2 F1LWK7 G3V6S0 G3V7U2 P11730 P15205 P15791	GO_CC
Cluster1	potassium channel complex	1	100	2	365	1.82	0.473	P0DP29	GO_CC
Cluster1	pre-snoRNP complex	1	100	1	365	3.65	0.274	Q9QZ86	GO_CC
Cluster1	preribosome	1	100	1	365	3.65	0.274	Q9QZ86	GO_CC
Cluster1	presynapse	11	100	23	365	1.75	0.025	A0A0G2K3K2 A0A0G2K4U4 D4A0F5 D4A8A0 F1LMW7 F1LQX8 F1LUE2 F1M7P4 O08679 P11730 P15791	GO_CC
Cluster1	presynaptic active zone	4	100	5	365	2.92	0.0212	A0A0G2K4U4 F1LUE2 P11730 P15791	GO_CC
Cluster1	primary dendrite	2	100	2	365	3.65	0.0745	G3V7U2 P15205	GO_CC
Cluster1	primary lysosome	1	100	5	365	0.73	0.8	D3ZH41	GO_CC
Cluster1	protein acetyltransferase complex	1	100	1	365	3.65	0.274	A0A0G2K3K2	GO_CC
Cluster1	protein complex involved in cell adhesion	2	100	2	365	3.65	0.0745	D3Z9E1 F1LSD3	GO_CC
Cluster1	protein complex involved in cell-matrix adhesion	1	100	1	365	3.65	0.274	D3Z9E1	GO_CC
Cluster1	protein serine/threonine phosphatase complex	1	100	4	365	0.91	0.724	F1LQX8	GO_CC
Cluster1	protein-containing complex	62	100	182	365	1.24	0.00308	A0A0G2JSM7 A0A0G2JT68 A0A0G2JUP3 A0A0G2JW88 A0A0G2K0N9 A0A0G2K2M9 A0A0G2K3K2 A0A0G2K4U4 A0A0G2K5C8 A0A0G2K719 A0A0G2K781 A0A0G2K7Q0 A0A0G2K8P3 A0A0G2K8R3 A0A0G2K9N9 A0A0G2KB98 A7VJC2 D3Z9E1 D3ZA38 D3ZF26 D3ZGF1 D3ZH41 D3ZQ55 D4A0F5 D4A8A0 D4AEH9 F1LM55 F1LMW7 F1LN59 F1LQX8 F1LRV9 F1LSD3 F1LTJ5 F1LUE2 F1M8F6 G3V6D8 G3V6E1 G3V6S0 G3V7U2 G3V818 G3V836 G3V8B0 P04466 P04692 P05197 P0DP29 P11507 P11730…	GO_CC
Cluster1	protein-lipid complex	1	100	1	365	3.65	0.274	G3V836	GO_CC
Cluster1	pseudopodium	1	100	2	365	1.82	0.473	Q8R4I6	GO_CC
Cluster1	receptor complex	4	100	6	365	2.43	0.0502	D3Z9E1 D3ZGF1 F1LQX8 F1LSD3	GO_CC
Cluster1	recycling endosome	1	100	6	365	0.61	0.856	A0A0G2K6R8	GO_CC
Cluster1	recycling endosome membrane	1	100	2	365	1.82	0.473	A0A0G2K6R8	GO_CC
Cluster1	ribbon synapse	2	100	2	365	3.65	0.0745	P11507 Q64578	GO_CC
Cluster1	ribonucleoprotein complex	16	100	47	365	1.24	0.178	A0A0G2K2M9 A0A0G2K3K2 A0A0G2K719 A0A0G2KB98 A7VJC2 D3ZH41 F1LMW7 F1LRV9 F1M8F6 P05197 P31000 P35565 P63326 Q5XI81 Q6URK4 Q9QZ86	GO_CC
Cluster1	ribonucleoprotein granule	9	100	16	365	2.05	0.0122	A0A0G2K3K2 A0A0G2K719 A7VJC2 D3ZH41 F1LMW7 F1LRV9 F1M8F6 Q5XI81 Q6URK4	GO_CC
Cluster1	ribosomal subunit	1	100	7	365	0.52	0.896	P63326	GO_CC
Cluster1	ribosome	3	100	10	365	1.09	0.547	P05197 P35565 P63326	GO_CC
Cluster1	rough endoplasmic reticulum	2	100	5	365	1.46	0.418	D3ZH41 F1LQX8	GO_CC
Cluster1	ruffle	2	100	13	365	0.56	0.912	P04692 Q923Z2	GO_CC
Cluster1	ruffle membrane	2	100	4	365	1.82	0.302	P04692 Q923Z2	GO_CC
Cluster1	sarcolemma	6	100	25	365	0.88	0.728	A0A0G2JUP3 A0A0G2K1Q7 A0A0G2K4U4 G3V9G5 P15791 P31000	GO_CC
Cluster1	sarcomere	32	100	77	365	1.52	0.00176	A0A096MK15 A0A0G2JUP3 A0A0G2K0N9 A0A0G2K1Q7 A0A0G2K2T1 A0A0G2K3K2 A0A0G2K7Q0 A0A0G2K8R3 A0A0G2K9N9 D3ZA38 D3ZM27 D3ZQ55 D3ZZ68 D4A702 F1LRV9 F1M1J2 F1M8F6 G3V6D8 G3V6E1 G3V6S0 G3V818 G3V8B0 G3V9G5 M0R557 P04692 P0DP29 P31000 P58775 Q2PS20 Q64578 Q8R4I6 Q923Z2	GO_CC
Cluster1	sarcoplasm	11	100	23	365	1.75	0.025	A0A0G2K1Q7 A0A0G2K4U4 A0A0G2K5C8 A0A0G2K9N9 D3ZQ55 D4A2V6 F1LQX8 P11507 P15791 Q2PS20 Q64578	GO_CC
Cluster1	sarcoplasmic reticulum	11	100	19	365	2.11	0.00399	A0A0G2K1Q7 A0A0G2K4U4 A0A0G2K5C8 A0A0G2K9N9 D3ZQ55 D4A2V6 F1LQX8 P11507 P15791 Q2PS20 Q64578	GO_CC
Cluster1	sarcoplasmic reticulum membrane	8	100	10	365	2.92	0.000688	A0A0G2K5C8 A0A0G2K9N9 D3ZQ55 D4A2V6 F1LQX8 P11507 Q2PS20 Q64578	GO_CC
Cluster1	secondary lysosome	1	100	1	365	3.65	0.274	A0A0G2K3G0	GO_CC
Cluster1	secretory granule	11	100	36	365	1.12	0.393	A0A0G2K3G0 A0A0G2K719 D3Z9K4 D3ZGF1 D3ZH41 D4AEH9 F1LQX8 G3V836 P05197 P30835 Q6P6V0	GO_CC
Cluster1	secretory granule lumen	7	100	15	365	1.7	0.0829	A0A0G2K3G0 A0A0G2K719 D4AEH9 G3V836 P05197 P30835 Q6P6V0	GO_CC
Cluster1	secretory granule membrane	3	100	9	365	1.22	0.467	D3ZGF1 D3ZH41 F1LQX8	GO_CC
Cluster1	secretory vesicle	11	100	39	365	1.03	0.519	A0A0G2K3G0 A0A0G2K719 D3Z9K4 D3ZGF1 D3ZH41 D4AEH9 F1LQX8 G3V836 P05197 P30835 Q6P6V0	GO_CC
Cluster1	septin complex	1	100	1	365	3.65	0.274	D4A0F5	GO_CC
Cluster1	septin cytoskeleton	1	100	1	365	3.65	0.274	D4A0F5	GO_CC
Cluster1	septin filament array	1	100	1	365	3.65	0.274	D4A0F5	GO_CC
Cluster1	septin ring	1	100	1	365	3.65	0.274	D4A0F5	GO_CC
Cluster1	side of membrane	6	100	19	365	1.15	0.424	A0A0G2K9N9 D3ZGF1 P11507 P35565 Q64578 Q9EPF2	GO_CC
Cluster1	site of polarized growth	8	100	26	365	1.12	0.421	A0A0G2K5C8 A0A0G2KB98 F1LMW7 F1LQX8 G3V7U2 G3V836 P0DP29 P15205	GO_CC
Cluster1	small ribosomal subunit	1	100	4	365	0.91	0.724	P63326	GO_CC
Cluster1	small-subunit processome	1	100	1	365	3.65	0.274	Q9QZ86	GO_CC
Cluster1	smooth endoplasmic reticulum	2	100	6	365	1.22	0.523	F1LQX8 P35565	GO_CC
Cluster1	sno(s)RNA-containing ribonucleoprotein complex	1	100	1	365	3.65	0.274	Q9QZ86	GO_CC
Cluster1	somatodendritic compartment	22	100	64	365	1.25	0.112	A0A0G2JSM7 A0A0G2K1Q7 A0A0G2K5C8 A0A0G2K719 A0A0G2K8P3 A0A0G2KB98 A7VJC2 D4A8A0 F1LMW7 F1LQX8 F1LUE2 F1M7P4 G3V7U2 G3V836 O08679 P11730 P15205 P15791 P35565 Q32PX7 Q5XI81 Q9QZM5	GO_CC
Cluster1	specific granule	1	100	4	365	0.91	0.724	D3ZH41	GO_CC
Cluster1	specific granule membrane	1	100	4	365	0.91	0.724	D3ZH41	GO_CC
Cluster1	spectrin	1	100	3	365	1.22	0.618	G3V6S0	GO_CC
Cluster1	spectrin-associated cytoskeleton	2	100	5	365	1.46	0.418	A0A0G2K1Q7 G3V6S0	GO_CC
Cluster1	spectrosome	1	100	1	365	3.65	0.274	G3V6S0	GO_CC
Cluster1	sperm annulus	1	100	1	365	3.65	0.274	D4A0F5	GO_CC
Cluster1	sperm flagellum	2	100	8	365	0.91	0.693	D4A0F5 F1LMW7	GO_CC
Cluster1	spherical high-density lipoprotein particle	1	100	1	365	3.65	0.274	G3V836	GO_CC
Cluster1	spindle	4	100	17	365	0.86	0.732	A0A0G2JW88 A0A0G2KB98 F1LUE2 P0DP29	GO_CC
Cluster1	spindle envelope	1	100	1	365	3.65	0.274	G3V8L3	GO_CC
Cluster1	spindle microtubule	1	100	8	365	0.46	0.925	P0DP29	GO_CC
Cluster1	spindle midzone	1	100	5	365	0.73	0.8	F1LUE2	GO_CC
Cluster1	spindle pole	1	100	5	365	0.73	0.8	P0DP29	GO_CC
Cluster1	spliceosomal complex	3	100	12	365	0.91	0.684	A0A0G2K2M9 A7VJC2 Q6URK4	GO_CC
Cluster1	stress fiber	9	100	24	365	1.37	0.18	A0A0G2JW01 A0A0G2K3K2 D4A0F5 D4A702 F1LWK7 F1M8F6 G3V8B0 P04692 Q923Z2	GO_CC
Cluster1	striated muscle dense body	2	100	2	365	3.65	0.0745	F1LTJ5 G3V818	GO_CC
Cluster1	striated muscle myosin thick filament	1	100	2	365	1.82	0.473	A0A0G2JUP3	GO_CC
Cluster1	striated muscle thin filament	6	100	13	365	1.68	0.113	A0A0G2K0N9 A0A0G2K3K2 P04692 P58775 Q8R4I6 Q923Z2	GO_CC
Cluster1	supramolecular complex	45	100	111	365	1.48	0.000206	A0A096MK15 A0A0G2JUP3 A0A0G2K0N9 A0A0G2K1Q7 A0A0G2K2T1 A0A0G2K3K2 A0A0G2K7Q0 A0A0G2K8R3 A0A0G2K9N9 A0A0G2KB98 D3ZA38 D3ZJB1 D3ZM27 D3ZQ55 D3ZZ68 D4A4K6 D4A702 F1LMW7 F1LRV9 F1LTJ5 F1LWK7 F1M1J2 F1M7P4 F1M8F6 G3V6D8 G3V6E1 G3V6S0 G3V7U2 G3V818 G3V8B0 G3V8L3 G3V9G5 M0R557 O08679 P04466 P04692 P0DP29 P15205 P31000 P58775 Q2PS20 Q5XI81 Q64578 Q8R4I6 Q923Z2	GO_CC
Cluster1	supramolecular fiber	45	100	111	365	1.48	0.000206	A0A096MK15 A0A0G2JUP3 A0A0G2K0N9 A0A0G2K1Q7 A0A0G2K2T1 A0A0G2K3K2 A0A0G2K7Q0 A0A0G2K8R3 A0A0G2K9N9 A0A0G2KB98 D3ZA38 D3ZJB1 D3ZM27 D3ZQ55 D3ZZ68 D4A4K6 D4A702 F1LMW7 F1LRV9 F1LTJ5 F1LWK7 F1M1J2 F1M7P4 F1M8F6 G3V6D8 G3V6E1 G3V6S0 G3V7U2 G3V818 G3V8B0 G3V8L3 G3V9G5 M0R557 O08679 P04466 P04692 P0DP29 P15205 P31000 P58775 Q2PS20 Q5XI81 Q64578 Q8R4I6 Q923Z2	GO_CC
Cluster1	supramolecular polymer	45	100	111	365	1.48	0.000206	A0A096MK15 A0A0G2JUP3 A0A0G2K0N9 A0A0G2K1Q7 A0A0G2K2T1 A0A0G2K3K2 A0A0G2K7Q0 A0A0G2K8R3 A0A0G2K9N9 A0A0G2KB98 D3ZA38 D3ZJB1 D3ZM27 D3ZQ55 D3ZZ68 D4A4K6 D4A702 F1LMW7 F1LRV9 F1LTJ5 F1LWK7 F1M1J2 F1M7P4 F1M8F6 G3V6D8 G3V6E1 G3V6S0 G3V7U2 G3V818 G3V8B0 G3V8L3 G3V9G5 M0R557 O08679 P04466 P04692 P0DP29 P15205 P31000 P58775 Q2PS20 Q5XI81 Q64578 Q8R4I6 Q923Z2	GO_CC
Cluster1	synapse	25	100	68	365	1.34	0.0405	A0A0G2JSM7 A0A0G2JW01 A0A0G2JW88 A0A0G2K1Q7 A0A0G2K3K2 A0A0G2K4U4 A0A0G2K8P3 A0A0G2KB98 D4A0F5 D4A8A0 F1LMW7 F1LQX8 F1LUE2 F1LWK7 F1M7P4 G3V6S0 G3V7U2 O08679 P11507 P11730 P15205 P15791 P35565 Q5XI81 Q64578	GO_CC
Cluster1	synaptic membrane	5	100	17	365	1.07	0.519	A0A0G2K1Q7 F1LQX8 F1LUE2 P11730 P15791	GO_CC
Cluster1	terminal bouton	3	100	8	365	1.37	0.382	D4A8A0 F1M7P4 O08679	GO_CC
Cluster1	tight junction	1	100	5	365	0.73	0.8	Q9Z1W6	GO_CC
Cluster1	transferase complex	4	100	8	365	1.82	0.147	A0A0G2K3K2 A0A0G2K8P3 A0A0G2K8R3 P30835	GO_CC
Cluster1	transmembrane transporter complex	4	100	9	365	1.62	0.211	A0A0G2K4U4 P0DP29 P11507 Q64578	GO_CC
Cluster1	transporter complex	4	100	9	365	1.62	0.211	A0A0G2K4U4 P0DP29 P11507 Q64578	GO_CC
Cluster1	troponin complex	1	100	2	365	1.82	0.473	A0A0G2K0N9	GO_CC
Cluster1	type I terminal bouton	1	100	3	365	1.22	0.618	O08679	GO_CC
Cluster1	type III intermediate filament	2	100	2	365	3.65	0.0745	F1M7P4 P31000	GO_CC
Cluster1	ubiquitin ligase complex	2	100	5	365	1.46	0.418	A0A0G2K8P3 A0A0G2K8R3	GO_CC
Cluster1	vacuolar lumen	1	100	5	365	0.73	0.8	F1LTJ5	GO_CC
Cluster1	vacuolar membrane	2	100	6	365	1.22	0.523	A0A0G2K3G0 D3ZH41	GO_CC
Cluster1	vacuole	6	100	17	365	1.29	0.309	A0A0G2K1Q7 A0A0G2K3G0 D3ZH41 D3ZVQ0 F1LMW7 F1LTJ5	GO_CC
Cluster1	varicosity	2	100	2	365	3.65	0.0745	G3V7U2 P15205	GO_CC
Cluster1	vesicle	24	100	85	365	1.03	0.472	A0A0G2JSM7 A0A0G2K3G0 A0A0G2K6R8 A0A0G2K719 A0A0G2K9N9 A7VJC2 D3Z9K4 D3ZGF1 D3ZH41 D4AEH9 F1LQX8 F1LUE2 F1M589 F1M951 G3V836 O88588 P05197 P11507 P11730 P15791 P30835 P31000 Q64578 Q6P6V0	GO_CC
Cluster1	vesicle lumen	7	100	18	365	1.42	0.195	A0A0G2K3G0 A0A0G2K719 D4AEH9 G3V836 P05197 P30835 Q6P6V0	GO_CC
Cluster1	vesicle membrane	10	100	24	365	1.52	0.0863	A0A0G2K3G0 A0A0G2K9N9 D3ZGF1 D3ZH41 F1LQX8 F1LUE2 P11507 P11730 P15791 Q64578	GO_CC
Cluster1	voltage-gated calcium channel complex	1	100	3	365	1.22	0.618	A0A0G2K4U4	GO_CC
Cluster1	voltage-gated potassium channel complex	1	100	2	365	1.82	0.473	P0DP29	GO_CC
Cluster2	9+0 non-motile cilium	1	97	3	365	1.25	0.605	P15205	GO_CC
Cluster2	9+2 motile cilium	3	97	8	365	1.41	0.361	F1LMW7 G3V792 P82995	GO_CC
Cluster2	A band	12	97	26	365	1.74	0.0207	A0A0G2JUP3 A0A0G2K5P5 A0A0G2K7Q0 A0A0G2K8R3 D3ZA38 D3ZDI7 D3ZIC4 D4A8Y1 F1LRV9 G3V7K1 M0R557 Q6S3A0	GO_CC
Cluster2	AP-3 adaptor complex	1	97	1	365	3.76	0.266	B5DFK6	GO_CC
Cluster2	AP-type membrane coat adaptor complex	1	97	3	365	1.25	0.605	B5DFK6	GO_CC
Cluster2	COPII-coated ER to Golgi transport vesicle	1	97	1	365	3.76	0.266	Q4KM74	GO_CC
Cluster2	CRD-mediated mRNA stability complex	1	97	1	365	3.76	0.266	Q6IMY8	GO_CC
Cluster2	Cajal body	1	97	3	365	1.25	0.605	A0A0G2K2M9	GO_CC
Cluster2	Cul7-RING ubiquitin ligase complex	1	97	1	365	3.76	0.266	A0A0G2K4X8	GO_CC
Cluster2	DNA packaging complex	2	97	2	365	3.76	0.0701	A0A0G2K654 D3ZBN0	GO_CC
Cluster2	ER to Golgi transport vesicle membrane	1	97	1	365	3.76	0.266	Q4KM74	GO_CC
Cluster2	Golgi apparatus	8	97	39	365	0.77	0.865	B5DFK6 D4A777 D4A8G5 D4A9M6 Q4KLN7 Q4KM74 Q6S3A0 Q9JK25	GO_CC
Cluster2	Golgi apparatus subcompartment	3	97	16	365	0.71	0.845	B5DFK6 D4A8G5 Q4KM74	GO_CC
Cluster2	Golgi membrane	1	97	9	365	0.42	0.94	Q4KM74	GO_CC
Cluster2	Golgi stack	1	97	4	365	0.94	0.711	B5DFK6	GO_CC
Cluster2	Golgi-associated vesicle	2	97	8	365	0.94	0.674	B5DFK6 Q4KM74	GO_CC
Cluster2	Golgi-associated vesicle membrane	1	97	3	365	1.25	0.605	Q4KM74	GO_CC
Cluster2	H zone	1	97	3	365	1.25	0.605	Q6S3A0	GO_CC
Cluster2	I band	23	97	54	365	1.6	0.00422	A0A096MK15 A0A0G2JUP3 A0A0G2K5P5 A0A0G2K7Q0 B1PRL5 D3ZA38 D3ZDI7 D3ZIC4 D3ZZ68 D4A702 D4A7X7 D4A8Y1 F1LUD3 F1M1J2 G3V7K1 G3V8S6 G3V9G5 P31000 P47875 Q499Q4 Q63638 Q6AXQ4 Q6S3A0	GO_CC
Cluster2	M band	9	97	20	365	1.69	0.0533	A0A0G2JUP3 A0A0G2K5P5 A0A0G2K7Q0 A0A0G2K8R3 D3ZA38 D3ZDI7 D4A8Y1 G3V7K1 M0R557	GO_CC
Cluster2	RISC complex	1	97	3	365	1.25	0.605	Q6AXS5	GO_CC
Cluster2	RNAi effector complex	1	97	3	365	1.25	0.605	Q6AXS5	GO_CC
Cluster2	SCAR complex	1	97	1	365	3.76	0.266	Q9QZM5	GO_CC
Cluster2	SCF ubiquitin ligase complex	1	97	1	365	3.76	0.266	A0A0G2K4X8	GO_CC
Cluster2	SNARE complex	1	97	1	365	3.76	0.266	Q4KM74	GO_CC
Cluster2	T-tubule	2	97	12	365	0.63	0.873	F1LUD3 P15791	GO_CC
Cluster2	U2-type catalytic step 2 spliceosome	1	97	1	365	3.76	0.266	A0A0G2K2M9	GO_CC
Cluster2	U2-type spliceosomal complex	1	97	4	365	0.94	0.711	A0A0G2K2M9	GO_CC
Cluster2	Z disc	22	97	49	365	1.69	0.00226	A0A096MK15 A0A0G2JUP3 A0A0G2K5P5 A0A0G2K7Q0 B1PRL5 D3ZA38 D3ZDI7 D3ZIC4 D3ZZ68 D4A702 D4A7X7 D4A8Y1 F1LUD3 F1M1J2 G3V7K1 G3V8S6 G3V9G5 P31000 P47875 Q499Q4 Q63638 Q6S3A0	GO_CC
Cluster2	actin cytoskeleton	29	97	70	365	1.56	0.0019	A0A096MK15 A0A0G2JUP3 A0A0G2JXW4 A0A0G2K5P5 A0A0G2K7Q0 A0A140TAF0 A1A5Q0 D3ZA38 D3ZM69 D3ZZ68 D4A702 D4A7X7 D4A8Y1 F1LMW7 F1LRV9 F1M155 F1M1J2 G3V6D8 G3V6E1 G3V7K1 M0R6Z9 P09495 P47875 P58775 Q05096 Q499Q4 Q62952 Q6S3A0 Q9Z1Z9	GO_CC
Cluster2	actin filament	7	97	20	365	1.32	0.262	A0A140TAF0 A1A5Q0 P09495 P58775 Q05096 Q62952 Q9Z1Z9	GO_CC
Cluster2	actin filament bundle	8	97	26	365	1.16	0.382	A0A140TAF0 D4A702 D4A7X7 F1LMW7 P09495 P47875 Q6S3A0 Q9Z1Z9	GO_CC
Cluster2	actin-based cell projection	6	97	13	365	1.74	0.0992	D4A7X7 F1LR42 Q05096 Q6AXQ4 Q6S3A0 Q9QZM5	GO_CC
Cluster2	actomyosin	7	97	25	365	1.05	0.514	A0A140TAF0 D4A702 D4A7X7 P09495 P47875 Q6S3A0 Q9Z1Z9	GO_CC
Cluster2	adherens junction	9	97	25	365	1.35	0.19	A0A0G2JZH3 D4A702 F1LMS5 G3V9G5 P47875 Q66H91 Q6S3A0 Q925Q9 Q9Z1Z9	GO_CC
Cluster2	anchoring junction	9	97	25	365	1.35	0.19	A0A0G2JZH3 D4A702 F1LMS5 G3V9G5 P47875 Q66H91 Q6S3A0 Q925Q9 Q9Z1Z9	GO_CC
Cluster2	apical cortex	2	97	3	365	2.51	0.174	Q6AXQ4 Q9WVE9	GO_CC
Cluster2	apical dendrite	2	97	6	365	1.25	0.504	P15205 Q9WVE9	GO_CC
Cluster2	apical junction complex	1	97	5	365	0.75	0.789	D3ZM69	GO_CC
Cluster2	apical part of cell	6	97	22	365	1.03	0.555	A0A0G2K8R3 P82995 Q05096 Q6AXQ4 Q6S3A0 Q9WVE9	GO_CC
Cluster2	apical plasma membrane	4	97	15	365	1	0.598	A0A0G2K8R3 P82995 Q05096 Q6S3A0	GO_CC
Cluster2	aryl hydrocarbon receptor complex	1	97	1	365	3.76	0.266	P82995	GO_CC
Cluster2	aster	1	97	2	365	1.88	0.461	Q6S3A0	GO_CC
Cluster2	astral microtubule	1	97	2	365	1.88	0.461	Q6S3A0	GO_CC
Cluster2	asymmetric synapse	6	97	32	365	0.71	0.9	A0A0G2JW88 F1LRZ7 F1LST4 P15205 P15791 Q6S3A0	GO_CC
Cluster2	axolemma	1	97	3	365	1.25	0.605	F1LST4	GO_CC
Cluster2	axon	22	97	57	365	1.45	0.0213	A0A0G2JW88 A0A0G2K5C8 B5DFK6 D4A7X7 D4A8A0 F1LMW7 F1LR42 F1LRZ7 F1LST4 G3V792 P02625 P15205 P15791 P31000 P35565 P82995 Q05096 Q62952 Q6S3A0 Q9JK25 Q9QZM5 Q9WVE9	GO_CC
Cluster2	axon cytoplasm	2	97	4	365	1.88	0.288	G3V792 P15791	GO_CC
Cluster2	axon initial segment	1	97	6	365	0.63	0.846	P15791	GO_CC
Cluster2	axon terminus	5	97	12	365	1.57	0.188	B5DFK6 D4A8A0 F1LMW7 P02625 Q9WVE9	GO_CC
Cluster2	axonal growth cone	5	97	8	365	2.35	0.0337	D4A7X7 F1LST4 P82995 Q6S3A0 Q9JK25	GO_CC
Cluster2	axoneme	2	97	3	365	2.51	0.174	A0A0G2JW88 F1LST4	GO_CC
Cluster2	azurophil granule	2	97	5	365	1.51	0.401	A0A0G2JYK0 Q5XI21	GO_CC
Cluster2	azurophil granule lumen	1	97	2	365	1.88	0.461	A0A0G2JYK0	GO_CC
Cluster2	azurophil granule membrane	1	97	2	365	1.88	0.461	Q5XI21	GO_CC
Cluster2	basal cortex	1	97	3	365	1.25	0.605	Q9QZM5	GO_CC
Cluster2	basal dendrite	1	97	3	365	1.25	0.605	P15205	GO_CC
Cluster2	basal part of cell	4	97	12	365	1.25	0.4	F1LM84 Q05096 Q6S3A0 Q9QZM5	GO_CC
Cluster2	basal plasma membrane	2	97	8	365	0.94	0.674	Q05096 Q6S3A0	GO_CC
Cluster2	basement membrane	4	97	8	365	1.88	0.134	D4A8G5 D4ABX6 F1LM84 F1LMS5	GO_CC
Cluster2	basolateral plasma membrane	3	97	19	365	0.59	0.92	P82995 Q05096 Q6S3A0	GO_CC
Cluster2	bleb	2	97	4	365	1.88	0.288	A0A0G2JZ38 F1LMW7	GO_CC
Cluster2	bounding membrane of organelle	13	97	53	365	0.92	0.698	A0A0G2K5C8 B5DFK6 D4A9M6 F1LR42 G3V7G0 P15791 P82995 Q05096 Q4KM74 Q5U2Q8 Q5XI21 Q66HG9 Q6PCU4	GO_CC
Cluster2	brush border	3	97	8	365	1.41	0.361	P82995 Q05096 Q6S3A0	GO_CC
Cluster2	brush border membrane	1	97	1	365	3.76	0.266	P82995	GO_CC
Cluster2	calcium channel complex	1	97	6	365	0.63	0.846	Q5U2Q8	GO_CC
Cluster2	cardiac myofibril	1	97	1	365	3.76	0.266	A1A5Q0	GO_CC
Cluster2	catalytic complex	8	97	38	365	0.79	0.844	A0A0G2JXW4 A0A0G2K2M9 A0A0G2K4X8 A0A0G2K8R3 D3ZDI7 G3V792 G3V7G0 Q6IMY8	GO_CC
Cluster2	catalytic step 2 spliceosome	3	97	10	365	1.13	0.523	A0A0G2JXW4 A0A0G2K2M9 Q6IMY8	GO_CC
Cluster2	cation channel complex	1	97	7	365	0.54	0.887	Q5U2Q8	GO_CC
Cluster2	caveola	1	97	7	365	0.54	0.887	B1PRL5	GO_CC
Cluster2	cell body	17	97	48	365	1.33	0.0966	A0A0G2K5C8 B0BNM1 D4A7X7 D4A8A0 F1LR42 F1LRZ7 F1LST4 P02625 P15205 P15791 P31000 P35565 P82995 Q05096 Q62952 Q9QZM5 Q9WVE9	GO_CC
Cluster2	cell cortex	11	97	34	365	1.22	0.27	A0A0G2K5C8 D3ZM69 F1LMW7 P09495 Q05096 Q5U2Q8 Q6AXQ4 Q6S3A0 Q9QZM5 Q9WVE9 Q9Z1Z9	GO_CC
Cluster2	cell cortex region	4	97	8	365	1.88	0.134	D3ZM69 Q6AXQ4 Q9QZM5 Q9WVE9	GO_CC
Cluster2	cell division site	1	97	4	365	0.94	0.711	F1M155	GO_CC
Cluster2	cell junction	16	97	47	365	1.28	0.144	A0A0G2JUP3 A0A0G2JZ38 A0A0G2JZH3 D3ZM69 D3ZZ68 D4A702 F1LMS5 F1LRV9 G3V9G5 P15791 P31000 P47875 Q66H91 Q6S3A0 Q925Q9 Q9Z1Z9	GO_CC
Cluster2	cell leading edge	14	97	38	365	1.39	0.0958	D4A7X7 F1LR42 F1LST4 P31000 P47875 P82995 Q05096 Q62952 Q66H91 Q6AXQ4 Q6S3A0 Q9QZM5 Q9WVE9 Q9Z1Z9	GO_CC
Cluster2	cell periphery	35	97	143	365	0.92	0.802	A0A0G2JUP3 A0A0G2JW88 A0A0G2K5C8 A0A0G2K8R3 B1PRL5 D3ZM69 D4A8G5 D4A9M6 F1LM84 F1LMW7 F1LST4 F1LUD3 F1M155 G3V7G0 G3V8D2 G3V9G5 P09495 P15205 P15791 P31000 P35565 P82995 Q05096 Q3KRF2 Q4KLN7 Q5U2Q8 Q5XI21 Q62952 Q6AXQ4 Q6AXS5 Q6S3A0 Q925Q9 Q9QZM5 Q9WVE9 Q9Z1Z9	GO_CC
Cluster2	cell projection	32	97	113	365	1.07	0.351	A0A0G2JW88 A0A0G2JZ38 A0A0G2K266 A0A0G2K5C8 B0BNM1 B5DFK6 D4A7X7 D4A8A0 F1LMW7 F1LR42 F1LRZ7 F1LST4 G3V792 G3V7G0 P02625 P15205 P15791 P19945 P31000 P35565 P82995 Q05096 Q5XIH1 Q62952 Q66H91 Q6AXQ4 Q6S3A0 Q925Q9 Q9JK25 Q9QZM5 Q9WVE9 Q9Z1Z9	GO_CC
Cluster2	cell projection membrane	4	97	17	365	0.89	0.706	F1LST4 P82995 Q6S3A0 Q9QZM5	GO_CC
Cluster2	cell surface	4	97	22	365	0.68	0.882	A0A0G2K8R3 F1LM84 P82995 Q6IMY8	GO_CC
Cluster2	cell-cell contact zone	6	97	14	365	1.61	0.137	A0A0G2JUP3 A0A0G2JZ38 F1LRV9 P15791 P31000 Q6S3A0	GO_CC
Cluster2	cell-cell junction	9	97	28	365	1.21	0.311	A0A0G2JUP3 A0A0G2JZ38 D3ZM69 F1LRV9 P15791 P31000 Q6S3A0 Q925Q9 Q9Z1Z9	GO_CC
Cluster2	cell-substrate junction	8	97	21	365	1.43	0.164	A0A0G2JZH3 D4A702 F1LMS5 P47875 Q66H91 Q6S3A0 Q925Q9 Q9Z1Z9	GO_CC
Cluster2	centrosome	9	97	20	365	1.69	0.0533	A0A0G2K4X8 D3ZDI7 F1LMW7 G3V7G0 P82995 Q62952 Q6IMY8 Q9JK25 Q9WVE9	GO_CC
Cluster2	chromatin	4	97	20	365	0.75	0.827	A0A0G2K2M9 A0A0G2K654 D3ZBN0 Q3KRF2	GO_CC
Cluster2	chromatoid body	1	97	1	365	3.76	0.266	F1LMW7	GO_CC
Cluster2	chromocenter	2	97	4	365	1.88	0.288	Q3KRF2 Q6AXS5	GO_CC
Cluster2	chromosomal region	7	97	17	365	1.55	0.134	G3V792 G3V7G0 P82995 Q3KRF2 Q6AXS5 Q6IMY8 Q9JK25	GO_CC
Cluster2	chromosome	11	97	36	365	1.15	0.348	A0A0G2K2M9 A0A0G2K654 D3ZBN0 D4A8Y1 G3V792 G3V7G0 P82995 Q3KRF2 Q6AXS5 Q6IMY8 Q9JK25	GO_CC
Cluster2	chromosome, centromeric region	4	97	10	365	1.51	0.26	G3V792 G3V7G0 Q6IMY8 Q9JK25	GO_CC
Cluster2	ciliary plasm	2	97	3	365	2.51	0.174	A0A0G2JW88 F1LST4	GO_CC
Cluster2	cilium	7	97	22	365	1.2	0.361	A0A0G2JW88 B0BNM1 F1LMW7 F1LST4 G3V792 P15205 P82995	GO_CC
Cluster2	clathrin-coated pit	1	97	2	365	1.88	0.461	Q9WVE9	GO_CC
Cluster2	cleavage furrow	1	97	4	365	0.94	0.711	F1M155	GO_CC
Cluster2	cluster of actin-based cell projections	3	97	8	365	1.41	0.361	P82995 Q05096 Q6S3A0	GO_CC
Cluster2	coated membrane	1	97	4	365	0.94	0.711	B5DFK6	GO_CC
Cluster2	coated vesicle	1	97	8	365	0.47	0.918	Q4KM74	GO_CC
Cluster2	coated vesicle membrane	1	97	5	365	0.75	0.789	Q4KM74	GO_CC
Cluster2	collagen-containing extracellular matrix	5	97	10	365	1.88	0.0949	A0A0G2JZH3 D4A8G5 D4ABX6 F1LM84 F1LMS5	GO_CC
Cluster2	condensed chromosome	1	97	5	365	0.75	0.789	D4A8Y1	GO_CC
Cluster2	condensed nuclear chromosome	1	97	3	365	1.25	0.605	D4A8Y1	GO_CC
Cluster2	contractile actin filament bundle	7	97	24	365	1.1	0.464	A0A140TAF0 D4A702 D4A7X7 P09495 P47875 Q6S3A0 Q9Z1Z9	GO_CC
Cluster2	contractile fiber	34	97	88	365	1.45	0.00304	A0A096MK15 A0A0G2JUP3 A0A0G2K5P5 A0A0G2K7Q0 A0A0G2K8R3 A0A140TAF0 A1A5Q0 B1PRL5 D3ZA38 D3ZDI7 D3ZIC4 D3ZZ68 D4A702 D4A7X7 D4A8Y1 F1LRV9 F1LUD3 F1M155 F1M1J2 G3V6D8 G3V6E1 G3V7K1 G3V8S6 G3V9G5 M0R557 M0R6Z9 P09495 P31000 P47875 P58775 Q499Q4 Q63638 Q6AXQ4 Q6S3A0	GO_CC
Cluster2	cortical actin cytoskeleton	3	97	7	365	1.61	0.276	D3ZM69 Q05096 Q9Z1Z9	GO_CC
Cluster2	cortical cytoskeleton	4	97	15	365	1	0.598	D3ZM69 P09495 Q05096 Q9Z1Z9	GO_CC
Cluster2	cortical endoplasmic reticulum	2	97	2	365	3.76	0.0701	A0A0G2K5C8 Q5U2Q8	GO_CC
Cluster2	costamere	5	97	12	365	1.57	0.188	F1LUD3 F1M155 G3V9G5 M0R557 Q6S3A0	GO_CC
Cluster2	cullin-RING ubiquitin ligase complex	1	97	3	365	1.25	0.605	A0A0G2K4X8	GO_CC
Cluster2	cytoplasm	90	97	318	365	1.06	0.0342	A0A096MK15 A0A0G2JSR7 A0A0G2JUP3 A0A0G2JW88 A0A0G2JXW4 A0A0G2JYK0 A0A0G2JZ38 A0A0G2JZH3 A0A0G2K266 A0A0G2K4X8 A0A0G2K5C8 A0A0G2K5P5 A0A0G2K7Q0 A0A0G2K8R3 A0A0G2K9B2 A0A140TAF0 A1A5Q0 B0BNM1 B1PRL5 B5DFK6 D3ZA38 D3ZDI7 D3ZIC4 D3ZM69 D3ZZ68 D4A702 D4A777 D4A7X7 D4A8A0 D4A8G5 D4A8Y1 D4A9M6 F1LMS5 F1LMW7 F1LR42 F1LRV9 F1LRZ7 F1LST4 F1LUD3 F1M155 F1M1J2 G3V6D8 G3V6E1 G3V792 G3V7G0 G3V7K1 G3V8D2 G3V8L3…	GO_CC
Cluster2	cytoplasmic dynein complex	2	97	2	365	3.76	0.0701	G3V792 G3V7G0	GO_CC
Cluster2	cytoplasmic microtubule	2	97	4	365	1.88	0.288	Q6S3A0 Q9JK25	GO_CC
Cluster2	cytoplasmic region	16	97	43	365	1.4	0.0701	A0A0G2JW88 A0A0G2K5C8 D3ZM69 F1LMW7 F1LST4 G3V792 P09495 P15791 P35565 Q05096 Q5U2Q8 Q6AXQ4 Q6S3A0 Q9QZM5 Q9WVE9 Q9Z1Z9	GO_CC
Cluster2	cytoplasmic ribonucleoprotein granule	6	97	15	365	1.51	0.181	F1LMW7 F1LRV9 F1LST4 G3V792 P19945 Q6IMY8	GO_CC
Cluster2	cytoplasmic side of membrane	2	97	12	365	0.63	0.873	F1LST4 Q6S3A0	GO_CC
Cluster2	cytoplasmic side of plasma membrane	2	97	11	365	0.68	0.838	F1LST4 Q6S3A0	GO_CC
Cluster2	cytoplasmic vesicle	19	97	81	365	0.88	0.805	A0A0G2JYK0 B5DFK6 F1LR42 F1LUD3 G3V792 G3V7G0 P15791 P31000 P82995 Q05096 Q499Q4 Q4KM74 Q5XI21 Q66H91 Q6AXQ4 Q6S3A0 Q925Q9 Q9JK25 Q9WVE9	GO_CC
Cluster2	cytoplasmic vesicle lumen	2	97	17	365	0.44	0.966	A0A0G2JYK0 P82995	GO_CC
Cluster2	cytoplasmic vesicle membrane	6	97	19	365	1.19	0.392	F1LUD3 G3V7G0 P15791 Q4KM74 Q5XI21 Q925Q9	GO_CC
Cluster2	cytoskeleton	47	97	120	365	1.47	0.000142	A0A096MK15 A0A0G2JUP3 A0A0G2JW88 A0A0G2JXW4 A0A0G2JZ38 A0A0G2K4X8 A0A0G2K5P5 A0A0G2K7Q0 A0A140TAF0 A1A5Q0 D3ZA38 D3ZDI7 D3ZM69 D3ZZ68 D4A702 D4A7X7 D4A8Y1 F1LMW7 F1LRV9 F1LRZ7 F1LST4 F1M155 F1M1J2 G3V6D8 G3V6E1 G3V792 G3V7G0 G3V7K1 G3V8L3 G3V9G5 M0R6Z9 P09495 P15205 P31000 P47875 P58775 P82995 Q05096 Q499Q4 Q62952 Q6IMY8 Q6PCU4 Q6S3A0 Q925Q9 Q9JK25 Q9WVE9 Q9Z1Z9	GO_CC
Cluster2	cytosol	58	97	184	365	1.19	0.0206	A0A096MK15 A0A0G2JUP3 A0A0G2JW88 A0A0G2JXW4 A0A0G2JZ38 A0A0G2K4X8 A0A0G2K7Q0 A0A0G2K8R3 A0A0G2K9B2 A0A140TAF0 B0BNM1 D3ZA38 D3ZDI7 D3ZIC4 D3ZM69 D3ZZ68 D4A702 D4A777 D4A8A0 D4A8Y1 D4A9M6 F1LMW7 F1LR42 F1LST4 F1LUD3 F1M155 F1M1J2 G3V6D8 G3V6E1 G3V792 G3V7G0 G3V8D2 G3V8L3 P09495 P15205 P15791 P19945 P31000 P58775 P82995 Q3KRF2 Q499Q4 Q4KLN7 Q5XI21 Q62952 Q66H91 Q6AXQ4 Q6AXS5 Q6MG08 Q6S3A0 Q925D6 Q9…	GO_CC
Cluster2	cytosolic large ribosomal subunit	1	97	3	365	1.25	0.605	P19945	GO_CC
Cluster2	cytosolic region	1	97	1	365	3.76	0.266	P15791	GO_CC
Cluster2	cytosolic ribosome	1	97	6	365	0.63	0.846	P19945	GO_CC
Cluster2	dendrite	13	97	51	365	0.96	0.634	A0A0G2K5C8 F1LMW7 F1LR42 F1LST4 P15205 P15791 P19945 P35565 P82995 Q62952 Q9JK25 Q9QZM5 Q9WVE9	GO_CC
Cluster2	dendrite cytoplasm	2	97	2	365	3.76	0.0701	P15791 P35565	GO_CC
Cluster2	dendrite terminus	1	97	2	365	1.88	0.461	P82995	GO_CC
Cluster2	dendritic branch	2	97	3	365	2.51	0.174	F1LMW7 P15205	GO_CC
Cluster2	dendritic growth cone	1	97	2	365	1.88	0.461	P82995	GO_CC
Cluster2	dendritic microtubule	1	97	2	365	1.88	0.461	Q9JK25	GO_CC
Cluster2	dendritic shaft	1	97	5	365	0.75	0.789	P15205	GO_CC
Cluster2	dendritic spine	4	97	17	365	0.89	0.706	F1LMW7 F1LST4 P35565 Q9WVE9	GO_CC
Cluster2	dendritic tree	13	97	51	365	0.96	0.634	A0A0G2K5C8 F1LMW7 F1LR42 F1LST4 P15205 P15791 P19945 P35565 P82995 Q62952 Q9JK25 Q9QZM5 Q9WVE9	GO_CC
Cluster2	dentate gyrus mossy fiber	1	97	2	365	1.88	0.461	P15205	GO_CC
Cluster2	distal axon	15	97	36	365	1.57	0.0282	A0A0G2K5C8 B5DFK6 D4A7X7 D4A8A0 F1LMW7 F1LR42 F1LST4 P02625 P15205 P82995 Q05096 Q62952 Q6S3A0 Q9JK25 Q9WVE9	GO_CC
Cluster2	dynein complex	2	97	2	365	3.76	0.0701	G3V792 G3V7G0	GO_CC
Cluster2	early endosome	3	97	13	365	0.87	0.718	F1LR42 Q05096 Q5XI21	GO_CC
Cluster2	early endosome membrane	1	97	5	365	0.75	0.789	F1LR42	GO_CC
Cluster2	endocytic vesicle	6	97	18	365	1.25	0.336	P15791 P31000 P82995 Q4KM74 Q925Q9 Q9WVE9	GO_CC
Cluster2	endocytic vesicle lumen	1	97	3	365	1.25	0.605	P82995	GO_CC
Cluster2	endocytic vesicle membrane	2	97	7	365	1.08	0.595	P15791 Q4KM74	GO_CC
Cluster2	endomembrane system	34	97	136	365	0.94	0.74	A0A0G2JSR7 A0A0G2JYK0 A0A0G2JZH3 A0A0G2K266 A0A0G2K5C8 A0A0G2K8R3 B5DFK6 D4A777 D4A8G5 D4A9M6 F1LMS5 F1LR42 G3V792 G3V7G0 G3V8L3 G3V8S6 P15791 P19945 P35565 P82995 Q05096 Q499Q4 Q4KLN7 Q4KM74 Q5U2Q8 Q5XI21 Q66H91 Q6AXQ4 Q6MG08 Q6PCU4 Q6S3A0 Q9JK25 Q9QZM5 Q9WVE9	GO_CC
Cluster2	endoplasmic reticulum	15	97	58	365	0.97	0.61	A0A0G2JZH3 A0A0G2K266 A0A0G2K5C8 B5DFK6 D4A9M6 F1LMS5 G3V8S6 P15791 P19945 P35565 Q4KM74 Q5U2Q8 Q6PCU4 Q6S3A0 Q9QZM5	GO_CC
Cluster2	endoplasmic reticulum lumen	3	97	12	365	0.94	0.66	G3V8S6 P35565 Q5U2Q8	GO_CC
Cluster2	endoplasmic reticulum membrane	6	97	28	365	0.81	0.804	A0A0G2K266 A0A0G2K5C8 P35565 Q4KM74 Q5U2Q8 Q6S3A0	GO_CC
Cluster2	endoplasmic reticulum quality control compartment	1	97	1	365	3.76	0.266	P35565	GO_CC
Cluster2	endoplasmic reticulum subcompartment	6	97	28	365	0.81	0.804	A0A0G2K266 A0A0G2K5C8 P35565 Q4KM74 Q5U2Q8 Q6S3A0	GO_CC
Cluster2	endoplasmic reticulum tubular network	2	97	4	365	1.88	0.288	A0A0G2K5C8 Q5U2Q8	GO_CC
Cluster2	endosome	8	97	24	365	1.25	0.288	B5DFK6 F1LR42 G3V792 Q05096 Q5XI21 Q66H91 Q6AXQ4 Q9JK25	GO_CC
Cluster2	endosome membrane	3	97	11	365	1.03	0.595	B5DFK6 F1LR42 Q05096	GO_CC
Cluster2	envelope	9	97	43	365	0.79	0.86	A0A0G2JSR7 A0A0G2K8R3 D4A9M6 G3V8L3 Q66HG9 Q6MG08 Q6PCU4 Q6S3A0 Q9JK25	GO_CC
Cluster2	euchromatin	1	97	4	365	0.94	0.711	A0A0G2K654	GO_CC
Cluster2	exocytic vesicle	1	97	3	365	1.25	0.605	Q9WVE9	GO_CC
Cluster2	extracellular matrix	7	97	17	365	1.55	0.134	A0A0G2JZH3 D4A8G5 D4ABX6 F1LM84 F1LMS5 P82995 Q5XIH1	GO_CC
Cluster2	extracellular region	15	97	66	365	0.86	0.825	A0A0G2JUP3 A0A0G2JYK0 A0A0G2JZH3 B0BNM1 D4A8G5 D4A8Y1 D4AA52 D4ABX6 F1LM84 F1LMS5 F1LST4 P82995 Q499Q4 Q5XIH1 Q62952	GO_CC
Cluster2	extracellular space	9	97	32	365	1.06	0.49	A0A0G2JUP3 A0A0G2JYK0 A0A0G2JZH3 B0BNM1 D4A8G5 D4AA52 D4ABX6 F1LMS5 Q62952	GO_CC
Cluster2	female germ cell nucleus	1	97	2	365	1.88	0.461	F1LMW7	GO_CC
Cluster2	ficolin-1-rich granule	3	97	15	365	0.75	0.81	G3V7G0 P82995 Q499Q4	GO_CC
Cluster2	ficolin-1-rich granule lumen	2	97	13	365	0.58	0.901	P82995 Q499Q4	GO_CC
Cluster2	ficolin-1-rich granule membrane	1	97	2	365	1.88	0.461	G3V7G0	GO_CC
Cluster2	filamentous actin	3	97	4	365	2.82	0.0591	Q05096 Q62952 Q9Z1Z9	GO_CC
Cluster2	filopodium	6	97	10	365	2.26	0.0249	D4A7X7 F1LR42 Q05096 Q6AXQ4 Q6S3A0 Q9QZM5	GO_CC
Cluster2	filopodium tip	1	97	1	365	3.76	0.266	Q9QZM5	GO_CC
Cluster2	focal adhesion	6	97	15	365	1.51	0.181	D4A702 P47875 Q66H91 Q6S3A0 Q925Q9 Q9Z1Z9	GO_CC
Cluster2	fusome	2	97	6	365	1.25	0.504	Q6S3A0 Q9JK25	GO_CC
Cluster2	gap junction	1	97	1	365	3.76	0.266	P31000	GO_CC
Cluster2	germ cell nucleus	1	97	3	365	1.25	0.605	F1LMW7	GO_CC
Cluster2	germinal vesicle	1	97	2	365	1.88	0.461	F1LMW7	GO_CC
Cluster2	glial cell projection	1	97	1	365	3.76	0.266	F1LST4	GO_CC
Cluster2	glutamatergic postsynaptic density	1	97	1	365	3.76	0.266	P15791	GO_CC
Cluster2	growth cone	11	97	26	365	1.59	0.0532	A0A0G2K5C8 D4A7X7 F1LMW7 F1LR42 F1LST4 P15205 P82995 Q05096 Q62952 Q6S3A0 Q9JK25	GO_CC
Cluster2	hemidesmosome	2	97	4	365	1.88	0.288	Q66H91 Q6S3A0	GO_CC
Cluster2	heterochromatin	2	97	11	365	0.68	0.838	D3ZBN0 Q3KRF2	GO_CC
Cluster2	hippocampal mossy fiber	1	97	2	365	1.88	0.461	P15205	GO_CC
Cluster2	inactive sex chromosome	1	97	1	365	3.76	0.266	Q6IMY8	GO_CC
Cluster2	inclusion body	3	97	8	365	1.41	0.361	F1LRZ7 F1LST4 P82995	GO_CC
Cluster2	integral component of membrane	5	97	39	365	0.48	0.992	A0A0G2K5C8 P35565 Q4KM74 Q5U2Q8 Q6PCU4	GO_CC
Cluster2	integral component of plasma membrane	1	97	19	365	0.2	0.998	A0A0G2K5C8	GO_CC
Cluster2	intercalated disc	6	97	14	365	1.61	0.137	A0A0G2JUP3 A0A0G2JZ38 F1LRV9 P15791 P31000 Q6S3A0	GO_CC
Cluster2	intermediate filament	5	97	6	365	3.14	0.00579	F1LRZ7 G3V8L3 G3V9G5 P31000 Q9JK25	GO_CC
Cluster2	intermediate filament cytoskeleton	6	97	7	365	3.23	0.00172	F1LRZ7 G3V8L3 G3V9G5 P31000 Q6S3A0 Q9JK25	GO_CC
Cluster2	intracellular anatomical structure	94	97	348	365	1.02	0.294	A0A096MK15 A0A0G2JSR7 A0A0G2JUP3 A0A0G2JW88 A0A0G2JXW4 A0A0G2JYK0 A0A0G2JZ38 A0A0G2JZH3 A0A0G2K266 A0A0G2K2M9 A0A0G2K4X8 A0A0G2K5C8 A0A0G2K5P5 A0A0G2K654 A0A0G2K7Q0 A0A0G2K8R3 A0A0G2K9B2 A0A140TAF0 A1A5Q0 B0BNM1 B1PRL5 B5DFK6 D3ZA38 D3ZBN0 D3ZDI7 D3ZIC4 D3ZM69 D3ZZ68 D4A702 D4A720 D4A777 D4A7X7 D4A8A0 D4A8G5 D4A8Y1 D4A9M6 F1LMS5 F1LMW7 F1LR42 F1LRV9 F1LRZ7 F1LST4 F1LUD3 F1M155 F1M1J2 G3V6D8 G3V6E…	GO_CC
Cluster2	intracellular membrane-bounded organelle	64	97	251	365	0.96	0.794	A0A0G2JSR7 A0A0G2JUP3 A0A0G2JXW4 A0A0G2JYK0 A0A0G2JZ38 A0A0G2JZH3 A0A0G2K266 A0A0G2K2M9 A0A0G2K4X8 A0A0G2K5C8 A0A0G2K654 A0A0G2K8R3 B0BNM1 B5DFK6 D3ZBN0 D3ZIC4 D3ZM69 D3ZZ68 D4A702 D4A720 D4A777 D4A7X7 D4A8A0 D4A8G5 D4A8Y1 D4A9M6 F1LMS5 F1LMW7 F1LR42 F1LRZ7 F1LST4 F1M155 G3V792 G3V8D2 G3V8L3 G3V8S6 M0R6Z9 M0R9L0 P02625 P15791 P19945 P31000 P35565 P47875 P82995 Q3KRF2 Q4KLN7 Q4KM38 Q4KM74 Q5U2Q8 Q…	GO_CC
Cluster2	intracellular non-membrane-bounded organelle	64	97	186	365	1.29	0.000396	A0A096MK15 A0A0G2JUP3 A0A0G2JW88 A0A0G2JXW4 A0A0G2JZ38 A0A0G2K2M9 A0A0G2K4X8 A0A0G2K5P5 A0A0G2K654 A0A0G2K7Q0 A0A0G2K8R3 A0A140TAF0 A1A5Q0 B1PRL5 D3ZA38 D3ZBN0 D3ZDI7 D3ZIC4 D3ZM69 D3ZZ68 D4A702 D4A7X7 D4A8Y1 D4A9M6 F1LMW7 F1LRV9 F1LRZ7 F1LST4 F1LUD3 F1M155 F1M1J2 G3V6D8 G3V6E1 G3V792 G3V7G0 G3V7K1 G3V8L3 G3V8S6 G3V9G5 M0R557 M0R6Z9 P09495 P15205 P19945 P31000 P35565 P47875 P58775 P82995 Q05096 Q…	GO_CC
Cluster2	intracellular organelle	91	97	324	365	1.06	0.0444	A0A096MK15 A0A0G2JSR7 A0A0G2JUP3 A0A0G2JW88 A0A0G2JXW4 A0A0G2JYK0 A0A0G2JZ38 A0A0G2JZH3 A0A0G2K266 A0A0G2K2M9 A0A0G2K4X8 A0A0G2K5C8 A0A0G2K5P5 A0A0G2K654 A0A0G2K7Q0 A0A0G2K8R3 A0A140TAF0 A1A5Q0 B0BNM1 B1PRL5 B5DFK6 D3ZA38 D3ZBN0 D3ZDI7 D3ZIC4 D3ZM69 D3ZZ68 D4A702 D4A720 D4A777 D4A7X7 D4A8A0 D4A8G5 D4A8Y1 D4A9M6 F1LMS5 F1LMW7 F1LR42 F1LRV9 F1LRZ7 F1LST4 F1LUD3 F1M155 F1M1J2 G3V6D8 G3V6E1 G3V792 G3…	GO_CC
Cluster2	intracellular organelle lumen	34	97	143	365	0.89	0.863	A0A0G2JSR7 A0A0G2JUP3 A0A0G2JXW4 A0A0G2JYK0 A0A0G2K2M9 A0A0G2K4X8 A0A0G2K654 B0BNM1 D3ZBN0 D3ZIC4 D3ZM69 D3ZZ68 D4A720 D4A777 D4A8A0 D4A8Y1 D4A9M6 F1LR42 F1LST4 G3V8L3 G3V8S6 P15791 P35565 P47875 P82995 Q499Q4 Q4KM38 Q5U2Q8 Q66H91 Q6IMY8 Q6MG08 Q6PCU4 Q925D6 Q9JJ54	GO_CC
Cluster2	intracellular vesicle	19	97	81	365	0.88	0.805	A0A0G2JYK0 B5DFK6 F1LR42 F1LUD3 G3V792 G3V7G0 P15791 P31000 P82995 Q05096 Q499Q4 Q4KM74 Q5XI21 Q66H91 Q6AXQ4 Q6S3A0 Q925Q9 Q9JK25 Q9WVE9	GO_CC
Cluster2	intrinsic component of membrane	5	97	41	365	0.46	0.995	A0A0G2K5C8 P35565 Q4KM74 Q5U2Q8 Q6PCU4	GO_CC
Cluster2	intrinsic component of plasma membrane	1	97	20	365	0.19	0.998	A0A0G2K5C8	GO_CC
Cluster2	ion channel complex	1	97	7	365	0.54	0.887	Q5U2Q8	GO_CC
Cluster2	junctional sarcoplasmic reticulum membrane	1	97	3	365	1.25	0.605	Q5U2Q8	GO_CC
Cluster2	kinetochore	4	97	8	365	1.88	0.134	G3V792 G3V7G0 Q6IMY8 Q9JK25	GO_CC
Cluster2	lamellar body	1	97	2	365	1.88	0.461	Q9JK25	GO_CC
Cluster2	lamellipodium	4	97	16	365	0.94	0.655	F1LR42 Q62952 Q9QZM5 Q9WVE9	GO_CC
Cluster2	lamellipodium membrane	1	97	2	365	1.88	0.461	Q9QZM5	GO_CC
Cluster2	lamin filament	1	97	1	365	3.76	0.266	G3V8L3	GO_CC
Cluster2	large ribosomal subunit	1	97	4	365	0.94	0.711	P19945	GO_CC
Cluster2	late endosome	2	97	4	365	1.88	0.288	B5DFK6 Q6AXQ4	GO_CC
Cluster2	lateral plasma membrane	1	97	7	365	0.54	0.887	Q05096	GO_CC
Cluster2	leading edge membrane	4	97	12	365	1.25	0.4	F1LST4 P82995 Q6S3A0 Q9QZM5	GO_CC
Cluster2	lipid droplet	1	97	4	365	0.94	0.711	D4A9M6	GO_CC
Cluster2	lumenal side of endoplasmic reticulum membrane	1	97	1	365	3.76	0.266	P35565	GO_CC
Cluster2	lysosomal lumen	1	97	3	365	1.25	0.605	P82995	GO_CC
Cluster2	lysosomal membrane	2	97	5	365	1.51	0.401	P82995 Q5XI21	GO_CC
Cluster2	lysosome	4	97	15	365	1	0.598	A0A0G2JYK0 F1LMW7 P82995 Q5XI21	GO_CC
Cluster2	lytic vacuole	4	97	15	365	1	0.598	A0A0G2JYK0 F1LMW7 P82995 Q5XI21	GO_CC
Cluster2	lytic vacuole membrane	2	97	5	365	1.51	0.401	P82995 Q5XI21	GO_CC
Cluster2	main axon	3	97	10	365	1.13	0.523	F1LST4 P15205 P15791	GO_CC
Cluster2	membrane	41	97	180	365	0.86	0.959	A0A0G2JSR7 A0A0G2JUP3 A0A0G2JW88 A0A0G2K266 A0A0G2K5C8 A0A0G2K8R3 B1PRL5 B5DFK6 D3ZM69 D4A8G5 D4A9M6 F1LMW7 F1LR42 F1LST4 F1LUD3 F1M155 G3V7G0 G3V8D2 G3V8L3 G3V9G5 P15205 P15791 P19945 P31000 P35565 P82995 Q05096 Q3KRF2 Q4KLN7 Q4KM74 Q5U2Q8 Q5XI21 Q62952 Q66HG9 Q6AXQ4 Q6AXS5 Q6PCU4 Q6S3A0 Q925Q9 Q9QZM5 Q9WVE9	GO_CC
Cluster2	membrane coat	1	97	4	365	0.94	0.711	B5DFK6	GO_CC
Cluster2	membrane microdomain	3	97	18	365	0.63	0.9	B1PRL5 F1LST4 Q05096	GO_CC
Cluster2	membrane protein complex	3	97	29	365	0.39	0.993	B5DFK6 Q4KM74 Q5U2Q8	GO_CC
Cluster2	membrane raft	3	97	18	365	0.63	0.9	B1PRL5 F1LST4 Q05096	GO_CC
Cluster2	membrane-bounded organelle	71	97	274	365	0.98	0.739	A0A0G2JSR7 A0A0G2JUP3 A0A0G2JXW4 A0A0G2JYK0 A0A0G2JZ38 A0A0G2JZH3 A0A0G2K266 A0A0G2K2M9 A0A0G2K4X8 A0A0G2K5C8 A0A0G2K654 A0A0G2K8R3 B0BNM1 B5DFK6 D3ZBN0 D3ZIC4 D3ZM69 D3ZZ68 D4A702 D4A720 D4A777 D4A7X7 D4A8A0 D4A8G5 D4A8Y1 D4A9M6 F1LMS5 F1LMW7 F1LR42 F1LRZ7 F1LST4 F1LUD3 F1M155 G3V792 G3V7G0 G3V8D2 G3V8L3 G3V8S6 M0R6Z9 M0R9L0 P02625 P15791 P19945 P31000 P35565 P47875 P82995 Q05096 Q3KRF2 Q499Q4 Q…	GO_CC
Cluster2	membrane-enclosed lumen	34	97	143	365	0.89	0.863	A0A0G2JSR7 A0A0G2JUP3 A0A0G2JXW4 A0A0G2JYK0 A0A0G2K2M9 A0A0G2K4X8 A0A0G2K654 B0BNM1 D3ZBN0 D3ZIC4 D3ZM69 D3ZZ68 D4A720 D4A777 D4A8A0 D4A8Y1 D4A9M6 F1LR42 F1LST4 G3V8L3 G3V8S6 P15791 P35565 P47875 P82995 Q499Q4 Q4KM38 Q5U2Q8 Q66H91 Q6IMY8 Q6MG08 Q6PCU4 Q925D6 Q9JJ54	GO_CC
Cluster2	microbody	2	97	6	365	1.25	0.504	P31000 Q66HG9	GO_CC
Cluster2	microbody membrane	1	97	1	365	3.76	0.266	Q66HG9	GO_CC
Cluster2	microtubule	7	97	15	365	1.76	0.0716	F1LST4 F1M155 G3V7G0 P15205 Q6IMY8 Q6S3A0 Q9JK25	GO_CC
Cluster2	microtubule associated complex	6	97	10	365	2.26	0.0249	A0A0G2JW88 F1LST4 G3V792 G3V7G0 P15205 Q9JK25	GO_CC
Cluster2	microtubule cytoskeleton	16	97	42	365	1.43	0.0567	A0A0G2JW88 A0A0G2K4X8 D3ZDI7 F1LMW7 F1LST4 F1M155 G3V792 G3V7G0 P15205 P82995 Q62952 Q6IMY8 Q6PCU4 Q6S3A0 Q9JK25 Q9WVE9	GO_CC
Cluster2	microtubule end	4	97	6	365	2.51	0.0451	F1M155 G3V7G0 Q6S3A0 Q9JK25	GO_CC
Cluster2	microtubule minus-end	1	97	1	365	3.76	0.266	F1M155	GO_CC
Cluster2	microtubule organizing center	9	97	24	365	1.41	0.155	A0A0G2K4X8 D3ZDI7 F1LMW7 G3V7G0 P82995 Q62952 Q6IMY8 Q9JK25 Q9WVE9	GO_CC
Cluster2	microtubule plus-end	3	97	5	365	2.26	0.119	G3V7G0 Q6S3A0 Q9JK25	GO_CC
Cluster2	microvillus	1	97	4	365	0.94	0.711	Q05096	GO_CC
Cluster2	midbody	4	97	8	365	1.88	0.134	F1M155 P31000 Q62952 Q6IMY8	GO_CC
Cluster2	mitochondrial crista	1	97	1	365	3.76	0.266	D4A9M6	GO_CC
Cluster2	mitochondrial envelope	2	97	19	365	0.4	0.98	D4A9M6 Q66HG9	GO_CC
Cluster2	mitochondrial inner membrane	1	97	8	365	0.47	0.918	D4A9M6	GO_CC
Cluster2	mitochondrial matrix	2	97	7	365	1.08	0.595	B0BNM1 D4A9M6	GO_CC
Cluster2	mitochondrial membrane	2	97	17	365	0.44	0.966	D4A9M6 Q66HG9	GO_CC
Cluster2	mitochondrial outer membrane	2	97	9	365	0.84	0.739	D4A9M6 Q66HG9	GO_CC
Cluster2	mitochondrion	6	97	40	365	0.56	0.979	B0BNM1 D4A8A0 D4A9M6 F1LST4 P15791 Q66HG9	GO_CC
Cluster2	mitotic spindle	2	97	6	365	1.25	0.504	A0A0G2JW88 Q6IMY8	GO_CC
Cluster2	mitotic spindle microtubule	1	97	3	365	1.25	0.605	Q6IMY8	GO_CC
Cluster2	mitotic spindle midzone	1	97	4	365	0.94	0.711	Q6IMY8	GO_CC
Cluster2	motile cilium	3	97	12	365	0.94	0.66	F1LMW7 G3V792 P82995	GO_CC
Cluster2	muscle myosin complex	9	97	13	365	2.61	0.0013	A0A0G2JUP3 A0A0G2K5P5 A0A0G2K7Q0 D3ZA38 D4A8Y1 F1LRV9 G3V6D8 G3V6E1 G3V7K1	GO_CC
Cluster2	muscle tendon junction	3	97	5	365	2.26	0.119	A0A0G2JZH3 F1LMS5 Q6S3A0	GO_CC
Cluster2	muscle thin filament tropomyosin	3	97	5	365	2.26	0.119	A0A140TAF0 P09495 P58775	GO_CC
Cluster2	myelin sheath	5	97	22	365	0.86	0.742	F1LRZ7 G3V8D2 P35565 P82995 Q62952	GO_CC
Cluster2	myofibril	34	97	85	365	1.51	0.00141	A0A096MK15 A0A0G2JUP3 A0A0G2K5P5 A0A0G2K7Q0 A0A0G2K8R3 A0A140TAF0 A1A5Q0 B1PRL5 D3ZA38 D3ZDI7 D3ZIC4 D3ZZ68 D4A702 D4A7X7 D4A8Y1 F1LRV9 F1LUD3 F1M155 F1M1J2 G3V6D8 G3V6E1 G3V7K1 G3V8S6 G3V9G5 M0R557 M0R6Z9 P09495 P31000 P47875 P58775 Q499Q4 Q63638 Q6AXQ4 Q6S3A0	GO_CC
Cluster2	myofilament	7	97	15	365	1.76	0.0716	A0A0G2JUP3 A0A0G2K5P5 A0A140TAF0 A1A5Q0 D4A8Y1 P09495 P58775	GO_CC
Cluster2	myosin II complex	9	97	13	365	2.61	0.0013	A0A0G2JUP3 A0A0G2K5P5 A0A0G2K7Q0 D3ZA38 D4A8Y1 F1LRV9 G3V6D8 G3V6E1 G3V7K1	GO_CC
Cluster2	myosin complex	10	97	16	365	2.35	0.00217	A0A0G2JUP3 A0A0G2K5P5 A0A0G2K7Q0 D3ZA38 D4A8Y1 F1LRV9 G3V6D8 G3V6E1 G3V7K1 M0R6Z9	GO_CC
Cluster2	myosin filament	4	97	6	365	2.51	0.0451	A0A0G2JUP3 A0A0G2K5P5 F1LRV9 G3V6D8	GO_CC
Cluster2	nascent polypeptide-associated complex	1	97	1	365	3.76	0.266	M0R9L0	GO_CC
Cluster2	neurofibrillary tangle	2	97	3	365	2.51	0.174	F1LRZ7 F1LST4	GO_CC
Cluster2	neurofilament	1	97	2	365	1.88	0.461	F1LRZ7	GO_CC
Cluster2	neurofilament cytoskeleton	2	97	2	365	3.76	0.0701	G3V9G5 Q6S3A0	GO_CC
Cluster2	neuromuscular junction	4	97	15	365	1	0.598	A0A0G2JZH3 D4A9M6 F1LMS5 P15791	GO_CC
Cluster2	neuron projection	27	97	86	365	1.18	0.154	A0A0G2JW88 A0A0G2K266 A0A0G2K5C8 B5DFK6 D4A7X7 D4A8A0 F1LMW7 F1LR42 F1LRZ7 F1LST4 G3V792 G3V7G0 P02625 P15205 P15791 P19945 P31000 P35565 P82995 Q05096 Q62952 Q66H91 Q6S3A0 Q925Q9 Q9JK25 Q9QZM5 Q9WVE9	GO_CC
Cluster2	neuron projection cytoplasm	3	97	7	365	1.61	0.276	G3V792 P15791 P35565	GO_CC
Cluster2	neuron projection membrane	1	97	6	365	0.63	0.846	F1LST4	GO_CC
Cluster2	neuron projection terminus	5	97	13	365	1.45	0.244	B5DFK6 D4A8A0 F1LMW7 P02625 Q9WVE9	GO_CC
Cluster2	neuron spine	4	97	17	365	0.89	0.706	F1LMW7 F1LST4 P35565 Q9WVE9	GO_CC
Cluster2	neuron to neuron synapse	6	97	33	365	0.68	0.916	A0A0G2JW88 F1LRZ7 F1LST4 P15205 P15791 Q6S3A0	GO_CC
Cluster2	neuronal cell body	15	97	42	365	1.34	0.109	A0A0G2K5C8 D4A7X7 D4A8A0 F1LR42 F1LRZ7 F1LST4 P02625 P15205 P15791 P35565 P82995 Q05096 Q62952 Q9QZM5 Q9WVE9	GO_CC
Cluster2	non-membrane-bounded organelle	64	97	186	365	1.29	0.000396	A0A096MK15 A0A0G2JUP3 A0A0G2JW88 A0A0G2JXW4 A0A0G2JZ38 A0A0G2K2M9 A0A0G2K4X8 A0A0G2K5P5 A0A0G2K654 A0A0G2K7Q0 A0A0G2K8R3 A0A140TAF0 A1A5Q0 B1PRL5 D3ZA38 D3ZBN0 D3ZDI7 D3ZIC4 D3ZM69 D3ZZ68 D4A702 D4A7X7 D4A8Y1 D4A9M6 F1LMW7 F1LRV9 F1LRZ7 F1LST4 F1LUD3 F1M155 F1M1J2 G3V6D8 G3V6E1 G3V792 G3V7G0 G3V7K1 G3V8L3 G3V8S6 G3V9G5 M0R557 M0R6Z9 P09495 P15205 P19945 P31000 P35565 P47875 P58775 P82995 Q05096 Q…	GO_CC
Cluster2	non-motile cilium	1	97	6	365	0.63	0.846	P15205	GO_CC
Cluster2	nuclear body	7	97	25	365	1.05	0.514	A0A0G2JUP3 A0A0G2K2M9 D3ZZ68 F1LR42 F1LST4 Q4KM38 Q6IMY8	GO_CC
Cluster2	nuclear chromosome	5	97	17	365	1.11	0.488	A0A0G2K2M9 A0A0G2K654 D3ZBN0 D4A8Y1 Q6IMY8	GO_CC
Cluster2	nuclear envelope	7	97	26	365	1.01	0.563	A0A0G2JSR7 A0A0G2K8R3 G3V8L3 Q6MG08 Q6PCU4 Q6S3A0 Q9JK25	GO_CC
Cluster2	nuclear inner membrane	2	97	6	365	1.25	0.504	A0A0G2JSR7 Q6PCU4	GO_CC
Cluster2	nuclear lamina	2	97	2	365	3.76	0.0701	G3V8L3 Q6PCU4	GO_CC
Cluster2	nuclear lumen	28	97	107	365	0.98	0.593	A0A0G2JSR7 A0A0G2JUP3 A0A0G2JXW4 A0A0G2K2M9 A0A0G2K4X8 A0A0G2K654 B0BNM1 D3ZBN0 D3ZIC4 D3ZM69 D3ZZ68 D4A720 D4A777 D4A8A0 D4A8Y1 F1LR42 F1LST4 G3V8L3 P15791 P47875 P82995 Q4KM38 Q66H91 Q6IMY8 Q6MG08 Q6PCU4 Q925D6 Q9JJ54	GO_CC
Cluster2	nuclear matrix	4	97	9	365	1.67	0.194	A0A0G2JSR7 D4A8A0 G3V8L3 Q6IMY8	GO_CC
Cluster2	nuclear membrane	3	97	13	365	0.87	0.718	A0A0G2JSR7 G3V8L3 Q6PCU4	GO_CC
Cluster2	nuclear outer membrane	1	97	3	365	1.25	0.605	Q6PCU4	GO_CC
Cluster2	nuclear periphery	6	97	12	365	1.88	0.0677	A0A0G2JSR7 D4A8A0 F1LST4 G3V8L3 Q6IMY8 Q6PCU4	GO_CC
Cluster2	nuclear speck	6	97	15	365	1.51	0.181	A0A0G2K2M9 D3ZZ68 F1LR42 F1LST4 Q4KM38 Q6IMY8	GO_CC
Cluster2	nucleoplasm	24	97	93	365	0.97	0.626	A0A0G2JUP3 A0A0G2JXW4 A0A0G2K2M9 A0A0G2K4X8 B0BNM1 D3ZIC4 D3ZM69 D3ZZ68 D4A720 D4A777 D4A8A0 F1LR42 F1LST4 G3V8L3 P15791 P47875 P82995 Q4KM38 Q66H91 Q6IMY8 Q6MG08 Q6PCU4 Q925D6 Q9JJ54	GO_CC
Cluster2	nucleosome	2	97	2	365	3.76	0.0701	A0A0G2K654 D3ZBN0	GO_CC
Cluster2	nucleus	49	97	185	365	1	0.563	A0A0G2JSR7 A0A0G2JUP3 A0A0G2JXW4 A0A0G2JYK0 A0A0G2JZ38 A0A0G2K2M9 A0A0G2K4X8 A0A0G2K654 A0A0G2K8R3 B0BNM1 D3ZBN0 D3ZIC4 D3ZM69 D3ZZ68 D4A702 D4A720 D4A777 D4A7X7 D4A8A0 D4A8Y1 F1LMW7 F1LR42 F1LRZ7 F1LST4 F1M155 G3V792 G3V8D2 G3V8L3 M0R6Z9 M0R9L0 P02625 P15791 P19945 P31000 P47875 P82995 Q3KRF2 Q4KM38 Q63638 Q66H91 Q6AXS5 Q6IMY8 Q6MG08 Q6PCU4 Q6S3A0 Q925D6 Q9JJ54 Q9JK25 Q9Z1Z9	GO_CC
Cluster2	ooplasm	1	97	1	365	3.76	0.266	P82995	GO_CC
Cluster2	organelle	91	97	325	365	1.05	0.0536	A0A096MK15 A0A0G2JSR7 A0A0G2JUP3 A0A0G2JW88 A0A0G2JXW4 A0A0G2JYK0 A0A0G2JZ38 A0A0G2JZH3 A0A0G2K266 A0A0G2K2M9 A0A0G2K4X8 A0A0G2K5C8 A0A0G2K5P5 A0A0G2K654 A0A0G2K7Q0 A0A0G2K8R3 A0A140TAF0 A1A5Q0 B0BNM1 B1PRL5 B5DFK6 D3ZA38 D3ZBN0 D3ZDI7 D3ZIC4 D3ZM69 D3ZZ68 D4A702 D4A720 D4A777 D4A7X7 D4A8A0 D4A8G5 D4A8Y1 D4A9M6 F1LMS5 F1LMW7 F1LR42 F1LRV9 F1LRZ7 F1LST4 F1LUD3 F1M155 F1M1J2 G3V6D8 G3V6E1 G3V792 G3…	GO_CC
Cluster2	organelle envelope	9	97	43	365	0.79	0.86	A0A0G2JSR7 A0A0G2K8R3 D4A9M6 G3V8L3 Q66HG9 Q6MG08 Q6PCU4 Q6S3A0 Q9JK25	GO_CC
Cluster2	organelle inner membrane	3	97	14	365	0.81	0.767	A0A0G2JSR7 D4A9M6 Q6PCU4	GO_CC
Cluster2	organelle lumen	34	97	143	365	0.89	0.863	A0A0G2JSR7 A0A0G2JUP3 A0A0G2JXW4 A0A0G2JYK0 A0A0G2K2M9 A0A0G2K4X8 A0A0G2K654 B0BNM1 D3ZBN0 D3ZIC4 D3ZM69 D3ZZ68 D4A720 D4A777 D4A8A0 D4A8Y1 D4A9M6 F1LR42 F1LST4 G3V8L3 G3V8S6 P15791 P35565 P47875 P82995 Q499Q4 Q4KM38 Q5U2Q8 Q66H91 Q6IMY8 Q6MG08 Q6PCU4 Q925D6 Q9JJ54	GO_CC
Cluster2	organelle membrane	17	97	70	365	0.91	0.734	A0A0G2JSR7 A0A0G2K5C8 B5DFK6 D4A9M6 F1LR42 F1LUD3 G3V7G0 G3V8L3 P15791 P82995 Q05096 Q4KM74 Q5U2Q8 Q5XI21 Q66HG9 Q6PCU4 Q925Q9	GO_CC
Cluster2	organelle membrane contact site	1	97	1	365	3.76	0.266	P35565	GO_CC
Cluster2	organelle outer membrane	3	97	12	365	0.94	0.66	D4A9M6 Q66HG9 Q6PCU4	GO_CC
Cluster2	organelle subcompartment	8	97	42	365	0.72	0.917	A0A0G2K266 A0A0G2K5C8 B5DFK6 D4A8G5 P35565 Q4KM74 Q5U2Q8 Q6S3A0	GO_CC
Cluster2	outer dense fiber	1	97	1	365	3.76	0.266	F1LMW7	GO_CC
Cluster2	outer membrane	3	97	12	365	0.94	0.66	D4A9M6 Q66HG9 Q6PCU4	GO_CC
Cluster2	peptidase inhibitor complex	1	97	1	365	3.76	0.266	Q6S3A0	GO_CC
Cluster2	perikaryon	3	97	6	365	1.88	0.194	F1LR42 F1LRZ7 P15205	GO_CC
Cluster2	perinuclear endoplasmic reticulum	2	97	2	365	3.76	0.0701	P35565 Q6S3A0	GO_CC
Cluster2	perinuclear region of cytoplasm	14	97	53	365	0.99	0.571	A0A0G2JZ38 A0A0G2JZH3 G3V792 G3V8L3 M0R557 P15205 P15791 P31000 P35565 P82995 Q05096 Q6S3A0 Q9QZM5 Q9Z1Z9	GO_CC
Cluster2	peroxisomal membrane	1	97	1	365	3.76	0.266	Q66HG9	GO_CC
Cluster2	peroxisome	2	97	6	365	1.25	0.504	P31000 Q66HG9	GO_CC
Cluster2	phagocytic vesicle	2	97	6	365	1.25	0.504	P31000 Q4KM74	GO_CC
Cluster2	phagocytic vesicle membrane	1	97	2	365	1.88	0.461	Q4KM74	GO_CC
Cluster2	phosphatase complex	1	97	4	365	0.94	0.711	D3ZDI7	GO_CC
Cluster2	photoreceptor cell cilium	1	97	3	365	1.25	0.605	P15205	GO_CC
Cluster2	photoreceptor outer segment	1	97	3	365	1.25	0.605	P15205	GO_CC
Cluster2	plasma membrane	32	97	134	365	0.9	0.844	A0A0G2JUP3 A0A0G2JW88 A0A0G2K5C8 A0A0G2K8R3 B1PRL5 D3ZM69 D4A8G5 D4A9M6 F1LMW7 F1LST4 F1LUD3 F1M155 G3V7G0 G3V8D2 G3V9G5 P15205 P15791 P31000 P35565 P82995 Q05096 Q3KRF2 Q4KLN7 Q5U2Q8 Q5XI21 Q62952 Q6AXQ4 Q6AXS5 Q6S3A0 Q925Q9 Q9QZM5 Q9WVE9	GO_CC
Cluster2	plasma membrane bounded cell projection	31	97	111	365	1.05	0.395	A0A0G2JW88 A0A0G2JZ38 A0A0G2K266 A0A0G2K5C8 B0BNM1 B5DFK6 D4A7X7 D4A8A0 F1LMW7 F1LR42 F1LRZ7 F1LST4 G3V792 G3V7G0 P02625 P15205 P15791 P19945 P31000 P35565 P82995 Q05096 Q62952 Q66H91 Q6AXQ4 Q6S3A0 Q925Q9 Q9JK25 Q9QZM5 Q9WVE9 Q9Z1Z9	GO_CC
Cluster2	plasma membrane bounded cell projection cytoplasm	5	97	10	365	1.88	0.0949	A0A0G2JW88 F1LST4 G3V792 P15791 P35565	GO_CC
Cluster2	plasma membrane raft	2	97	8	365	0.94	0.674	B1PRL5 Q05096	GO_CC
Cluster2	plasma membrane region	12	97	54	365	0.84	0.829	A0A0G2K8R3 B1PRL5 D3ZM69 D4A9M6 F1LST4 F1M155 P15791 P82995 Q05096 Q6S3A0 Q9QZM5 Q9WVE9	GO_CC
Cluster2	platelet alpha granule	1	97	4	365	0.94	0.711	A0A0G2JYK0	GO_CC
Cluster2	platelet alpha granule lumen	1	97	3	365	1.25	0.605	A0A0G2JYK0	GO_CC
Cluster2	podosome	2	97	5	365	1.51	0.401	D4A7X7 P09495	GO_CC
Cluster2	polymeric cytoskeletal fiber	19	97	41	365	1.74	0.00306	A0A140TAF0 A1A5Q0 F1LMW7 F1LRZ7 F1LST4 F1M155 G3V7G0 G3V8L3 G3V9G5 P09495 P15205 P31000 P58775 Q05096 Q62952 Q6IMY8 Q6S3A0 Q9JK25 Q9Z1Z9	GO_CC
Cluster2	polysomal ribosome	1	97	2	365	1.88	0.461	Q6MG08	GO_CC
Cluster2	polysome	2	97	6	365	1.25	0.504	P31000 Q6MG08	GO_CC
Cluster2	polytene chromosome	3	97	7	365	1.61	0.276	P82995 Q3KRF2 Q6AXS5	GO_CC
Cluster2	polytene chromosome chromocenter	2	97	3	365	2.51	0.174	Q3KRF2 Q6AXS5	GO_CC
Cluster2	polytene chromosome interband	1	97	1	365	3.76	0.266	P82995	GO_CC
Cluster2	polytene chromosome puff	1	97	3	365	1.25	0.605	Q6AXS5	GO_CC
Cluster2	postsynapse	10	97	45	365	0.84	0.811	A0A0G2JW88 D4A9M6 F1LMW7 F1LRZ7 F1LST4 P15205 P15791 P35565 Q6S3A0 Q9WVE9	GO_CC
Cluster2	postsynaptic cytosol	1	97	1	365	3.76	0.266	P15791	GO_CC
Cluster2	postsynaptic density	6	97	32	365	0.71	0.9	A0A0G2JW88 F1LRZ7 F1LST4 P15205 P15791 Q6S3A0	GO_CC
Cluster2	postsynaptic membrane	2	97	12	365	0.63	0.873	D4A9M6 P15791	GO_CC
Cluster2	postsynaptic specialization	6	97	33	365	0.68	0.916	A0A0G2JW88 F1LRZ7 F1LST4 P15205 P15791 Q6S3A0	GO_CC
Cluster2	presynapse	7	97	23	365	1.15	0.413	B5DFK6 D4A8A0 F1LMW7 P02625 P15791 Q66H91 Q9WVE9	GO_CC
Cluster2	presynaptic active zone	2	97	5	365	1.51	0.401	P15791 Q66H91	GO_CC
Cluster2	presynaptic endosome	1	97	1	365	3.76	0.266	B5DFK6	GO_CC
Cluster2	presynaptic membrane	1	97	3	365	1.25	0.605	Q9WVE9	GO_CC
Cluster2	presynaptic periactive zone	1	97	1	365	3.76	0.266	Q9WVE9	GO_CC
Cluster2	primary dendrite	1	97	2	365	1.88	0.461	P15205	GO_CC
Cluster2	primary lysosome	2	97	5	365	1.51	0.401	A0A0G2JYK0 Q5XI21	GO_CC
Cluster2	pronucleus	1	97	1	365	3.76	0.266	A0A0G2JXW4	GO_CC
Cluster2	protease inhibitor complex	1	97	1	365	3.76	0.266	Q6S3A0	GO_CC
Cluster2	protein phosphatase type 2A complex	1	97	1	365	3.76	0.266	D3ZDI7	GO_CC
Cluster2	protein serine/threonine phosphatase complex	1	97	4	365	0.94	0.711	D3ZDI7	GO_CC
Cluster2	protein-DNA complex	2	97	4	365	1.88	0.288	A0A0G2K654 D3ZBN0	GO_CC
Cluster2	protein-containing complex	53	97	182	365	1.1	0.164	A0A0G2JUP3 A0A0G2JW88 A0A0G2JXW4 A0A0G2JZH3 A0A0G2K266 A0A0G2K2M9 A0A0G2K4X8 A0A0G2K5C8 A0A0G2K5P5 A0A0G2K654 A0A0G2K7Q0 A0A0G2K8R3 B5DFK6 D3ZA38 D3ZBN0 D3ZDI7 D3ZM69 D4A7X7 D4A8A0 D4A8Y1 F1LMS5 F1LMW7 F1LRV9 F1LST4 G3V6D8 G3V6E1 G3V792 G3V7G0 G3V7K1 M0R6Z9 M0R9L0 P02625 P09495 P15205 P15791 P19945 P31000 P35565 P58775 P82995 Q05096 Q3KRF2 Q4KM74 Q5U2Q8 Q62952 Q6AXS5 Q6IMY8 Q6MG08 Q6S3A0 Q9JJ54 Q…	GO_CC
Cluster2	receptor complex	1	97	6	365	0.63	0.846	P82995	GO_CC
Cluster2	recycling endosome	1	97	6	365	0.63	0.846	G3V792	GO_CC
Cluster2	ribonucleoprotein complex	14	97	47	365	1.12	0.354	A0A0G2JXW4 A0A0G2K2M9 F1LMW7 F1LRV9 F1LST4 G3V792 P19945 P31000 P35565 Q3KRF2 Q6AXS5 Q6IMY8 Q6MG08 Q9JJ54	GO_CC
Cluster2	ribonucleoprotein granule	6	97	16	365	1.41	0.229	F1LMW7 F1LRV9 F1LST4 G3V792 P19945 Q6IMY8	GO_CC
Cluster2	ribosomal subunit	1	97	7	365	0.54	0.887	P19945	GO_CC
Cluster2	ribosome	3	97	10	365	1.13	0.523	P19945 P35565 Q6MG08	GO_CC
Cluster2	ruffle	5	97	13	365	1.45	0.244	D4A7X7 P82995 Q6AXQ4 Q6S3A0 Q9Z1Z9	GO_CC
Cluster2	ruffle membrane	2	97	4	365	1.88	0.288	P82995 Q6S3A0	GO_CC
Cluster2	sarcolemma	6	97	25	365	0.9	0.696	A0A0G2JUP3 F1LUD3 G3V9G5 P15791 P31000 Q6S3A0	GO_CC
Cluster2	sarcomere	33	97	77	365	1.61	0.000347	A0A096MK15 A0A0G2JUP3 A0A0G2K5P5 A0A0G2K7Q0 A0A0G2K8R3 A0A140TAF0 A1A5Q0 B1PRL5 D3ZA38 D3ZDI7 D3ZIC4 D3ZZ68 D4A702 D4A7X7 D4A8Y1 F1LRV9 F1LUD3 F1M1J2 G3V6D8 G3V6E1 G3V7K1 G3V8S6 G3V9G5 M0R557 M0R6Z9 P09495 P31000 P47875 P58775 Q499Q4 Q63638 Q6AXQ4 Q6S3A0	GO_CC
Cluster2	sarcoplasm	7	97	23	365	1.15	0.413	A0A0G2JZH3 A0A0G2K5C8 F1LMS5 G3V8S6 P15791 Q5U2Q8 Q6S3A0	GO_CC
Cluster2	sarcoplasmic reticulum	6	97	19	365	1.19	0.392	A0A0G2JZH3 A0A0G2K5C8 F1LMS5 G3V8S6 P15791 Q5U2Q8	GO_CC
Cluster2	sarcoplasmic reticulum lumen	2	97	2	365	3.76	0.0701	G3V8S6 Q5U2Q8	GO_CC
Cluster2	sarcoplasmic reticulum membrane	2	97	10	365	0.75	0.794	A0A0G2K5C8 Q5U2Q8	GO_CC
Cluster2	secretory granule	6	97	36	365	0.63	0.953	A0A0G2JYK0 G3V7G0 P82995 Q499Q4 Q5XI21 Q9JK25	GO_CC
Cluster2	secretory granule lumen	2	97	15	365	0.5	0.941	A0A0G2JYK0 P82995	GO_CC
Cluster2	secretory granule membrane	2	97	9	365	0.84	0.739	G3V7G0 Q5XI21	GO_CC
Cluster2	secretory vesicle	7	97	39	365	0.68	0.936	A0A0G2JYK0 G3V7G0 P82995 Q499Q4 Q5XI21 Q9JK25 Q9WVE9	GO_CC
Cluster2	septate junction	1	97	2	365	1.88	0.461	D3ZM69	GO_CC
Cluster2	sex chromosome	1	97	1	365	3.76	0.266	Q6IMY8	GO_CC
Cluster2	side of membrane	3	97	19	365	0.59	0.92	F1LST4 P35565 Q6S3A0	GO_CC
Cluster2	site of polarized growth	11	97	26	365	1.59	0.0532	A0A0G2K5C8 D4A7X7 F1LMW7 F1LR42 F1LST4 P15205 P82995 Q05096 Q62952 Q6S3A0 Q9JK25	GO_CC
Cluster2	smooth endoplasmic reticulum	1	97	6	365	0.63	0.846	P35565	GO_CC
Cluster2	smooth septate junction	1	97	1	365	3.76	0.266	D3ZM69	GO_CC
Cluster2	somatodendritic compartment	18	97	64	365	1.06	0.433	A0A0G2K5C8 D4A7X7 D4A8A0 F1LMW7 F1LR42 F1LRZ7 F1LST4 P02625 P15205 P15791 P19945 P35565 P82995 Q05096 Q62952 Q9JK25 Q9QZM5 Q9WVE9	GO_CC
Cluster2	specific granule	1	97	4	365	0.94	0.711	Q5XI21	GO_CC
Cluster2	specific granule membrane	1	97	4	365	0.94	0.711	Q5XI21	GO_CC
Cluster2	spectrin	1	97	3	365	1.25	0.605	D3ZM69	GO_CC
Cluster2	sperm flagellum	3	97	8	365	1.41	0.361	F1LMW7 G3V792 P82995	GO_CC
Cluster2	sperm head	1	97	1	365	3.76	0.266	P82995	GO_CC
Cluster2	sperm head plasma membrane	1	97	1	365	3.76	0.266	P82995	GO_CC
Cluster2	sperm mitochondrial sheath	1	97	1	365	3.76	0.266	P82995	GO_CC
Cluster2	sperm plasma membrane	1	97	1	365	3.76	0.266	P82995	GO_CC
Cluster2	spindle	7	97	17	365	1.55	0.134	A0A0G2JW88 G3V792 G3V7G0 Q6IMY8 Q6PCU4 Q6S3A0 Q9JK25	GO_CC
Cluster2	spindle envelope	1	97	1	365	3.76	0.266	G3V8L3	GO_CC
Cluster2	spindle microtubule	3	97	8	365	1.41	0.361	Q6IMY8 Q6S3A0 Q9JK25	GO_CC
Cluster2	spindle midzone	1	97	5	365	0.75	0.789	Q6IMY8	GO_CC
Cluster2	spindle pole	2	97	5	365	1.51	0.401	G3V792 G3V7G0	GO_CC
Cluster2	spliceosomal complex	3	97	12	365	0.94	0.66	A0A0G2JXW4 A0A0G2K2M9 Q6IMY8	GO_CC
Cluster2	stress fiber	7	97	24	365	1.1	0.464	A0A140TAF0 D4A702 D4A7X7 P09495 P47875 Q6S3A0 Q9Z1Z9	GO_CC
Cluster2	striated muscle myosin thick filament	2	97	2	365	3.76	0.0701	A0A0G2JUP3 A0A0G2K5P5	GO_CC
Cluster2	striated muscle thin filament	5	97	13	365	1.45	0.244	A0A140TAF0 A1A5Q0 D4A8Y1 P09495 P58775	GO_CC
Cluster2	supramolecular complex	45	97	111	365	1.53	7.52e-05	A0A096MK15 A0A0G2JUP3 A0A0G2K5P5 A0A0G2K7Q0 A0A0G2K8R3 A0A140TAF0 A1A5Q0 B1PRL5 D3ZA38 D3ZDI7 D3ZIC4 D3ZZ68 D4A702 D4A7X7 D4A8Y1 F1LMW7 F1LRV9 F1LRZ7 F1LST4 F1LUD3 F1M155 F1M1J2 G3V6D8 G3V6E1 G3V7G0 G3V7K1 G3V8L3 G3V8S6 G3V9G5 M0R557 M0R6Z9 P09495 P15205 P31000 P47875 P58775 Q05096 Q499Q4 Q62952 Q63638 Q6AXQ4 Q6IMY8 Q6S3A0 Q9JK25 Q9Z1Z9	GO_CC
Cluster2	supramolecular fiber	45	97	111	365	1.53	7.52e-05	A0A096MK15 A0A0G2JUP3 A0A0G2K5P5 A0A0G2K7Q0 A0A0G2K8R3 A0A140TAF0 A1A5Q0 B1PRL5 D3ZA38 D3ZDI7 D3ZIC4 D3ZZ68 D4A702 D4A7X7 D4A8Y1 F1LMW7 F1LRV9 F1LRZ7 F1LST4 F1LUD3 F1M155 F1M1J2 G3V6D8 G3V6E1 G3V7G0 G3V7K1 G3V8L3 G3V8S6 G3V9G5 M0R557 M0R6Z9 P09495 P15205 P31000 P47875 P58775 Q05096 Q499Q4 Q62952 Q63638 Q6AXQ4 Q6IMY8 Q6S3A0 Q9JK25 Q9Z1Z9	GO_CC
Cluster2	supramolecular polymer	45	97	111	365	1.53	7.52e-05	A0A096MK15 A0A0G2JUP3 A0A0G2K5P5 A0A0G2K7Q0 A0A0G2K8R3 A0A140TAF0 A1A5Q0 B1PRL5 D3ZA38 D3ZDI7 D3ZIC4 D3ZZ68 D4A702 D4A7X7 D4A8Y1 F1LMW7 F1LRV9 F1LRZ7 F1LST4 F1LUD3 F1M155 F1M1J2 G3V6D8 G3V6E1 G3V7G0 G3V7K1 G3V8L3 G3V8S6 G3V9G5 M0R557 M0R6Z9 P09495 P15205 P31000 P47875 P58775 Q05096 Q499Q4 Q62952 Q63638 Q6AXQ4 Q6IMY8 Q6S3A0 Q9JK25 Q9Z1Z9	GO_CC
Cluster2	synapse	17	97	68	365	0.94	0.679	A0A0G2JW88 A0A0G2JZH3 B5DFK6 D3ZM69 D4A8A0 D4A9M6 F1LMS5 F1LMW7 F1LRZ7 F1LST4 P02625 P15205 P15791 P35565 Q66H91 Q6S3A0 Q9WVE9	GO_CC
Cluster2	synaptic membrane	4	97	17	365	0.89	0.706	D3ZM69 D4A9M6 P15791 Q9WVE9	GO_CC
Cluster2	synaptic vesicle	1	97	3	365	1.25	0.605	Q9WVE9	GO_CC
Cluster2	telomerase holoenzyme complex	2	97	2	365	3.76	0.0701	A0A0G2JXW4 Q6IMY8	GO_CC
Cluster2	terminal bouton	4	97	8	365	1.88	0.134	B5DFK6 D4A8A0 P02625 Q9WVE9	GO_CC
Cluster2	tertiary granule	2	97	4	365	1.88	0.288	G3V7G0 Q499Q4	GO_CC
Cluster2	tertiary granule lumen	1	97	2	365	1.88	0.461	Q499Q4	GO_CC
Cluster2	tight junction	1	97	5	365	0.75	0.789	D3ZM69	GO_CC
Cluster2	trans-Golgi network	2	97	8	365	0.94	0.674	B5DFK6 D4A8G5	GO_CC
Cluster2	transcription regulator complex	1	97	3	365	1.25	0.605	P82995	GO_CC
Cluster2	transferase complex	2	97	8	365	0.94	0.674	A0A0G2K4X8 A0A0G2K8R3	GO_CC
Cluster2	transmembrane transporter complex	1	97	9	365	0.42	0.94	Q5U2Q8	GO_CC
Cluster2	transport vesicle	2	97	8	365	0.94	0.674	Q4KM74 Q9WVE9	GO_CC
Cluster2	transport vesicle membrane	1	97	2	365	1.88	0.461	Q4KM74	GO_CC
Cluster2	transporter complex	1	97	9	365	0.42	0.94	Q5U2Q8	GO_CC
Cluster2	tubulin complex	1	97	1	365	3.76	0.266	F1LST4	GO_CC
Cluster2	type III intermediate filament	1	97	2	365	1.88	0.461	P31000	GO_CC
Cluster2	ubiquitin ligase complex	2	97	5	365	1.51	0.401	A0A0G2K4X8 A0A0G2K8R3	GO_CC
Cluster2	unconventional myosin complex	1	97	2	365	1.88	0.461	M0R6Z9	GO_CC
Cluster2	vacuolar lumen	2	97	5	365	1.51	0.401	A0A0G2JYK0 P82995	GO_CC
Cluster2	vacuolar membrane	2	97	6	365	1.25	0.504	P82995 Q5XI21	GO_CC
Cluster2	vacuole	4	97	17	365	0.89	0.706	A0A0G2JYK0 F1LMW7 P82995 Q5XI21	GO_CC
Cluster2	varicosity	1	97	2	365	1.88	0.461	P15205	GO_CC
Cluster2	vesicle	19	97	85	365	0.84	0.875	A0A0G2JYK0 B5DFK6 F1LR42 F1LUD3 G3V792 G3V7G0 P15791 P31000 P82995 Q05096 Q499Q4 Q4KM74 Q5XI21 Q66H91 Q6AXQ4 Q6S3A0 Q925Q9 Q9JK25 Q9WVE9	GO_CC
Cluster2	vesicle lumen	2	97	18	365	0.42	0.974	A0A0G2JYK0 P82995	GO_CC
Cluster2	vesicle membrane	6	97	24	365	0.94	0.652	F1LUD3 G3V7G0 P15791 Q4KM74 Q5XI21 Q925Q9	GO_CC
Cluster3	9+0 non-motile cilium	2	62	3	365	3.92	0.076	G3V7U2 P15205	GO_CC
Cluster3	9+2 motile cilium	1	62	8	365	0.74	0.778	P68182	GO_CC
Cluster3	A band	5	62	26	365	1.13	0.461	A0A0G2K7M1 G3V6S0 M0R557 P48500 Q6S3A0	GO_CC
Cluster3	ATPase complex	1	62	7	365	0.84	0.732	D4A510	GO_CC
Cluster3	Cajal body	1	62	3	365	1.96	0.429	A0A0G2K2M9	GO_CC
Cluster3	Cul5-RING ubiquitin ligase complex	1	62	1	365	5.89	0.17	Q5U2S6	GO_CC
Cluster3	GAIT complex	1	62	2	365	2.94	0.311	A0A0G2K7M1	GO_CC
Cluster3	Golgi apparatus	8	62	39	365	1.21	0.335	A0A0G2JXT8 A0A0G2K382 C0JPT7 F1M5V2 P08721 P68182 Q5BJK8 Q6S3A0	GO_CC
Cluster3	Golgi apparatus subcompartment	4	62	16	365	1.47	0.281	A0A0G2JXT8 C0JPT7 F1M5V2 Q5BJK8	GO_CC
Cluster3	Golgi lumen	1	62	3	365	1.96	0.429	Q5BJK8	GO_CC
Cluster3	Golgi membrane	2	62	9	365	1.31	0.47	F1M5V2 Q5BJK8	GO_CC
Cluster3	H zone	1	62	3	365	1.96	0.429	Q6S3A0	GO_CC
Cluster3	I band	13	62	54	365	1.42	0.0986	A0A096MK15 A0A0G2JXT8 A0A0G2K7M1 A0A0H2UHR2 C0JPT7 D4A7U8 D4A7X7 F1M1J2 G3V6S0 P31000 P48500 Q2PS20 Q6S3A0	GO_CC
Cluster3	M band	4	62	20	365	1.18	0.45	A0A0G2K7M1 G3V6S0 M0R557 P48500	GO_CC
Cluster3	Myb complex	2	62	2	365	5.89	0.0285	A0A0G2JXT8 C0JPT7	GO_CC
Cluster3	NADH dehydrogenase complex	1	62	3	365	1.96	0.429	Q5XIF3	GO_CC
Cluster3	RNA cap binding complex	1	62	1	365	5.89	0.17	Q56A27	GO_CC
Cluster3	RSC-type complex	1	62	1	365	5.89	0.17	D4A510	GO_CC
Cluster3	SWI/SNF complex	1	62	1	365	5.89	0.17	D4A510	GO_CC
Cluster3	SWI/SNF superfamily-type complex	1	62	4	365	1.47	0.527	D4A510	GO_CC
Cluster3	Sm-like protein family complex	1	62	4	365	1.47	0.527	D3ZJ92	GO_CC
Cluster3	T-tubule	2	62	12	365	0.98	0.634	P47863 Q63563	GO_CC
Cluster3	U1 snRNP	1	62	1	365	5.89	0.17	D3ZJ92	GO_CC
Cluster3	U2-type catalytic step 2 spliceosome	1	62	1	365	5.89	0.17	A0A0G2K2M9	GO_CC
Cluster3	U2-type prespliceosome	1	62	2	365	2.94	0.311	D3ZJ92	GO_CC
Cluster3	U2-type spliceosomal complex	2	62	4	365	2.94	0.135	A0A0G2K2M9 D3ZJ92	GO_CC
Cluster3	Z disc	12	62	49	365	1.44	0.1	A0A096MK15 A0A0G2JXT8 A0A0G2K7M1 A0A0H2UHR2 C0JPT7 D4A7U8 D4A7X7 F1M1J2 P31000 P48500 Q2PS20 Q6S3A0	GO_CC
Cluster3	acrosomal vesicle	4	62	7	365	3.36	0.0178	A0A0G2K7M1 O35964 P68182 Q63563	GO_CC
Cluster3	actin cytoskeleton	12	62	70	365	1.01	0.545	A0A096MK15 A0A0G2JXT8 A0A0H2UHR2 B5DFG4 C0JPT7 D4A7U8 D4A7X7 F1M1J2 G3V6E1 G3V6S0 P52481 Q6S3A0	GO_CC
Cluster3	actin filament	2	62	20	365	0.59	0.884	A0A0G2JXT8 C0JPT7	GO_CC
Cluster3	actin filament bundle	5	62	26	365	1.13	0.461	A0A0G2JXT8 A0A0H2UHR2 C0JPT7 D4A7X7 Q6S3A0	GO_CC
Cluster3	actin-based cell projection	2	62	13	365	0.91	0.68	D4A7X7 Q6S3A0	GO_CC
Cluster3	actomyosin	4	62	25	365	0.94	0.642	A0A0G2JXT8 A0A0H2UHR2 D4A7X7 Q6S3A0	GO_CC
Cluster3	adherens junction	5	62	25	365	1.18	0.424	A0A0G2JXT8 F1LN42 F1M7E5 M0R671 Q6S3A0	GO_CC
Cluster3	aggresome	1	62	4	365	1.47	0.527	B5DFG4	GO_CC
Cluster3	anchoring junction	5	62	25	365	1.18	0.424	A0A0G2JXT8 F1LN42 F1M7E5 M0R671 Q6S3A0	GO_CC
Cluster3	apical dendrite	4	62	6	365	3.92	0.00874	A0A0G2JXT8 C0JPT7 G3V7U2 P15205	GO_CC
Cluster3	apical junction complex	1	62	5	365	1.18	0.608	F1M7E5	GO_CC
Cluster3	apical part of cell	4	62	22	365	1.07	0.532	B4F795 P08721 Q5HZV9 Q6S3A0	GO_CC
Cluster3	apical plasma membrane	2	62	15	365	0.78	0.757	B4F795 Q6S3A0	GO_CC
Cluster3	apicolateral plasma membrane	1	62	3	365	1.96	0.429	G3V6S0	GO_CC
Cluster3	aster	1	62	2	365	2.94	0.311	Q6S3A0	GO_CC
Cluster3	astral microtubule	1	62	2	365	2.94	0.311	Q6S3A0	GO_CC
Cluster3	asymmetric synapse	5	62	32	365	0.92	0.664	G3V6S0 G3V7U2 P15205 P52481 Q6S3A0	GO_CC
Cluster3	axolemma	1	62	3	365	1.96	0.429	G3V6S0	GO_CC
Cluster3	axon	11	62	57	365	1.14	0.367	A0A0G2JXT8 C0JPT7 D4A772 D4A7X7 G3V6S0 G3V7U2 O35964 P15205 P31000 P37285 Q6S3A0	GO_CC
Cluster3	axon initial segment	1	62	6	365	0.98	0.676	G3V7U2	GO_CC
Cluster3	axon terminus	1	62	12	365	0.49	0.897	O35964	GO_CC
Cluster3	axonal growth cone	2	62	8	365	1.47	0.406	D4A7X7 Q6S3A0	GO_CC
Cluster3	azurophil granule	1	62	5	365	1.18	0.608	Q9R0T3	GO_CC
Cluster3	azurophil granule lumen	1	62	2	365	2.94	0.311	Q9R0T3	GO_CC
Cluster3	basal dendrite	3	62	3	365	5.89	0.00471	G3V7U2 O35964 P15205	GO_CC
Cluster3	basal part of cell	2	62	12	365	0.98	0.634	P47863 Q6S3A0	GO_CC
Cluster3	basal plasma membrane	2	62	8	365	1.47	0.406	P47863 Q6S3A0	GO_CC
Cluster3	basolateral plasma membrane	2	62	19	365	0.62	0.865	P47863 Q6S3A0	GO_CC
Cluster3	bicellular tight junction	1	62	3	365	1.96	0.429	F1M7E5	GO_CC
Cluster3	bounding membrane of organelle	7	62	53	365	0.78	0.839	A0A0G2K2M2 A0A0G2K6R8 B4F795 F1M5V2 Q2PS20 Q4V8H8 Q5BJK8	GO_CC
Cluster3	brahma complex	1	62	2	365	2.94	0.311	D4A510	GO_CC
Cluster3	brush border	3	62	8	365	2.21	0.139	A0A0G2JXT8 C0JPT7 Q6S3A0	GO_CC
Cluster3	cAMP-dependent protein kinase complex	1	62	1	365	5.89	0.17	P68182	GO_CC
Cluster3	catalytic complex	5	62	38	365	0.77	0.812	A0A0G2K2M9 D4A510 P84586 Q5U2S6 Q5XIF3	GO_CC
Cluster3	catalytic step 2 spliceosome	2	62	10	365	1.18	0.529	A0A0G2K2M9 P84586	GO_CC
Cluster3	cation channel complex	1	62	7	365	0.84	0.732	Q63563	GO_CC
Cluster3	caveola	1	62	7	365	0.84	0.732	Q4V8H8	GO_CC
Cluster3	cell body	10	62	48	365	1.23	0.282	A0A0G2JSP8 A0A0G2JXT8 C0JPT7 D4A7X7 G3V7U2 O35964 P15205 P31000 P37285 P68182	GO_CC
Cluster3	cell cortex	5	62	34	365	0.87	0.72	A0A0G2JXT8 C0JPT7 G3V6S0 P52481 Q6S3A0	GO_CC
Cluster3	cell junction	8	62	47	365	1	0.566	A0A0G2JXT8 C0JPT7 F1LN42 F1M7E5 G3V6S0 M0R671 P31000 Q6S3A0	GO_CC
Cluster3	cell leading edge	4	62	38	365	0.62	0.918	D4A7X7 G3V6S0 P31000 Q6S3A0	GO_CC
Cluster3	cell periphery	21	62	143	365	0.86	0.861	A0A0G2JXT8 A0A0G2K7M1 B4F795 C0JPT7 D4A772 F1M7E5 G3V6I5 G3V6S0 G3V7U2 O35964 P15205 P19836 P31000 P47863 P52481 P68182 Q2PS20 Q4V8H8 Q63563 Q66HD0 Q6S3A0	GO_CC
Cluster3	cell projection	18	62	113	365	0.94	0.692	A0A0G2JSP8 A0A0G2JXT8 A0A0G2K7M1 A0A0H2UHR2 C0JPT7 D4A772 D4A7U8 D4A7X7 G3V6S0 G3V7U2 O35964 P08721 P15205 P31000 P37285 P47863 P68182 Q6S3A0	GO_CC
Cluster3	cell projection membrane	3	62	17	365	1.04	0.575	G3V6S0 P47863 Q6S3A0	GO_CC
Cluster3	cell surface	2	62	22	365	0.54	0.915	F1M7E5 P11762	GO_CC
Cluster3	cell-cell contact zone	2	62	14	365	0.84	0.72	P31000 Q6S3A0	GO_CC
Cluster3	cell-cell junction	5	62	28	365	1.05	0.533	A0A0G2JXT8 C0JPT7 F1M7E5 P31000 Q6S3A0	GO_CC
Cluster3	cell-substrate junction	4	62	21	365	1.12	0.492	A0A0G2JXT8 F1LN42 M0R671 Q6S3A0	GO_CC
Cluster3	centrosome	1	62	20	365	0.29	0.978	P68182	GO_CC
Cluster3	chromatin	3	62	20	365	0.88	0.692	A0A0G2K2M9 D4A510 P84586	GO_CC
Cluster3	chromosome	6	62	36	365	0.98	0.598	A0A0G2JXT8 A0A0G2K2M9 C0JPT7 D4A510 P84586 Q5HZV9	GO_CC
Cluster3	ciliary base	1	62	2	365	2.94	0.311	P68182	GO_CC
Cluster3	ciliary rootlet	1	62	1	365	5.89	0.17	P37285	GO_CC
Cluster3	cilium	5	62	22	365	1.34	0.311	A0A0G2K7M1 G3V7U2 P15205 P37285 P68182	GO_CC
Cluster3	cis-Golgi network	1	62	2	365	2.94	0.311	Q5BJK8	GO_CC
Cluster3	cluster of actin-based cell projections	3	62	8	365	2.21	0.139	A0A0G2JXT8 C0JPT7 Q6S3A0	GO_CC
Cluster3	contractile actin filament bundle	4	62	24	365	0.98	0.607	A0A0G2JXT8 A0A0H2UHR2 D4A7X7 Q6S3A0	GO_CC
Cluster3	contractile fiber	16	62	88	365	1.07	0.422	A0A096MK15 A0A0G2JXT8 A0A0G2K7M1 A0A0H2UHR2 C0JPT7 D4A7U8 D4A7X7 F1M1J2 G3V6E1 G3V6S0 M0R557 P31000 P48500 Q2PS20 Q63563 Q6S3A0	GO_CC
Cluster3	cortical actin cytoskeleton	2	62	7	365	1.68	0.339	G3V6S0 P52481	GO_CC
Cluster3	cortical cytoskeleton	4	62	15	365	1.57	0.239	A0A0G2JXT8 C0JPT7 G3V6S0 P52481	GO_CC
Cluster3	costamere	3	62	12	365	1.47	0.333	C0JPT7 M0R557 Q6S3A0	GO_CC
Cluster3	cullin-RING ubiquitin ligase complex	1	62	3	365	1.96	0.429	Q5U2S6	GO_CC
Cluster3	cuticular plate	1	62	1	365	5.89	0.17	G3V6S0	GO_CC
Cluster3	cytoplasm	52	62	318	365	0.96	0.852	A0A096MK15 A0A0G2JSP8 A0A0G2JXT8 A0A0G2K2M2 A0A0G2K382 A0A0G2K6R8 A0A0G2K7M1 A0A0H2UHR2 B1WC16 B4F795 B5DFG4 C0JPT7 D3ZJ92 D3ZLS5 D3ZT71 D4A206 D4A644 D4A772 D4A7U8 D4A7X7 F1M1J2 F1M5V2 F1MAA3 G3V6C3 G3V6E1 G3V6I5 G3V6S0 G3V7U2 M0R557 O35964 P08721 P11762 P15205 P19836 P31000 P37285 P48500 P52481 P68182 Q2PS20 Q4V8H8 Q56A27 Q5BJK8 Q5HZV9 Q5U2S6 Q5XIF3 Q63563 Q64350 Q66HD0 Q6S3A0 Q712U5 Q9R0T3	GO_CC
Cluster3	cytoplasmic microtubule	1	62	4	365	1.47	0.527	Q6S3A0	GO_CC
Cluster3	cytoplasmic region	5	62	43	365	0.68	0.892	A0A0G2JXT8 C0JPT7 G3V6S0 P52481 Q6S3A0	GO_CC
Cluster3	cytoplasmic side of membrane	2	62	12	365	0.98	0.634	D4A772 Q6S3A0	GO_CC
Cluster3	cytoplasmic side of plasma membrane	2	62	11	365	1.07	0.584	D4A772 Q6S3A0	GO_CC
Cluster3	cytoplasmic vesicle	15	62	81	365	1.09	0.394	A0A0G2JXT8 A0A0G2K2M2 A0A0G2K6R8 A0A0G2K7M1 B4F795 O35964 P31000 P37285 P68182 Q4V8H8 Q5BJK8 Q63563 Q66HD0 Q6S3A0 Q9R0T3	GO_CC
Cluster3	cytoplasmic vesicle lumen	2	62	17	365	0.69	0.818	Q66HD0 Q9R0T3	GO_CC
Cluster3	cytoplasmic vesicle membrane	1	62	19	365	0.31	0.974	B4F795	GO_CC
Cluster3	cytoskeleton	20	62	120	365	0.98	0.599	A0A096MK15 A0A0G2JXT8 A0A0G2K7M1 A0A0H2UHR2 B5DFG4 C0JPT7 D4A644 D4A7U8 D4A7X7 F1M1J2 G3V6E1 G3V6S0 G3V7U2 P15205 P31000 P37285 P52481 P68182 Q4V8H8 Q6S3A0	GO_CC
Cluster3	cytosol	29	62	184	365	0.93	0.779	A0A096MK15 A0A0G2JSP8 A0A0G2JXT8 A0A0G2K382 A0A0G2K7M1 C0JPT7 D3ZJ92 D4A206 D4A644 F1M1J2 F1MAA3 G3V6E1 G3V6I5 G3V6S0 G3V7U2 O35964 P11762 P15205 P31000 P37285 P48500 P68182 Q4V8H8 Q56A27 Q5U2S6 Q64350 Q66HD0 Q6S3A0 Q9R0T3	GO_CC
Cluster3	dendrite	8	62	51	365	0.92	0.67	A0A0G2JSP8 A0A0G2JXT8 A0A0H2UHR2 C0JPT7 G3V7U2 O35964 P15205 P68182	GO_CC
Cluster3	dendritic branch	2	62	3	365	3.92	0.076	G3V7U2 P15205	GO_CC
Cluster3	dendritic microtubule	1	62	2	365	2.94	0.311	G3V7U2	GO_CC
Cluster3	dendritic shaft	4	62	5	365	4.71	0.00334	A0A0G2JXT8 C0JPT7 G3V7U2 P15205	GO_CC
Cluster3	dendritic spine	1	62	17	365	0.35	0.961	A0A0H2UHR2	GO_CC
Cluster3	dendritic tree	8	62	51	365	0.92	0.67	A0A0G2JSP8 A0A0G2JXT8 A0A0H2UHR2 C0JPT7 G3V7U2 O35964 P15205 P68182	GO_CC
Cluster3	dentate gyrus mossy fiber	2	62	2	365	5.89	0.0285	G3V7U2 P15205	GO_CC
Cluster3	distal axon	8	62	36	365	1.31	0.251	A0A0G2JXT8 C0JPT7 D4A7X7 G3V7U2 O35964 P15205 P37285 Q6S3A0	GO_CC
Cluster3	dystrobrevin complex	1	62	1	365	5.89	0.17	D4A772	GO_CC
Cluster3	dystrophin-associated glycoprotein complex	1	62	2	365	2.94	0.311	D4A772	GO_CC
Cluster3	early endosome	2	62	13	365	0.91	0.68	A0A0G2K6R8 O35964	GO_CC
Cluster3	early endosome membrane	1	62	5	365	1.18	0.608	A0A0G2K6R8	GO_CC
Cluster3	endocytic vesicle	4	62	18	365	1.31	0.366	A0A0G2JXT8 P31000 Q5BJK8 Q66HD0	GO_CC
Cluster3	endocytic vesicle lumen	1	62	3	365	1.96	0.429	Q66HD0	GO_CC
Cluster3	endomembrane system	23	62	136	365	1	0.566	A0A0G2JXT8 A0A0G2K2M2 A0A0G2K382 A0A0G2K6R8 A0A0G2K7M1 A0A0H2UHR2 B4F795 C0JPT7 F1M5V2 O35964 P08721 P11762 P19836 P37285 P68182 Q2PS20 Q4V8H8 Q5BJK8 Q62733 Q63563 Q66HD0 Q6S3A0 Q9R0T3	GO_CC
Cluster3	endoplasmic reticulum	7	62	58	365	0.71	0.903	P08721 P11762 P19836 Q2PS20 Q66HD0 Q6S3A0 Q9R0T3	GO_CC
Cluster3	endoplasmic reticulum chaperone complex	1	62	1	365	5.89	0.17	Q66HD0	GO_CC
Cluster3	endoplasmic reticulum lumen	4	62	12	365	1.96	0.129	P08721 P11762 Q66HD0 Q9R0T3	GO_CC
Cluster3	endoplasmic reticulum membrane	4	62	28	365	0.84	0.735	P19836 Q2PS20 Q66HD0 Q6S3A0	GO_CC
Cluster3	endoplasmic reticulum subcompartment	4	62	28	365	0.84	0.735	P19836 Q2PS20 Q66HD0 Q6S3A0	GO_CC
Cluster3	endosome	3	62	24	365	0.74	0.809	A0A0G2K6R8 O35964 Q4V8H8	GO_CC
Cluster3	endosome membrane	2	62	11	365	1.07	0.584	A0A0G2K6R8 Q4V8H8	GO_CC
Cluster3	envelope	7	62	43	365	0.96	0.623	A0A0G2K2M2 A0A0G2K7M1 P19836 P37285 Q5XIF3 Q62733 Q6S3A0	GO_CC
Cluster3	euchromatin	1	62	4	365	1.47	0.527	P84586	GO_CC
Cluster3	exocytic vesicle	1	62	3	365	1.96	0.429	A0A0G2K2M2	GO_CC
Cluster3	external side of plasma membrane	1	62	5	365	1.18	0.608	F1M7E5	GO_CC
Cluster3	extracellular exosome	1	62	3	365	1.96	0.429	P84586	GO_CC
Cluster3	extracellular matrix	1	62	17	365	0.35	0.961	P08721	GO_CC
Cluster3	extracellular organelle	1	62	4	365	1.47	0.527	P84586	GO_CC
Cluster3	extracellular region	10	62	66	365	0.89	0.727	A0A0G2JSP8 C0JPT7 F1M5V2 P08721 P11762 P68182 P84586 Q4V8H8 Q66HD0 Q9R0T3	GO_CC
Cluster3	extracellular space	5	62	32	365	0.92	0.664	A0A0G2JSP8 P08721 P11762 P84586 Q66HD0	GO_CC
Cluster3	extracellular vesicle	1	62	3	365	1.96	0.429	P84586	GO_CC
Cluster3	extrinsic component of membrane	4	62	12	365	1.96	0.129	D4A772 G3V6I5 P19836 Q4V8H8	GO_CC
Cluster3	extrinsic component of plasma membrane	2	62	7	365	1.68	0.339	D4A772 G3V6I5	GO_CC
Cluster3	fibrillar center	1	62	3	365	1.96	0.429	D4A206	GO_CC
Cluster3	filopodium	2	62	10	365	1.18	0.529	D4A7X7 Q6S3A0	GO_CC
Cluster3	focal adhesion	4	62	15	365	1.57	0.239	A0A0G2JXT8 F1LN42 M0R671 Q6S3A0	GO_CC
Cluster3	fusome	2	62	6	365	1.96	0.27	G3V6S0 Q6S3A0	GO_CC
Cluster3	gap junction	1	62	1	365	5.89	0.17	P31000	GO_CC
Cluster3	germ cell nucleus	1	62	3	365	1.96	0.429	P84586	GO_CC
Cluster3	glycogen granule	1	62	2	365	2.94	0.311	P19836	GO_CC
Cluster3	glycoprotein complex	1	62	2	365	2.94	0.311	D4A772	GO_CC
Cluster3	growth cone	7	62	26	365	1.58	0.131	A0A0G2JXT8 C0JPT7 D4A7X7 G3V7U2 P15205 P37285 Q6S3A0	GO_CC
Cluster3	hemidesmosome	1	62	4	365	1.47	0.527	Q6S3A0	GO_CC
Cluster3	hippocampal mossy fiber	2	62	2	365	5.89	0.0285	G3V7U2 P15205	GO_CC
Cluster3	hippocampal mossy fiber to CA3 synapse	1	62	1	365	5.89	0.17	O35964	GO_CC
Cluster3	inclusion body	1	62	8	365	0.74	0.778	B5DFG4	GO_CC
Cluster3	inner mitochondrial membrane protein complex	1	62	6	365	0.98	0.676	Q5XIF3	GO_CC
Cluster3	integral component of membrane	7	62	39	365	1.06	0.506	A0A0G2JXT8 A0A0G2K2M2 B4F795 D3ZT71 P47863 Q5BJK8 Q63563	GO_CC
Cluster3	integral component of mitochondrial membrane	1	62	2	365	2.94	0.311	A0A0G2K2M2	GO_CC
Cluster3	integral component of mitochondrial outer membrane	1	62	2	365	2.94	0.311	A0A0G2K2M2	GO_CC
Cluster3	integral component of organelle membrane	1	62	2	365	2.94	0.311	A0A0G2K2M2	GO_CC
Cluster3	integral component of plasma membrane	2	62	19	365	0.62	0.865	P47863 Q63563	GO_CC
Cluster3	intercalated disc	2	62	14	365	0.84	0.72	P31000 Q6S3A0	GO_CC
Cluster3	intercellular bridge	2	62	6	365	1.96	0.27	P68182 Q4V8H8	GO_CC
Cluster3	intermediate filament	1	62	6	365	0.98	0.676	P31000	GO_CC
Cluster3	intermediate filament cytoskeleton	2	62	7	365	1.68	0.339	P31000 Q6S3A0	GO_CC
Cluster3	intracellular anatomical structure	58	62	348	365	0.98	0.857	A0A096MK15 A0A0G2JSP8 A0A0G2JXT8 A0A0G2K2M2 A0A0G2K2M9 A0A0G2K382 A0A0G2K6R8 A0A0G2K7M1 A0A0H2UHR2 B1WC16 B4F795 B5DFG4 C0JPT7 D3ZH28 D3ZJ92 D3ZLS5 D3ZT71 D4A206 D4A510 D4A644 D4A720 D4A772 D4A7U8 D4A7X7 F1M1J2 F1M5V2 F1MAA3 G3V6C3 G3V6E1 G3V6I5 G3V6S0 G3V7U2 M0R557 O35964 P08721 P11762 P15205 P19836 P31000 P37285 P48500 P52481 P68182 P84586 Q2PS20 Q4V8H8 Q56A27 Q5BJK8 Q5HZV9 Q5U2S6 Q5XIF3 Q62733…	GO_CC
Cluster3	intracellular membrane-bounded organelle	43	62	251	365	1.01	0.521	A0A0G2JSP8 A0A0G2JXT8 A0A0G2K2M2 A0A0G2K2M9 A0A0G2K382 A0A0G2K7M1 A0A0H2UHR2 B1WC16 B5DFG4 C0JPT7 D3ZH28 D3ZJ92 D3ZLS5 D3ZT71 D4A206 D4A510 D4A720 D4A7U8 D4A7X7 F1M5V2 F1MAA3 G3V6I5 G3V6S0 P08721 P11762 P19836 P31000 P37285 P48500 P68182 P84586 Q2PS20 Q4V8H8 Q56A27 Q5BJK8 Q5XIF3 Q62733 Q63563 Q64350 Q66HD0 Q6S3A0 Q712U5 Q9R0T3	GO_CC
Cluster3	intracellular non-membrane-bounded organelle	30	62	186	365	0.95	0.72	A0A096MK15 A0A0G2JXT8 A0A0G2K2M9 A0A0G2K7M1 A0A0H2UHR2 B5DFG4 C0JPT7 D4A206 D4A510 D4A644 D4A7U8 D4A7X7 F1M1J2 G3V6E1 G3V6I5 G3V6S0 G3V7U2 M0R557 P15205 P31000 P37285 P48500 P52481 P68182 P84586 Q2PS20 Q4V8H8 Q5HZV9 Q63563 Q6S3A0	GO_CC
Cluster3	intracellular organelle	55	62	324	365	1	0.607	A0A096MK15 A0A0G2JSP8 A0A0G2JXT8 A0A0G2K2M2 A0A0G2K2M9 A0A0G2K382 A0A0G2K6R8 A0A0G2K7M1 A0A0H2UHR2 B1WC16 B4F795 B5DFG4 C0JPT7 D3ZH28 D3ZJ92 D3ZLS5 D3ZT71 D4A206 D4A510 D4A644 D4A720 D4A7U8 D4A7X7 F1M1J2 F1M5V2 F1MAA3 G3V6E1 G3V6I5 G3V6S0 G3V7U2 M0R557 O35964 P08721 P11762 P15205 P19836 P31000 P37285 P48500 P52481 P68182 P84586 Q2PS20 Q4V8H8 Q56A27 Q5BJK8 Q5HZV9 Q5XIF3 Q62733 Q63563 Q64350 Q66HD0…	GO_CC
Cluster3	intracellular organelle lumen	21	62	143	365	0.86	0.861	A0A0G2JXT8 A0A0G2K2M9 B1WC16 B5DFG4 C0JPT7 D3ZJ92 D4A206 D4A510 D4A720 F1MAA3 G3V6I5 G3V6S0 P08721 P11762 P68182 P84586 Q56A27 Q5BJK8 Q66HD0 Q712U5 Q9R0T3	GO_CC
Cluster3	intracellular vesicle	15	62	81	365	1.09	0.394	A0A0G2JXT8 A0A0G2K2M2 A0A0G2K6R8 A0A0G2K7M1 B4F795 O35964 P31000 P37285 P68182 Q4V8H8 Q5BJK8 Q63563 Q66HD0 Q6S3A0 Q9R0T3	GO_CC
Cluster3	intrinsic component of membrane	7	62	41	365	1.01	0.566	A0A0G2JXT8 A0A0G2K2M2 B4F795 D3ZT71 P47863 Q5BJK8 Q63563	GO_CC
Cluster3	intrinsic component of mitochondrial membrane	1	62	2	365	2.94	0.311	A0A0G2K2M2	GO_CC
Cluster3	intrinsic component of organelle membrane	1	62	2	365	2.94	0.311	A0A0G2K2M2	GO_CC
Cluster3	intrinsic component of plasma membrane	2	62	20	365	0.59	0.884	P47863 Q63563	GO_CC
Cluster3	inward rectifying potassium channel	1	62	1	365	5.89	0.17	Q63563	GO_CC
Cluster3	ion channel complex	1	62	7	365	0.84	0.732	Q63563	GO_CC
Cluster3	junctional membrane complex	1	62	2	365	2.94	0.311	Q2PS20	GO_CC
Cluster3	junctional sarcoplasmic reticulum membrane	1	62	3	365	1.96	0.429	Q2PS20	GO_CC
Cluster3	kinesin I complex	1	62	1	365	5.89	0.17	P37285	GO_CC
Cluster3	kinesin complex	1	62	1	365	5.89	0.17	P37285	GO_CC
Cluster3	lateral plasma membrane	1	62	7	365	0.84	0.732	G3V6S0	GO_CC
Cluster3	leading edge membrane	2	62	12	365	0.98	0.634	G3V6S0 Q6S3A0	GO_CC
Cluster3	lipid droplet	1	62	4	365	1.47	0.527	A0A0G2K7M1	GO_CC
Cluster3	lysosome	1	62	15	365	0.39	0.942	Q9R0T3	GO_CC
Cluster3	lytic vacuole	1	62	15	365	0.39	0.942	Q9R0T3	GO_CC
Cluster3	mRNA cap binding complex	1	62	1	365	5.89	0.17	Q56A27	GO_CC
Cluster3	main axon	3	62	10	365	1.77	0.232	G3V6S0 G3V7U2 P15205	GO_CC
Cluster3	male germ cell nucleus	1	62	1	365	5.89	0.17	P84586	GO_CC
Cluster3	melanosome	1	62	1	365	5.89	0.17	Q66HD0	GO_CC
Cluster3	membrane	28	62	180	365	0.92	0.804	A0A0G2JXT8 A0A0G2K2M2 A0A0G2K6R8 A0A0G2K7M1 B4F795 C0JPT7 D3ZT71 D4A772 F1M5V2 F1M7E5 G3V6I5 G3V6S0 G3V7U2 O35964 P15205 P19836 P31000 P37285 P47863 P68182 Q2PS20 Q4V8H8 Q5BJK8 Q5XIF3 Q62733 Q63563 Q66HD0 Q6S3A0	GO_CC
Cluster3	membrane microdomain	1	62	18	365	0.33	0.968	Q4V8H8	GO_CC
Cluster3	membrane protein complex	3	62	29	365	0.61	0.901	D4A772 Q5XIF3 Q63563	GO_CC
Cluster3	membrane raft	1	62	18	365	0.33	0.968	Q4V8H8	GO_CC
Cluster3	membrane-bounded organelle	46	62	274	365	0.99	0.637	A0A0G2JSP8 A0A0G2JXT8 A0A0G2K2M2 A0A0G2K2M9 A0A0G2K382 A0A0G2K6R8 A0A0G2K7M1 A0A0H2UHR2 B1WC16 B4F795 B5DFG4 C0JPT7 D3ZH28 D3ZJ92 D3ZLS5 D3ZT71 D4A206 D4A510 D4A720 D4A7U8 D4A7X7 F1M5V2 F1MAA3 G3V6I5 G3V6S0 O35964 P08721 P11762 P19836 P31000 P37285 P48500 P68182 P84586 Q2PS20 Q4V8H8 Q56A27 Q5BJK8 Q5XIF3 Q62733 Q63563 Q64350 Q66HD0 Q6S3A0 Q712U5 Q9R0T3	GO_CC
Cluster3	membrane-enclosed lumen	21	62	143	365	0.86	0.861	A0A0G2JXT8 A0A0G2K2M9 B1WC16 B5DFG4 C0JPT7 D3ZJ92 D4A206 D4A510 D4A720 F1MAA3 G3V6I5 G3V6S0 P08721 P11762 P68182 P84586 Q56A27 Q5BJK8 Q66HD0 Q712U5 Q9R0T3	GO_CC
Cluster3	microbody	2	62	6	365	1.96	0.27	A0A0G2K2M2 P31000	GO_CC
Cluster3	microtubule	3	62	15	365	1.18	0.484	G3V7U2 P15205 Q6S3A0	GO_CC
Cluster3	microtubule associated complex	3	62	10	365	1.77	0.232	G3V7U2 P15205 P37285	GO_CC
Cluster3	microtubule cytoskeleton	8	62	42	365	1.12	0.422	A0A0G2K7M1 D4A644 G3V7U2 P15205 P37285 P68182 Q4V8H8 Q6S3A0	GO_CC
Cluster3	microtubule end	1	62	6	365	0.98	0.676	Q6S3A0	GO_CC
Cluster3	microtubule organizing center	1	62	24	365	0.25	0.99	P68182	GO_CC
Cluster3	microtubule plus-end	1	62	5	365	1.18	0.608	Q6S3A0	GO_CC
Cluster3	midbody	2	62	8	365	1.47	0.406	P31000 Q66HD0	GO_CC
Cluster3	mitochondrial envelope	2	62	19	365	0.62	0.865	A0A0G2K2M2 Q5XIF3	GO_CC
Cluster3	mitochondrial inner membrane	1	62	8	365	0.74	0.778	Q5XIF3	GO_CC
Cluster3	mitochondrial matrix	1	62	7	365	0.84	0.732	G3V6I5	GO_CC
Cluster3	mitochondrial membrane	2	62	17	365	0.69	0.818	A0A0G2K2M2 Q5XIF3	GO_CC
Cluster3	mitochondrial nucleoid	1	62	1	365	5.89	0.17	G3V6I5	GO_CC
Cluster3	mitochondrial outer membrane	1	62	9	365	0.65	0.817	A0A0G2K2M2	GO_CC
Cluster3	mitochondrial protein-containing complex	1	62	8	365	0.74	0.778	Q5XIF3	GO_CC
Cluster3	mitochondrial respirasome	1	62	5	365	1.18	0.608	Q5XIF3	GO_CC
Cluster3	mitochondrial respiratory chain complex I	1	62	3	365	1.96	0.429	Q5XIF3	GO_CC
Cluster3	mitochondrion	7	62	40	365	1.03	0.537	A0A0G2K2M2 B1WC16 D3ZT71 G3V6I5 Q56A27 Q5XIF3 Q63563	GO_CC
Cluster3	motile cilium	2	62	12	365	0.98	0.634	A0A0G2K7M1 P68182	GO_CC
Cluster3	muscle myosin complex	1	62	13	365	0.45	0.915	G3V6E1	GO_CC
Cluster3	muscle tendon junction	1	62	5	365	1.18	0.608	Q6S3A0	GO_CC
Cluster3	myofibril	16	62	85	365	1.11	0.357	A0A096MK15 A0A0G2JXT8 A0A0G2K7M1 A0A0H2UHR2 C0JPT7 D4A7U8 D4A7X7 F1M1J2 G3V6E1 G3V6S0 M0R557 P31000 P48500 Q2PS20 Q63563 Q6S3A0	GO_CC
Cluster3	myosin II complex	1	62	13	365	0.45	0.915	G3V6E1	GO_CC
Cluster3	myosin complex	1	62	16	365	0.37	0.953	G3V6E1	GO_CC
Cluster3	nBAF complex	1	62	1	365	5.89	0.17	D4A510	GO_CC
Cluster3	neurofilament cytoskeleton	1	62	2	365	2.94	0.311	Q6S3A0	GO_CC
Cluster3	neuromuscular junction	3	62	15	365	1.18	0.484	G3V6I5 G3V6S0 O35964	GO_CC
Cluster3	neuron projection	14	62	86	365	0.96	0.636	A0A0G2JSP8 A0A0G2JXT8 A0A0H2UHR2 C0JPT7 D4A772 D4A7X7 G3V6S0 G3V7U2 O35964 P15205 P31000 P37285 P68182 Q6S3A0	GO_CC
Cluster3	neuron projection membrane	1	62	6	365	0.98	0.676	G3V6S0	GO_CC
Cluster3	neuron projection terminus	1	62	13	365	0.45	0.915	O35964	GO_CC
Cluster3	neuron spine	1	62	17	365	0.35	0.961	A0A0H2UHR2	GO_CC
Cluster3	neuron to neuron synapse	6	62	33	365	1.07	0.502	G3V6S0 G3V7U2 O35964 P15205 P52481 Q6S3A0	GO_CC
Cluster3	neuronal cell body	8	62	42	365	1.12	0.422	A0A0G2JSP8 A0A0G2JXT8 C0JPT7 D4A7X7 G3V7U2 O35964 P15205 P37285	GO_CC
Cluster3	non-membrane-bounded organelle	30	62	186	365	0.95	0.72	A0A096MK15 A0A0G2JXT8 A0A0G2K2M9 A0A0G2K7M1 A0A0H2UHR2 B5DFG4 C0JPT7 D4A206 D4A510 D4A644 D4A7U8 D4A7X7 F1M1J2 G3V6E1 G3V6I5 G3V6S0 G3V7U2 M0R557 P15205 P31000 P37285 P48500 P52481 P68182 P84586 Q2PS20 Q4V8H8 Q5HZV9 Q63563 Q6S3A0	GO_CC
Cluster3	non-motile cilium	2	62	6	365	1.96	0.27	G3V7U2 P15205	GO_CC
Cluster3	npBAF complex	1	62	1	365	5.89	0.17	D4A510	GO_CC
Cluster3	nuclear body	3	62	25	365	0.71	0.832	A0A0G2K2M9 B1WC16 D3ZJ92	GO_CC
Cluster3	nuclear cap binding complex	1	62	1	365	5.89	0.17	Q56A27	GO_CC
Cluster3	nuclear chromosome	3	62	17	365	1.04	0.575	A0A0G2K2M9 D4A510 P84586	GO_CC
Cluster3	nuclear envelope	5	62	26	365	1.13	0.461	A0A0G2K7M1 P19836 P37285 Q62733 Q6S3A0	GO_CC
Cluster3	nuclear inner membrane	1	62	6	365	0.98	0.676	Q62733	GO_CC
Cluster3	nuclear lumen	15	62	107	365	0.83	0.871	A0A0G2JXT8 A0A0G2K2M9 B1WC16 B5DFG4 C0JPT7 D3ZJ92 D4A206 D4A510 D4A720 F1MAA3 G3V6S0 P68182 P84586 Q56A27 Q712U5	GO_CC
Cluster3	nuclear matrix	1	62	9	365	0.65	0.817	D3ZJ92	GO_CC
Cluster3	nuclear membrane	2	62	13	365	0.91	0.68	A0A0G2K7M1 Q62733	GO_CC
Cluster3	nuclear periphery	1	62	12	365	0.49	0.897	D3ZJ92	GO_CC
Cluster3	nuclear speck	3	62	15	365	1.18	0.484	A0A0G2K2M9 B1WC16 D3ZJ92	GO_CC
Cluster3	nucleoid	1	62	1	365	5.89	0.17	G3V6I5	GO_CC
Cluster3	nucleolus	4	62	17	365	1.39	0.323	A0A0G2JXT8 C0JPT7 D4A206 G3V6S0	GO_CC
Cluster3	nucleoplasm	10	62	93	365	0.63	0.981	A0A0G2K2M9 B1WC16 B5DFG4 D3ZJ92 D4A510 D4A720 F1MAA3 P68182 Q56A27 Q712U5	GO_CC
Cluster3	nucleus	32	62	185	365	1.02	0.492	A0A0G2JSP8 A0A0G2JXT8 A0A0G2K2M9 A0A0G2K7M1 A0A0H2UHR2 B1WC16 B5DFG4 C0JPT7 D3ZH28 D3ZJ92 D3ZLS5 D4A206 D4A510 D4A720 D4A7U8 D4A7X7 F1MAA3 G3V6I5 G3V6S0 P11762 P19836 P31000 P37285 P48500 P68182 P84586 Q4V8H8 Q56A27 Q62733 Q64350 Q6S3A0 Q712U5	GO_CC
Cluster3	organelle	55	62	325	365	1	0.636	A0A096MK15 A0A0G2JSP8 A0A0G2JXT8 A0A0G2K2M2 A0A0G2K2M9 A0A0G2K382 A0A0G2K6R8 A0A0G2K7M1 A0A0H2UHR2 B1WC16 B4F795 B5DFG4 C0JPT7 D3ZH28 D3ZJ92 D3ZLS5 D3ZT71 D4A206 D4A510 D4A644 D4A720 D4A7U8 D4A7X7 F1M1J2 F1M5V2 F1MAA3 G3V6E1 G3V6I5 G3V6S0 G3V7U2 M0R557 O35964 P08721 P11762 P15205 P19836 P31000 P37285 P48500 P52481 P68182 P84586 Q2PS20 Q4V8H8 Q56A27 Q5BJK8 Q5HZV9 Q5XIF3 Q62733 Q63563 Q64350 Q66HD0…	GO_CC
Cluster3	organelle envelope	7	62	43	365	0.96	0.623	A0A0G2K2M2 A0A0G2K7M1 P19836 P37285 Q5XIF3 Q62733 Q6S3A0	GO_CC
Cluster3	organelle inner membrane	2	62	14	365	0.84	0.72	Q5XIF3 Q62733	GO_CC
Cluster3	organelle lumen	21	62	143	365	0.86	0.861	A0A0G2JXT8 A0A0G2K2M9 B1WC16 B5DFG4 C0JPT7 D3ZJ92 D4A206 D4A510 D4A720 F1MAA3 G3V6I5 G3V6S0 P08721 P11762 P68182 P84586 Q56A27 Q5BJK8 Q66HD0 Q712U5 Q9R0T3	GO_CC
Cluster3	organelle membrane	10	62	70	365	0.84	0.799	A0A0G2K2M2 A0A0G2K6R8 A0A0G2K7M1 B4F795 F1M5V2 Q2PS20 Q4V8H8 Q5BJK8 Q5XIF3 Q62733	GO_CC
Cluster3	organelle outer membrane	1	62	12	365	0.49	0.897	A0A0G2K2M2	GO_CC
Cluster3	organelle subcompartment	8	62	42	365	1.12	0.422	A0A0G2JXT8 C0JPT7 F1M5V2 P19836 Q2PS20 Q5BJK8 Q66HD0 Q6S3A0	GO_CC
Cluster3	outer membrane	1	62	12	365	0.49	0.897	A0A0G2K2M2	GO_CC
Cluster3	oxidoreductase complex	1	62	5	365	1.18	0.608	Q5XIF3	GO_CC
Cluster3	peptidase inhibitor complex	1	62	1	365	5.89	0.17	Q6S3A0	GO_CC
Cluster3	perikaryon	2	62	6	365	1.96	0.27	G3V7U2 P15205	GO_CC
Cluster3	perinuclear endoplasmic reticulum	1	62	2	365	2.94	0.311	Q6S3A0	GO_CC
Cluster3	perinuclear region of cytoplasm	12	62	53	365	1.33	0.161	A0A0G2JXT8 C0JPT7 G3V7U2 M0R557 O35964 P08721 P15205 P31000 P68182 Q4V8H8 Q66HD0 Q6S3A0	GO_CC
Cluster3	peroxisome	2	62	6	365	1.96	0.27	A0A0G2K2M2 P31000	GO_CC
Cluster3	phagocytic vesicle	2	62	6	365	1.96	0.27	A0A0G2JXT8 P31000	GO_CC
Cluster3	photoreceptor cell cilium	2	62	3	365	3.92	0.076	G3V7U2 P15205	GO_CC
Cluster3	photoreceptor outer segment	2	62	3	365	3.92	0.076	G3V7U2 P15205	GO_CC
Cluster3	pigment granule	1	62	1	365	5.89	0.17	Q66HD0	GO_CC
Cluster3	plasma membrane	20	62	134	365	0.88	0.827	A0A0G2JXT8 A0A0G2K7M1 B4F795 C0JPT7 D4A772 F1M7E5 G3V6I5 G3V6S0 G3V7U2 O35964 P15205 P19836 P31000 P47863 P68182 Q2PS20 Q4V8H8 Q63563 Q66HD0 Q6S3A0	GO_CC
Cluster3	plasma membrane bounded cell projection	17	62	111	365	0.9	0.76	A0A0G2JSP8 A0A0G2JXT8 A0A0G2K7M1 A0A0H2UHR2 C0JPT7 D4A772 D4A7U8 D4A7X7 G3V6S0 G3V7U2 O35964 P15205 P31000 P37285 P47863 P68182 Q6S3A0	GO_CC
Cluster3	plasma membrane protein complex	2	62	13	365	0.91	0.68	D4A772 Q63563	GO_CC
Cluster3	plasma membrane raft	1	62	8	365	0.74	0.778	Q4V8H8	GO_CC
Cluster3	plasma membrane region	6	62	54	365	0.65	0.931	B4F795 G3V6I5 G3V6S0 P47863 Q4V8H8 Q6S3A0	GO_CC
Cluster3	podosome	1	62	5	365	1.18	0.608	D4A7X7	GO_CC
Cluster3	polymeric cytoskeletal fiber	6	62	41	365	0.86	0.733	A0A0G2JXT8 C0JPT7 G3V7U2 P15205 P31000 Q6S3A0	GO_CC
Cluster3	polysome	1	62	6	365	0.98	0.676	P31000	GO_CC
Cluster3	postsynapse	7	62	45	365	0.92	0.676	A0A0H2UHR2 G3V6I5 G3V6S0 G3V7U2 P15205 P52481 Q6S3A0	GO_CC
Cluster3	postsynaptic density	5	62	32	365	0.92	0.664	G3V6S0 G3V7U2 P15205 P52481 Q6S3A0	GO_CC
Cluster3	postsynaptic membrane	1	62	12	365	0.49	0.897	G3V6I5	GO_CC
Cluster3	postsynaptic specialization	5	62	33	365	0.89	0.693	G3V6S0 G3V7U2 P15205 P52481 Q6S3A0	GO_CC
Cluster3	potassium channel complex	1	62	2	365	2.94	0.311	Q63563	GO_CC
Cluster3	prespliceosome	1	62	2	365	2.94	0.311	D3ZJ92	GO_CC
Cluster3	presynapse	2	62	23	365	0.51	0.928	A0A0G2K2M2 O35964	GO_CC
Cluster3	primary dendrite	2	62	2	365	5.89	0.0285	G3V7U2 P15205	GO_CC
Cluster3	primary lysosome	1	62	5	365	1.18	0.608	Q9R0T3	GO_CC
Cluster3	protease inhibitor complex	1	62	1	365	5.89	0.17	Q6S3A0	GO_CC
Cluster3	protein-containing complex	25	62	182	365	0.81	0.963	A0A0G2JXT8 A0A0G2K2M9 A0A0G2K7M1 C0JPT7 D3ZJ92 D4A510 D4A772 D4A7X7 G3V6E1 G3V6S0 G3V7U2 P15205 P31000 P37285 P47863 P68182 P84586 Q2PS20 Q56A27 Q5U2S6 Q5XIF3 Q63563 Q64350 Q66HD0 Q6S3A0	GO_CC
Cluster3	pseudopodium	1	62	2	365	2.94	0.311	D4A7U8	GO_CC
Cluster3	recycling endosome	2	62	6	365	1.96	0.27	A0A0G2K6R8 Q4V8H8	GO_CC
Cluster3	recycling endosome membrane	2	62	2	365	5.89	0.0285	A0A0G2K6R8 Q4V8H8	GO_CC
Cluster3	respirasome	1	62	6	365	0.98	0.676	Q5XIF3	GO_CC
Cluster3	respiratory chain complex	1	62	5	365	1.18	0.608	Q5XIF3	GO_CC
Cluster3	respiratory chain complex I	1	62	3	365	1.96	0.429	Q5XIF3	GO_CC
Cluster3	ribonucleoprotein complex	6	62	47	365	0.75	0.85	A0A0G2K2M9 A0A0G2K7M1 D3ZJ92 P31000 P84586 Q56A27	GO_CC
Cluster3	ruffle	2	62	13	365	0.91	0.68	D4A7X7 Q6S3A0	GO_CC
Cluster3	ruffle membrane	1	62	4	365	1.47	0.527	Q6S3A0	GO_CC
Cluster3	sarcolemma	7	62	25	365	1.65	0.11	A0A0G2JXT8 C0JPT7 D4A772 P31000 P47863 Q63563 Q6S3A0	GO_CC
Cluster3	sarcomere	16	62	77	365	1.22	0.202	A0A096MK15 A0A0G2JXT8 A0A0G2K7M1 A0A0H2UHR2 C0JPT7 D4A7U8 D4A7X7 F1M1J2 G3V6E1 G3V6S0 M0R557 P31000 P48500 Q2PS20 Q63563 Q6S3A0	GO_CC
Cluster3	sarcoplasm	4	62	23	365	1.02	0.57	A0A0G2JXT8 C0JPT7 Q2PS20 Q6S3A0	GO_CC
Cluster3	sarcoplasmic reticulum	1	62	19	365	0.31	0.974	Q2PS20	GO_CC
Cluster3	sarcoplasmic reticulum membrane	1	62	10	365	0.59	0.849	Q2PS20	GO_CC
Cluster3	secretory granule	6	62	36	365	0.98	0.598	A0A0G2K7M1 B4F795 O35964 P68182 Q63563 Q9R0T3	GO_CC
Cluster3	secretory granule lumen	1	62	15	365	0.39	0.942	Q9R0T3	GO_CC
Cluster3	secretory granule membrane	1	62	9	365	0.65	0.817	B4F795	GO_CC
Cluster3	secretory vesicle	7	62	39	365	1.06	0.506	A0A0G2K2M2 A0A0G2K7M1 B4F795 O35964 P68182 Q63563 Q9R0T3	GO_CC
Cluster3	side of membrane	3	62	19	365	0.93	0.656	D4A772 F1M7E5 Q6S3A0	GO_CC
Cluster3	site of polarized growth	7	62	26	365	1.58	0.131	A0A0G2JXT8 C0JPT7 D4A7X7 G3V7U2 P15205 P37285 Q6S3A0	GO_CC
Cluster3	small nuclear ribonucleoprotein complex	1	62	4	365	1.47	0.527	D3ZJ92	GO_CC
Cluster3	smooth endoplasmic reticulum	2	62	6	365	1.96	0.27	Q66HD0 Q9R0T3	GO_CC
Cluster3	somatodendritic compartment	10	62	64	365	0.92	0.685	A0A0G2JSP8 A0A0G2JXT8 A0A0H2UHR2 C0JPT7 D4A7X7 G3V7U2 O35964 P15205 P37285 P68182	GO_CC
Cluster3	specific granule	1	62	4	365	1.47	0.527	B4F795	GO_CC
Cluster3	specific granule membrane	1	62	4	365	1.47	0.527	B4F795	GO_CC
Cluster3	spectrin	1	62	3	365	1.96	0.429	G3V6S0	GO_CC
Cluster3	spectrin-associated cytoskeleton	1	62	5	365	1.18	0.608	G3V6S0	GO_CC
Cluster3	spectrosome	1	62	1	365	5.89	0.17	G3V6S0	GO_CC
Cluster3	sperm flagellum	1	62	8	365	0.74	0.778	P68182	GO_CC
Cluster3	sperm midpiece	1	62	1	365	5.89	0.17	P68182	GO_CC
Cluster3	spindle	1	62	17	365	0.35	0.961	Q6S3A0	GO_CC
Cluster3	spindle microtubule	1	62	8	365	0.74	0.778	Q6S3A0	GO_CC
Cluster3	spine apparatus	1	62	1	365	5.89	0.17	A0A0H2UHR2	GO_CC
Cluster3	spliceosomal complex	3	62	12	365	1.47	0.333	A0A0G2K2M9 D3ZJ92 P84586	GO_CC
Cluster3	spliceosomal snRNP complex	1	62	4	365	1.47	0.527	D3ZJ92	GO_CC
Cluster3	stress fiber	4	62	24	365	0.98	0.607	A0A0G2JXT8 A0A0H2UHR2 D4A7X7 Q6S3A0	GO_CC
Cluster3	supramolecular complex	18	62	111	365	0.95	0.655	A0A096MK15 A0A0G2JXT8 A0A0G2K7M1 A0A0H2UHR2 C0JPT7 D4A7U8 D4A7X7 F1M1J2 G3V6E1 G3V6S0 G3V7U2 M0R557 P15205 P31000 P48500 Q2PS20 Q63563 Q6S3A0	GO_CC
Cluster3	supramolecular fiber	18	62	111	365	0.95	0.655	A0A096MK15 A0A0G2JXT8 A0A0G2K7M1 A0A0H2UHR2 C0JPT7 D4A7U8 D4A7X7 F1M1J2 G3V6E1 G3V6S0 G3V7U2 M0R557 P15205 P31000 P48500 Q2PS20 Q63563 Q6S3A0	GO_CC
Cluster3	supramolecular polymer	18	62	111	365	0.95	0.655	A0A096MK15 A0A0G2JXT8 A0A0G2K7M1 A0A0H2UHR2 C0JPT7 D4A7U8 D4A7X7 F1M1J2 G3V6E1 G3V6S0 G3V7U2 M0R557 P15205 P31000 P48500 Q2PS20 Q63563 Q6S3A0	GO_CC
Cluster3	supraspliceosomal complex	1	62	1	365	5.89	0.17	P84586	GO_CC
Cluster3	synapse	10	62	68	365	0.87	0.765	A0A0G2K2M2 A0A0H2UHR2 D4A772 G3V6I5 G3V6S0 G3V7U2 O35964 P15205 P52481 Q6S3A0	GO_CC
Cluster3	synaptic membrane	1	62	17	365	0.35	0.961	G3V6I5	GO_CC
Cluster3	synaptic vesicle	1	62	3	365	1.96	0.429	A0A0G2K2M2	GO_CC
Cluster3	terminal bouton	1	62	8	365	0.74	0.778	O35964	GO_CC
Cluster3	tight junction	1	62	5	365	1.18	0.608	F1M7E5	GO_CC
Cluster3	trans-Golgi network	2	62	8	365	1.47	0.406	A0A0G2JXT8 C0JPT7	GO_CC
Cluster3	transferase complex	1	62	8	365	0.74	0.778	Q5U2S6	GO_CC
Cluster3	transmembrane transporter complex	1	62	9	365	0.65	0.817	Q63563	GO_CC
Cluster3	transport vesicle	2	62	8	365	1.47	0.406	A0A0G2K2M2 Q5BJK8	GO_CC
Cluster3	transporter complex	1	62	9	365	0.65	0.817	Q63563	GO_CC
Cluster3	type I terminal bouton	1	62	3	365	1.96	0.429	O35964	GO_CC
Cluster3	type III intermediate filament	1	62	2	365	2.94	0.311	P31000	GO_CC
Cluster3	ubiquitin ligase complex	1	62	5	365	1.18	0.608	Q5U2S6	GO_CC
Cluster3	vacuolar lumen	1	62	5	365	1.18	0.608	Q9R0T3	GO_CC
Cluster3	vacuole	1	62	17	365	0.35	0.961	Q9R0T3	GO_CC
Cluster3	varicosity	2	62	2	365	5.89	0.0285	G3V7U2 P15205	GO_CC
Cluster3	vesicle	17	62	85	365	1.18	0.245	A0A0G2JXT8 A0A0G2K2M2 A0A0G2K6R8 A0A0G2K7M1 B4F795 O35964 P08721 P31000 P37285 P68182 P84586 Q4V8H8 Q5BJK8 Q63563 Q66HD0 Q6S3A0 Q9R0T3	GO_CC
Cluster3	vesicle lumen	2	62	18	365	0.65	0.843	Q66HD0 Q9R0T3	GO_CC
Cluster3	vesicle membrane	1	62	24	365	0.25	0.99	B4F795	GO_CC
Cluster3	voltage-gated potassium channel complex	1	62	2	365	2.94	0.311	Q63563	GO_CC
Cluster4	6-phosphofructokinase complex	1	59	1	365	6.19	0.162	P30835	GO_CC
Cluster4	9+0 non-motile cilium	2	59	3	365	4.12	0.0692	G3V7U2 P15205	GO_CC
Cluster4	A band	5	59	26	365	1.19	0.414	A0A0G2JUP3 B5DF63 F1LRV9 F1M8F6 M0R557	GO_CC
Cluster4	ATPase complex	1	59	7	365	0.88	0.712	P06686	GO_CC
Cluster4	ATPase dependent transmembrane transport complex	1	59	3	365	2.06	0.412	P06686	GO_CC
Cluster4	CCR4-NOT complex	1	59	1	365	6.19	0.162	D3ZF26	GO_CC
Cluster4	Cajal body	1	59	3	365	2.06	0.412	A0A0G2K2M9	GO_CC
Cluster4	F-actin capping protein complex	1	59	1	365	6.19	0.162	A0A0G2JSM7	GO_CC
Cluster4	FAR/SIN/STRIPAK complex	1	59	1	365	6.19	0.162	B5DF63	GO_CC
Cluster4	Golgi apparatus	5	59	39	365	0.79	0.793	A0A0G2JTT6 A0A0G2JWG6 C0JPT7 O09175 P06686	GO_CC
Cluster4	Golgi apparatus subcompartment	2	59	16	365	0.77	0.763	A0A0G2JWG6 C0JPT7	GO_CC
Cluster4	Golgi membrane	1	59	9	365	0.69	0.799	A0A0G2JWG6	GO_CC
Cluster4	Golgi stack	1	59	4	365	1.55	0.508	A0A0G2JWG6	GO_CC
Cluster4	I band	7	59	54	365	0.8	0.812	A0A0G2JUP3 B5DF63 C0JPT7 F1M8F6 G3V8V3 M0RCE9 Q63638	GO_CC
Cluster4	L-type voltage-gated calcium channel complex	1	59	2	365	3.09	0.298	M0RCE9	GO_CC
Cluster4	M band	3	59	20	365	0.93	0.656	A0A0G2JUP3 B5DF63 M0R557	GO_CC
Cluster4	Myb complex	1	59	2	365	3.09	0.298	C0JPT7	GO_CC
Cluster4	NLS-dependent protein nuclear import complex	1	59	1	365	6.19	0.162	O35821	GO_CC
Cluster4	PML body	1	59	4	365	1.55	0.508	F1M589	GO_CC
Cluster4	RISC complex	1	59	3	365	2.06	0.412	Q6AXS5	GO_CC
Cluster4	RNAi effector complex	1	59	3	365	2.06	0.412	Q6AXS5	GO_CC
Cluster4	Shc-EGFR complex	1	59	1	365	6.19	0.162	G3V6K6	GO_CC
Cluster4	T-tubule	2	59	12	365	1.03	0.605	M0RCE9 P06686	GO_CC
Cluster4	U2-type catalytic step 2 spliceosome	1	59	1	365	6.19	0.162	A0A0G2K2M9	GO_CC
Cluster4	U2-type spliceosomal complex	1	59	4	365	1.55	0.508	A0A0G2K2M9	GO_CC
Cluster4	Z disc	7	59	49	365	0.88	0.715	A0A0G2JUP3 B5DF63 C0JPT7 F1M8F6 G3V8V3 M0RCE9 Q63638	GO_CC
Cluster4	actin cytoskeleton	12	59	70	365	1.06	0.463	A0A0G2JSM7 A0A0G2JUP3 A0A0G2K0N9 A0A140TAF0 C0JPT7 F1LRV9 F1M8F6 G3V6D8 G3V6E1 M0R6Z9 Q923Z2 Q9JHL4	GO_CC
Cluster4	actin filament	3	59	20	365	0.93	0.656	A0A140TAF0 C0JPT7 Q923Z2	GO_CC
Cluster4	actin filament bundle	4	59	26	365	0.95	0.633	A0A140TAF0 C0JPT7 F1M8F6 Q923Z2	GO_CC
Cluster4	actin-based cell projection	1	59	13	365	0.48	0.903	G3V6K6	GO_CC
Cluster4	actomyosin	3	59	25	365	0.74	0.803	A0A140TAF0 F1M8F6 Q923Z2	GO_CC
Cluster4	adherens junction	3	59	25	365	0.74	0.803	A0A0G2JSM7 D3ZF26 F1LN42	GO_CC
Cluster4	anchoring junction	3	59	25	365	0.74	0.803	A0A0G2JSM7 D3ZF26 F1LN42	GO_CC
Cluster4	apical dendrite	3	59	6	365	3.09	0.056	C0JPT7 G3V7U2 P15205	GO_CC
Cluster4	apical junction complex	1	59	5	365	1.24	0.588	P06686	GO_CC
Cluster4	apical part of cell	4	59	22	365	1.12	0.489	G3V6K6 M0RCE9 P06686 P07150	GO_CC
Cluster4	apical plasma membrane	4	59	15	365	1.65	0.211	G3V6K6 M0RCE9 P06686 P07150	GO_CC
Cluster4	asymmetric synapse	7	59	32	365	1.35	0.244	A0A0G2JSM7 G3V6K6 G3V7U2 M0RCE9 P06686 P15205 Q9JHL4	GO_CC
Cluster4	axon	6	59	57	365	0.65	0.933	C0JPT7 G3V7U2 G3V8V3 P06686 P15205 Q9JHL4	GO_CC
Cluster4	axon initial segment	1	59	6	365	1.03	0.656	G3V7U2	GO_CC
Cluster4	axon terminus	1	59	12	365	0.52	0.884	Q9JHL4	GO_CC
Cluster4	basal dendrite	2	59	3	365	4.12	0.0692	G3V7U2 P15205	GO_CC
Cluster4	basal part of cell	1	59	12	365	0.52	0.884	G3V6K6	GO_CC
Cluster4	basal plasma membrane	1	59	8	365	0.77	0.76	G3V6K6	GO_CC
Cluster4	basement membrane	2	59	8	365	1.55	0.38	F1M614 G3V6X1	GO_CC
Cluster4	basolateral plasma membrane	2	59	19	365	0.65	0.844	G3V6K6 P06686	GO_CC
Cluster4	bleb	1	59	4	365	1.55	0.508	Q923Z2	GO_CC
Cluster4	bounding membrane of organelle	7	59	53	365	0.82	0.795	A0A0G2JWG6 A0A0G2K6R8 D4A2V6 F1M589 G3V6K6 P07150 P19804	GO_CC
Cluster4	brush border	1	59	8	365	0.77	0.76	C0JPT7	GO_CC
Cluster4	calcium channel complex	1	59	6	365	1.03	0.656	M0RCE9	GO_CC
Cluster4	catalytic complex	4	59	38	365	0.65	0.896	A0A0G2K2M9 P06686 P30835 Q00972	GO_CC
Cluster4	catalytic step 2 spliceosome	1	59	10	365	0.62	0.833	A0A0G2K2M9	GO_CC
Cluster4	cation channel complex	1	59	7	365	0.88	0.712	M0RCE9	GO_CC
Cluster4	cation-transporting ATPase complex	1	59	3	365	2.06	0.412	P06686	GO_CC
Cluster4	caveola	2	59	7	365	1.77	0.316	G3V6K6 P06686	GO_CC
Cluster4	cell body	5	59	48	365	0.64	0.921	C0JPT7 G3V7U2 M0RCE9 P06686 P15205	GO_CC
Cluster4	cell cortex	3	59	34	365	0.55	0.938	C0JPT7 G3V7I8 Q9JHL4	GO_CC
Cluster4	cell division site	1	59	4	365	1.55	0.508	G3V7I8	GO_CC
Cluster4	cell junction	10	59	47	365	1.32	0.206	A0A0G2JSM7 A0A0G2JUP3 C0JPT7 D3ZF26 F1LN42 F1LRV9 F1M614 F1M8F6 G3V6K6 P06686	GO_CC
Cluster4	cell leading edge	5	59	38	365	0.81	0.772	G3V7I8 M0RCE9 P19804 Q923Z2 Q9JHL4	GO_CC
Cluster4	cell periphery	19	59	143	365	0.82	0.912	A0A0G2JSM7 A0A0G2JUP3 A0A0G2K6P1 A0A0G2K781 B5DF63 C0JPT7 F1M614 G3V6K6 G3V7I8 G3V7U2 M0RCE9 O09175 P06686 P07150 P15205 P19804 Q6AXS5 Q923Z2 Q9JHL4	GO_CC
Cluster4	cell projection	15	59	113	365	0.82	0.878	A0A0G2JSM7 C0JPT7 F1M614 G3V6K6 G3V7U2 G3V8V3 M0RCE9 O09175 P06686 P07150 P15205 P19804 Q4KM62 Q923Z2 Q9JHL4	GO_CC
Cluster4	cell projection membrane	2	59	17	365	0.73	0.793	M0RCE9 Q923Z2	GO_CC
Cluster4	cell surface	3	59	22	365	0.84	0.722	G3V6K6 O09175 P07150	GO_CC
Cluster4	cell-cell contact zone	4	59	14	365	1.77	0.175	A0A0G2JUP3 F1LRV9 F1M8F6 P06686	GO_CC
Cluster4	cell-cell junction	9	59	28	365	1.99	0.0228	A0A0G2JSM7 A0A0G2JUP3 C0JPT7 D3ZF26 F1LRV9 F1M614 F1M8F6 G3V6K6 P06686	GO_CC
Cluster4	cell-substrate junction	1	59	21	365	0.29	0.978	F1LN42	GO_CC
Cluster4	centrosome	2	59	20	365	0.62	0.865	D4A962 P19804	GO_CC
Cluster4	chromatin	2	59	20	365	0.62	0.865	A0A0G2K2M9 D3ZF26	GO_CC
Cluster4	chromocenter	1	59	4	365	1.55	0.508	Q6AXS5	GO_CC
Cluster4	chromosomal region	3	59	17	365	1.09	0.538	D4A962 F1M589 Q6AXS5	GO_CC
Cluster4	chromosome	6	59	36	365	1.03	0.543	A0A0G2K2M9 C0JPT7 D3ZF26 D4A962 F1M589 Q6AXS5	GO_CC
Cluster4	chromosome, centromeric region	1	59	10	365	0.62	0.833	D4A962	GO_CC
Cluster4	chromosome, telomeric region	1	59	5	365	1.24	0.588	F1M589	GO_CC
Cluster4	cilium	3	59	22	365	0.84	0.722	G3V7U2 P07150 P15205	GO_CC
Cluster4	clathrin-coated vesicle	1	59	5	365	1.24	0.588	G3V6K6	GO_CC
Cluster4	clathrin-coated vesicle membrane	1	59	3	365	2.06	0.412	G3V6K6	GO_CC
Cluster4	cleavage furrow	1	59	4	365	1.55	0.508	G3V7I8	GO_CC
Cluster4	cluster of actin-based cell projections	1	59	8	365	0.77	0.76	C0JPT7	GO_CC
Cluster4	coated vesicle	1	59	8	365	0.77	0.76	G3V6K6	GO_CC
Cluster4	coated vesicle membrane	1	59	5	365	1.24	0.588	G3V6K6	GO_CC
Cluster4	collagen-containing extracellular matrix	2	59	10	365	1.24	0.5	F1M614 G3V6X1	GO_CC
Cluster4	contractile actin filament bundle	3	59	24	365	0.77	0.779	A0A140TAF0 F1M8F6 Q923Z2	GO_CC
Cluster4	contractile fiber	15	59	88	365	1.05	0.456	A0A0G2JUP3 A0A0G2K0N9 A0A140TAF0 B5DF63 C0JPT7 F1LRV9 F1M8F6 G3V6D8 G3V6E1 G3V8V3 M0R557 M0R6Z9 M0RCE9 Q63638 Q923Z2	GO_CC
Cluster4	cornified envelope	1	59	1	365	6.19	0.162	P07150	GO_CC
Cluster4	cortical cytoskeleton	1	59	15	365	0.41	0.933	C0JPT7	GO_CC
Cluster4	costamere	2	59	12	365	1.03	0.605	C0JPT7 M0R557	GO_CC
Cluster4	cytoplasm	49	59	318	365	0.95	0.889	A0A0G2JSM7 A0A0G2JTT6 A0A0G2JUP3 A0A0G2JWG6 A0A0G2K0N9 A0A0G2K6P1 A0A0G2K6R8 A0A0G2K781 A0A140TAF0 B1H264 B5DF63 C0JPT7 D3ZF26 D3ZH76 D4A2V6 D4A644 D4A9P9 D4AE17 F1LRV9 F1M589 F1M8F6 G3V6D8 G3V6E1 G3V6K6 G3V7I8 G3V7U2 G3V8V3 M0R557 M0R6Z9 M0R9L0 M0RCE9 O09175 O35821 P01946 P06686 P07150 P15205 P19804 P30835 P42123 Q00972 Q4KM62 Q63538 Q63638 Q6AXS5 Q7TP42 Q923Z2 Q9JHL4 Q9QZ76	GO_CC
Cluster4	cytoplasmic region	3	59	43	365	0.43	0.983	C0JPT7 G3V7I8 Q9JHL4	GO_CC
Cluster4	cytoplasmic ribonucleoprotein granule	2	59	15	365	0.82	0.73	F1LRV9 F1M8F6	GO_CC
Cluster4	cytoplasmic vesicle	12	59	81	365	0.92	0.702	A0A0G2JSM7 A0A0G2K6R8 B1H264 F1M589 G3V6K6 O09175 P01946 P06686 P07150 P19804 P30835 Q9JHL4	GO_CC
Cluster4	cytoplasmic vesicle lumen	4	59	17	365	1.46	0.288	P01946 P19804 P30835 Q9JHL4	GO_CC
Cluster4	cytoplasmic vesicle membrane	1	59	19	365	0.33	0.968	G3V6K6	GO_CC
Cluster4	cytoskeleton	20	59	120	365	1.03	0.483	A0A0G2JSM7 A0A0G2JUP3 A0A0G2K0N9 A0A140TAF0 B5DF63 C0JPT7 D3ZF26 D4A644 D4A962 F1LRV9 F1M8F6 G3V6D8 G3V6E1 G3V7I8 G3V7U2 M0R6Z9 P15205 P19804 Q923Z2 Q9JHL4	GO_CC
Cluster4	cytosol	29	59	184	365	0.98	0.638	A0A0G2JSM7 A0A0G2JTT6 A0A0G2JUP3 A0A0G2K0N9 A0A0G2K781 A0A140TAF0 B1H264 C0JPT7 D3ZF26 D4A644 D4AE17 F1M589 F1M8F6 G3V6D8 G3V6E1 G3V7U2 G3V8V3 P01946 P07150 P15205 P19804 P30835 P42123 Q63538 Q6AXS5 Q7TP42 Q923Z2 Q9JHL4 Q9QZ76	GO_CC
Cluster4	cytosolic ribosome	1	59	6	365	1.03	0.656	P01946	GO_CC
Cluster4	cytosolic small ribosomal subunit	1	59	3	365	2.06	0.412	P01946	GO_CC
Cluster4	dendrite	9	59	51	365	1.09	0.445	A0A0G2JSM7 C0JPT7 F1M614 G3V7U2 M0RCE9 P06686 P15205 Q4KM62 Q9JHL4	GO_CC
Cluster4	dendrite membrane	1	59	3	365	2.06	0.412	M0RCE9	GO_CC
Cluster4	dendritic branch	2	59	3	365	4.12	0.0692	G3V7U2 P15205	GO_CC
Cluster4	dendritic microtubule	1	59	2	365	3.09	0.298	G3V7U2	GO_CC
Cluster4	dendritic shaft	3	59	5	365	3.71	0.0316	C0JPT7 G3V7U2 P15205	GO_CC
Cluster4	dendritic spine	4	59	17	365	1.46	0.288	A0A0G2JSM7 F1M614 P06686 Q4KM62	GO_CC
Cluster4	dendritic spine head	1	59	1	365	6.19	0.162	P06686	GO_CC
Cluster4	dendritic spine neck	1	59	1	365	6.19	0.162	P06686	GO_CC
Cluster4	dendritic tree	9	59	51	365	1.09	0.445	A0A0G2JSM7 C0JPT7 F1M614 G3V7U2 M0RCE9 P06686 P15205 Q4KM62 Q9JHL4	GO_CC
Cluster4	dentate gyrus mossy fiber	2	59	2	365	6.19	0.0258	G3V7U2 P15205	GO_CC
Cluster4	dihydrolipoyl dehydrogenase complex	1	59	2	365	3.09	0.298	Q00972	GO_CC
Cluster4	distal axon	4	59	36	365	0.69	0.869	C0JPT7 G3V7U2 P15205 Q9JHL4	GO_CC
Cluster4	early endosome	4	59	13	365	1.9	0.142	A0A0G2K6R8 F1M589 G3V6K6 P07150	GO_CC
Cluster4	early endosome membrane	4	59	5	365	4.95	0.00275	A0A0G2K6R8 F1M589 G3V6K6 P07150	GO_CC
Cluster4	endocytic vesicle	2	59	18	365	0.69	0.82	G3V6K6 P01946	GO_CC
Cluster4	endocytic vesicle lumen	1	59	3	365	2.06	0.412	P01946	GO_CC
Cluster4	endomembrane system	20	59	136	365	0.91	0.766	A0A0G2JTT6 A0A0G2JWG6 A0A0G2K6R8 B1H264 B5DF63 C0JPT7 D4A2V6 D4A9P9 F1M589 G3V6K6 G3V8V3 M0RCE9 O09175 P06686 P07150 P19804 P30835 Q66HC5 Q7TP42 Q9JHL4	GO_CC
Cluster4	endoplasmic reticulum	8	59	58	365	0.85	0.762	B5DF63 D4A2V6 D4A9P9 F1M589 G3V8V3 M0RCE9 P06686 Q7TP42	GO_CC
Cluster4	endoplasmic reticulum membrane	3	59	28	365	0.66	0.864	D4A2V6 F1M589 Q7TP42	GO_CC
Cluster4	endoplasmic reticulum subcompartment	3	59	28	365	0.66	0.864	D4A2V6 F1M589 Q7TP42	GO_CC
Cluster4	endosome	6	59	24	365	1.55	0.173	A0A0G2K6R8 B1H264 F1M589 G3V6K6 P06686 P07150	GO_CC
Cluster4	endosome membrane	4	59	11	365	2.25	0.0841	A0A0G2K6R8 F1M589 G3V6K6 P07150	GO_CC
Cluster4	envelope	5	59	43	365	0.72	0.862	A0A0G2K6P1 F1M589 P07150 P19804 Q66HC5	GO_CC
Cluster4	external side of plasma membrane	2	59	5	365	2.47	0.186	O09175 P07150	GO_CC
Cluster4	extracellular exosome	1	59	3	365	2.06	0.412	P07150	GO_CC
Cluster4	extracellular matrix	3	59	17	365	1.09	0.538	D4A917 F1M614 G3V6X1	GO_CC
Cluster4	extracellular organelle	1	59	4	365	1.55	0.508	P07150	GO_CC
Cluster4	extracellular region	12	59	66	365	1.12	0.37	A0A0G2JUP3 C0JPT7 D4A917 F1M614 G3V6K6 G3V6X1 O09175 P01946 P07150 P19804 P30835 Q9JHL4	GO_CC
Cluster4	extracellular space	6	59	32	365	1.16	0.417	A0A0G2JUP3 G3V6K6 O09175 P01946 P07150 P19804	GO_CC
Cluster4	extracellular vesicle	1	59	3	365	2.06	0.412	P07150	GO_CC
Cluster4	extrinsic component of endosome membrane	1	59	1	365	6.19	0.162	P07150	GO_CC
Cluster4	extrinsic component of membrane	2	59	12	365	1.03	0.605	F1M589 P07150	GO_CC
Cluster4	extrinsic component of organelle membrane	2	59	3	365	4.12	0.0692	F1M589 P07150	GO_CC
Cluster4	extrinsic component of plasma membrane	1	59	7	365	0.88	0.712	P07150	GO_CC
Cluster4	ficolin-1-rich granule	3	59	15	365	1.24	0.448	P19804 P30835 Q9JHL4	GO_CC
Cluster4	ficolin-1-rich granule lumen	3	59	13	365	1.43	0.352	P19804 P30835 Q9JHL4	GO_CC
Cluster4	focal adhesion	1	59	15	365	0.41	0.933	F1LN42	GO_CC
Cluster4	growth cone	4	59	26	365	0.95	0.633	C0JPT7 G3V7U2 P15205 Q9JHL4	GO_CC
Cluster4	haptoglobin-hemoglobin complex	1	59	1	365	6.19	0.162	P01946	GO_CC
Cluster4	hemoglobin complex	1	59	1	365	6.19	0.162	P01946	GO_CC
Cluster4	heterochromatin	1	59	11	365	0.56	0.86	D3ZF26	GO_CC
Cluster4	hippocampal mossy fiber	2	59	2	365	6.19	0.0258	G3V7U2 P15205	GO_CC
Cluster4	integral component of membrane	6	59	39	365	0.95	0.63	A0A0G2JWG6 B5DF63 G3V6K6 M0RCE9 P06686 Q7TP42	GO_CC
Cluster4	integral component of plasma membrane	3	59	19	365	0.98	0.619	B5DF63 M0RCE9 P06686	GO_CC
Cluster4	intercalated disc	4	59	14	365	1.77	0.175	A0A0G2JUP3 F1LRV9 F1M8F6 P06686	GO_CC
Cluster4	intracellular anatomical structure	55	59	348	365	0.98	0.879	A0A0G2JSM7 A0A0G2JTT6 A0A0G2JUP3 A0A0G2JWG6 A0A0G2K0N9 A0A0G2K2M9 A0A0G2K6P1 A0A0G2K6R8 A0A0G2K781 A0A140TAF0 B1H264 B5DF63 C0JPT7 D3ZF26 D3ZH28 D3ZH76 D4A2V6 D4A644 D4A962 D4A9P9 D4AE17 F1LRV9 F1LSM0 F1M589 F1M8F6 G3V6D8 G3V6E1 G3V6K6 G3V7I8 G3V7U2 G3V8V3 M0R557 M0R6Z9 M0R9L0 M0RCE9 O09175 O35821 P01946 P06686 P07150 P15205 P19804 P30835 P42123 Q00972 Q4KM62 Q4V8E1 Q63538 Q63638 Q66HC5 Q6AXS5 Q7…	GO_CC
Cluster4	intracellular membrane-bounded organelle	34	59	251	365	0.84	0.984	A0A0G2JSM7 A0A0G2JTT6 A0A0G2JUP3 A0A0G2JWG6 A0A0G2K0N9 A0A0G2K2M9 A0A0G2K6P1 B5DF63 C0JPT7 D3ZF26 D3ZH28 D3ZH76 D4A2V6 D4A962 D4A9P9 F1LSM0 F1M589 G3V6K6 G3V8V3 M0R6Z9 M0R9L0 M0RCE9 O09175 O35821 P06686 P07150 P19804 Q00972 Q4V8E1 Q63538 Q63638 Q66HC5 Q6AXS5 Q7TP42	GO_CC
Cluster4	intracellular non-membrane-bounded organelle	29	59	186	365	0.96	0.672	A0A0G2JSM7 A0A0G2JUP3 A0A0G2K0N9 A0A0G2K2M9 A0A140TAF0 B5DF63 C0JPT7 D3ZF26 D4A644 D4A962 F1LRV9 F1M589 F1M8F6 G3V6D8 G3V6E1 G3V7I8 G3V7U2 G3V8V3 M0R557 M0R6Z9 M0RCE9 O35821 P01946 P15205 P19804 Q63638 Q6AXS5 Q923Z2 Q9JHL4	GO_CC
Cluster4	intracellular organelle	50	59	324	365	0.95	0.899	A0A0G2JSM7 A0A0G2JTT6 A0A0G2JUP3 A0A0G2JWG6 A0A0G2K0N9 A0A0G2K2M9 A0A0G2K6P1 A0A0G2K6R8 A0A140TAF0 B1H264 B5DF63 C0JPT7 D3ZF26 D3ZH28 D3ZH76 D4A2V6 D4A644 D4A962 D4A9P9 F1LRV9 F1LSM0 F1M589 F1M8F6 G3V6D8 G3V6E1 G3V6K6 G3V7I8 G3V7U2 G3V8V3 M0R557 M0R6Z9 M0R9L0 M0RCE9 O09175 O35821 P01946 P06686 P07150 P15205 P19804 P30835 Q00972 Q4V8E1 Q63538 Q63638 Q66HC5 Q6AXS5 Q7TP42 Q923Z2 Q9JHL4	GO_CC
Cluster4	intracellular organelle lumen	21	59	143	365	0.91	0.776	A0A0G2JSM7 A0A0G2JUP3 A0A0G2K2M9 A0A0G2K6P1 C0JPT7 D3ZF26 D3ZH76 D4A962 F1LSM0 F1M589 G3V6K6 O35821 P01946 P07150 P19804 P30835 Q00972 Q4V8E1 Q63538 Q66HC5 Q9JHL4	GO_CC
Cluster4	intracellular vesicle	12	59	81	365	0.92	0.702	A0A0G2JSM7 A0A0G2K6R8 B1H264 F1M589 G3V6K6 O09175 P01946 P06686 P07150 P19804 P30835 Q9JHL4	GO_CC
Cluster4	intrinsic component of membrane	6	59	41	365	0.91	0.683	A0A0G2JWG6 B5DF63 G3V6K6 M0RCE9 P06686 Q7TP42	GO_CC
Cluster4	intrinsic component of plasma membrane	3	59	20	365	0.93	0.656	B5DF63 M0RCE9 P06686	GO_CC
Cluster4	ion channel complex	1	59	7	365	0.88	0.712	M0RCE9	GO_CC
Cluster4	kinetochore	1	59	8	365	0.77	0.76	D4A962	GO_CC
Cluster4	lamellipodium	2	59	16	365	0.77	0.763	P19804 Q9JHL4	GO_CC
Cluster4	laminin complex	1	59	1	365	6.19	0.162	F1M614	GO_CC
Cluster4	laminin-1 complex	1	59	1	365	6.19	0.162	F1M614	GO_CC
Cluster4	laminin-3 complex	1	59	1	365	6.19	0.162	F1M614	GO_CC
Cluster4	late endosome	1	59	4	365	1.55	0.508	G3V6K6	GO_CC
Cluster4	lateral loop	1	59	1	365	6.19	0.162	G3V6K6	GO_CC
Cluster4	lateral plasma membrane	2	59	7	365	1.77	0.316	G3V6K6 P07150	GO_CC
Cluster4	leading edge membrane	2	59	12	365	1.03	0.605	M0RCE9 Q923Z2	GO_CC
Cluster4	lysosome	1	59	15	365	0.41	0.933	P07150	GO_CC
Cluster4	lytic vacuole	1	59	15	365	0.41	0.933	P07150	GO_CC
Cluster4	main axon	2	59	10	365	1.24	0.5	G3V7U2 P15205	GO_CC
Cluster4	mast cell granule	1	59	1	365	6.19	0.162	P07150	GO_CC
Cluster4	membrane	26	59	180	365	0.89	0.847	A0A0G2JSM7 A0A0G2JTT6 A0A0G2JUP3 A0A0G2JWG6 A0A0G2K6P1 A0A0G2K6R8 A0A0G2K781 B5DF63 C0JPT7 D4A2V6 F1M589 F1M614 G3V6K6 G3V7I8 G3V7U2 M0RCE9 O09175 P06686 P07150 P15205 P19804 P42123 Q66HC5 Q6AXS5 Q7TP42 Q923Z2	GO_CC
Cluster4	membrane microdomain	3	59	18	365	1.03	0.58	G3V6K6 P06686 P42123	GO_CC
Cluster4	membrane protein complex	3	59	29	365	0.64	0.88	G3V6K6 M0RCE9 P06686	GO_CC
Cluster4	membrane raft	3	59	18	365	1.03	0.58	G3V6K6 P06686 P42123	GO_CC
Cluster4	membrane-bounded organelle	39	59	274	365	0.88	0.969	A0A0G2JSM7 A0A0G2JTT6 A0A0G2JUP3 A0A0G2JWG6 A0A0G2K0N9 A0A0G2K2M9 A0A0G2K6P1 A0A0G2K6R8 B1H264 B5DF63 C0JPT7 D3ZF26 D3ZH28 D3ZH76 D4A2V6 D4A962 D4A9P9 F1LSM0 F1M589 G3V6K6 G3V8V3 M0R6Z9 M0R9L0 M0RCE9 O09175 O35821 P01946 P06686 P07150 P19804 P30835 Q00972 Q4V8E1 Q63538 Q63638 Q66HC5 Q6AXS5 Q7TP42 Q9JHL4	GO_CC
Cluster4	membrane-enclosed lumen	21	59	143	365	0.91	0.776	A0A0G2JSM7 A0A0G2JUP3 A0A0G2K2M9 A0A0G2K6P1 C0JPT7 D3ZF26 D3ZH76 D4A962 F1LSM0 F1M589 G3V6K6 O35821 P01946 P07150 P19804 P30835 Q00972 Q4V8E1 Q63538 Q66HC5 Q9JHL4	GO_CC
Cluster4	microtubule	3	59	15	365	1.24	0.448	D4A962 G3V7U2 P15205	GO_CC
Cluster4	microtubule associated complex	2	59	10	365	1.24	0.5	G3V7U2 P15205	GO_CC
Cluster4	microtubule cytoskeleton	7	59	42	365	1.03	0.536	B5DF63 D4A644 D4A962 G3V7I8 G3V7U2 P15205 P19804	GO_CC
Cluster4	microtubule organizing center	3	59	24	365	0.77	0.779	B5DF63 D4A962 P19804	GO_CC
Cluster4	microvillus	1	59	4	365	1.55	0.508	G3V6K6	GO_CC
Cluster4	midbody	1	59	8	365	0.77	0.76	D4A962	GO_CC
Cluster4	mitochondrial envelope	3	59	19	365	0.98	0.619	A0A0G2K6P1 P07150 P19804	GO_CC
Cluster4	mitochondrial matrix	2	59	7	365	1.77	0.316	A0A0G2K6P1 Q00972	GO_CC
Cluster4	mitochondrial membrane	2	59	17	365	0.73	0.793	P07150 P19804	GO_CC
Cluster4	mitochondrial outer membrane	1	59	9	365	0.69	0.799	P19804	GO_CC
Cluster4	mitochondrial protein-containing complex	1	59	8	365	0.77	0.76	Q00972	GO_CC
Cluster4	mitochondrion	5	59	40	365	0.77	0.812	A0A0G2K6P1 P07150 P19804 Q00972 Q63538	GO_CC
Cluster4	mitotic spindle	2	59	6	365	2.06	0.251	D4A962 G3V7I8	GO_CC
Cluster4	mitotic spindle microtubule	1	59	3	365	2.06	0.412	D4A962	GO_CC
Cluster4	mitotic spindle midzone	2	59	4	365	3.09	0.124	D4A962 G3V7I8	GO_CC
Cluster4	motile cilium	1	59	12	365	0.52	0.884	P07150	GO_CC
Cluster4	multivesicular body	1	59	1	365	6.19	0.162	G3V6K6	GO_CC
Cluster4	multivesicular body, internal vesicle	1	59	1	365	6.19	0.162	G3V6K6	GO_CC
Cluster4	multivesicular body, internal vesicle lumen	1	59	1	365	6.19	0.162	G3V6K6	GO_CC
Cluster4	muscle myosin complex	5	59	13	365	2.38	0.0425	A0A0G2JUP3 F1LRV9 F1M8F6 G3V6D8 G3V6E1	GO_CC
Cluster4	muscle thin filament tropomyosin	2	59	5	365	2.47	0.186	A0A140TAF0 Q923Z2	GO_CC
Cluster4	myelin sheath	5	59	22	365	1.41	0.273	G3V6K6 P01946 P06686 P19804 P42123	GO_CC
Cluster4	myofibril	15	59	85	365	1.09	0.392	A0A0G2JUP3 A0A0G2K0N9 A0A140TAF0 B5DF63 C0JPT7 F1LRV9 F1M8F6 G3V6D8 G3V6E1 G3V8V3 M0R557 M0R6Z9 M0RCE9 Q63638 Q923Z2	GO_CC
Cluster4	myofilament	4	59	15	365	1.65	0.211	A0A0G2JUP3 A0A0G2K0N9 A0A140TAF0 Q923Z2	GO_CC
Cluster4	myosin II complex	5	59	13	365	2.38	0.0425	A0A0G2JUP3 F1LRV9 F1M8F6 G3V6D8 G3V6E1	GO_CC
Cluster4	myosin complex	6	59	16	365	2.32	0.0298	A0A0G2JUP3 F1LRV9 F1M8F6 G3V6D8 G3V6E1 M0R6Z9	GO_CC
Cluster4	myosin filament	4	59	6	365	4.12	0.00724	A0A0G2JUP3 F1LRV9 F1M8F6 G3V6D8	GO_CC
Cluster4	nascent polypeptide-associated complex	1	59	1	365	6.19	0.162	M0R9L0	GO_CC
Cluster4	neuromuscular junction	1	59	15	365	0.41	0.933	Q9JHL4	GO_CC
Cluster4	neuron projection	11	59	86	365	0.79	0.874	A0A0G2JSM7 C0JPT7 F1M614 G3V7U2 G3V8V3 M0RCE9 O09175 P06686 P15205 Q4KM62 Q9JHL4	GO_CC
Cluster4	neuron projection membrane	1	59	6	365	1.03	0.656	M0RCE9	GO_CC
Cluster4	neuron projection terminus	1	59	13	365	0.48	0.903	Q9JHL4	GO_CC
Cluster4	neuron spine	4	59	17	365	1.46	0.288	A0A0G2JSM7 F1M614 P06686 Q4KM62	GO_CC
Cluster4	neuron to neuron synapse	7	59	33	365	1.31	0.272	A0A0G2JSM7 G3V6K6 G3V7U2 M0RCE9 P06686 P15205 Q9JHL4	GO_CC
Cluster4	neuronal cell body	5	59	42	365	0.74	0.847	C0JPT7 G3V7U2 M0RCE9 P06686 P15205	GO_CC
Cluster4	non-membrane-bounded organelle	29	59	186	365	0.96	0.672	A0A0G2JSM7 A0A0G2JUP3 A0A0G2K0N9 A0A0G2K2M9 A0A140TAF0 B5DF63 C0JPT7 D3ZF26 D4A644 D4A962 F1LRV9 F1M589 F1M8F6 G3V6D8 G3V6E1 G3V7I8 G3V7U2 G3V8V3 M0R557 M0R6Z9 M0RCE9 O35821 P01946 P15205 P19804 Q63638 Q6AXS5 Q923Z2 Q9JHL4	GO_CC
Cluster4	non-motile cilium	2	59	6	365	2.06	0.251	G3V7U2 P15205	GO_CC
Cluster4	nuclear body	4	59	25	365	0.99	0.599	A0A0G2JSM7 A0A0G2JUP3 A0A0G2K2M9 F1M589	GO_CC
Cluster4	nuclear chromosome	3	59	17	365	1.09	0.538	A0A0G2K2M9 D3ZF26 F1M589	GO_CC
Cluster4	nuclear envelope	2	59	26	365	0.48	0.945	F1M589 Q66HC5	GO_CC
Cluster4	nuclear lumen	14	59	107	365	0.81	0.884	A0A0G2JSM7 A0A0G2JUP3 A0A0G2K2M9 C0JPT7 D3ZF26 D3ZH76 D4A962 F1LSM0 F1M589 O35821 P07150 Q4V8E1 Q63538 Q66HC5	GO_CC
Cluster4	nuclear matrix	1	59	9	365	0.69	0.799	F1M589	GO_CC
Cluster4	nuclear membrane	2	59	13	365	0.95	0.65	F1M589 Q66HC5	GO_CC
Cluster4	nuclear periphery	2	59	12	365	1.03	0.605	F1M589 Q66HC5	GO_CC
Cluster4	nuclear pore	1	59	1	365	6.19	0.162	Q66HC5	GO_CC
Cluster4	nuclear pore nuclear basket	1	59	1	365	6.19	0.162	Q66HC5	GO_CC
Cluster4	nuclear speck	1	59	15	365	0.41	0.933	A0A0G2K2M9	GO_CC
Cluster4	nucleocytoplasmic transport complex	1	59	1	365	6.19	0.162	O35821	GO_CC
Cluster4	nucleolus	3	59	17	365	1.09	0.538	C0JPT7 F1M589 O35821	GO_CC
Cluster4	nucleoplasm	11	59	93	365	0.73	0.934	A0A0G2JSM7 A0A0G2JUP3 A0A0G2K2M9 D3ZH76 D4A962 F1LSM0 F1M589 O35821 P07150 Q4V8E1 Q63538	GO_CC
Cluster4	nucleus	24	59	185	365	0.8	0.966	A0A0G2JSM7 A0A0G2JUP3 A0A0G2K0N9 A0A0G2K2M9 C0JPT7 D3ZF26 D3ZH28 D3ZH76 D4A962 F1LSM0 F1M589 G3V6K6 M0R6Z9 M0R9L0 M0RCE9 O35821 P06686 P07150 P19804 Q4V8E1 Q63538 Q63638 Q66HC5 Q6AXS5	GO_CC
Cluster4	organelle	50	59	325	365	0.95	0.912	A0A0G2JSM7 A0A0G2JTT6 A0A0G2JUP3 A0A0G2JWG6 A0A0G2K0N9 A0A0G2K2M9 A0A0G2K6P1 A0A0G2K6R8 A0A140TAF0 B1H264 B5DF63 C0JPT7 D3ZF26 D3ZH28 D3ZH76 D4A2V6 D4A644 D4A962 D4A9P9 F1LRV9 F1LSM0 F1M589 F1M8F6 G3V6D8 G3V6E1 G3V6K6 G3V7I8 G3V7U2 G3V8V3 M0R557 M0R6Z9 M0R9L0 M0RCE9 O09175 O35821 P01946 P06686 P07150 P15205 P19804 P30835 Q00972 Q4V8E1 Q63538 Q63638 Q66HC5 Q6AXS5 Q7TP42 Q923Z2 Q9JHL4	GO_CC
Cluster4	organelle envelope	5	59	43	365	0.72	0.862	A0A0G2K6P1 F1M589 P07150 P19804 Q66HC5	GO_CC
Cluster4	organelle lumen	21	59	143	365	0.91	0.776	A0A0G2JSM7 A0A0G2JUP3 A0A0G2K2M9 A0A0G2K6P1 C0JPT7 D3ZF26 D3ZH76 D4A962 F1LSM0 F1M589 G3V6K6 O35821 P01946 P07150 P19804 P30835 Q00972 Q4V8E1 Q63538 Q66HC5 Q9JHL4	GO_CC
Cluster4	organelle membrane	8	59	70	365	0.71	0.92	A0A0G2JWG6 A0A0G2K6R8 D4A2V6 F1M589 G3V6K6 P07150 P19804 Q66HC5	GO_CC
Cluster4	organelle outer membrane	1	59	12	365	0.52	0.884	P19804	GO_CC
Cluster4	organelle subcompartment	5	59	42	365	0.74	0.847	A0A0G2JWG6 C0JPT7 D4A2V6 F1M589 Q7TP42	GO_CC
Cluster4	outer membrane	1	59	12	365	0.52	0.884	P19804	GO_CC
Cluster4	oxidoreductase complex	1	59	5	365	1.24	0.588	Q00972	GO_CC
Cluster4	perikaryon	2	59	6	365	2.06	0.251	G3V7U2 P15205	GO_CC
Cluster4	perinuclear region of cytoplasm	9	59	53	365	1.05	0.498	A0A0G2JSM7 C0JPT7 D4A9P9 G3V6K6 G3V7I8 G3V7U2 M0R557 P15205 P19804	GO_CC
Cluster4	photoreceptor cell cilium	2	59	3	365	4.12	0.0692	G3V7U2 P15205	GO_CC
Cluster4	photoreceptor outer segment	2	59	3	365	4.12	0.0692	G3V7U2 P15205	GO_CC
Cluster4	plasma membrane	18	59	134	365	0.83	0.891	A0A0G2JSM7 A0A0G2JUP3 A0A0G2K6P1 A0A0G2K781 B5DF63 C0JPT7 F1M614 G3V6K6 G3V7I8 G3V7U2 M0RCE9 O09175 P06686 P07150 P15205 P19804 Q6AXS5 Q923Z2	GO_CC
Cluster4	plasma membrane bounded cell projection	15	59	111	365	0.84	0.857	A0A0G2JSM7 C0JPT7 F1M614 G3V6K6 G3V7U2 G3V8V3 M0RCE9 O09175 P06686 P07150 P15205 P19804 Q4KM62 Q923Z2 Q9JHL4	GO_CC
Cluster4	plasma membrane protein complex	3	59	13	365	1.43	0.352	G3V6K6 M0RCE9 P06686	GO_CC
Cluster4	plasma membrane raft	2	59	8	365	1.55	0.38	G3V6K6 P06686	GO_CC
Cluster4	plasma membrane region	6	59	54	365	0.69	0.907	G3V6K6 G3V7I8 M0RCE9 P06686 P07150 Q923Z2	GO_CC
Cluster4	podosome	1	59	5	365	1.24	0.588	Q9JHL4	GO_CC
Cluster4	polymeric cytoskeletal fiber	6	59	41	365	0.91	0.683	A0A140TAF0 C0JPT7 D4A962 G3V7U2 P15205 Q923Z2	GO_CC
Cluster4	polytene chromosome	1	59	7	365	0.88	0.712	Q6AXS5	GO_CC
Cluster4	polytene chromosome chromocenter	1	59	3	365	2.06	0.412	Q6AXS5	GO_CC
Cluster4	polytene chromosome puff	1	59	3	365	2.06	0.412	Q6AXS5	GO_CC
Cluster4	postsynapse	9	59	45	365	1.24	0.289	A0A0G2JSM7 F1M614 G3V6K6 G3V7U2 M0RCE9 P06686 P15205 Q4KM62 Q9JHL4	GO_CC
Cluster4	postsynaptic density	7	59	32	365	1.35	0.244	A0A0G2JSM7 G3V6K6 G3V7U2 M0RCE9 P06686 P15205 Q9JHL4	GO_CC
Cluster4	postsynaptic membrane	2	59	12	365	1.03	0.605	G3V6K6 M0RCE9	GO_CC
Cluster4	postsynaptic specialization	7	59	33	365	1.31	0.272	A0A0G2JSM7 G3V6K6 G3V7U2 M0RCE9 P06686 P15205 Q9JHL4	GO_CC
Cluster4	presynapse	2	59	23	365	0.54	0.913	M0RCE9 Q9JHL4	GO_CC
Cluster4	presynaptic membrane	1	59	3	365	2.06	0.412	M0RCE9	GO_CC
Cluster4	primary dendrite	2	59	2	365	6.19	0.0258	G3V7U2 P15205	GO_CC
Cluster4	protein-containing complex	31	59	182	365	1.05	0.379	A0A0G2JSM7 A0A0G2JUP3 A0A0G2K0N9 A0A0G2K2M9 A0A0G2K781 B5DF63 C0JPT7 D3ZF26 D4A962 F1LRV9 F1M614 F1M8F6 G3V6D8 G3V6E1 G3V6K6 G3V7U2 G3V8V3 M0R6Z9 M0R9L0 M0RCE9 O35821 P01946 P06686 P07150 P15205 P30835 Q00972 Q66HC5 Q6AXS5 Q923Z2 Q9JHL4	GO_CC
Cluster4	receptor complex	1	59	6	365	1.03	0.656	G3V6K6	GO_CC
Cluster4	recycling endosome	2	59	6	365	2.06	0.251	A0A0G2K6R8 B1H264	GO_CC
Cluster4	recycling endosome membrane	1	59	2	365	3.09	0.298	A0A0G2K6R8	GO_CC
Cluster4	ribonucleoprotein complex	6	59	47	365	0.79	0.811	A0A0G2K2M9 D4A962 F1LRV9 F1M8F6 P01946 Q6AXS5	GO_CC
Cluster4	ribonucleoprotein granule	2	59	16	365	0.77	0.763	F1LRV9 F1M8F6	GO_CC
Cluster4	ribosomal subunit	1	59	7	365	0.88	0.712	P01946	GO_CC
Cluster4	ribosome	1	59	10	365	0.62	0.833	P01946	GO_CC
Cluster4	rough endoplasmic reticulum	1	59	5	365	1.24	0.588	Q7TP42	GO_CC
Cluster4	ruffle	3	59	13	365	1.43	0.352	P19804 Q923Z2 Q9JHL4	GO_CC
Cluster4	ruffle membrane	1	59	4	365	1.55	0.508	Q923Z2	GO_CC
Cluster4	sarcolemma	6	59	25	365	1.48	0.2	A0A0G2JUP3 C0JPT7 F1M614 M0RCE9 P06686 P07150	GO_CC
Cluster4	sarcomere	15	59	77	365	1.21	0.234	A0A0G2JUP3 A0A0G2K0N9 A0A140TAF0 B5DF63 C0JPT7 F1LRV9 F1M8F6 G3V6D8 G3V6E1 G3V8V3 M0R557 M0R6Z9 M0RCE9 Q63638 Q923Z2	GO_CC
Cluster4	sarcoplasm	4	59	23	365	1.08	0.527	C0JPT7 D4A2V6 G3V8V3 M0RCE9	GO_CC
Cluster4	sarcoplasmic reticulum	3	59	19	365	0.98	0.619	D4A2V6 G3V8V3 M0RCE9	GO_CC
Cluster4	sarcoplasmic reticulum membrane	1	59	10	365	0.62	0.833	D4A2V6	GO_CC
Cluster4	secretory granule	4	59	36	365	0.69	0.869	O09175 P19804 P30835 Q9JHL4	GO_CC
Cluster4	secretory granule lumen	3	59	15	365	1.24	0.448	P19804 P30835 Q9JHL4	GO_CC
Cluster4	secretory vesicle	4	59	39	365	0.63	0.908	O09175 P19804 P30835 Q9JHL4	GO_CC
Cluster4	septate junction	1	59	2	365	3.09	0.298	P06686	GO_CC
Cluster4	side of membrane	2	59	19	365	0.65	0.844	O09175 P07150	GO_CC
Cluster4	site of polarized growth	4	59	26	365	0.95	0.633	C0JPT7 G3V7U2 P15205 Q9JHL4	GO_CC
Cluster4	skeletal muscle myofibril	1	59	4	365	1.55	0.508	G3V8V3	GO_CC
Cluster4	small ribosomal subunit	1	59	4	365	1.55	0.508	P01946	GO_CC
Cluster4	smooth endoplasmic reticulum	1	59	6	365	1.03	0.656	B5DF63	GO_CC
Cluster4	sodium:potassium-exchanging ATPase complex	1	59	1	365	6.19	0.162	P06686	GO_CC
Cluster4	somatodendritic compartment	9	59	64	365	0.87	0.75	A0A0G2JSM7 C0JPT7 F1M614 G3V7U2 M0RCE9 P06686 P15205 Q4KM62 Q9JHL4	GO_CC
Cluster4	spindle	2	59	17	365	0.73	0.793	D4A962 G3V7I8	GO_CC
Cluster4	spindle microtubule	1	59	8	365	0.77	0.76	D4A962	GO_CC
Cluster4	spindle midzone	2	59	5	365	2.47	0.186	D4A962 G3V7I8	GO_CC
Cluster4	spliceosomal complex	1	59	12	365	0.52	0.884	A0A0G2K2M9	GO_CC
Cluster4	stress fiber	3	59	24	365	0.77	0.779	A0A140TAF0 F1M8F6 Q923Z2	GO_CC
Cluster4	striated muscle myosin thick filament	1	59	2	365	3.09	0.298	A0A0G2JUP3	GO_CC
Cluster4	striated muscle thin filament	3	59	13	365	1.43	0.352	A0A0G2K0N9 A0A140TAF0 Q923Z2	GO_CC
Cluster4	supramolecular complex	18	59	111	365	1	0.549	A0A0G2JUP3 A0A0G2K0N9 A0A140TAF0 B5DF63 C0JPT7 D4A962 F1LRV9 F1M8F6 G3V6D8 G3V6E1 G3V7U2 G3V8V3 M0R557 M0R6Z9 M0RCE9 P15205 Q63638 Q923Z2	GO_CC
Cluster4	supramolecular fiber	18	59	111	365	1	0.549	A0A0G2JUP3 A0A0G2K0N9 A0A140TAF0 B5DF63 C0JPT7 D4A962 F1LRV9 F1M8F6 G3V6D8 G3V6E1 G3V7U2 G3V8V3 M0R557 M0R6Z9 M0RCE9 P15205 Q63638 Q923Z2	GO_CC
Cluster4	supramolecular polymer	18	59	111	365	1	0.549	A0A0G2JUP3 A0A0G2K0N9 A0A140TAF0 B5DF63 C0JPT7 D4A962 F1LRV9 F1M8F6 G3V6D8 G3V6E1 G3V7U2 G3V8V3 M0R557 M0R6Z9 M0RCE9 P15205 Q63638 Q923Z2	GO_CC
Cluster4	synapse	10	59	68	365	0.91	0.7	A0A0G2JSM7 F1M614 G3V6K6 G3V7U2 M0RCE9 P01946 P06686 P15205 Q4KM62 Q9JHL4	GO_CC
Cluster4	synaptic membrane	2	59	17	365	0.73	0.793	G3V6K6 M0RCE9	GO_CC
Cluster4	terminal bouton	1	59	8	365	0.77	0.76	Q9JHL4	GO_CC
Cluster4	tertiary granule	1	59	4	365	1.55	0.508	Q9JHL4	GO_CC
Cluster4	tertiary granule lumen	1	59	2	365	3.09	0.298	Q9JHL4	GO_CC
Cluster4	tight junction	1	59	5	365	1.24	0.588	P06686	GO_CC
Cluster4	trans-Golgi network	1	59	8	365	0.77	0.76	C0JPT7	GO_CC
Cluster4	transferase complex	1	59	8	365	0.77	0.76	P30835	GO_CC
Cluster4	transmembrane transporter complex	2	59	9	365	1.37	0.442	M0RCE9 P06686	GO_CC
Cluster4	transporter complex	2	59	9	365	1.37	0.442	M0RCE9 P06686	GO_CC
Cluster4	tricarboxylic acid cycle enzyme complex	1	59	2	365	3.09	0.298	Q00972	GO_CC
Cluster4	troponin complex	1	59	2	365	3.09	0.298	A0A0G2K0N9	GO_CC
Cluster4	type I terminal bouton	1	59	3	365	2.06	0.412	Q9JHL4	GO_CC
Cluster4	type Ib terminal bouton	1	59	1	365	6.19	0.162	Q9JHL4	GO_CC
Cluster4	type Is terminal bouton	1	59	1	365	6.19	0.162	Q9JHL4	GO_CC
Cluster4	unconventional myosin complex	1	59	2	365	3.09	0.298	M0R6Z9	GO_CC
Cluster4	vacuole	1	59	17	365	0.36	0.954	P07150	GO_CC
Cluster4	varicosity	2	59	2	365	6.19	0.0258	G3V7U2 P15205	GO_CC
Cluster4	vesicle	12	59	85	365	0.87	0.772	A0A0G2JSM7 A0A0G2K6R8 B1H264 F1M589 G3V6K6 O09175 P01946 P06686 P07150 P19804 P30835 Q9JHL4	GO_CC
Cluster4	vesicle lumen	5	59	18	365	1.72	0.148	G3V6K6 P01946 P19804 P30835 Q9JHL4	GO_CC
Cluster4	vesicle membrane	1	59	24	365	0.26	0.988	G3V6K6	GO_CC
Cluster4	voltage-gated calcium channel complex	1	59	3	365	2.06	0.412	M0RCE9	GO_CC
Cluster5	9+2 motile cilium	1	79	8	365	0.58	0.861	D4A4W6	GO_CC
Cluster5	A band	5	79	26	365	0.89	0.701	A0A0G2JUP3 D4A8Y1 F1LRV9 F1M392 Q64578	GO_CC
Cluster5	AP-1 adaptor complex	1	79	1	365	4.62	0.216	Q32Q06	GO_CC
Cluster5	AP-type membrane coat adaptor complex	1	79	3	365	1.54	0.52	Q32Q06	GO_CC
Cluster5	ATPase complex	4	79	7	365	2.64	0.0421	A0A0G2JUF8 A0A0G2K3K2 D4A510 Q64578	GO_CC
Cluster5	ATPase dependent transmembrane transport complex	1	79	3	365	1.54	0.52	Q64578	GO_CC
Cluster5	CHRAC	1	79	1	365	4.62	0.216	A0A0G2JUF8	GO_CC
Cluster5	Cajal body	1	79	3	365	1.54	0.52	A0A0G2K2M9	GO_CC
Cluster5	DNA helicase complex	1	79	1	365	4.62	0.216	A0A0G2K3K2	GO_CC
Cluster5	FACIT collagen trimer	1	79	1	365	4.62	0.216	D3ZZT9	GO_CC
Cluster5	Golgi apparatus	7	79	39	365	0.83	0.784	D3ZVB7 E9PSJ4 F1LQ09 P97531 Q32Q06 Q66HR2 Q9JI85	GO_CC
Cluster5	Golgi apparatus subcompartment	4	79	16	365	1.16	0.469	E9PSJ4 F1LQ09 Q32Q06 Q9JI85	GO_CC
Cluster5	Golgi cis cisterna	1	79	1	365	4.62	0.216	F1LQ09	GO_CC
Cluster5	Golgi cisterna	2	79	2	365	4.62	0.0464	F1LQ09 Q9JI85	GO_CC
Cluster5	Golgi cisterna membrane	1	79	1	365	4.62	0.216	Q9JI85	GO_CC
Cluster5	Golgi lumen	1	79	3	365	1.54	0.52	D3ZVB7	GO_CC
Cluster5	Golgi medial cisterna	1	79	1	365	4.62	0.216	Q9JI85	GO_CC
Cluster5	Golgi membrane	3	79	9	365	1.54	0.305	E9PSJ4 Q32Q06 Q9JI85	GO_CC
Cluster5	Golgi stack	2	79	4	365	2.31	0.206	F1LQ09 Q9JI85	GO_CC
Cluster5	Golgi-associated vesicle	3	79	8	365	1.73	0.239	E9PSJ4 Q32Q06 Q9JI85	GO_CC
Cluster5	Golgi-associated vesicle membrane	1	79	3	365	1.54	0.52	Q32Q06	GO_CC
Cluster5	H zone	1	79	3	365	1.54	0.52	Q64578	GO_CC
Cluster5	H4 histone acetyltransferase complex	1	79	1	365	4.62	0.216	A0A0G2K3K2	GO_CC
Cluster5	H4/H2A histone acetyltransferase complex	1	79	1	365	4.62	0.216	A0A0G2K3K2	GO_CC
Cluster5	I band	12	79	54	365	1.03	0.517	A0A0G2JUP3 D3ZZ68 D4A7X7 D4A8Y1 F1LUD3 F1M1J2 F1M265 G3V8S6 P11530 Q2PS20 Q63638 Q64578	GO_CC
Cluster5	INO80-type complex	1	79	1	365	4.62	0.216	A0A0G2K3K2	GO_CC
Cluster5	ISWI-type complex	1	79	1	365	4.62	0.216	A0A0G2JUF8	GO_CC
Cluster5	Ino80 complex	1	79	1	365	4.62	0.216	A0A0G2K3K2	GO_CC
Cluster5	M band	3	79	20	365	0.69	0.847	A0A0G2JUP3 D4A8Y1 F1M392	GO_CC
Cluster5	NADH dehydrogenase complex	1	79	3	365	1.54	0.52	G3V644	GO_CC
Cluster5	NuA4 histone acetyltransferase complex	1	79	1	365	4.62	0.216	A0A0G2K3K2	GO_CC
Cluster5	P granule	1	79	4	365	1.16	0.625	P11980	GO_CC
Cluster5	PML body	2	79	4	365	2.31	0.206	A0A096MJS3 A0A0G2JXZ3	GO_CC
Cluster5	RNA polymerase II transcription regulator complex	1	79	2	365	2.31	0.386	Q32Q06	GO_CC
Cluster5	RSC-type complex	1	79	1	365	4.62	0.216	D4A510	GO_CC
Cluster5	SWI/SNF complex	1	79	1	365	4.62	0.216	D4A510	GO_CC
Cluster5	SWI/SNF superfamily-type complex	3	79	4	365	3.47	0.0332	A0A0G2JUF8 A0A0G2K3K2 D4A510	GO_CC
Cluster5	Sm-like protein family complex	2	79	4	365	2.31	0.206	D4A997 F1LNJ2	GO_CC
Cluster5	T-tubule	2	79	12	365	0.77	0.774	F1LUD3 Q5FVN1	GO_CC
Cluster5	TOR complex	1	79	1	365	4.62	0.216	D4A6C5	GO_CC
Cluster5	TORC2 complex	1	79	1	365	4.62	0.216	D4A6C5	GO_CC
Cluster5	U2 snRNP	1	79	2	365	2.31	0.386	D4A997	GO_CC
Cluster5	U2-type catalytic step 2 spliceosome	1	79	1	365	4.62	0.216	A0A0G2K2M9	GO_CC
Cluster5	U2-type spliceosomal complex	2	79	4	365	2.31	0.206	A0A0G2K2M9 D4A997	GO_CC
Cluster5	U4/U6 x U5 tri-snRNP complex	1	79	1	365	4.62	0.216	F1LNJ2	GO_CC
Cluster5	U5 snRNP	1	79	1	365	4.62	0.216	F1LNJ2	GO_CC
Cluster5	UFD1-NPL4 complex	1	79	1	365	4.62	0.216	Q9ES53	GO_CC
Cluster5	VCP-NPL4-UFD1 AAA ATPase complex	1	79	1	365	4.62	0.216	Q9ES53	GO_CC
Cluster5	Z disc	11	79	49	365	1.04	0.505	A0A0G2JUP3 D3ZZ68 D4A7X7 D4A8Y1 F1LUD3 F1M1J2 F1M265 G3V8S6 P11530 Q2PS20 Q63638	GO_CC
Cluster5	acetyltransferase complex	1	79	1	365	4.62	0.216	A0A0G2K3K2	GO_CC
Cluster5	acrosomal vesicle	2	79	7	365	1.32	0.469	D4A4W6 E9PSJ4	GO_CC
Cluster5	actin cytoskeleton	16	79	70	365	1.06	0.448	A0A0G2JUP3 A0A0G2K0Q7 A0A0G2K161 A0A0G2K3K2 A0A0G2K7I4 D3ZHA0 D3ZZ68 D4A7X7 D4A8Y1 F1LRV9 F1LWK7 F1M155 F1M1J2 F1M265 F1M392 G3V6E1	GO_CC
Cluster5	actin filament	4	79	20	365	0.92	0.663	A0A0G2K3K2 A0A0G2K7I4 D3ZHA0 F1M265	GO_CC
Cluster5	actin filament bundle	6	79	26	365	1.07	0.509	A0A0G2K0Q7 A0A0G2K3K2 D4A7X7 F1LWK7 F1M265 F1M392	GO_CC
Cluster5	actin-based cell projection	3	79	13	365	1.07	0.56	D4A7X7 F1M265 P11530	GO_CC
Cluster5	actomyosin	6	79	25	365	1.11	0.465	A0A0G2K0Q7 A0A0G2K3K2 D4A7X7 F1LWK7 F1M265 F1M392	GO_CC
Cluster5	adherens junction	2	79	25	365	0.37	0.985	A0A0G2K3K2 D4ABA9	GO_CC
Cluster5	anchoring collagen complex	1	79	1	365	4.62	0.216	D3ZZT9	GO_CC
Cluster5	anchoring junction	2	79	25	365	0.37	0.985	A0A0G2K3K2 D4ABA9	GO_CC
Cluster5	aster	1	79	2	365	2.31	0.386	Q66HR2	GO_CC
Cluster5	astral microtubule	1	79	2	365	2.31	0.386	Q66HR2	GO_CC
Cluster5	asymmetric synapse	9	79	32	365	1.3	0.234	A0A0G2K161 A0A0G2K3K2 F1LRZ7 F1LST4 F1LUE2 F1LWK7 P11730 Q9ET45 Q9JK11	GO_CC
Cluster5	axolemma	1	79	3	365	1.54	0.52	F1LST4	GO_CC
Cluster5	axon	12	79	57	365	0.97	0.607	A0A0G2K3K2 D4A7X7 E9PSJ4 F1LRZ7 F1LST4 F1LUE2 F1M265 P02688 P11730 P50411 Q66HR2 Q9JK11	GO_CC
Cluster5	axon cytoplasm	2	79	4	365	2.31	0.206	F1LUE2 P11730	GO_CC
Cluster5	axon initial segment	1	79	6	365	0.77	0.771	E9PSJ4	GO_CC
Cluster5	axon terminus	1	79	12	365	0.39	0.949	E9PSJ4	GO_CC
Cluster5	axonal growth cone	4	79	8	365	2.31	0.0704	D4A7X7 F1LST4 F1M265 Q66HR2	GO_CC
Cluster5	axoneme	1	79	3	365	1.54	0.52	F1LST4	GO_CC
Cluster5	basal part of cell	1	79	12	365	0.39	0.949	F1LWK7	GO_CC
Cluster5	basal plasma membrane	1	79	8	365	0.58	0.861	F1LWK7	GO_CC
Cluster5	basolateral plasma membrane	1	79	19	365	0.24	0.992	F1LWK7	GO_CC
Cluster5	beta-heterochromatin	1	79	1	365	4.62	0.216	A0A0G2JXZ3	GO_CC
Cluster5	bleb	1	79	4	365	1.16	0.625	A0A0G2JZ38	GO_CC
Cluster5	bounding membrane of organelle	11	79	53	365	0.96	0.629	D4A6C5 E9PSJ4 F1LUE2 P11730 P62986 Q2PS20 Q32Q06 Q5FVN1 Q64578 Q9ET45 Q9JI85	GO_CC
Cluster5	brahma complex	2	79	2	365	4.62	0.0464	A0A0G2K3K2 D4A510	GO_CC
Cluster5	calcium channel complex	1	79	6	365	0.77	0.771	Q64578	GO_CC
Cluster5	calcium ion-transporting ATPase complex	1	79	2	365	2.31	0.386	Q64578	GO_CC
Cluster5	catalytic complex	11	79	38	365	1.34	0.171	A0A0G2JUF8 A0A0G2K2M9 A0A0G2K3K2 B2RYD7 D4A510 D4A9L2 F1LNJ2 G3V644 P50411 Q64578 Q9ES53	GO_CC
Cluster5	catalytic step 2 spliceosome	3	79	10	365	1.39	0.372	A0A0G2K2M9 D4A9L2 F1LNJ2	GO_CC
Cluster5	cation channel complex	1	79	7	365	0.66	0.822	Q64578	GO_CC
Cluster5	cation-transporting ATPase complex	1	79	3	365	1.54	0.52	Q64578	GO_CC
Cluster5	cell body	9	79	48	365	0.87	0.757	D4A7X7 E9PSJ4 F1LRZ7 F1LST4 F1LUE2 F1M265 P02688 Q5RKG9 Q9JK11	GO_CC
Cluster5	cell cortex	4	79	34	365	0.54	0.962	A0A0G2K161 A0A0G2K3K2 P97531 Q66HR2	GO_CC
Cluster5	cell cortex region	1	79	8	365	0.58	0.861	A0A0G2K161	GO_CC
Cluster5	cell division site	2	79	4	365	2.31	0.206	A0A0G2K0Q7 F1M155	GO_CC
Cluster5	cell junction	9	79	47	365	0.88	0.732	A0A0G2JUP3 A0A0G2JZ38 A0A0G2K0Q7 A0A0G2K161 A0A0G2K3K2 D3ZZ68 D4ABA9 F1LRV9 P11530	GO_CC
Cluster5	cell leading edge	7	79	38	365	0.85	0.758	A0A0G2K0Q7 A0A0G2K3K2 D4A6C5 D4A7X7 F1LST4 F1LWK7 F1M265	GO_CC
Cluster5	cell periphery	29	79	143	365	0.94	0.737	A0A096MJS3 A0A0G2JUP3 A0A0G2K0Q7 A0A0G2K161 A0A0G2K3K2 D3ZHA0 D4A6C5 F1LP05 F1LST4 F1LUD3 F1LUE2 F1LWK7 F1M155 F1M265 P02688 P11530 P11730 P11980 P62986 P63301 P97531 Q2PS20 Q32Q06 Q5FVN1 Q64578 Q66HR2 Q6P792 Q9JI85 Q9JK11	GO_CC
Cluster5	cell projection	21	79	113	365	0.86	0.862	A0A0G2JZ38 A0A0G2K0Q7 A0A0G2K3K2 D3ZPN3 D4A4W6 D4A6C5 D4A7X7 E9PSJ4 F1LRZ7 F1LST4 F1LUE2 F1LWK7 F1M265 P02688 P11530 P11730 P50411 Q5RKG9 Q66HR2 Q9ET45 Q9JK11	GO_CC
Cluster5	cell projection membrane	3	79	17	365	0.82	0.752	F1LST4 P11530 Q66HR2	GO_CC
Cluster5	cell surface	1	79	22	365	0.21	0.996	P11530	GO_CC
Cluster5	cell-cell contact zone	4	79	14	365	1.32	0.358	A0A0G2JUP3 A0A0G2JZ38 D4ABA9 F1LRV9	GO_CC
Cluster5	cell-cell junction	5	79	28	365	0.83	0.766	A0A0G2JUP3 A0A0G2JZ38 A0A0G2K0Q7 D4ABA9 F1LRV9	GO_CC
Cluster5	cell-substrate junction	2	79	21	365	0.44	0.963	A0A0G2K3K2 P11530	GO_CC
Cluster5	centrosome	3	79	20	365	0.69	0.847	D4ABT8 P13084 Q66HR2	GO_CC
Cluster5	chromatin	6	79	20	365	1.39	0.248	A0A0G2JUF8 A0A0G2JWK2 A0A0G2JXZ3 A0A0G2K2M9 A0A0G2K3K2 D4A510	GO_CC
Cluster5	chromocenter	1	79	4	365	1.16	0.625	A0A0G2JXZ3	GO_CC
Cluster5	chromosomal region	4	79	17	365	1.09	0.522	A0A0G2JXZ3 D3ZTT7 D4ABT8 Q66HR2	GO_CC
Cluster5	chromosome	10	79	36	365	1.28	0.229	A0A0G2JUF8 A0A0G2JWK2 A0A0G2JXZ3 A0A0G2K2M9 A0A0G2K3K2 D3ZTT7 D4A510 D4A8Y1 D4ABT8 Q66HR2	GO_CC
Cluster5	chromosome, centromeric region	3	79	10	365	1.39	0.372	A0A0G2JXZ3 D4ABT8 Q66HR2	GO_CC
Cluster5	chromosome, telomeric region	2	79	5	365	1.85	0.296	A0A0G2JXZ3 D3ZTT7	GO_CC
Cluster5	ciliary base	1	79	2	365	2.31	0.386	D3ZPN3	GO_CC
Cluster5	ciliary plasm	1	79	3	365	1.54	0.52	F1LST4	GO_CC
Cluster5	cilium	4	79	22	365	0.84	0.741	D3ZPN3 D4A4W6 F1LST4 Q66HR2	GO_CC
Cluster5	cis-Golgi network	1	79	2	365	2.31	0.386	Q9JI85	GO_CC
Cluster5	clathrin adaptor complex	1	79	2	365	2.31	0.386	Q32Q06	GO_CC
Cluster5	clathrin coat	1	79	2	365	2.31	0.386	Q32Q06	GO_CC
Cluster5	clathrin coat of trans-Golgi network vesicle	1	79	1	365	4.62	0.216	Q32Q06	GO_CC
Cluster5	clathrin vesicle coat	1	79	2	365	2.31	0.386	Q32Q06	GO_CC
Cluster5	clathrin-coated vesicle	2	79	5	365	1.85	0.296	E9PSJ4 Q32Q06	GO_CC
Cluster5	clathrin-coated vesicle membrane	1	79	3	365	1.54	0.52	Q32Q06	GO_CC
Cluster5	cleavage furrow	2	79	4	365	2.31	0.206	A0A0G2K0Q7 F1M155	GO_CC
Cluster5	coated membrane	1	79	4	365	1.16	0.625	Q32Q06	GO_CC
Cluster5	coated vesicle	2	79	8	365	1.16	0.546	E9PSJ4 Q32Q06	GO_CC
Cluster5	coated vesicle membrane	1	79	5	365	0.92	0.707	Q32Q06	GO_CC
Cluster5	collagen trimer	1	79	1	365	4.62	0.216	D3ZZT9	GO_CC
Cluster5	collagen type XIV trimer	1	79	1	365	4.62	0.216	D3ZZT9	GO_CC
Cluster5	collagen-containing extracellular matrix	1	79	10	365	0.46	0.916	D3ZZT9	GO_CC
Cluster5	compact myelin	1	79	1	365	4.62	0.216	P02688	GO_CC
Cluster5	condensed chromosome	4	79	5	365	3.7	0.00861	A0A0G2JUF8 A0A0G2JXZ3 D3ZTT7 D4A8Y1	GO_CC
Cluster5	condensed chromosome, centromeric region	1	79	2	365	2.31	0.386	A0A0G2JXZ3	GO_CC
Cluster5	condensed nuclear chromosome	3	79	3	365	4.62	0.00984	A0A0G2JXZ3 D3ZTT7 D4A8Y1	GO_CC
Cluster5	contractile actin filament bundle	6	79	24	365	1.16	0.422	A0A0G2K0Q7 A0A0G2K3K2 D4A7X7 F1LWK7 F1M265 F1M392	GO_CC
Cluster5	contractile fiber	21	79	88	365	1.1	0.329	A0A0G2JUP3 A0A0G2K3K2 D3ZHA0 D3ZZ68 D4A7X7 D4A8Y1 F1LRV9 F1LUD3 F1LWK7 F1M155 F1M1J2 F1M265 F1M392 G3V6E1 G3V8S6 P11530 P50411 Q2PS20 Q63638 Q64578 Q6AXS3	GO_CC
Cluster5	cortical cytoskeleton	3	79	15	365	0.92	0.666	A0A0G2K161 A0A0G2K3K2 Q66HR2	GO_CC
Cluster5	cortical microtubule cytoskeleton	1	79	2	365	2.31	0.386	Q66HR2	GO_CC
Cluster5	costamere	4	79	12	365	1.54	0.248	D3ZHA0 F1LUD3 F1M155 P11530	GO_CC
Cluster5	cytoplasm	65	79	318	365	0.94	0.946	A0A0G2JUP3 A0A0G2JWK2 A0A0G2JXZ3 A0A0G2JZ38 A0A0G2K0Q7 A0A0G2K161 A0A0G2K3K2 A2VD12 B1WC16 B2GV22 B2RYD7 D3ZHA0 D3ZPN3 D3ZU20 D3ZVB7 D3ZZ68 D3ZZT9 D4A4W6 D4A6C5 D4A7X7 D4A8Y1 D4A9L2 E9PSJ4 E9PT22 F1LP05 F1LQ09 F1LRV9 F1LRZ7 F1LST4 F1LUD3 F1LUE2 F1LWK7 F1M155 F1M1J2 F1M265 F1M392 G3V644 G3V6E1 G3V8L3 G3V8S6 P02688 P11530 P11730 P11980 P13084 P50411 P62986 P63301 P63326 P97531 Q02356 Q2PS20 Q32Q06 …	GO_CC
Cluster5	cytoplasmic microtubule	1	79	4	365	1.16	0.625	Q66HR2	GO_CC
Cluster5	cytoplasmic region	7	79	43	365	0.75	0.868	A0A0G2K161 A0A0G2K3K2 F1LST4 F1LUE2 P11730 P97531 Q66HR2	GO_CC
Cluster5	cytoplasmic ribonucleoprotein granule	4	79	15	365	1.23	0.414	A0A0G2K3K2 F1LRV9 F1LST4 P11980	GO_CC
Cluster5	cytoplasmic side of endoplasmic reticulum membrane	1	79	1	365	4.62	0.216	P62986	GO_CC
Cluster5	cytoplasmic side of membrane	4	79	12	365	1.54	0.248	A0A0G2K161 F1LST4 P62986 Q64578	GO_CC
Cluster5	cytoplasmic side of plasma membrane	3	79	11	365	1.26	0.438	A0A0G2K161 F1LST4 Q64578	GO_CC
Cluster5	cytoplasmic vesicle	12	79	81	365	0.68	0.971	D4A4W6 D4A6C5 E9PSJ4 F1LUD3 F1LUE2 P11730 P11980 P62986 Q32Q06 Q5FVN1 Q64578 Q9JI85	GO_CC
Cluster5	cytoplasmic vesicle lumen	1	79	17	365	0.27	0.986	P11980	GO_CC
Cluster5	cytoplasmic vesicle membrane	6	79	19	365	1.46	0.208	F1LUD3 F1LUE2 P11730 P62986 Q32Q06 Q5FVN1	GO_CC
Cluster5	cytoskeleton	26	79	120	365	1	0.547	A0A0G2JUP3 A0A0G2JZ38 A0A0G2K0Q7 A0A0G2K161 A0A0G2K3K2 A0A0G2K7I4 D3ZHA0 D3ZZ68 D4A7X7 D4A8Y1 D4ABT8 E9PSJ4 F1LRV9 F1LRZ7 F1LST4 F1LUE2 F1LWK7 F1M155 F1M1J2 F1M265 F1M392 G3V6E1 G3V8L3 P13084 P97531 Q66HR2	GO_CC
Cluster5	cytosol	34	79	184	365	0.85	0.946	A0A0G2JUP3 A0A0G2JWK2 A0A0G2JZ38 A0A0G2K0Q7 A0A0G2K161 A0A0G2K3K2 A2VD12 D3ZHA0 D3ZZ68 D4A6C5 D4A8Y1 E9PSJ4 F1LST4 F1LUD3 F1LUE2 F1M155 F1M1J2 F1M265 G3V6E1 G3V8L3 P11730 P11980 P13084 P62986 P63326 P97531 Q02356 Q32Q06 Q5FVN1 Q5RKG9 Q66HR2 Q6P792 Q9JI85 Q9JID1	GO_CC
Cluster5	cytosolic large ribosomal subunit	1	79	3	365	1.54	0.52	P62986	GO_CC
Cluster5	cytosolic ribosome	2	79	6	365	1.54	0.385	P62986 P63326	GO_CC
Cluster5	cytosolic small ribosomal subunit	1	79	3	365	1.54	0.52	P63326	GO_CC
Cluster5	dendrite	7	79	51	365	0.63	0.957	F1LST4 F1LUE2 P11730 P50411 Q5RKG9 Q9ET45 Q9JK11	GO_CC
Cluster5	dendrite terminus	1	79	2	365	2.31	0.386	Q9JK11	GO_CC
Cluster5	dendritic growth cone	1	79	2	365	2.31	0.386	Q9JK11	GO_CC
Cluster5	dendritic spine	2	79	17	365	0.54	0.915	F1LST4 P50411	GO_CC
Cluster5	dendritic tree	7	79	51	365	0.63	0.957	F1LST4 F1LUE2 P11730 P50411 Q5RKG9 Q9ET45 Q9JK11	GO_CC
Cluster5	dense body	1	79	1	365	4.62	0.216	A0A0G2K3K2	GO_CC
Cluster5	distal axon	7	79	36	365	0.9	0.701	D4A7X7 E9PSJ4 F1LST4 F1M265 P50411 Q66HR2 Q9JK11	GO_CC
Cluster5	dystrophin-associated glycoprotein complex	1	79	2	365	2.31	0.386	P11530	GO_CC
Cluster5	early endosome	2	79	13	365	0.71	0.812	D4A6C5 Q9JI85	GO_CC
Cluster5	endocytic vesicle	3	79	18	365	0.77	0.788	F1LUE2 P11730 P62986	GO_CC
Cluster5	endocytic vesicle membrane	3	79	7	365	1.98	0.176	F1LUE2 P11730 P62986	GO_CC
Cluster5	endomembrane system	25	79	136	365	0.85	0.904	A0A096MJS3 B2GV22 B2RYD7 D3ZTT7 D3ZVB7 D3ZZT9 D4A4W6 D4A6C5 E9PSJ4 F1LQ09 G3V8L3 G3V8S6 P11980 P62986 P97531 Q2PS20 Q32Q06 Q5FVN1 Q62733 Q64578 Q66HR2 Q9ES53 Q9ET45 Q9JI85 Q9JK11	GO_CC
Cluster5	endopeptidase complex	1	79	1	365	4.62	0.216	Q9ES53	GO_CC
Cluster5	endoplasmic reticulum	13	79	58	365	1.04	0.498	B2GV22 B2RYD7 D3ZZT9 F1LQ09 G3V8S6 P62986 Q2PS20 Q5FVN1 Q64578 Q9ES53 Q9ET45 Q9JI85 Q9JK11	GO_CC
Cluster5	endoplasmic reticulum lumen	2	79	12	365	0.77	0.774	D3ZZT9 G3V8S6	GO_CC
Cluster5	endoplasmic reticulum membrane	8	79	28	365	1.32	0.24	B2GV22 B2RYD7 F1LQ09 P62986 Q2PS20 Q64578 Q9ES53 Q9JK11	GO_CC
Cluster5	endoplasmic reticulum subcompartment	8	79	28	365	1.32	0.24	B2GV22 B2RYD7 F1LQ09 P62986 Q2PS20 Q64578 Q9ES53 Q9JK11	GO_CC
Cluster5	endoplasmic reticulum tubular network	2	79	4	365	2.31	0.206	F1LQ09 Q9JK11	GO_CC
Cluster5	endoplasmic reticulum tubular network membrane	2	79	2	365	4.62	0.0464	F1LQ09 Q9JK11	GO_CC
Cluster5	endosome	3	79	24	365	0.58	0.925	D4A6C5 P62986 Q9JI85	GO_CC
Cluster5	endosome membrane	2	79	11	365	0.84	0.728	D4A6C5 P62986	GO_CC
Cluster5	envelope	11	79	43	365	1.18	0.311	A0A096MJS3 D3ZTT7 F1LP05 G3V644 G3V8L3 P62986 Q62733 Q64578 Q9ET45 Q9JI85 Q9JK11	GO_CC
Cluster5	extracellular matrix	1	79	17	365	0.27	0.986	D3ZZT9	GO_CC
Cluster5	extracellular region	9	79	66	365	0.63	0.976	A0A0G2JUP3 D3ZVB7 D3ZZT9 D4A8Y1 F1LRA5 F1LST4 P11980 Q9JI85 Q9QX79	GO_CC
Cluster5	extracellular space	4	79	32	365	0.58	0.946	A0A0G2JUP3 D3ZVB7 F1LRA5 Q9JI85	GO_CC
Cluster5	extrinsic component of Golgi membrane	1	79	1	365	4.62	0.216	Q9JI85	GO_CC
Cluster5	extrinsic component of membrane	2	79	12	365	0.77	0.774	Q64578 Q9JI85	GO_CC
Cluster5	extrinsic component of organelle membrane	1	79	3	365	1.54	0.52	Q9JI85	GO_CC
Cluster5	extrinsic component of plasma membrane	1	79	7	365	0.66	0.822	Q64578	GO_CC
Cluster5	fascia adherens	1	79	2	365	2.31	0.386	D4ABA9	GO_CC
Cluster5	female germ cell nucleus	1	79	2	365	2.31	0.386	A0A0G2JXZ3	GO_CC
Cluster5	ficolin-1-rich granule	2	79	15	365	0.62	0.873	P11980 Q5FVN1	GO_CC
Cluster5	ficolin-1-rich granule lumen	1	79	13	365	0.36	0.96	P11980	GO_CC
Cluster5	ficolin-1-rich granule membrane	1	79	2	365	2.31	0.386	Q5FVN1	GO_CC
Cluster5	filopodium	3	79	10	365	1.39	0.372	D4A7X7 F1M265 P11530	GO_CC
Cluster5	filopodium membrane	1	79	1	365	4.62	0.216	P11530	GO_CC
Cluster5	focal adhesion	1	79	15	365	0.31	0.976	A0A0G2K3K2	GO_CC
Cluster5	germ cell nucleus	1	79	3	365	1.54	0.52	A0A0G2JXZ3	GO_CC
Cluster5	germ plasm	1	79	4	365	1.16	0.625	P11980	GO_CC
Cluster5	germinal vesicle	1	79	2	365	2.31	0.386	A0A0G2JXZ3	GO_CC
Cluster5	glial cell projection	1	79	1	365	4.62	0.216	F1LST4	GO_CC
Cluster5	glycoprotein complex	1	79	2	365	2.31	0.386	P11530	GO_CC
Cluster5	granular component	1	79	1	365	4.62	0.216	P13084	GO_CC
Cluster5	growth cone	6	79	26	365	1.07	0.509	D4A7X7 F1LST4 F1M265 P50411 Q66HR2 Q9JK11	GO_CC
Cluster5	heterochromatin	3	79	11	365	1.26	0.438	A0A0G2JUF8 A0A0G2JWK2 A0A0G2JXZ3	GO_CC
Cluster5	histone acetyltransferase complex	1	79	1	365	4.62	0.216	A0A0G2K3K2	GO_CC
Cluster5	inclusion body	2	79	8	365	1.16	0.546	F1LRZ7 F1LST4	GO_CC
Cluster5	inner mitochondrial membrane protein complex	2	79	6	365	1.54	0.385	F1LP05 G3V644	GO_CC
Cluster5	integral component of membrane	5	79	39	365	0.59	0.954	F1LQ09 Q5FVN1 Q64578 Q9ET45 Q9JK11	GO_CC
Cluster5	integral component of mitochondrial membrane	1	79	2	365	2.31	0.386	Q9ET45	GO_CC
Cluster5	integral component of mitochondrial outer membrane	1	79	2	365	2.31	0.386	Q9ET45	GO_CC
Cluster5	integral component of organelle membrane	1	79	2	365	2.31	0.386	Q9ET45	GO_CC
Cluster5	integral component of plasma membrane	1	79	19	365	0.24	0.992	Q5FVN1	GO_CC
Cluster5	intercalated disc	4	79	14	365	1.32	0.358	A0A0G2JUP3 A0A0G2JZ38 D4ABA9 F1LRV9	GO_CC
Cluster5	intermediate filament	2	79	6	365	1.54	0.385	F1LRZ7 G3V8L3	GO_CC
Cluster5	intermediate filament cytoskeleton	2	79	7	365	1.32	0.469	F1LRZ7 G3V8L3	GO_CC
Cluster5	internode region of axon	1	79	1	365	4.62	0.216	P02688	GO_CC
Cluster5	interstitial matrix	1	79	1	365	4.62	0.216	D3ZZT9	GO_CC
Cluster5	intracellular anatomical structure	76	79	348	365	1.01	0.478	A0A096MJS3 A0A0G2JUF8 A0A0G2JUP3 A0A0G2JWK2 A0A0G2JXZ3 A0A0G2JZ38 A0A0G2K0Q7 A0A0G2K161 A0A0G2K2M9 A0A0G2K3K2 A0A0G2K7I4 A2VD12 B1WC16 B2GV22 B2RYD7 D3ZHA0 D3ZPN3 D3ZTT7 D3ZU20 D3ZVB7 D3ZZ68 D3ZZT9 D4A4W6 D4A510 D4A6C5 D4A720 D4A7X7 D4A8Y1 D4A997 D4A9L2 D4ABT8 E9PSJ4 E9PT22 F1LNJ2 F1LP05 F1LQ09 F1LRV9 F1LRZ7 F1LST4 F1LUD3 F1LUE2 F1LWK7 F1M155 F1M1J2 F1M265 F1M392 G3V644 G3V6E1 G3V8L3 G3V8S6 P0268…	GO_CC
Cluster5	intracellular membrane-bounded organelle	59	79	251	365	1.09	0.125	A0A096MJS3 A0A0G2JUF8 A0A0G2JUP3 A0A0G2JWK2 A0A0G2JXZ3 A0A0G2JZ38 A0A0G2K2M9 A0A0G2K3K2 A2VD12 B1WC16 B2GV22 B2RYD7 D3ZPN3 D3ZTT7 D3ZVB7 D3ZZ68 D3ZZT9 D4A4W6 D4A510 D4A720 D4A7X7 D4A8Y1 D4A997 D4A9L2 D4ABT8 E9PSJ4 F1LNJ2 F1LP05 F1LQ09 F1LRZ7 F1LST4 F1LUE2 F1M155 F1M265 G3V644 G3V8L3 G3V8S6 P02688 P11530 P11730 P11980 P13084 P62986 P63326 P97531 Q2PS20 Q32Q06 Q5FVN1 Q62733 Q63638 Q64578 Q66HR2 Q6A…	GO_CC
Cluster5	intracellular non-membrane-bounded organelle	43	79	186	365	1.07	0.284	A0A0G2JUF8 A0A0G2JUP3 A0A0G2JWK2 A0A0G2JXZ3 A0A0G2JZ38 A0A0G2K0Q7 A0A0G2K161 A0A0G2K2M9 A0A0G2K3K2 A0A0G2K7I4 D3ZHA0 D3ZTT7 D3ZZ68 D4A510 D4A7X7 D4A8Y1 D4ABT8 E9PSJ4 F1LRV9 F1LRZ7 F1LST4 F1LUD3 F1LUE2 F1LWK7 F1M155 F1M1J2 F1M265 F1M392 G3V6E1 G3V8L3 G3V8S6 P11530 P11980 P13084 P50411 P62986 P63326 P97531 Q2PS20 Q63638 Q64578 Q66HR2 Q6AXS3	GO_CC
Cluster5	intracellular organelle	71	79	324	365	1.01	0.452	A0A096MJS3 A0A0G2JUF8 A0A0G2JUP3 A0A0G2JWK2 A0A0G2JXZ3 A0A0G2JZ38 A0A0G2K0Q7 A0A0G2K161 A0A0G2K2M9 A0A0G2K3K2 A0A0G2K7I4 A2VD12 B1WC16 B2GV22 B2RYD7 D3ZHA0 D3ZPN3 D3ZTT7 D3ZVB7 D3ZZ68 D3ZZT9 D4A4W6 D4A510 D4A6C5 D4A720 D4A7X7 D4A8Y1 D4A997 D4A9L2 D4ABT8 E9PSJ4 F1LNJ2 F1LP05 F1LQ09 F1LRV9 F1LRZ7 F1LST4 F1LUD3 F1LUE2 F1LWK7 F1M155 F1M1J2 F1M265 F1M392 G3V644 G3V6E1 G3V8L3 G3V8S6 P02688 P11530 P1173…	GO_CC
Cluster5	intracellular organelle lumen	34	79	143	365	1.1	0.253	A0A096MJS3 A0A0G2JUF8 A0A0G2JUP3 A0A0G2JWK2 A0A0G2JXZ3 A0A0G2K2M9 A0A0G2K3K2 B1WC16 D3ZTT7 D3ZVB7 D3ZZ68 D3ZZT9 D4A510 D4A720 D4A8Y1 D4A997 D4A9L2 D4ABT8 F1LNJ2 F1LST4 F1LUE2 G3V644 G3V8L3 G3V8S6 P11730 P11980 P13084 P62986 P63326 P97531 Q64578 Q6AXS3 Q9ES53 Q9ET45	GO_CC
Cluster5	intracellular vesicle	12	79	81	365	0.68	0.971	D4A4W6 D4A6C5 E9PSJ4 F1LUD3 F1LUE2 P11730 P11980 P62986 Q32Q06 Q5FVN1 Q64578 Q9JI85	GO_CC
Cluster5	intrinsic component of membrane	6	79	41	365	0.68	0.918	D3ZTT7 F1LQ09 Q5FVN1 Q64578 Q9ET45 Q9JK11	GO_CC
Cluster5	intrinsic component of mitochondrial membrane	1	79	2	365	2.31	0.386	Q9ET45	GO_CC
Cluster5	intrinsic component of organelle membrane	1	79	2	365	2.31	0.386	Q9ET45	GO_CC
Cluster5	intrinsic component of plasma membrane	1	79	20	365	0.23	0.993	Q5FVN1	GO_CC
Cluster5	ion channel complex	1	79	7	365	0.66	0.822	Q64578	GO_CC
Cluster5	junctional membrane complex	1	79	2	365	2.31	0.386	Q2PS20	GO_CC
Cluster5	junctional sarcoplasmic reticulum membrane	1	79	3	365	1.54	0.52	Q2PS20	GO_CC
Cluster5	kinetochore	2	79	8	365	1.16	0.546	D4ABT8 Q66HR2	GO_CC
Cluster5	lamellipodium	3	79	16	365	0.87	0.711	A0A0G2K0Q7 A0A0G2K3K2 F1LWK7	GO_CC
Cluster5	lamin filament	1	79	1	365	4.62	0.216	G3V8L3	GO_CC
Cluster5	large ribosomal subunit	2	79	4	365	2.31	0.206	P13084 P62986	GO_CC
Cluster5	leading edge membrane	1	79	12	365	0.39	0.949	F1LST4	GO_CC
Cluster5	longitudinal sarcoplasmic reticulum	1	79	2	365	2.31	0.386	Q64578	GO_CC
Cluster5	lumenal side of Golgi membrane	1	79	1	365	4.62	0.216	Q9JI85	GO_CC
Cluster5	lumenal side of membrane	1	79	1	365	4.62	0.216	Q9JI85	GO_CC
Cluster5	lysosomal lumen	1	79	3	365	1.54	0.52	D3ZVB7	GO_CC
Cluster5	lysosomal membrane	1	79	5	365	0.92	0.707	Q32Q06	GO_CC
Cluster5	lysosome	3	79	15	365	0.92	0.666	D3ZVB7 P97531 Q32Q06	GO_CC
Cluster5	lytic vacuole	3	79	15	365	0.92	0.666	D3ZVB7 P97531 Q32Q06	GO_CC
Cluster5	lytic vacuole membrane	1	79	5	365	0.92	0.707	Q32Q06	GO_CC
Cluster5	main axon	3	79	10	365	1.39	0.372	E9PSJ4 F1LST4 P02688	GO_CC
Cluster5	membrane	38	79	180	365	0.98	0.644	A0A096MJS3 A0A0G2JUP3 A0A0G2K0Q7 A0A0G2K161 A0A0G2K3K2 B2GV22 B2RYD7 D3ZHA0 D3ZTT7 D4A6C5 E9PSJ4 F1LP05 F1LQ09 F1LST4 F1LUD3 F1LUE2 F1LWK7 F1M155 F1M265 G3V644 G3V8L3 P11530 P11730 P11980 P62986 P63301 P97531 Q2PS20 Q32Q06 Q5FVN1 Q62733 Q64578 Q66HR2 Q6P792 Q9ES53 Q9ET45 Q9JI85 Q9JK11	GO_CC
Cluster5	membrane coat	1	79	4	365	1.16	0.625	Q32Q06	GO_CC
Cluster5	membrane microdomain	4	79	18	365	1.03	0.572	A0A0G2K3K2 F1LP05 F1LST4 P11530	GO_CC
Cluster5	membrane protein complex	8	79	29	365	1.27	0.274	B2RYD7 D3ZTT7 F1LP05 G3V644 P11530 Q32Q06 Q64578 Q9ES53	GO_CC
Cluster5	membrane raft	4	79	18	365	1.03	0.572	A0A0G2K3K2 F1LP05 F1LST4 P11530	GO_CC
Cluster5	membrane-bounded organelle	61	79	274	365	1.03	0.367	A0A096MJS3 A0A0G2JUF8 A0A0G2JUP3 A0A0G2JWK2 A0A0G2JXZ3 A0A0G2JZ38 A0A0G2K2M9 A0A0G2K3K2 A2VD12 B1WC16 B2GV22 B2RYD7 D3ZPN3 D3ZTT7 D3ZVB7 D3ZZ68 D3ZZT9 D4A4W6 D4A510 D4A6C5 D4A720 D4A7X7 D4A8Y1 D4A997 D4A9L2 D4ABT8 E9PSJ4 F1LNJ2 F1LP05 F1LQ09 F1LRZ7 F1LST4 F1LUD3 F1LUE2 F1M155 F1M265 G3V644 G3V8L3 G3V8S6 P02688 P11530 P11730 P11980 P13084 P62986 P63326 P97531 Q2PS20 Q32Q06 Q5FVN1 Q62733 Q63638 Q64…	GO_CC
Cluster5	membrane-enclosed lumen	34	79	143	365	1.1	0.253	A0A096MJS3 A0A0G2JUF8 A0A0G2JUP3 A0A0G2JWK2 A0A0G2JXZ3 A0A0G2K2M9 A0A0G2K3K2 B1WC16 D3ZTT7 D3ZVB7 D3ZZ68 D3ZZT9 D4A510 D4A720 D4A8Y1 D4A997 D4A9L2 D4ABT8 F1LNJ2 F1LST4 F1LUE2 G3V644 G3V8L3 G3V8S6 P11730 P11980 P13084 P62986 P63326 P97531 Q64578 Q6AXS3 Q9ES53 Q9ET45	GO_CC
Cluster5	microtubule	5	79	15	365	1.54	0.205	D4ABT8 F1LST4 F1M155 P97531 Q66HR2	GO_CC
Cluster5	microtubule associated complex	2	79	10	365	0.92	0.675	F1LST4 Q66HR2	GO_CC
Cluster5	microtubule cytoskeleton	8	79	42	365	0.88	0.731	D4ABT8 E9PSJ4 F1LST4 F1LUE2 F1M155 P13084 P97531 Q66HR2	GO_CC
Cluster5	microtubule end	2	79	6	365	1.54	0.385	F1M155 Q66HR2	GO_CC
Cluster5	microtubule minus-end	1	79	1	365	4.62	0.216	F1M155	GO_CC
Cluster5	microtubule organizing center	4	79	24	365	0.77	0.804	D4ABT8 E9PSJ4 P13084 Q66HR2	GO_CC
Cluster5	microtubule organizing center attachment site	1	79	1	365	4.62	0.216	D3ZTT7	GO_CC
Cluster5	microtubule plus-end	1	79	5	365	0.92	0.707	Q66HR2	GO_CC
Cluster5	midbody	2	79	8	365	1.16	0.546	D4ABT8 F1M155	GO_CC
Cluster5	mitochondrial envelope	4	79	19	365	0.97	0.619	F1LP05 G3V644 P62986 Q9ET45	GO_CC
Cluster5	mitochondrial inner membrane	2	79	8	365	1.16	0.546	F1LP05 G3V644	GO_CC
Cluster5	mitochondrial membrane	4	79	17	365	1.09	0.522	F1LP05 G3V644 P62986 Q9ET45	GO_CC
Cluster5	mitochondrial outer membrane	2	79	9	365	1.03	0.615	P62986 Q9ET45	GO_CC
Cluster5	mitochondrial protein-containing complex	2	79	8	365	1.16	0.546	F1LP05 G3V644	GO_CC
Cluster5	mitochondrial respirasome	1	79	5	365	0.92	0.707	G3V644	GO_CC
Cluster5	mitochondrial respiratory chain complex I	1	79	3	365	1.54	0.52	G3V644	GO_CC
Cluster5	mitochondrion	7	79	40	365	0.81	0.808	B1WC16 D4A4W6 F1LP05 F1LST4 G3V644 P62986 Q9ET45	GO_CC
Cluster5	mitotic spindle	1	79	6	365	0.77	0.771	D4ABT8	GO_CC
Cluster5	mitotic spindle microtubule	1	79	3	365	1.54	0.52	D4ABT8	GO_CC
Cluster5	mitotic spindle midzone	1	79	4	365	1.16	0.625	D4ABT8	GO_CC
Cluster5	motile cilium	2	79	12	365	0.77	0.774	D3ZPN3 D4A4W6	GO_CC
Cluster5	muscle myosin complex	4	79	13	365	1.42	0.303	A0A0G2JUP3 D4A8Y1 F1LRV9 G3V6E1	GO_CC
Cluster5	myelin sheath	6	79	22	365	1.26	0.333	A0A0G2K3K2 F1LP05 F1LRZ7 P02688 P62986 Q9JK11	GO_CC
Cluster5	myofibril	20	79	85	365	1.09	0.365	A0A0G2JUP3 A0A0G2K3K2 D3ZHA0 D3ZZ68 D4A7X7 D4A8Y1 F1LRV9 F1LUD3 F1LWK7 F1M155 F1M1J2 F1M265 F1M392 G3V6E1 G3V8S6 P11530 P50411 Q2PS20 Q63638 Q64578	GO_CC
Cluster5	myofilament	3	79	15	365	0.92	0.666	A0A0G2JUP3 A0A0G2K3K2 D4A8Y1	GO_CC
Cluster5	myosin II complex	4	79	13	365	1.42	0.303	A0A0G2JUP3 D4A8Y1 F1LRV9 G3V6E1	GO_CC
Cluster5	myosin complex	4	79	16	365	1.16	0.469	A0A0G2JUP3 D4A8Y1 F1LRV9 G3V6E1	GO_CC
Cluster5	myosin filament	2	79	6	365	1.54	0.385	A0A0G2JUP3 F1LRV9	GO_CC
Cluster5	nBAF complex	1	79	1	365	4.62	0.216	D4A510	GO_CC
Cluster5	neurofibrillary tangle	2	79	3	365	3.08	0.119	F1LRZ7 F1LST4	GO_CC
Cluster5	neurofilament	1	79	2	365	2.31	0.386	F1LRZ7	GO_CC
Cluster5	neuron projection	15	79	86	365	0.81	0.893	A0A0G2K3K2 D4A7X7 E9PSJ4 F1LRZ7 F1LST4 F1LUE2 F1M265 P02688 P11530 P11730 P50411 Q5RKG9 Q66HR2 Q9ET45 Q9JK11	GO_CC
Cluster5	neuron projection cytoplasm	2	79	7	365	1.32	0.469	F1LUE2 P11730	GO_CC
Cluster5	neuron projection membrane	1	79	6	365	0.77	0.771	F1LST4	GO_CC
Cluster5	neuron projection terminus	2	79	13	365	0.71	0.812	E9PSJ4 P11530	GO_CC
Cluster5	neuron spine	2	79	17	365	0.54	0.915	F1LST4 P50411	GO_CC
Cluster5	neuron to neuron synapse	9	79	33	365	1.26	0.267	A0A0G2K161 A0A0G2K3K2 F1LRZ7 F1LST4 F1LUE2 F1LWK7 P11730 Q9ET45 Q9JK11	GO_CC
Cluster5	neuronal cell body	9	79	42	365	0.99	0.582	D4A7X7 E9PSJ4 F1LRZ7 F1LST4 F1LUE2 F1M265 P02688 Q5RKG9 Q9JK11	GO_CC
Cluster5	non-membrane-bounded organelle	43	79	186	365	1.07	0.284	A0A0G2JUF8 A0A0G2JUP3 A0A0G2JWK2 A0A0G2JXZ3 A0A0G2JZ38 A0A0G2K0Q7 A0A0G2K161 A0A0G2K2M9 A0A0G2K3K2 A0A0G2K7I4 D3ZHA0 D3ZTT7 D3ZZ68 D4A510 D4A7X7 D4A8Y1 D4ABT8 E9PSJ4 F1LRV9 F1LRZ7 F1LST4 F1LUD3 F1LUE2 F1LWK7 F1M155 F1M1J2 F1M265 F1M392 G3V6E1 G3V8L3 G3V8S6 P11530 P11980 P13084 P50411 P62986 P63326 P97531 Q2PS20 Q63638 Q64578 Q66HR2 Q6AXS3	GO_CC
Cluster5	non-motile cilium	2	79	6	365	1.54	0.385	D3ZPN3 Q66HR2	GO_CC
Cluster5	npBAF complex	1	79	1	365	4.62	0.216	D4A510	GO_CC
Cluster5	nuclear body	9	79	25	365	1.66	0.0653	A0A096MJS3 A0A0G2JUP3 A0A0G2JXZ3 A0A0G2K2M9 B1WC16 D3ZZ68 D4A9L2 F1LST4 P13084	GO_CC
Cluster5	nuclear chromosome	8	79	17	365	2.17	0.0153	A0A0G2JUF8 A0A0G2JWK2 A0A0G2JXZ3 A0A0G2K2M9 A0A0G2K3K2 D3ZTT7 D4A510 D4A8Y1	GO_CC
Cluster5	nuclear envelope	8	79	26	365	1.42	0.176	A0A096MJS3 D3ZTT7 G3V8L3 Q62733 Q64578 Q9ET45 Q9JI85 Q9JK11	GO_CC
Cluster5	nuclear inner membrane	2	79	6	365	1.54	0.385	D3ZTT7 Q62733	GO_CC
Cluster5	nuclear lamina	1	79	2	365	2.31	0.386	G3V8L3	GO_CC
Cluster5	nuclear lumen	30	79	107	365	1.3	0.0399	A0A096MJS3 A0A0G2JUF8 A0A0G2JUP3 A0A0G2JWK2 A0A0G2JXZ3 A0A0G2K2M9 A0A0G2K3K2 B1WC16 D3ZTT7 D3ZZ68 D4A510 D4A720 D4A8Y1 D4A997 D4A9L2 D4ABT8 F1LNJ2 F1LST4 F1LUE2 G3V644 G3V8L3 P11730 P13084 P62986 P63326 P97531 Q64578 Q6AXS3 Q9ES53 Q9ET45	GO_CC
Cluster5	nuclear matrix	2	79	9	365	1.03	0.615	G3V8L3 P13084	GO_CC
Cluster5	nuclear membrane	4	79	13	365	1.42	0.303	D3ZTT7 G3V8L3 Q62733 Q9JI85	GO_CC
Cluster5	nuclear membrane microtubule tethering complex	1	79	1	365	4.62	0.216	D3ZTT7	GO_CC
Cluster5	nuclear membrane protein complex	1	79	1	365	4.62	0.216	D3ZTT7	GO_CC
Cluster5	nuclear outer membrane	1	79	3	365	1.54	0.52	Q9JI85	GO_CC
Cluster5	nuclear periphery	3	79	12	365	1.16	0.501	F1LST4 G3V8L3 P13084	GO_CC
Cluster5	nuclear speck	6	79	15	365	1.85	0.0803	A0A0G2K2M9 B1WC16 D3ZZ68 D4A9L2 F1LST4 P13084	GO_CC
Cluster5	nucleolus	3	79	17	365	0.82	0.752	A0A0G2JUF8 P13084 P63326	GO_CC
Cluster5	nucleoplasm	27	79	93	365	1.34	0.0335	A0A096MJS3 A0A0G2JUF8 A0A0G2JUP3 A0A0G2JXZ3 A0A0G2K2M9 A0A0G2K3K2 B1WC16 D3ZZ68 D4A510 D4A720 D4A997 D4A9L2 D4ABT8 F1LNJ2 F1LST4 F1LUE2 G3V644 G3V8L3 P11730 P13084 P62986 P63326 P97531 Q64578 Q6AXS3 Q9ES53 Q9ET45	GO_CC
Cluster5	nucleus	47	79	185	365	1.17	0.05	A0A096MJS3 A0A0G2JUF8 A0A0G2JUP3 A0A0G2JWK2 A0A0G2JXZ3 A0A0G2JZ38 A0A0G2K2M9 A0A0G2K3K2 A2VD12 B1WC16 D3ZPN3 D3ZTT7 D3ZZ68 D4A510 D4A720 D4A7X7 D4A8Y1 D4A997 D4A9L2 D4ABT8 F1LNJ2 F1LRZ7 F1LST4 F1LUE2 F1M155 F1M265 G3V644 G3V8L3 P02688 P11530 P11730 P11980 P13084 P62986 P63326 P97531 Q32Q06 Q62733 Q63638 Q64578 Q6AXS3 Q6P792 Q9ES53 Q9ET45 Q9JI85 Q9JID1 Q9JK11	GO_CC
Cluster5	oligosaccharyltransferase complex	1	79	1	365	4.62	0.216	B2RYD7	GO_CC
Cluster5	organelle	71	79	325	365	1.01	0.487	A0A096MJS3 A0A0G2JUF8 A0A0G2JUP3 A0A0G2JWK2 A0A0G2JXZ3 A0A0G2JZ38 A0A0G2K0Q7 A0A0G2K161 A0A0G2K2M9 A0A0G2K3K2 A0A0G2K7I4 A2VD12 B1WC16 B2GV22 B2RYD7 D3ZHA0 D3ZPN3 D3ZTT7 D3ZVB7 D3ZZ68 D3ZZT9 D4A4W6 D4A510 D4A6C5 D4A720 D4A7X7 D4A8Y1 D4A997 D4A9L2 D4ABT8 E9PSJ4 F1LNJ2 F1LP05 F1LQ09 F1LRV9 F1LRZ7 F1LST4 F1LUD3 F1LUE2 F1LWK7 F1M155 F1M1J2 F1M265 F1M392 G3V644 G3V6E1 G3V8L3 G3V8S6 P02688 P11530 P1173…	GO_CC
Cluster5	organelle envelope	11	79	43	365	1.18	0.311	A0A096MJS3 D3ZTT7 F1LP05 G3V644 G3V8L3 P62986 Q62733 Q64578 Q9ET45 Q9JI85 Q9JK11	GO_CC
Cluster5	organelle inner membrane	4	79	14	365	1.32	0.358	D3ZTT7 F1LP05 G3V644 Q62733	GO_CC
Cluster5	organelle lumen	34	79	143	365	1.1	0.253	A0A096MJS3 A0A0G2JUF8 A0A0G2JUP3 A0A0G2JWK2 A0A0G2JXZ3 A0A0G2K2M9 A0A0G2K3K2 B1WC16 D3ZTT7 D3ZVB7 D3ZZ68 D3ZZT9 D4A510 D4A720 D4A8Y1 D4A997 D4A9L2 D4ABT8 F1LNJ2 F1LST4 F1LUE2 G3V644 G3V8L3 G3V8S6 P11730 P11980 P13084 P62986 P63326 P97531 Q64578 Q6AXS3 Q9ES53 Q9ET45	GO_CC
Cluster5	organelle membrane	17	79	70	365	1.12	0.326	D3ZTT7 D4A6C5 E9PSJ4 F1LP05 F1LUD3 F1LUE2 G3V644 G3V8L3 P11730 P62986 Q2PS20 Q32Q06 Q5FVN1 Q62733 Q64578 Q9ET45 Q9JI85	GO_CC
Cluster5	organelle outer membrane	3	79	12	365	1.16	0.501	P62986 Q9ET45 Q9JI85	GO_CC
Cluster5	organelle subcompartment	11	79	42	365	1.21	0.281	B2GV22 B2RYD7 E9PSJ4 F1LQ09 P62986 Q2PS20 Q32Q06 Q64578 Q9ES53 Q9JI85 Q9JK11	GO_CC
Cluster5	outer membrane	3	79	12	365	1.16	0.501	P62986 Q9ET45 Q9JI85	GO_CC
Cluster5	oxidoreductase complex	1	79	5	365	0.92	0.707	G3V644	GO_CC
Cluster5	peptidase complex	1	79	1	365	4.62	0.216	Q9ES53	GO_CC
Cluster5	pericentric heterochromatin	1	79	2	365	2.31	0.386	A0A0G2JXZ3	GO_CC
Cluster5	perikaryon	2	79	6	365	1.54	0.385	F1LRZ7 F1LUE2	GO_CC
Cluster5	perinuclear region of cytoplasm	9	79	53	365	0.78	0.859	A0A0G2JZ38 D4A4W6 D4A6C5 E9PSJ4 E9PT22 G3V8L3 P97531 Q5FVN1 Q64578	GO_CC
Cluster5	phagocytic cup	1	79	1	365	4.62	0.216	P97531	GO_CC
Cluster5	phosphatase complex	1	79	4	365	1.16	0.625	P50411	GO_CC
Cluster5	plasma membrane	28	79	134	365	0.97	0.652	A0A096MJS3 A0A0G2JUP3 A0A0G2K0Q7 A0A0G2K161 A0A0G2K3K2 D3ZHA0 D4A6C5 F1LP05 F1LST4 F1LUD3 F1LUE2 F1LWK7 F1M155 F1M265 P11530 P11730 P11980 P62986 P63301 P97531 Q2PS20 Q32Q06 Q5FVN1 Q64578 Q66HR2 Q6P792 Q9JI85 Q9JK11	GO_CC
Cluster5	plasma membrane bounded cell projection	21	79	111	365	0.87	0.835	A0A0G2JZ38 A0A0G2K0Q7 A0A0G2K3K2 D3ZPN3 D4A4W6 D4A6C5 D4A7X7 E9PSJ4 F1LRZ7 F1LST4 F1LUE2 F1LWK7 F1M265 P02688 P11530 P11730 P50411 Q5RKG9 Q66HR2 Q9ET45 Q9JK11	GO_CC
Cluster5	plasma membrane bounded cell projection cytoplasm	3	79	10	365	1.39	0.372	F1LST4 F1LUE2 P11730	GO_CC
Cluster5	plasma membrane protein complex	1	79	13	365	0.36	0.96	P11530	GO_CC
Cluster5	plasma membrane region	8	79	54	365	0.68	0.938	A0A0G2K0Q7 F1LST4 F1LUE2 F1LWK7 F1M155 P11530 P11730 Q66HR2	GO_CC
Cluster5	platelet dense tubular network	1	79	4	365	1.16	0.625	Q64578	GO_CC
Cluster5	platelet dense tubular network membrane	1	79	4	365	1.16	0.625	Q64578	GO_CC
Cluster5	podosome	3	79	5	365	2.77	0.07	A0A0G2K3K2 D4A7X7 F1M265	GO_CC
Cluster5	pole plasm	1	79	4	365	1.16	0.625	P11980	GO_CC
Cluster5	polymeric cytoskeletal fiber	11	79	41	365	1.24	0.251	A0A0G2K3K2 A0A0G2K7I4 D3ZHA0 D4ABT8 F1LRZ7 F1LST4 F1M155 F1M265 G3V8L3 P97531 Q66HR2	GO_CC
Cluster5	polysome	1	79	6	365	0.77	0.771	Q5RKG9	GO_CC
Cluster5	polytene chromosome	1	79	7	365	0.66	0.822	A0A0G2JXZ3	GO_CC
Cluster5	polytene chromosome chromocenter	1	79	3	365	1.54	0.52	A0A0G2JXZ3	GO_CC
Cluster5	postsynapse	10	79	45	365	1.03	0.526	A0A0G2K161 A0A0G2K3K2 F1LRZ7 F1LST4 F1LUE2 F1LWK7 P11730 P50411 Q9ET45 Q9JK11	GO_CC
Cluster5	postsynaptic density	9	79	32	365	1.3	0.234	A0A0G2K161 A0A0G2K3K2 F1LRZ7 F1LST4 F1LUE2 F1LWK7 P11730 Q9ET45 Q9JK11	GO_CC
Cluster5	postsynaptic membrane	2	79	12	365	0.77	0.774	F1LUE2 P11730	GO_CC
Cluster5	postsynaptic specialization	9	79	33	365	1.26	0.267	A0A0G2K161 A0A0G2K3K2 F1LRZ7 F1LST4 F1LUE2 F1LWK7 P11730 Q9ET45 Q9JK11	GO_CC
Cluster5	presynapse	4	79	23	365	0.8	0.774	A0A0G2K3K2 E9PSJ4 F1LUE2 P11730	GO_CC
Cluster5	presynaptic active zone	2	79	5	365	1.85	0.296	F1LUE2 P11730	GO_CC
Cluster5	proteasome complex	1	79	1	365	4.62	0.216	Q9ES53	GO_CC
Cluster5	protein acetyltransferase complex	1	79	1	365	4.62	0.216	A0A0G2K3K2	GO_CC
Cluster5	protein phosphatase type 1 complex	1	79	2	365	2.31	0.386	P50411	GO_CC
Cluster5	protein serine/threonine phosphatase complex	1	79	4	365	1.16	0.625	P50411	GO_CC
Cluster5	protein-DNA complex	1	79	4	365	1.16	0.625	P13084	GO_CC
Cluster5	protein-containing complex	40	79	182	365	1.02	0.489	A0A0G2JUF8 A0A0G2JUP3 A0A0G2JWK2 A0A0G2K161 A0A0G2K2M9 A0A0G2K3K2 B2RYD7 D3ZTT7 D3ZZT9 D4A4W6 D4A510 D4A6C5 D4A7X7 D4A8Y1 D4A997 D4A9L2 D4ABT8 F1LNJ2 F1LP05 F1LRV9 F1LST4 F1LUE2 F1M265 G3V644 G3V6E1 P02688 P11530 P11730 P11980 P13084 P50411 P62986 P63326 Q2PS20 Q32Q06 Q5RKG9 Q64578 Q66HR2 Q9ES53 Q9JK11	GO_CC
Cluster5	proton-transporting ATP synthase complex	1	79	1	365	4.62	0.216	F1LP05	GO_CC
Cluster5	proton-transporting two-sector ATPase complex	1	79	1	365	4.62	0.216	F1LP05	GO_CC
Cluster5	recycling endosome	1	79	6	365	0.77	0.771	D4A6C5	GO_CC
Cluster5	respirasome	1	79	6	365	0.77	0.771	G3V644	GO_CC
Cluster5	respiratory chain complex	1	79	5	365	0.92	0.707	G3V644	GO_CC
Cluster5	respiratory chain complex I	1	79	3	365	1.54	0.52	G3V644	GO_CC
Cluster5	ribbon synapse	1	79	2	365	2.31	0.386	Q64578	GO_CC
Cluster5	ribonucleoprotein complex	15	79	47	365	1.47	0.0541	A0A0G2JUF8 A0A0G2K2M9 A0A0G2K3K2 D4A4W6 D4A997 D4A9L2 D4ABT8 F1LNJ2 F1LRV9 F1LST4 P11980 P13084 P62986 P63326 Q5RKG9	GO_CC
Cluster5	ribonucleoprotein granule	4	79	16	365	1.16	0.469	A0A0G2K3K2 F1LRV9 F1LST4 P11980	GO_CC
Cluster5	ribosomal subunit	3	79	7	365	1.98	0.176	P13084 P62986 P63326	GO_CC
Cluster5	ribosome	3	79	10	365	1.39	0.372	P13084 P62986 P63326	GO_CC
Cluster5	rough endoplasmic reticulum	2	79	5	365	1.85	0.296	P62986 Q9JI85	GO_CC
Cluster5	rough endoplasmic reticulum membrane	1	79	1	365	4.62	0.216	P62986	GO_CC
Cluster5	ruffle	3	79	13	365	1.07	0.56	D4A6C5 D4A7X7 F1M265	GO_CC
Cluster5	sarcolemma	6	79	25	365	1.11	0.465	A0A096MJS3 A0A0G2JUP3 D3ZHA0 F1LUD3 P11530 Q5FVN1	GO_CC
Cluster5	sarcomere	16	79	77	365	0.96	0.636	A0A0G2JUP3 A0A0G2K3K2 D3ZZ68 D4A7X7 D4A8Y1 F1LRV9 F1LUD3 F1M1J2 F1M265 F1M392 G3V6E1 G3V8S6 P11530 Q2PS20 Q63638 Q64578	GO_CC
Cluster5	sarcoplasm	4	79	23	365	0.8	0.774	D3ZHA0 G3V8S6 Q2PS20 Q64578	GO_CC
Cluster5	sarcoplasmic reticulum	3	79	19	365	0.73	0.82	G3V8S6 Q2PS20 Q64578	GO_CC
Cluster5	sarcoplasmic reticulum lumen	1	79	2	365	2.31	0.386	G3V8S6	GO_CC
Cluster5	sarcoplasmic reticulum membrane	2	79	10	365	0.92	0.675	Q2PS20 Q64578	GO_CC
Cluster5	secretory granule	5	79	36	365	0.64	0.926	D4A4W6 E9PSJ4 P11980 Q32Q06 Q5FVN1	GO_CC
Cluster5	secretory granule lumen	1	79	15	365	0.31	0.976	P11980	GO_CC
Cluster5	secretory granule membrane	2	79	9	365	1.03	0.615	Q32Q06 Q5FVN1	GO_CC
Cluster5	secretory vesicle	5	79	39	365	0.59	0.954	D4A4W6 E9PSJ4 P11980 Q32Q06 Q5FVN1	GO_CC
Cluster5	side of membrane	5	79	19	365	1.22	0.394	A0A0G2K161 F1LST4 P62986 Q64578 Q9JI85	GO_CC
Cluster5	site of polarized growth	6	79	26	365	1.07	0.509	D4A7X7 F1LST4 F1M265 P50411 Q66HR2 Q9JK11	GO_CC
Cluster5	skeletal muscle myofibril	1	79	4	365	1.16	0.625	P50411	GO_CC
Cluster5	small nuclear ribonucleoprotein complex	2	79	4	365	2.31	0.206	D4A997 F1LNJ2	GO_CC
Cluster5	small ribosomal subunit	2	79	4	365	2.31	0.206	P13084 P63326	GO_CC
Cluster5	somatodendritic compartment	12	79	64	365	0.87	0.782	D4A7X7 E9PSJ4 F1LRZ7 F1LST4 F1LUE2 F1M265 P02688 P11730 P50411 Q5RKG9 Q9ET45 Q9JK11	GO_CC
Cluster5	specific granule	1	79	4	365	1.16	0.625	Q32Q06	GO_CC
Cluster5	specific granule membrane	1	79	4	365	1.16	0.625	Q32Q06	GO_CC
Cluster5	spectrin-associated cytoskeleton	1	79	5	365	0.92	0.707	A0A0G2K161	GO_CC
Cluster5	sperm flagellum	1	79	8	365	0.58	0.861	D4A4W6	GO_CC
Cluster5	spindle	4	79	17	365	1.09	0.522	D4ABT8 F1LUE2 P13084 Q66HR2	GO_CC
Cluster5	spindle envelope	1	79	1	365	4.62	0.216	G3V8L3	GO_CC
Cluster5	spindle microtubule	2	79	8	365	1.16	0.546	D4ABT8 Q66HR2	GO_CC
Cluster5	spindle midzone	2	79	5	365	1.85	0.296	D4ABT8 F1LUE2	GO_CC
Cluster5	spindle pole	1	79	5	365	0.92	0.707	P13084	GO_CC
Cluster5	spindle pole centrosome	1	79	1	365	4.62	0.216	P13084	GO_CC
Cluster5	spliceosomal complex	4	79	12	365	1.54	0.248	A0A0G2K2M9 D4A997 D4A9L2 F1LNJ2	GO_CC
Cluster5	spliceosomal snRNP complex	2	79	4	365	2.31	0.206	D4A997 F1LNJ2	GO_CC
Cluster5	spliceosomal tri-snRNP complex	1	79	1	365	4.62	0.216	F1LNJ2	GO_CC
Cluster5	stress fiber	6	79	24	365	1.16	0.422	A0A0G2K0Q7 A0A0G2K3K2 D4A7X7 F1LWK7 F1M265 F1M392	GO_CC
Cluster5	striated muscle myosin thick filament	1	79	2	365	2.31	0.386	A0A0G2JUP3	GO_CC
Cluster5	striated muscle thin filament	2	79	13	365	0.71	0.812	A0A0G2K3K2 D4A8Y1	GO_CC
Cluster5	supramolecular complex	28	79	111	365	1.17	0.168	A0A0G2JUP3 A0A0G2K3K2 A0A0G2K7I4 D3ZHA0 D3ZZ68 D4A7X7 D4A8Y1 D4ABT8 F1LRV9 F1LRZ7 F1LST4 F1LUD3 F1LWK7 F1M155 F1M1J2 F1M265 F1M392 G3V6E1 G3V8L3 G3V8S6 P11530 P50411 P97531 Q2PS20 Q63638 Q64578 Q66HR2 Q6AXS3	GO_CC
Cluster5	supramolecular fiber	28	79	111	365	1.17	0.168	A0A0G2JUP3 A0A0G2K3K2 A0A0G2K7I4 D3ZHA0 D3ZZ68 D4A7X7 D4A8Y1 D4ABT8 F1LRV9 F1LRZ7 F1LST4 F1LUD3 F1LWK7 F1M155 F1M1J2 F1M265 F1M392 G3V6E1 G3V8L3 G3V8S6 P11530 P50411 P97531 Q2PS20 Q63638 Q64578 Q66HR2 Q6AXS3	GO_CC
Cluster5	supramolecular polymer	28	79	111	365	1.17	0.168	A0A0G2JUP3 A0A0G2K3K2 A0A0G2K7I4 D3ZHA0 D3ZZ68 D4A7X7 D4A8Y1 D4ABT8 F1LRV9 F1LRZ7 F1LST4 F1LUD3 F1LWK7 F1M155 F1M1J2 F1M265 F1M392 G3V6E1 G3V8L3 G3V8S6 P11530 P50411 P97531 Q2PS20 Q63638 Q64578 Q66HR2 Q6AXS3	GO_CC
Cluster5	synapse	13	79	68	365	0.88	0.762	A0A0G2K161 A0A0G2K3K2 E9PSJ4 F1LRZ7 F1LST4 F1LUE2 F1LWK7 P11530 P11730 P50411 Q64578 Q9ET45 Q9JK11	GO_CC
Cluster5	synaptic membrane	2	79	17	365	0.54	0.915	F1LUE2 P11730	GO_CC
Cluster5	tertiary granule	1	79	4	365	1.16	0.625	Q5FVN1	GO_CC
Cluster5	tertiary granule membrane	1	79	1	365	4.62	0.216	Q5FVN1	GO_CC
Cluster5	trans-Golgi network	2	79	8	365	1.16	0.546	Q32Q06 Q9JI85	GO_CC
Cluster5	trans-Golgi network membrane	1	79	1	365	4.62	0.216	Q32Q06	GO_CC
Cluster5	trans-Golgi network transport vesicle	2	79	3	365	3.08	0.119	E9PSJ4 Q32Q06	GO_CC
Cluster5	trans-Golgi network transport vesicle membrane	1	79	1	365	4.62	0.216	Q32Q06	GO_CC
Cluster5	transcription factor AP-1 complex	1	79	1	365	4.62	0.216	Q32Q06	GO_CC
Cluster5	transcription regulator complex	1	79	3	365	1.54	0.52	Q32Q06	GO_CC
Cluster5	transferase complex	2	79	8	365	1.16	0.546	A0A0G2K3K2 B2RYD7	GO_CC
Cluster5	transmembrane transporter complex	1	79	9	365	0.51	0.892	Q64578	GO_CC
Cluster5	transport vesicle	2	79	8	365	1.16	0.546	E9PSJ4 Q32Q06	GO_CC
Cluster5	transport vesicle membrane	1	79	2	365	2.31	0.386	Q32Q06	GO_CC
Cluster5	transporter complex	1	79	9	365	0.51	0.892	Q64578	GO_CC
Cluster5	tubulin complex	1	79	1	365	4.62	0.216	F1LST4	GO_CC
Cluster5	vacuolar lumen	1	79	5	365	0.92	0.707	D3ZVB7	GO_CC
Cluster5	vacuolar membrane	1	79	6	365	0.77	0.771	Q32Q06	GO_CC
Cluster5	vacuole	3	79	17	365	0.82	0.752	D3ZVB7 P97531 Q32Q06	GO_CC
Cluster5	vesicle	12	79	85	365	0.65	0.984	D4A4W6 D4A6C5 E9PSJ4 F1LUD3 F1LUE2 P11730 P11980 P62986 Q32Q06 Q5FVN1 Q64578 Q9JI85	GO_CC
Cluster5	vesicle coat	1	79	3	365	1.54	0.52	Q32Q06	GO_CC
Cluster5	vesicle lumen	1	79	18	365	0.26	0.989	P11980	GO_CC
Cluster5	vesicle membrane	7	79	24	365	1.35	0.244	F1LUD3 F1LUE2 P11730 P62986 Q32Q06 Q5FVN1 Q64578	GO_CC
Cluster6	9+2 motile cilium	2	50	8	365	1.82	0.301	P11505 Q64542	GO_CC
Cluster6	A band	3	50	26	365	0.84	0.721	A0A0G2K7Q0 D4A8Y1 Q64578	GO_CC
Cluster6	AP-2 adaptor complex	1	50	1	365	7.3	0.137	D3ZYR1	GO_CC
Cluster6	AP-3 adaptor complex	1	50	1	365	7.3	0.137	B5DFK6	GO_CC
Cluster6	AP-type membrane coat adaptor complex	2	50	3	365	4.87	0.0504	B5DFK6 D3ZYR1	GO_CC
Cluster6	ATPase complex	1	50	7	365	1.04	0.647	Q64578	GO_CC
Cluster6	ATPase dependent transmembrane transport complex	1	50	3	365	2.43	0.358	Q64578	GO_CC
Cluster6	Cajal body	1	50	3	365	2.43	0.358	A0A0G2K2M9	GO_CC
Cluster6	Golgi apparatus	7	50	39	365	1.31	0.274	A0A0G2JY08 A0A140UHX6 B5DFK6 D3ZEW7 D4A9D8 D4A9M6 P08721	GO_CC
Cluster6	Golgi apparatus subcompartment	3	50	16	365	1.37	0.379	A0A0G2JY08 B5DFK6 D4A9D8	GO_CC
Cluster6	Golgi membrane	1	50	9	365	0.81	0.739	D4A9D8	GO_CC
Cluster6	Golgi stack	1	50	4	365	1.82	0.447	B5DFK6	GO_CC
Cluster6	Golgi-associated vesicle	1	50	8	365	0.91	0.696	B5DFK6	GO_CC
Cluster6	H zone	1	50	3	365	2.43	0.358	Q64578	GO_CC
Cluster6	I band	12	50	54	365	1.62	0.0445	A0A0G2K7Q0 D3ZEW7 D3ZFR7 D3ZZ68 D4A702 D4A8Y1 F8WFT7 Q2PS20 Q62920 Q63638 Q64542 Q64578	GO_CC
Cluster6	M band	2	50	20	365	0.73	0.789	A0A0G2K7Q0 D4A8Y1	GO_CC
Cluster6	P granule	1	50	4	365	1.82	0.447	Q9WU49	GO_CC
Cluster6	RISC complex	1	50	3	365	2.43	0.358	Q6AXS5	GO_CC
Cluster6	RNA polymerase II transcription regulator complex	1	50	2	365	3.65	0.256	Q8K585	GO_CC
Cluster6	RNAi effector complex	1	50	3	365	2.43	0.358	Q6AXS5	GO_CC
Cluster6	Sm-like protein family complex	1	50	4	365	1.82	0.447	D4A997	GO_CC
Cluster6	T-tubule	2	50	12	365	1.22	0.507	D3ZEW7 Q64542	GO_CC
Cluster6	U2 snRNP	1	50	2	365	3.65	0.256	D4A997	GO_CC
Cluster6	U2-type catalytic step 2 spliceosome	1	50	1	365	7.3	0.137	A0A0G2K2M9	GO_CC
Cluster6	U2-type spliceosomal complex	2	50	4	365	3.65	0.0921	A0A0G2K2M9 D4A997	GO_CC
Cluster6	Z disc	11	50	49	365	1.64	0.0509	A0A0G2K7Q0 D3ZEW7 D3ZFR7 D3ZZ68 D4A702 D4A8Y1 F8WFT7 Q2PS20 Q62920 Q63638 Q64542	GO_CC
Cluster6	actin cytoskeleton	12	50	70	365	1.25	0.226	A0A0G2JY08 A0A0G2K7Q0 A0A140UHX6 D3ZFR7 D3ZZ68 D4A702 D4A7U1 D4A8Y1 M0R4H5 M0R6Z9 Q62920 Q7TNB2	GO_CC
Cluster6	actin filament	1	50	20	365	0.36	0.952	M0R4H5	GO_CC
Cluster6	actin filament bundle	4	50	26	365	1.12	0.489	D3ZFR7 D4A702 D4A7U1 M0R4H5	GO_CC
Cluster6	actin-based cell projection	1	50	13	365	0.56	0.858	D3ZA31	GO_CC
Cluster6	actomyosin	5	50	25	365	1.46	0.247	A0A0G2JY08 D3ZFR7 D4A702 D4A7U1 M0R4H5	GO_CC
Cluster6	adherens junction	4	50	25	365	1.17	0.456	D3ZFR7 D4A702 D4A7U1 F1LN42	GO_CC
Cluster6	anchoring junction	4	50	25	365	1.17	0.456	D3ZFR7 D4A702 D4A7U1 F1LN42	GO_CC
Cluster6	apical cortex	1	50	3	365	2.43	0.358	D3ZA31	GO_CC
Cluster6	apical part of cell	5	50	22	365	1.66	0.168	D3ZA31 D3ZEW7 P08721 P11505 Q64542	GO_CC
Cluster6	apical plasma membrane	2	50	15	365	0.97	0.635	P11505 Q64542	GO_CC
Cluster6	asymmetric synapse	7	50	32	365	1.6	0.129	D3ZA31 D3ZEW7 F1LRZ7 F1LST4 P11505 Q62920 Q64542	GO_CC
Cluster6	axolemma	1	50	3	365	2.43	0.358	F1LST4	GO_CC
Cluster6	axon	4	50	57	365	0.51	0.973	B5DFK6 D3ZA31 F1LRZ7 F1LST4	GO_CC
Cluster6	axon terminus	1	50	12	365	0.61	0.834	B5DFK6	GO_CC
Cluster6	axonal growth cone	1	50	8	365	0.91	0.696	F1LST4	GO_CC
Cluster6	axoneme	1	50	3	365	2.43	0.358	F1LST4	GO_CC
Cluster6	azurophil granule	1	50	5	365	1.46	0.523	D3ZEW7	GO_CC
Cluster6	basolateral plasma membrane	3	50	19	365	1.15	0.497	F8WFT7 P11505 Q64542	GO_CC
Cluster6	bounding membrane of organelle	9	50	53	365	1.24	0.287	B5DFK6 D3ZA31 D3ZEW7 D3ZYR1 D4A9D8 D4A9M6 Q2PS20 Q4V8H8 Q64578	GO_CC
Cluster6	brush border	1	50	8	365	0.91	0.696	A0A0G2JY08	GO_CC
Cluster6	calcium channel complex	2	50	6	365	2.43	0.192	D3ZQN6 Q64578	GO_CC
Cluster6	calcium ion-transporting ATPase complex	1	50	2	365	3.65	0.256	Q64578	GO_CC
Cluster6	catalytic complex	3	50	38	365	0.58	0.92	A0A0G2K2M9 Q5PQR0 Q64578	GO_CC
Cluster6	catalytic step 2 spliceosome	2	50	10	365	1.46	0.408	A0A0G2K2M9 Q5PQR0	GO_CC
Cluster6	cation channel complex	2	50	7	365	2.09	0.247	D3ZQN6 Q64578	GO_CC
Cluster6	cation-transporting ATPase complex	1	50	3	365	2.43	0.358	Q64578	GO_CC
Cluster6	caveola	4	50	7	365	4.17	0.00803	D3ZEW7 Q4V8H8 Q64542 Q9Z1H9	GO_CC
Cluster6	cell body	5	50	48	365	0.76	0.824	A0A0G2JSP8 F1LRZ7 F1LST4 P11505 Q64542	GO_CC
Cluster6	cell body membrane	2	50	2	365	7.3	0.0184	P11505 Q64542	GO_CC
Cluster6	cell cortex	3	50	34	365	0.64	0.875	A0A140UHX6 D3ZA31 F8WFT7	GO_CC
Cluster6	cell cortex region	1	50	8	365	0.91	0.696	D3ZA31	GO_CC
Cluster6	cell junction	7	50	47	365	1.09	0.472	D3ZFR7 D3ZZ68 D4A702 D4A7U1 D4A9D8 F1LN42 F8WFT7	GO_CC
Cluster6	cell leading edge	6	50	38	365	1.15	0.423	D3ZA31 D3ZFR7 F1LST4 M0R4H5 P11505 Q64542	GO_CC
Cluster6	cell periphery	17	50	143	365	0.87	0.832	A0A140UHX6 D3ZA31 D3ZEW7 D3ZQN6 D3ZYR1 D4A9M6 F1LST4 F8WFT7 M0R4H5 P11505 P19836 Q2PS20 Q4V8H8 Q64542 Q64578 Q6AXS5 Q9Z1H9	GO_CC
Cluster6	cell projection	12	50	113	365	0.78	0.907	A0A0G2JSP8 B5DFK6 D3ZA31 D3ZEW7 D3ZFR7 F1LRZ7 F1LST4 M0R4H5 P08721 P11505 Q4KM62 Q64542	GO_CC
Cluster6	cell projection membrane	3	50	17	365	1.29	0.419	F1LST4 P11505 Q64542	GO_CC
Cluster6	cell surface	2	50	22	365	0.66	0.833	A0A140UHX6 F8WFT7	GO_CC
Cluster6	cell-cell contact zone	1	50	14	365	0.52	0.878	F8WFT7	GO_CC
Cluster6	cell-cell junction	2	50	28	365	0.52	0.92	D4A7U1 F8WFT7	GO_CC
Cluster6	cell-substrate junction	4	50	21	365	1.39	0.321	D3ZFR7 D4A702 D4A7U1 F1LN42	GO_CC
Cluster6	chromatin	3	50	20	365	1.09	0.534	A0A0G2K2M9 Q5RJK5 Q8K585	GO_CC
Cluster6	chromocenter	2	50	4	365	3.65	0.0921	Q5RJK5 Q6AXS5	GO_CC
Cluster6	chromosomal region	2	50	17	365	0.86	0.705	Q5RJK5 Q6AXS5	GO_CC
Cluster6	chromosome	5	50	36	365	1.01	0.568	A0A0G2K2M9 D4A8Y1 Q5RJK5 Q6AXS5 Q8K585	GO_CC
Cluster6	chromosome, centromeric region	1	50	10	365	0.73	0.775	Q5RJK5	GO_CC
Cluster6	ciliary plasm	1	50	3	365	2.43	0.358	F1LST4	GO_CC
Cluster6	cilium	3	50	22	365	1	0.603	F1LST4 P11505 Q64542	GO_CC
Cluster6	clathrin adaptor complex	1	50	2	365	3.65	0.256	D3ZYR1	GO_CC
Cluster6	clathrin coat	1	50	2	365	3.65	0.256	D3ZYR1	GO_CC
Cluster6	clathrin coat of coated pit	1	50	1	365	7.3	0.137	D3ZYR1	GO_CC
Cluster6	clathrin coat of endocytic vesicle	1	50	1	365	7.3	0.137	D3ZYR1	GO_CC
Cluster6	clathrin vesicle coat	1	50	2	365	3.65	0.256	D3ZYR1	GO_CC
Cluster6	clathrin-coated endocytic vesicle	1	50	1	365	7.3	0.137	D3ZYR1	GO_CC
Cluster6	clathrin-coated endocytic vesicle membrane	1	50	1	365	7.3	0.137	D3ZYR1	GO_CC
Cluster6	clathrin-coated pit	1	50	2	365	3.65	0.256	D3ZYR1	GO_CC
Cluster6	clathrin-coated vesicle	1	50	5	365	1.46	0.523	D3ZYR1	GO_CC
Cluster6	clathrin-coated vesicle membrane	1	50	3	365	2.43	0.358	D3ZYR1	GO_CC
Cluster6	cluster of actin-based cell projections	1	50	8	365	0.91	0.696	A0A0G2JY08	GO_CC
Cluster6	coated membrane	2	50	4	365	3.65	0.0921	B5DFK6 D3ZYR1	GO_CC
Cluster6	coated vesicle	1	50	8	365	0.91	0.696	D3ZYR1	GO_CC
Cluster6	coated vesicle membrane	1	50	5	365	1.46	0.523	D3ZYR1	GO_CC
Cluster6	condensed chromosome	2	50	5	365	2.92	0.14	D4A8Y1 Q5RJK5	GO_CC
Cluster6	condensed chromosome, centromeric region	1	50	2	365	3.65	0.256	Q5RJK5	GO_CC
Cluster6	condensed nuclear chromosome	1	50	3	365	2.43	0.358	D4A8Y1	GO_CC
Cluster6	contractile actin filament bundle	4	50	24	365	1.22	0.423	D3ZFR7 D4A702 D4A7U1 M0R4H5	GO_CC
Cluster6	contractile fiber	15	50	88	365	1.24	0.191	A0A0G2JY08 A0A0G2K7Q0 D3ZEW7 D3ZFR7 D3ZZ68 D4A702 D4A8Y1 F8WFT7 M0R6Z9 Q2PS20 Q62920 Q63638 Q64542 Q64578 Q7TNB2	GO_CC
Cluster6	cortical actin cytoskeleton	1	50	7	365	1.04	0.647	A0A140UHX6	GO_CC
Cluster6	cortical cytoskeleton	2	50	15	365	0.97	0.635	A0A140UHX6 F8WFT7	GO_CC
Cluster6	cytochrome complex	1	50	2	365	3.65	0.256	P10888	GO_CC
Cluster6	cytoplasm	42	50	318	365	0.96	0.827	A0A0G2JSP8 A0A0G2JY08 A0A0G2K7Q0 A0A140UHX6 A2VD12 B5DFK6 D3ZA31 D3ZEW7 D3ZFR7 D3ZQN6 D3ZYR1 D3ZZ68 D4A644 D4A702 D4A7U1 D4A8Y1 D4A9D8 D4A9M6 F1LRZ7 F1LST4 F8WFT7 M0R4H5 M0R6Z9 P02401 P08721 P10888 P11505 P14141 P19836 Q2PS20 Q4KM38 Q4KM62 Q4V8H8 Q62920 Q63638 Q64542 Q64578 Q6AXS5 Q7TNB2 Q8K585 Q9WU49 Q9Z1H9	GO_CC
Cluster6	cytoplasmic region	4	50	43	365	0.68	0.874	A0A140UHX6 D3ZA31 F1LST4 F8WFT7	GO_CC
Cluster6	cytoplasmic ribonucleoprotein granule	2	50	15	365	0.97	0.635	F1LST4 Q9WU49	GO_CC
Cluster6	cytoplasmic side of membrane	6	50	12	365	3.65	0.00239	A0A140UHX6 D3ZQN6 F1LST4 P11505 Q64542 Q64578	GO_CC
Cluster6	cytoplasmic side of plasma membrane	6	50	11	365	3.98	0.00134	A0A140UHX6 D3ZQN6 F1LST4 P11505 Q64542 Q64578	GO_CC
Cluster6	cytoplasmic vesicle	9	50	81	365	0.81	0.829	A0A0G2JY08 B5DFK6 D3ZA31 D3ZEW7 D3ZYR1 D4A7U1 M0R4H5 Q4V8H8 Q64578	GO_CC
Cluster6	cytoplasmic vesicle membrane	1	50	19	365	0.38	0.944	D3ZYR1	GO_CC
Cluster6	cytoskeleton	19	50	120	365	1.16	0.25	A0A0G2JY08 A0A0G2K7Q0 A0A140UHX6 D3ZEW7 D3ZFR7 D3ZZ68 D4A644 D4A702 D4A7U1 D4A8Y1 F1LRZ7 F1LST4 F8WFT7 M0R4H5 M0R6Z9 Q4V8H8 Q5RJK5 Q62920 Q7TNB2	GO_CC
Cluster6	cytosol	24	50	184	365	0.95	0.698	A0A0G2JSP8 A0A0G2K7Q0 A0A140UHX6 A2VD12 D3ZA31 D3ZEW7 D3ZQN6 D3ZYR1 D3ZZ68 D4A644 D4A702 D4A7U1 D4A8Y1 D4A9D8 D4A9M6 F1LST4 P02401 P14141 Q4V8H8 Q62920 Q6AXS5 Q7TNB2 Q8K585 Q9WU49	GO_CC
Cluster6	cytosolic large ribosomal subunit	1	50	3	365	2.43	0.358	P02401	GO_CC
Cluster6	cytosolic ribosome	1	50	6	365	1.22	0.59	P02401	GO_CC
Cluster6	dendrite	8	50	51	365	1.15	0.397	A0A0G2JSP8 D3ZA31 D3ZEW7 F1LST4 M0R4H5 P11505 Q4KM62 Q64542	GO_CC
Cluster6	dendrite membrane	2	50	3	365	4.87	0.0504	P11505 Q64542	GO_CC
Cluster6	dendritic spine	6	50	17	365	2.58	0.0184	D3ZA31 F1LST4 M0R4H5 P11505 Q4KM62 Q64542	GO_CC
Cluster6	dendritic spine membrane	2	50	2	365	7.3	0.0184	P11505 Q64542	GO_CC
Cluster6	dendritic tree	8	50	51	365	1.15	0.397	A0A0G2JSP8 D3ZA31 D3ZEW7 F1LST4 M0R4H5 P11505 Q4KM62 Q64542	GO_CC
Cluster6	distal axon	2	50	36	365	0.41	0.972	B5DFK6 F1LST4	GO_CC
Cluster6	early endosome	1	50	13	365	0.56	0.858	M0R4H5	GO_CC
Cluster6	early endosome lumen	1	50	1	365	7.3	0.137	M0R4H5	GO_CC
Cluster6	endocytic vesicle	3	50	18	365	1.22	0.458	A0A0G2JY08 D3ZYR1 D4A7U1	GO_CC
Cluster6	endocytic vesicle membrane	1	50	7	365	1.04	0.647	D3ZYR1	GO_CC
Cluster6	endomembrane system	16	50	136	365	0.86	0.838	A0A0G2JY08 A0A140UHX6 B5DFK6 D3ZA31 D3ZEW7 D3ZYR1 D4A9D8 D4A9M6 M0R4H5 P08721 P19836 Q2PS20 Q4V8H8 Q5RJK5 Q62733 Q64578	GO_CC
Cluster6	endoplasmic reticulum	8	50	58	365	1.01	0.56	B5DFK6 D3ZEW7 D4A9D8 D4A9M6 P08721 P19836 Q2PS20 Q64578	GO_CC
Cluster6	endoplasmic reticulum lumen	1	50	12	365	0.61	0.834	P08721	GO_CC
Cluster6	endoplasmic reticulum membrane	4	50	28	365	1.04	0.552	D3ZEW7 P19836 Q2PS20 Q64578	GO_CC
Cluster6	endoplasmic reticulum subcompartment	4	50	28	365	1.04	0.552	D3ZEW7 P19836 Q2PS20 Q64578	GO_CC
Cluster6	endosome	4	50	24	365	1.22	0.423	B5DFK6 D3ZA31 M0R4H5 Q4V8H8	GO_CC
Cluster6	endosome lumen	1	50	1	365	7.3	0.137	M0R4H5	GO_CC
[truncated: 597 more rows]
