# Supplementary material for: Proteomics and phosphoproteomics to study Tuina reverses capsule fibrosis in frozen shoulder: a research report based on rats
Source: Sci Rep. 2024 Jan 5;14:661. doi: 10.1038/s41598-023-50904-9 (PMC10770356; doi:10.1038/s41598-023-50904-9)
Supplement: Supplementary file 1 — Supplementary Tables. [file 41598_2023_50904_MOESM1_ESM.zip › Supplementary Tables/S14_Table.xls]

Cluster	Pathway ID	Terms	Mapping	All.mapping	Background	All.background	Fold.enrich	p.value	Protein.IDs	Type
Cluster1	map04152	AMPK signaling pathway	2	49	5	193	1.58	0.375	P05197 P30835	KEGG
Cluster1	map05221	Acute myeloid leukemia	1	49	1	193	3.94	0.254	F1M589	KEGG
Cluster1	map04520	Adherens junction	2	49	4	193	1.97	0.267	A0A0G2K3K2 A0A0G2K8R3	KEGG
Cluster1	map04261	Adrenergic signaling in cardiomyocytes	12	49	23	193	2.06	0.00304	A0A0G2K4U4 A0A0G2K9N9 F1LUE2 G3V8B0 P04692 P0DP29 P11507 P11730 P15791 P58775 Q64578 Q923Z2	KEGG
Cluster1	map00250	Alanine, aspartate and glutamate metabolism	1	49	1	193	3.94	0.254	D4A8A0	KEGG
Cluster1	map05034	Alcoholism	1	49	4	193	0.98	0.693	P0DP29	KEGG
Cluster1	map04925	Aldosterone synthesis and secretion	5	49	10	193	1.97	0.0772	F1LQX8 F1LUE2 P0DP29 P11730 P15791	KEGG
Cluster1	map05010	Alzheimer disease	6	49	20	193	1.18	0.396	A0A0G2K9N9 A0A0G2KB98 F1LQX8 P0DP29 P11507 Q64578	KEGG
Cluster1	map00520	Amino sugar and nucleotide sugar metabolism	1	49	4	193	0.98	0.693	Q6P6V0	KEGG
Cluster1	map05031	Amphetamine addiction	4	49	6	193	2.63	0.0372	F1LUE2 P0DP29 P11730 P15791	KEGG
Cluster1	map05014	Amyotrophic lateral sclerosis (ALS)	4	49	21	193	0.75	0.834	A0A0G2K3K2 A7VJC2 F1M7P4 Q6URK4	KEGG
Cluster1	map04612	Antigen processing and presentation	1	49	2	193	1.97	0.444	P35565	KEGG
Cluster1	map04371	Apelin signaling pathway	2	49	7	193	1.13	0.568	F1LQX8 P0DP29	KEGG
Cluster1	map04210	Apoptosis	3	49	4	193	2.95	0.0511	A0A0G2K3K2 F1LQX8 G3V8L3	KEGG
Cluster1	map04140	Autophagy - animal	1	49	4	193	0.98	0.693	F1LQX8	KEGG
Cluster1	map04360	Axon guidance	6	49	6	193	3.94	0.000211	A0A0G2JW01 A0A0G2KB98 F1LUE2 F1LWK7 P11730 P15791	KEGG
Cluster1	map04662	B cell receptor signaling pathway	1	49	1	193	3.94	0.254	A0A0G2KB98	KEGG
Cluster1	map05100	Bacterial invasion of epithelial cells	1	49	1	193	3.94	0.254	A0A0G2K3K2	KEGG
Cluster1	map05217	Basal cell carcinoma	1	49	1	193	3.94	0.254	A0A0G2KB98	KEGG
Cluster1	map01040	Biosynthesis of unsaturated fatty acids	1	49	1	193	3.94	0.254	Q63448	KEGG
Cluster1	map05224	Breast cancer	1	49	2	193	1.97	0.444	A0A0G2KB98	KEGG
Cluster1	map04625	C-type lectin receptor signaling pathway	2	49	3	193	2.63	0.159	F1LQX8 P0DP29	KEGG
Cluster1	map04020	Calcium signaling pathway	9	49	18	193	1.97	0.0163	A0A0G2K5C8 A0A0G2K9N9 F1LQX8 F1LUE2 P0DP29 P11507 P11730 P15791 Q64578	KEGG
Cluster1	map04260	Cardiac muscle contraction	8	49	16	193	1.97	0.0241	A0A0G2K4U4 A0A0G2K9N9 G3V8B0 P04692 P11507 P58775 Q64578 Q923Z2	KEGG
Cluster1	map04110	Cell cycle	1	49	3	193	1.31	0.587	A0A0G2KB98	KEGG
Cluster1	map04218	Cellular senescence	2	49	5	193	1.58	0.375	F1LQX8 P0DP29	KEGG
Cluster1	map05230	Central carbon metabolism in cancer	1	49	5	193	0.79	0.773	P30835	KEGG
Cluster1	map04062	Chemokine signaling pathway	1	49	2	193	1.97	0.444	A0A0G2KB98	KEGG
Cluster1	map04725	Cholinergic synapse	4	49	6	193	2.63	0.0372	F1LQX8 F1LUE2 P11730 P15791	KEGG
Cluster1	map04713	Circadian entrainment	5	49	7	193	2.81	0.0123	F1LQX8 F1LUE2 P0DP29 P11730 P15791	KEGG
Cluster1	map04711	Circadian rhythm - fly	1	49	1	193	3.94	0.254	A0A0G2KB98	KEGG
Cluster1	map05210	Colorectal cancer	1	49	4	193	0.98	0.693	A0A0G2KB98	KEGG
Cluster1	map04610	Complement and coagulation cascades	1	49	2	193	1.97	0.444	G3V836	KEGG
Cluster1	map04927	Cortisol synthesis and secretion	1	49	3	193	1.31	0.587	F1LQX8	KEGG
Cluster1	map04934	Cushing syndrome	5	49	8	193	2.46	0.0263	A0A0G2KB98 F1LQX8 F1LUE2 P11730 P15791	KEGG
Cluster1	map05414	Dilated cardiomyopathy (DCM)	11	49	19	193	2.28	0.00152	A0A0G2K3K2 A0A0G2K4U4 A0A0G2K9N9 F1LSD3 G3V8B0 G3V8L3 P04692 P11507 P58775 Q64578 Q923Z2	KEGG
Cluster1	map04728	Dopaminergic synapse	6	49	11	193	2.15	0.0326	A0A0G2KB98 F1LQX8 F1LUE2 P0DP29 P11730 P15791	KEGG
Cluster1	map04512	ECM-receptor interaction	3	49	7	193	1.69	0.249	D3ZGF1 F1LSD3 F1LTJ5	KEGG
Cluster1	map01521	EGFR tyrosine kinase inhibitor resistance	1	49	3	193	1.31	0.587	A0A0G2KB98	KEGG
Cluster1	map04144	Endocytosis	2	49	9	193	0.88	0.715	A0A0G2K8P3 F1M589	KEGG
Cluster1	map05213	Endometrial cancer	1	49	2	193	1.97	0.444	A0A0G2KB98	KEGG
Cluster1	map05169	Epstein-Barr virus infection	3	49	7	193	1.69	0.249	A0A0G2K8P3 D3ZGF1 P31000	KEGG
Cluster1	map04012	ErbB signaling pathway	4	49	5	193	3.15	0.0153	A0A0G2KB98 F1LUE2 P11730 P15791	KEGG
Cluster1	map04915	Estrogen signaling pathway	2	49	6	193	1.31	0.477	F1LQX8 P0DP29	KEGG
Cluster1	map00071	Fatty acid degradation	1	49	1	193	3.94	0.254	Q63448	KEGG
Cluster1	map04666	Fc gamma R-mediated phagocytosis	1	49	1	193	3.94	0.254	F1LMW7	KEGG
Cluster1	map05418	Fluid shear stress and atherosclerosis	2	49	7	193	1.13	0.568	A0A0G2K3K2 P0DP29	KEGG
Cluster1	map04510	Focal adhesion	5	49	17	193	1.16	0.442	A0A0G2K3K2 A0A0G2KB98 F1LSD3 G3V818 P04466	KEGG
Cluster1	map00051	Fructose and mannose metabolism	1	49	2	193	1.97	0.444	P30835	KEGG
Cluster1	map00052	Galactose metabolism	1	49	3	193	1.31	0.587	P30835	KEGG
Cluster1	map04540	Gap junction	1	49	4	193	0.98	0.693	F1LQX8	KEGG
Cluster1	map04971	Gastric acid secretion	6	49	9	193	2.63	0.00917	A0A0G2K3K2 F1LQX8 F1LUE2 P0DP29 P11730 P15791	KEGG
Cluster1	map05226	Gastric cancer	1	49	2	193	1.97	0.444	A0A0G2KB98	KEGG
Cluster1	map05214	Glioma	4	49	5	193	3.15	0.0153	F1LUE2 P0DP29 P11730 P15791	KEGG
Cluster1	map04922	Glucagon signaling pathway	6	49	12	193	1.97	0.0524	F1LQX8 F1LUE2 P0DP29 P11730 P15791 P30835	KEGG
Cluster1	map04724	Glutamatergic synapse	1	49	2	193	1.97	0.444	F1LQX8	KEGG
Cluster1	map00010	Glycolysis / Gluconeogenesis	2	49	10	193	0.79	0.772	P30835 Q6P6V0	KEGG
Cluster1	map04929	GnRH secretion	1	49	3	193	1.31	0.587	F1LQX8	KEGG
Cluster1	map04912	GnRH signaling pathway	5	49	10	193	1.97	0.0772	F1LQX8 F1LUE2 P0DP29 P11730 P15791	KEGG
Cluster1	map04935	Growth hormone synthesis, secretion and action	2	49	6	193	1.31	0.477	A0A0G2KB98 F1LQX8	KEGG
Cluster1	map04066	HIF-1 signaling pathway	4	49	9	193	1.75	0.168	F1LUE2 P11730 P15791 P30835	KEGG
Cluster1	map04340	Hedgehog signaling pathway	1	49	3	193	1.31	0.587	A0A0G2KB98	KEGG
Cluster1	map04341	Hedgehog signaling pathway - fly	1	49	3	193	1.31	0.587	A0A0G2KB98	KEGG
Cluster1	map04640	Hematopoietic cell lineage	1	49	1	193	3.94	0.254	D3ZGF1	KEGG
Cluster1	map05161	Hepatitis B	2	49	6	193	1.31	0.477	A0A0G2K719 F1LTJ5	KEGG
Cluster1	map05160	Hepatitis C	1	49	5	193	0.79	0.773	A0A0G2KB98	KEGG
Cluster1	map05225	Hepatocellular carcinoma	2	49	4	193	1.97	0.267	A0A0G2K3K2 A0A0G2KB98	KEGG
Cluster1	map05168	Herpes simplex virus 1 infection	1	49	7	193	0.56	0.876	F1M589	KEGG
Cluster1	map04390	Hippo signaling pathway	2	49	4	193	1.97	0.267	A0A0G2K3K2 A0A0G2KB98	KEGG
Cluster1	map04391	Hippo signaling pathway - fly	1	49	1	193	3.94	0.254	A0A0G2K3K2	KEGG
Cluster1	map05166	Human T-cell leukemia virus 1 infection	1	49	2	193	1.97	0.444	P35565	KEGG
Cluster1	map05163	Human cytomegalovirus infection	3	49	8	193	1.48	0.33	A0A0G2KB98 F1LQX8 P0DP29	KEGG
Cluster1	map05170	Human immunodeficiency virus 1 infection	2	49	7	193	1.13	0.568	F1LQX8 P0DP29	KEGG
Cluster1	map05165	Human papillomavirus infection	2	49	12	193	0.66	0.857	A0A0G2KB98 F1LSD3	KEGG
Cluster1	map05016	Huntington disease	1	49	9	193	0.44	0.933	F1LQX8	KEGG
Cluster1	map05410	Hypertrophic cardiomyopathy (HCM)	11	49	18	193	2.41	0.000795	A0A0G2K3K2 A0A0G2K4U4 A0A0G2K9N9 F1LSD3 G3V8B0 G3V8L3 P04692 P11507 P58775 Q64578 Q923Z2	KEGG
Cluster1	map04657	IL-17 signaling pathway	1	49	5	193	0.79	0.773	A0A0G2KB98	KEGG
Cluster1	map04750	Inflammatory mediator regulation of TRP channels	5	49	10	193	1.97	0.0772	F1LQX8 F1LUE2 P0DP29 P11730 P15791	KEGG
Cluster1	map05164	Influenza A	2	49	6	193	1.31	0.477	A0A0G2K3K2 F1M589	KEGG
Cluster1	map04931	Insulin resistance	1	49	5	193	0.79	0.773	A0A0G2KB98	KEGG
Cluster1	map04911	Insulin secretion	3	49	6	193	1.97	0.173	F1LUE2 P11730 P15791	KEGG
Cluster1	map04910	Insulin signaling pathway	2	49	8	193	0.98	0.648	A0A0G2KB98 P0DP29	KEGG
Cluster1	map05167	Kaposi sarcoma-associated herpesvirus infection	3	49	7	193	1.69	0.249	A0A0G2KB98 F1LQX8 P0DP29	KEGG
Cluster1	map04670	Leukocyte transendothelial migration	2	49	4	193	1.97	0.267	A0A0G2K3K2 P04466	KEGG
Cluster1	map04730	Long-term depression	1	49	2	193	1.97	0.444	F1LQX8	KEGG
Cluster1	map04720	Long-term potentiation	5	49	7	193	2.81	0.0123	F1LQX8 F1LUE2 P0DP29 P11730 P15791	KEGG
Cluster1	map04010	MAPK signaling pathway	1	49	12	193	0.33	0.974	A0A0G2K4U4	KEGG
Cluster1	map05162	Measles	1	49	3	193	1.31	0.587	A0A0G2KB98	KEGG
Cluster1	map04916	Melanogenesis	5	49	6	193	3.28	0.00435	A0A0G2KB98 F1LUE2 P0DP29 P11730 P15791	KEGG
Cluster1	map05206	MicroRNAs in cancer	5	49	7	193	2.81	0.0123	D3ZGF1 F1LMW7 P04692 P31000 Q923Z2	KEGG
Cluster1	map04621	NOD-like receptor signaling pathway	1	49	4	193	0.98	0.693	F1LQX8	KEGG
Cluster1	map04217	Necroptosis	3	49	5	193	2.36	0.105	F1LUE2 P11730 P15791	KEGG
Cluster1	map04722	Neurotrophin signaling pathway	5	49	6	193	3.28	0.00435	A0A0G2KB98 F1LUE2 P0DP29 P11730 P15791	KEGG
Cluster1	map04932	Non-alcoholic fatty liver disease (NAFLD)	1	49	8	193	0.49	0.909	A0A0G2KB98	KEGG
Cluster1	map04740	Olfactory transduction	4	49	5	193	3.15	0.0153	F1LUE2 P0DP29 P11730 P15791	KEGG
Cluster1	map04114	Oocyte meiosis	5	49	13	193	1.51	0.209	F1LQX8 F1LUE2 P0DP29 P11730 P15791	KEGG
Cluster1	map04921	Oxytocin signaling pathway	8	49	15	193	2.1	0.0151	A0A0G2K3K2 A0A0G2K4U4 F1LQX8 F1LUE2 P05197 P0DP29 P11730 P15791	KEGG
Cluster1	map04151	PI3K-Akt signaling pathway	2	49	15	193	0.53	0.932	A0A0G2KB98 F1LSD3	KEGG
Cluster1	map03320	PPAR signaling pathway	1	49	1	193	3.94	0.254	Q63448	KEGG
Cluster1	map04972	Pancreatic secretion	4	49	8	193	1.97	0.115	A0A0G2K9N9 F1LQX8 P11507 Q64578	KEGG
Cluster1	map05012	Parkinson disease	5	49	16	193	1.23	0.382	F1LQX8 F1LUE2 P0DP29 P11730 P15791	KEGG
Cluster1	map05130	Pathogenic Escherichia coli infection	2	49	8	193	0.98	0.648	A0A0G2K3K2 Q9QZM5	KEGG
Cluster1	map05200	Pathways in cancer	6	49	15	193	1.58	0.148	A0A0G2KB98 F1LUE2 F1M589 P0DP29 P11730 P15791	KEGG
Cluster1	map00030	Pentose phosphate pathway	2	49	4	193	1.97	0.267	P30835 Q6P6V0	KEGG
Cluster1	map04146	Peroxisome	1	49	1	193	3.94	0.254	Q63448	KEGG
Cluster1	map05133	Pertussis	1	49	2	193	1.97	0.444	P0DP29	KEGG
Cluster1	map04145	Phagosome	2	49	8	193	0.98	0.648	A0A0G2K3K2 P35565	KEGG
Cluster1	map04070	Phosphatidylinositol signaling system	2	49	4	193	1.97	0.267	F1LQX8 P0DP29	KEGG
Cluster1	map04744	Phototransduction	1	49	1	193	3.94	0.254	P0DP29	KEGG
Cluster1	map04745	Phototransduction - fly	6	49	6	193	3.94	0.000211	A0A0G2K3K2 F1LQX8 F1LUE2 P0DP29 P11730 P15791	KEGG
Cluster1	map04611	Platelet activation	3	49	7	193	1.69	0.249	A0A0G2K3K2 A0A0G2K5C8 F1LQX8	KEGG
Cluster1	map05020	Prion diseases	2	49	13	193	0.61	0.888	A0A0G2KB98 F1LQX8	KEGG
Cluster1	map04917	Prolactin signaling pathway	1	49	2	193	1.97	0.444	A0A0G2KB98	KEGG
Cluster1	map00640	Propanoate metabolism	1	49	3	193	1.31	0.587	Q63448	KEGG
Cluster1	map05215	Prostate cancer	1	49	4	193	0.98	0.693	A0A0G2KB98	KEGG
Cluster1	map04141	Protein processing in endoplasmic reticulum	2	49	10	193	0.79	0.772	D3ZH41 P35565	KEGG
Cluster1	map05205	Proteoglycans in cancer	8	49	20	193	1.58	0.0974	A0A0G2K1Q7 A0A0G2K3K2 D3ZGF1 F1LQX8 F1LTJ5 F1LUE2 P11730 P15791	KEGG
Cluster1	map00240	Pyrimidine metabolism	1	49	2	193	1.97	0.444	D4A8A0	KEGG
Cluster1	map04622	RIG-I-like receptor signaling pathway	1	49	3	193	1.31	0.587	A0A0G2K719	KEGG
Cluster1	map03018	RNA degradation	1	49	1	193	3.94	0.254	P30835	KEGG
Cluster1	map04015	Rap1 signaling pathway	2	49	5	193	1.58	0.375	A0A0G2K3K2 P0DP29	KEGG
Cluster1	map04014	Ras signaling pathway	1	49	3	193	1.31	0.587	P0DP29	KEGG
Cluster1	map04810	Regulation of actin cytoskeleton	3	49	8	193	1.48	0.33	A0A0G2K3K2 F1LSD3 P04466	KEGG
Cluster1	map04924	Renin secretion	2	49	4	193	1.97	0.267	F1LQX8 P0DP29	KEGG
Cluster1	map04723	Retrograde endocannabinoid signaling	1	49	7	193	0.56	0.876	F1LQX8	KEGG
Cluster1	map03010	Ribosome	1	49	5	193	0.79	0.773	P63326	KEGG
Cluster1	map03008	Ribosome biogenesis in eukaryotes	1	49	2	193	1.97	0.444	Q9QZ86	KEGG
Cluster1	map04970	Salivary secretion	2	49	8	193	0.98	0.648	F1LQX8 P0DP29	KEGG
Cluster1	map05132	Salmonella infection	3	49	19	193	0.62	0.907	A0A0G2K3K2 P04466 Q9QZM5	KEGG
Cluster1	map04726	Serotonergic synapse	1	49	3	193	1.31	0.587	F1LQX8	KEGG
Cluster1	map05131	Shigellosis	6	49	15	193	1.58	0.148	A0A0G2K3K2 A0A0G2KB98 D3ZGF1 D4A0F5 F1LQX8 P04466	KEGG
Cluster1	map05017	Spinocerebellar ataxia	4	49	5	193	3.15	0.0153	A0A0G2K9N9 F1LQX8 P11507 Q64578	KEGG
Cluster1	map03040	Spliceosome	1	49	11	193	0.36	0.964	Q6URK4	KEGG
Cluster1	map00500	Starch and sucrose metabolism	2	49	6	193	1.31	0.477	D4AEH9 Q6P6V0	KEGG
Cluster1	map04660	T cell receptor signaling pathway	1	49	3	193	1.31	0.587	A0A0G2KB98	KEGG
Cluster1	map04714	Thermogenesis	1	49	11	193	0.36	0.964	A0A0G2K3K2	KEGG
Cluster1	map04919	Thyroid hormone signaling pathway	7	49	9	193	3.06	0.00112	A0A0G2K3K2 A0A0G2K9N9 A0A0G2KB98 G3V8B0 P11507 P30835 Q64578	KEGG
Cluster1	map04918	Thyroid hormone synthesis	2	49	5	193	1.58	0.375	F1LQX8 P35565	KEGG
Cluster1	map04530	Tight junction	2	49	5	193	1.58	0.375	A0A0G2K3K2 A0A0G2K8P3	KEGG
Cluster1	map04624	Toll and Imd signaling pathway	1	49	3	193	1.31	0.587	A0A0G2K1Q7	KEGG
Cluster1	map05202	Transcriptional misregulation in cancer	1	49	2	193	1.97	0.444	F1M589	KEGG
Cluster1	map05152	Tuberculosis	4	49	6	193	2.63	0.0372	F1LUE2 P0DP29 P11730 P15791	KEGG
Cluster1	map04120	Ubiquitin mediated proteolysis	2	49	6	193	1.31	0.477	A0A0G2K8P3 F1M589	KEGG
Cluster1	map04270	Vascular smooth muscle contraction	2	49	9	193	0.88	0.715	F1LQX8 P0DP29	KEGG
Cluster1	map05110	Vibrio cholerae infection	1	49	4	193	0.98	0.693	A0A0G2K3K2	KEGG
Cluster1	map05203	Viral carcinogenesis	1	49	6	193	0.66	0.832	A0A0G2K719	KEGG
Cluster1	map05416	Viral myocarditis	3	49	6	193	1.97	0.173	A0A0G2K3K2 F1LN59 G3V8B0	KEGG
Cluster1	map04310	Wnt signaling pathway	4	49	6	193	2.63	0.0372	A0A0G2KB98 F1LUE2 P11730 P15791	KEGG
Cluster1	map05135	Yersinia infection	2	49	6	193	1.31	0.477	A0A0G2K3K2 A0A0G2KB98	KEGG
Cluster1	map00592	alpha-Linolenic acid metabolism	1	49	1	193	3.94	0.254	Q63448	KEGG
Cluster1	map00410	beta-Alanine metabolism	1	49	1	193	3.94	0.254	Q63448	KEGG
Cluster1	map04024	cAMP signaling pathway	8	49	14	193	2.25	0.00876	A0A0G2K9N9 F1LUE2 P0DP29 P11507 P11730 P15791 Q63448 Q64578	KEGG
Cluster1	map04022	cGMP-PKG signaling pathway	6	49	12	193	1.97	0.0524	A0A0G2K9N9 F1LQX8 G3V8B0 P0DP29 P11507 Q64578	KEGG
Cluster1	map04150	mTOR signaling pathway	1	49	4	193	0.98	0.693	A0A0G2KB98	KEGG
Cluster2	map04152	AMPK signaling pathway	1	51	5	193	0.76	0.788	D3ZDI7	KEGG
Cluster2	map04520	Adherens junction	1	51	4	193	0.95	0.71	A0A0G2K8R3	KEGG
Cluster2	map04261	Adrenergic signaling in cardiomyocytes	5	51	23	193	0.82	0.783	A0A140TAF0 D3ZDI7 P09495 P15791 P58775	KEGG
Cluster2	map00250	Alanine, aspartate and glutamate metabolism	1	51	1	193	3.78	0.264	D4A8A0	KEGG
Cluster2	map05034	Alcoholism	1	51	4	193	0.95	0.71	D3ZBN0	KEGG
Cluster2	map04925	Aldosterone synthesis and secretion	1	51	10	193	0.38	0.957	P15791	KEGG
Cluster2	map05010	Alzheimer disease	1	51	20	193	0.19	0.999	F1LST4	KEGG
Cluster2	map00520	Amino sugar and nucleotide sugar metabolism	1	51	4	193	0.95	0.71	Q499Q4	KEGG
Cluster2	map05031	Amphetamine addiction	1	51	6	193	0.63	0.846	P15791	KEGG
Cluster2	map05014	Amyotrophic lateral sclerosis (ALS)	4	51	21	193	0.72	0.86	A0A0G2JSR7 D4A720 F1LRZ7 Q925D6	KEGG
Cluster2	map04612	Antigen processing and presentation	2	51	2	193	3.78	0.0688	P35565 P82995	KEGG
Cluster2	map04210	Apoptosis	1	51	4	193	0.95	0.71	G3V8L3	KEGG
Cluster2	map04360	Axon guidance	1	51	6	193	0.63	0.846	P15791	KEGG
Cluster2	map04020	Calcium signaling pathway	4	51	18	193	0.84	0.753	A0A0G2K5C8 G3V8S6 P15791 Q5U2Q8	KEGG
Cluster2	map04260	Cardiac muscle contraction	5	51	16	193	1.18	0.421	A0A140TAF0 G3V8S6 P09495 P58775 Q5U2Q8	KEGG
Cluster2	map04110	Cell cycle	1	51	3	193	1.26	0.604	A0A0G2K4X8	KEGG
Cluster2	map04218	Cellular senescence	1	51	5	193	0.76	0.788	Q925D6	KEGG
Cluster2	map05231	Choline metabolism in cancer	1	51	4	193	0.95	0.71	A0A0G2K9B2	KEGG
Cluster2	map04725	Cholinergic synapse	1	51	6	193	0.63	0.846	P15791	KEGG
Cluster2	map04713	Circadian entrainment	1	51	7	193	0.54	0.888	P15791	KEGG
Cluster2	map04710	Circadian rhythm	1	51	1	193	3.78	0.264	A0A0G2K4X8	KEGG
Cluster2	map04610	Complement and coagulation cascades	1	51	2	193	1.89	0.46	D4AA52	KEGG
Cluster2	map04934	Cushing syndrome	1	51	8	193	0.47	0.919	P15791	KEGG
Cluster2	map04623	Cytosolic DNA-sensing pathway	1	51	1	193	3.78	0.264	Q66HG9	KEGG
Cluster2	map05414	Dilated cardiomyopathy (DCM)	6	51	19	193	1.2	0.384	A0A140TAF0 D4A8Y1 G3V8L3 P09495 P58775 Q6PCU4	KEGG
Cluster2	map04728	Dopaminergic synapse	2	51	11	193	0.69	0.839	D3ZDI7 P15791	KEGG
Cluster2	map04512	ECM-receptor interaction	2	51	7	193	1.08	0.594	A0A0G2JZH3 F1LMS5	KEGG
Cluster2	map04144	Endocytosis	4	51	9	193	1.68	0.189	F1LR42 Q4KLN7 Q66H91 Q925Q9	KEGG
Cluster2	map05169	Epstein-Barr virus infection	3	51	7	193	1.62	0.271	P31000 Q66HG9 Q925D6	KEGG
Cluster2	map04012	ErbB signaling pathway	1	51	5	193	0.76	0.788	P15791	KEGG
Cluster2	map04915	Estrogen signaling pathway	1	51	6	193	0.63	0.846	P82995	KEGG
Cluster2	map04664	Fc epsilon RI signaling pathway	1	51	2	193	1.89	0.46	Q925D6	KEGG
Cluster2	map04666	Fc gamma R-mediated phagocytosis	1	51	1	193	3.78	0.264	F1LMW7	KEGG
Cluster2	map05418	Fluid shear stress and atherosclerosis	2	51	7	193	1.08	0.594	P82995 Q925D6	KEGG
Cluster2	map04510	Focal adhesion	3	51	17	193	0.67	0.878	A0A0G2JZH3 D3ZIC4 F1LMS5	KEGG
Cluster2	map00052	Galactose metabolism	1	51	3	193	1.26	0.604	Q499Q4	KEGG
Cluster2	map04971	Gastric acid secretion	1	51	9	193	0.42	0.941	P15791	KEGG
Cluster2	map05214	Glioma	1	51	5	193	0.76	0.788	P15791	KEGG
Cluster2	map04922	Glucagon signaling pathway	1	51	12	193	0.32	0.978	P15791	KEGG
Cluster2	map00564	Glycerophospholipid metabolism	1	51	3	193	1.26	0.604	A0A0G2K9B2	KEGG
Cluster2	map00010	Glycolysis / Gluconeogenesis	1	51	10	193	0.38	0.957	Q499Q4	KEGG
Cluster2	map04912	GnRH signaling pathway	2	51	10	193	0.76	0.794	P15791 Q925D6	KEGG
Cluster2	map04935	Growth hormone synthesis, secretion and action	1	51	6	193	0.63	0.846	Q925D6	KEGG
Cluster2	map04066	HIF-1 signaling pathway	1	51	9	193	0.42	0.941	P15791	KEGG
Cluster2	map04341	Hedgehog signaling pathway - fly	1	51	3	193	1.26	0.604	A0A0G2K4X8	KEGG
Cluster2	map05161	Hepatitis B	2	51	6	193	1.26	0.501	Q66HG9 Q925D6	KEGG
Cluster2	map05160	Hepatitis C	1	51	5	193	0.76	0.788	Q66HG9	KEGG
Cluster2	map05168	Herpes simplex virus 1 infection	2	51	7	193	1.08	0.594	D4A720 Q66HG9	KEGG
Cluster2	map05166	Human T-cell leukemia virus 1 infection	1	51	2	193	1.89	0.46	P35565	KEGG
Cluster2	map05163	Human cytomegalovirus infection	1	51	8	193	0.47	0.919	Q925D6	KEGG
Cluster2	map05170	Human immunodeficiency virus 1 infection	2	51	7	193	1.08	0.594	A0A0G2K4X8 Q925D6	KEGG
Cluster2	map05165	Human papillomavirus infection	3	51	12	193	0.95	0.659	A0A0G2JZH3 D3ZDI7 F1LMS5	KEGG
Cluster2	map05410	Hypertrophic cardiomyopathy (HCM)	6	51	18	193	1.26	0.328	A0A140TAF0 D4A8Y1 G3V8L3 P09495 P58775 Q6PCU4	KEGG
Cluster2	map04657	IL-17 signaling pathway	1	51	5	193	0.76	0.788	P82995	KEGG
Cluster2	map04750	Inflammatory mediator regulation of TRP channels	2	51	10	193	0.76	0.794	P15791 Q925D6	KEGG
Cluster2	map05164	Influenza A	1	51	6	193	0.63	0.846	Q66HG9	KEGG
Cluster2	map00562	Inositol phosphate metabolism	1	51	3	193	1.26	0.604	Q6AXQ4	KEGG
Cluster2	map04911	Insulin secretion	1	51	6	193	0.63	0.846	P15791	KEGG
Cluster2	map05167	Kaposi sarcoma-associated herpesvirus infection	1	51	7	193	0.54	0.888	Q925D6	KEGG
Cluster2	map05134	Legionellosis	1	51	4	193	0.95	0.71	Q4KM74	KEGG
Cluster2	map04720	Long-term potentiation	1	51	7	193	0.54	0.888	P15791	KEGG
Cluster2	map04212	Longevity regulating pathway - worm	1	51	2	193	1.89	0.46	Q925D6	KEGG
Cluster2	map04142	Lysosome	1	51	2	193	1.89	0.46	B5DFK6	KEGG
Cluster2	map04010	MAPK signaling pathway	2	51	12	193	0.63	0.875	F1LST4 Q925D6	KEGG
Cluster2	map05144	Malaria	2	51	3	193	2.52	0.171	A0A0G2JZH3 F1LMS5	KEGG
Cluster2	map05162	Measles	1	51	3	193	1.26	0.604	Q66HG9	KEGG
Cluster2	map04916	Melanogenesis	1	51	6	193	0.63	0.846	P15791	KEGG
Cluster2	map05206	MicroRNAs in cancer	2	51	7	193	1.08	0.594	F1LMW7 P31000	KEGG
Cluster2	map00512	Mucin type O-glycan biosynthesis	1	51	1	193	3.78	0.264	M0RA39	KEGG
Cluster2	map04621	NOD-like receptor signaling pathway	2	51	4	193	1.89	0.285	P82995 Q66HG9	KEGG
Cluster2	map04217	Necroptosis	2	51	5	193	1.51	0.398	P15791 P82995	KEGG
Cluster2	map04722	Neurotrophin signaling pathway	1	51	6	193	0.63	0.846	P15791	KEGG
Cluster2	map04740	Olfactory transduction	1	51	5	193	0.76	0.788	P15791	KEGG
Cluster2	map04114	Oocyte meiosis	3	51	13	193	0.87	0.718	A0A0G2K4X8 D3ZDI7 P15791	KEGG
Cluster2	map04380	Osteoclast differentiation	1	51	2	193	1.89	0.46	Q925D6	KEGG
Cluster2	map04921	Oxytocin signaling pathway	2	51	15	193	0.5	0.943	D3ZIC4 P15791	KEGG
Cluster2	map04151	PI3K-Akt signaling pathway	4	51	15	193	1.01	0.596	A0A0G2JZH3 D3ZDI7 F1LMS5 P82995	KEGG
Cluster2	map05012	Parkinson disease	2	51	16	193	0.47	0.957	F1LST4 P15791	KEGG
Cluster2	map05130	Pathogenic Escherichia coli infection	2	51	8	193	0.95	0.673	Q05096 Q9QZM5	KEGG
Cluster2	map05200	Pathways in cancer	4	51	15	193	1.01	0.596	A0A0G2K4X8 A0A140TAF0 P15791 P82995	KEGG
Cluster2	map00030	Pentose phosphate pathway	1	51	4	193	0.95	0.71	Q499Q4	KEGG
Cluster2	map04145	Phagosome	6	51	8	193	2.84	0.00479	A0A0G2JZH3 F1LMS5 G3V792 G3V7G0 P35565 Q4KM74	KEGG
Cluster2	map04070	Phosphatidylinositol signaling system	1	51	4	193	0.95	0.71	Q6AXQ4	KEGG
Cluster2	map04745	Phototransduction - fly	1	51	6	193	0.63	0.846	P15791	KEGG
Cluster2	map04611	Platelet activation	1	51	7	193	0.54	0.888	A0A0G2K5C8	KEGG
Cluster2	map04914	Progesterone-mediated oocyte maturation	1	51	3	193	1.26	0.604	P82995	KEGG
Cluster2	map05215	Prostate cancer	1	51	4	193	0.95	0.71	P82995	KEGG
Cluster2	map04141	Protein processing in endoplasmic reticulum	3	51	10	193	1.14	0.52	A0A0G2K4X8 P35565 P82995	KEGG
Cluster2	map05205	Proteoglycans in cancer	2	51	20	193	0.38	0.986	D3ZIC4 P15791	KEGG
Cluster2	map00230	Purine metabolism	1	51	4	193	0.95	0.71	Q499Q4	KEGG
Cluster2	map00240	Pyrimidine metabolism	1	51	2	193	1.89	0.46	D4A8A0	KEGG
Cluster2	map04622	RIG-I-like receptor signaling pathway	1	51	3	193	1.26	0.604	Q66HG9	KEGG
Cluster2	map04015	Rap1 signaling pathway	1	51	5	193	0.76	0.788	Q925D6	KEGG
Cluster2	map04810	Regulation of actin cytoskeleton	1	51	8	193	0.47	0.919	D3ZIC4	KEGG
Cluster2	map03010	Ribosome	1	51	5	193	0.76	0.788	P19945	KEGG
Cluster2	map04130	SNARE interactions in vesicular transport	1	51	1	193	3.78	0.264	Q4KM74	KEGG
Cluster2	map05132	Salmonella infection	8	51	19	193	1.59	0.0905	A0A0G2JZ38 A0A0G2K4X8 F1LUD3 G3V792 G3V7G0 P82995 Q925D6 Q9QZM5	KEGG
Cluster2	map05131	Shigellosis	2	51	15	193	0.5	0.943	A0A0G2K4X8 D3ZBN0	KEGG
Cluster2	map04071	Sphingolipid signaling pathway	1	51	3	193	1.26	0.604	D3ZDI7	KEGG
Cluster2	map03040	Spliceosome	4	51	11	193	1.38	0.324	A0A0G2JXW4 D4A720 Q4KM38 Q6IMY8	KEGG
Cluster2	map00500	Starch and sucrose metabolism	1	51	6	193	0.63	0.846	Q499Q4	KEGG
Cluster2	map05322	Systemic lupus erythematosus	1	51	1	193	3.78	0.264	D3ZBN0	KEGG
Cluster2	map04350	TGF-beta signaling pathway	1	51	1	193	3.78	0.264	A0A0G2K4X8	KEGG
Cluster2	map04668	TNF signaling pathway	1	51	2	193	1.89	0.46	Q925D6	KEGG
Cluster2	map04659	Th17 cell differentiation	1	51	3	193	1.26	0.604	P82995	KEGG
Cluster2	map05216	Thyroid cancer	1	51	1	193	3.78	0.264	A0A140TAF0	KEGG
Cluster2	map04918	Thyroid hormone synthesis	1	51	5	193	0.76	0.788	P35565	KEGG
Cluster2	map04620	Toll-like receptor signaling pathway	1	51	3	193	1.26	0.604	Q925D6	KEGG
Cluster2	map05145	Toxoplasmosis	1	51	4	193	0.95	0.71	Q925D6	KEGG
Cluster2	map05202	Transcriptional misregulation in cancer	1	51	2	193	1.89	0.46	D3ZBN0	KEGG
Cluster2	map05152	Tuberculosis	1	51	6	193	0.63	0.846	P15791	KEGG
Cluster2	map04120	Ubiquitin mediated proteolysis	1	51	6	193	0.63	0.846	A0A0G2K4X8	KEGG
Cluster2	map04270	Vascular smooth muscle contraction	1	51	9	193	0.42	0.941	D3ZIC4	KEGG
Cluster2	map04962	Vasopressin-regulated water reabsorption	2	51	4	193	1.89	0.285	G3V792 G3V7G0	KEGG
Cluster2	map04310	Wnt signaling pathway	2	51	6	193	1.26	0.501	A0A0G2K4X8 P15791	KEGG
Cluster2	map05135	Yersinia infection	2	51	6	193	1.26	0.501	Q66H91 Q925D6	KEGG
Cluster2	map04024	cAMP signaling pathway	1	51	14	193	0.27	0.989	P15791	KEGG
Cluster2	map03015	mRNA surveillance pathway	1	51	4	193	0.95	0.71	D3ZDI7	KEGG
Cluster2	map04150	mTOR signaling pathway	1	51	4	193	0.95	0.71	Q9JK25	KEGG
Cluster3	map02010	ABC transporters	1	29	1	193	6.66	0.15	Q63563	KEGG
Cluster3	map04152	AMPK signaling pathway	1	29	5	193	1.33	0.561	F1MAA3	KEGG
Cluster3	map04261	Adrenergic signaling in cardiomyocytes	2	29	23	193	0.58	0.895	F1MAA3 P68182	KEGG
Cluster3	map05034	Alcoholism	1	29	4	193	1.66	0.482	P68182	KEGG
Cluster3	map04925	Aldosterone synthesis and secretion	1	29	10	193	0.67	0.812	P68182	KEGG
Cluster3	map05010	Alzheimer disease	3	29	20	193	1	0.608	A0A0G2K7M1 P37285 Q5XIF3	KEGG
Cluster3	map05146	Amoebiasis	1	29	2	193	3.33	0.279	P68182	KEGG
Cluster3	map05031	Amphetamine addiction	1	29	6	193	1.11	0.629	P68182	KEGG
Cluster3	map05014	Amyotrophic lateral sclerosis (ALS)	4	29	21	193	1.27	0.39	D4A720 P37285 Q56A27 Q5XIF3	KEGG
Cluster3	map04371	Apelin signaling pathway	2	29	7	193	1.9	0.283	P08721 P68182	KEGG
Cluster3	map00330	Arginine and proline metabolism	1	29	3	193	2.22	0.388	A0A0G2JSP8	KEGG
Cluster3	map04140	Autophagy - animal	1	29	4	193	1.66	0.482	P68182	KEGG
Cluster3	map04361	Axon regeneration	1	29	2	193	3.33	0.279	P68182	KEGG
Cluster3	map04976	Bile secretion	2	29	3	193	4.44	0.0595	P47863 P68182	KEGG
Cluster3	map04020	Calcium signaling pathway	1	29	18	193	0.37	0.954	P68182	KEGG
Cluster3	map04514	Cell adhesion molecules (CAMs)	1	29	1	193	6.66	0.15	F1M7E5	KEGG
Cluster3	map04062	Chemokine signaling pathway	1	29	2	193	3.33	0.279	P68182	KEGG
Cluster3	map05231	Choline metabolism in cancer	2	29	4	193	3.33	0.108	B4F795 P19836	KEGG
Cluster3	map04725	Cholinergic synapse	1	29	6	193	1.11	0.629	P68182	KEGG
Cluster3	map04713	Circadian entrainment	1	29	7	193	0.95	0.686	P68182	KEGG
Cluster3	map05030	Cocaine addiction	1	29	1	193	6.66	0.15	P68182	KEGG
Cluster3	map04927	Cortisol synthesis and secretion	1	29	3	193	2.22	0.388	P68182	KEGG
Cluster3	map04934	Cushing syndrome	1	29	8	193	0.83	0.735	P68182	KEGG
Cluster3	map05414	Dilated cardiomyopathy (DCM)	1	29	19	193	0.35	0.962	P68182	KEGG
Cluster3	map04728	Dopaminergic synapse	2	29	11	193	1.21	0.514	F1MAA3 P68182	KEGG
Cluster3	map04512	ECM-receptor interaction	1	29	7	193	0.95	0.686	P08721	KEGG
Cluster3	map01522	Endocrine resistance	1	29	3	193	2.22	0.388	P68182	KEGG
Cluster3	map04144	Endocytosis	2	29	9	193	1.48	0.403	O35964 Q4V8H8	KEGG
Cluster3	map05169	Epstein-Barr virus infection	1	29	7	193	0.95	0.686	P31000	KEGG
Cluster3	map04915	Estrogen signaling pathway	2	29	6	193	2.22	0.223	P68182 Q66HD0	KEGG
Cluster3	map05418	Fluid shear stress and atherosclerosis	2	29	7	193	1.9	0.283	F1M7E5 Q66HD0	KEGG
Cluster3	map04510	Focal adhesion	3	29	17	193	1.17	0.487	A0A0G2JXT8 C0JPT7 P08721	KEGG
Cluster3	map00051	Fructose and mannose metabolism	1	29	2	193	3.33	0.279	P48500	KEGG
Cluster3	map04727	GABAergic synapse	1	29	2	193	3.33	0.279	P68182	KEGG
Cluster3	map04540	Gap junction	1	29	4	193	1.66	0.482	P68182	KEGG
Cluster3	map04971	Gastric acid secretion	1	29	9	193	0.74	0.777	P68182	KEGG
Cluster3	map04922	Glucagon signaling pathway	1	29	12	193	0.55	0.867	P68182	KEGG
Cluster3	map04724	Glutamatergic synapse	1	29	2	193	3.33	0.279	P68182	KEGG
Cluster3	map00564	Glycerophospholipid metabolism	1	29	3	193	2.22	0.388	P19836	KEGG
Cluster3	map00010	Glycolysis / Gluconeogenesis	2	29	10	193	1.33	0.46	A0A0G2K7M1 P48500	KEGG
Cluster3	map04929	GnRH secretion	1	29	3	193	2.22	0.388	P08721	KEGG
Cluster3	map04912	GnRH signaling pathway	1	29	10	193	0.67	0.812	P68182	KEGG
Cluster3	map04935	Growth hormone synthesis, secretion and action	1	29	6	193	1.11	0.629	P68182	KEGG
Cluster3	map04066	HIF-1 signaling pathway	1	29	9	193	0.74	0.777	A0A0G2K7M1	KEGG
Cluster3	map04340	Hedgehog signaling pathway	1	29	3	193	2.22	0.388	P68182	KEGG
Cluster3	map04341	Hedgehog signaling pathway - fly	1	29	3	193	2.22	0.388	P68182	KEGG
Cluster3	map05225	Hepatocellular carcinoma	1	29	4	193	1.66	0.482	D4A510	KEGG
Cluster3	map05168	Herpes simplex virus 1 infection	2	29	7	193	1.9	0.283	D4A720 Q64350	KEGG
Cluster3	map05166	Human T-cell leukemia virus 1 infection	1	29	2	193	3.33	0.279	P68182	KEGG
Cluster3	map05163	Human cytomegalovirus infection	1	29	8	193	0.83	0.735	P68182	KEGG
Cluster3	map05165	Human papillomavirus infection	3	29	12	193	1.66	0.262	F1MAA3 P08721 P68182	KEGG
Cluster3	map05016	Huntington disease	2	29	9	193	1.48	0.403	P37285 Q5XIF3	KEGG
Cluster3	map04657	IL-17 signaling pathway	1	29	5	193	1.33	0.561	Q66HD0	KEGG
Cluster3	map04750	Inflammatory mediator regulation of TRP channels	1	29	10	193	0.67	0.812	P68182	KEGG
Cluster3	map05164	Influenza A	1	29	6	193	1.11	0.629	Q9R0T3	KEGG
Cluster3	map00562	Inositol phosphate metabolism	1	29	3	193	2.22	0.388	P48500	KEGG
Cluster3	map04911	Insulin secretion	1	29	6	193	1.11	0.629	P68182	KEGG
Cluster3	map04910	Insulin signaling pathway	1	29	8	193	0.83	0.735	P68182	KEGG
Cluster3	map05134	Legionellosis	1	29	4	193	1.66	0.482	D3ZT71	KEGG
Cluster3	map04670	Leukocyte transendothelial migration	1	29	4	193	1.66	0.482	F1M7E5	KEGG
Cluster3	map04720	Long-term potentiation	1	29	7	193	0.95	0.686	P68182	KEGG
Cluster3	map04211	Longevity regulating pathway	1	29	2	193	3.33	0.279	P68182	KEGG
Cluster3	map04213	Longevity regulating pathway - multiple species	1	29	1	193	6.66	0.15	P68182	KEGG
Cluster3	map04010	MAPK signaling pathway	3	29	12	193	1.66	0.262	A0A0G2JXT8 C0JPT7 P68182	KEGG
Cluster3	map04916	Melanogenesis	1	29	6	193	1.11	0.629	P68182	KEGG
Cluster3	map05206	MicroRNAs in cancer	1	29	7	193	0.95	0.686	P31000	KEGG
Cluster3	map04137	Mitophagy - animal	1	29	4	193	1.66	0.482	D3ZT71	KEGG
Cluster3	map05032	Morphine addiction	1	29	1	193	6.66	0.15	P68182	KEGG
Cluster3	map04932	Non-alcoholic fatty liver disease (NAFLD)	1	29	8	193	0.83	0.735	Q5XIF3	KEGG
Cluster3	map04740	Olfactory transduction	1	29	5	193	1.33	0.561	P68182	KEGG
Cluster3	map04114	Oocyte meiosis	2	29	13	193	1.02	0.611	F1MAA3 P68182	KEGG
Cluster3	map04913	Ovarian steroidogenesis	1	29	1	193	6.66	0.15	P68182	KEGG
Cluster3	map00190	Oxidative phosphorylation	1	29	7	193	0.95	0.686	Q5XIF3	KEGG
Cluster3	map04921	Oxytocin signaling pathway	1	29	15	193	0.44	0.921	P68182	KEGG
Cluster3	map04151	PI3K-Akt signaling pathway	3	29	15	193	1.33	0.398	F1MAA3 P08721 Q66HD0	KEGG
Cluster3	map05012	Parkinson disease	3	29	16	193	1.25	0.443	P37285 P68182 Q5XIF3	KEGG
Cluster3	map05130	Pathogenic Escherichia coli infection	1	29	8	193	0.83	0.735	A0A0G2K7M1	KEGG
Cluster3	map05200	Pathways in cancer	2	29	15	193	0.89	0.694	P68182 Q66HD0	KEGG
Cluster3	map00440	Phosphonate and phosphinate metabolism	1	29	1	193	6.66	0.15	P19836	KEGG
Cluster3	map04611	Platelet activation	1	29	7	193	0.95	0.686	P68182	KEGG
Cluster3	map05020	Prion diseases	3	29	13	193	1.54	0.307	P37285 P68182 Q5XIF3	KEGG
Cluster3	map04914	Progesterone-mediated oocyte maturation	1	29	3	193	2.22	0.388	P68182	KEGG
Cluster3	map05215	Prostate cancer	1	29	4	193	1.66	0.482	Q66HD0	KEGG
Cluster3	map04141	Protein processing in endoplasmic reticulum	2	29	10	193	1.33	0.46	Q66HD0 Q9R0T3	KEGG
Cluster3	map05205	Proteoglycans in cancer	3	29	20	193	1	0.608	A0A0G2JXT8 C0JPT7 P68182	KEGG
Cluster3	map03013	RNA transport	1	29	2	193	3.33	0.279	Q56A27	KEGG
Cluster3	map04014	Ras signaling pathway	1	29	3	193	2.22	0.388	P68182	KEGG
Cluster3	map04923	Regulation of lipolysis in adipocytes	1	29	1	193	6.66	0.15	P68182	KEGG
Cluster3	map04926	Relaxin signaling pathway	1	29	4	193	1.66	0.482	P68182	KEGG
Cluster3	map04924	Renin secretion	1	29	4	193	1.66	0.482	P68182	KEGG
Cluster3	map04723	Retrograde endocannabinoid signaling	2	29	7	193	1.9	0.283	P68182 Q5XIF3	KEGG
Cluster3	map03008	Ribosome biogenesis in eukaryotes	1	29	2	193	3.33	0.279	D4A206	KEGG
Cluster3	map04970	Salivary secretion	1	29	8	193	0.83	0.735	P68182	KEGG
Cluster3	map05132	Salmonella infection	5	29	19	193	1.75	0.134	A0A0G2JXT8 A0A0G2K7M1 C0JPT7 P37285 Q66HD0	KEGG
Cluster3	map04726	Serotonergic synapse	1	29	3	193	2.22	0.388	P68182	KEGG
Cluster3	map04071	Sphingolipid signaling pathway	1	29	3	193	2.22	0.388	F1MAA3	KEGG
Cluster3	map03040	Spliceosome	4	29	11	193	2.42	0.0641	D3ZJ92 D4A720 P84586 Q56A27	KEGG
Cluster3	map04742	Taste transduction	1	29	1	193	6.66	0.15	P68182	KEGG
Cluster3	map04714	Thermogenesis	3	29	11	193	1.82	0.218	D4A510 P68182 Q5XIF3	KEGG
Cluster3	map04919	Thyroid hormone signaling pathway	1	29	9	193	0.74	0.777	P68182	KEGG
Cluster3	map04918	Thyroid hormone synthesis	2	29	5	193	2.66	0.163	P68182 Q66HD0	KEGG
Cluster3	map04530	Tight junction	1	29	5	193	1.33	0.561	P68182	KEGG
Cluster3	map04620	Toll-like receptor signaling pathway	1	29	3	193	2.22	0.388	P08721	KEGG
Cluster3	map04270	Vascular smooth muscle contraction	1	29	9	193	0.74	0.777	P68182	KEGG
Cluster3	map04962	Vasopressin-regulated water reabsorption	2	29	4	193	3.33	0.108	P47863 P68182	KEGG
Cluster3	map05110	Vibrio cholerae infection	1	29	4	193	1.66	0.482	P68182	KEGG
Cluster3	map05203	Viral carcinogenesis	2	29	6	193	2.22	0.223	G3V6I5 P68182	KEGG
Cluster3	map04310	Wnt signaling pathway	1	29	6	193	1.11	0.629	P68182	KEGG
Cluster3	map04024	cAMP signaling pathway	1	29	14	193	0.48	0.906	P68182	KEGG
Cluster3	map03015	mRNA surveillance pathway	2	29	4	193	3.33	0.108	F1MAA3 Q56A27	KEGG
Cluster4	map04152	AMPK signaling pathway	1	24	5	193	1.61	0.489	P30835	KEGG
Cluster4	map05221	Acute myeloid leukemia	1	24	1	193	8.04	0.124	F1M589	KEGG
Cluster4	map04520	Adherens junction	1	24	4	193	2.01	0.415	G3V6K6	KEGG
Cluster4	map04261	Adrenergic signaling in cardiomyocytes	5	24	23	193	1.75	0.136	A0A140TAF0 M0RCE9 P06686 Q63538 Q923Z2	KEGG
Cluster4	map05143	African trypanosomiasis	1	24	1	193	8.04	0.124	P01946	KEGG
Cluster4	map04925	Aldosterone synthesis and secretion	2	24	10	193	1.61	0.36	M0RCE9 P06686	KEGG
Cluster4	map04960	Aldosterone-regulated sodium reabsorption	1	24	1	193	8.04	0.124	P06686	KEGG
Cluster4	map05010	Alzheimer disease	1	24	20	193	0.4	0.94	M0RCE9	KEGG
Cluster4	map05146	Amoebiasis	1	24	2	193	4.02	0.234	F1M614	KEGG
Cluster4	map05014	Amyotrophic lateral sclerosis (ALS)	2	24	21	193	0.77	0.772	Q63538 Q66HC5	KEGG
Cluster4	map04214	Apoptosis - fly	1	24	2	193	4.02	0.234	G3V6K6	KEGG
Cluster4	map04361	Axon regeneration	1	24	2	193	4.02	0.234	Q63538	KEGG
Cluster4	map04976	Bile secretion	1	24	3	193	2.68	0.33	P06686	KEGG
Cluster4	map05219	Bladder cancer	1	24	1	193	8.04	0.124	G3V6K6	KEGG
Cluster4	map05224	Breast cancer	1	24	2	193	4.02	0.234	G3V6K6	KEGG
Cluster4	map04625	C-type lectin receptor signaling pathway	1	24	3	193	2.68	0.33	Q63538	KEGG
Cluster4	map04020	Calcium signaling pathway	2	24	18	193	0.89	0.688	G3V6K6 M0RCE9	KEGG
Cluster4	map04973	Carbohydrate digestion and absorption	1	24	1	193	8.04	0.124	P06686	KEGG
Cluster4	map04260	Cardiac muscle contraction	4	24	16	193	2.01	0.119	A0A140TAF0 M0RCE9 P06686 Q923Z2	KEGG
Cluster4	map04218	Cellular senescence	1	24	5	193	1.61	0.489	Q63538	KEGG
Cluster4	map05230	Central carbon metabolism in cancer	3	24	5	193	4.83	0.0144	G3V6K6 P30835 P42123	KEGG
Cluster4	map05142	Chagas disease (American trypanosomiasis)	1	24	1	193	8.04	0.124	Q63538	KEGG
Cluster4	map05231	Choline metabolism in cancer	1	24	4	193	2.01	0.415	G3V6K6	KEGG
Cluster4	map04725	Cholinergic synapse	1	24	6	193	1.34	0.554	M0RCE9	KEGG
Cluster4	map05210	Colorectal cancer	1	24	4	193	2.01	0.415	G3V6K6	KEGG
Cluster4	map04927	Cortisol synthesis and secretion	1	24	3	193	2.68	0.33	M0RCE9	KEGG
Cluster4	map04934	Cushing syndrome	2	24	8	193	2.01	0.261	G3V6K6 M0RCE9	KEGG
Cluster4	map00270	Cysteine and methionine metabolism	1	24	1	193	8.04	0.124	P42123	KEGG
Cluster4	map05414	Dilated cardiomyopathy (DCM)	4	24	19	193	1.69	0.195	A0A140TAF0 F1M614 M0RCE9 Q923Z2	KEGG
Cluster4	map04728	Dopaminergic synapse	1	24	11	193	0.73	0.777	Q63538	KEGG
Cluster4	map04320	Dorso-ventral axis formation	1	24	1	193	8.04	0.124	G3V6K6	KEGG
Cluster4	map00983	Drug metabolism - other enzymes	1	24	1	193	8.04	0.124	P19804	KEGG
Cluster4	map04512	ECM-receptor interaction	1	24	7	193	1.15	0.611	F1M614	KEGG
Cluster4	map01521	EGFR tyrosine kinase inhibitor resistance	1	24	3	193	2.68	0.33	G3V6K6	KEGG
Cluster4	map01522	Endocrine resistance	2	24	3	193	5.36	0.0413	G3V6K6 Q63538	KEGG
Cluster4	map04144	Endocytosis	2	24	9	193	1.79	0.31	F1M589 G3V6K6	KEGG
Cluster4	map05213	Endometrial cancer	1	24	2	193	4.02	0.234	G3V6K6	KEGG
Cluster4	map05169	Epstein-Barr virus infection	1	24	7	193	1.15	0.611	Q63538	KEGG
Cluster4	map04012	ErbB signaling pathway	1	24	5	193	1.61	0.489	G3V6K6	KEGG
Cluster4	map04915	Estrogen signaling pathway	1	24	6	193	1.34	0.554	G3V6K6	KEGG
Cluster4	map00061	Fatty acid biosynthesis	1	24	1	193	8.04	0.124	A0A0G2K6P1	KEGG
Cluster4	map04664	Fc epsilon RI signaling pathway	1	24	2	193	4.02	0.234	Q63538	KEGG
Cluster4	map05418	Fluid shear stress and atherosclerosis	1	24	7	193	1.15	0.611	Q63538	KEGG
Cluster4	map04510	Focal adhesion	3	24	17	193	1.42	0.356	C0JPT7 F1M614 G3V6K6	KEGG
Cluster4	map04068	FoxO signaling pathway	2	24	3	193	5.36	0.0413	G3V6K6 Q63538	KEGG
Cluster4	map00051	Fructose and mannose metabolism	1	24	2	193	4.02	0.234	P30835	KEGG
Cluster4	map04727	GABAergic synapse	1	24	2	193	4.02	0.234	M0RCE9	KEGG
Cluster4	map00052	Galactose metabolism	1	24	3	193	2.68	0.33	P30835	KEGG
Cluster4	map04540	Gap junction	1	24	4	193	2.01	0.415	G3V6K6	KEGG
Cluster4	map04971	Gastric acid secretion	1	24	9	193	0.89	0.705	P06686	KEGG
Cluster4	map05226	Gastric cancer	1	24	2	193	4.02	0.234	G3V6K6	KEGG
Cluster4	map05214	Glioma	1	24	5	193	1.61	0.489	G3V6K6	KEGG
Cluster4	map04922	Glucagon signaling pathway	3	24	12	193	2.01	0.175	G3V8V3 P30835 P42123	KEGG
Cluster4	map00010	Glycolysis / Gluconeogenesis	2	24	10	193	1.61	0.36	P30835 P42123	KEGG
Cluster4	map04929	GnRH secretion	1	24	3	193	2.68	0.33	M0RCE9	KEGG
Cluster4	map04912	GnRH signaling pathway	3	24	10	193	2.41	0.113	G3V6K6 M0RCE9 Q63538	KEGG
Cluster4	map04935	Growth hormone synthesis, secretion and action	2	24	6	193	2.68	0.163	M0RCE9 Q63538	KEGG
Cluster4	map04066	HIF-1 signaling pathway	3	24	9	193	2.68	0.086	G3V6K6 P30835 P42123	KEGG
Cluster4	map04340	Hedgehog signaling pathway	1	24	3	193	2.68	0.33	D4A9P9	KEGG
Cluster4	map05161	Hepatitis B	1	24	6	193	1.34	0.554	Q63538	KEGG
Cluster4	map05160	Hepatitis C	1	24	5	193	1.61	0.489	G3V6K6	KEGG
Cluster4	map05225	Hepatocellular carcinoma	1	24	4	193	2.01	0.415	G3V6K6	KEGG
Cluster4	map05168	Herpes simplex virus 1 infection	1	24	7	193	1.15	0.611	F1M589	KEGG
Cluster4	map05163	Human cytomegalovirus infection	2	24	8	193	2.01	0.261	G3V6K6 Q63538	KEGG
Cluster4	map05170	Human immunodeficiency virus 1 infection	1	24	7	193	1.15	0.611	Q63538	KEGG
Cluster4	map05165	Human papillomavirus infection	2	24	12	193	1.34	0.455	F1M614 G3V6K6	KEGG
Cluster4	map05410	Hypertrophic cardiomyopathy (HCM)	4	24	18	193	1.79	0.168	A0A140TAF0 F1M614 M0RCE9 Q923Z2	KEGG
Cluster4	map04657	IL-17 signaling pathway	1	24	5	193	1.61	0.489	Q63538	KEGG
Cluster4	map04750	Inflammatory mediator regulation of TRP channels	1	24	10	193	0.8	0.744	Q63538	KEGG
Cluster4	map05164	Influenza A	2	24	6	193	2.68	0.163	D4A962 F1M589	KEGG
Cluster4	map04931	Insulin resistance	1	24	5	193	1.61	0.489	G3V8V3	KEGG
Cluster4	map04911	Insulin secretion	2	24	6	193	2.68	0.163	M0RCE9 P06686	KEGG
Cluster4	map04910	Insulin signaling pathway	1	24	8	193	1.01	0.662	G3V8V3	KEGG
Cluster4	map04630	Jak-STAT signaling pathway	1	24	2	193	4.02	0.234	G3V6K6	KEGG
Cluster4	map05167	Kaposi sarcoma-associated herpesvirus infection	1	24	7	193	1.15	0.611	Q63538	KEGG
Cluster4	map05140	Leishmaniasis	1	24	1	193	8.04	0.124	Q63538	KEGG
Cluster4	map04670	Leukocyte transendothelial migration	1	24	4	193	2.01	0.415	Q63538	KEGG
Cluster4	map04212	Longevity regulating pathway - worm	1	24	2	193	4.02	0.234	Q63538	KEGG
Cluster4	map04010	MAPK signaling pathway	5	24	12	193	3.35	0.00856	C0JPT7 D4AE17 G3V6K6 M0RCE9 Q63538	KEGG
Cluster4	map04013	MAPK signaling pathway - fly	2	24	2	193	8.04	0.0149	G3V6K6 Q63538	KEGG
Cluster4	map05144	Malaria	1	24	3	193	2.68	0.33	P01946	KEGG
Cluster4	map05218	Melanoma	1	24	1	193	8.04	0.124	G3V6K6	KEGG
Cluster4	map05206	MicroRNAs in cancer	2	24	7	193	2.3	0.211	G3V6K6 Q923Z2	KEGG
Cluster4	map04978	Mineral absorption	1	24	3	193	2.68	0.33	P06686	KEGG
Cluster4	map04137	Mitophagy - animal	1	24	4	193	2.01	0.415	B1H264	KEGG
Cluster4	map04621	NOD-like receptor signaling pathway	1	24	4	193	2.01	0.415	Q63538	KEGG
Cluster4	map04217	Necroptosis	1	24	5	193	1.61	0.489	G3V8V3	KEGG
Cluster4	map04722	Neurotrophin signaling pathway	1	24	6	193	1.34	0.554	Q63538	KEGG
Cluster4	map04932	Non-alcoholic fatty liver disease (NAFLD)	1	24	8	193	1.01	0.662	Q63538	KEGG
Cluster4	map05223	Non-small cell lung cancer	1	24	1	193	8.04	0.124	G3V6K6	KEGG
Cluster4	map04114	Oocyte meiosis	2	24	13	193	1.24	0.499	G3V7I8 Q63538	KEGG
Cluster4	map04380	Osteoclast differentiation	1	24	2	193	4.02	0.234	Q63538	KEGG
Cluster4	map04921	Oxytocin signaling pathway	2	24	15	193	1.07	0.582	G3V6K6 M0RCE9	KEGG
Cluster4	map04151	PI3K-Akt signaling pathway	2	24	15	193	1.07	0.582	F1M614 G3V6K6	KEGG
Cluster4	map05212	Pancreatic cancer	1	24	1	193	8.04	0.124	G3V6K6	KEGG
Cluster4	map04972	Pancreatic secretion	1	24	8	193	1.01	0.662	P06686	KEGG
Cluster4	map05130	Pathogenic Escherichia coli infection	1	24	8	193	1.01	0.662	Q63538	KEGG
Cluster4	map05200	Pathways in cancer	4	24	15	193	2.14	0.0978	A0A140TAF0 F1M589 F1M614 G3V6K6	KEGG
Cluster4	map00030	Pentose phosphate pathway	1	24	4	193	2.01	0.415	P30835	KEGG
Cluster4	map05133	Pertussis	1	24	2	193	4.02	0.234	Q63538	KEGG
Cluster4	map04072	Phospholipase D signaling pathway	1	24	1	193	8.04	0.124	G3V6K6	KEGG
Cluster4	map04611	Platelet activation	1	24	7	193	1.15	0.611	Q63538	KEGG
Cluster4	map05020	Prion diseases	2	24	13	193	1.24	0.499	M0RCE9 Q63538	KEGG
Cluster4	map04914	Progesterone-mediated oocyte maturation	1	24	3	193	2.68	0.33	Q63538	KEGG
Cluster4	map04917	Prolactin signaling pathway	1	24	2	193	4.02	0.234	Q63538	KEGG
Cluster4	map00640	Propanoate metabolism	1	24	3	193	2.68	0.33	P42123	KEGG
Cluster4	map05215	Prostate cancer	1	24	4	193	2.01	0.415	G3V6K6	KEGG
Cluster4	map04974	Protein digestion and absorption	1	24	2	193	4.02	0.234	P06686	KEGG
Cluster4	map03060	Protein export	1	24	1	193	8.04	0.124	Q7TP42	KEGG
Cluster4	map04141	Protein processing in endoplasmic reticulum	1	24	10	193	0.8	0.744	Q7TP42	KEGG
Cluster4	map05205	Proteoglycans in cancer	3	24	20	193	1.21	0.467	C0JPT7 G3V6K6 Q63538	KEGG
Cluster4	map04964	Proximal tubule bicarbonate reclamation	1	24	1	193	8.04	0.124	P06686	KEGG
Cluster4	map00230	Purine metabolism	1	24	4	193	2.01	0.415	P19804	KEGG
Cluster4	map00240	Pyrimidine metabolism	1	24	2	193	4.02	0.234	P19804	KEGG
Cluster4	map00620	Pyruvate metabolism	1	24	2	193	4.02	0.234	P42123	KEGG
Cluster4	map04622	RIG-I-like receptor signaling pathway	1	24	3	193	2.68	0.33	Q63538	KEGG
Cluster4	map03018	RNA degradation	1	24	1	193	8.04	0.124	P30835	KEGG
Cluster4	map03013	RNA transport	1	24	2	193	4.02	0.234	Q66HC5	KEGG
Cluster4	map04015	Rap1 signaling pathway	2	24	5	193	3.22	0.117	G3V6K6 Q63538	KEGG
Cluster4	map04014	Ras signaling pathway	1	24	3	193	2.68	0.33	G3V6K6	KEGG
Cluster4	map04810	Regulation of actin cytoskeleton	1	24	8	193	1.01	0.662	G3V6K6	KEGG
Cluster4	map04926	Relaxin signaling pathway	2	24	4	193	4.02	0.0762	G3V6K6 Q63538	KEGG
Cluster4	map04924	Renin secretion	1	24	4	193	2.01	0.415	M0RCE9	KEGG
Cluster4	map04723	Retrograde endocannabinoid signaling	2	24	7	193	2.3	0.211	M0RCE9 Q63538	KEGG
Cluster4	map04970	Salivary secretion	1	24	8	193	1.01	0.662	P06686	KEGG
Cluster4	map05132	Salmonella infection	2	24	19	193	0.85	0.718	C0JPT7 Q63538	KEGG
Cluster4	map04726	Serotonergic synapse	1	24	3	193	2.68	0.33	M0RCE9	KEGG
Cluster4	map05131	Shigellosis	2	24	15	193	1.07	0.582	G3V6K6 Q63538	KEGG
Cluster4	map05222	Small cell lung cancer	1	24	2	193	4.02	0.234	F1M614	KEGG
Cluster4	map04071	Sphingolipid signaling pathway	1	24	3	193	2.68	0.33	Q63538	KEGG
Cluster4	map00500	Starch and sucrose metabolism	1	24	6	193	1.34	0.554	G3V8V3	KEGG
Cluster4	map00140	Steroid hormone biosynthesis	1	24	1	193	8.04	0.124	A0A0G2K6P1	KEGG
Cluster4	map04660	T cell receptor signaling pathway	1	24	3	193	2.68	0.33	Q63538	KEGG
Cluster4	map04668	TNF signaling pathway	1	24	2	193	4.02	0.234	Q63538	KEGG
Cluster4	map04658	Th1 and Th2 cell differentiation	1	24	2	193	4.02	0.234	Q63538	KEGG
Cluster4	map04659	Th17 cell differentiation	1	24	3	193	2.68	0.33	Q63538	KEGG
Cluster4	map04714	Thermogenesis	1	24	11	193	0.73	0.777	Q63538	KEGG
Cluster4	map05216	Thyroid cancer	1	24	1	193	8.04	0.124	A0A140TAF0	KEGG
Cluster4	map04919	Thyroid hormone signaling pathway	2	24	9	193	1.79	0.31	P06686 P30835	KEGG
Cluster4	map04918	Thyroid hormone synthesis	1	24	5	193	1.61	0.489	P06686	KEGG
Cluster4	map04624	Toll and Imd signaling pathway	1	24	3	193	2.68	0.33	Q63538	KEGG
Cluster4	map04620	Toll-like receptor signaling pathway	1	24	3	193	2.68	0.33	Q63538	KEGG
Cluster4	map05145	Toxoplasmosis	2	24	4	193	4.02	0.0762	F1M614 Q63538	KEGG
Cluster4	map05202	Transcriptional misregulation in cancer	1	24	2	193	4.02	0.234	F1M589	KEGG
Cluster4	map05152	Tuberculosis	1	24	6	193	1.34	0.554	Q63538	KEGG
Cluster4	map04120	Ubiquitin mediated proteolysis	2	24	6	193	2.68	0.163	A0A0G2JTT6 F1M589	KEGG
Cluster4	map04370	VEGF signaling pathway	1	24	1	193	8.04	0.124	Q63538	KEGG
Cluster4	map04270	Vascular smooth muscle contraction	1	24	9	193	0.89	0.705	M0RCE9	KEGG
Cluster4	map05416	Viral myocarditis	1	24	6	193	1.34	0.554	F1M614	KEGG
Cluster4	map05135	Yersinia infection	1	24	6	193	1.34	0.554	Q63538	KEGG
Cluster4	map04024	cAMP signaling pathway	2	24	14	193	1.15	0.542	M0RCE9 P06686	KEGG
Cluster4	map04022	cGMP-PKG signaling pathway	2	24	12	193	1.34	0.455	M0RCE9 P06686	KEGG
Cluster5	map04520	Adherens junction	1	37	4	193	1.3	0.576	A0A0G2K3K2	KEGG
Cluster5	map04261	Adrenergic signaling in cardiomyocytes	3	37	23	193	0.68	0.862	F1LUE2 P11730 Q64578	KEGG
Cluster5	map04925	Aldosterone synthesis and secretion	2	37	10	193	1.04	0.605	F1LUE2 P11730	KEGG
Cluster5	map05010	Alzheimer disease	5	37	20	193	1.3	0.33	F1LP05 F1LST4 G3V644 Q64578 Q9JK11	KEGG
Cluster5	map05031	Amphetamine addiction	2	37	6	193	1.74	0.324	F1LUE2 P11730	KEGG
Cluster5	map05014	Amyotrophic lateral sclerosis (ALS)	5	37	21	193	1.24	0.374	A0A0G2K3K2 D4A720 F1LP05 F1LRZ7 G3V644	KEGG
Cluster5	map04371	Apelin signaling pathway	1	37	7	193	0.75	0.78	A0A0G2K0Q7	KEGG
Cluster5	map04210	Apoptosis	2	37	4	193	2.61	0.167	A0A0G2K3K2 G3V8L3	KEGG
Cluster5	map04140	Autophagy - animal	1	37	4	193	1.3	0.576	Q9ET45	KEGG
Cluster5	map04360	Axon guidance	3	37	6	193	2.61	0.0858	F1LUE2 F1LWK7 P11730	KEGG
Cluster5	map05100	Bacterial invasion of epithelial cells	1	37	1	193	5.22	0.192	A0A0G2K3K2	KEGG
Cluster5	map04020	Calcium signaling pathway	5	37	18	193	1.45	0.245	A0A0G2K0Q7 F1LUE2 G3V8S6 P11730 Q64578	KEGG
Cluster5	map04260	Cardiac muscle contraction	2	37	16	193	0.65	0.852	G3V8S6 Q64578	KEGG
Cluster5	map05230	Central carbon metabolism in cancer	1	37	5	193	1.04	0.659	P11980	KEGG
Cluster5	map04725	Cholinergic synapse	2	37	6	193	1.74	0.324	F1LUE2 P11730	KEGG
Cluster5	map04713	Circadian entrainment	2	37	7	193	1.49	0.401	F1LUE2 P11730	KEGG
Cluster5	map04934	Cushing syndrome	2	37	8	193	1.3	0.475	F1LUE2 P11730	KEGG
Cluster5	map05414	Dilated cardiomyopathy (DCM)	5	37	19	193	1.37	0.287	A0A0G2K3K2 D4A8Y1 G3V8L3 P11530 Q64578	KEGG
Cluster5	map04728	Dopaminergic synapse	2	37	11	193	0.95	0.66	F1LUE2 P11730	KEGG
Cluster5	map04012	ErbB signaling pathway	2	37	5	193	2.09	0.245	F1LUE2 P11730	KEGG
Cluster5	map05418	Fluid shear stress and atherosclerosis	1	37	7	193	0.75	0.78	A0A0G2K3K2	KEGG
Cluster5	map04510	Focal adhesion	3	37	17	193	0.92	0.671	A0A0G2K0Q7 A0A0G2K3K2 D3ZHA0	KEGG
Cluster5	map04068	FoxO signaling pathway	1	37	3	193	1.74	0.474	Q9ET45	KEGG
Cluster5	map04971	Gastric acid secretion	4	37	9	193	2.32	0.0703	A0A0G2K0Q7 A0A0G2K3K2 F1LUE2 P11730	KEGG
Cluster5	map05214	Glioma	2	37	5	193	2.09	0.245	F1LUE2 P11730	KEGG
Cluster5	map04922	Glucagon signaling pathway	3	37	12	193	1.3	0.413	F1LUE2 P11730 P11980	KEGG
Cluster5	map00564	Glycerophospholipid metabolism	1	37	3	193	1.74	0.474	B2GV22	KEGG
Cluster5	map00010	Glycolysis / Gluconeogenesis	1	37	10	193	0.52	0.888	P11980	KEGG
Cluster5	map04912	GnRH signaling pathway	2	37	10	193	1.04	0.605	F1LUE2 P11730	KEGG
Cluster5	map04066	HIF-1 signaling pathway	2	37	9	193	1.16	0.543	F1LUE2 P11730	KEGG
Cluster5	map05225	Hepatocellular carcinoma	2	37	4	193	2.61	0.167	A0A0G2K3K2 D4A510	KEGG
Cluster5	map05168	Herpes simplex virus 1 infection	2	37	7	193	1.49	0.401	D4A720 D4A9L2	KEGG
Cluster5	map04390	Hippo signaling pathway	1	37	4	193	1.3	0.576	A0A0G2K3K2	KEGG
Cluster5	map04391	Hippo signaling pathway - fly	1	37	1	193	5.22	0.192	A0A0G2K3K2	KEGG
Cluster5	map05170	Human immunodeficiency virus 1 infection	1	37	7	193	0.75	0.78	Q32Q06	KEGG
Cluster5	map05165	Human papillomavirus infection	1	37	12	193	0.43	0.929	P11980	KEGG
Cluster5	map05016	Huntington disease	2	37	9	193	1.16	0.543	F1LP05 G3V644	KEGG
Cluster5	map05410	Hypertrophic cardiomyopathy (HCM)	5	37	18	193	1.45	0.245	A0A0G2K3K2 D4A8Y1 G3V8L3 P11530 Q64578	KEGG
Cluster5	map04657	IL-17 signaling pathway	1	37	5	193	1.04	0.659	D4A9L2	KEGG
Cluster5	map04750	Inflammatory mediator regulation of TRP channels	2	37	10	193	1.04	0.605	F1LUE2 P11730	KEGG
Cluster5	map05164	Influenza A	1	37	6	193	0.87	0.726	A0A0G2K3K2	KEGG
Cluster5	map04911	Insulin secretion	2	37	6	193	1.74	0.324	F1LUE2 P11730	KEGG
Cluster5	map04910	Insulin signaling pathway	1	37	8	193	0.65	0.824	P97531	KEGG
Cluster5	map04630	Jak-STAT signaling pathway	1	37	2	193	2.61	0.347	Q6P792	KEGG
Cluster5	map05167	Kaposi sarcoma-associated herpesvirus infection	1	37	7	193	0.75	0.78	P62986	KEGG
Cluster5	map05134	Legionellosis	1	37	4	193	1.3	0.576	Q9ET45	KEGG
Cluster5	map04670	Leukocyte transendothelial migration	1	37	4	193	1.3	0.576	A0A0G2K3K2	KEGG
Cluster5	map04720	Long-term potentiation	2	37	7	193	1.49	0.401	F1LUE2 P11730	KEGG
Cluster5	map04142	Lysosome	1	37	2	193	2.61	0.347	Q32Q06	KEGG
Cluster5	map04010	MAPK signaling pathway	2	37	12	193	0.87	0.71	D3ZHA0 F1LST4	KEGG
Cluster5	map04916	Melanogenesis	2	37	6	193	1.74	0.324	F1LUE2 P11730	KEGG
Cluster5	map05206	MicroRNAs in cancer	1	37	7	193	0.75	0.78	Q9JID1	KEGG
Cluster5	map04137	Mitophagy - animal	2	37	4	193	2.61	0.167	P62986 Q9ET45	KEGG
Cluster5	map00510	N-Glycan biosynthesis	1	37	1	193	5.22	0.192	B2RYD7	KEGG
Cluster5	map04217	Necroptosis	2	37	5	193	2.09	0.245	F1LUE2 P11730	KEGG
Cluster5	map04722	Neurotrophin signaling pathway	2	37	6	193	1.74	0.324	F1LUE2 P11730	KEGG
Cluster5	map04932	Non-alcoholic fatty liver disease (NAFLD)	1	37	8	193	0.65	0.824	G3V644	KEGG
Cluster5	map04740	Olfactory transduction	2	37	5	193	2.09	0.245	F1LUE2 P11730	KEGG
Cluster5	map04114	Oocyte meiosis	2	37	13	193	0.8	0.753	F1LUE2 P11730	KEGG
Cluster5	map00190	Oxidative phosphorylation	2	37	7	193	1.49	0.401	F1LP05 G3V644	KEGG
Cluster5	map04921	Oxytocin signaling pathway	4	37	15	193	1.39	0.318	A0A0G2K0Q7 A0A0G2K3K2 F1LUE2 P11730	KEGG
Cluster5	map04151	PI3K-Akt signaling pathway	1	37	15	193	0.35	0.964	Q5RKG9	KEGG
Cluster5	map04972	Pancreatic secretion	1	37	8	193	0.65	0.824	Q64578	KEGG
Cluster5	map05012	Parkinson disease	6	37	16	193	1.96	0.0603	F1LP05 F1LST4 F1LUE2 G3V644 P11730 P62986	KEGG
Cluster5	map05130	Pathogenic Escherichia coli infection	1	37	8	193	0.65	0.824	A0A0G2K3K2	KEGG
Cluster5	map05200	Pathways in cancer	2	37	15	193	0.7	0.824	F1LUE2 P11730	KEGG
Cluster5	map04145	Phagosome	1	37	8	193	0.65	0.824	A0A0G2K3K2	KEGG
Cluster5	map04745	Phototransduction - fly	3	37	6	193	2.61	0.0858	A0A0G2K3K2 F1LUE2 P11730	KEGG
Cluster5	map04611	Platelet activation	2	37	7	193	1.49	0.401	A0A0G2K0Q7 A0A0G2K3K2	KEGG
Cluster5	map01524	Platinum drug resistance	1	37	2	193	2.61	0.347	A0A0G2JUF8	KEGG
Cluster5	map05020	Prion diseases	2	37	13	193	0.8	0.753	F1LP05 G3V644	KEGG
Cluster5	map04974	Protein digestion and absorption	1	37	2	193	2.61	0.347	D3ZZT9	KEGG
Cluster5	map04141	Protein processing in endoplasmic reticulum	2	37	10	193	1.04	0.605	B2RYD7 Q9ES53	KEGG
Cluster5	map05205	Proteoglycans in cancer	6	37	20	193	1.56	0.158	A0A0G2K3K2 D3ZHA0 F1LUE2 P11730 Q5RKG9 Q9JID1	KEGG
Cluster5	map00230	Purine metabolism	1	37	4	193	1.3	0.576	Q02356	KEGG
Cluster5	map00620	Pyruvate metabolism	1	37	2	193	2.61	0.347	P11980	KEGG
Cluster5	map04015	Rap1 signaling pathway	1	37	5	193	1.04	0.659	A0A0G2K3K2	KEGG
Cluster5	map04810	Regulation of actin cytoskeleton	2	37	8	193	1.3	0.475	A0A0G2K0Q7 A0A0G2K3K2	KEGG
Cluster5	map04723	Retrograde endocannabinoid signaling	1	37	7	193	0.75	0.78	G3V644	KEGG
Cluster5	map03010	Ribosome	2	37	5	193	2.09	0.245	P62986 P63326	KEGG
Cluster5	map05132	Salmonella infection	4	37	19	193	1.1	0.514	A0A0G2JZ38 A0A0G2K3K2 D3ZHA0 F1LUD3	KEGG
Cluster5	map05131	Shigellosis	3	37	15	193	1.04	0.577	A0A0G2K3K2 P62986 Q9ET45	KEGG
Cluster5	map05017	Spinocerebellar ataxia	1	37	5	193	1.04	0.659	Q64578	KEGG
Cluster5	map03040	Spliceosome	3	37	11	193	1.42	0.354	D4A720 D4A9L2 F1LNJ2	KEGG
Cluster5	map04714	Thermogenesis	4	37	11	193	1.9	0.137	A0A0G2K3K2 D4A510 F1LP05 G3V644	KEGG
Cluster5	map04919	Thyroid hormone signaling pathway	2	37	9	193	1.16	0.543	A0A0G2K3K2 Q64578	KEGG
Cluster5	map04530	Tight junction	1	37	5	193	1.04	0.659	A0A0G2K3K2	KEGG
Cluster5	map05152	Tuberculosis	2	37	6	193	1.74	0.324	F1LUE2 P11730	KEGG
Cluster5	map04930	Type II diabetes mellitus	1	37	1	193	5.22	0.192	P11980	KEGG
Cluster5	map04120	Ubiquitin mediated proteolysis	1	37	6	193	0.87	0.726	P62986	KEGG
Cluster5	map00513	Various types of N-glycan biosynthesis	1	37	1	193	5.22	0.192	B2RYD7	KEGG
Cluster5	map04270	Vascular smooth muscle contraction	1	37	9	193	0.58	0.859	A0A0G2K0Q7	KEGG
Cluster5	map05110	Vibrio cholerae infection	1	37	4	193	1.3	0.576	A0A0G2K3K2	KEGG
Cluster5	map05203	Viral carcinogenesis	1	37	6	193	0.87	0.726	P11980	KEGG
Cluster5	map05416	Viral myocarditis	2	37	6	193	1.74	0.324	A0A0G2K3K2 P11530	KEGG
Cluster5	map04310	Wnt signaling pathway	2	37	6	193	1.74	0.324	F1LUE2 P11730	KEGG
Cluster5	map05135	Yersinia infection	1	37	6	193	0.87	0.726	A0A0G2K3K2	KEGG
Cluster5	map04024	cAMP signaling pathway	3	37	14	193	1.12	0.526	F1LUE2 P11730 Q64578	KEGG
Cluster5	map04022	cGMP-PKG signaling pathway	2	37	12	193	0.87	0.71	A0A0G2K0Q7 Q64578	KEGG
Cluster5	map04150	mTOR signaling pathway	1	37	4	193	1.3	0.576	Q5RKG9	KEGG
Cluster6	map04261	Adrenergic signaling in cardiomyocytes	3	20	23	193	1.26	0.436	P11505 Q64542 Q64578	KEGG
Cluster6	map04925	Aldosterone synthesis and secretion	2	20	10	193	1.93	0.277	P11505 Q64542	KEGG
Cluster6	map05010	Alzheimer disease	4	20	20	193	1.93	0.135	D3ZEW7 F1LST4 P10888 Q64578	KEGG
Cluster6	map05014	Amyotrophic lateral sclerosis (ALS)	3	20	21	193	1.38	0.374	D3ZEW7 F1LRZ7 P10888	KEGG
Cluster6	map04371	Apelin signaling pathway	2	20	7	193	2.76	0.156	D3ZEW7 P08721	KEGG
Cluster6	map00330	Arginine and proline metabolism	2	20	3	193	6.43	0.0288	A0A0G2JSP8 D3ZEW7	KEGG
Cluster6	map00220	Arginine biosynthesis	1	20	1	193	9.65	0.104	D3ZEW7	KEGG
Cluster6	map04020	Calcium signaling pathway	4	20	18	193	2.14	0.0985	D3ZEW7 P11505 Q64542 Q64578	KEGG
Cluster6	map04260	Cardiac muscle contraction	2	20	16	193	1.21	0.513	P10888 Q64578	KEGG
Cluster6	map05231	Choline metabolism in cancer	1	20	4	193	2.41	0.357	P19836	KEGG
Cluster6	map04713	Circadian entrainment	1	20	7	193	1.38	0.541	D3ZEW7	KEGG
Cluster6	map04966	Collecting duct acid secretion	1	20	1	193	9.65	0.104	F8WFT7	KEGG
Cluster6	map05414	Dilated cardiomyopathy (DCM)	2	20	19	193	1.02	0.613	D4A8Y1 Q64578	KEGG
Cluster6	map04512	ECM-receptor interaction	1	20	7	193	1.38	0.541	P08721	KEGG
Cluster6	map04144	Endocytosis	1	20	9	193	1.07	0.635	Q4V8H8	KEGG
Cluster6	map04510	Focal adhesion	2	20	17	193	1.14	0.548	D4A7U1 P08721	KEGG
Cluster6	map00564	Glycerophospholipid metabolism	1	20	3	193	3.22	0.281	P19836	KEGG
Cluster6	map04929	GnRH secretion	1	20	3	193	3.22	0.281	P08721	KEGG
Cluster6	map05165	Human papillomavirus infection	1	20	12	193	0.8	0.742	P08721	KEGG
Cluster6	map05016	Huntington disease	1	20	9	193	1.07	0.635	P10888	KEGG
Cluster6	map05410	Hypertrophic cardiomyopathy (HCM)	2	20	18	193	1.07	0.581	D4A8Y1 Q64578	KEGG
Cluster6	map00562	Inositol phosphate metabolism	1	20	3	193	3.22	0.281	D3ZA31	KEGG
Cluster6	map04730	Long-term depression	1	20	2	193	4.83	0.197	D3ZEW7	KEGG
Cluster6	map04142	Lysosome	1	20	2	193	4.83	0.197	B5DFK6	KEGG
Cluster6	map04010	MAPK signaling pathway	1	20	12	193	0.8	0.742	F1LST4	KEGG
Cluster6	map04978	Mineral absorption	2	20	3	193	6.43	0.0288	P11505 Q64542	KEGG
Cluster6	map00910	Nitrogen metabolism	1	20	1	193	9.65	0.104	P14141	KEGG
Cluster6	map04932	Non-alcoholic fatty liver disease (NAFLD)	1	20	8	193	1.21	0.59	P10888	KEGG
Cluster6	map00190	Oxidative phosphorylation	1	20	7	193	1.38	0.541	P10888	KEGG
Cluster6	map04151	PI3K-Akt signaling pathway	1	20	15	193	0.64	0.819	P08721	KEGG
Cluster6	map04972	Pancreatic secretion	3	20	8	193	3.62	0.0383	P11505 Q64542 Q64578	KEGG
Cluster6	map05012	Parkinson disease	2	20	16	193	1.21	0.513	F1LST4 P10888	KEGG
Cluster6	map04145	Phagosome	1	20	8	193	1.21	0.59	D3ZEW7	KEGG
Cluster6	map04070	Phosphatidylinositol signaling system	1	20	4	193	2.41	0.357	D3ZA31	KEGG
Cluster6	map00440	Phosphonate and phosphinate metabolism	1	20	1	193	9.65	0.104	P19836	KEGG
Cluster6	map05020	Prion diseases	1	20	13	193	0.74	0.77	P10888	KEGG
Cluster6	map04926	Relaxin signaling pathway	1	20	4	193	2.41	0.357	D3ZEW7	KEGG
Cluster6	map03010	Ribosome	1	20	5	193	1.93	0.425	P02401	KEGG
Cluster6	map04970	Salivary secretion	3	20	8	193	3.62	0.0383	D3ZEW7 P11505 Q64542	KEGG
Cluster6	map05131	Shigellosis	1	20	15	193	0.64	0.819	Q5RJK5	KEGG
Cluster6	map05017	Spinocerebellar ataxia	1	20	5	193	1.93	0.425	Q64578	KEGG
Cluster6	map03040	Spliceosome	1	20	11	193	0.88	0.71	Q4KM38	KEGG
Cluster6	map04714	Thermogenesis	1	20	11	193	0.88	0.71	P10888	KEGG
Cluster6	map04919	Thyroid hormone signaling pathway	1	20	9	193	1.07	0.635	Q64578	KEGG
Cluster6	map04620	Toll-like receptor signaling pathway	1	20	3	193	3.22	0.281	P08721	KEGG
Cluster6	map04024	cAMP signaling pathway	3	20	14	193	2.07	0.165	P11505 Q64542 Q64578	KEGG
Cluster6	map04022	cGMP-PKG signaling pathway	3	20	12	193	2.41	0.114	P11505 Q64542 Q64578	KEGG
Cluster7	map04152	AMPK signaling pathway	2	48	5	193	1.61	0.364	A2RRU1 P05197	KEGG
Cluster7	map04520	Adherens junction	2	48	4	193	2.01	0.258	A0A0G2K2P5 A0A0G2K8R3	KEGG
Cluster7	map04920	Adipocytokine signaling pathway	1	48	1	193	4.02	0.249	F1LM10	KEGG
Cluster7	map04261	Adrenergic signaling in cardiomyocytes	2	48	23	193	0.35	0.991	G3V8B0 P62142	KEGG
Cluster7	map05143	African trypanosomiasis	1	48	1	193	4.02	0.249	P01946	KEGG
Cluster7	map05034	Alcoholism	1	48	4	193	1.01	0.685	P62142	KEGG
Cluster7	map04925	Aldosterone synthesis and secretion	1	48	10	193	0.4	0.947	F1LQX8	KEGG
Cluster7	map05010	Alzheimer disease	6	48	20	193	1.21	0.374	F1LQX8 F1LST4 F1LZC5 P04797 P62898 P80432	KEGG
Cluster7	map00520	Amino sugar and nucleotide sugar metabolism	2	48	4	193	2.01	0.258	F7FLB2 G3V9S0	KEGG
Cluster7	map05031	Amphetamine addiction	1	48	6	193	0.67	0.825	P62142	KEGG
Cluster7	map05014	Amyotrophic lateral sclerosis (ALS)	6	48	21	193	1.15	0.427	A0A0G2JSZ9 F1LRZ7 F1LZC5 F1M7P4 P62898 P80432	KEGG
Cluster7	map04371	Apelin signaling pathway	2	48	7	193	1.15	0.555	F1LQX8 P62755	KEGG
Cluster7	map04210	Apoptosis	2	48	4	193	2.01	0.258	F1LQX8 P62898	KEGG
Cluster7	map04214	Apoptosis - fly	1	48	2	193	2.01	0.437	P62898	KEGG
Cluster7	map04215	Apoptosis - multiple species	1	48	1	193	4.02	0.249	P62898	KEGG
Cluster7	map00330	Arginine and proline metabolism	2	48	3	193	2.68	0.153	A0A0G2JSP8 P07335	KEGG
Cluster7	map04140	Autophagy - animal	2	48	4	193	2.01	0.258	F1LM10 F1LQX8	KEGG
Cluster7	map04625	C-type lectin receptor signaling pathway	1	48	3	193	1.34	0.578	F1LQX8	KEGG
Cluster7	map04020	Calcium signaling pathway	3	48	18	193	0.67	0.874	A0A0G2K5C8 F1LQX8 G3V8S6	KEGG
Cluster7	map04260	Cardiac muscle contraction	3	48	16	193	0.75	0.811	G3V8B0 G3V8S6 P80432	KEGG
Cluster7	map04110	Cell cycle	1	48	3	193	1.34	0.578	P61983	KEGG
Cluster7	map04218	Cellular senescence	2	48	5	193	1.61	0.364	F1LQX8 P62142	KEGG
Cluster7	map05230	Central carbon metabolism in cancer	2	48	5	193	1.61	0.364	P11980 P16290	KEGG
Cluster7	map04725	Cholinergic synapse	1	48	6	193	0.67	0.825	F1LQX8	KEGG
Cluster7	map04713	Circadian entrainment	1	48	7	193	0.57	0.87	F1LQX8	KEGG
Cluster7	map05210	Colorectal cancer	2	48	4	193	2.01	0.258	D3ZWA8 P62898	KEGG
Cluster7	map04927	Cortisol synthesis and secretion	1	48	3	193	1.34	0.578	F1LQX8	KEGG
Cluster7	map04934	Cushing syndrome	1	48	8	193	0.5	0.903	F1LQX8	KEGG
Cluster7	map05414	Dilated cardiomyopathy (DCM)	1	48	19	193	0.21	0.997	G3V8B0	KEGG
Cluster7	map04728	Dopaminergic synapse	2	48	11	193	0.73	0.808	F1LQX8 P62142	KEGG
Cluster7	map01521	EGFR tyrosine kinase inhibitor resistance	1	48	3	193	1.34	0.578	P62755	KEGG
Cluster7	map05169	Epstein-Barr virus infection	2	48	7	193	1.15	0.555	P31000 P62898	KEGG
Cluster7	map04915	Estrogen signaling pathway	1	48	6	193	0.67	0.825	F1LQX8	KEGG
Cluster7	map04510	Focal adhesion	4	48	17	193	0.95	0.652	C0JPT7 D3ZHA0 D3ZIC4 P62142	KEGG
Cluster7	map00052	Galactose metabolism	1	48	3	193	1.34	0.578	F7FLB2	KEGG
Cluster7	map04540	Gap junction	2	48	4	193	2.01	0.258	A0A0G2K2P5 F1LQX8	KEGG
Cluster7	map04971	Gastric acid secretion	1	48	9	193	0.45	0.928	F1LQX8	KEGG
Cluster7	map04922	Glucagon signaling pathway	4	48	12	193	1.34	0.345	A2RRU1 F1LQX8 P11980 P16290	KEGG
Cluster7	map04724	Glutamatergic synapse	1	48	2	193	2.01	0.437	F1LQX8	KEGG
Cluster7	map00260	Glycine, serine and threonine metabolism	1	48	1	193	4.02	0.249	P16290	KEGG
Cluster7	map00010	Glycolysis / Gluconeogenesis	4	48	10	193	1.61	0.216	F7FLB2 P04797 P11980 P16290	KEGG
Cluster7	map04929	GnRH secretion	1	48	3	193	1.34	0.578	F1LQX8	KEGG
Cluster7	map04912	GnRH signaling pathway	1	48	10	193	0.4	0.947	F1LQX8	KEGG
Cluster7	map04935	Growth hormone synthesis, secretion and action	1	48	6	193	0.67	0.825	F1LQX8	KEGG
Cluster7	map04066	HIF-1 signaling pathway	2	48	9	193	0.89	0.703	P04797 P62755	KEGG
Cluster7	map05161	Hepatitis B	1	48	6	193	0.67	0.825	P62898	KEGG
Cluster7	map05160	Hepatitis C	2	48	5	193	1.61	0.364	P61983 P62898	KEGG
Cluster7	map05168	Herpes simplex virus 1 infection	2	48	7	193	1.15	0.555	P62142 P62898	KEGG
Cluster7	map04390	Hippo signaling pathway	2	48	4	193	2.01	0.258	P61983 P62142	KEGG
Cluster7	map05163	Human cytomegalovirus infection	2	48	8	193	1.01	0.635	F1LQX8 P62898	KEGG
Cluster7	map05170	Human immunodeficiency virus 1 infection	2	48	7	193	1.15	0.555	F1LQX8 P62898	KEGG
Cluster7	map05165	Human papillomavirus infection	2	48	12	193	0.67	0.848	E9PU01 P11980	KEGG
Cluster7	map05016	Huntington disease	4	48	9	193	1.79	0.158	F1LQX8 F1LZC5 P62898 P80432	KEGG
Cluster7	map05410	Hypertrophic cardiomyopathy (HCM)	1	48	18	193	0.22	0.996	G3V8B0	KEGG
Cluster7	map04750	Inflammatory mediator regulation of TRP channels	3	48	10	193	1.21	0.472	F1LM10 F1LQX8 P62142	KEGG
Cluster7	map05164	Influenza A	1	48	6	193	0.67	0.825	P62898	KEGG
Cluster7	map04931	Insulin resistance	3	48	5	193	2.41	0.0994	A2RRU1 F1LM10 P62142	KEGG
Cluster7	map04910	Insulin signaling pathway	3	48	8	193	1.51	0.316	A2RRU1 P62142 P62755	KEGG
Cluster7	map05167	Kaposi sarcoma-associated herpesvirus infection	2	48	7	193	1.15	0.555	F1LQX8 P62898	KEGG
Cluster7	map05134	Legionellosis	1	48	4	193	1.01	0.685	P62898	KEGG
Cluster7	map04730	Long-term depression	1	48	2	193	2.01	0.437	F1LQX8	KEGG
Cluster7	map04720	Long-term potentiation	2	48	7	193	1.15	0.555	F1LQX8 P62142	KEGG
Cluster7	map04211	Longevity regulating pathway	1	48	2	193	2.01	0.437	D3ZWA8	KEGG
Cluster7	map04010	MAPK signaling pathway	4	48	12	193	1.34	0.345	C0JPT7 D3ZHA0 E9PSK7 F1LST4	KEGG
Cluster7	map05144	Malaria	1	48	3	193	1.34	0.578	P01946	KEGG
Cluster7	map05162	Measles	1	48	3	193	1.34	0.578	P62898	KEGG
Cluster7	map05206	MicroRNAs in cancer	1	48	7	193	0.57	0.87	P31000	KEGG
Cluster7	map04064	NF-kappa B signaling pathway	1	48	1	193	4.02	0.249	F1LM10	KEGG
Cluster7	map04621	NOD-like receptor signaling pathway	1	48	4	193	1.01	0.685	F1LQX8	KEGG
Cluster7	map04932	Non-alcoholic fatty liver disease (NAFLD)	3	48	8	193	1.51	0.316	F1LZC5 P62898 P80432	KEGG
Cluster7	map04114	Oocyte meiosis	3	48	13	193	0.93	0.672	F1LQX8 P61983 P62142	KEGG
Cluster7	map00190	Oxidative phosphorylation	3	48	7	193	1.72	0.238	F1LZC5 P62898 P80432	KEGG
Cluster7	map04921	Oxytocin signaling pathway	5	48	15	193	1.34	0.305	D3ZHA7 D3ZIC4 F1LQX8 P05197 P62142	KEGG
Cluster7	map04151	PI3K-Akt signaling pathway	3	48	15	193	0.8	0.771	A2RRU1 P61983 P62755	KEGG
Cluster7	map04972	Pancreatic secretion	2	48	8	193	1.01	0.635	E9PTX9 F1LQX8	KEGG
Cluster7	map05012	Parkinson disease	5	48	16	193	1.26	0.362	F1LQX8 F1LST4 F1LZC5 P62898 P80432	KEGG
Cluster7	map05130	Pathogenic Escherichia coli infection	4	48	8	193	2.01	0.107	A0A0G2K2P5 P04797 P62898 Q9QZM5	KEGG
Cluster7	map05200	Pathways in cancer	2	48	15	193	0.54	0.926	D3ZWA8 P62898	KEGG
Cluster7	map00030	Pentose phosphate pathway	1	48	4	193	1.01	0.685	F7FLB2	KEGG
Cluster7	map04070	Phosphatidylinositol signaling system	1	48	4	193	1.01	0.685	F1LQX8	KEGG
Cluster7	map04745	Phototransduction - fly	1	48	6	193	0.67	0.825	F1LQX8	KEGG
Cluster7	map04611	Platelet activation	3	48	7	193	1.72	0.238	A0A0G2K5C8 F1LQX8 P62142	KEGG
Cluster7	map01524	Platinum drug resistance	1	48	2	193	2.01	0.437	P62898	KEGG
Cluster7	map05020	Prion diseases	4	48	13	193	1.24	0.411	F1LQX8 F1LZC5 P62898 P80432	KEGG
Cluster7	map00640	Propanoate metabolism	1	48	3	193	1.34	0.578	F7EV94	KEGG
Cluster7	map04974	Protein digestion and absorption	1	48	2	193	2.01	0.437	D3ZZT9	KEGG
Cluster7	map04141	Protein processing in endoplasmic reticulum	2	48	10	193	0.8	0.761	E9PT53 Q9ES53	KEGG
Cluster7	map05205	Proteoglycans in cancer	7	48	20	193	1.41	0.199	A0A0G2KBB9 C0JPT7 D3ZHA0 D3ZIC4 F1LQX8 P62142 P62755	KEGG
Cluster7	map00230	Purine metabolism	1	48	4	193	1.01	0.685	F7FLB2	KEGG
Cluster7	map00620	Pyruvate metabolism	1	48	2	193	2.01	0.437	P11980	KEGG
Cluster7	map04810	Regulation of actin cytoskeleton	3	48	8	193	1.51	0.316	A0A0G2QC21 D3ZIC4 P62142	KEGG
Cluster7	map04924	Renin secretion	1	48	4	193	1.01	0.685	F1LQX8	KEGG
Cluster7	map04723	Retrograde endocannabinoid signaling	2	48	7	193	1.15	0.555	F1LQX8 F1LZC5	KEGG
Cluster7	map03010	Ribosome	1	48	5	193	0.8	0.765	P62755	KEGG
Cluster7	map04970	Salivary secretion	2	48	8	193	1.01	0.635	E9PTX9 F1LQX8	KEGG
Cluster7	map05132	Salmonella infection	5	48	19	193	1.06	0.535	C0JPT7 D3ZHA0 P04797 P62898 Q9QZM5	KEGG
Cluster7	map04726	Serotonergic synapse	1	48	3	193	1.34	0.578	F1LQX8	KEGG
Cluster7	map05131	Shigellosis	3	48	15	193	0.8	0.771	F1LM10 F1LQX8 P62898	KEGG
Cluster7	map05222	Small cell lung cancer	1	48	2	193	2.01	0.437	P62898	KEGG
Cluster7	map05017	Spinocerebellar ataxia	2	48	5	193	1.61	0.364	F1LQX8 P62898	KEGG
Cluster7	map03040	Spliceosome	2	48	11	193	0.73	0.808	G3V7T6 P84586	KEGG
Cluster7	map00500	Starch and sucrose metabolism	3	48	6	193	2.01	0.164	A2RRU1 D4AEH9 F7FLB2	KEGG
Cluster7	map04660	T cell receptor signaling pathway	1	48	3	193	1.34	0.578	F1LM10	KEGG
Cluster7	map04658	Th1 and Th2 cell differentiation	1	48	2	193	2.01	0.437	F1LM10	KEGG
Cluster7	map04659	Th17 cell differentiation	1	48	3	193	1.34	0.578	F1LM10	KEGG
Cluster7	map04714	Thermogenesis	3	48	11	193	1.1	0.545	F1LZC5 P62755 P80432	KEGG
Cluster7	map04919	Thyroid hormone signaling pathway	1	48	9	193	0.45	0.928	G3V8B0	KEGG
Cluster7	map04918	Thyroid hormone synthesis	1	48	5	193	0.8	0.765	F1LQX8	KEGG
Cluster7	map04530	Tight junction	2	48	5	193	1.61	0.364	A0A0G2K2P5 D3ZHA7	KEGG
Cluster7	map04624	Toll and Imd signaling pathway	1	48	3	193	1.34	0.578	A0A0G2KBB9	KEGG
Cluster7	map05145	Toxoplasmosis	1	48	4	193	1.01	0.685	P62898	KEGG
Cluster7	map05152	Tuberculosis	1	48	6	193	0.67	0.825	P62898	KEGG
Cluster7	map04930	Type II diabetes mellitus	1	48	1	193	4.02	0.249	P11980	KEGG
Cluster7	map04120	Ubiquitin mediated proteolysis	1	48	6	193	0.67	0.825	A0A0G2JVW5	KEGG
Cluster7	map00280	Valine, leucine and isoleucine degradation	1	48	1	193	4.02	0.249	F7EV94	KEGG
Cluster7	map04270	Vascular smooth muscle contraction	5	48	9	193	2.23	0.0439	D3ZHA7 D3ZIC4 F1LM10 F1LQX8 P62142	KEGG
Cluster7	map05110	Vibrio cholerae infection	2	48	4	193	2.01	0.258	A0A0G2K2P5 E9PTX9	KEGG
Cluster7	map05203	Viral carcinogenesis	3	48	6	193	2.01	0.164	E9PU01 P11980 P61983	KEGG
Cluster7	map05416	Viral myocarditis	2	48	6	193	1.34	0.465	G3V8B0 P62898	KEGG
Cluster7	map05135	Yersinia infection	1	48	6	193	0.67	0.825	A0A0G2QC21	KEGG
Cluster7	map04024	cAMP signaling pathway	1	48	14	193	0.29	0.985	P62142	KEGG
Cluster7	map04022	cGMP-PKG signaling pathway	3	48	12	193	1.01	0.611	F1LQX8 G3V8B0 P62142	KEGG
Cluster7	map03015	mRNA surveillance pathway	1	48	4	193	1.01	0.685	P62142	KEGG
Cluster7	map04150	mTOR signaling pathway	1	48	4	193	1.01	0.685	P62755	KEGG
Cluster7	map04115	p53 signaling pathway	1	48	1	193	4.02	0.249	P62898	KEGG
