# Supplementary material for: Proteomics and phosphoproteomics to study Tuina reverses capsule fibrosis in frozen shoulder: a research report based on rats
Source: Sci Rep. 2024 Jan 5;14:661. doi: 10.1038/s41598-023-50904-9 (PMC10770356; doi:10.1038/s41598-023-50904-9)
Supplement: Supplementary file 1 — Supplementary Tables. [file 41598_2023_50904_MOESM1_ESM.zip › Supplementary Tables/S15_Table.xltx]

## Sheet: S15_Table
Protein accession	Gene name	Position	Amino acid	Site Type	Protein Type	Degree
A0A096MIS3	Eif2b4				Up	1
A0A096MJS3	Mlip	249	S	Down		1
A0A096MK15	Neb	45	S	Down		14
A0A096MK15	Neb	6286	T	Down		14
A0A096MK15	Neb	6255	T	Down		14
A0A096MK15	Neb	6374	T	Down		14
A0A096MK15	Neb	4493	T	Down		14
A0A096MK15	Neb	49	T	Down		14
A0A096MK15	Neb	1512	T	Down		14
A0A096MK15	Neb	6343	T	Down		14
A0A0G2JSP8	Ckm	103	T	Up		12
A0A0G2JSP8	Ckm	372	S	Down		12
A0A0G2JSP8	Ckm	303	S	Down		12
A0A0G2JSP8	Ckm	16	S	Down		12
A0A0G2JSR7	Matr3	598	S	Down		5
A0A0G2JSR7	Matr3	188	S	Down		5
A0A0G2JSR7	Matr3	206	S	Down		5
A0A0G2JSZ5	Pdia6	264	S	Up		2
A0A0G2JT30	Mat2b				Up	1
A0A0G2JTP6	Plin1	223	S	Up		2
A0A0G2JTY3	Slc37a4				Up	1
A0A0G2JUP3	Obscn	415	S	Down		2
A0A0G2JUP3	Obscn	4	S	Down		2
A0A0G2JUP3	Obscn	6453	S	Down		2
A0A0G2JUP3	Obscn	7194	T	Down		2
A0A0G2JUP3	Obscn	5632	S	Down		2
A0A0G2JUP3	Obscn	393	S	Down		2
A0A0G2JWD6	Ap3b1				Down	1
A0A0G2JWK2	Mecp2	421	S	Down		2
A0A0G2JWK2	Mecp2	274	S	Down		2
A0A0G2JWK7	Tagln	187	S	Down		1
A0A0G2JXW4	Hnrnpc	268	S	Down		4
A0A0G2JYN0	Dcaf8	99	S	Down		1
A0A0G2K0D3	Lmod1	550	S	Up		2
A0A0G2K0D3	Lmod1	511	S	Up		2
A0A0G2K0I3	Nampt	459	S	Down		1
A0A0G2K110	Eif6				Up	3
A0A0G2K161	Epb41	714	S	Down		2
A0A0G2K1L0	Tnc	1779	S	Down		1
A0A0G2K2M9	Srrm2	1551	S	Up		3
A0A0G2K2M9	Srrm2	1555	S	Up		3
A0A0G2K2P5	Tjp1	212	S	Down		1
A0A0G2K2P5	Tjp1	1567	S	Down		1
A0A0G2K3G0	Hrg	294	T	Down		4
A0A0G2K3N1	Gbf1	1311	S	Up		2
A0A0G2K3Q6	Aldoc				Down	6
A0A0G2K484	Myh1				Up	7
A0A0G2K4U4	Cacnb1	330	S	Down		1
A0A0G2K5C8	Stim1	529	S	Down		1
A0A0G2K5C8	Stim1	543	S	Down		1
A0A0G2K5C8	Stim1	401	S	Down		1
A0A0G2K5C8	Stim1	598	S	Down		1
A0A0G2K719	Ddx3x	92	S	Down		2
A0A0G2K719	Ddx3x	594	S	Down		2
A0A0G2K7M1	A0A0G2K7M1					4
A0A0G2K7Q0	Mybpc1	62	S	Down		1
A0A0G2K7Q0	Mybpc1	59	S	Down		1
A0A0G2K7Q0	Mybpc1	192	T	Down		1
A0A0G2K7Q0	Mybpc1	453	S	Down		1
A0A0G2K9C8	Phkb				Up	2
A0A0G2KAN1	NEWGENE_621351				Up	7
A0A0G2KAZ7	Hnrnpdl				Down	1
A0A0G2KBB9	Ank2	2236	T	Down		1
A0A0H2UHZ6	Puf60				Down	3
A0A140TAD1	Nudt5				Down	2
A0A140TAF0	Tpm3	222	Y	Up		12
A0A140UHX6	Sptb	2081	T	Down		1
A1A5S1	Prpf6				Up	4
A2RRU1	Gys1	672	S	Down		4
A4L9P7	Pds5a	1301	S	Up		1
A7VJC2	Hnrnpa2b1	212	S	Down		5
A7VJC2	Hnrnpa2b1	102	S	Down		5
B0K008	Eif1				Down	3
B1H2A6	Fxr2	192	S	Up		1
B1WC16	Bclaf1	690	S	Down		1
B1WC34	Prkcsh	346	S	Down		1
B2GV01	Mta2	435	S	Down	Up	3
B2RZD1	Sec61b				Up	1
B5DF57	Epb42				Up	3
B5DFK6	Ap3d1	760	S	Down		2
B5DFK6	Ap3d1	755	S	Down		2
B5DFN2	Ahcyl1				Down	1
C0JPT7	Flna	2120	S	Up		8
D3Z8E0	Rps6ka3	365	T	Up		1
D3ZA38	Mybpc2	173	S	Down	Up	10
D3ZA85	Nfu1				Up	1
D3ZAF5	Postn	768	S	Down		3
D3ZBM3	Fech				Down	1
D3ZC56	Dst	2516	S	Up		2
D3ZFR7	Pdlim3	93	S	Down		4
D3ZFR7	Pdlim3	264	S	Down		4
D3ZHA0	Flnc	1986	S	Down		7
D3ZHA0	Flnc	567	S	Down		7
D3ZHA7	RGD1560334_predicted	42	T	Down		1
D3ZJB1	Mfap5	89	S	Down		2
D3ZK14	Tnn				Down	1
D3ZK73	Cul4b				Down	1
D3ZLC1	Lmnb2	30	T	Up		3
D3ZLC1	Lmnb2	401	S	Up		3
D3ZM60	Ppp1r3a	272	T	Down		1
D3ZNK1	Mtx3	283	S	Down		1
D3ZPN3	Mlf2	237	S	Down		1
D3ZPN3	Mlf2	143	S	Down		1
D3ZQN6	Stac3	9	S	Down		2
D3ZTT7	Sun2	82	S	Up		3
D3ZTT7	Sun2	54	S	Down		3
D3ZUL3	Col6a1	107	S	Down		3
D3ZVN7	Ppox				Up	1
D3ZZ68	Synpo2l	92	S	Down		4
D3ZZ68	Synpo2l	472	T	Down		4
D3ZZ80	Obsl1				Down	1
D3ZZT9	Col14a1	1732	S	Down		1
D3ZZT9	Col14a1	1726	S	Down		1
D4A104	Mrpl45				Down	1
D4A2V6	Jsrp1	242	S	Up		1
D4A414	Cox15				Up	1
D4A5T8	Ppl	1329	S	Down		1
D4A5T8	Ppl	1655	S	Down		1
D4A5T8	Ppl	1314	S	Down		1
D4A678	Spta1				Up	3
D4A702	Synpo2	546	S	Down		1
D4A702	Synpo2	549	S	Down		1
D4A702	Synpo2	220	S	Down		1
D4A702	Synpo2	1090	S	Down		1
D4A720	Srsf7	123	S	Down		4
D4A7U8	Myoz1	23	T	Down		13
D4A7X7	Mypn	885	S	Down		2
D4A7X7	Mypn	906	S	Down		2
D4A8A0	Cad	1858	S	Down	Up	2
D4A8A0	Cad	1406	S	Down	Up	2
D4A8G5	Tgfbi	37	S	Down		1
D4A8Y1	D4A8Y1					9
D4A997	Htatsf1	639	S	Down		2
D4A9L2	Srsf1	199	S	Down	Up	10
D4A9M6	Akap1	420	T	Down		2
D4A9M6	Akap1	101	S	Down		2
D4A9M6	Akap1	425	S	Down		2
D4AAM0	Tnpo3				Up	1
D4ABA9	Xirp1	357	S	Down		2
D4ABA9	Xirp1	713	S	Down		2
D4ABA9	Xirp1	558	S	Down		2
D4ABA9	Xirp1	745	S	Down		2
D4ABA9	Xirp1	792	T	Down		2
D4ABP4	Rab3gap2				Up	2
F1LM10	Prkcq	303	T	Down		1
F1LMS5	Thbs4	290	S	Down		1
F1LMW7	Marcks	163	S	Down		1
F1LMW7	Marcks	141	S	Down		1
F1LN42	Tns1	511	S	Down		1
F1LN42	Tns1	1620	S	Down		1
F1LN42	Tns1	1382	S	Down		1
F1LN42	Tns1	1442	S	Down		1
F1LN42	Tns1	1145	S	Down		1
F1LN42	Tns1	1089	S	Down		1
F1LN42	Tns1	1134	S	Down		1
F1LN42	Tns1	1137	S	Down		1
F1LN42	Tns1	1470	S	Down		1
F1LN42	Tns1	1487	S	Down		1
F1LN42	Tns1	1416	S	Down		1
F1LN42	Tns1	1279	T	Down		1
F1LN42	Tns1	1086	S	Down		1
F1LN42	Tns1	1073	S	Down		1
F1LN42	Tns1	1362	T	Up		1
F1LN59	Eif4g2	507	T	Down		1
F1LPM3	Sorbs2	325	S	Down		1
F1LPM3	Sorbs2	1113	S	Down		1
F1LPM3	Sorbs2	354	S	Down		1
F1LQ00	Col5a2				Up	5
F1LRI5	Gcn1	786	S	Down		4
F1LRM7	Col2a1				Up	3
F1LRV9	Myh1	1335	S	Down		12
F1LRV9	Myh1	1045	S	Down		12
F1LRV9	Myh1	1307	S	Down		12
F1LRV9	Myh1	1706	S	Down		12
F1LRV9	Myh1	1355	Y	Down		12
F1LRV9	Myh1	1718	S	Down		12
F1LRV9	Myh1	1269	T	Down		12
F1LRV9	Myh1	1703	T	Down		12
F1LRV9	Myh1	1654	T	Down		12
F1LRV9	Myh1	1468	Y	Down		12
F1LRV9	Myh1	1881	S	Down		12
F1LRZ7	Nefh	670	S	Down	Up	3
F1LRZ7	Nefh	526	S	Down	Up	3
F1LRZ7	Nefh	712	S	Up	Up	3
F1LRZ7	Nefh	568	S	Down	Up	3
F1LRZ7	Nefh	682	S	Down	Up	3
F1LRZ7	Nefh	872	S	Up	Up	3
F1LRZ7	Nefh	574	S	Down	Up	3
F1LRZ7	Nefh	664	S	Down	Up	3
F1LRZ7	Nefh	538	S	Down	Up	3
F1LRZ7	Nefh	556	S	Down	Up	3
F1LRZ7	Nefh	706	S	Up	Up	3
F1LSL2	Nup107				Down	1
F1LST4	Mapt	191	S	Down		8
F1LST4	Mapt	523	T	Down		8
F1LST4	Mapt	707	S	Down		8
F1LUE2	Camk2b	276	S	Down		6
F1M1J2	Neb	5052	T	Down		14
F1M1J2	Neb	2329	S	Down		14
F1M1J2	Neb	492	S	Down		14
F1M1J2	Neb	3202	T	Down		14
F1M1J2	Neb	4995	T	Down		14
F1M1J2	Neb	4964	T	Down		14
F1M1J2	Neb	5083	T	Down		14
F1M589	Pml	16	S	Up	Down	3
F1M589	Pml	524	S	Up	Down	3
F1M5Q4	Fbn2				Down	1
F1M7E5	Cdh5	689	S	Up		1
F1M7T1	LOC100361934				Up	1
F1M8F6	Myh8	1150	S	Up		1
F1M8F6	Myh8	415	T	Up		1
F1M8F6	Myh8	789	T	Up		1
F1M8F6	Myh8	381	T	Up		1
F1M8F6	Myh8	951	S	Up		1
F7ENH8	Hdac2	424	S	Down		5
F7ENH8	Hdac2	422	S	Down		5
F8WFT7	Slc4a1				Up	2
G3V6D8	Myh3	1148	S	Up		7
G3V6D8	Myh3	1378	T	Up		7
G3V6D8	Myh3	1916	S	Up		7
G3V6D8	Myh3	949	S	Up		7
G3V6D8	Myh3	413	T	Up		7
G3V6D8	Myh3	379	T	Up		7
G3V6D8	Myh3	1776	T	Up		7
G3V6E1	Myh2	416	T	Up		4
G3V6E1	Myh2	769	T	Up		4
G3V6E1	Myh2	1635	T	Up		4
G3V6E1	Myh2	1329	Y	Down		4
G3V6E1	Myh2	1165	T	Up		4
G3V6E1	Myh2	1628	T	Down		4
G3V6E1	Myh2	894	T	Up		4
G3V6E1	Myh2	1680	S	Down		4
G3V6E1	Myh2	931	S	Up		4
G3V6E1	Myh2	1130	S	Up		4
G3V6X1	Fbln2	568	S	Up		1
G3V731	Mylk2	602	S	Down		2
G3V792	Dync1i1	174	T	Down		2
G3V7K1	Myom2	380	T	Down		10
G3V7P6	Nudt16				Down	2
G3V7T6	Sf3b1	235	T	Down		9
G3V7T6	Sf3b1	223	T	Down		9
G3V7T6	Sf3b1	142	T	Down		9
G3V7U0	Csrp3				Down	4
G3V7U2	Map1a	2177	T	Down		2
G3V852	Tln1	1641	S	Down		6
G3V8B0	Myh7	446	T	Up		6
G3V8B0	Myh7	412	T	Up		6
G3V8B0	Myh7	1362	S	Down		6
G3V8B0	Myh7	1347	Y	Down		6
G3V8B0	Myh7	1600	S	Down		6
G3V8B0	Myh7	1188	T	Up		6
G3V8D2	Prx	133	S	Down	Up	2
G3V8D2	Prx	1020	S	Down	Up	2
G3V8D2	Prx	1323	S	Down	Up	2
G3V8D2	Prx	1361	S	Down	Up	2
G3V8D2	Prx	1329	S	Down	Up	2
G3V8D2	Prx	7	S	Down	Up	2
G3V8F5	Tomm40				Up	2
G3V8L3	Lmna	429	S	Down		4
G3V8L3	Lmna	463	S	Down		4
G3V8L3	Lmna	423	S	Down		4
G3V8L3	Lmna	633	S	Down		4
G3V8L3	Lmna	570	S	Down		4
G3V8R5	Lipe	960	S	Up		2
G3V8S6	Hrc	487	S	Down		1
G3V8S6	Hrc	601	S	Up		1
G3V8S6	Hrc	86	Y	Down		1
G3V8V3	Pygm	733	Y	Down		11
G3V9G5	Synm	1487	S	Down		1
G3V9G5	Synm	457	T	Down		1
G3V9G5	Synm	934	S	Down		1
G3V9Y1	Myh10	1952	S	Down		5
M0R4E1	Myl4				Down	12
M0R557	Cmya5	2991	S	Down		2
M0R557	Cmya5	375	T	Down		2
M0R557	Cmya5	2174	S	Down		2
M0R557	Cmya5	806	S	Down		2
M0R557	Cmya5	198	T	Down		2
M0R557	Cmya5	307	S	Down		2
M0R557	Cmya5	2225	S	Down		2
M0R557	Cmya5	1003	T	Down		2
M0R5J4	M0R5J4					1
M0R671	Tns2	33	S	Up		1
M0R7S5	Plin4	60	S	Down		1
M0R979	Thbs1				Down	1
M0R9G9	M0R9G9					2
M0R9L0	Naca	1109	T	Down		2
M0R9L0	Naca	1122	S	Down		2
M0R9L0	Naca	431	S	Down		2
M0R9L0	Naca	372	S	Down		2
M0R9L0	Naca	1720	S	Down		2
M0R9L0	Naca	865	T	Down		2
M0RCE9	Cacna1s	1678	S	Down		6
O08679	Mark2	453	S	Down		1
O35567	Atic				Up	4
O35964	Sh3gl1	287	S	Up		1
P01048	Map1				Down	4
P01946	Hba1	82	S	Up		1
P02454	Col1a1				Up	9
P02625	Pvalb	24	S	Down		1
P02688	Mbp	96	S	Down	Up	4
P02688	Mbp	20	S	Down	Up	4
P02764	Orm1				Down	4
P04692	Tpm1	162	Y	Down		15
P04692	Tpm1	237	T	Down		15
P04797	Gapdh	22	S	Down		4
P04797	Gapdh	146	S	Down		4
P05065	Aldoa	39	S	Down		6
P05197	Eef2	57	T	Up		9
P06907	Mpz				Up	2
P08721	Spp1	224	S	Down		2
P08721	Spp1	170	T	Down		2
P08721	Spp1	313	S	Down		2
P08721	Spp1	228	S	Down		2
P08721	Spp1	239	S	Down		2
P08721	Spp1	283	S	Down		2
P08721	Spp1	294	S	Down		2
P08721	Spp1	180	S	Down		2
P08721	Spp1	278	S	Down		2
P08721	Spp1	219	S	Down		2
P08721	Spp1	37	S	Down		2
P08721	Spp1	147	S	Down		2
P08721	Spp1	257	S	Down		2
P08721	Spp1	183	S	Down		2
P08721	Spp1	311	S	Down		2
P08721	Spp1	273	S	Down		2
P08721	Spp1	26	S	Down		2
P08721	Spp1	27	S	Down		2
P08932	P08932					4
P0DP29	Calm1	82	S	Down		10
P0DP29	Calm1	82	S	Down		10
P0DP29	Calm1	82	S	Down		10
P10759	Ampd1				Up	8
P11240	Cox5a				Up	5
P11530	Dmd	2720	S	Down		5
P11530	Dmd	3615	S	Down		5
P11730	Camk2g	276	S	Down		7
P11980	Pkm	80	T	Down		4
P12368	Prkar2a	97	S	Down		3
P12839	Nefm				Up	2
P14141	Ca3	100	S	Down	Down	1
P15205	Map1b	1248	S	Up		3
P15205	Map1b	1257	S	Up		3
P15205	Map1b	1874	S	Down		3
P15205	Map1b	2027	S	Up		3
P15429	Eno3	263	S	Down		7
P15791	Camk2d	276	S	Down		6
P15791	Camk2d	338	S	Down		6
P16259	Capn3	611	S	Down		2
P16290	Pgam2	189	S	Down		9
P19511	Atp5pb	165	Y	Down		4
P19527	Nefl				Up	3
P20059	Hpx				Down	7
P20651	Ppp3cb	479	S	Down		3
P20909	Col11a1				Up	5
P31000	Vim	459	S	Down		3
P31000	Vim	9	S	Down		3
P31000	Vim	430	S	Down		3
P31000	Vim	34	S	Down		3
P31720	C1qa				Down	1
P35571	Gpd2				Up	1
P38718	Mpc2				Up	2
P49242	Rps3a	263	S	Down		10
P58775	Tpm2	162	Y	Down		12
P58775	Tpm2	237	T	Down		12
P59215	Gnao1				Up	1
P60522	Gabarapl2				Down	2
P62074	Timm10				Up	2
P62755	Rps6	244	S	Down		9
P62755	Rps6	236	S	Down		9
P63326	Rps10	146	S	Down		4
P68136	Acta1	235	S	Down		11
P84025	Smad3				Down	2
Q3B8Q1	Ddx21				Down	3
Q3MID3	Arfgap2	239	S	Down		3
Q499Q4	Pgm1	117	S	Down		6
Q4FZY0	Efhd2	73	S	Down		1
Q4KLH7	Rad21				Down	1
Q4KLK7	Nop56	543	S	Down		5
Q4KLN7	Arfgap3	242	S	Down		2
Q4V8H8	Ehd2	438	S	Down		1
Q4V8J4	Gpat3	68	S	Down		1
Q566C7	Nudt3				Down	1
Q5EB77	Rab18	144	S	Up		2
Q5EBC0	Itih4	733	S	Down		1
Q5FVN1	Stbd1	192	S	Down		1
Q5I0H9	Pdia5				Up	1
Q5M7A4	Uba5	380	S	Down		2
Q5QD51	Akap12	614	S	Up		1
Q5U2U8	Bag3	117	S	Down		2
Q5XFX0	Tagln2	163	S	Down		2
Q62733	Tmpo	67	S	Down		1
Q62733	Tmpo	207	T	Up		1
Q62920	Pdlim5	111	S	Down		1
Q62952	Dpysl3	541	S	Down		1
Q62952	Dpysl3	514	T	Up		1
Q62952	Dpysl3	518	S	Up		1
Q63362	Ndufa5				Up	4
Q64232	Tecr	58	S	Down		1
Q64350	Eif2b5	539	S	Up	Down	1
Q64578	Atp2a1	554	T	Down		9
Q64578	Atp2a1	527	Y	Down		9
Q66HD0	Hsp90b1	604	S	Up		5
Q66HL0	Nt5e				Down	3
Q68FR9	Eef1d	162	S	Down		4
Q68FY4	Gc				Down	5
Q6AXS5	Serbp1	234	S	Down	Up	2
Q6AXS5	Serbp1	329	S	Down	Up	2
Q6AXT0	Mrpl37				Down	1
Q6AYK8	Eif3d				Down	8
Q6BBI8	Ufc1				Down	1
Q6MG08	Abcf1	227	S	Down		2
Q6P734	Serping1	53	S	Down	Down	1
Q6P9U8	Eif3h				Up	5
Q6PCT8	Sdhd				Up	5
Q6PCU4	Emd	124	S	Down	Up	4
Q6PCU4	Emd	144	S	Down	Up	4
Q6S3A0	Plec	1725	S	Up		2
Q6URK4	Hnrnpa3	14	S	Down		4
Q6URK4	Hnrnpa3	116	S	Down		4
Q6XVN8	Map1lc3a				Down	4
Q7TP42	Sec62	582	T	Down		1
Q7TQ70	Fga	46	S	Down		4
Q8R4I6	Actn3	56	S	Down		20
Q8R4I6	Actn3	696	S	Down		20
Q925F0	Smpx	37	T	Up		2
Q925Q9	Sh3kbp1	454	S	Down		1
Q925Q9	Sh3kbp1	630	S	Down		1
Q99M63	Smu1				Up	2
Q9ER34	Aco2	559	S	Down		3
Q9JK11	Rtn4	107	S	Down		1
Q9JK11	Rtn4	16	S	Down		1
Q9JK11	Rtn4	425	S	Down		1
Q9QZ76	Mb	133	S	Down		4
Q9QZ76	Mb	121	S	Down		4
Q9QZ86	Nop58	507	S	Down	Up	5
Q9QZ86	Nop58	519	S	Down	Up	5
Q9R0T3	Dnajc3	475	S	Up	Down	2
Q9Z1H9	Cavin3	165	S	Down		1
Q9Z1H9	Cavin3	166	S	Down		1
Q9Z1Z9	Pdlim7	251	T	Down		3
Q9Z1Z9	Pdlim7	111	S	Down		3
