# Supplementary material for: Proteomics and phosphoproteomics to study Tuina reverses capsule fibrosis in frozen shoulder: a research report based on rats
Source: Sci Rep. 2024 Jan 5;14:661. doi: 10.1038/s41598-023-50904-9 (PMC10770356; doi:10.1038/s41598-023-50904-9)
Supplement: Supplementary file 1 — Supplementary Tables. [file 41598_2023_50904_MOESM1_ESM.zip › Supplementary Tables/S16_Table.xltx]

## Sheet: S16_Table
Protein accession	Gene name	Position	Amino acid	Site Type	Protein Type	Degree
A0A096MIS3	Eif2b4	21	S	Down	Up	1
A0A096MK15	Neb	5939	S	Down		18
A0A096MK15	Neb	920	S	Down		18
A0A096MK15	Neb	6374	T	Down		18
A0A096MK15	Neb	4804	S	Up		18
A0A096MK15	Neb	1159	S	Up		18
A0A096MK15	Neb	420	S	Down		18
A0A096MK15	Neb	4962	T	Up		18
A0A096MK15	Neb	49	T	Down		18
A0A096MK15	Neb	5629	T	Down		18
A0A096MK15	Neb	5264	T	Up		18
A0A096MK15	Neb	4187	T	Down		18
A0A096MK15	Neb	3745	S	Down		18
A0A096MK15	Neb	6343	T	Down		18
A0A096MK15	Neb	45	S	Down		18
A0A0A6YYM0	Acsl6				Down	4
A0A0G2JSR7	Matr3	188	S	Down		5
A0A0G2JT06	Gps1	509	S	Up		2
A0A0G2JTP6	Plin1	130	S	Up	Down	1
A0A0G2JTP6	Plin1	385	S	Down	Down	1
A0A0G2JTQ5	Galk2				Up	1
A0A0G2JTX5	Dpp4				Down	2
A0A0G2JUF8	Top2a	1381	S	Up		1
A0A0G2JUP3	Obscn	5687	S	Up		3
A0A0G2JUP3	Obscn	5686	S	Up		3
A0A0G2JUP3	Obscn	3095	S	Down		3
A0A0G2JUP3	Obscn	415	S	Down		3
A0A0G2JUP3	Obscn	7194	T	Down		3
A0A0G2JUP3	Obscn	6453	S	Down		3
A0A0G2JVG4	Pecr				Down	2
A0A0G2JW88	Map4	231	S	Down		1
A0A0G2JW88	Map4	1453	S	Down		1
A0A0G2JW88	Map4	1744	S	Up		1
A0A0G2JW88	Map4	1206	T	Down		1
A0A0G2JWB6	Pxdn				Up	2
A0A0G2JWK2	Mecp2	421	S	Up		1
A0A0G2JWK7	Tagln	187	S	Down		2
A0A0G2JXW4	Hnrnpc	268	S	Down		5
A0A0G2JZH3	Thbs3	419	S	Down	Down	1
A0A0G2K016	Sun1	472	S	Down		3
A0A0G2K0D3	Lmod1	511	S	Up	Down	4
A0A0G2K0N9	Tnni2	169	S	Down		18
A0A0G2K0N9	Tnni2	39	S	Down		18
A0A0G2K0Q7	Mylk	1807	S	Up		7
A0A0G2K110	Eif6				Up	5
A0A0G2K1A2	Mpo				Up	4
A0A0G2K1L0	Tnc	1779	S	Down		2
A0A0G2K1Q7	Ank3	468	S	Down		2
A0A0G2K2M9	Srrm2	1417	S	Up		3
A0A0G2K2M9	Srrm2	2060	T	Up		3
A0A0G2K2M9	Srrm2	1816	S	Up		3
A0A0G2K2M9	Srrm2	1813	S	Up		3
A0A0G2K3G0	Hrg	294	T	Down		3
A0A0G2K3K2	Actb	206	T	Up		19
A0A0G2K3K2	Actb	252	T	Down		19
A0A0G2K3N1	Gbf1	1311	S	Up		3
A0A0G2K401	Pcca				Up	2
A0A0G2K5T9	Wasf2				Up	1
A0A0G2K719	Ddx3x	594	S	Down		3
A0A0G2K719	Ddx3x	92	S	Down		3
A0A0G2K7L0	Mrps10				Down	8
A0A0G2K7Q0	Mybpc1	874	T	Down		3
A0A0G2K7Q0	Mybpc1	188	S	Down		3
A0A0G2K7Q0	Mybpc1	40	S	Down		3
A0A0G2K7T6	Nup155				Up	3
A0A0G2K8L9	Mrps28				Down	4
A0A0G2K8P3	Nedd4	287	T	Down		3
A0A0G2K8R3	Lmo7	1632	S	Down		3
A0A0G2K8R3	Lmo7	248	S	Up		3
A0A0G2K9C0	Vasp				Up	4
A0A0G2KAN1	NEWGENE_621351				Up	9
A0A0G2KAQ5	Myoz2	190	T	Down		11
A0A0G2KBB9	Ank2	888	S	Down		2
A0A0H2UI10	Oga	537	S	Down	Up	1
A1A5S1	Prpf6				Up	5
A7VJC2	Hnrnpa2b1	102	S	Down		6
B0BMY6	Otulin				Up	1
B0BN56	Mrps31				Down	6
B1H2A6	Fxr2	192	S	Up		2
B1WC16	Bclaf1	496	S	Up		1
B2GV01	Mta2	435	S	Down		1
B2RYD7	Stt3b	497	S	Up		1
B2RYD7	Stt3b	496	S	Up		1
B2RYS2	Uqcrb				Down	18
B2RYS8	Ndufb8				Down	15
B2RZD1	Sec61b				Up	5
B2RZD6	Ndufa4				Down	19
B5DF63	Slmap	273	S	Down		1
B5DF63	Slmap	148	S	Down		1
B5DFC9	Nid2	475	S	Down		1
C0JPT7	Flna	2568	S	Up		7
D3Z874	D3Z874					8
D3Z8L7	Rras	201	S	Up		1
D3Z9R8	Atp5mj				Down	2
D3ZA38	Mybpc2	180	S	Down		12
D3ZA38	Mybpc2	173	S	Down		12
D3ZAA3	Ltbp1				Up	1
D3ZAF5	Postn				Up	4
D3ZCG3	Mon2	203	S	Up		2
D3ZCL3	Snrpc				Down	4
D3ZCV0	Actn2	237	T	Down		23
D3ZCV0	Actn2	50	S	Down		23
D3ZF13	Ndufab1				Down	17
D3ZFF4	Lclat1				Up	1
D3ZHA0	Flnc	2413	T	Up		7
D3ZHA0	Flnc	2447	T	Down		7
D3ZHA0	Flnc	2684	Y	Up		7
D3ZHA0	Flnc	463	S	Down		7
D3ZHA0	Flnc	1634	T	Up		7
D3ZHA7	RGD1560334_predicted				Up	1
D3ZIC4	Ppp1r12b	420	S	Down		1
D3ZJB1	Mfap5	89	S	Down		3
D3ZJR1	Eps15l1	672	S	Down		3
D3ZK14	Tnn				Up	2
D3ZLC1	Lmnb2	401	S	Up		4
D3ZLT1	Ndufb7	89	Y	Up	Down	19
D3ZMX6	Sntb2	92	S	Up		1
D3ZP47	Phpt1				Down	2
D3ZPN3	Mlf2	237	S	Up		1
D3ZPN3	Mlf2	143	S	Up		1
D3ZPW7	Gpx8				Up	4
D3ZRX9	Cnn2				Up	2
D3ZTT7	Sun2	54	S	Up		3
D3ZUX5	Chchd3				Down	2
D3ZZ68	Synpo2l	820	S	Down		6
D3ZZ68	Synpo2l	472	T	Down		6
D3ZZ68	Synpo2l	92	S	Down		6
D3ZZ68	Synpo2l	130	S	Up		6
D3ZZN3	Acss1				Down	6
D4A104	Mrpl45				Down	6
D4A197	Mcee				Down	2
D4A3E1	Hnrnpll	36	S	Down		1
D4A3S8	Nsun2	748	S	Up		3
D4A488	Elane				Up	1
D4A4K6	Nrap	287	S	Up		1
D4A4T0	Stub1				Up	4
D4A702	Synpo2	1090	S	Down		1
D4A702	Synpo2	220	S	Down		1
D4A702	Synpo2	749	T	Down		1
D4A720	Srsf7	123	S	Down		5
D4A720	Srsf7	179	S	Up		5
D4A7U8	Myoz1	183	S	Down		12
D4A7U8	Myoz1	15	S	Up		12
D4A830	Ppa2				Down	1
D4A8A0	Cad	1406	S	Down	Up	3
D4A8G5	Tgfbi	37	S	Down		1
D4A8Y1	D4A8Y1					8
D4A9L2	Srsf1	201	S	Up		14
D4A9L2	Srsf1	199	S	Up		14
D4A9L2	Srsf1	205	S	Up		14
D4A9M6	Akap1	420	T	Down		1
D4A9M6	Akap1	101	S	Down		1
D4A9N5	Trim25				Down	2
D4ABA9	Xirp1	357	S	Up		2
D4ABP4	Rab3gap2				Up	1
D4AE17	Map3k20	339	S	Down	Up	1
D4AE17	Map3k20	302	S	Down	Up	1
D4AEH9	Agl	1346	S	Down		2
E9PT82	Strn3	227	S	Down	Up	1
F1LM47	Sucla2				Down	7
F1LM84	Nid1	351	S	Down		1
F1LMH7	Fap				Up	2
F1LN42	Tns1	1442	S	Down		1
F1LN42	Tns1	1416	S	Down		1
F1LN42	Tns1	1487	S	Down		1
F1LN42	Tns1	1134	S	Down		1
F1LN59	Eif4g2	507	T	Down		2
F1LNJ2	Snrnp200	225	S	Up	Down	7
F1LP30	Mccc1				Down	3
F1LPG9	Washc2c	384	S	Down	Up	2
F1LQ00	Col5a2				Up	8
F1LRI7	Aak1	626	S	Up		1
F1LRI7	Aak1	622	T	Up		1
F1LRM7	Col2a1				Up	3
F1LRV9	Myh1	1661	T	Up		13
F1LRV9	Myh1	1615	S	Down		13
F1LRV9	Myh1	1307	S	Down		13
F1LRV9	Myh1	1881	S	Down		13
F1LRV9	Myh1	382	T	Up		13
F1LRV9	Myh1	64	T	Up		13
F1LRV9	Myh1	445	T	Up		13
F1LRZ7	Nefh	568	S	Down	Up	2
F1LRZ7	Nefh	712	S	Up	Up	2
F1LRZ7	Nefh	670	S	Down	Up	2
F1LRZ7	Nefh	706	S	Up	Up	2
F1LRZ7	Nefh	872	S	Up	Up	2
F1LRZ7	Nefh	574	S	Down	Up	2
F1LRZ7	Nefh	664	S	Down	Up	2
F1LRZ7	Nefh	604	S	Up	Up	2
F1LRZ7	Nefh	538	S	Down	Up	2
F1LRZ7	Nefh	628	S	Up	Up	2
F1LST4	Mapt	513	S	Up		12
F1LST4	Mapt	191	S	Down		12
F1LST4	Mapt	492	T	Up		12
F1LST4	Mapt	523	T	Down		12
F1LST4	Mapt	510	S	Up		12
F1LST4	Mapt	542	T	Up		12
F1LTJ5	F1LTJ5					2
F1LUE2	Camk2b	276	S	Down		3
F1LUE2	Camk2b	401	T	Up		3
F1LUV9	Ncam1				Up	1
F1LWG8	Srl	485	S	Down		4
F1LZC5	F1LZC5					13
F1M155	Svil	597	S	Down		1
F1M155	Svil	1119	S	Down		1
F1M155	Svil	1265	S	Down		1
F1M155	Svil	865	S	Down		1
F1M1J2	Neb	3513	S	Up		18
F1M1J2	Neb	4648	S	Down		18
F1M1J2	Neb	5052	T	Down		18
F1M1J2	Neb	3671	T	Up		18
F1M1J2	Neb	2211	S	Down		18
F1M1J2	Neb	3973	T	Up		18
F1M1J2	Neb	4338	T	Down		18
F1M265	F1M265					2
F1M403	Ube2o	360	S	Down	Up	1
F1M5Q4	Fbn2				Up	2
F1M7E5	Cdh5	689	S	Up		1
F1M820	Sorbs1	62	S	Up		1
F1M8F6	Myh8	1040	S	Down		2
F1M8F6	Myh8	1386	T	Down		2
F1M8F6	Myh8	1028	T	Down		2
F1M8F6	Myh8	951	S	Down		2
F1M8F6	Myh8	1338	S	Down		2
F1M8F6	Myh8	1277	T	Down		2
F1M8F6	Myh8	1131	S	Down		2
F1M8F6	Myh8	1068	S	Down		2
F1M8F6	Myh8	1009	T	Down		2
F1M8F6	Myh8	1024	T	Down		2
F1M8F6	Myh8	663	T	Down		2
F1M8F6	Myh8	741	S	Down		2
F1M8F6	Myh8	257	T	Down		2
F1M8F6	Myh8	900	S	Down		2
F1M8F6	Myh8	1143	S	Down		2
F1M8F6	Myh8	1264	S	Down		2
F1M8F6	Myh8	1260	S	Down		2
F1M951	Ptpn23	1153	S	Down		1
F7FNG0	Prtn3				Up	1
G3V6D8	Myh3	379	T	Down	Up	11
G3V6D8	Myh3	1384	T	Down	Up	11
G3V6D8	Myh3	1916	S	Down	Up	11
G3V6D8	Myh3	1336	S	Down	Up	11
G3V6D8	Myh3	1310	T	Down	Up	11
G3V6D8	Myh3	1479	S	Down	Up	11
G3V6D8	Myh3	255	T	Down	Up	11
G3V6D8	Myh3	1761	T	Down	Up	11
G3V6D8	Myh3	739	S	Down	Up	11
G3V6D8	Myh3	1148	S	Down	Up	11
G3V6D8	Myh3	1523	S	Down	Up	11
G3V6D8	Myh3	1007	T	Down	Up	11
G3V6D8	Myh3	949	S	Down	Up	11
G3V6D8	Myh3	749	S	Down	Up	11
G3V6D8	Myh3	1696	T	Down	Up	11
G3V6D8	Myh3	1378	T	Down	Up	11
G3V6E1	Myh2	445	T	Up		6
G3V6E1	Myh2	382	T	Up		6
G3V6E1	Myh2	862	S	Up		6
G3V6E1	Myh2	1329	Y	Down		6
G3V6E1	Myh2	1635	T	Up		6
G3V6E1	Myh2	1589	S	Down		6
G3V6G7	Pnpt1				Down	1
G3V6K6	Egfr	992	S	Down		9
G3V731	Mylk2	166	S	Up		3
G3V731	Mylk2	602	S	Down		3
G3V7G0	Dync1li1	421	S	Down		2
G3V7U0	Csrp3				Up	7
G3V7U2	Map1a	1280	S	Down	Up	1
G3V7U2	Map1a	1252	S	Down	Up	1
G3V7U2	Map1a	2637	S	Down	Up	1
G3V7U2	Map1a	2177	T	Down	Up	1
G3V7U2	Map1a	1715	S	Down	Up	1
G3V7U2	Map1a	385	S	Down	Up	1
G3V824	Igf2r				Up	1
G3V836	Clu	206	S	Down		1
G3V8B0	Myh7	446	T	Up		9
G3V8B6	Psmd1	311	T	Up		4
G3V8D2	Prx	133	S	Down	Up	1
G3V8D2	Prx	1020	S	Down	Up	1
G3V8D2	Prx	1361	S	Down	Up	1
G3V8F5	Tomm40				Up	3
G3V8L3	Lmna	463	S	Up		7
G3V8L3	Lmna	570	S	Down		7
G3V8L3	Lmna	423	S	Down		7
G3V8L3	Lmna	633	S	Down		7
G3V8L3	Lmna	429	S	Down		7
G3V8M4	Cox6a2				Down	16
G3V8U4	Snx27				Down	2
G3V8V3	Pygm	524	S	Up		8
G3V9G5	Synm	457	T	Down		1
G3V9G5	Synm	1180	S	Down		1
G3V9G5	Synm	1302	S	Down		1
G3V9M6	Fbn1	2565	S	Down		8
G3V9M6	Fbn1	2710	S	Down		8
G3V9T4	Tmem38a	286	S	Down		2
G3V9U2	Acaa2				Down	8
G3V9Y1	Myh10	1956	S	Down	Up	7
G3V9Y1	Myh10	1952	S	Down	Up	7
M0R4H5	Pdlim4	119	S	Down		2
M0R557	Cmya5	841	S	Up		4
M0R557	Cmya5	1081	S	Down		4
M0R557	Cmya5	806	S	Down		4
M0R557	Cmya5	1536	S	Down		4
M0R557	Cmya5	2991	S	Down		4
M0R557	Cmya5	2459	S	Down		4
M0R557	Cmya5	3055	T	Down		4
M0R557	Cmya5	307	S	Down		4
M0R7E6	M0R7E6					1
M0R907	Snrpd3				Up	9
M0R979	Thbs1				Up	2
M0R9L0	Naca	865	T	Down		2
M0R9L0	Naca	1531	S	Up		2
M0R9Q1	Rbm14	206	T	Down		1
M0RCH6	Chmp4b				Up	3
O08679	Mark2	453	S	Down		2
O08679	Mark2	483	S	Down		2
O08679	Mark2	40	S	Down		2
O08837	Cdc5l				Up	6
O35567	Atic				Up	2
O35821	Mybbp1a				Up	2
O35964	Sh3gl1	287	S	Up	Up	2
O70593	Sgta	302	S	Down	Up	1
O70593	Sgta	304	T	Down	Up	1
O70593	Sgta	306	S	Down	Up	1
O88321	Psmd4	269	S	Down		5
O88764	Dapk3				Up	1
O88989	Mdh1	241	S	Down		5
P01048	Map1				Up	2
P02688	Mbp	20	S	Up	Up	5
P02764	Orm1				Up	3
P04466	Mylpf	114	T	Down		23
P04638	Apoa2				Up	4
P04692	Tpm1	162	Y	Down		21
P04692	Tpm1	283	S	Down		21
P04797	Gapdh	22	S	Down		4
P05065	Aldoa	100	S	Down		6
P05197	Eef2	325	S	Down		8
P06907	Mpz				Up	2
P07953	Pfkfb1				Down	4
P08721	Spp1	228	S	Up		2
P08721	Spp1	306	S	Down		2
P08753	Gnai3				Up	2
P08932	P08932					2
P09495	Tpm4	201	T	Down		13
P10759	Ampd1	27	S	Down		8
P10818	Cox6a1				Down	13
P11497	Acaca	79	S	Down		3
P11530	Dmd	2597	S	Down		10
P11730	Camk2g	276	S	Down		6
P11730	Camk2g	380	T	Up		6
P11915	Scp2				Down	2
P11951	Cox6c2				Down	13
P11980	Pkm	41	T	Up		7
P11980	Pkm	67	S	Down		7
P11980	Pkm	127	S	Down		7
P12749	Rpl26				Up	8
P13084	Npm1	125	S	Up		1
P13286	Phkg1				Down	1
P14604	Echs1				Down	6
P15205	Map1b	1908	S	Down		3
P15205	Map1b	1874	S	Down		3
P15684	Anpep				Up	3
P15791	Camk2d	276	S	Down		6
P16636	Lox				Up	4
P18265	Gsk3a	21	S	Down		3
P18420	Psma1	110	S	Up		4
P18614	Itga1				Up	14
P19468	Gclc				Down	4
P19511	Atp5pb	165	Y	Down		22
P19527	Nefl				Up	2
P19804	Nme2	44	S	Down		2
P20909	Col11a1				Up	4
P21263	Nes				Up	3
P21708	Mapk3	203	T	Down		15
P21708	Mapk3	205	Y	Down		15
P25113	Pgam1	23	S	Up		4
P26453	Bsg	371	S	Up		1
P28064	Psmb8				Up	5
P30835	Pfkl	304	T	Down		7
P30835	Pfkl	773	T	Down		7
P31000	Vim	438	S	Down		4
P31000	Vim	34	S	Down		4
P31000	Vim	430	S	Down		4
P31000	Vim	22	S	Down		4
P31000	Vim	49	S	Down		4
P31000	Vim	459	S	Down		4
P31000	Vim	72	S	Down		4
P32577	Csk				Up	5
P35171	Cox7a2				Down	9
P35565	Canx	173	S	Down		4
P35745	Acyp2				Up	1
P38718	Mpc2				Up	3
P39052	Dnm2				Down	6
P47863	Aqp4	316	S	Up	Down	1
P47863	Aqp4	276	S	Up	Down	1
P48508	Gclm				Up	3
P50753	Tnnt2				Up	16
P56574	Idh2				Down	2
P58775	Tpm2	162	Y	Down		17
P62074	Timm10				Up	3
P62078	Timm8b				Down	4
P62282	Rps11				Up	9
P62898	Cycs	48	S	Up	Down	6
P62986	Uba52	65	S	Up		17
P63326	Rps10	146	S	Down		4
P68136	Acta1	251	T	Down		14
P68182	Prkacb	198	T	Up		13
P68511	Ywhah				Up	3
P70584	Acadsb				Down	4
P80432	Cox7c				Down	16
P82808	Gfpt1				Up	2
P83868	Ptges3	113	S	Up		4
P85834	Tufm				Down	7
P86182	Ccdc22				Down	3
Q03346	Pmpcb				Down	15
Q07803	Gfm1				Down	7
Q08290	Cnn1				Up	2
Q09073	Slc25a5				Up	1
Q0D2L2	Mrps22				Down	6
Q2TA68	Opa1				Up	1
Q32Q06	Ap1m1	152	T	Up	Down	2
Q32Q06	Ap1m1	154	T	Up	Down	2
Q3MID3	Arfgap2	239	S	Down		3
Q4FZS2	Bub3				Up	1
Q4FZY0	Efhd2	73	S	Down		1
Q4G061	Eif3b	68	S	Up		11
Q4KLN7	Arfgap3	332	S	Down		2
Q4KLN7	Arfgap3	242	S	Down		2
Q4KM38	Srsf10	106	S	Down		1
Q4QQW3	Adhfe1				Up	2
Q4V8F9	Hsdl2				Down	1
Q52KS1	Pfkm	667	S	Down		7
Q561S0	Ndufa10				Down	14
Q568Z6	Ist1				Up	1
Q56A27	Ncbp1	22	S	Up	Down	9
Q5BJP4	Rbm39	136	S	Down	Up	1
Q5BJP4	Rbm39	97	S	Down	Up	1
Q5M849	Ifi35				Up	1
Q5PQR0	Raly	287	T	Down		1
Q5PQR0	Raly	277	S	Down		1
Q5RK08	Nipsnap2				Down	1
Q5RK19	Snf8				Up	1
Q5U2U8	Bag3	267	S	Down		4
Q5U2U8	Bag3	117	S	Down		4
Q5U2U8	Bag3	176	S	Up		4
Q5U349	Usp2	220	S	Up	Down	1
Q5XI81	Fxr1	438	S	Up		2
Q5XI81	Fxr1	435	S	Up		2
Q5XIP9	Tmem43	10	S	Up		2
Q62733	Tmpo	157	S	Up		1
Q62733	Tmpo	159	T	Up		1
Q62771	Stat5a				Up	2
Q62952	Dpysl3	541	S	Down		3
Q63355	Myo1c	767	T	Down		4
Q63362	Ndufa5				Up	19
Q63448	Acox3	10	S	Down	Up	6
Q63704	Cpt1b	330	S	Down		1
Q64578	Atp2a1	533	T	Up		9
Q66HF1	Ndufs1				Down	14
Q66HG4	Galm				Down	2
Q66HI5	Fth1				Up	1
Q6AXT0	Mrpl37				Down	6
Q6AYT7	Abhd12				Up	1
Q6MG08	Abcf1	227	S	Down		3
Q6MG55	Abhd16a				Down	1
Q6P685	Eif2s2				Up	8
Q6P9U8	Eif3h				Up	4
Q6PCU4	Emd	124	S	Down	Up	7
Q6S3A0	Plec	895	S	Down		1
Q6S3A0	Plec	2890	T	Up		1
Q6URK4	Hnrnpa3	14	S	Down		4
Q6URK4	Hnrnpa3	116	S	Down		4
Q6WN19	Rtn2	464	S	Up		1
Q7TQ70	Fga	46	S	Down		3
Q7TQ70	Fga	445	S	Down		3
Q80U96	Xpo1	397	S	Down		3
Q80W89	Ndufa11				Down	19
Q8R4I6	Actn3	696	S	Down		21
Q8R4I6	Actn3	850	Y	Down		21
Q8R4I6	Actn3	56	S	Down		21
Q8R4Z9	Mfn1				Down	4
Q8R560	Ankrd1				Up	3
Q920F5	Mlycd				Down	3
Q923Z2	Tpm1	174	S	Down		21
Q923Z2	Tpm1	237	T	Down		21
Q923Z2	Tpm1	229	S	Down		21
Q923Z2	Tpm1	162	Y	Down		21
Q925D6	Map2k6	211	T	Down		2
Q99376	Tfrc				Down	3
Q9EPX0	Hspb8	57	S	Up		3
Q9ERL1	Cybb				Up	5
Q9JHL4	Dbnl	277	S	Down	Up	1
Q9JHL4	Dbnl	235	S	Down	Up	1
Q9JHL4	Dbnl	291	S	Down	Up	1
Q9JI04	Col5a3				Up	1
Q9JJW3	Atp5mk				Down	10
Q9JK11	Rtn4	425	S	Up		1
Q9QZ76	Mb	121	S	Down		3
Q9QZ86	Nop58	507	S	Down	Up	6
Q9QZ86	Nop58	519	S	Down	Up	6
Q9R0T3	Dnajc3				Down	1
Q9R1J8	P3h1				Up	3
Q9Z142	Tmem33				Up	1
Q9Z1N1	Fbp2				Down	4
Q9Z1Z9	Pdlim7	111	S	Down		6
R9PXU4	Txnrd1				Up	3
