# Supplementary material for: Proteomics and phosphoproteomics to study Tuina reverses capsule fibrosis in frozen shoulder: a research report based on rats
Source: Sci Rep. 2024 Jan 5;14:661. doi: 10.1038/s41598-023-50904-9 (PMC10770356; doi:10.1038/s41598-023-50904-9)
Supplement: Supplementary file 1 — Supplementary Tables. [file 41598_2023_50904_MOESM1_ESM.zip › Supplementary Tables/S17_Table.xltx]

## Sheet: S17_Table
Protein accession	Gene name	Position	Amino acid	Site Type	Protein Type	Degree
A0A096MIX2	Ddx17	494	S	Down		3
A0A096MIZ5	Tnni1	150	T	Down		16
A0A096MJS3	Mlip	409	S	Down		1
A0A096MJS3	Mlip	249	S	Down		1
A0A096MK15	Neb	5939	S	Down		19
A0A096MK15	Neb	45	S	Down		19
A0A096MK15	Neb	4493	T	Down		19
A0A096MK15	Neb	6047	S	Down		19
A0A096MK15	Neb	4775	S	Down		19
A0A096MK15	Neb	6489	T	Down		19
A0A096MK15	Neb	5976	S	Down		19
A0A096MK15	Neb	49	T	Down		19
A0A096MK15	Neb	2319	S	Down		19
A0A096MK15	Neb	6154	S	Down		19
A0A096MK15	Neb	6376	T	Down		19
A0A096MK15	Neb	6580	T	Down		19
A0A096MK15	Neb	5264	T	Down		19
A0A096MK15	Neb	2434	S	Down		19
A0A096MK15	Neb	5659	S	Down		19
A0A096MK15	Neb	4721	T	Down		19
A0A0A6YYM0	Acsl6				Up	2
A0A0G2JSP8	Ckm	166	T	Down		14
A0A0G2JSP8	Ckm	303	S	Up		14
A0A0G2JSP8	Ckm	16	S	Down		14
A0A0G2JSP8	Ckm	24	S	Down		14
A0A0G2JTB2	Gbe1				Down	5
A0A0G2JTP6	Plin1	385	S	Up		1
A0A0G2JTP6	Plin1	130	S	Down		1
A0A0G2JTQ5	Galk2				Down	1
A0A0G2JUC7	Dctn2	199	T	Down		5
A0A0G2JUP3	Obscn	3254	S	Down		2
A0A0G2JUP3	Obscn	7314	S	Down		2
A0A0G2JUP3	Obscn	5687	S	Down		2
A0A0G2JUP3	Obscn	5686	S	Down		2
A0A0G2JUP3	Obscn	5568	T	Down		2
A0A0G2JUP3	Obscn	302	S	Down		2
A0A0G2JWK7	Tagln	187	S	Down		1
A0A0G2JWM2	Sirt2				Down	1
A0A0G2JXT8	Flnb	2098	S	Up		7
A0A0G2JXW4	Hnrnpc	249	S	Down		3
A0A0G2JZH3	Thbs3	419	S	Up	Up	3
A0A0G2K0D3	Lmod1	511	S	Down		2
A0A0G2K0D3	Lmod1	550	S	Down		2
A0A0G2K0I3	Nampt	459	S	Down		1
A0A0G2K0N9	Tnni2	169	S	Up		20
A0A0G2K0Q7	Mylk	1807	S	Down		4
A0A0G2K0X8	Alpl				Up	1
A0A0G2K161	Epb41	686	S	Down	Up	1
A0A0G2K161	Epb41	666	S	Down	Up	1
A0A0G2K161	Epb41	711	S	Down	Up	1
A0A0G2K161	Epb41	714	S	Down	Up	1
A0A0G2K1A2	Mpo				Up	4
A0A0G2K1L0	Tnc				Up	4
A0A0G2K1Q7	Ank3	899	S	Down		3
A0A0G2K1Q7	Ank3	1789	S	Down		3
A0A0G2K264	Dap3				Up	2
A0A0G2K2P5	Tjp1	212	S	Down		2
A0A0G2K2P5	Tjp1	912	S	Down		2
A0A0G2K2P5	Tjp1	1567	S	Down		2
A0A0G2K2P5	Tjp1	1411	S	Down		2
A0A0G2K2P5	Tjp1	617	S	Down		2
A0A0G2K3K2	Actb	55	S	Down		19
A0A0G2K3K2	Actb	321	T	Down		19
A0A0G2K3K2	Actb	206	T	Down		19
A0A0G2K470	Itga2				Up	13
A0A0G2K4U4	Cacnb1	205	T	Down		2
A0A0G2K4U4	Cacnb1	330	S	Down		2
A0A0G2K5C8	Stim1	529	S	Down		4
A0A0G2K681	Clip1				Down	3
A0A0G2K7Q0	Mybpc1	59	S	Down		3
A0A0G2K7Q0	Mybpc1	874	T	Down		3
A0A0G2K7Q0	Mybpc1	432	T	Down		3
A0A0G2K7Q0	Mybpc1	188	S	Up		3
A0A0G2K824	Gmppa				Down	2
A0A0G2K8P3	Nedd4	342	S	Down		2
A0A0G2K8R3	Lmo7	439	S	Down		3
A0A0G2K8R3	Lmo7	959	T	Down		3
A0A0G2K8R3	Lmo7	953	S	Down		3
A0A0G2K8R3	Lmo7	248	S	Down		3
A0A0G2K8R3	Lmo7	1632	S	Up		3
A0A0G2K9B2	Gpcpd1				Up	1
A0A0G2K9H9	Dnajb5				Down	2
A0A0G2K9N9	Atp2a3	555	T	Down		4
A0A0G2KBB9	Ank2	2236	T	Down		4
A0A0G2KBB9	Ank2	3347	S	Down		4
A0A0G2QC21	Arhgef7	776	S	Down		3
A0A0H2UHV9	Copg2				Up	5
A0A140UHX6	Sptb	2081	T	Down		2
A0A140UHX6	Sptb	34	S	Up		2
A0A1W2Q676	Trip12				Up	2
A2RRU1	Gys1	645	S	Down		6
A2RRU1	Gys1	641	S	Down		6
B0BMT9	Sqor				Down	1
B0BNA5	Cotl1				Down	1
B0BNE3	Trappc5				Up	2
B0BNJ4	Ethe1	14	S	Down		1
B1H282	Colgalt1				Down	1
B2RYD7	Stt3b	497	S	Down		1
B2RYD7	Stt3b	496	S	Down		1
B2RYJ7	Actr1b				Down	1
B2RYS2	Uqcrb				Up	11
B2RZ74	Snrnp70	226	S	Down		7
B5DF55	Stam				Up	1
B5DF63	Slmap	148	S	Up		1
B5DF89	Cul3				Down	4
B5DFG4	Hspb7				Down	2
C0JPT7	Flna	2150	S	Down		12
C0JPT7	Flna	2135	S	Up		12
C0JPT7	Flna	2328	T	Down		12
C0JPT7	Flna	2144	S	Down		12
C0JPT7	Flna	2568	S	Down		12
C0JPT7	Flna	1825	S	Down		12
C0JPT7	Flna	1797	T	Down		12
D3Z8L7	Rras	201	S	Down		2
D3Z955	Pgm2l1	175	S	Down		6
D3Z9R8	Atp5mj				Up	1
D3ZA38	Mybpc2	27	T	Down		12
D3ZA38	Mybpc2	497	T	Down		12
D3ZA38	Mybpc2	623	S	Down		12
D3ZCV0	Actn2	411	S	Down		22
D3ZDI7	Ppp2r5a	41	S	Down		3
D3ZFR7	Pdlim3				Down	7
D3ZHA0	Flnc	1941	S	Down	Down	11
D3ZHA0	Flnc	2684	Y	Down	Down	11
D3ZHA0	Flnc	2656	S	Down	Down	11
D3ZHA0	Flnc	2462	S	Down	Down	11
D3ZHA0	Flnc	1986	S	Down	Down	11
D3ZHA0	Flnc	2413	T	Down	Down	11
D3ZHA7	RGD1560334_predicted	16	S	Down		1
D3ZIC4	Ppp1r12b	420	S	Up		1
D3ZIC4	Ppp1r12b	942	S	Down		1
D3ZIC4	Ppp1r12b	29	S	Down		1
D3ZIN7	Mrps23				Up	1
D3ZK14	Tnn				Down	4
D3ZLT1	Ndufb7	89	Y	Down		10
D3ZM27	Ankrd2	321	S	Down	Down	1
D3ZM60	Ppp1r3a	272	T	Up		2
D3ZMS1	Sf3b2	419	S	Down	Up	5
D3ZMS1	Sf3b2	418	S	Down	Up	5
D3ZMS1	Sf3b2	414	S	Down	Up	5
D3ZQ55	Jph1	216	S	Down		1
D3ZQ55	Jph1	521	S	Down		1
D3ZQ55	Jph1	469	S	Down		1
D3ZQ55	Jph1	532	S	Down		1
D3ZQ55	Jph1	220	S	Down		1
D3ZQN6	Stac3	9	S	Up		3
D3ZTT7	Sun2	82	S	Up		1
D3ZTT7	Sun2	54	S	Down		1
D3ZUL3	Col6a1	200	S	Down		3
D3ZVR9	Pgm5	122	S	Down		7
D3ZZ21	Ndufb6				Up	9
D3ZZZ9	Ctnnd1	268	S	Down		3
D4A0T0	Ndufb10	4	S	Down		9
D4A2V6	Jsrp1	276	T	Down		1
D4A3D2	Smyd1	226	S	Down		1
D4A3D2	Smyd1	321	S	Down		1
D4A3E1	Hnrnpll	36	S	Up		1
D4A4K6	Nrap				Down	1
D4A4T9	Chordc1	110	S	Up		1
D4A510	Smarcc2	304	S	Down		1
D4A5T8	Ppl	1314	S	Up		1
D4A5T8	Ppl	14	S	Down		1
D4A678	Spta1	257	S	Down	Up	3
D4A702	Synpo2	220	S	Up		2
D4A720	Srsf7	123	S	Down		5
D4A772	Dtna	495	T	Down		2
D4A7U1	Zyx	336	S	Up	Down	8
D4A7U8	Myoz1	80	S	Down		13
D4A8A0	Cad	1858	S	Down		3
D4A8A0	Cad	1406	S	Down		3
D4A8Y1	D4A8Y1					9
D4A9L2	Srsf1	205	S	Down	Up	10
D4A9L2	Srsf1	201	S	Down	Up	10
D4A9L2	Srsf1	199	S	Down	Up	10
D4AA43	Klhl40				Down	2
D4ABA9	Xirp1	745	S	Down		2
D4ABA9	Xirp1	558	S	Down		2
D4ABA9	Xirp1	357	S	Down		2
D4AEH9	Agl	738	S	Down		5
E9PSY8	Eps15	778	T	Down		4
E9PT82	Strn3	227	S	Up	Down	1
E9PU28	Impdh2	416	S	Down		1
F1LM10	Prkcq	670	S	Down		1
F1LM10	Prkcq	303	T	Down		1
F1LMS5	Thbs4	850	S	Down		4
F1LMY4	Ryr1	2490	S	Down		11
F1LMY4	Ryr1	2986	S	Down		11
F1LMY4	Ryr1	1357	T	Down		11
F1LN42	Tns1	1134	S	Up		3
F1LN42	Tns1	1222	S	Down		3
F1LNR1	Clasp1	596	S	Down		2
F1LNR1	Clasp1	1125	S	Down		2
F1LPD0	LOC108348074				Up	1
F1LR10	Lima1	488	S	Down		1
F1LRV6	Gmpr				Down	2
F1LRV9	Myh1	1468	Y	Down		17
F1LRV9	Myh1	1734	T	Down		17
F1LRV9	Myh1	1207	S	Down		17
F1LRV9	Myh1	1607	S	Down		17
F1LRV9	Myh1	1718	S	Down		17
F1LRV9	Myh1	1768	T	Down		17
F1LRV9	Myh1	1199	T	Down		17
F1LRV9	Myh1	1385	T	Down		17
F1LRV9	Myh1	1505	T	Down		17
F1LRV9	Myh1	71	T	Down		17
F1LRV9	Myh1	919	T	Down		17
F1LRV9	Myh1	69	T	Down		17
F1LRV9	Myh1	762	T	Down		17
F1LRV9	Myh1	1073	S	Down		17
F1LRV9	Myh1	1265	S	Down		17
F1LRV9	Myh1	382	T	Down		17
F1LRV9	Myh1	64	T	Down		17
F1LRZ7	Nefh	712	S	Down	Down	3
F1LRZ7	Nefh	586	S	Down	Down	3
F1LRZ7	Nefh	622	S	Down	Down	3
F1LRZ7	Nefh	604	S	Down	Down	3
F1LRZ7	Nefh	550	S	Down	Down	3
F1LRZ7	Nefh	512	S	Down	Down	3
F1LRZ7	Nefh	844	S	Down	Down	3
F1LRZ7	Nefh	628	S	Down	Down	3
F1LRZ7	Nefh	568	S	Up	Down	3
F1LRZ7	Nefh	838	S	Down	Down	3
F1LRZ7	Nefh	520	S	Down	Down	3
F1LRZ7	Nefh	646	S	Down	Down	3
F1LRZ7	Nefh	872	S	Down	Down	3
F1LRZ7	Nefh	706	S	Down	Down	3
F1LRZ7	Nefh	556	S	Down	Down	3
F1LSD3	Itgb4	1404	S	Down		15
F1LST4	Mapt	542	T	Down		8
F1LST4	Mapt	492	T	Down		8
F1LUE2	Camk2b	401	T	Down		4
F1LYS7	Sgcd	15	S	Down		1
F1LZC5	F1LZC5					8
F1M155	Svil	450	S	Down		1
F1M155	Svil	1026	S	Down		1
F1M155	Svil	1015	S	Down		1
F1M155	Svil	992	S	Down		1
F1M155	Svil	907	S	Down		1
F1M155	Svil	851	S	Down		1
F1M1J2	Neb	900	S	Down		19
F1M1J2	Neb	5198	T	Down		19
F1M1J2	Neb	785	S	Down		19
F1M1J2	Neb	551	S	Down		19
F1M1J2	Neb	5289	T	Down		19
F1M1J2	Neb	3430	T	Down		19
F1M1J2	Neb	4863	S	Down		19
F1M1J2	Neb	4756	S	Down		19
F1M1J2	Neb	3513	S	Down		19
F1M1J2	Neb	4368	S	Down		19
F1M1J2	Neb	5085	T	Down		19
F1M1J2	Neb	3484	S	Down		19
F1M1J2	Neb	3973	T	Down		19
F1M1J2	Neb	4152	S	Down		19
F1M1J2	Neb	4995	T	Down		19
F1M1J2	Neb	1951	S	Down		19
F1M1J2	Neb	4964	T	Down		19
F1M1J2	Neb	4648	S	Down		19
F1M1J2	Neb	4685	S	Down		19
F1M1J2	Neb	3202	T	Down		19
F1M1J2	Neb	5083	T	Down		19
F1M5N4	Me3				Up	2
F1M7N2	Entpd2				Up	1
F1M7P4	Prph	17	S	Down		2
F1M8F6	Myh8	1009	T	Up	Down	3
F1M8F6	Myh8	1040	S	Up	Down	3
F1M8F6	Myh8	900	S	Up	Down	3
F1M8F6	Myh8	1338	S	Down	Down	3
F1M8F6	Myh8	1150	S	Up	Down	3
F1M8F6	Myh8	424	Y	Up	Down	3
F1M8F6	Myh8	1024	T	Up	Down	3
F1M8F6	Myh8	663	T	Up	Down	3
F1M8F6	Myh8	1131	S	Up	Down	3
F1M8F6	Myh8	257	T	Up	Down	3
F1M8F6	Myh8	1143	S	Up	Down	3
F1MA59	Col4a1				Down	4
F1MAA3	Ppp2r5d	83	S	Up		2
F1MAA3	Ppp2r5d	82	S	Up		2
F7EV94	Bckdha	356	S	Down		6
F7FLB2	Pgm2	173	S	Down		5
F7FNG0	Prtn3				Up	1
F8WFT7	Slc4a1				Up	1
G3V6D8	Myh3	1007	T	Up	Down	11
G3V6D8	Myh3	949	S	Up	Down	11
G3V6D8	Myh3	1148	S	Up	Down	11
G3V6D8	Myh3	1523	S	Up	Down	11
G3V6D8	Myh3	749	S	Up	Down	11
G3V6D8	Myh3	739	S	Up	Down	11
G3V6D8	Myh3	1310	T	Up	Down	11
G3V6D8	Myh3	379	T	Up	Down	11
G3V6D8	Myh3	255	T	Up	Down	11
G3V6D8	Myh3	1916	S	Up	Down	11
G3V6D8	Myh3	1479	S	Up	Down	11
G3V6E1	Myh2	1708	T	Down		6
G3V6E1	Myh2	1742	T	Down		6
G3V6E1	Myh2	721	S	Up		6
G3V6E1	Myh2	1581	S	Down		6
G3V6E1	Myh2	1589	S	Up		6
G3V6E1	Myh2	70	T	Down		6
G3V6E1	Myh2	1256	T	Down		6
G3V6E1	Myh2	1317	S	Down		6
G3V6E1	Myh2	1335	S	Down		6
G3V6I5	Dnaja3	347	S	Up		1
G3V6S0	Sptbn1	2308	S	Down		4
G3V6X1	Fbln2	568	S	Up		1
G3V731	Mylk2	71	T	Down		2
G3V778	Pdk4				Up	1
G3V7K1	Myom2	555	S	Down		11
G3V7K1	Myom2	294	T	Down		11
G3V7K1	Myom2	19	S	Down		11
G3V7T6	Sf3b1	296	T	Down		11
G3V7U0	Csrp3				Down	8
G3V7U2	Map1a				Down	2
G3V7X3	Nck1	82	S	Down		3
G3V8B0	Myh7	255	T	Down		10
G3V8B0	Myh7	1497	T	Down		10
G3V8B0	Myh7	1377	T	Down		10
G3V8B0	Myh7	1188	T	Down		10
G3V8B0	Myh7	1282	T	Down		10
G3V8B0	Myh7	446	T	Down		10
G3V8B0	Myh7	70	T	Down		10
G3V8B0	Myh7	1182	T	Down		10
G3V8B0	Myh7	1760	T	Down		10
G3V8B0	Myh7	1199	S	Down		10
G3V8D2	Prx	1020	S	Up	Down	2
G3V8D2	Prx	133	S	Up	Down	2
G3V8L3	Lmna	546	S	Down		4
G3V8L3	Lmna	592	T	Down		4
G3V8L3	Lmna	157	T	Down		4
G3V8S6	Hrc	465	S	Down		3
G3V8S6	Hrc	475	T	Down		3
G3V8V3	Pygm	524	S	Down		15
G3V9G5	Synm	1180	S	Up		2
G3V9G5	Synm	404	S	Down		2
G3V9G5	Synm	822	S	Down		2
G3V9G5	Synm	1036	S	Down		2
G3V9G5	Synm	463	T	Down		2
G3V9Q7	Ctsg				Up	1
G3V9S0	Cyb5r1	56	T	Down		2
G3V9Y1	Myh10	1956	S	Up	Down	6
M0R557	Cmya5	2005	S	Down		3
M0R557	Cmya5	2991	S	Down		3
M0R557	Cmya5	1003	T	Down		3
M0R557	Cmya5	1963	S	Down		3
M0R557	Cmya5	1999	S	Down		3
M0R557	Cmya5	2345	S	Down		3
M0R6Z9	Myo18b	2281	S	Up		1
M0R7Z0	M0R7Z0					2
M0R9Q1	Rbm14	206	T	Up		1
M0RB63	LOC684509				Down	8
M0RCE9	Cacna1s	5	S	Up		6
O08769	Cdkn1b	178	S	Down		2
O35142	Copb2	860	S	Down		3
O35821	Mybbp1a	1255	S	Up	Down	4
O35821	Mybbp1a	6	S	Up	Down	4
O70210	Chad				Up	1
O70593	Sgta	81	T	Up	Down	1
O88321	Psmd4	269	S	Up		5
P00507	Got2	360	S	Down		4
P01048	Map1				Down	4
P01946	Hba1	82	S	Down		3
P02091	Hbb				Up	3
P02600	Myl1	173	S	Up		28
P02688	Mbp	20	S	Down	Down	5
P02764	Orm1				Down	4
P04638	Apoa2				Down	4
P04642	Ldha	322	T	Down		8
P04642	Ldha	309	T	Down		8
P04692	Tpm1	237	T	Down		20
P04797	Gapdh	146	S	Down		4
P04797	Gapdh	17	T	Down		4
P04797	Gapdh	208	S	Down		4
P05197	Eef2	59	T	Down		7
P05197	Eef2	57	T	Down		7
P06685	Atp1a1	16	S	Down		2
P06685	Atp1a1	617	T	Down		2
P06685	Atp1a1	668	S	Down		2
P06686	Atp1a2	614	T	Down		2
P06686	Atp1a2	516	S	Down		2
P06866	Hp				Down	6
P06907	Mpz				Down	2
P07335	Ckb	309	S	Down		1
P08503	Acadm				Up	8
P08721	Spp1	26	S	Up		4
P08721	Spp1	306	S	Up		4
P08721	Spp1	170	T	Up		4
P08932	P08932					4
P09650	Mcpt1				Up	1
P0DP29	Calm1	111	T	Down		12
P0DP29	Calm1	111	T	Down		12
P0DP29	Calm1	111	T	Down		12
P10959	Ces1c				Up	1
P11275	Camk2a				Up	9
P11505	Atp2b1	1127	S	Down		2
P11507	Atp2a2	191	T	Down		6
P11530	Dmd	1684	S	Down		9
P11730	Camk2g	380	T	Down		10
P11730	Camk2g	287	T	Down		10
P11980	Pkm	41	T	Down		8
P14141	Ca3	29	S	Down		1
P14272	Klkb1				Down	3
P15205	Map1b	561	S	Up		3
P15205	Map1b	1874	S	Down		3
P15205	Map1b	601	S	Down		3
P15205	Map1b	2027	S	Down		3
P15205	Map1b	1248	S	Up		3
P15205	Map1b	1257	S	Up		3
P15205	Map1b	614	S	Down		3
P15429	Eno3	83	S	Down		10
P15651	Acads	342	T	Down		7
P15791	Camk2d	338	S	Up		9
P16290	Pgam2	238	T	Down		11
P19103	Ppp1r1a	65	S	Up		3
P19527	Nefl				Down	3
P21263	Nes				Down	2
P23928	Cryab	59	S	Down	Down	3
P25113	Pgam1	14	S	Down		6
P25113	Pgam1	23	S	Down		6
P27867	Sord				Up	2
P28037	Aldh1l1	354	S	Down		1
P29419	Atp5me	31	S	Down		10
P30835	Pfkl	773	T	Down		10
P31000	Vim	55	S	Down		3
P35171	Cox7a2				Up	6
P35426	Cdk4	300	S	Down		2
P36972	Aprt	66	S	Down		1
P38062	Metap2				Down	1
P38718	Mpc2				Up	1
P39052	Dnm2				Up	2
P40615	Dkc1	452	S	Down		4
P42930	Hspb1				Down	6
P43424	Galt				Up	6
P47863	Aqp4				Up	2
P48500	Tpi1	198	S	Down		12
P48500	Tpi1	178	T	Down		12
P50339	Cma1				Up	1
P50411	Ppp1r2	121	S	Down		1
P50411	Ppp1r2	122	S	Down		1
P50753	Tnnt2				Down	15
P55159	Pon1				Up	2
P61983	Ywhag	119	S	Down		1
P62142	Ppp1cb	316	T	Down		9
P62193	Psmc1	53	T	Down		3
P62755	Rps6	244	S	Down		5
P62755	Rps6	236	S	Down		5
P62755	Rps6	235	S	Down		5
P62755	Rps6	240	S	Down		5
P62898	Cycs	29	T	Down		3
P63326	Rps10	126	T	Down		3
P68136	Acta1	320	T	Down		17
P68136	Acta1	54	S	Down		17
P70584	Acadsb				Up	7
P80432	Cox7c	12	S	Down		9
P82808	Gfpt1				Down	1
P82995	Hsp90aa1	263	S	Down		14
P86182	Ccdc22				Up	1
P97541	Hspb6	84	S	Down		1
Q00715	Q00715					3
Q00972	Bckdk	339	S	Up		2
Q04970	Nras				Up	11
Q05030	Pdgfrb				Up	2
Q08163	Cap1	34	S	Down		3
Q08290	Cnn1				Down	2
Q1JU68	Eif3a	982	T	Down		6
Q2PS20	Jph2	237	S	Down		1
Q2PS20	Jph2	561	S	Down		1
Q2PS20	Jph2	165	S	Up		1
Q2PS20	Jph2	240	S	Down		1
Q2PS20	Jph2	234	S	Down		1
Q32Q06	Ap1m1	152	T	Down	Up	1
Q32Q06	Ap1m1	154	T	Down	Up	1
Q3T1K5	Capza2	126	T	Down		3
Q499Q4	Pgm1	467	T	Down		10
Q499Q4	Pgm1	509	S	Down		10
Q499Q4	Pgm1	19	T	Down		10
Q4KLH5	Agfg1	362	S	Down		1
Q4KLN7	Arfgap3	332	S	Up		2
Q4KLZ6	Tkfc				Down	2
Q56A27	Ncbp1	21	T	Down	Up	6
Q5EGY4	Ykt6				Down	3
Q5FWU3	Atg9a	735	S	Down		1
Q5M7U6	Actr2	117	T	Down		6
Q5RKH2	Galk1				Down	1
Q5U2U8	Bag3	271	S	Up	Down	7
Q5U2U8	Bag3	267	S	Up	Down	7
Q5XI81	Fxr1	438	S	Down		2
Q5XI81	Fxr1	493	S	Down		2
Q5XI81	Fxr1	435	S	Down		2
Q5XIE6	Hibch	20	S	Up		5
Q5XIF3	Ndufs4	144	S	Up		11
Q5XIP9	Tmem43	10	S	Down		1
Q62733	Tmpo	207	T	Up		2
Q62839	Golga2	120	S	Down		3
Q62920	Pdlim5	257	S	Down		1
Q62930	C9				Down	1
Q63258	Itga7				Down	12
Q64542	Atp2b4	1112	S	Up		1
Q64578	Atp2a1	191	T	Down		10
Q64578	Atp2a1	533	T	Down		10
Q64578	Atp2a1	569	T	Down		10
Q64591	Decr1				Up	3
Q66HR2	Mapre1	155	S	Down		3
Q6AXQ4	Mtm1	7	S	Down		1
Q6AXS3	Dek	253	S	Down		3
Q6AXS5	Serbp1	197	S	Up		2
Q6AY99	Akr1b10				Down	1
Q6AYF2	Lmcd1	16	S	Down	Down	1
Q6AYK8	Eif3d				Down	4
Q6MG08	Abcf1	227	S	Up		1
Q6P6R2	Dld	297	S	Down		8
Q6PDU1	Srsf2				Down	6
Q6S3A0	Plec	1736	T	Down		2
Q6S3A0	Plec	4034	T	Down		2
Q6S3A0	Plec	2890	T	Down		2
Q6U6G5	Zc3h15				Down	1
Q6URK4	Hnrnpa3	116	S	Down		2
Q6XVN8	Map1lc3a				Down	6
Q71UE8	Nedd8				Down	4
Q7TNB2	Tnnt1	2	S	Up		11
Q7TNB2	Tnnt1	196	Y	Up		11
Q7TP58	Bpgm				Up	5
Q7TQ70	Fga	470	S	Up		4
Q8R4I6	Actn3	610	S	Down		21
Q8R4I6	Actn3	619	T	Down		21
Q8R4I6	Actn3	455	S	Down		21
Q8R4I6	Actn3	184	T	Down		21
Q8R560	Ankrd1				Down	2
Q8VI04	Asrgl1				Up	2
Q91Y94	Cox4i2				Up	7
Q925F0	Smpx	37	T	Down	Down	2
Q99M64	Pi4k2a	50	S	Down		1
Q99M64	Pi4k2a	46	S	Down		1
Q9EPX0	Hspb8	57	S	Down		2
Q9ER30	Klhl41				Down	6
Q9ET45	Bnip3	66	T	Down		1
Q9JHL4	Dbnl				Down	2
Q9JK11	Rtn4	333	S	Down		1
Q9JK11	Rtn4	425	S	Down		1
Q9JK25	Clip1				Down	3
Q9QYL8	Lypla2				Down	1
Q9QZ76	Mb	96	T	Down		6
Q9QZ76	Mb	93	S	Down		6
Q9QZ86	Nop58				Down	5
Q9QZM5	Abi1	291	S	Down		2
Q9QZM5	Abi1	217	S	Down		2
Q9WTT2	Clpb				Up	2
Q9WVK7	Hadh	13	S	Down		5
Q9Z1N1	Fbp2				Up	1
Q9Z1Z9	Pdlim7	251	T	Down		6
