# Supplementary material for: Proteomics and phosphoproteomics to study Tuina reverses capsule fibrosis in frozen shoulder: a research report based on rats
Source: Sci Rep. 2024 Jan 5;14:661. doi: 10.1038/s41598-023-50904-9 (PMC10770356; doi:10.1038/s41598-023-50904-9)
Supplement: Supplementary file 1 — Supplementary Tables. [file 41598_2023_50904_MOESM1_ESM.zip › Supplementary Tables/S1_Table.xls]

## Sheet: Summary
Header line description of table 1			Table 1. MS/MS spectrum database search analysis summary
Total spectrum	Number of spectrum produced by mass spectrometer
Matched spectrum	Number of spectrum matched with alignment protein		Total spectrums	Matched spectrums	Peptides	Unique peptides	Identified proteins	Comparable proteins
Peptides	Number of peptides which spectrum hit		1741597	524118	28465	25728	3909	3048
Unique peptides	Number of unique peptides which spectrums hit
Identified proteins	Number of proteins detected by spectrum search analysis
Comparable proteins	Number of proteins comparable		Table 2. Differentially expressed protein summary
Header line description of worksheet "Protein_quant"			Compare group	Regulated type	fold change >1.2	fold change >1.3	fold change >1.5	fold change >2
Protein accession	Protein accession number of database used for search		CT/C	Up-regulated	328	184	87	33
Protein description	Protein functional description			Down-regulated	279	186	84	36
Gene name	Name of the gene associated to the protein sequence		MT/M	Up-regulated	400	253	111	36
MW [kDa]	Protein molecular weight, unit [kDa]			Down-regulated	339	230	123	41
Coverage [%]	Percent of identified peptide sequence covering in protein sequence		M/C	Up-regulated	439	301	172	59
Peptides	Number of peptides which spectrums hit			Down-regulated	456	301	115	31
Unique peptides	Number of unique peptides which spectrums hit		MT/CT	Up-regulated	411	277	147	54
Razor + unique peptides	Number of razor and unique peptides which spectrums hit			Down-regulated	450	255	84	23
PSMs	Number of spectrum which protein matched
Header line description of worksheet "Peptide_quant"
Sequence	Identified peptide amino acid sequence
Protein accession	Protein accession number of database used for search
Protein description	Protein functional description
Charge	The charge-state of the peptide
m/z	The recalibrated mass-over-charge value of the peptide
Mass error [ppm]	Parts per million ratio of peptide mass error between the theory and practice
PEP	The maximal posterior error probability for peptides
Length	Identified peptide amino acid length
Unique [yes/no]	The peptide is or no unique to a single protein group
Experiment	Sample name of identified peptide produced by
Intensity	Ionic signal intensity of identified peptide

## Sheet: Protein_quant
Protein accession	Protein description	Gene name	Coverage [%]	Peptides	PSMs	Unique Peptides	Razor + unique peptides	MW [kDa]	Intensity C1	Intensity C2	Intensity C3	Intensity C4	Intensity CT1	Intensity CT2	Intensity CT3	Intensity CT4	Intensity M1	Intensity M2	Intensity M3	Intensity M4	Intensity MT1	Intensity MT2	Intensity MT3	Intensity MT4	C1	C2	C3	C4	CT1	CT2	CT3	CT4	M1	M2	M3	M4	MT1	MT2	MT3	MT4	CT/C Ratio	CT/C P value	MT/M Ratio	MT/M P value	M/C Ratio	M/C P value	MT/CT Ratio	MT/CT P value
P31044	Phosphatidylethanolamine-binding protein 1 OS=Rattus norvegicus OX=10116 GN=Pebp1 PE=1 SV=3	Pebp1	86	10	224	10	10	20.8	1.67908e+08	1.82219e+08	1.78048e+08	1.79048e+08	1.17976e+08	1.2388e+08	1.22589e+08	1.27425e+08	1.81049e+08	1.82605e+08	1.6471e+08	1.84506e+08	1.19584e+08	1.26205e+08	1.21276e+08	1.21263e+08	1.06051	1.14645	1.13693	1.12985	0.90262	0.949134	0.938218	0.95994	1.14229	1.10483	1.0082	1.11397	0.858181	0.864501	0.861341	0.814193	0.838206	0.000216678	0.777752	0.000183327	0.976651	0.484829	0.906212	0.00231611
P0C089	Phosphatidylglycerophosphatase and protein-tyrosine phosphatase 1 OS=Rattus norvegicus OX=10116 GN=Ptpmt1 PE=1 SV=1	Ptpmt1	26	4	26	4	4	21.9	2.04756e+06	1.82181e+06	2.27653e+06	2.25853e+06	1.67218e+06	1.77455e+06	2.08135e+06	1.49537e+06	1.27702e+06	1.82787e+06	1.30646e+06	1.45615e+06	1.73808e+06	2.28822e+06	1.27572e+06	2.00705e+06	1.0852	0.961821	1.21983	1.19593	1.07355	1.14089	1.33668	0.945299	0.676097	0.928021	0.671044	0.73773	1.04666	1.31528	0.760303	1.1308	1.00754	0.965536	1.41162	0.051783	0.675116	0.00529084	0.945874	0.639887
P61589	Transforming protein RhoA OS=Rattus norvegicus OX=10116 GN=Rhoa PE=1 SV=1	Rhoa	31	5	157	3	5	21.8	4.27452e+07	4.07931e+07	39337077	3.88472e+07	3.21527e+07	3.03206e+07	3.15403e+07	3.11694e+07	4.24623e+07	4.28331e+07	4.89339e+07	4.96098e+07	3.37648e+07	3.29221e+07	33150948	3.75297e+07	1.06564	1.01304	0.991466	0.967589	0.970973	0.916943	0.952794	0.926825	1.05746	1.02292	1.18227	1.18225	0.956426	0.890137	0.929343	0.994614	0.933081	0.0298844	0.84828	0.0102693	1.10084	0.0694013	1.00079	0.993548
P05943	Protein S100-A10 OS=Rattus norvegicus OX=10116 GN=S100a10 PE=1 SV=2	S100a10	37	3	189	3	3	11.1	3.89515e+07	3.85037e+07	4.14326e+07	4.24436e+07	3.45386e+07	29669634	3.41974e+07	3.40351e+07	3.74521e+07	4.01657e+07	3.68836e+07	3.85124e+07	4.23333e+07	4.22061e+07	4.11829e+07	4.55906e+07	0.955372	0.94074	1.02741	1.04008	1.02617	0.882761	1.01637	0.995687	0.91762	0.943721	0.876727	0.902959	1.17976	1.12272	1.13585	1.18873	0.989248	0.79621	1.27081	2.57224e-05	0.918615	0.0293396	1.18007	0.0043603
Q99N27	Sorting nexin-1 OS=Rattus norvegicus OX=10116 GN=Snx1 PE=1 SV=1	Snx1	14	7	60	7	7	59	3.76234e+06	4.11788e+06	3.64029e+06	3.93804e+06	3.08201e+06	2.9904e+06	3.00669e+06	3.39176e+06	5.90738e+06	4.96676e+06	5.95544e+06	5.73304e+06	7.93251e+06	8758616	8.07267e+06	8166610	0.683725	0.745446	0.668824	0.715009	0.678461	0.659227	0.662098	0.735184	1.0724	0.864642	1.04887	0.995927	1.63794	1.72626	1.64967	1.57769	0.972259	0.450165	1.65541	6.52994e-05	1.41551	0.000696091	2.41011	1.34554e-07
D4A4J3	Alpha-mannosidase OS=Rattus norvegicus OX=10116 GN=Man2a2 PE=3 SV=3	Man2a2	6	5	34	5	5	131.9	685175	518008	479560	523553	882402	799987	499660	493717	1.33572e+06	1.28753e+06	636115	767179	955566	515918	502991	619349	0.903063	0.680098	0.639018	0.689422	1.4088	1.27903	0.797998	0.776144	1.75861	1.6256	0.812522	0.966568	1.43101	0.73747	0.745477	0.86778	1.46379	0.104501	0.732425	0.271968	1.77336	0.0623911	0.887319	0.59687
Q99PV2	Syntaxin binding protein 3, isoform CRA_a OS=Rattus norvegicus OX=10116 GN=Stxbp3 PE=1 SV=1	Stxbp3	22	12	133	12	12	68	6.69016e+06	6.84646e+06	7.38775e+06	7.18515e+06	5.03609e+06	6.25018e+06	5.67679e+06	5.73412e+06	7.3704e+06	8.62917e+06	6.62582e+06	8.00524e+06	6.51076e+06	6.49619e+06	7.05194e+06	7.06498e+06	0.934261	0.952393	1.04303	1.00248	0.851907	1.05878	0.960606	0.955094	1.02816	1.15436	0.896715	1.06862	1.03307	0.983868	1.10738	1.04882	0.9731	0.586676	1.00609	0.87809	1.05485	0.423376	1.09062	0.130346
D3ZNR4	Insulin responsive sequence DNA binding protein-1, isoform CRA_a OS=Rattus norvegicus OX=10116 GN=Sned1 PE=4 SV=3	Sned1	1	1	4	1	1	150.7	267031	431893	437661	359619	305129	411635	309024	288083	483544	471818	468077	356328	287003	440306	492520	322490
F1LPB4	A-kinase-anchoring protein 9 OS=Rattus norvegicus OX=10116 GN=Akap9 PE=1 SV=2	Akap9	0	1	5	1	1	433.7		161373		226015	187074			97137.1		200902	177430		212110	167051
A0A0G2K1L8	Brain acid soluble protein 1 OS=Rattus norvegicus OX=10116 GN=Basp1 PE=1 SV=1	Basp1	35	4	35	4	4	21.7	2.48661e+06	1.83497e+06	1.97893e+06	1.47541e+06	1.69321e+06	1159555	3.51932e+06	1.95047e+06	2.6959e+06	1.86793e+06	4.11163e+06	2.03088e+06	2.89518e+06	2.35609e+06	2.39409e+06	2.52478e+06	1.01955	0.749458	0.820319	0.604392	0.840961	0.57673	1.74851	0.953859	1.10419	0.733666	1.63379	0.795978	1.34877	1.0477	1.10381	1.10048	1.29005	0.48424	1.07806	0.545533	1.33625	0.273006	1.11667	0.457547
A0A0G2K2P6	HBS1-like protein OS=Rattus norvegicus OX=10116 GN=Hbs1l PE=1 SV=1	Hbs1l	17	7	54	7	7	74.8	1.55656e+06	1.17629e+06	2.30586e+06	1.5521e+06	1.43226e+06	1.49128e+06	2.08413e+06	936191	2.15699e+06	2.08922e+06	1.41309e+06	2.19575e+06	1.07834e+06	1.80496e+06	1.26393e+06	1.55305e+06	0.904479	0.680873	1.35462	0.901074	1.00814	1.05117	1.46747	0.648849	1.25204	1.16294	0.795764	1.21965	0.711956	1.13749	0.825874	0.959345	1.08711	0.748588	0.820392	0.225388	1.15343	0.40665	0.870447	0.583379
F1M978	Inositol-1-monophosphatase OS=Rattus norvegicus OX=10116 GN=Impa1 PE=1 SV=1	Impa1	23	6	130	6	6	30.5	1.60961e+07	1.96753e+07	2.02984e+07	17430597	1.37673e+07	1.6545e+07	1.71459e+07	1.48741e+07	1.50631e+07	2.09406e+07	1.93158e+07	2.12367e+07	1.39357e+07	1.47918e+07	1.73993e+07	1.91971e+07	0.878683	1.06992	1.12028	0.950672	0.910386	1.09562	1.13418	0.968477	0.821418	1.09506	1.02189	1.1082	0.864381	0.875745	1.06807	1.11405	1.02217	0.77606	0.969275	0.75887	1.00672	0.962877	0.954628	0.579803
M0R3N1	Extracellular matrix protein 2-like OS=Rattus norvegicus OX=10116 GN=LOC100910978 PE=4 SV=1	LOC100910978	12	5	37	5	5	76.5	5.80778e+07	5.75939e+07	5.60038e+07	5.04233e+07	5.68393e+07	5.27865e+07	5.51224e+07	5.21744e+07	5.45449e+07	6.34002e+07	5.66517e+07	4.96928e+07	5.6883e+07	5.84851e+07	5.89613e+07	6.02036e+07	0.980654	0.968724	0.956039	0.850639	1.16257	1.08121	1.12783	1.05078	0.920023	1.0255	0.927047	0.80208	1.09132	1.07102	1.11952	1.08065	1.1774	0.00613446	1.18719	0.0142784	0.978327	0.702657	0.986458	0.611679
D3ZF12	Signal peptidase complex subunit 3 OS=Rattus norvegicus OX=10116 GN=Spcs3 PE=1 SV=1	Spcs3	16	3	38	3	3	20.3	2.83039e+06	2.7714e+06	3.03915e+06	3.7081e+06	2.51989e+06	2.86295e+06	3.84325e+06	3.34009e+06	4.69645e+06	2.09665e+06	4.42128e+06	5.13818e+06	4.23605e+06	4.58244e+06	4.4387e+06	3.05868e+06	0.745168	0.726817	0.808933	0.975362	0.803628	0.914331	1.22607	1.04885	1.23514	0.528778	1.12808	1.29311	1.26716	1.30843	1.31407	0.85605	1.22621	0.128447	1.13396	0.501022	1.28524	0.398515	1.18855	0.26433
D3ZPL2	Ig-like domain-containing protein OS=Rattus norvegicus OX=10116 PE=1 SV=3	--	17	1	22	1	1	11.3	3.79428e+06	4.85736e+06	3.69254e+06	3745520	2.07062e+06	1.94839e+06	2.05969e+06	2.30711e+06	6.16274e+06	5465193	5.26708e+06	5.96762e+06	3.15441e+06	2.92484e+06	3.14893e+06	3.4969e+06
A0A0G2JX36	Ig-like domain-containing protein OS=Rattus norvegicus OX=10116 PE=1 SV=1	--	24	2	30	2	2	13.2	3.52941e+06	2.86527e+06	3.06205e+06	2.89074e+06	2.1498e+06	2.04454e+06	1.48059e+06	1728425	3.78491e+06	3.56465e+06	3.17411e+06	3.32185e+06	2.56274e+06	2.0481e+06	2.21921e+06	2.6471e+06	1.24222	1.00457	1.08959	1.01651	0.916562	0.87292	0.631453	0.725595	1.33073	1.20186	1.08268	1.11762	1.02486	0.781798	0.878319	0.99043	0.722861	0.015239	0.776566	0.0158811	1.0873	0.254966	1.16808	0.179396
M0RBJ0	Guanine nucleotide-binding protein subunit gamma OS=Rattus norvegicus OX=10116 GN=Gng2 PE=1 SV=2	Gng2	32	1	16	1	1	4.9		754163	826722	696306	957897	745648	633374	711569	972568	974831	758475	871369	744078	784862	755625	772256
F1LSJ6	Peptide-methionine (S)-S-oxide reductase OS=Rattus norvegicus OX=10116 GN=Msra PE=1 SV=3	Msra	13	2	17	2	2	24.5	413800	464787	892734	391850			220075	388166	351469	351937	415391	272777	223334	219974	260218	186250	1.08637	1.21551	2.36952	1.02781			0.700112	1.21549	0.921747	0.885095	1.05688	0.684561	0.666201	0.62633	0.768211	0.519803	0.672234	0.329107	0.727266	0.0406309	0.622592	0.0944801	0.673561	0.152219
A0A0G2K950	3'-phosphoadenosine-5'-phosphosulfate synthase OS=Rattus norvegicus OX=10116 GN=Papss2 PE=1 SV=1	Papss2	5	2	11	2	2	69.9	349502	276950	278496	318601	85731.8	116140	105071	227559	384578	400529	188356	424315	302505	168911	136424	448209	1.258	0.993001	1.01345	1.14574	0.3738	0.507101	0.458274	0.976947	1.38278	1.38103	0.657044	1.45995	1.23717	0.659379	0.552178	1.71502	0.525175	0.0163825	0.853084	0.533667	1.10671	0.778965	1.79772	0.152522
F1MAQ7	SON DNA and RNA-binding protein OS=Rattus norvegicus OX=10116 GN=Son PE=1 SV=2	Son	1	2	9	2	2	266	157982	202681	159654	155919	141162	171410	125151	145008		492070	471084	449147	147771	465081	178683	212553	0.610923	0.780747	0.624184	0.602399	0.661245	0.804078	0.586438	0.668831		1.82282	1.76547	1.6603	0.649282	1.95053	0.776995	0.87378	1.03909	0.687646	0.60739	0.0936091	2.67282	4.76259e-05	1.56238	0.208986
A0A0G2K013	Alpha-actinin-4 OS=Rattus norvegicus OX=10116 GN=Actn4 PE=1 SV=1	Actn4	55	44	1413	23	23	102.9	4.00984e+07	3.78354e+07	4.54897e+07	4.73024e+07	3.35022e+07	3.02404e+07	3.6573e+07	3.75018e+07	4.78359e+07	5.48842e+07	4.53019e+07	5.36905e+07	4.36918e+07	5.2814e+07	4.74418e+07	4.93017e+07	0.864105	0.812186	0.991072	1.01843	0.874539	0.790512	0.955015	0.963914	1.02975	1.13299	0.946104	1.106	1.0698	1.23434	1.14963	1.12943	0.972377	0.72001	1.08739	0.141373	1.14354	0.0911947	1.2788	0.00403047
M0R5Y9	Protein archease OS=Rattus norvegicus OX=10116 GN=Zbtb8os PE=1 SV=1	Zbtb8os	6	1	8	1	1	19.6
A0A0G2JYF9	Matrilin 3 OS=Rattus norvegicus OX=10116 GN=Matn3 PE=4 SV=1	Matn3	4	1	8	1	1	50						105957		100408	592854	680593	630765	671636	322852	380351	392082	512638
F1LT10	Afadin OS=Rattus norvegicus OX=10116 GN=Afdn PE=1 SV=3	Afdn	1	1	12	1	1	201	117088	124719	132978	131585	67851.1	76849.8	71594.5	111352	118703	143579	152859	123020	120294	103582	94907.8	157651
F1LUD3	Uncharacterized protein OS=Rattus norvegicus OX=10116 PE=1 SV=2	--	14	17	170	17	17	584.8	6.32215e+07	6.66006e+07	7.09739e+07	6.50683e+07	6.20073e+07	6.26326e+07	6.1606e+07	5.94734e+07	6.18875e+07	6.20625e+07	6.41604e+07	5.86159e+07	5.08066e+07	5.53134e+07	5.38957e+07	6.03858e+07	0.979301	1.02766	1.11148	1.007	1.16349	1.17689	1.15634	1.09881	0.95762	0.920917	0.963167	0.867934	0.894204	0.929243	0.938779	0.994361	1.11395	0.012957	1.01266	0.70938	0.89921	0.0264793	0.817445	0.000276551
F1LUU1	Integrin subunit alpha 11 OS=Rattus norvegicus OX=10116 GN=Itga11 PE=3 SV=3	Itga11	2	2	4	2	2	121.7	243095	176795	230662	215353	218029			393087	174863			283352	399172	937800	772004	295106	0.636975	0.461461	0.611048	0.563773	0.692033			1.22852	0.457702			0.709728	1.18842	2.66504	2.2747	0.822017	1.68969	0.0754969	2.9767	0.0816689	1.0271	0.955063	1.80942	0.307147
M0R515	NAD(+) diphosphatase OS=Rattus norvegicus OX=10116 GN=Nudt13 PE=1 SV=1	Nudt13	7	1	16	1	1	39.3	712551	844241	734462	793387	512337	546921	605533	672107	485620	566141	648015	807903	563977	559915	596137	828384
D3ZE63	Uncharacterized protein OS=Rattus norvegicus OX=10116 PE=3 SV=1	--	18	2	30	2	2	12.6	1.03883e+06	1.87297e+06	2.23614e+06	2.18481e+06	1.46771e+06	1.80735e+06	1.44119e+06	712727	1.08306e+06	1.1152e+06	1.71886e+06	1.74277e+06	441774	1.87191e+06	1.91315e+06	4.44432e+06	0.581297	1.04401	1.26504	1.22145	0.994855	1.22681	0.977205	0.475689	0.6054	0.597784	0.932131	0.932204	0.280878	1.13602	1.20382	2.64372	0.893664	0.663355	1.71619	0.566292	0.74603	0.261273	1.43267	0.784989
A0A0G2K8T0	Ceramidase OS=Rattus norvegicus OX=10116 GN=Asah1 PE=1 SV=1	Asah1	13	5	33	5	5	48.3	9.52817e+07	9.83231e+07	9.49191e+07	1.13702e+08	8.75927e+07	9.38398e+07	8.83283e+07	7.86898e+07	1.26856e+08	1.33432e+08	1.41629e+08	1.2457e+08	1.25312e+08	1.41546e+08	1.23418e+08	1.36091e+08	0.800925	0.823298	0.806658	0.9549	0.891903	0.956869	0.899691	0.788948	1.0652	1.07444	1.15377	1.00096	1.19685	1.29041	1.16659	1.2161	1.04478	0.475682	1.13403	0.0128411	1.26835	0.00325986	1.3767	0.000413889
F1LRK9	Serine/threonine-protein phosphatase 4 regulatory subunit 1 OS=Rattus norvegicus OX=10116 GN=Ppp4r1 PE=1 SV=2	Ppp4r1	2	1	2	1	1	103.7	268236	249729	218664		148487	170508	219298	219143	168443		122587	186500	232167	181283	207973	211669
F1LMW7	Myristoylated alanine-rich C-kinase substrate OS=Rattus norvegicus OX=10116 GN=Marcks PE=1 SV=3	Marcks	32	5	58	5	5	29.9	9.4319e+06	1.12077e+07	9.79228e+06	10966943	9.92867e+06	1.13481e+07	1.06122e+07	1.09479e+07	1.50763e+07	1.52214e+07	1.45298e+07	16055360	12759634	1.39811e+07	13368842	1.43738e+07	0.716375	0.847963	0.751932	0.832214	0.91348	1.04555	0.976696	0.991787	1.14387	1.10748	1.06951	1.16568	1.10114	1.15168	1.14181	1.16057	1.24743	0.00396009	1.0153	0.510721	1.42498	0.00102652	1.15982	0.00257993
M0R8B5	Ig-like domain-containing protein OS=Rattus norvegicus OX=10116 PE=1 SV=2	--	31	2	13	2	2	12.9	913389	899827	836744	276682	327409	299011	883504	215837	898087	609167	727338	174125	1.05925e+06	1.05609e+06	1.24307e+06	715504	1.24357	1.22037	1.15176	0.376359	0.539973	0.493837	1.45759	0.3505	1.22144	0.794495	0.959698	0.226619	1.63863	1.55942	1.90312	1.03558	0.711888	0.387579	1.91639	0.0930845	0.802156	0.571769	2.15938	0.0349914
A0A0G2JT26	Striatin-interacting protein 2 OS=Rattus norvegicus OX=10116 GN=Strip2 PE=1 SV=1	Strip2	2	2	20	2	2	96	426999	477182	418159	445974	367096	361715	336432	342721	160260	467780	597631	677107	353115	407212	297995	460566	0.981125	1.09219	0.971387	1.0238	1.02175	1.0082	0.936711	0.93926	0.367842	1.02963	1.3308	1.48722	0.92189	1.01476	0.769954	1.12499	0.960038	0.293256	0.908932	0.954701	1.03613	0.792567	0.980971	0.749759
D4A3E1	Heterogeneous nuclear ribonucleoprotein L-like OS=Rattus norvegicus OX=10116 GN=Hnrnpll PE=1 SV=1	Hnrnpll	10	4	35	4	4	64.3	1.4978e+06	1.70821e+06	1.67947e+06	1.39156e+06	1.32794e+06	1.29773e+06	1.18871e+06	1.59342e+06	1.96646e+06	2.0074e+06	2.14682e+06	1.7057e+06	1.47445e+06	1.23841e+06	1.40264e+06	1.28043e+06	0.911666	1.03572	1.03349	0.846237	0.979099	0.958184	0.876733	1.15681	1.19566	1.17046	1.26637	0.992439	1.01971	0.817508	0.960031	0.828507	1.03755	0.658668	0.78396	0.018036	1.20846	0.0395369	0.913099	0.299853
F7FF45	Nuclear mitotic apparatus protein 1 OS=Rattus norvegicus OX=10116 GN=Numa1 PE=1 SV=2	Numa1	15	23	204	1	20	234.8	6.65719e+06	1.23414e+07	9.85008e+06	9.92739e+06	8.6371e+06	7.77122e+06	7.81978e+06	6.66768e+06	1.24857e+07	1.08164e+07	1.04229e+07	1.12932e+07	1.00832e+07	1.13121e+07	9297170	1.19926e+07
A0A0G2JTX5	Dipeptidyl peptidase 4 OS=Rattus norvegicus OX=10116 GN=Dpp4 PE=1 SV=1	Dpp4	19	12	126	12	12	88	8.15969e+06	8.91619e+06	8.62751e+06	9.04154e+06	6.03119e+06	6.85908e+06	6.30374e+06	4.79242e+06	6906132	3.13327e+06	4.43858e+06	3.47398e+06	7.31995e+06	6.68304e+06	6391956	8.27756e+06	1.17414	1.27804	1.25512	1.29986	1.05128	1.19728	1.09915	0.822526	0.992708	0.431903	0.618977	0.477852	1.1968	1.04296	1.03428	1.26622	0.832852	0.061785	1.80066	0.0160088	0.503565	0.0074945	1.08873	0.377407
A0A0G2K261	Isoleucyl-tRNA synthetase OS=Rattus norvegicus OX=10116 GN=Iars2 PE=1 SV=1	Iars2	27	18	227	18	18	112.6	1.38708e+07	1.3908e+07	1.47806e+07	1.51677e+07	1.28148e+07	1.34752e+07	1.26419e+07	13335634	1.23105e+07	1.30206e+07	1.21915e+07	1.32189e+07	1.28191e+07	1.47845e+07	1.36022e+07	1.27445e+07	0.979499	0.978327	1.05523	1.07011	1.09617	1.1543	1.08174	1.12321	0.86839	0.88079	0.834338	0.892311	1.02855	1.13228	1.08011	0.956715	1.09117	0.0258683	1.20767	0.00294462	0.851258	0.00121258	0.942144	0.165045
D4AD70	60S ribosomal protein L38 OS=Rattus norvegicus OX=10116 PE=3 SV=1	--	47	4	65	4	4	8.2	3.50218e+06	3.85859e+06	3.46218e+06	3.66787e+06	2.46738e+06	2.42136e+06	3142919	2.63106e+06	2.905e+06	2.95429e+06	2.49616e+06	3.75217e+06	1.83582e+06	1.6262e+06	2.11784e+06	2.98097e+06	1.1587	1.27168	1.15807	1.21242	0.988861	0.971796	1.26002	1.03827	0.960101	0.936321	0.800363	1.18668	0.690124	0.583517	0.787923	1.04845	0.887118	0.0982261	0.800834	0.162271	0.808908	0.0387812	0.730231	0.0519657
A0A0G2K8K3	Heparin cofactor 2 OS=Rattus norvegicus OX=10116 GN=Serpind1 PE=1 SV=1	Serpind1	24	10	144	10	10	58	1.16065e+07	1.23097e+07	1.24499e+07	1.23679e+07	1.09172e+07	8.88936e+06	9.72542e+06	1.009e+07	1.20736e+07	1.12624e+07	1.28833e+07	1.24386e+07	1.30773e+07	1.47154e+07	1.2645e+07	1.39555e+07	0.919281	0.971213	0.996938	0.978706	1.04744	0.854085	0.933399	0.953208	0.955265	0.85451	0.988916	0.941758	1.17688	1.26406	1.12622	1.17503	0.979822	0.636634	1.26781	0.000933448	0.96749	0.378644	1.25186	0.00335058
A0A1W2Q6G8	Mitochondrial carrier 1 (Fragment) OS=Rattus norvegicus OX=10116 GN=Mtch1 PE=1 SV=1	Mtch1	11	3	34	3	3	28.7	1.45552e+06	2.85493e+06	1.28126e+06	1.81161e+06	1.68254e+06	1.45292e+06	1.38418e+06	1688218	2.03809e+06	2.28353e+06	2.02066e+06	2.28799e+06	2.08404e+06	1.96735e+06	2.00304e+06	830290	0.757602	1.48025	0.674237	0.942098	1.06085	0.917374	0.873023	1.04809	1.0597	1.1386	1.0193	1.1384	1.23252	1.11058	1.17239	0.459421	1.01171	0.767169	0.912514	0.522966	1.1302	0.373246	1.01938	0.85044
A0A0G2JSR0	Voltage-dependent anion-selective channel protein 3 OS=Rattus norvegicus OX=10116 GN=Vdac3 PE=1 SV=1	Vdac3	55	13	488	12	12	30.8	1.4359e+08	1.44712e+08	1.41577e+08	1.54336e+08	1.32525e+08	1.56976e+08	1.624e+08	1.57903e+08	1.20033e+08	1.43839e+08	1.29172e+08	1.31736e+08	1.31755e+08	1.37246e+08	1.31243e+08	1.38299e+08	0.964349	0.968126	0.961291	1.03558	1.07813	1.27887	1.32162	1.26487	0.805281	0.925393	0.840737	0.84573	1.0054	0.999664	0.991161	0.98738	1.25809	0.00350694	1.16577	0.0019294	0.869646	0.00630845	0.805828	0.00345768
D3ZD09	Cytochrome c oxidase subunit OS=Rattus norvegicus OX=10116 GN=Cox6b1 PE=1 SV=1	Cox6b1	62	5	308	5	5	10.1	147234239	1.42325e+08	1.38895e+08	1.4094e+08	1.45136e+08	1.51868e+08	1.47611e+08	1.58254e+08	1.02302e+08	1.09406e+08	1.0786e+08	1.17423e+08	1.39132e+08	1.40104e+08	1.29493e+08	1.29739e+08	1.03929	1.00076	0.991214	0.993961	1.241	1.3004	1.26258	1.33238	0.721356	0.73979	0.737859	0.792321	1.11589	1.07257	1.02785	0.973544	1.27604	1.47075e-05	1.40067	8.00361e-05	0.743145	1.34183e-05	0.815724	0.000841024
D3ZAP9	Glycerol-3-phosphate dehydrogenase [NAD(+)] OS=Rattus norvegicus OX=10116 GN=Gpd1l PE=1 SV=1	Gpd1l	25	10	246	9	9	38	5.66802e+07	5.69603e+07	5.36333e+07	4.98518e+07	4.93663e+07	4.85965e+07	4.72218e+07	4.61709e+07	5.03117e+07	5.10855e+07	4.89211e+07	4.92294e+07	4.16214e+07	4.5042e+07	4.03679e+07	4.60964e+07	1.10002	1.10118	1.05234	0.966624	1.16056	1.14408	1.11051	1.06877	0.975385	0.949742	0.920127	0.913296	0.917804	0.948054	0.880971	0.951027	1.0625	0.134844	0.983852	0.509354	0.890617	0.0151906	0.824694	0.000277579
A0A0G2K6T8	Ig-like domain-containing protein OS=Rattus norvegicus OX=10116 PE=4 SV=1	--	23	2	9	1	1	10.3	151919	189180	166408	168525		123096	104909	122431	480630	495878	512383	550282	210662	280284	259669	234470
A0A0G2JYT1	ELKS/Rab6-interacting/CAST family member 1 OS=Rattus norvegicus OX=10116 GN=Erc1 PE=1 SV=1	Erc1	7	6	36	6	6	128.2	3.15821e+06	3.32612e+06	3.69658e+06	3.10727e+06	2.94777e+06	2.87146e+06	2.90292e+06	2.66088e+06	4.57437e+06	4.31761e+06	3.57059e+06	4.60692e+06	3.02295e+06	3.83688e+06	3.32783e+06	3.58794e+06	0.862436	0.904777	1.02056	0.84776	0.975094	0.951199	0.960576	0.866678	1.24783	1.12946	0.944951	1.20258	0.937953	1.13635	1.02189	1.04157	1.03246	0.523796	0.914458	0.283181	1.24461	0.0274037	1.10236	0.0894573
F8WG25	Spondin domain-containing protein OS=Rattus norvegicus OX=10116 PE=4 SV=1	--	3	1	3	1	1	29.5		629997	569533	580491	704404	666800	638803	502679		551271	474632		664834	627095	679751	713523
F1M5A4	Katanin p60 ATPase-containing subunit A-like 2 OS=Rattus norvegicus OX=10116 GN=Katnal2 PE=3 SV=3	Katnal2	1	1	24	1	1	61	2325225	2.60138e+06	2.74673e+06	2576667	370088	328741	250306	320578	1.27178e+06	1.52254e+06	1.57475e+06	1.35057e+06	286075	269258	243458	336725
A0A0G2JT06	COP9 signalosome complex subunit 1 OS=Rattus norvegicus OX=10116 GN=Gps1 PE=1 SV=1	Gps1	19	10	151	10	10	58.8	7.04179e+06	7.49961e+06	8.16552e+06	7.26591e+06	5.81738e+06	5.57536e+06	6714930	6.92103e+06	6.2576e+06	8.31805e+06	7.45068e+06	6.71183e+06	5.51078e+06	5.40096e+06	6.65707e+06	7.12383e+06	0.984534	1.04449	1.15421	1.01495	0.985238	0.94559	1.13763	1.15416	0.873966	1.11406	1.00955	0.897031	0.875438	0.818965	1.04662	1.05881	1.00582	0.952036	0.975665	0.770618	0.927688	0.280811	0.899876	0.234754
A0A0G2K5T9	Wiskott-Aldrich syndrome protein family member OS=Rattus norvegicus OX=10116 GN=Wasf2 PE=1 SV=1	Wasf2	5	2	7	2	2	53.8			375840	301870		441246	443610	361222	503707	471149	522495	642747	374628	425870		602298			0.790314	0.627294		1.11329	1.11804	0.896117	1.04655	0.938733	1.0532	1.27792	0.885337	0.960654		1.33172	1.47076	0.0562034	0.981593	0.834962	1.52242	0.0243981	1.01607	0.973484
A0A0G2K7Y5	Cdc42-interacting protein 4 OS=Rattus norvegicus OX=10116 GN=Trip10 PE=1 SV=1	Trip10	21	11	130	2	8	68.1	5.51669e+06	7.83423e+06	7.68914e+06	7.07784e+06	7.00151e+06	6.96563e+06	5.22317e+06	6.14354e+06	9.128e+06	9.02327e+06	8923785	9.21655e+06	7.67137e+06	7.62298e+06	7.552e+06	6.92638e+06	0.699775	0.989908	0.986077	0.896993	1.07582	1.07182	0.802832	0.929492	1.15663	1.09644	1.09701	1.11755	1.10565	1.0487	1.07721	0.933993	1.08599	0.458163	0.932384	0.117122	1.25047	0.0301345	1.07361	0.372058
A0A0G2K135	Complement factor I OS=Rattus norvegicus OX=10116 GN=Cfi PE=1 SV=1	Cfi	19	9	108	8	9	69.7	1.11384e+07	1.19244e+07	1.06771e+07	1.24953e+07	1.07353e+07	8.29923e+06	7288937	8.12643e+06	1.27601e+07	1.18839e+07	1.26276e+07	1.10988e+07	9.69503e+06	1.02478e+07	1.00357e+07	9.41403e+06	1.00245	1.06904	0.971505	1.12356	1.17037	0.906067	0.794905	0.872343	1.14719	1.02456	1.1014	0.954851	0.991412	1.00027	1.01566	0.900686	0.898509	0.239715	0.92432	0.163962	1.01475	0.799578	1.0439	0.568786
D4A8Y6	Versican core protein OS=Rattus norvegicus OX=10116 GN=Vcan PE=3 SV=2	Vcan	6	16	405	1	1	332.2		321944	424423						240142		389663	356704	366667	425142	243797	440495
D3ZL50	Tetratricopeptide repeat domain 37 OS=Rattus norvegicus OX=10116 GN=Ttc37 PE=1 SV=3	Ttc37	5	6	22	6	6	174.2	2.38327e+06	2.49466e+06	1.5083e+06	4.13537e+06	2.22849e+06	1717740	6.23442e+06	5.25814e+06	7.56546e+06	7615011	7651187	8.59218e+06	5.03128e+06	7.09015e+06	6.00587e+06	6.04457e+06	0.443019	0.461935	0.28346	0.76802	0.501796	0.387338	1.40429	1.16581	1.40483	1.356	1.37836	1.52677	1.06266	1.42939	1.2554	1.19446	1.76813	0.237546	0.872212	0.0787792	2.89606	0.00155332	1.42861	0.215758
A0A0G2K2T6	Interleukin enhancer-binding factor 3 OS=Rattus norvegicus OX=10116 GN=Ilf3 PE=1 SV=1	Ilf3	15	11	80	11	11	95.8	4.94245e+06	4.44781e+06	4.94723e+06	4.5877e+06	3.46867e+06	3.77438e+06	4.03393e+06	4.34598e+06	5.13128e+06	4.15796e+06	5.38015e+06	5.87615e+06	3.87671e+06	3.47299e+06	3.86342e+06	4.47995e+06	1.05851	0.948897	1.0712	0.981652	0.89988	0.980578	1.04687	1.11017	1.09779	0.853051	1.11669	1.203	0.943371	0.806687	0.930429	1.01996	0.994394	0.895524	0.866509	0.171411	1.05179	0.605906	0.916521	0.235355
A0A0G2K3P4	Non-specific serine/threonine protein kinase OS=Rattus norvegicus OX=10116 GN=Obscn PE=1 SV=1	Obscn	39	179	3315	24	24	847	2.0823e+07	2.01306e+07	2.11464e+07	2.06795e+07	1.94444e+07	1.8663e+07	2.01671e+07	2.07133e+07	2.21052e+07	2.2e+07	2.08032e+07	1.76156e+07	1.87363e+07	1.92827e+07	1.62043e+07	1.81851e+07	0.996788	0.959915	1.02341	0.989025	1.12751	1.08374	1.1698	1.18265	1.05704	1.00884	0.9651	0.806073	1.01908	1.00109	0.87226	0.925404	1.1498	0.00109364	0.994992	0.979678	0.966722	0.54744	0.836566	0.00471917
F1LLZ7	Phosphorylase b kinase regulatory subunit OS=Rattus norvegicus OX=10116 GN=Phka1 PE=1 SV=3	Phka1	36	31	659	31	31	137.1	7.13706e+07	7.098e+07	7.07128e+07	7.27756e+07	7.46733e+07	7.04261e+07	7.94568e+07	8.31645e+07	5.49887e+07	5.8433e+07	6.01299e+07	5.91489e+07	5.91278e+07	5.97617e+07	6.4836e+07	6.58469e+07	1.00573	0.99636	1.00742	1.0246	1.27466	1.20387	1.35676	1.39781	0.774059	0.788787	0.821175	0.79676	0.946712	0.913338	1.02739	0.986403	1.29721	0.00374921	1.21789	0.000442775	0.78847	2.28773e-06	0.740259	0.000373806
F1M4R1	Ig-like domain-containing protein OS=Rattus norvegicus OX=10116 PE=4 SV=1	--	25	3	68	3	3	13.1	8893956	9.499e+06	1.09601e+07	4.71863e+06	3.02644e+06	2.83147e+06	3.04771e+06	2.8831e+06	6.04975e+06	5.94021e+06	5.50619e+06	11969780	4.50509e+06	5.07914e+06	4.85342e+06	9.18423e+06	1.36268	1.44975	1.69772	0.722308	0.561691	0.526252	0.565825	0.526872	0.925922	0.871847	0.817584	1.75309	0.784271	0.843986	0.836187	1.49588	0.416752	0.00465	0.906577	0.731185	0.834872	0.50094	1.81613	0.0103176
F1LSM6	Geranylgeranyl transferase type-2 subunit beta OS=Rattus norvegicus OX=10116 GN=Rabggtb PE=1 SV=1	Rabggtb	9	3	27	3	3	36.8	3.75539e+06	3.607e+06	3.07534e+06	3499789	2.65847e+06	2979592	2.66706e+06	2.6944e+06	3.04456e+06	3.02135e+06	3.23263e+06	2.81843e+06	2.43689e+06	2.78466e+06	2.9962e+06	2434235	1.19341	1.14182	0.988053	1.11118	1.02337	1.14861	1.02701	1.02127	0.966488	0.919761	0.99557	0.856168	0.879902	0.959739	1.07069	0.822343	0.951699	0.366708	0.998577	0.945205	0.842941	0.0171697	0.884463	0.0951083
A0A0G2JW01	HP domain-containing protein OS=Rattus norvegicus OX=10116 PE=1 SV=1	--	40	12	164	10	12	48.6	1.35236e+07	1.30705e+07	1.41304e+07	1.14496e+07	8.41143e+06	8.34653e+06	1.04047e+07	8.16311e+06	1.3207e+07	1.18206e+07	1.61263e+07	1.4915e+07	1.06928e+07	9.25355e+06	1.06505e+07	1.0293e+07	1.11148	1.07009	1.17412	0.940167	0.837421	0.832139	1.03621	0.800222	1.0843	0.930654	1.28447	1.17179	0.998536	0.824826	0.98432	0.899304	0.816133	0.0341757	0.829078	0.0650527	1.04082	0.676117	1.05733	0.458463
F1LND0	Collagen type XVI alpha 1 chain OS=Rattus norvegicus OX=10116 GN=Col16a1 PE=1 SV=2	Col16a1	1	2	23	2	2	159.3	473328	466553	458247	601562	546795	249225	640180	590353	484909	765795	693011	730832	1.05021e+06	731853	832509	820846	0.707934	0.695104	0.692921	0.898917	0.990654	0.452174	1.16023	1.05315	0.724486	1.09719	1.00451	1.04488	1.78473	1.18714	1.40016	1.30512	1.22082	0.544654	1.46656	0.0242391	1.29257	0.0692579	1.55274	0.0812203
F1M853	Ribosome-binding protein 1 OS=Rattus norvegicus OX=10116 GN=Rrbp1 PE=1 SV=3	Rrbp1	32	40	607	40	40	157.4	6.28193e+07	5.57343e+07	5.1408e+07	5.4745e+07	4.96758e+07	5.37258e+07	5.39634e+07	3.96362e+07	4.96355e+07	7.32487e+07	5.9446e+07	5.092e+07	5.64134e+07	5.8813e+07	5.67887e+07	5.71201e+07	1.07721	0.952027	0.891235	0.937909	1.03186	1.11757	1.12129	0.810677	0.850237	1.20323	0.987903	0.834671	1.09915	1.09378	1.09503	1.04125	1.0578	0.581231	1.11691	0.20639	1.00458	0.967182	1.06072	0.419621
A0A0G2K0N9	Troponin I, fast skeletal muscle OS=Rattus norvegicus OX=10116 GN=Tnni2 PE=1 SV=1	Tnni2	53	14	1577	3	19	21.3	1.33582e+09	1.34888e+09	1.17883e+09	1.30915e+09	1.44412e+09	1.28662e+09	1.27029e+09	1.30056e+09	1.06591e+09	1.00698e+09	1.01819e+09	1.0012e+09	1.04541e+09	1.08544e+09	9.31267e+08	1.03433e+09	1.08511	1.09148	0.968121	1.06248	1.42101	1.26782	1.25037	1.26009	0.864935	0.783583	0.801561	0.77744	0.964886	0.956263	0.850661	0.893185	1.23581	0.00214372	1.13555	0.0165682	0.767143	0.000374694	0.704903	0.000174561
A0A0G2K6E3	Myosin IG OS=Rattus norvegicus OX=10116 GN=Myo1g PE=1 SV=1	Myo1g	3	2	15	1	1	116.6										100486		115934			74457.6	123608
A0A0G2K059	Calcium uniporter protein OS=Rattus norvegicus OX=10116 GN=Mcu PE=1 SV=1	Mcu	29	7	89	7	7	36	4.16541e+06	6.73797e+06	7.91925e+06	8.91791e+06	7.43479e+06	8.07123e+06	7.17287e+06	7.35286e+06	8.08895e+06	8.06623e+06	6.52688e+06	7.47356e+06	1.22285e+07	1.37694e+07	1.22976e+07	1.23087e+07	0.455841	0.73452	0.87618	0.97505	0.985578	1.07147	0.951173	0.959753	0.884274	0.845603	0.692221	0.781813	1.52053	1.63424	1.51333	1.43194	1.30457	0.124616	1.90394	3.79723e-05	1.05337	0.640424	1.53732	3.00269e-05
A0A0G2JTL5	Pyruvate carboxylase OS=Rattus norvegicus OX=10116 GN=Pc PE=1 SV=1	Pc	18	16	141	16	16	139.9	7.62835e+06	7.78579e+06	9.55178e+06	9.15054e+06	4.80141e+06	5.62871e+06	5.31637e+06	5.20267e+06	5.92035e+06	7.45633e+06	6.23904e+06	6.38914e+06	7.068e+06	6.23323e+06	7.34224e+06	6.70918e+06	1.06663	1.08444	1.35027	1.27832	0.813242	0.95472	0.900762	0.867677	0.826934	0.998733	0.845445	0.853977	1.12291	0.945244	1.15444	0.997266	0.739884	0.00463185	1.19709	0.0315446	0.737518	0.00611684	1.19326	0.0239317
D4A777	Family with sequence similarity 114, member A1 OS=Rattus norvegicus OX=10116 GN=Fam114a1 PE=1 SV=2	Fam114a1	26	10	110	10	10	60.7	2.0366e+07	2.1947e+07	2.12066e+07	2.05767e+07	1.52197e+07	1.79746e+07	1.92226e+07	1.93933e+07	2.45537e+07	2.63079e+07	2.66462e+07	2.64808e+07	2.2768e+07	2.52785e+07	2.17236e+07	2.28454e+07	0.875872	0.940216	0.92206	0.884134	0.79288	0.937728	1.00174	0.994794	1.05485	1.08383	1.11059	1.08864	1.11256	1.17905	1.05057	1.04445	1.02895	0.680402	1.01123	0.749748	1.19756	0.000101589	1.17694	0.0353687
F1LTT7	DENN domain-containing 4B OS=Rattus norvegicus OX=10116 GN=Dennd4b PE=1 SV=3	Dennd4b	1	1	5	1	1	165
F7FL53	Solute carrier family 43 member 1 OS=Rattus norvegicus OX=10116 GN=Slc43a1 PE=1 SV=2	Slc43a1	2	1	4	1	1	67.1	304583	413163	310110	417606	476733	474963	482456	506449	321767	336246	273914		415412	351390	459207	359065
F1LRV6	GMP reductase OS=Rattus norvegicus OX=10116 GN=Gmpr PE=3 SV=1	Gmpr	39	9	134	8	9	37.4	1.23221e+07	1.10316e+07	1.20106e+07	1.32219e+07	8.28276e+06	9.11719e+06	9.67601e+06	8.30959e+06	9.57895e+06	1.01625e+07	9.81795e+06	1.09683e+07	5.8891e+06	4.89211e+06	6.96512e+06	5.57875e+06	1.2637	1.12698	1.24531	1.35476	1.02897	1.13424	1.20245	1.01645	0.981334	0.998387	0.975807	1.07527	0.686236	0.544131	0.803241	0.608211	0.878046	0.0564515	0.655408	0.00245244	0.807654	0.00295431	0.602865	0.00144845
F1LZ11	Ig-like domain-containing protein OS=Rattus norvegicus OX=10116 PE=1 SV=1	--	40	3	31	3	3	14.1	947247	985955	877776	838656	694119	643194	571811	681552	1.35864e+06	1.54808e+06	1.40676e+06	1.32062e+06	937003	835402	882245	143076	0.97876	1.01482	0.916959	0.865775	0.868787	0.80619	0.715939	0.839961	1.40235	1.53231	1.40869	1.3044	1.10007	0.936172	1.02508	0.157159	0.855564	0.0290558	0.56987	0.142396	1.49557	0.00015953	0.996163	0.63797
A0A0H2UI06	NADH dehydrogenase (ubiquinone) complex I, assembly factor 6 OS=Rattus norvegicus OX=10116 GN=Ndufaf6 PE=1 SV=1	Ndufaf6	15	3	24	3	3	38.1	1.04892e+06	1.03446e+06	960606	983048	917001	962878	1.03139e+06	992524	812547	909637	812931	864229	869291	1.00961e+06	814527	786558	1.07371	1.05482	0.994134	1.00538	1.13706	1.19564	1.27932	1.21181	0.830872	0.891979	0.806462	0.845658	1.01106	1.12085	0.937583	0.855923	1.16855	0.00223593	1.1631	0.0526904	0.817571	0.000373376	0.813755	0.0147952
A0A0G2JZ69	Spectrin alpha chain, non-erythrocytic 1 OS=Rattus norvegicus OX=10116 GN=Sptan1 PE=1 SV=1	Sptan1	53	111	2157	1	108	286.5	1.59348e+09	1.48258e+09	1.74822e+09	1.55346e+09	1.71522e+09	1.67659e+09	1.71903e+09	1.60061e+09	1.49051e+09	1.55044e+09	1.47794e+09	1.61827e+09	1.33192e+09	1.45511e+09	1.48286e+09	1.69843e+09
F1LVK5	RRM domain-containing protein OS=Rattus norvegicus OX=10116 PE=4 SV=1	--	7	2	14	2	2	29	1.72749e+06	1.33857e+06	1.59291e+06	1.23353e+06	1009906	969947	1.15041e+06	1.09477e+06	1.05796e+06	1.48801e+06	1.29672e+06	1.26913e+06	1.25008e+06	1.47511e+06	1.00174e+06	1365889	1.2887	0.994711	1.20138	0.91938	0.912607	0.877741	1.03992	0.974103	0.788395	1.06337	0.93749	0.905029	1.05959	1.19345	0.840329	1.0832	0.863812	0.18171	1.13055	0.258857	0.838814	0.136398	1.09783	0.333735
F1LPD0	Collagen alpha-1(XV) chain-like OS=Rattus norvegicus OX=10116 GN=LOC108348074 PE=1 SV=3	LOC108348074	14	14	258	14	14	134.4	3.43569e+07	3.56697e+07	3.34402e+07	3.44763e+07	3.21465e+07	3.31588e+07	3.38235e+07	3.53907e+07	2.80633e+07	3.23233e+07	3.19208e+07	3.0772e+07	4.39916e+07	4.22827e+07	4.16923e+07	4.61565e+07	0.914326	0.945594	0.899723	0.916675	1.0363	1.07045	1.09073	1.12337	0.746043	0.824028	0.823273	0.78282	1.33021	1.22038	1.24767	1.3058	1.17532	0.000186664	1.60699	4.89195e-06	0.863953	0.00129829	1.18126	0.000701826
A0A0G2JZH8	Dihydrolipoamide acetyltransferase component of pyruvate dehydrogenase complex OS=Rattus norvegicus OX=10116 GN=Pdhx PE=1 SV=1	Pdhx	28	11	193	11	11	54.1	3.38711e+07	3.6281e+07	3.31445e+07	3.7794e+07	2.9818e+07	3.17156e+07	3.04885e+07	3.33341e+07	2.7638e+07	2.45564e+07	24464251	2.32307e+07	2.42276e+07	2.63623e+07	2.45954e+07	2.46858e+07	1.10143	1.17524	1.08966	1.22788	1.17455	1.25107	1.20136	1.2929	0.897786	0.764948	0.770979	0.722118	0.895163	0.929731	0.899372	0.853359	1.07089	0.0985296	1.13366	0.0418685	0.686914	0.000441938	0.727177	2.59495e-05
D3ZD83	Major facilitator superfamily domain-containing 10 OS=Rattus norvegicus OX=10116 GN=Mfsd10 PE=1 SV=1	Mfsd10	4	1	5	1	1	49.4							420076		493391	384663	350800	458981	172479		274234	326629
E9PTA4	ADAM metallopeptidase domain 9 OS=Rattus norvegicus OX=10116 GN=Adam9 PE=1 SV=2	Adam9	3	1	2	1	1	92.3		178923			1.24419e+06	354086	351247	908605		237108	354913	930641	929286	1.55432e+06	1.04574e+06	1.2245e+06
M0R6T1	TatD DNase domain-containing 1 OS=Rattus norvegicus OX=10116 GN=Tatdn1 PE=1 SV=2	Tatdn1	3	1	14	1	1	33.3	396130	394607	369813	370420	338209	339828	336244	315214	327888	322835	414661	335964	298859	348728	281189	343009
M0RA08	Perilipin OS=Rattus norvegicus OX=10116 GN=Plin3 PE=1 SV=1	Plin3	8	3	16	3	3	47.3	362756	731096	609096	369950	403609	4325295			361866		448080	553747		570570	478516		0.410316	0.823751	0.696534	0.418076	0.553007	5.93474			0.408874		0.491181	0.598734		0.699937	0.608636		5.5246	0.501284	1.30963	0.162168	0.850856	0.605324	0.201699	0.547453
D3ZVR9	Phosphoglucomutase 5 OS=Rattus norvegicus OX=10116 GN=Pgm5 PE=1 SV=3	Pgm5	38	16	273	16	16	62.2	2.12009e+07	2.24027e+07	2.25852e+07	2.28142e+07	1.56413e+07	1.4429e+07	1.6188e+07	1.6531e+07	30133273	3.21767e+07	3.37294e+07	3.32135e+07	2.33584e+07	2.41091e+07	2.39779e+07	2.42735e+07	0.853082	0.897956	0.918783	0.917172	0.762387	0.704299	0.789296	0.793382	1.21122	1.24027	1.31531	1.27753	1.06794	1.05212	1.08494	1.03831	0.850117	0.00240203	0.841202	0.000143127	1.40629	9.4099e-06	1.39154	2.73453e-05
M0R7Z7	Collagen alpha-3(IV) chain-like OS=Rattus norvegicus OX=10116 GN=LOC100911572 PE=4 SV=1	LOC100911572	8	3	10	3	3	47.7	2.77338e+06	2.51754e+06	3.04806e+06	2.79955e+06	1.55718e+06	2.34242e+06	2.20592e+06	1.98394e+06	3.44774e+06	4.29825e+06	3.4938e+06	3.92591e+06	2.34287e+06	2.81857e+06	2.91522e+06	2.81498e+06	0.928449	0.839544	1.03163	0.936366	0.631472	0.951253	0.89485	0.79218	1.15298	1.37842	1.13352	1.25634	0.89117	1.02335	1.09743	1.0018	0.875204	0.203191	0.815594	0.0171894	1.31726	0.00424865	1.22754	0.0766833
F1LSK6	Cytochrome P450 20A1 OS=Rattus norvegicus OX=10116 GN=Cyp20a1 PE=1 SV=1	Cyp20a1	6	3	15	3	3	51.9	732172	625085	634267	811901	343228	546212	560680	520972	701044	771317	671756	754334	644363	664512	727854	800735	1.05608	0.898139	0.924935	1.17003	0.599702	0.955717	0.979967	0.896287	1.01011	1.06576	0.939032	1.04008	1.05604	1.03953	1.18056	1.22781	0.847497	0.220119	1.11072	0.0806175	1.00143	0.931693	1.31246	0.0562763
F1LMC2	Xin actin-binding repeat-containing protein 2 OS=Rattus norvegicus OX=10116 GN=Xirp2 PE=1 SV=1	Xirp2	26	67	650	66	67	373.8	1.1759e+08	1.22445e+08	1.28002e+08	1.36876e+08	1.21939e+08	1.09787e+08	1.01633e+08	1.23321e+08	1.38503e+08	1.50834e+08	1.54695e+08	1.42231e+08	1.11988e+08	9.42169e+07	1.03416e+08	1.08398e+08	0.906816	0.940609	0.997979	1.05459	1.1391	1.02703	0.949722	1.13432	1.06696	1.11427	1.15614	1.04849	0.981268	0.788	0.896804	0.888642	1.08979	0.172829	0.810495	0.0054502	1.12458	0.0249449	0.83637	0.029057
A0A0G2K1A2	Myeloperoxidase OS=Rattus norvegicus OX=10116 GN=Mpo PE=1 SV=1	Mpo	22	14	120	12	14	80.8	4.94144e+06	5.10776e+06	4.84188e+06	4.24918e+06	3.781e+06	4.59954e+06	5.06455e+06	5.21175e+06	9.13136e+06	8.94493e+06	8.99343e+06	9.90719e+06	1.6311e+07	1.61252e+07	1.65404e+07	1.72222e+07	0.531404	0.547167	0.526427	0.456545	0.492544	0.600023	0.659967	0.668501	0.980946	0.921485	0.937302	1.01845	1.99304	1.88071	2.0002	1.96887	1.17438	0.103606	2.03278	1.87487e-07	1.8715	9.99975e-06	3.23945	3.23519e-06
F1LT35	Similar to 60S ribosomal protein L23a OS=Rattus norvegicus OX=10116 GN=RGD1564606 PE=3 SV=1	RGD1564606	34	6	172	6	6	17.7	1.96076e+07	2.24431e+07	1.99514e+07	2.19856e+07	2.00366e+07	2.06925e+07	1.97003e+07	2.07939e+07	2.74573e+07	2.47803e+07	2.45526e+07	2.4895e+07	2.22112e+07	2.39582e+07	2.1315e+07	2.32478e+07	0.831187	0.94771	0.855069	0.931152	1.02888	1.06407	1.01195	1.05137	1.16271	1.00629	1.00868	1.0088	1.06982	1.10148	1.01605	1.04764	1.16582	0.012132	1.01159	0.75282	1.17429	0.0155652	1.01894	0.398374
A0A0G2JUX5	Transcriptional activator protein Pur-beta OS=Rattus norvegicus OX=10116 GN=Purb PE=1 SV=1	Purb	31	7	108	1	1	33.5	511959	600489	610820	684878	862654	891645	804055	827405	837060	754399	834546	963884	837784	1.02653e+06	915389	1.12111e+06
F1M9G8	Histidine triad nucleotide-binding protein 3 OS=Rattus norvegicus OX=10116 GN=Hint3 PE=1 SV=1	Hint3	29	4	49	4	4	19.7	2.76659e+06	2.81101e+06	3.2494e+06	2.59914e+06	2.88037e+06	2.81259e+06	2.1901e+06	2.49378e+06	2.53109e+06	2.38116e+06	2.85784e+06	2.89577e+06	2.59786e+06	2.68245e+06	1.98614e+06	2.69781e+06	0.98843	1.00042	1.1737	0.927769	1.24657	1.21896	0.94815	1.06269	0.903335	0.814949	0.989517	0.988974	1.05459	1.03939	0.797937	1.02464	1.09438	0.319749	1.05945	0.524729	0.903786	0.190389	0.874939	0.196278
A0A0G2K695	Myoferlin OS=Rattus norvegicus OX=10116 GN=Myof PE=1 SV=1	Myof	18	31	303	30	30	234.5	1.28455e+07	1.48611e+07	1.55618e+07	1.25107e+07	1.41189e+07	1.24502e+07	1.40895e+07	1.27374e+07	2.04207e+07	1.73975e+07	1.64954e+07	1.86387e+07	1.79015e+07	1.82644e+07	1.68816e+07	1.75566e+07	0.770543	0.888006	0.94376	0.749785	1.02593	0.905951	1.02412	0.91133	1.22365	0.999708	0.958941	1.06876	1.22012	1.18822	1.13872	1.11955	1.15371	0.0674342	1.09775	0.138646	1.26818	0.0212991	1.20668	0.0059735
F1LWE6	Musashi RNA-binding protein 2 OS=Rattus norvegicus OX=10116 GN=Msi2 PE=1 SV=3	Msi2	21	5	50	5	5	29.8	2.25859e+06	3.19914e+06	3.95008e+06	3.80074e+06	1.65155e+06	2.94094e+06	3.12293e+06	2.68591e+06	2.17213e+06	3.89435e+06	2.19878e+06	4.77607e+06	2.58639e+06	2.61465e+06	1.93809e+06	3.43265e+06	0.725088	1.02307	1.28207	1.21907	0.642262	1.1453	1.21486	1.02847	0.696589	1.19764	0.684096	1.46569	0.943435	0.910361	0.699655	1.17149	0.948603	0.774546	0.921099	0.850916	0.951691	0.736856	0.924098	0.722683
A0A0G2K513	Transmembrane protein 143 OS=Rattus norvegicus OX=10116 GN=Tmem143 PE=1 SV=1	Tmem143	6	1	10	1	1	51						600924	704606	700528
D3ZC63	Cytidine/uridine monophosphate kinase 2 OS=Rattus norvegicus OX=10116 GN=Cmpk2 PE=1 SV=3	Cmpk2	4	1	19	1	1	50.1	349758	381051	286740	306370	291118	244684	274106	218807	279421	263639	341476	324600	320819	308521	365571	307388
M0RBP7	Ig-like domain-containing protein OS=Rattus norvegicus OX=10116 PE=4 SV=1	--	14	2	27	2	2	12.8	3.65665e+06	3.46814e+06	3.89698e+06	3.94912e+06	3.40689e+06	3.41587e+06	3.38489e+06	3.4281e+06	5.66465e+06	5.70519e+06	5.92108e+06	3.93321e+06	3.82356e+06	5.01737e+06	3.70593e+06	4.75018e+06	0.825823	0.780224	0.889784	0.891071	0.932027	0.93581	0.926316	0.923432	1.27796	1.23428	1.29595	0.849122	0.981153	1.22893	0.94115	1.14044	1.09764	0.0594305	0.921492	0.559666	1.37509	0.0278614	1.15442	0.115456
D4A0T8	Dehydrogenase/reductase 7 OS=Rattus norvegicus OX=10116 GN=Dhrs7 PE=1 SV=3	Dhrs7	23	6	59	6	6	38.5	6.30149e+06	5.88828e+06	4.42126e+06	5.42229e+06	4.12113e+06	4.24949e+06	3.38525e+06	3.87111e+06	3.58594e+06	4.70127e+06	6.15527e+06	7.5193e+06	5.74233e+06	5.3592e+06	4.16412e+06	4.28702e+06	1.2066	1.12312	0.855891	1.03731	0.955879	0.987049	0.785455	0.884103	0.6859	0.862333	1.14222	1.37631	1.24932	1.11293	0.896603	0.872634	0.855446	0.141576	1.01591	0.831062	0.96302	0.718307	1.14367	0.253137
F1M3B1	Ankyrin repeat domain-containing protein 29-like OS=Rattus norvegicus OX=10116 GN=LOC108348154 PE=4 SV=2	LOC108348154	3	1	36	1	1	29.2	4.69039e+06	4432528	3.34725e+06	2.35576e+06	2.86338e+06	2952109	2.91029e+06	2.43906e+06	1.16461e+06	878637	870920	1.11172e+06	5.33262e+06	5.22628e+06	4.4929e+06	5.57711e+06
A0A0G2KAY2	Troponin T, fast skeletal muscle OS=Rattus norvegicus OX=10116 GN=Tnnt3 PE=1 SV=1	Tnnt3	45	17	1388	1	1	29.9	6.20656e+07	64463107	5.70897e+07	6.52534e+07	9.59204e+07	9.12589e+07	9.07871e+07	8.56081e+07	3.29687e+07	3.81709e+07	3.83574e+07	3.75062e+07	6.76968e+07	7.0545e+07	6.40665e+07	6.74778e+07
D4A447	CD109 molecule OS=Rattus norvegicus OX=10116 GN=Cd109 PE=3 SV=2	Cd109	2	3	22	3	3	161.8	1.56011e+06	1.75845e+06	1.72531e+06	1.57993e+06	990691	1041419	907232	1.25207e+06	1.68936e+06	1.79949e+06	1.46604e+06	1.71793e+06	1.93277e+06	1.73746e+06	1.6445e+06	1.85901e+06	0.959041	1.07679	1.07226	0.970349	0.737712	0.776587	0.675789	0.918034	1.03739	1.05967	0.873396	1.0095	1.34998	1.15836	1.13677	1.21485	0.762085	0.0083418	1.22111	0.0137883	0.975852	0.648197	1.56363	0.000956714
D4A3X0	Centrosomal protein 192 OS=Rattus norvegicus OX=10116 GN=Cep192 PE=1 SV=3	Cep192	2	3	41	2	3	260.8	2.81916e+06	2.42769e+06	936950	2.99353e+06	902063	990650	976168	1.51722e+06	1.17824e+06	1.30193e+06	1.05501e+06	1.07044e+06	903594	1.00045e+06	273594	1.80677e+06	1.92923	1.65492	0.648238	2.04671	0.747771	0.822371	0.809469	1.2384	0.805447	0.85348	0.699689	0.700238	0.702591	0.742519	0.210537	1.31439	0.576198	0.14949	0.970964	0.605144	0.487148	0.0597244	0.820904	0.400819
E9PTN4	SRSF protein kinase 1 OS=Rattus norvegicus OX=10116 GN=Srpk1 PE=1 SV=3	Srpk1	3	1	12	1	1	73.7	4.49635e+06	4321191	4.88125e+06	4.96817e+06	3.64661e+06	5018199	4242111	4837812	4.2941e+06	4140504	3746667	5.55509e+06	4475548	3.87351e+06	3.74368e+06	3.94384e+06
R9PXU4	Thioredoxin-disulfide reductase OS=Rattus norvegicus OX=10116 GN=Txnrd1 PE=1 SV=2	Txnrd1	20	7	94	7	7	54.5	3.77957e+06	3.31562e+06	4.67507e+06	2.69396e+06	4.21561e+06	4.5758e+06	3.09575e+06	2.58963e+06	6.59165e+06	6.43106e+06	7.43218e+06	6.5747e+06	4.4291e+06	5.55142e+06	3.44894e+06	6.65471e+06	0.753394	0.65836	0.942152	0.536512	1.0179	1.10644	0.74775	0.615693	1.31254	1.22801	1.43575	1.25278	1.00314	1.20014	0.773078	1.41015	1.20667	0.352594	0.838866	0.188155	1.80911	0.00253684	1.25767	0.26174
D3Z949	Mitochondrial nucleoid factor 1 OS=Rattus norvegicus OX=10116 GN=RGD1561671 PE=4 SV=3	RGD1561671	12	1	15	1	1	16.6	529586	594072		561423	417054	489757	411166	552646	385569	414957	349617	473958	441081	567515	513079	363001
D4AE49	Mtr4 exosome RNA helicase OS=Rattus norvegicus OX=10116 GN=Mtrex PE=1 SV=3	Mtrex	2	2	3	2	2	120.6	2.74236e+06	2.62628e+06	2.30166e+06	2.36284e+06	1.92526e+06	1.48203e+06	1.70883e+06	1802278	2.06036e+06	2.29462e+06	2267138	2.57295e+06	1.59615e+06	1.95811e+06	1.72865e+06	1.11755e+06	1.27738	1.21858	1.0839	1.0996	1.0863	0.837402	0.964502	1.0013	0.958687	1.02387	1.02342	1.14563	0.844758	0.989185	0.905439	0.553373	0.831187	0.0322793	0.793126	0.1082	0.8872	0.0704721	0.846574	0.233301
A0A0H2UI10	Protein O-GlcNAcase OS=Rattus norvegicus OX=10116 GN=Oga PE=1 SV=1	Oga	7	4	15	4	4	106.1	526619	400518	471336	447375	479244	433492	220352	211273	743067	652182	808540	708095	387030	576414	428174	645544	0.980885	0.743125	0.887576	0.832533	1.0813	0.979457	0.497336	0.469366	1.38257	1.16367	1.45951	1.26076	0.819089	1.1644	0.896808	1.27822	0.879022	0.447222	0.789615	0.0949381	1.52913	0.00144592	1.3736	0.19653
D4AB55	Regulator of G-protein-signaling 12 OS=Rattus norvegicus OX=10116 GN=Rgs12 PE=1 SV=3	Rgs12	1	1	5	1	1	157.5	1.97803e+06	1.79995e+06	1.75453e+06	1.78347e+06	981246	989554	1.20326e+06	908820	1.69131e+06	1759014	1.95296e+06	1781930	3.54553e+06	3.92798e+06	3.35283e+06	3.6759e+06
F1MAA1	Ubiquitin-specific peptidase 47 OS=Rattus norvegicus OX=10116 GN=Usp47 PE=1 SV=1	Usp47	7	7	58	7	7	154.6	2.28594e+06	2.42393e+06	1.63478e+06	2.19772e+06	1.42345e+06	1.54953e+06	1.32705e+06	1.14178e+06	2.10371e+06	2.17315e+06	2.34731e+06	2.20889e+06	1.59692e+06	1.95365e+06	1.07533e+06	1.56975e+06	1.19448	1.26169	0.863632	1.14735	0.900999	0.982197	0.840261	0.711612	1.09809	1.08779	1.18869	1.10334	0.94812	1.10716	0.631852	0.871975	0.768961	0.0542923	0.794814	0.0831828	1.00241	0.895015	1.03611	0.876037
F1LMA7	C-type mannose receptor 2 OS=Rattus norvegicus OX=10116 GN=Mrc2 PE=1 SV=2	Mrc2	15	16	219	16	16	170.5	1.27487e+07	1.21455e+07	1.26193e+07	1.32347e+07	1.05016e+07	1.09527e+07	1.1005e+07	1.07245e+07	1.10114e+07	1.29055e+07	1.24725e+07	1.28975e+07	1.38791e+07	1.48399e+07	1.28757e+07	1.55014e+07	0.964845	0.915646	0.965565	1.00073	0.962755	1.00553	1.00924	0.96809	0.832482	0.935638	0.914804	0.933076	1.19349	1.21807	1.09578	1.24716	1.02569	0.289622	1.31485	0.000443093	0.940006	0.107788	1.205	0.000941232
A0A0G2K7A4	Rdh2 protein-like OS=Rattus norvegicus OX=10116 GN=Rdh16 PE=1 SV=1	Rdh16	6	1	2	1	1	35.6									182246	227886	294405	273507
A0A0G2JU49	Metaxin 1 OS=Rattus norvegicus OX=10116 GN=Mtx1 PE=1 SV=1	Mtx1	10	4	30	4	4	51.9	3.23457e+06	3.69631e+06	3.78959e+06	4.13559e+06	3.36836e+06	3.03934e+06	2.72203e+06	3.36172e+06	3.67403e+06	4.3477e+06	4.14459e+06	4.76835e+06	2.89096e+06	3.79388e+06	3.58921e+06	3.34438e+06	0.846914	0.964074	1.00316	1.08185	1.06834	0.965351	0.863629	1.04986	0.960959	1.09049	1.05169	1.19347	0.860064	1.07734	1.05677	0.930884	1.01314	0.855221	0.913524	0.236916	1.10283	0.197142	0.994395	0.93245
A0A0G2JXR0	LIM domain-binding 3 OS=Rattus norvegicus OX=10116 GN=Ldb3 PE=1 SV=1	Ldb3	56	13	848	1	1	31.4	3.13839e+07	3.90925e+07	3.72244e+07	4.08506e+07	35973424	45428019	3.63445e+07	39394171	32222537	32722467	3.2023e+07	26582803	33375768	3.67515e+07	3.7306e+07	3.75713e+07
A0A0G2JTQ5	N-acetylgalactosamine kinase OS=Rattus norvegicus OX=10116 GN=Galk2 PE=1 SV=1	Galk2	5	2	16	2	2	49	691396	637674	864861	1.35551e+06	394596	764934	987478	498679	1704337	1.47505e+06	1.61536e+06	1.44037e+06	694027	819151	1.19641e+06	598238	0.666011	0.611888	0.842276	1.30457	0.460442	0.893843	1.15264	0.572958	1.64002	1.36113	1.50802	1.32632	0.759619	0.855786	1.29597	0.612613	0.899303	0.658495	0.603888	0.0170228	1.70392	0.0173128	1.1442	0.561754
A0A0G2JUF8	DNA topoisomerase 2 OS=Rattus norvegicus OX=10116 GN=Top2a PE=1 SV=1	Top2a	5	6	30	6	6	172.3	2.63896e+07	2.37489e+07	2.50158e+07	2.15592e+07	2.46401e+07	2.43428e+07	2.50345e+07	2.57196e+07	2.13726e+07	1.93862e+07	1.3836e+07	1.60497e+07	2.322e+07	1.87086e+07	2.01408e+07	1.58703e+07	1.15951	1.03946	1.11125	0.94642	1.31145	1.29747	1.33289	1.34789	0.938081	0.815975	0.589164	0.674107	1.15923	0.891519	0.995125	0.741286	1.24269	0.00275429	1.25514	0.149906	0.708852	0.0187531	0.715951	0.0339591
A0A0U1RRQ7	SEC61 translocon subunit alpha 2 OS=Rattus norvegicus OX=10116 GN=Sec61a2 PE=1 SV=1	Sec61a2	12	4	54	2	2	44.7	377354	462110	1.0081e+06	1.06279e+06	951181	380945	655316	819724	477898	428335	1.16966e+06	1.76987e+06	632412	1.02652e+06	936965	897537	0.438148	0.534486	1.18339	1.2329	1.33783	0.536559	0.922007	1.13524	0.554302	0.476426	1.31619	1.96441	0.834328	1.29267	1.22336	1.10785	1.16015	0.575876	1.03407	0.623656	1.27218	0.703208	1.13393	0.480863
A0A0G2K8K8	Ig-like domain-containing protein OS=Rattus norvegicus OX=10116 GN=LOC100361706 PE=4 SV=1	LOC100361706	7	1	17	1	1	13.4			494694	543564	299061					583653	729379	612540				633746
M0R402	Thioredoxin-related transmembrane protein 3 OS=Rattus norvegicus OX=10116 GN=Tmx3 PE=1 SV=2	Tmx3	16	7	132	7	7	52.1	6258746	6.63601e+06	6.21744e+06	7.08582e+06	5.73298e+06	5.65676e+06	4.99373e+06	4.97546e+06	7.24078e+06	6.37743e+06	7.25756e+06	7.03727e+06	6.074e+06	6.33053e+06	6.0387e+06	6.28574e+06	0.946958	1.00016	0.95106	1.07113	1.05073	1.03823	0.915543	0.897892	1.09438	0.924334	1.06418	1.01781	1.0442	1.03879	1.02741	1.01101	0.983143	0.727865	1.00505	0.859025	1.0331	0.522434	1.05613	0.260027
D4A1Q9	Tubulin tyrosine ligase-like 12 OS=Rattus norvegicus OX=10116 GN=Ttll12 PE=1 SV=1	Ttll12	9	5	25	5	5	73.9	2.39465e+06	2.41277e+06	2.11445e+06	1.52407e+06	1.72513e+06	1.84378e+06	1.1876e+06	1.58051e+06	1.9685e+06	1.57603e+06	2.19388e+06	2.43531e+06	940567	1.46328e+06	1.95555e+06	1.3254e+06	1.26751	1.27217	1.13152	0.805981	1.10612	1.18387	0.761712	0.997825	1.04084	0.799126	1.1254	1.23221	0.565672	0.840011	1.16396	0.74579	0.904479	0.52534	0.789844	0.19475	0.937548	0.684514	0.818721	0.26257
D3ZMY7	5'-nucleotidase, cytosolic II OS=Rattus norvegicus OX=10116 GN=Nt5c2 PE=1 SV=3	Nt5c2	9	4	44	4	4	67.7	1.48962e+06	1.5346e+06	1.69215e+06	1.52983e+06	1.33931e+06	1.16908e+06	1.38333e+06	1.01741e+06	1.43775e+06	1.64329e+06	1.87302e+06	1.66588e+06	1.5294e+06	1.04812e+06	1.68816e+06	1.29262e+06	0.96783	0.993205	1.11152	0.993062	1.05408	0.92141	1.08909	0.788442	0.93314	1.02277	1.17937	1.03464	1.12905	0.738554	1.23338	0.892799	0.947708	0.479366	0.957758	0.653028	1.02566	0.698451	1.03653	0.86681
F1LTY5	Ig-like domain-containing protein OS=Rattus norvegicus OX=10116 PE=1 SV=3	--	7	1	22	1	1	15.3	2.78763e+06	2.91401e+06	2.74929e+06	2744848	1.0169e+06	1.11491e+06	920744	1.14924e+06	3.9257e+06	3968075	3327749	4.1313e+06	1.92927e+06	1658590	1.56101e+06	1.72687e+06
A0A0H2UH99	60S ribosomal protein L24 OS=Rattus norvegicus OX=10116 GN=Rpl24 PE=1 SV=1	Rpl24	26	4	87	4	4	17.7	2.738e+07	2.86608e+07	27906588	2.57331e+07	2.18145e+07	2.11768e+07	2.24356e+07	2.42991e+07	2.53161e+07	2.49997e+07	2.4875e+07	2.4762e+07	2.05227e+07	2.17492e+07	1.89772e+07	2.20847e+07	1.08465	1.131	1.11768	1.01849	1.04681	1.01765	1.07697	1.14814	1.00183	0.948703	0.954998	0.937695	0.923753	0.934427	0.845366	0.930045	0.985697	0.690057	0.945455	0.088786	0.883132	0.00415784	0.847077	0.00325628
D3ZSF3	Peptidyl-prolyl cis-trans isomerase OS=Rattus norvegicus OX=10116 PE=3 SV=1	--	18	1	30	1	1	16.5	3.7085e+07	38601355	40391356	3.89898e+07	27260553	2.46347e+07	25387902	29957545	42822506	48374892	46350692	49367058	3.16117e+07	31344830	29988669	3.325e+07
A0A0G2KAD9	Leucine-rich single-pass membrane protein 2 OS=Rattus norvegicus OX=10116 GN=Lsmem2 PE=4 SV=1	Lsmem2	9	2	18	2	2	19.2	828656	869450	758806	853777	884930	1.38196e+06	786447	757527	1146289	1.11913e+06	1.92168e+06	1.03131e+06	1.38658e+06	956409	864102	1.00599e+06	0.758932	0.793216	0.702607	0.781234	0.981757	1.53535	0.872788	0.827511	1.04873	0.98186	1.70566	0.902897	1.4429	0.949991	0.889921	0.97944	1.38914	0.0822648	0.918758	0.707526	1.52805	0.0357391	1.01063	0.900303
D3ZRL3	Dual-specificity phosphatase 23 OS=Rattus norvegicus OX=10116 GN=Dusp23 PE=1 SV=1	Dusp23	74	9	100	9	9	16.6	8.42253e+06	4.97904e+06	8.09149e+06	5.71973e+06	8.68506e+06	4.84903e+06	4.05377e+06	4.19083e+06	9.37845e+06	1.07269e+07	5.66096e+06	5.27845e+06	5.99399e+06	4.10992e+06	4.97955e+06	6.94496e+06	1.25105	0.736707	1.2151	0.848817	1.56268	0.873711	0.729627	0.742468	1.39156	1.52632	0.8149	0.749474	1.01161	0.66208	0.831721	1.09662	0.96466	0.786838	0.80362	0.412235	1.10627	0.74082	0.921592	0.828329
F1LQ93	Collagen alpha-1(IX) chain OS=Rattus norvegicus OX=10116 GN=Col9a1 PE=4 SV=3	Col9a1	3	1	7	1	1	93.4									558007	575939	526709	674033		221832	239182
D4A4P4	FAD synthase OS=Rattus norvegicus OX=10116 GN=Flad1 PE=1 SV=2	Flad1	6	3	12	3	3	54.6	934550	839092	417853	868768	550996	742403	822697	831589	636981	1.43191e+06	594456	1.26883e+06	525125	585931	552246	717373	1.14993	1.02848	0.519809	1.06802	0.821264	1.10813	1.22664	1.22046	0.782948	1.68781	0.708877	1.49242	0.734167	0.781917	0.764113	0.938361	1.16203	0.412386	0.688896	0.262181	1.24051	0.535656	0.735419	0.0333705
A0A0G2JZL9	Endothelial cell-selective adhesion molecule OS=Rattus norvegicus OX=10116 GN=Esam PE=1 SV=1	Esam	3	1	8	1	1	39.9	619627	618540	418530	522411	604751	580655	527955	577298	765753	956424	729503	697904	660494	777524	633453	1.11023e+06
D3ZC82	Nuclear FMR1-interacting protein 2 OS=Rattus norvegicus OX=10116 GN=Nufip2 PE=1 SV=2	Nufip2	3	1	12	1	1	75.6	282658	236474	278149	243898	240688	237803	201874	226273	292359	247650	247326	283501	245993	228571	213655	294489
M0RD99	60S ribosomal protein L30 OS=Rattus norvegicus OX=10116 GN=Rpl30l1 PE=3 SV=2	Rpl30l1	33	3	29	1	1	12.8	829600	958847	1.0653e+06	1.16944e+06	958749	851255	742567	954874	1.09458e+06	892790	965986	1.12998e+06	972200	964894	1.05255e+06	1.0022e+06
A0A0G2JZ53	Baculoviral IAP repeat-containing 6 OS=Rattus norvegicus OX=10116 GN=Birc6 PE=1 SV=1	Birc6	0	1	1	1	1	434	173561	198785	266643	145276	170834	163063	189531	122833	163528	284066	178807	310457	199346	179401	232174	215608
D4A4B4	U2 snRNP-associated SURP domain-containing OS=Rattus norvegicus OX=10116 GN=U2surp PE=1 SV=1	U2surp	2	2	4	2	2	113.2	1.34988e+06	1.05769e+06	1.04129e+06	1.12929e+06	1.03276e+06	985404	1.04988e+06	979968	1.14793e+06	810190	1.36871e+06	911496	1.40148e+06	1.21888e+06	1.28886e+06	867660	1.16003	0.905419	0.904688	0.969591	1.07508	1.02724	1.09326	1.00446	0.985437	0.666962	1.1399	0.74877	1.36844	1.13601	1.24548	0.79265	1.06607	0.308854	1.28283	0.192503	0.898811	0.397774	1.08156	0.643802
A0A0G2JTT6	HECT and RLD domain-containing E3 ubiquitin protein ligase family member 1 OS=Rattus norvegicus OX=10116 GN=Herc1 PE=1 SV=1	Herc1	1	3	7	3	3	531.2	3.02691e+06	3.14986e+06	2919947	3.0903e+06	1.85847e+06	1993801	1.90916e+06	2.26182e+06	3.40634e+06	3.33814e+06	2.77222e+06	2.59265e+06	1.95936e+06	1.78784e+06	2.20801e+06	2.56469e+06	1.12363	1.16476	1.09586	1.14613	0.835697	0.897822	0.858772	1.00145	1.26314	1.18705	0.997324	0.920002	0.826427	0.719782	0.921687	1.01209	0.793255	0.00141579	0.796786	0.0719813	0.964053	0.592604	0.968345	0.667079
A0A0G2JVH4	MICOS complex subunit MIC60 OS=Rattus norvegicus OX=10116 GN=Immt PE=1 SV=1	Immt	47	28	817	28	28	86.2	1.68501e+08	1.76998e+08	1.69784e+08	1.76747e+08	1.61782e+08	1.68601e+08	1.63564e+08	1.73349e+08	1.47062e+08	1.44613e+08	1.41617e+08	1.52236e+08	1.54647e+08	1.61638e+08	1.64029e+08	1.76485e+08	0.981882	1.02741	1.00025	1.029	1.14197	1.19179	1.15493	1.20483	0.856045	0.807242	0.799751	0.847995	1.02391	1.02152	1.07482	1.09326	1.16218	0.000115763	1.27257	6.00422e-05	0.819858	6.93566e-05	0.89773	0.00229764
M0R979	Thrombospondin 1 OS=Rattus norvegicus OX=10116 GN=Thbs1 PE=1 SV=2	Thbs1	21	16	182	8	15	127	1.3759e+07	1.93628e+07	19404892	15893257	5.77215e+06	5.20264e+06	5.35461e+06	5.93066e+06	2.69327e+07	2.53117e+07	3.38977e+07	2.9772e+07	1.86881e+07	2.05176e+07	1.95187e+07	1.89365e+07	0.733812	1.02869	1.04632	0.846875	0.372909	0.336593	0.346049	0.377267	1.43488	1.29318	1.75207	1.51784	1.13247	1.18678	1.1706	1.07363	0.391942	0.0007654	0.760837	0.00717087	1.64072	0.00322698	3.18497	5.72035e-08
E9PSY8	Epidermal growth factor receptor pathway substrate 15 OS=Rattus norvegicus OX=10116 GN=Eps15 PE=1 SV=2	Eps15	10	7	77	7	7	98.7	3.94266e+07	5.5251e+07	7.15245e+07	6.67924e+07	6.36215e+07	5.95814e+07	6.84897e+07	6.76573e+07	5.01261e+07	8.52493e+07	8.35223e+07	7.54685e+07	5.93934e+07	7.53968e+07	7.12647e+07	7.64338e+07	0.559032	0.780381	1.02531	0.9462	1.09274	1.0248	1.17675	1.14422	0.709987	1.15792	1.14771	1.0229	0.956864	1.15944	1.13626	1.1521	1.34057	0.0613692	1.09066	0.440171	1.21976	0.288826	0.992374	0.870303
A0A0G2K751	DnaJ homolog subfamily C member 8 OS=Rattus norvegicus OX=10116 GN=Dnajc8 PE=1 SV=1	Dnajc8	3	1	13	1	1	32.7	809902	633531	749375	656852	396507	551898	406334	370544	489622	490338	566942	606706	373110	385652	443249	355319
F8WFR6	Glycogenin-1 OS=Rattus norvegicus OX=10116 GN=Gyg1 PE=1 SV=1	Gyg1	32	7	168	7	7	37.1	3.69014e+07	3.652e+07	3.79503e+07	3.62866e+07	2.45209e+07	2.69512e+07	2.62377e+07	2.80418e+07	3.48332e+07	3.84387e+07	3.53722e+07	3.77835e+07	2.44531e+07	2.58822e+07	2.42209e+07	2.58941e+07	1.11822	1.10239	1.16267	1.0986	0.900098	0.990709	0.963434	1.01354	1.05443	1.11582	1.0388	1.09448	0.841948	0.850617	0.825344	0.834151	0.862981	0.00214013	0.778909	0.000172867	0.960207	0.100032	0.866663	0.00172789
F1M7S4	Mast cell carboxypeptidase A OS=Rattus norvegicus OX=10116 GN=Cpa3 PE=1 SV=3	Cpa3	24	10	166	10	10	47.8	2.99341e+07	2.99357e+07	2.87009e+07	3.11769e+07	2.87366e+07	2.94102e+07	2.9169e+07	2.83378e+07	2.79455e+07	2.80793e+07	2.56634e+07	2.77557e+07	3.12428e+07	3.34923e+07	3.34281e+07	3.29547e+07	0.953453	0.949819	0.924233	0.992141	1.10876	1.13635	1.12581	1.07658	0.889169	0.85676	0.792193	0.845094	1.1307	1.15698	1.1973	1.11586	1.16437	0.000189282	1.3599	3.78679e-05	0.88574	0.004934	1.03448	0.133212
A0A0G2K3W1	von Willebrand factor A domain-containing 8 OS=Rattus norvegicus OX=10116 GN=Vwa8 PE=1 SV=1	Vwa8	8	4	30	4	4	53.7	1.26036e+06	569902	919804	854270	897365	1.15442e+06	932272	1.03964e+06	422290	602794	483903	417444	703174	708588	847464	1.07684e+06	1.48227	0.667658	1.09366	1.00378	1.27841	1.64696	1.32858	1.45836	0.496119	0.679116	0.55154	0.469303	0.939644	0.903808	1.12076	1.34631	1.3449	0.105742	1.96283	0.00153215	0.517043	0.0138647	0.754602	0.035739
A0A0G2JZN1	Ig-like domain-containing protein OS=Rattus norvegicus OX=10116 PE=1 SV=1	--	15	1	8	1	1	10.3		103282	88700.2	92402	65404.4	75619.3	75401.6	65622.3	317866	378625	325087	377210	172467	209230	173369	315950
A0A0H2UHJ1	Protein S100-A9 OS=Rattus norvegicus OX=10116 GN=S100a9 PE=1 SV=1	S100a9	47	5	38	5	5	15.2	3.87479e+06	3.86532e+06	3.3458e+06	4.3617e+06	3.55202e+06	3.28665e+06	3.06979e+06	2.96394e+06	5.40703e+06	6.44101e+06	3.37057e+06	6.08991e+06	6.37283e+06	5.38436e+06	7.61931e+06	8.92379e+06	0.753801	0.749052	0.658054	0.847758	0.837049	0.775611	0.723648	0.687741	1.05077	1.20033	0.63547	1.1325	1.40866	1.13603	1.66679	1.8455	1.00511	0.927574	1.50706	0.0573851	1.33583	0.137741	2.00294	0.00100434
D3ZFH5	Inter-alpha-trypsin inhibitor heavy chain 2 OS=Rattus norvegicus OX=10116 GN=Itih2 PE=1 SV=3	Itih2	13	7	153	7	7	92.3	7.91016e+06	8.56748e+06	9585767	9.41987e+06	6.3409e+06	5.31054e+06	8.38446e+06	4.11847e+06	1.07406e+07	1.14456e+07	9.9096e+06	1.18691e+07	7.66148e+06	9.93138e+06	7.59334e+06	8.93918e+06	0.870702	0.939411	1.06675	1.03595	0.845478	0.709096	1.11833	0.540714	1.18101	1.20688	1.05712	1.24888	0.958212	1.18561	0.939884	1.04602	0.821306	0.202238	0.879809	0.0878942	1.19962	0.0207068	1.28507	0.132267
F1M589	PML nuclear body scaffold OS=Rattus norvegicus OX=10116 GN=Pml PE=1 SV=3	Pml	5	3	8	3	3	98	310648		429122	403798	113361	79032.3	154390	88118.9	553015	483290	214524	327179	172745	456743	433084	577552	0.920475		1.28552	1.19541	0.406888	0.284074	0.554338	0.31143	1.63689	1.3718	0.616032	0.92672	0.581586	1.46778	1.44302	1.81925	0.343255	0.00260223	1.16702	0.690441	1.00358	0.851277	3.41205	0.00707303
A0A0G2K264	Death-associated protein 3 OS=Rattus norvegicus OX=10116 GN=Dap3 PE=1 SV=1	Dap3	9	3	17	3	3	46.6	684226	1.05683e+06	639826	1.00164e+06	1.18801e+06	950688	659489	1.12208e+06	845449	813816	616766	571863	1.14867e+06	891470	799715	1.1331e+06	0.734444	1.13002	0.694343	1.07419	1.54471	1.23788	0.857784	1.43658	0.906537	0.836807	0.641598	0.586773	1.40094	1.0378	0.965278	1.29296	1.39746	0.115668	1.58056	0.0147218	0.81798	0.281626	0.925157	0.693561
E9PU13	Sorting nexin 4 OS=Rattus norvegicus OX=10116 GN=Snx4 PE=1 SV=1	Snx4	6	2	2	2	2	51.9
D3ZVM5	Heat shock protein family A (Hsp70) member 12B OS=Rattus norvegicus OX=10116 GN=Hspa12b PE=1 SV=3	Hspa12b	30	14	145	13	14	76.1	5.86173e+06	6.13335e+06	6.06887e+06	6.1154e+06	5.56437e+06	4.16809e+06	4.1542e+06	5.43796e+06	5.5747e+06	6.88498e+06	5.9465e+06	6.45934e+06	5.88446e+06	5.42932e+06	4.09126e+06	5.72742e+06	0.992886	1.03488	1.03929	1.03492	1.14171	0.856433	0.852652	1.09864	0.943266	1.11716	0.976154	1.04588	1.13252	0.997393	0.779271	1.03131	0.962816	0.593749	0.965225	0.647105	0.995244	0.872927	0.997734	0.984685
A0A0G2JTY6	G-rich RNA sequence-binding factor 1 OS=Rattus norvegicus OX=10116 GN=Grsf1 PE=1 SV=1	Grsf1	6	2	17	2	2	43.5	959108	1.09778e+06	1.07398e+06	1.02378e+06	737300	621500	865053	791261	822289	933440	882001	716264	551048	661621	694712	871255	1.09306	1.24626	1.23745	1.16571	1.01786	0.859213	1.19462	1.07558	0.936138	1.01907	0.974156	0.780313	0.71356	0.817773	0.890306	1.05555	0.874495	0.113003	0.93733	0.513767	0.782222	0.00924258	0.838428	0.144746
A0A0G2K2Z0	EMAP-like 4 OS=Rattus norvegicus OX=10116 GN=Eml4 PE=1 SV=1	Eml4	4	3	40	2	2	101.8	809889	854164	743865	872678	719391	711572	606939	727965	706577	754091	967691	790695	816264	880542	705928	1.00086e+06	0.969138	1.01817	0.899927	1.04333	1.04278	1.03291	0.880067	1.03901	0.844614	0.864418	1.12223	0.904457	1.10983	1.14276	0.9499	1.27319	1.01633	0.781456	1.19808	0.0864067	0.950427	0.471723	1.12039	0.181411
D3ZM33	40S ribosomal protein S18 OS=Rattus norvegicus OX=10116 PE=3 SV=3	--	39	7	215	7	7	17.8	4.97212e+07	4.67395e+07	4.93848e+07	4.78672e+07	41554427	3.95055e+07	4.4377e+07	4.01554e+07	5.27403e+07	5.56898e+07	5.22746e+07	5.53041e+07	4.79284e+07	5.45813e+07	49475698	5.13052e+07	0.968124	0.90655	0.972155	0.931184	0.980107	0.933104	1.04703	0.932568	1.02582	1.03874	0.986423	1.02936	1.06034	1.1526	1.08328	1.06196	1.03038	0.396821	1.06809	0.0276793	1.08002	0.00872953	1.11955	0.0149665
M0R4Z4	Ig-like domain-containing protein OS=Rattus norvegicus OX=10116 PE=1 SV=2	--	42	4	78	2	4	13.3	7.56311e+06	1.08927e+07	8.68668e+06	1.03217e+07	6529475	6.55493e+06	6.26193e+06	6.34704e+06	9334756	9.33614e+06	7.19596e+06	8.49251e+06	9.27454e+06	9.66008e+06	1.08846e+07	9.63574e+06	0.837096	1.20097	0.972035	1.14139	0.875427	0.880087	0.839834	0.837902	1.03209	0.989879	0.771874	0.898524	1.16636	1.15958	1.35471	1.13375	0.826994	0.113552	1.30388	0.0124449	0.889409	0.318293	1.40229	0.000226573
M0R7E6	Arsenite-resistance protein 2 OS=Rattus norvegicus OX=10116 PE=1 SV=2	--	6	3	5	3	3	55	855566	742992	697179	808895	127649	120684	651064	148486	152931	209716	169117	209943	154792	172854	166900	193951	2.32335	2.00985	1.91407	2.19463	0.419899	0.39755	2.14237	0.480942	0.414854	0.545547	0.445072	0.544981	0.47761	0.509082	0.509653	0.559899	0.407582	0.0264976	1.05424	0.489728	0.231045	2.0247e-06	0.597613	0.594588
D3ZGP9	Dehydrogenase/reductase 7C OS=Rattus norvegicus OX=10116 GN=Dhrs7c PE=3 SV=1	Dhrs7c	42	11	233	11	11	34.3	3.20939e+07	30619178	31005161	2.94533e+07	3.58503e+07	3.60277e+07	3.6219e+07	3.77248e+07	2.64475e+07	2.9258e+07	2.77663e+07	3.26985e+07	2.48858e+07	2.4086e+07	2.48416e+07	2.87759e+07	0.997536	0.948023	0.974302	0.914636	1.34979	1.35839	1.36412	1.39856	0.821164	0.871145	0.836388	0.971526	0.878866	0.811928	0.868247	0.950807	1.42675	2.15367e-06	1.00275	0.948641	0.912825	0.0692058	0.641553	1.07992e-05
D4A255	MTOR-associated protein, eak-7 homolog OS=Rattus norvegicus OX=10116 GN=Meak7 PE=1 SV=3	Meak7	4	1	8	1	1	50.2	134938	227487	161162	211144	134701	157249	148946	153134	179212	154834	121044	355014	147554	175670	176596	123447
A0A0G2K2L1	Podocalyxin OS=Rattus norvegicus OX=10116 GN=Podxl PE=1 SV=1	Podxl	11	3	33	3	3	49.7	2.24519e+06	1.39806e+06	2.81335e+06	2.29384e+06	1.67418e+06	1623343	999169	960614	1070302	1.82873e+06	934636	828698	1.62255e+06	1.6355e+06	1.92837e+06	1.39735e+06	1.34782	0.836029	1.70748	1.37578	1.21744	1.18215	0.726822	0.687819	0.641835	1.05164	0.543756	0.475547	1.10673	1.06482	1.30175	0.891746	0.72416	0.180305	1.60906	0.0351728	0.515042	0.0253185	1.14441	0.397484
D3Z9K4	Pleckstrin homology domain-containing O2 OS=Rattus norvegicus OX=10116 GN=Plekho2 PE=1 SV=2	Plekho2	6	3	13	3	3	54			359278		235366	288316		125251	505309	430454	995570	633195	1.07849e+06	476259	630695	499078			0.660036		0.518077	0.635527		0.271464	0.917232	0.74929	1.75323	1.09987	2.22671	0.938585	1.28872	0.964072	0.719692		1.19879	0.557087	1.71188		2.85149	0.0224004
A0A0G2KAM4	Fascin OS=Rattus norvegicus OX=10116 GN=Fscn1 PE=1 SV=1	Fscn1	16	6	41	6	6	53.8	1.71192e+06	1.76062e+06	2.1751e+06	2.49417e+06	1.77213e+06	1.68524e+06	1.42051e+06	1.9023e+06	2.396e+06	2.37555e+06	6.22457e+06	2.33296e+06	2.03309e+06	2.40478e+06	2.14242e+06	2.40968e+06	0.696894	0.713952	0.895193	1.01442	0.873868	0.832203	0.70071	0.923659	0.974339	0.926379	2.45571	0.907843	0.940385	1.06171	0.980724	1.0428	1.00301	0.928046	0.764706	0.511794	1.5854	0.198089	1.20874	0.02604
A0A0G2K3Z9	Peroxiredoxin-1 OS=Rattus norvegicus OX=10116 PE=3 SV=1	--	73	13	428	11	13	22.2	1.60946e+08	1.58499e+08	1.63653e+08	1.58038e+08	1.31378e+08	1.24123e+08	1.2693e+08	1.23902e+08	1.56292e+08	1.73705e+08	1.68213e+08	1.75661e+08	1.36416e+08	1.34718e+08	1.40477e+08	1.44023e+08	1.02651	1.00699	1.05526	1.00705	1.01501	0.960321	0.980971	0.942554	0.995768	1.06129	1.03974	1.07097	0.988579	0.931865	1.0075	0.976495	0.951914	0.0431653	0.936817	0.0306545	1.01757	0.414206	1.00143	0.953483
A0A0U1RRP2	DCN1-like protein OS=Rattus norvegicus OX=10116 GN=NEWGENE_1582994 PE=1 SV=1	NEWGENE_1582994	26	5	53	4	5	30	2.65797e+06	3.02601e+06	2.33281e+06	3.03774e+06	3.31655e+06	2.55372e+06	1.68528e+06	1.27171e+06	1.23933e+06	1.83034e+06	3.33894e+06	4.81166e+06	2.31557e+06	1.14733e+06	1.0725e+06	1.64951e+06	1.08068	1.22557	0.958921	1.23398	1.63344	1.25952	0.830293	0.616714	0.503355	0.712886	1.31565	1.87009	1.06972	0.505925	0.490346	0.712955	0.964619	0.684418	0.631294	0.309921	0.978404	0.664554	0.640316	0.179831
G3V9S9	SEC24 homolog D, COPII coat complex component OS=Rattus norvegicus OX=10116 GN=Sec24d PE=1 SV=3	Sec24d	20	13	135	12	13	112.8	6.77069e+06	7.46585e+06	6.62952e+06	5.38844e+06	5.19172e+06	3.8929e+06	5.69908e+06	4.80434e+06	8.46938e+06	9.44477e+06	8.93733e+06	8.04421e+06	7.88658e+06	9.41718e+06	8.80608e+06	8.84472e+06	0.887223	0.974536	0.878284	0.705458	0.824097	0.618807	0.904931	0.750898	1.10864	1.18558	1.13499	1.00763	1.17423	1.33834	1.2976	1.23209	0.899356	0.344452	1.13645	0.0286949	1.28772	0.0150652	1.6272	0.00120408
G3V8V0	ADP-ribosylation factor-like protein 2 OS=Rattus norvegicus OX=10116 GN=Arl2 PE=1 SV=2	Arl2	12	2	10	2	2	19.9	1.01153e+06	1.37313e+06	1.47408e+06	1.40852e+06	1.01492e+06	1.6656e+06	1.17621e+06	1.31205e+06	1.2747e+06	1.56561e+06	963697	1.2285e+06	1.13425e+06	973516	982490	1.87643e+06	0.750419	1.01475	1.10561	1.04399	0.912065	1.49893	1.05736	1.16098	0.944655	1.11263	0.692867	0.871208	0.956095	0.783279	0.81962	1.47984	1.18253	0.278538	1.11528	0.627232	0.925052	0.557717	0.872445	0.423425
A0A0G2JX46	E3 ubiquitin-protein ligase KCMF1 OS=Rattus norvegicus OX=10116 GN=Kcmf1 PE=1 SV=1	Kcmf1	6	2	15	2	2	41.7	356698	289142	1.05045e+06		344122		243449		646426	586242	792641	413030	206588	292723	691426	342605	0.70237	0.567147	2.09118		0.820812		0.580876		1.27152	1.10581	1.5126	0.777438	0.462204	0.625128	1.53098	0.71716	0.625624	0.605048	0.714635	0.206215	1.04161	0.64165	1.1898	0.843839
A0A0G2JZ38	Formin homology 2 domain-containing 1 OS=Rattus norvegicus OX=10116 GN=Fhod1 PE=1 SV=1	Fhod1	20	19	246	19	19	126.4	9.91812e+06	1.12945e+07	1.11885e+07	1.24733e+07	1.49103e+07	1.32699e+07	1.47266e+07	1.39276e+07	1.21654e+07	1.20163e+07	1.10821e+07	1.20459e+07	1.12126e+07	1.31899e+07	1.21794e+07	1.09912e+07	0.76484	0.867612	0.872298	0.961014	1.39282	1.24134	1.37611	1.28105	0.937148	0.887674	0.828218	0.887975	0.982458	1.10313	1.05615	0.901042	1.52674	0.000232498	1.1417	0.0429889	1.02171	0.670626	0.764041	0.00205717
F1LRS4	Protein numb homolog OS=Rattus norvegicus OX=10116 GN=Numb PE=1 SV=3	Numb	3	2	14	2	2	69.4	600778	739890		298037	537866	236107	272387			368936	209363						1.39548	1.71197		0.691654	1.51339	0.665276	0.766669			0.820921	0.471296						0.77527	0.534471			0.510205	0.21547
A0A0G2K681	CAP-Gly domain-containing linker protein 1 OS=Rattus norvegicus OX=10116 GN=Clip1 PE=1 SV=1	Clip1	31	34	443	4	30	159.4	2.13053e+07	1.96888e+07	1.92044e+07	2.23485e+07	1.47726e+07	1.47296e+07	1.3342e+07	1.63861e+07	2.2238e+07	2.59045e+07	2.17167e+07	2.46232e+07	1.42716e+07	1.28837e+07	1.31116e+07	1.49055e+07	1.1083	1.02025	1.01	1.16152	0.930877	0.929482	0.841007	1.0167	1.15559	1.29087	1.09483	1.22442	0.843542	0.726871	0.766979	0.824277	0.864652	0.0293255	0.663419	0.000163327	1.10829	0.0809782	0.850354	0.0202737
D3ZJ86	Sodium/hydrogen exchanger OS=Rattus norvegicus OX=10116 GN=Slc9a6 PE=1 SV=2	Slc9a6	4	2	20	2	2	79.8	427740	404247	349693	553511	389950	459520	351053	456718	433197	560362	565681	723476	387622	497521	383320	490058	0.872333	0.821237	0.721014	1.12781	0.963339	1.13682	0.867535	1.11096	0.882526	1.09474	1.11804	1.41041	0.898207	1.10043	0.879067	1.06245	1.15138	0.237974	0.874477	0.304806	1.27194	0.123496	0.966042	0.7088
A0A0G2JU15	Pentatricopeptide repeat domain 3 OS=Rattus norvegicus OX=10116 GN=Ptcd3 PE=1 SV=1	Ptcd3	6	4	47	4	4	84.5	1.79232e+06	2.09179e+06	2.2766e+06	1.9784e+06	1.78775e+06	1.50437e+06	1.15506e+06	1.31564e+06	1.57842e+06	1.95227e+06	1.57683e+06	984868	1.28873e+06	1.27408e+06	1.30637e+06	1.32059e+06	1.07894	1.25434	1.38554	1.18988	1.30363	1.09854	0.842548	0.944635	0.949163	1.12579	0.919913	0.566732	0.881471	0.83181	0.884311	0.845092	0.853455	0.171197	0.966611	0.978642	0.725569	0.0683105	0.821769	0.147516
D3ZPF2	Malonyl-CoA-acyl carrier protein transacylase OS=Rattus norvegicus OX=10116 GN=Mcat PE=1 SV=1	Mcat	13	3	17	3	3	41.8	563435	587811	237492	251618	259363	474389	553305	242984	635101	226791	538220	643376	422237	475764	510406	77097.2	1.27501	1.32503	0.543342	0.568879	0.710961	1.30223	1.51721	0.655838	1.43566	0.491628	1.18036	1.39173	1.08565	1.16764	1.29881	0.185467	1.12768	0.676633	0.830685	0.551255	1.21203	0.591869	0.892821	0.607863
M0R8A4	Microtubule-associated protein RP/EB family member 2 OS=Rattus norvegicus OX=10116 PE=3 SV=2	--	26	5	94	4	4	28.1	5.41799e+06	4.29539e+06	4.98656e+06	5.05511e+06	3.40562e+06	3633324	3.7487e+06	3.29338e+06	4.93104e+06	5.38363e+06	5.91154e+06	5.16891e+06	4.04095e+06	4.54576e+06	3.6305e+06	4.61895e+06	1.13974	0.900096	1.06053	1.06245	0.867823	0.92716	0.955562	0.826336	1.0362	1.08488	1.20518	1.03941	0.965863	1.0371	0.858799	1.03292	0.859247	0.0463634	0.892116	0.0874062	1.04873	0.450963	1.08885	0.177087
A0A1B0GWQ7	Component 3 of promoter of RISC OS=Rattus norvegicus OX=10116 GN=Tsn PE=1 SV=1	Tsn	18	4	78	4	4	31.9	2.94785e+06	2.74893e+06	1.54853e+06	3.74611e+06	2353557	2.67242e+06	2.71176e+06	2.79522e+06	4.4238e+06	4.26308e+06	4.30608e+06	5.22419e+06	3.32069e+06	3.60995e+06	4.85888e+06	4.06374e+06	0.803856	0.746715	0.426918	1.02061	0.777434	0.884015	0.896053	0.909149	1.20505	1.11362	1.13799	1.36179	1.02888	1.06763	1.48993	1.17803	1.15628	0.350348	0.988797	0.848151	1.60717	0.0341856	1.37437	0.0143638
A0A0G2JUE4	Golgin subfamily A member 4 OS=Rattus norvegicus OX=10116 GN=Golga4 PE=1 SV=1	Golga4	2	3	7	3	3	262.3	142147	156570	222819	185156	107160	115987	126640		196249	173731	231519	189361	145081				0.811191	0.890051	1.28556	1.05568	0.740775	0.802928	0.875726		1.11875	0.949741	1.28043	1.03299	0.940721				0.798001	0.15425	0.85873		1.08397	0.479573	1.16646
F1LXS3	Matrilin 2 OS=Rattus norvegicus OX=10116 GN=Matn2 PE=4 SV=3	Matn2	18	12	111	12	12	104.9	5.03844e+06	4.87899e+06	5.48951e+06	5.31687e+06	4.88354e+06	5.32843e+06	3.73549e+06	4.81897e+06	5.18232e+06	4.94291e+06	4.82041e+06	6.6571e+06	6003436	5.86201e+06	6.79204e+06	7.22948e+06	0.878179	0.847102	0.967329	0.925873	1.03107	1.1266	0.788944	1.00182	0.902299	0.825295	0.814244	1.10915	1.18892	1.1081	1.3312	1.33953	1.09118	0.363426	1.36066	0.0102814	1.00898	0.97678	1.25816	0.0384942
A0A0H2UHH3	Mitochondrial potassium channel ATP-binding subunit OS=Rattus norvegicus OX=10116 GN=Abcb8 PE=1 SV=1	Abcb8	12	7	45	7	7	77.5	1.60681e+06	1.45734e+06	1.39205e+06	1.66354e+06	1.81232e+06	1.96288e+06	1.40706e+06	1.90202e+06	1.17375e+06	1.18772e+06	1.64167e+06	1.64557e+06	1.17769e+06	1.69028e+06	700611	1.44118e+06	1.02084	0.922292	0.894127	1.05592	1.39474	1.51275	1.08321	1.4413	0.744909	0.722847	1.01079	0.99937	0.850128	1.16465	0.500524	0.973342	1.39526	0.00822804	1.00309	0.887411	0.893335	0.2825	0.64224	0.050156
A0A096MJY6	1,4-alpha-glucan-branching enzyme 1 (Fragment) OS=Rattus norvegicus OX=10116 GN=Gbe1 PE=1 SV=1	Gbe1	33	11	129	2	2	47.1	4.20613e+06	3.74285e+06	4.1631e+06	3.55152e+06	2.85302e+06	3.08737e+06	2.97138e+06	2.22442e+06	4.07393e+06	4.42418e+06	3.48923e+06	3.88004e+06	2.6544e+06	3.28818e+06	2.91276e+06	3.21132e+06	1.16502	1.03269	1.16579	0.982818	0.957244	1.03734	0.997285	0.734876	1.12721	1.17388	0.936621	1.02732	0.835373	0.987763	0.907219	0.945565	0.857449	0.123385	0.861875	0.0549776	0.981296	0.774945	0.986362	0.938184
F1LRV9	Myosin heavy chain 4 OS=Rattus norvegicus OX=10116 GN=Myh1 PE=1 SV=2	Myh1	74	205	35240	8	244	223.3	6.62659e+10	6.68569e+10	6.60799e+10	6.78341e+10	6.27774e+10	6.51326e+10	6.37483e+10	6.52108e+10	5.97034e+10	6.17303e+10	6.07388e+10	6.10964e+10	5.63582e+10	5.89396e+10	5.74795e+10	6.07599e+10	1.00389	1.00893	1.01209	1.02672	1.15204	1.19696	1.17024	1.17832	0.903514	0.89585	0.891758	0.884773	0.970105	0.968392	0.979192	0.978525	1.15942	3.89353e-06	1.08958	3.30007e-06	0.88258	1.30662e-06	0.829412	5.5233e-07
A0A140UHX6	Spectrin beta chain OS=Rattus norvegicus OX=10116 GN=Sptb PE=1 SV=1	Sptb	40	73	1147	69	69	267.9	2.21167e+08	2.25628e+08	1.89691e+08	1.67874e+08	1.75452e+08	1.88751e+08	1.94374e+08	2.10658e+08	1.33873e+08	1.74741e+08	1.33149e+08	1.54002e+08	1.63065e+08	1.59947e+08	1.59603e+08	1.85646e+08	1.1816	1.20078	1.02459	0.896071	1.13547	1.22327	1.25835	1.34238	0.714472	0.894306	0.689403	0.786498	0.98987	0.926778	0.958847	1.05438	1.15255	0.104184	1.274	0.00869051	0.716859	0.0103204	0.792396	0.0019265
F1LQ00	Collagen type V alpha 2 chain OS=Rattus norvegicus OX=10116 GN=Col5a2 PE=1 SV=3	Col5a2	7	8	68	8	8	145.1	9752800	1.01451e+07	5.96957e+06	9.89594e+06	1.27406e+07	1.00342e+07	1.52755e+07	1.23384e+07	1.90549e+07	1.62477e+07	1.70435e+07	1.63677e+07	1.63634e+07	1.46576e+07	1.34471e+07	1.61419e+07	0.686178	0.711021	0.424623	0.69562	1.08584	0.856393	1.30231	1.03541	1.33922	1.09506	1.16212	1.10081	1.30812	1.11845	1.06388	1.20731	1.70012	0.0116901	1.00011	0.995139	1.86587	0.00291237	1.09762	0.33842
D4A0W7	Fibronectin type III domain-containing 3B OS=Rattus norvegicus OX=10116 GN=Fndc3b PE=1 SV=2	Fndc3b	2	2	18	2	2	132.7	1.00586e+06	1.10082e+06	752589	1.00843e+06	453254		442354	539403	668623	727749	508912	1.13908e+06	1.01379e+06	1.14725e+06	989749	692204	1.17276	1.27852	0.887121	1.17469	0.640147		0.62496	0.750122	0.778739	0.812818	0.575039	1.26953	1.34302	1.4507	1.29764	0.857952	0.595372	0.00468421	1.44038	0.10327	0.761368	0.144567	1.84197	0.0100032
F1LMH7	Fibroblast activation protein, alpha OS=Rattus norvegicus OX=10116 GN=Fap PE=4 SV=3	Fap	8	5	24	5	5	87.7	787009	826903	780817	1.12904e+06	454019	906880	850191	210654	2.01351e+06	1.38414e+06	1.35212e+06	1.51335e+06	496113	1.33275e+06	811806	817119	0.761581	0.797094	0.763904	1.09158	0.532203	1.06456	0.996928	0.243139	1.94639	1.28309	1.26804	1.39989	0.545484	1.39873	0.883377	0.84058	0.830901	0.392763	0.621996	0.0555949	1.72734	0.00640601	1.29305	0.402936
A0A0G2K583	S-methyl-5'-thioadenosine phosphorylase OS=Rattus norvegicus OX=10116 GN=Mtap PE=1 SV=1	Mtap	29	7	96	7	7	31.1	4.30786e+07	4.15741e+07	4.10278e+07	4.09656e+07	3.6326e+07	3.99101e+07	3.08613e+07	3.6618e+07	3.77556e+07	4.06489e+07	3.94434e+07	4.51867e+07	2.69046e+07	2.72025e+07	2.59709e+07	2.80318e+07	1.12309	1.07968	1.08139	1.06704	1.14719	1.26217	0.974939	1.13866	0.98327	1.01518	0.996574	1.12611	0.796972	0.769144	0.761371	0.776892	1.03948	0.548507	0.753283	0.00012606	0.947127	0.140799	0.68636	0.000474949
D4A8F2	Ras suppressor protein 1 OS=Rattus norvegicus OX=10116 GN=Rsu1 PE=1 SV=3	Rsu1	16	5	94	5	5	31.3	1.51429e+07	1.59771e+07	1.42553e+07	1.49446e+07	1.2299e+07	1.25294e+07	1.22657e+07	1.14248e+07	1.30483e+07	1.40052e+07	1.50597e+07	1.44412e+07	1.10411e+07	1.18263e+07	1.05859e+07	1.28888e+07	1.08423	1.13954	1.03191	1.06907	1.06672	1.08824	1.06419	0.975681	0.933267	0.960599	1.04499	0.988408	0.898238	0.918351	0.85231	0.981031	0.96996	0.371418	0.929381	0.0994607	0.908092	0.0225194	0.870102	0.0103408
A0A0G2K866	ATP-binding cassette sub-family B member 7, mitochondrial OS=Rattus norvegicus OX=10116 GN=Abcb7 PE=1 SV=1	Abcb7	5	3	41	3	3	82.5	3.04422e+06	4.12803e+06	3.18309e+06	3.88688e+06	2.61382e+06	3.34111e+06	3.32543e+06	2.98789e+06	3.31921e+06	3.36513e+06	3.74653e+06	4.26446e+06	5.0464e+06	3.30031e+06	3.13619e+06	4.48691e+06	0.807182	1.09033	0.853291	1.02969	0.839534	1.07466	1.06845	0.944947	0.879163	0.854746	0.962737	1.08088	1.52035	0.949067	0.935095	1.26474	1.03891	0.675494	1.23606	0.181591	0.999217	0.976108	1.18883	0.277943
M0R8E8	Importin 11 OS=Rattus norvegicus OX=10116 GN=Ipo11 PE=1 SV=2	Ipo11	3	2	14	2	2	112.7	150592	230304	194109	231070	103134	117765	101810	204577	245299	316095	203549	215153	146216	121551	117655	252788	0.773465	1.17831	1.00795	1.18575	0.641667	0.733734	0.633635	1.25326	1.25856	1.55524	1.01319	1.05634	0.853294	0.677086	0.679525	1.38024	0.786956	0.207617	0.735183	0.131777	1.17799	0.286543	1.10049	0.703184
D4A5I9	Unconventional myosin-6 OS=Rattus norvegicus OX=10116 GN=Myo6 PE=1 SV=3	Myo6	2	3	26	3	3	148	183388	173928	186244	178053	163416	141235	184944	166887	190445	243425	190468	229620	180163	216178	210712	674862	0.791188	0.747476	0.812349	0.767476	0.854023	0.739152	0.966852	0.858775	0.820762	1.00604	0.796366	0.946972	0.883159	1.0115	1.02225	3.09514	1.0963	0.179346	1.68398	0.250398	1.14483	0.0974943	1.75853	0.205949
D3ZQE8	Exportin 5 OS=Rattus norvegicus OX=10116 GN=Xpo5 PE=1 SV=1	Xpo5	1	1	3	1	1	136.8
F1LMI7	E3 ubiquitin-protein ligase RNF123 OS=Rattus norvegicus OX=10116 GN=Rnf123 PE=1 SV=1	Rnf123	14	13	121	13	13	148.2	5.58543e+06	5.36495e+06	4.60772e+06	5.50381e+06	5.50087e+06	5.56516e+06	5.8068e+06	5.1533e+06	5.19716e+06	5.38227e+06	4.19041e+06	5.67382e+06	4.71839e+06	5.41946e+06	4.30226e+06	5.32037e+06	1.01662	0.972717	0.847894	1.00086	1.21283	1.22875	1.28071	1.11876	0.944946	0.938442	0.739165	0.987181	0.9758	1.06981	0.880555	1.02944	1.26131	0.00348594	1.09582	0.268239	0.940503	0.433464	0.817098	0.00710918
D4A617	Ectonucleoside triphosphate diphosphohydrolase 1 OS=Rattus norvegicus OX=10116 GN=LOC103689954 PE=3 SV=2	LOC103689954	17	6	33	6	6	52	3.60733e+06	2.91546e+06	3.10252e+06	2.42499e+06	2.88098e+06	2.95512e+06	2.78875e+06	2.1665e+06	3.38909e+06	2.8382e+06	2.95214e+06	2.3156e+06	2.14654e+06	2.17297e+06	2.09642e+06	2.10051e+06	1.27617	1.02742	1.10966	0.857121	1.23461	1.26818	1.19548	0.914176	1.19769	0.961848	1.01215	0.78308	0.862835	0.833728	0.833986	0.789962	1.0801	0.507581	0.839621	0.116398	0.926093	0.542041	0.719901	0.00618222
A0A0G2JUY3	Ig-like domain-containing protein OS=Rattus norvegicus OX=10116 PE=4 SV=1	--	17	2	30	2	2	12.7	1.5602e+06	2.35961e+06	1.55339e+06	2.38833e+06	963575	1262450	1.07258e+06	990947	2.052e+06	2.96143e+06	2.95411e+06	3.06022e+06	1.45358e+06	1.66909e+06	1320760	1.48887e+06	0.812505	1.22407	0.817864	1.24265	0.607854	0.797525	0.67684	0.615524	1.06749	1.47737	1.49093	1.52342	0.860103	0.942699	0.773444	0.824253	0.658453	0.0347304	0.611688	0.00216636	1.35687	0.0743174	1.2605	0.0204445
A0A096MIS3	Translation initiation factor eIF-2B subunit delta OS=Rattus norvegicus OX=10116 GN=Eif2b4 PE=1 SV=2	Eif2b4	7	3	20	3	3	57.5	459934	413236	632659	456853	481451	538376	629450	1.01717e+06	960065	854092	710708	738743	883126	676443	945417	935016	0.615271	0.550666	0.855646	0.610599	0.780172	0.873654	1.02034	1.62298	1.28295	1.0945	0.921394	0.944678	1.34233	0.981408	1.42217	1.32968	1.63254	0.0482968	1.19608	0.167228	1.61217	0.00759652	1.18115	0.317229
F1M155	Supervillin OS=Rattus norvegicus OX=10116 GN=Svil PE=1 SV=3	Svil	29	47	436	47	47	241.9	4.20743e+07	3.82041e+07	4.53049e+07	4.69481e+07	4.02545e+07	4.22762e+07	4.03084e+07	3.8451e+07	5.23099e+07	5.57985e+07	5.32011e+07	5.6618e+07	3.6943e+07	4.18574e+07	3.74206e+07	4.28076e+07	0.897406	0.811711	0.976947	1.00046	1.04005	1.09383	1.04179	0.978199	1.11454	1.14008	1.09971	1.15437	0.895302	0.968258	0.897513	0.970623	1.12677	0.0596892	0.827666	0.00119521	1.22302	0.00564923	0.898367	0.015797
F1M953	75 kDa glucose-regulated protein OS=Rattus norvegicus OX=10116 GN=Hspa9 PE=1 SV=1	Hspa9	45	24	398	24	24	73.7	8.22006e+07	8.17542e+07	8.10419e+07	8.30726e+07	6.14596e+07	5.66101e+07	6.77258e+07	7.32086e+07	6.79873e+07	6.43572e+07	6.64931e+07	6.35827e+07	6.82645e+07	7.25738e+07	6.84982e+07	6.91359e+07	1.1048	1.09456	1.10122	1.11552	1.00061	0.922969	1.103	1.1736	0.912803	0.828605	0.866104	0.816899	1.04248	1.05788	1.03525	0.987805	0.951107	0.381289	1.20413	0.00067923	0.775438	0.00168167	0.981725	0.806027
M0RA79	Ig-like domain-containing protein OS=Rattus norvegicus OX=10116 PE=1 SV=1	--	36	3	42	3	3	11	8.34421e+06	8.66988e+06	8.11065e+06	9.20254e+06	5.87524e+06	6.71933e+06	6.44502e+06	6.39109e+06	9.84107e+06	9.898e+06	1.21438e+07	1.05981e+07	8.55402e+06	7.96988e+06	8.05421e+06	7.99701e+06	0.938331	0.971186	0.922104	1.03392	0.800319	0.9166	0.878225	0.857221	1.10548	1.06625	1.32346	1.13925	1.09296	0.972007	1.01848	0.955996	0.893114	0.0245685	0.871614	0.0525557	1.19891	0.0158503	1.17005	0.00895914
F1LXY6	Ig-like domain-containing protein OS=Rattus norvegicus OX=10116 PE=1 SV=2	--	20	2	27	2	2	11.2	6.64915e+06	6.26662e+06	6.4166e+06	6.48408e+06	1.9007e+06	1.9104e+06	2.17411e+06	1.73469e+06	9.35008e+06	8684061	7.51038e+06	1.04466e+07	2.66126e+06	2.2539e+06	2.81091e+06	2.21714e+06	1.26843	1.19083	1.23753	1.23582	0.439218	0.442085	0.502564	0.394701	1.78178	1.58695	1.38849	1.905	0.576835	0.466316	0.602981	0.449624	0.360573	1.00713e-06	0.314573	2.71817e-05	1.35065	0.0221319	1.17834	0.123054
D3ZZ68	Synaptopodin 2-like OS=Rattus norvegicus OX=10116 GN=Synpo2l PE=1 SV=1	Synpo2l	30	19	291	19	19	103	5.30506e+07	5.45213e+07	5.38476e+07	5.27325e+07	4.55877e+07	4.599e+07	4.72392e+07	4.87208e+07	5.90239e+07	6.01946e+07	5.89002e+07	5.95074e+07	41508349	4.41835e+07	4.64435e+07	4.45243e+07	0.985642	1.00905	1.01146	0.978849	1.02599	1.03651	1.06351	1.07967	1.09546	1.07134	1.06055	1.05687	0.876252	0.890299	0.970313	0.879395	1.05538	0.00938183	0.844091	0.000537769	1.07508	0.000765075	0.85985	0.0013047
F7FPF5	SP100 nuclear antigen OS=Rattus norvegicus OX=10116 GN=Sp100 PE=1 SV=2	Sp100	9	2	29	2	2	38	3.7373e+06	5.15198e+06	5.05283e+06	4.0337e+06	3.56829e+06	3.61236e+06	3.71176e+06	5.13031e+06	3.91086e+06	5.46234e+06	4436444	3.47528e+06	3.32698e+06	3.43647e+06	3.33935e+06	3.70499e+06	0.870445	1.1953	1.18979	0.938632	1.00672	1.0206	1.04755	1.4252	0.909902	1.21872	1.00139	0.773737	0.880437	0.868048	0.874587	0.917336	1.07294	0.571969	0.906927	0.412078	0.930755	0.568392	0.786745	0.0338926
A0A0H2UHL3	Adipocyte enhancer-binding protein 1 OS=Rattus norvegicus OX=10116 GN=Aebp1 PE=3 SV=1	Aebp1	17	15	234	15	15	127.9	2.00842e+07	2.00102e+07	1.84315e+07	1.86562e+07	1.70262e+07	1.77391e+07	1.72338e+07	2.04199e+07	2.63658e+07	2.48183e+07	2.53283e+07	2.67353e+07	2.37031e+07	2.39019e+07	2.4977e+07	2.50038e+07	0.868869	0.86232	0.806146	0.806364	0.892246	0.930923	0.903424	1.05366	1.13941	1.02852	1.06191	1.10562	1.16511	1.12145	1.21506	1.14991	1.13056	0.0311388	1.0729	0.0451367	1.2966	0.000142671	1.23048	0.00237775
D3ZMX6	Syntrophin, beta 2 OS=Rattus norvegicus OX=10116 GN=Sntb2 PE=1 SV=3	Sntb2	28	12	148	11	11	56.5	8.27209e+06	7.17063e+06	8.26704e+06	7.47466e+06	6.28365e+06	6.7279e+06	6.19326e+06	6.01871e+06	6.42646e+06	7.25232e+06	7.09741e+06	7.77714e+06	8.21567e+06	8.34718e+06	8.21004e+06	8.77827e+06	1.05818	0.913731	1.06917	0.955305	0.973691	1.04401	0.960003	0.918318	0.821208	0.888708	0.879884	0.951002	1.19413	1.15806	1.18099	1.19374	0.974888	0.622952	1.33498	8.23535e-05	0.886003	0.0492512	1.21327	0.00040674
A0A0G2K290	Ig-like domain-containing protein OS=Rattus norvegicus OX=10116 PE=4 SV=1	--	46	4	83	1	3	13.9	2.67183e+07	2.46247e+07	2.31299e+07	2.53323e+07	2.42019e+07	2.30925e+07	2.30114e+07	2.33829e+07	3.08592e+07	2.76056e+07	2.89577e+07	26614775	3.09014e+07	3.19023e+07	3.57655e+07	3.02889e+07
F1LPM3	Sorbin and SH3 domain-containing protein 2 OS=Rattus norvegicus OX=10116 GN=Sorbs2 PE=1 SV=2	Sorbs2	8	7	125	7	7	134.1	7.5227e+07	8.18717e+07	7.53584e+07	8.16477e+07	7.30361e+07	8.08833e+07	7.98975e+07	7.60738e+07	6.95951e+07	7.78397e+07	7.38972e+07	7.37359e+07	6.65663e+07	7.07116e+07	5.98798e+07	6.74599e+07	0.963486	1.04454	0.975791	1.04478	1.13312	1.25665	1.23998	1.16213	0.890408	0.955021	0.91724	0.902754	0.968704	0.98222	0.862402	0.918491	1.18947	0.00194083	1.01811	0.627105	0.909852	0.0119494	0.77878	0.000647156
F1M7B8	Ubiquitin-protein ligase E3A OS=Rattus norvegicus OX=10116 GN=Ube3a PE=1 SV=2	Ube3a	9	6	52	6	6	99.7	1.16129e+06	847112	1.09394e+06	1.94204e+06	492491	962581	751873	659623	1.44964e+06	903233	1.9794e+06	1.2315e+06	887592	508356	770256	923003	1.06287	0.772328	1.01225	1.77586	0.546019	1.06872	0.83387	0.720089	1.32539	0.791923	1.75574	1.07745	0.923041	0.504612	0.792749	0.898056	0.685372	0.158782	0.629928	0.0866823	1.07077	0.769243	0.984146	0.946842
F1M7T1	Complex I-B15 OS=Rattus norvegicus OX=10116 GN=LOC100361934 PE=3 SV=2	LOC100361934	18	2	28	2	2	15.2	2761726	2.74291e+06	2.50447e+06	2.12173e+06	4.32227e+06	4.54546e+06	4.05493e+06	2.68122e+06	1.56219e+06	1.7226e+06	1.97706e+06	1.76366e+06	1.97926e+06	2.1331e+06	2.08362e+06	2.75872e+06	1.00368	0.99299	0.920202	0.770393	1.9028	2.0039	1.7857	1.16224	0.567135	0.599708	0.696334	0.612701	0.8173	0.840763	0.851514	1.06581	1.859	0.00480129	1.44409	0.00282542	0.671467	0.00186799	0.521601	0.00377781
F1LU48	Endoplasmic reticulum-golgi intermediate compartment 1 OS=Rattus norvegicus OX=10116 GN=Ergic1 PE=1 SV=2	Ergic1	27	7	123	7	7	35	2.34334e+07	2.22356e+07	1.96499e+07	1.84305e+07	1.83748e+07	1.67646e+07	1.74637e+07	1.8155e+07	3.03912e+07	2.89782e+07	2.38654e+07	3.20949e+07	2.71047e+07	2.80995e+07	2.58545e+07	2.92944e+07	0.934416	0.883226	0.792171	0.734262	0.887552	0.810927	0.843827	0.863472	1.21058	1.10692	0.92227	1.22338	1.22805	1.21521	1.15931	1.24179	1.01845	0.720798	1.08541	0.238523	1.33464	0.0148492	1.42239	6.81602e-06
A0A0G2QC11	Keratin 86 OS=Rattus norvegicus OX=10116 GN=Krt86 PE=3 SV=1	Krt86	3	2	17	1	1	53.4		1.52458e+06	1.69572e+06	1.56109e+06	1.16048e+06	1.40626e+06	1.31313e+06	1.53839e+06		1748651	1.29665e+06		1.14335e+06	1.55777e+06	1.26779e+06	1.23241e+06
D4A510	SWI/SNF-related, matrix-associated, actin-dependent regulator of chromatin, subfamily c, member 2 OS=Rattus norvegicus OX=10116 GN=Smarcc2 PE=1 SV=3	Smarcc2	7	5	63	5	5	124.7	1.99323e+06	1.63731e+06	1211363	1.5497e+06	1.66236e+06	1.94611e+06	1.52559e+06	1.65678e+06	1.54204e+06	2.21534e+06	1.93229e+06	1.91082e+06	1.9312e+06	1.52038e+06	1.90849e+06	1.74849e+06	1.08341	0.886509	0.665675	0.841572	1.09452	1.28317	1.00481	1.07411	0.837276	1.15349	1.01787	0.992827	1.19269	0.896261	1.16649	1.01031	1.28168	0.0613386	1.06605	0.521894	1.15078	0.260576	0.957173	0.604014
D3ZXK3	Transforming, acidic coiled-coil-containing protein 2 OS=Rattus norvegicus OX=10116 GN=Tacc2 PE=1 SV=1	Tacc2	1	3	7	3	3	300	631834	867397	725873	361439	462794	278158	259789	544391	665356	664120	366054	770209	603907	304940	285807	248798	1.19126	1.62907	1.38362	0.680842	1.05696	0.636177	0.593519	1.22423	1.25313	1.19947	0.668855	1.38813	1.29371	0.62354	0.605945	0.498664	0.718737	0.254685	0.670097	0.152703	0.92319	0.797065	0.860714	0.553003
F1MA89	Cyclin Y OS=Rattus norvegicus OX=10116 GN=Ccny PE=1 SV=2	Ccny	4	1	10	1	1	39.3	430180	563143	421757	438589		346817	428746	451892	723368				544441	461556	576100	469182
A0A0G2K2X3	Splicing factor 3a, subunit 3 OS=Rattus norvegicus OX=10116 GN=Sf3a3 PE=1 SV=1	Sf3a3	21	8	81	8	8	53.8	4.80792e+06	3.77527e+06	3.76855e+06	4.29066e+06	2.67338e+06	2.74537e+06	2.36027e+06	3.08726e+06	4.22867e+06	4.17007e+06	4.16122e+06	3.74329e+06	3.93901e+06	4.59334e+06	3.96137e+06	3997583	1.20871	0.945436	0.957841	1.0777	0.81413	0.837239	0.719016	0.925735	1.06196	1.00427	1.01384	0.899577	1.12517	1.25239	1.11987	1.06837	0.786722	0.021657	1.14729	0.0300316	0.949866	0.501255	1.3852	0.00182959
A0A0G2JVS7	Probable cytosolic iron-sulfur protein assembly protein CIAO1 OS=Rattus norvegicus OX=10116 GN=Ciao1 PE=1 SV=1	Ciao1	6	1	2	1	1	32.7
D3ZC56	Dystonin OS=Rattus norvegicus OX=10116 GN=Dst PE=1 SV=3	Dst	2	15	129	15	15	846.7	5.24331e+06	4.16787e+06	4.62164e+06	3.28294e+06	2.57956e+06	2.2882e+06	3.5446e+06	2.33287e+06	5.58504e+06	3.59339e+06	2.37842e+06	2.74898e+06	3.57982e+06	2.2624e+06	2.9016e+06	3.65038e+06	1.45158	1.14939	1.29355	0.908041	0.865061	0.768444	1.18909	0.770323	1.54454	0.952969	0.638126	0.727487	1.12606	0.679284	0.903295	1.07431	0.748124	0.0881161	0.979246	0.930118	0.804388	0.275562	1.05289	0.758391
D3ZJ07	T-box transcription factor 15 OS=Rattus norvegicus OX=10116 GN=Tbx15 PE=4 SV=2	Tbx15	6	2	26	2	2	65.7	524400	420809	540219	508941	369534	486163	418762	425660	639897	631260	730631	650962	420754	531671	517243	544160	0.95084	0.76006	0.990303	0.921977	0.811645	1.06932	0.920074	0.920567	1.15903	1.09646	1.28389	1.12829	0.866838	1.04552	1.05462	1.04889	1.02717	0.751285	0.860361	0.0418805	1.28828	0.00925809	1.07907	0.33478
F1M6Q3	Collagen type IV alpha 2 chain OS=Rattus norvegicus OX=10116 GN=Col4a2 PE=1 SV=3	Col4a2	9	9	142	9	9	160.7	1.94471e+07	1.99012e+07	2.10397e+07	21158514	1.7446e+07	1.60961e+07	1.63383e+07	1.84357e+07	2.80838e+07	2.84268e+07	2.66475e+07	3.11918e+07	1.84453e+07	1.88053e+07	2.05798e+07	2.13748e+07	0.858496	0.875146	0.939022	0.933204	0.932922	0.86196	0.873978	0.970713	1.23845	1.20213	1.14005	1.31626	0.925199	0.900349	1.0216	1.0031	1.00935	0.812658	0.786264	0.00136806	1.35803	0.000185195	1.05789	0.225212
A0A140TAE6	Enoyl-[acyl-carrier-protein] reductase, mitochondrial OS=Rattus norvegicus OX=10116 GN=Mecr PE=1 SV=1	Mecr	14	5	50	5	5	40.3	1.94979e+06	1.89593e+06	1.46117e+06	1.9251e+06	1.53817e+06	1737796	1.52149e+06	1.50319e+06	1.71421e+06	1.38449e+06	1.32471e+06	1.55334e+06	1.41926e+06	1.83902e+06	1.56587e+06	1.48017e+06	1.1451	1.10917	0.867579	1.12958	1.09428	1.23805	1.08277	1.05297	1.00568	0.778907	0.753979	0.872053	0.94707	1.17135	1.03412	0.924112	1.05096	0.499111	1.19528	0.0761756	0.802228	0.0547139	0.912398	0.1949
G3V879	5-demethoxyubiquinone hydroxylase, mitochondrial OS=Rattus norvegicus OX=10116 GN=Coq7 PE=1 SV=4	Coq7	58	9	111	9	9	20.1	6.79389e+06	7.43215e+06	7.15517e+06	6.9137e+06	6.04747e+06	7.9117e+06	6.86947e+06	6.53787e+06	7.25965e+06	9.7371e+06	7.06451e+06	9.30089e+06	7.06542e+06	7.9308e+06	7.92218e+06	8.49098e+06	0.855223	0.931952	0.910613	0.86952	0.92215	1.20813	1.04784	0.981623	0.912884	1.17417	0.86184	1.11919	1.01056	1.08274	1.12141	1.13626	1.16607	0.0507482	1.06954	0.406991	1.14038	0.201565	1.04597	0.469737
F1LVV4	Regulator of chromosome condensation 2 OS=Rattus norvegicus OX=10116 GN=Rcc2 PE=1 SV=1	Rcc2	11	4	27	4	4	46.6	920761	814430	777793	1.04279e+06	598252	604439	553544	661255	1.24992e+06	1.45871e+06	1.11846e+06	1.04314e+06	1.0781e+06	699058	1.08023e+06	837959	0.960114	0.845957	0.819961	1.08638	0.755661	0.76456	0.699421	0.822418	1.30196	1.45709	1.13027	1.03978	1.27732	0.790563	1.26663	0.928873	0.81943	0.0362404	0.864943	0.304864	1.32773	0.029142	1.40148	0.0704141
G3V9J1	Uncharacterized protein OS=Rattus norvegicus OX=10116 PE=1 SV=3	--	19	15	376	2	2	97.3	536994	359417	449832	363355	741724	361479	374954	425141	494555	567671	448372	623697	866634	1.02035e+06	986686	838194	0.860652	0.573821	0.72889	0.581833	1.44002	0.702788	0.728195	0.812716	0.791794	0.871556	0.696435	0.955546	1.57819	1.77359	1.77826	1.42811	1.34188	0.223157	1.97813	0.000205006	1.20769	0.148527	1.78031	0.012379
A0A0G2K3K2	Actin, cytoplasmic 1 OS=Rattus norvegicus OX=10116 GN=Actb PE=1 SV=1	Actb	72	25	7338	11	11	42.1	5.5858e+08	5.47296e+08	5.55498e+08	5.25125e+08	4.70608e+08	4.43031e+08	4.37163e+08	4.84096e+08	5.99156e+08	5.72032e+08	5.68389e+08	5.34645e+08	5.0966e+08	5.62814e+08	5.08507e+08	5.20715e+08	1.00844	0.984253	1.01391	0.947189	1.02918	0.970249	0.956357	1.04242	1.08055	0.989297	0.994478	0.922679	1.04547	1.10199	1.03233	0.999362	1.01123	0.694943	1.04819	0.255223	1.0084	0.848457	1.04526	0.183125
D4A8L4	DDB1 and CUL4-associated factor 6 OS=Rattus norvegicus OX=10116 GN=Dcaf6 PE=1 SV=2	Dcaf6	12	8	67	8	8	105.1	3.19502e+06	3.13098e+06	2.93914e+06	3.09194e+06	2.17563e+06	2.23191e+06	2.4885e+06	2.33257e+06	3.28919e+06	3.37775e+06	3.26794e+06	3.15992e+06	2.09254e+06	2.54432e+06	2.72583e+06	2.86657e+06	1.07855	1.05285	1.00309	1.04281	0.889645	0.913957	1.01792	0.93918	1.10916	1.09228	1.06911	1.01967	0.802608	0.931502	1.03472	1.02869	0.900273	0.0178126	0.885156	0.0876468	1.02703	0.306452	1.00979	0.932204
G3V7C6	Tubulin beta chain OS=Rattus norvegicus OX=10116 GN=Tubb4b PE=1 SV=2	Tubb4b	59	20	920	3	24	61.1	3.86197e+08	4.01062e+08	4.03528e+08	3.9591e+08	289969217	2.69906e+08	2.87099e+08	3.01277e+08	3.93671e+08	4.29577e+08	4.23187e+08	4.26134e+08	3.13828e+08	302306370	2.99886e+08	3.07849e+08	1.03968	1.07553	1.09829	1.06487	0.945605	0.881426	0.936556	0.967395	1.05868	1.10783	1.1041	1.09662	0.959947	0.882643	0.90783	0.88102	0.872057	0.00096788	0.831522	0.00017795	1.02077	0.230886	0.97332	0.374252
F1M471	EPM2A-interacting protein 1 OS=Rattus norvegicus OX=10116 GN=Epm2aip1 PE=1 SV=3	Epm2aip1	16	7	66	7	7	70.1	4.3502e+06	2.59982e+06	2.9445e+06	2.77979e+06	2.60438e+06	2.38901e+06	2.95447e+06	2.60472e+06	3.17151e+06	3.47398e+06	3.53005e+06	2.81704e+06	2.749e+06	2.95072e+06	2.68989e+06	3.11179e+06	1.382	0.822735	0.945721	0.882302	1.00223	0.920659	1.13733	0.986976	1.00648	1.05722	1.08683	0.85548	0.992286	1.01665	0.960924	1.05091	1.00358	0.865232	1.00369	0.901595	0.993367	0.937236	0.993471	0.933929
A0A0G2JYY6	Coenzyme Q10A OS=Rattus norvegicus OX=10116 GN=Coq10a PE=3 SV=1	Coq10a	36	6	85	6	6	23.3	7.09208e+06	7.44652e+06	5.81156e+06	7.43308e+06	7.09865e+06	7.23425e+06	6.87162e+06	7.63936e+06	2.50675e+06	5.53281e+06	3.63575e+06	3.68374e+06	5.40228e+06	2.96527e+06	2.91301e+06	3.01981e+06	1.24605	1.30327	1.03231	1.30479	1.5108	1.54184	1.46296	1.60091	0.439959	0.931212	0.619072	0.618688	1.07846	0.565034	0.575522	0.564027	1.25174	0.00810342	1.06674	0.802842	0.533914	0.00682424	0.455006	0.00213945
D3ZLT7	Similar to RIKEN cDNA 2510039O18 OS=Rattus norvegicus OX=10116 GN=RGD1305350 PE=1 SV=1	RGD1305350	4	1	5	1	1	69.4	90618.2	93397.4	131274	81940.8	48048.2	68359.5	66771.4	72085	130600	157258	142778	94214.5	129227	145038	79458.9	110350
F1M269	Gp_dh_N domain-containing protein OS=Rattus norvegicus OX=10116 PE=1 SV=3	--	11	2	31	1	1	27.3	954400	743003	930323	1.04605e+06	829977	835330	848518	786733	1.02852e+06	1.13112e+06	1.09546e+06	884343	704948	778411	775251	780140
F1M9C0	Non-specific serine/threonine protein kinase OS=Rattus norvegicus OX=10116 GN=Mapkapk2 PE=1 SV=3	Mapkapk2	23	8	43	8	8	42.5	2.88352e+06	3.08871e+06	2.34827e+06	3.00479e+06	2.6453e+06	1.96027e+06	2.2226e+06	2.26165e+06	2.97322e+06	1.7016e+06	2.01059e+06	2.43853e+06	1.83399e+06	2.29297e+06	1.65305e+06	1.05432e+06	1.20184	1.28239	0.989519	1.25125	1.33556	0.991107	1.12252	1.12433	1.23791	0.679391	0.812137	0.971562	0.868529	1.03649	0.774759	0.467146	0.967943	0.709167	0.850291	0.437256	0.783281	0.110327	0.688075	0.0655399
A0A0G2K3I9	Dual specificity protein phosphatase OS=Rattus norvegicus OX=10116 GN=Dusp3 PE=1 SV=1	Dusp3	36	5	75	5	5	23.1	4.37754e+06	4.14925e+06	3.55085e+06	2.45681e+06	3.51713e+06	2.49965e+06	3.17626e+06	2.93646e+06	4.37861e+06	5.00326e+06	5.37414e+06	4.89237e+06	2.85998e+06	2.51565e+06	2.06992e+06	2.27114e+06	1.18447	1.11836	0.971357	0.664159	1.15279	0.820457	1.04141	0.947686	1.1835	1.29684	1.40924	1.26541	0.879268	0.738228	0.629803	0.653272	1.00609	0.887041	0.562672	0.000432377	1.30892	0.0746466	0.732036	0.0240608
F1LP30	Methylcrotonoyl-CoA carboxylase subunit alpha, mitochondrial OS=Rattus norvegicus OX=10116 GN=Mccc1 PE=1 SV=1	Mccc1	36	16	254	16	16	79.2	3.095e+07	2.80741e+07	2.6464e+07	2.75248e+07	2.47428e+07	2.11904e+07	2.36216e+07	2.59369e+07	1.92052e+07	2.00129e+07	19888076	1.82503e+07	2.10678e+07	2.30192e+07	2.16743e+07	22775753	1.25324	1.13239	1.08338	1.11354	1.21364	1.04086	1.15902	1.25267	0.776839	0.776288	0.780456	0.706418	0.969295	1.01091	0.986904	0.980398	1.01825	0.749401	1.29852	5.18688e-05	0.663387	4.96912e-05	0.845979	0.00727017
D3ZU87	HIG1 domain-containing protein OS=Rattus norvegicus OX=10116 PE=4 SV=1	--	18	1	6	1	1	11.5	299131		211278	330910	199164	225313	109445	149468	147231	117492	117188		127622	143660	188408	116305
M0R7G4	MICOS complex subunit OS=Rattus norvegicus OX=10116 GN=Apoo PE=1 SV=2	Apoo	37	5	92	5	5	22.4	2.23329e+07	2.19384e+07	2.34571e+07	2.36762e+07	2.3167e+07	2.45616e+07	2.2789e+07	2.38468e+07	1.81048e+07	1.86639e+07	1.91324e+07	1.92176e+07	20348650	2.28377e+07	2.16106e+07	21388325	0.975507	0.954573	1.03589	1.03325	1.22581	1.30144	1.20621	1.2424	0.789984	0.780958	0.809914	0.802423	1.00992	1.0819	1.06147	0.99316	1.24421	0.000163593	1.30257	0.000291051	0.795975	0.000568075	0.833313	0.000416251
D4A917	Latent-transforming growth factor beta-binding protein 4 OS=Rattus norvegicus OX=10116 GN=Ltbp4 PE=1 SV=2	Ltbp4	10	10	113	10	10	174.4	2.936e+06	5.26676e+06	3.59538e+06	3.38517e+06	684382	2.60743e+06	2.29247e+06	2.26303e+06	2.34054e+06	3.46109e+06	5.21101e+06	3.29167e+06	3.94993e+06	3.79466e+06	3.50642e+06	5.81172e+06	0.818241	1.46214	1.01304	0.942573	0.231042	0.881497	0.774177	0.752252	0.651601	0.924016	1.40744	0.876922	1.25078	1.14695	1.09887	1.72182	0.622987	0.143145	1.35193	0.136236	0.911236	0.612238	1.97745	0.0547039
F1LQB2	Structural maintenance of chromosomes protein OS=Rattus norvegicus OX=10116 GN=Smc3 PE=1 SV=1	Smc3	11	11	71	11	11	138.6	2.84902e+07	3.11908e+07	2.69152e+07	2.87936e+07	3.26627e+07	3.10386e+07	3.09272e+07	3.10134e+07	3.25153e+07	3.08378e+07	3.34713e+07	3.04437e+07	1.96815e+07	2.1329e+07	1.90334e+07	2.38997e+07	0.955057	1.04155	0.912189	0.964357	1.32633	1.26217	1.25628	1.24002	1.08883	0.99028	1.0874	0.975552	0.749648	0.775445	0.717477	0.851695	1.31284	0.000123632	0.747034	0.000785728	1.06943	0.148089	0.608531	1.46805e-05
M0R567	Probable E3 ubiquitin-protein ligase IRF2BPL OS=Rattus norvegicus OX=10116 GN=Irf2bpl PE=1 SV=1	Irf2bpl	2	1	10	1	1	81.3	244473	268175	185414			165849	169812	206015		238993		204770				185239
A0A0G2JXZ3	ATP-dependent helicase ATRX OS=Rattus norvegicus OX=10116 GN=Atrx PE=1 SV=1	Atrx	1	2	23	2	2	279.2	9.26043e+06	1.04012e+07	9.20309e+06	1.03365e+07	9.80877e+06	8.99467e+06	7.71059e+06	8.53962e+06	8.6639e+06	7.17045e+06	7.07468e+06	8.31695e+06	8.67004e+06	7.6795e+06	8.34559e+06	8.74108e+06	1.01061	1.13072	1.0154	1.12702	1.29668	1.19074	1.01965	1.11157	0.944503	0.749613	0.748239	0.867629	1.07507	0.90893	1.02415	1.01408	1.07818	0.269353	1.21518	0.0261061	0.772685	0.00713222	0.870871	0.0708333
A0A0H2UHY9	Troponin T, fast skeletal muscle OS=Rattus norvegicus OX=10116 GN=Tnnt3 PE=1 SV=1	Tnnt3	60	19	1829	3	21	29.7	3.78772e+09	3.9428e+09	3.8721e+09	4.1334e+09	3.91661e+09	4.05813e+09	4.23034e+09	4.11612e+09	3.67507e+09	3.92107e+09	3.70042e+09	3.52256e+09	3.52087e+09	3.67669e+09	3.51626e+09	3.81867e+09	0.935091	0.969614	0.96644	1.01951	1.17126	1.2153	1.2655	1.21202	0.906317	0.927299	0.885339	0.831291	0.987621	0.984416	0.976144	1.00218	1.2502	8.38769e-05	1.1127	0.0043271	0.912506	0.020787	0.812149	1.68081e-05
D4A1Y0	SCY1-like pseudokinase 2 OS=Rattus norvegicus OX=10116 GN=Scyl2 PE=1 SV=1	Scyl2	2	2	8	2	2	103.3	393102	380636	398965	455817	317613	333205	149048	333955	406780	238814	464477	413746	383089	387412	425053	182494	1.05214	1.01484	1.07958	1.21889	1.02975	1.08183	0.483398	1.06611	1.08759	0.612304	1.2048	1.05857	1.16502	1.12457	1.27929	0.519246	0.838653	0.306721	1.0315	0.981942	0.907872	0.454878	1.11664	0.729067
M0RAQ6	Hexokinase OS=Rattus norvegicus OX=10116 GN=Hk1 PE=1 SV=2	Hk1	12	10	156	1	1	99.5			1765251		1.67669e+06	1266915			1183342	1.45389e+06		1.02187e+06	1.12756e+06		1237969
D4A817	Histone H2B OS=Rattus norvegicus OX=10116 GN=Hist2h2be PE=3 SV=3	Hist2h2be	47	6	233	1	1	14	624729	601092	581625	1.11553e+06	643318	606358	1.00228e+06	1.89897e+06	135522	798972	1.27164e+06	210861	832616	1.33672e+06	608687	829460
D3ZVU7	Histone deacetylase 1 OS=Rattus norvegicus OX=10116 GN=Hdac1l PE=3 SV=3	Hdac1l	12	4	29	1	1	55.2
M0RDP3	Uncharacterized protein OS=Rattus norvegicus OX=10116 PE=4 SV=1	--	24	7	322	1	1	23.3	3.99122e+06					3.65728e+06					8706194		4538114			5.11463e+06
M0R5H1	Enhancer trap locus 4 OS=Rattus norvegicus OX=10116 GN=Etl4 PE=1 SV=2	Etl4	3	3	8	3	3	214.5	223285		184931	200831	509256	214428	253358	202230	175769	533820	364589	288975	417104		209940	155744	0.752853		0.630397	0.676535	2.07996	0.877034	1.03513	0.813288	0.592016	1.72419	1.19135	0.93139	1.59794		0.795983	0.558239	1.74973	0.117562	0.886745	0.711049	1.61629	0.187879	0.819121	0.567672
A0A0A0MXV4	Angiotensin-converting enzyme (Fragment) OS=Rattus norvegicus OX=10116 GN=Ace PE=1 SV=2	Ace	7	6	55	6	6	130.3	2.51805e+06	2.82103e+06	3.79343e+06	2.48859e+06	2.78898e+06	2.23938e+06	2.15643e+06	2.8615e+06	4.05427e+06	4.50813e+06	3.31187e+06	4.41466e+06	2.43485e+06	2.68749e+06	3.36642e+06	3.18199e+06	0.769224	0.858447	1.17158	0.759538	1.03205	0.829847	0.79824	1.04263	1.2372	1.31924	0.980492	1.28915	0.845134	0.890391	1.15641	1.03334	1.04045	0.708458	0.813347	0.0802105	1.3561	0.0419015	1.0601	0.583722
G3V7X3	NCK adaptor protein 1 OS=Rattus norvegicus OX=10116 GN=Nck1 PE=1 SV=3	Nck1	10	3	23	3	3	42.3	1.82782e+07	1.90656e+07	1.88066e+07	1.84167e+07	1.89754e+07	1.86249e+07	1.84879e+07	1.84321e+07	1.6496e+07	1.74556e+07	1.78553e+07	1.6327e+07	1.56595e+07	1.88336e+07	1.8859e+07	1.91665e+07	0.956383	0.993725	0.994859	0.96276	1.2027	1.18215	1.17219	1.15033	0.862212	0.874931	0.905415	0.816628	0.930982	1.06875	1.10962	1.0661	1.20463	1.06532e-05	1.20706	0.00548173	0.885217	0.00214391	0.887005	0.0217155
D3ZU22	60S ribosomal protein L7a OS=Rattus norvegicus OX=10116 GN=LOC108349606 PE=3 SV=1	LOC108349606	35	10	236	10	10	30	3.09415e+07	2.79838e+07	2.64179e+07	2.78744e+07	2.40916e+07	2.35986e+07	2.26672e+07	2.22769e+07	2.75616e+07	2.56392e+07	3.07103e+07	2.7899e+07	2.67331e+07	2.74826e+07	2.55904e+07	2.69938e+07	1.10512	0.995618	0.953936	0.994676	1.04232	1.02244	0.981016	0.949007	0.983357	0.877226	1.063	0.952522	1.08488	1.06457	1.02779	1.02492	0.986523	0.747352	1.08411	0.0965994	0.957217	0.412303	1.05191	0.0891929
A0A0G2K3N1	Golgi brefeldin A-resistant guanine nucleotide exchange factor 1 OS=Rattus norvegicus OX=10116 GN=Gbf1 PE=1 SV=1	Gbf1	4	5	63	5	5	205.2	2.07404e+06	2.10164e+06	2.01857e+06	2.05756e+06	1.3377e+06	1.46953e+06	1.43449e+06	1.46862e+06	2.16212e+06	2.07064e+06	2.02495e+06	2.56448e+06	1.46834e+06	1.29886e+06	1.33005e+06	1.99725e+06	1.08879	1.09901	1.07133	1.07917	0.850652	0.935807	0.912504	0.919568	1.13382	1.04129	1.03021	1.2869	0.875826	0.739496	0.78515	1.11459	0.83409	0.000155535	0.782478	0.0505257	1.03548	0.572399	0.971406	0.674036
D4A2G6	Thrombospondin 2 OS=Rattus norvegicus OX=10116 GN=Thbs2 PE=3 SV=2	Thbs2	16	11	139	10	10	129.6	2.62637e+07	2.7126e+07	2.46569e+07	2.34423e+07	1.5174e+07	1.50547e+07	1.53029e+07	1.52642e+07	1.61865e+07	1.91502e+07	1.87584e+07	1.87338e+07	1.44792e+07	1.57843e+07	1.617e+07	1.58184e+07	1.33897	1.37759	1.27089	1.19405	0.937091	0.931045	0.94537	0.928191	0.824344	0.935253	0.926818	0.912981	0.838734	0.872744	0.927007	0.857303	0.722126	0.00173169	0.971215	0.459622	0.694662	0.000146928	0.934279	0.0200397
F1M4I4	Vacuolar protein sorting-associated protein 51 homolog OS=Rattus norvegicus OX=10116 GN=Vps51 PE=1 SV=2	Vps51	2	2	3	2	2	86	7.26513e+07	8.03266e+07	7.88084e+07	8.04173e+07	7.12487e+07	7.50579e+07	74488960	7.01579e+07	6.62421e+07	68802224	5.77921e+07	6.00677e+07	7.28648e+07	6.85243e+07	6.16076e+07	6.44683e+07	0.980317	1.0797	1.0751	1.08413	1.16457	1.22858	1.21794	1.12914	0.892886	0.889335	0.755745	0.774789	1.11713	1.0028	0.934792	0.924754	1.12348	0.00966377	1.20126	0.0254144	0.785154	0.00289333	0.839513	0.00996169
A0A0G2K9N3	RNA helicase OS=Rattus norvegicus OX=10116 GN=Ddx3 PE=1 SV=1	Ddx3	34	19	257	4	4	73	734152	1.26964e+06	1.22989e+06		1.15703e+06	625100	646050	227658	1.58781e+06	574787	486538	246980	561352	1.1635e+06	1.13993e+06	451646	0.862192	1.48532	1.46029		1.64599	0.890533	0.91938	0.318895	1.86275	0.646644	0.553755	0.277268	0.749062	1.48195	1.5054	0.563863	0.743501	0.374202	1.28735	0.414847	0.657943	0.253774	1.13921	0.657723
D3ZBS2	Inter-alpha-trypsin inhibitor heavy chain H3 OS=Rattus norvegicus OX=10116 GN=Itih3 PE=1 SV=3	Itih3	18	12	208	12	12	99	3.22994e+07	2.92598e+07	3.15791e+07	3.31036e+07	1.73378e+07	17618760	1.68786e+07	1.91658e+07	2.94862e+07	3.00576e+07	3.06293e+07	2.90489e+07	2.51386e+07	2.25085e+07	2.27415e+07	2.51755e+07	1.18843	1.07243	1.17471	1.21692	0.772751	0.786387	0.752534	0.84111	1.08377	1.05943	1.09219	1.02171	1.05096	0.898198	0.940923	0.984722	0.677655	4.00755e-05	0.910196	0.0405298	0.915017	0.0312642	1.22901	0.0024435
D4A650	Peptide-methionine (R)-S-oxide reductase OS=Rattus norvegicus OX=10116 GN=Msrb3 PE=1 SV=3	Msrb3	29	4	39	4	4	29	2.136e+06	2.4621e+06	3.05419e+06	2.92941e+06	1.51985e+06	1.54377e+06	1.48218e+06	1.70525e+06	1.04741e+06	1.70593e+06	1.14335e+06	3.59044e+06	1.4088e+06	607757	1.32704e+06	3.08764e+06	1.05305	1.20912	1.52228	1.44289	0.907637	0.92323	0.885437	1.00272	0.515825	0.805651	0.546269	1.69205	0.789152	0.324954	0.735675	1.61819	0.711457	0.0241999	0.974207	0.897495	0.680995	0.133698	0.932496	0.524221
D3Z8F1	Villin-like OS=Rattus norvegicus OX=10116 GN=Vill PE=1 SV=2	Vill	2	1	1	1	1	96.3	1.42928e+06	1497536	1.50631e+06	1.65869e+06	1.48733e+06	1.45514e+06	1.52508e+06	1.64432e+06	1.48187e+06	1.18322e+06	1.12766e+06	1155504	1.06049e+06	847858	1.07946e+06	1.17355e+06
A0A0G2JXJ7	Extended synaptotagmin-1 OS=Rattus norvegicus OX=10116 GN=Esyt1 PE=1 SV=1	Esyt1	15	14	179	1	1	121.1	2.22937e+06	3.35462e+06	3.65318e+06	3.69209e+06	2.53092e+06	2.62734e+06	2.20462e+06	2.3125e+06	1.2276e+06	2.20691e+06	1116340	1.39985e+06	3.26567e+06	3.36301e+06	3.00666e+06	3479296
F1M403	Ubiquitin-conjugating enzyme E2O OS=Rattus norvegicus OX=10116 GN=Ube2o PE=1 SV=2	Ube2o	6	4	28	4	4	125.2	384060	289189	263710	248310	252397	348507	238973	270495	548983	426548	587206	614827	507266	554743	342734	359785	0.933423	0.700132	0.647976	0.602951	0.743071	1.02748	0.703784	0.784128	1.33284	0.993087	1.3831	1.42841	1.40081	1.46224	0.936687	0.929565	1.12965	0.36366	0.920558	0.545576	1.78106	0.00379419	1.45139	0.0524972
F1LNM0	Disks large homolog 1 OS=Rattus norvegicus OX=10116 GN=Dlg1 PE=1 SV=1	Dlg1	8	4	42	4	4	100.5	2.37595e+06	3.11341e+06	2.4517e+06	3.58983e+06	2.4256e+06	3.37051e+06	2.45308e+06	3.41421e+06	3.11976e+06	3.48459e+06	5.04007e+06	3.94417e+06	3.38245e+06	3.77149e+06	2.94382e+06	3.11688e+06	0.692726	0.90423	0.722676	1.0457	0.856661	1.19207	0.866654	1.1873	0.908623	0.973231	1.42411	1.09926	1.12052	1.19257	0.965145	0.966053	1.2191	0.18846	0.963468	0.822643	1.309	0.100737	1.03451	0.708851
A0A0A6YYM0	Long-chain-fatty-acid--CoA ligase 6 OS=Rattus norvegicus OX=10116 GN=Acsl6 PE=1 SV=2	Acsl6	37	22	341	21	21	80.9	2.9983e+07	3.17181e+07	3.09552e+07	2.64392e+07	2.84342e+07	3.39244e+07	3.1842e+07	3.20423e+07	1.54438e+07	1.81581e+07	1.94448e+07	1.84192e+07	2.83373e+07	3.04072e+07	2.5845e+07	2.74795e+07	1.05987	1.11687	1.10628	0.933757	1.21755	1.45469	1.36392	1.35098	0.545345	0.614875	0.666137	0.622396	1.13815	1.16574	1.02733	1.03263	1.27755	0.00437286	1.78207	3.46085e-05	0.580717	8.84202e-05	0.81005	0.00525761
M0R9L3	Sorting nexin OS=Rattus norvegicus OX=10116 GN=Snx9 PE=1 SV=2	Snx9	13	7	80	7	7	66	4.34138e+06	5.11443e+06	4.83617e+06	5.05849e+06	4397984	3.93567e+06	4.55148e+06	4.26468e+06	5.30831e+06	5.12453e+06	5.77617e+06	5.05209e+06	4.29526e+06	4.62788e+06	4.94807e+06	4.78745e+06	0.861246	1.01068	0.96996	1.0026	1.05687	0.947109	1.09411	1.0091	1.05195	0.973853	1.11051	0.958052	0.968173	0.995699	1.1038	1.00963	1.06833	0.217593	0.995834	0.938173	1.06499	0.257762	0.992724	0.872286
F7FAY5	Similar to alpha-fetoprotein OS=Rattus norvegicus OX=10116 GN=LOC360919 PE=1 SV=1	LOC360919	3	1	3	1	1	70.3
F1LM84	Nidogen-1 OS=Rattus norvegicus OX=10116 GN=Nid1 PE=1 SV=1	Nid1	38	29	594	29	29	137	5.14602e+08	4.51198e+08	4.31899e+08	4.45584e+08	6.12816e+08	5.77872e+08	6.30576e+08	5.47532e+08	5.9742e+08	6.7759e+08	6.71702e+08	6.33895e+08	6.05192e+08	6.78715e+08	6.03806e+08	6.2007e+08	0.838828	0.732635	0.711765	0.725669	1.21004	1.14266	1.24552	1.06453	0.972793	1.05805	1.06111	0.98773	1.12088	1.19987	1.10677	1.07448	1.54965	0.000137447	1.10352	0.0232878	1.35588	0.000432219	0.965528	0.445372
A0A0G2K1S6	Malic enzyme OS=Rattus norvegicus OX=10116 GN=Me1 PE=1 SV=1	Me1	21	9	132	9	9	63.8	5.26479e+07	5.47966e+07	5.34115e+07	5.63198e+07	4.29799e+07	4.66633e+07	4.08627e+07	4.89116e+07	5.8382e+07	5.55926e+07	5.01969e+07	4.70562e+07	6.05601e+07	5.197e+07	5.54682e+07	4.69581e+07	0.970075	1.00576	0.994975	1.0368	0.959304	1.04299	0.912351	1.07494	1.07459	0.981253	0.896362	0.82882	1.26787	1.03854	1.14928	0.919797	0.995503	0.88242	1.15722	0.156708	0.943461	0.350173	1.09673	0.307747
A0A0G2JWB6	Peroxidase OS=Rattus norvegicus OX=10116 GN=Pxdn PE=4 SV=1	Pxdn	6	6	75	6	6	165.3	1.84469e+06	1.59229e+06	1.82763e+06	1.56916e+06	1.79307e+06	1.39577e+06	1.33364e+06	1.74856e+06	2.81754e+06	2.90783e+06	2.45637e+06	2.52108e+06	2.23737e+06	2.61187e+06	1.97051e+06	2.67118e+06	0.839855	0.722141	0.841244	0.713767	0.988882	0.770865	0.735752	0.949531	1.28141	1.26821	1.08382	1.0972	1.1574	1.28967	1.00883	1.29283	1.10524	0.323541	1.00382	0.980967	1.51769	0.000631112	1.37843	0.0138353
M0RCH6	Uncharacterized protein OS=Rattus norvegicus OX=10116 GN=Chmp4b PE=1 SV=2	Chmp4b	19	4	65	4	4	24.8	1.07729e+06	1.03644e+06	1.54074e+06	1.4236e+06	2.96315e+06	946783	1.21208e+06	1.19688e+06	3.37611e+06	1.6705e+06	3.52127e+06	3.78832e+06	1.17643e+06	1.19712e+06	2.29062e+06	3.02883e+06	0.519363	0.497736	0.750969	0.685703	1.73045	0.553696	0.708077	0.688233	1.6259	0.771479	1.64521	1.74584	0.644419	0.625926	1.24179	1.55228	1.49992	0.292567	0.702163	0.250136	2.35899	0.00932343	1.10433	0.721891
A0A140UHY2	Cyclin-dependent kinase 16 OS=Rattus norvegicus OX=10116 GN=Cdk16 PE=1 SV=1	Cdk16	4	2	24	1	1	52.7		216784		230600		237478		168259	227726	269994	293306	270266	209088	235636
X1WI37	40S ribosomal protein S4 OS=Rattus norvegicus OX=10116 GN=Rps4x PE=1 SV=1	Rps4x	44	10	268	10	10	29.4	7.97429e+07	7.55149e+07	6.64376e+07	7.35402e+07	5.35585e+07	5.51852e+07	5.93777e+07	5.6987e+07	5.84288e+07	6.17382e+07	6.53905e+07	7.11306e+07	6.34831e+07	5.72925e+07	5.75935e+07	6.61846e+07	1.18338	1.1163	0.996779	1.09035	0.96278	0.993428	1.06774	1.00868	0.866159	0.877658	0.940437	1.00904	1.07042	0.922096	0.961086	1.04411	0.919263	0.0937402	1.08243	0.160971	0.841908	0.0138824	0.99134	0.819197
D3Z874	Uncharacterized protein OS=Rattus norvegicus OX=10116 PE=1 SV=1	--	58	18	430	18	18	47.5	1.94367e+08	1.95557e+08	1.84912e+08	1.89813e+08	1.93234e+08	1.879e+08	1.9214e+08	1.80962e+08	1.84329e+08	1.9113e+08	1.84484e+08	174222979	163356628	1.69871e+08	1.71795e+08	1.67571e+08	1.00718	1.00943	0.96873	0.982696	1.21293	1.18112	1.20646	1.11846	0.954149	0.948756	0.926458	0.862997	0.961803	0.954667	1.00104	0.923085	1.18925	0.000174101	1.04015	0.212021	0.930526	0.0276466	0.813863	0.00016948
F7EPH4	Inorganic diphosphatase OS=Rattus norvegicus OX=10116 GN=Ppa1 PE=1 SV=1	Ppa1	58	10	129	10	10	32.8	1.59935e+07	1.48767e+07	1.4311e+07	1.51681e+07	1.19752e+07	1.08402e+07	1.18522e+07	1.12326e+07	1.48229e+07	1.5548e+07	1.65785e+07	1.49168e+07	1.19898e+07	1.21574e+07	1.176e+07	1.30235e+07	1.11711	1.03509	1.0106	1.05851	1.01322	0.918486	1.00315	0.935795	1.03425	1.04032	1.12223	0.995976	0.951549	0.920962	0.923672	0.967031	0.916931	0.0371518	0.897546	0.00815568	0.993242	0.837801	0.972244	0.367243
F1MAA3	Serine/threonine-protein phosphatase 2A 56 kDa regulatory subunit OS=Rattus norvegicus OX=10116 GN=Ppp2r5d PE=1 SV=2	Ppp2r5d	7	5	34	2	3	69.1	1.93054e+06	1.81203e+06	1.88918e+06	1.88624e+06	1.28413e+06	885382	1.6013e+06	1.48346e+06	2.17776e+06	2.03219e+06	1.97177e+06	2.38225e+06	1.39456e+06	1.33825e+06	1.55318e+06	768414	1.10901	1.03691	1.09719	1.08258	0.893578	0.616978	1.11465	1.01643	1.2497	1.1183	1.09773	1.30817	0.910248	0.833758	1.00331	0.469255	0.841865	0.185307	0.673783	0.0496112	1.10362	0.104932	0.883275	0.539169
M0RBH9	Growth arrest-specific 1 OS=Rattus norvegicus OX=10116 GN=Gas1 PE=4 SV=1	Gas1	4	2	20	2	2	40.2	533381		832259	642693	565205	388404	604819	162369	850717	841864	233998	767246	623408	933696	1.00413e+06	902800	0.766745		1.20955	0.923051	0.984208	0.677299	1.05354	0.278397	1.22162	1.1593	0.325994	1.05431	1.01824	1.45568	1.62315	1.37963	0.774339	0.390034	1.45609	0.196725	0.972949	0.755062	1.82957	0.07018
D3ZQM9	Ig-like domain-containing protein OS=Rattus norvegicus OX=10116 PE=1 SV=2	--	29	2	34	1	1	12.9	942386	841865	890123	857805	561609	623877	661938	612827	749258	792743	769944	790230	478547	491886	443463	446687
D4A0W1	ER membrane protein complex subunit 4 OS=Rattus norvegicus OX=10116 GN=Emc4 PE=1 SV=1	Emc4	7	1	12	1	1	20.1	698504	885366	738400	677247	777274	789466	649187	710097	494038	802117	927006	743528	646361	485269	584178	808661
A0A096P6L9	Complement C5 OS=Rattus norvegicus OX=10116 GN=C5 PE=1 SV=2	C5	9	14	151	14	14	189	6.99408e+06	7.65273e+06	7.87428e+06	8.1927e+06	4.90083e+06	4.42458e+06	4.14007e+06	4.91023e+06	1.09319e+07	1.0478e+07	7.58648e+06	9.73988e+06	6.77584e+06	6.70293e+06	7.63976e+06	7.81362e+06	0.908136	0.989817	1.03368	1.06281	0.770826	0.696907	0.651385	0.760447	1.41792	1.30329	0.954649	1.20891	0.99965	0.943911	1.11547	1.07852	0.720894	0.000768432	0.847032	0.141013	1.22289	0.0806842	1.43687	0.000557946
A0A0G2K8K0	Splicing factor proline and glutamine-rich OS=Rattus norvegicus OX=10116 GN=Sfpq PE=1 SV=1	Sfpq	16	10	164	9	10	75	1.81985e+07	1.72145e+07	1.74078e+07	1.9088e+07	1.5327e+07	1.37675e+07	1.43653e+07	1.40641e+07	1.88983e+07	1.58822e+07	1.65076e+07	1.71623e+07	1.77923e+07	1.66651e+07	15635549	1.47327e+07	1.05019	0.989564	1.01561	1.10053	1.07141	0.963761	1.00452	0.968033	1.08942	0.877975	0.923207	0.946733	1.16662	1.043	1.01462	0.903797	0.964348	0.319402	1.07576	0.341457	0.923348	0.162132	1.03002	0.664491
D3ZJF9	Alpha-galactosidase OS=Rattus norvegicus OX=10116 GN=Gla PE=1 SV=2	Gla	5	2	15	2	2	47.5	190273	231774	581399	240252				359064	359031		735283	546284	229306	412285	243931	304928	0.487942	0.592072	1.50736	0.615553				1.09827	0.919732		1.82738	1.33915	0.668144	1.14666	0.70342	0.831275	1.37158		0.614774	0.0850222	1.70105	0.13901	0.762449
D4A8U4	LRRN4 C-terminal-like OS=Rattus norvegicus OX=10116 GN=Lrrn4cl PE=4 SV=2	Lrrn4cl	11	2	24	2	2	29.7	554131	540100	626151	741354	653959	643679	559136	675621	725591	1.64926e+06	1.41959e+06	676437	1.64982e+06	756123	821911	827396	0.621346	0.603272	0.709828	0.830529	0.888256	0.875534	0.759712	0.903591	0.81274	1.77154	1.54265	0.72505	2.10195	0.919518	1.03634	0.986261	1.23947	0.0380058	1.03959	0.868513	1.7548	0.110305	1.47182	0.147093
R9PXS4	Phosphatidylinositol transfer protein alpha isoform OS=Rattus norvegicus OX=10116 GN=Pitpna PE=1 SV=1	Pitpna	39	11	114	8	11	31.8	1.8116e+07	1.71032e+07	1.62982e+07	1.60537e+07	14802928	1.34517e+07	1.35343e+07	1.39598e+07	1.54682e+07	1.50851e+07	1.48682e+07	1.54293e+07	1.27404e+07	1.33223e+07	1.22947e+07	1.28587e+07	1.16678	1.09729	1.06125	1.03302	1.15488	1.05095	1.05626	1.07239	0.995181	0.930707	0.928037	0.949924	0.932335	0.930569	0.890431	0.880398	0.994528	0.884627	0.955278	0.0821688	0.872776	0.00459101	0.838331	0.000557023
F1LX81	Schlafen family member 5 OS=Rattus norvegicus OX=10116 GN=Slfn5 PE=1 SV=3	Slfn5	3	2	2	2	2	101.1	350045			453589	433151	157125	195110	257047	281729	137809	206975	406553	207740	218411	296897		1.19698			1.54965	1.7942	0.651767	0.808453	1.04839	0.962353	0.451422	0.685907	1.32893	0.807139	0.81	1.14164		0.783287	0.408128	1.07285	0.663456	0.624147	0.203539	0.854875	0.743738
F1LQX9	Nuclear protein localization protein 4 homolog OS=Rattus norvegicus OX=10116 GN=Nploc4 PE=1 SV=3	Nploc4	20	10	98	10	10	68.1	43422338	4.42384e+07	4.35481e+07	3.70573e+07	4.33149e+07	4.10723e+07	4.24493e+07	4.18043e+07	3.66676e+07	3.53031e+07	2.63772e+07	3.57421e+07	2.82944e+07	3.50347e+07	3.31634e+07	3.1014e+07	1.0999	1.11624	1.11522	0.937824	1.32906	1.26204	1.30293	1.26301	0.927814	0.856628	0.647518	0.865443	0.814338	0.962465	0.944616	0.835132	1.20797	0.00494313	1.07859	0.39769	0.772373	0.0259744	0.68965	0.00182867
A0A0G2K382	Misshapen-like kinase 1 OS=Rattus norvegicus OX=10116 GN=Mink1 PE=1 SV=1	Mink1	2	3	20	3	3	149.8	1.19484e+06	1.44045e+06	2.15007e+06	1.79819e+06	572888	1146396	1.11427e+06	357971	436107	756628	670153	713500	612103	627494	336513	440156	1.26075	1.51403	2.29363	1.89566	0.732241	1.46736	1.42469	0.45052	0.459675	0.764787	0.685292	0.719667	0.733849	0.718083	0.39928	0.493721	0.585118	0.0940369	0.891807	0.521074	0.377569	0.00143986	0.575471	0.190654
D3ZRE9	Dual specificity protein phosphatase OS=Rattus norvegicus OX=10116 GN=Dusp13 PE=3 SV=2	Dusp13	6	1	14	1	1	20.6			465748	391530			387688	457121	654108	594011	627245	632673		398751	366582	342384
F1LU27	Focadhesin OS=Rattus norvegicus OX=10116 GN=Focad PE=1 SV=2	Focad	1	1	9	1	1	198.3	277663	194540	252202	228035	126501	159350	148534	184986	212318	302598	230147	186858	152277	252260	260084	346006
D3ZXK4	Abhydrolase domain-containing 11 OS=Rattus norvegicus OX=10116 GN=Abhd11 PE=1 SV=1	Abhd11	8	2	28	2	2	33.2	748915	259273	992395	1.03126e+06	944904	845992	672247	835355	761799	945782	1.01549e+06	532113	856614	655915	741437	596085	0.913004	0.314858	1.22315	1.25608	1.39539	1.25109	0.99307	1.21467	0.927726	1.10451	1.19977	0.620103	1.18656	0.867231	1.01642	0.772513	1.30944	0.285244	0.997561	0.936183	1.03912	0.715316	0.791625	0.0875256
A0A0A0MXY5	ATP-dependent 6-phosphofructokinase OS=Rattus norvegicus OX=10116 GN=Pfkp PE=1 SV=2	Pfkp	17	10	187	8	8	81.7	4.97102e+06	5.01233e+06	5.21174e+06	6.29805e+06	4.03297e+06	4.59334e+06	2.86121e+06	4.69419e+06	3.93736e+06	4.79739e+06	4.41688e+06	5.42452e+06	4.14482e+06	4.76011e+06	6.79207e+06	4.32096e+06	0.988108	0.992468	1.04736	1.25076	0.971068	1.10757	0.689157	1.11293	0.781811	0.91349	0.850858	1.03072	0.936115	1.02618	1.51816	0.913054	0.906988	0.411262	1.22831	0.202192	0.835975	0.0671762	1.13214	0.490614
F1M062	La ribonucleoprotein 1, translational regulator OS=Rattus norvegicus OX=10116 GN=Larp1 PE=1 SV=3	Larp1	3	2	17	2	2	106.9	550158	542107	593712	518083	466968	433040	399548	456465	483253	454105	471280	498442	362815	448262	363658	463418	1.11128	1.09079	1.21246	1.04555	1.14259	1.06108	0.977952	1.09975	0.975104	0.878686	0.922571	0.962434	0.832697	0.98201	0.826014	0.995103	0.959932	0.401749	0.972458	0.607963	0.83828	0.00408752	0.849219	0.0341511
M0RCE9	Voltage-dependent L-type calcium channel subunit alpha OS=Rattus norvegicus OX=10116 GN=Cacna1s PE=1 SV=2	Cacna1s	14	24	376	24	24	210.3	4.586e+07	4.85209e+07	4.09656e+07	4.52788e+07	4.07783e+07	3.90448e+07	3.58013e+07	3.82517e+07	3.46567e+07	3.54455e+07	3.82722e+07	3.69712e+07	3.11219e+07	3.61715e+07	3.19022e+07	3.30353e+07	1.13588	1.19714	1.02582	1.12048	1.22348	1.17313	1.07451	1.13005	0.857482	0.841009	0.918684	0.875352	0.875852	0.971657	0.888542	0.869831	1.0272	0.543763	1.03246	0.362714	0.779699	0.000557877	0.783689	0.000653902
A0A0G2JWK7	Transgelin OS=Rattus norvegicus OX=10116 GN=Tagln PE=1 SV=1	Tagln	53	10	233	10	10	23.3	5.77542e+07	5.69191e+07	6.06377e+07	5.33664e+07	3.28003e+07	3.35519e+07	3.55125e+07	36687371	6.20317e+07	6.53966e+07	6.53814e+07	67713732	4.28212e+07	4.09085e+07	3.72407e+07	46052281	1.10165	1.08153	1.16938	1.01704	0.757891	0.776357	0.820832	0.834691	1.18199	1.19497	1.20865	1.23469	0.928079	0.846296	0.798799	0.933835	0.72999	0.000138594	0.727551	0.00242606	1.10314	0.0167086	1.09946	0.0783624
E9PSU5	Uncharacterized protein OS=Rattus norvegicus OX=10116 PE=1 SV=2	--	24	8	169	1	1	36.9			1.84651e+06	2.45936e+06	2.13541e+06	2383246		2.27195e+06					1.92222e+06
F1LWD0	Ig-like domain-containing protein OS=Rattus norvegicus OX=10116 PE=1 SV=2	--	8	1	22	1	1	11.9	1.05975e+06	988441	1.13137e+06	1.06366e+06	565409	445846	556761	350113	1.19671e+06	1.13452e+06	981074	1.21854e+06	647934	781530	976375	1.18422e+06
F1LPR6	Immunoglobulin heavy constant mu OS=Rattus norvegicus OX=10116 GN=Ighm PE=1 SV=3	Ighm	3	1	6	1	1	51.4	683208			529216					1.20996e+06	1.11479e+06	1.39389e+06	1267251
M0RBF8	Exocyst complex component Sec8 OS=Rattus norvegicus OX=10116 GN=Exoc4 PE=1 SV=2	Exoc4	4	3	29	3	3	110.3	1.14251e+06	1.07037e+06	1.14111e+06	1.15987e+06	1118526	1.16149e+06	1.04522e+06	1.08862e+06	1.23602e+06	1.39983e+06	1.20987e+06	1.36021e+06	1.09772e+06	988628	1.0412e+06	995505	0.948735	0.885394	0.957996	0.962278	1.12512	1.16999	1.05173	1.07822	1.0253	1.11352	0.973661	1.07971	1.03572	0.890356	0.972248	0.87879	1.17863	0.00170761	0.900987	0.0739674	1.11661	0.0211836	0.853575	0.0124265
A0A0G2K484	Myosin heavy chain 2 OS=Rattus norvegicus OX=10116 GN=Myh1 PE=1 SV=1	Myh1	73	198	33363	48	70	222.6	7.04611e+09	7.57208e+09	7.39779e+09	7.17192e+09	9.48391e+09	9.52717e+09	9.5951e+09	9.64822e+09	6.09624e+09	6.37134e+09	5.93913e+09	6.09646e+09	6.65705e+09	6.78691e+09	6.92152e+09	6.96984e+09	0.895541	0.95867	0.950585	0.910708	1.46012	1.46887	1.47773	1.46262	0.773993	0.775723	0.731547	0.740684	0.961351	0.935523	0.989225	0.941708	1.57969	7.30084e-05	1.26667	1.96022e-05	0.813334	8.95474e-05	0.65217	4.86579e-08
A0A0G2K982	Kelch repeat and BTB domain-containing 12 OS=Rattus norvegicus OX=10116 GN=Kbtbd12 PE=4 SV=1	Kbtbd12	3	2	10	2	2	56.8	581336	718844	637018	475203	726831	731512	293198	668365	557116	573457	749656	855777	149129	792282		555350	0.911451	1.12269	1.00974	0.744378	1.38041	1.39127	0.55703	1.24988	0.87255	0.861286	1.13907	1.28258	0.265665	1.3472		0.925614	1.20862	0.581455	0.814498	0.401104	1.09694	0.525839	0.739234	0.406385
F1M392	LIM and calponin homology domains 1 OS=Rattus norvegicus OX=10116 GN=Limch1 PE=1 SV=2	Limch1	18	15	89	15	15	121.4	1.85881e+07	1.81022e+07	1.82391e+07	18900624	1.68407e+07	1.61998e+07	1.58994e+07	1.48481e+07	1.5481e+07	7.81997e+06	8.93758e+06	1.56051e+07	1.4281e+07	1.40194e+07	1.41571e+07	1.40129e+07	1.16479	1.12996	1.1555	1.18331	1.27832	1.23142	1.20727	1.10977	0.969058	0.469416	0.54277	0.934754	1.0168	0.952775	0.997575	0.933467	1.0417	0.253681	1.33766	0.163312	0.629322	0.0695828	0.808121	0.00103829
F1LPX0	Mitochondrial intermediate peptidase OS=Rattus norvegicus OX=10116 GN=Mipep PE=1 SV=1	Mipep	8	5	31	5	5	80.6	827992	951922	962311	1.12489e+06	1.15632e+06	1.14064e+06	823440	980669	783225	775560	797485	789523	1.34118e+06	802337	1.01396e+06	1.18578e+06	0.812083	0.930025	0.954209	1.10228	1.37379	1.35708	0.978628	1.14721	0.767362	0.728668	0.758019	0.740216	1.4946	0.85345	1.11829	1.23634	1.27855	0.0545948	1.57056	0.0103549	0.788255	0.010736	0.968284	0.772552
M0R816	Ig-like domain-containing protein OS=Rattus norvegicus OX=10116 PE=1 SV=2	--	33	2	36	1	1	10.6	747437				597598		728343						1193484	1.32194e+06	991596	1.10152e+06
A0A0H2UHE5	Protein-serine/threonine phosphatase OS=Rattus norvegicus OX=10116 GN=Ppm1a PE=1 SV=1	Ppm1a	35	12	147	10	11	53.4	1.05076e+07	1.11509e+07	1.10482e+07	1.02052e+07	9.99024e+06	7.35217e+06	8.62053e+06	8.92252e+06	7.30267e+06	9.17353e+06	1.05291e+07	8.78252e+06	7.95192e+06	7.5933e+06	8.67613e+06	7.63211e+06	1.09529	1.15785	1.16431	1.06282	1.26145	0.929662	1.08886	1.10933	0.760409	0.916016	1.06366	0.875115	0.94181	0.858428	1.01698	0.845724	0.979695	0.712829	1.01321	0.83708	0.806914	0.022678	0.834515	0.05767
F1MAE7	Ig-like domain-containing protein OS=Rattus norvegicus OX=10116 PE=1 SV=3	--	13	1	5	1	1	12.3	230311	293278	311402	223673	432344	366154	437594	413872	257466	209778	238002	213978	398576	391423	487006	309750
A0A0H2UI26	Metalloreductase STEAP3 OS=Rattus norvegicus OX=10116 GN=Steap3 PE=1 SV=1	Steap3	9	4	49	4	4	55.6	7.93032e+06	8.61616e+06	8.82578e+06	9.39874e+06	7.24738e+06	7.41538e+06	7.62762e+06	7.03634e+06	6.53325e+06	7.17466e+06	6.50002e+06	7.21344e+06	7.17354e+06	5.57707e+06	6.2886e+06	6.52016e+06	1.02688	1.11138	1.15541	1.21593	1.13678	1.16478	1.19682	1.08673	0.845079	0.889961	0.815694	0.892875	1.05543	0.783218	0.915674	0.897522	1.01675	0.678764	1.06047	0.437915	0.763619	0.000667692	0.796454	0.011198
D4A9N5	Tripartite motif-containing 25 OS=Rattus norvegicus OX=10116 GN=Trim25 PE=1 SV=3	Trim25	7	4	32	4	4	71.9	1.99804e+06	1.78876e+06	950619	1.77487e+06	868235	1.46989e+06	393453	946274	1.10609e+06	1.026e+06	1.09507e+06	1.02578e+06	1.43619e+06	1.76875e+06	1.99453e+06	1.03615e+06	1.46483	1.30633	0.7046	1.30004	0.771058	1.30723	0.349531	0.82746	0.810051	0.720559	0.778051	0.718883	1.19635	1.40636	1.6443	0.807541	0.681619	0.210846	1.66952	0.0213576	0.633934	0.0468338	1.55272	0.15563
A0A0G2JV75	ATP/GTP-binding protein-like 1 OS=Rattus norvegicus OX=10116 GN=Agbl1 PE=3 SV=1	Agbl1	2	1	14	1	1	118.2		236744			248590		213121	226864	166282	208724	218205	196291	273307	250775	234262	262127
M0R6E0	Phospholipid-transporting ATPase OS=Rattus norvegicus OX=10116 GN=Atp9a PE=1 SV=2	Atp9a	1	1	10	1	1	90.8	312953	331562	279275	333545	291652	269470	287506	315797	268395	265337	286323	315222	230278	217396	202456	231217
D3ZWP8	Leucine-rich repeat-containing 58 OS=Rattus norvegicus OX=10116 GN=Lrrc58 PE=4 SV=3	Lrrc58	4	1	6	1	1	40.1
D3ZUD8	Transmembrane 9 superfamily member OS=Rattus norvegicus OX=10116 GN=Tm9sf3 PE=1 SV=2	Tm9sf3	12	5	84	5	5	69.9	2919849	2.7123e+06	3.8407e+06	3.31172e+06	3.05845e+06	2.65359e+06	3.28992e+06	2649970	2.94538e+06	4.37781e+06	3.16381e+06	4.2201e+06	2.99738e+06	4.39363e+06	4.0583e+06	3.88104e+06	0.812602	0.751923	1.08064	0.920829	1.03107	0.895845	1.10947	0.879641	0.818839	1.16712	0.853319	1.12269	0.947814	1.32614	1.27004	1.14821	1.09816	0.349196	1.18431	0.192189	1.11104	0.430165	1.19821	0.106098
A0A0G2K2J9	MIA SH3 domain ER export factor 2 OS=Rattus norvegicus OX=10116 GN=Mia2 PE=1 SV=1	Mia2	6	4	12	4	4	91	2.88889e+06	3.12046e+06	2.37161e+06	3.30923e+06	2.93608e+06	2.71488e+06	2.7621e+06	2.58363e+06	3.54592e+06	3.64561e+06	3.46995e+06	3.1447e+06	2.20787e+06	2.2417e+06	2.42545e+06	2.06675e+06	0.963936	1.03718	0.800043	1.10319	1.18673	1.09888	1.11678	1.02824	1.18191	1.16527	1.12208	1.00303	0.837059	0.811226	0.910055	0.733099	1.13479	0.130898	0.735961	0.00184405	1.14547	0.1246	0.742882	0.00139895
D3ZC54	Ig-like domain-containing protein OS=Rattus norvegicus OX=10116 PE=1 SV=2	--	9	1	26	1	1	13.1	1.42981e+06	1.57891e+06	1.71607e+06	1.80137e+06	947582	1.05045e+06	860850	863134	1.63991e+06	2.02333e+06	1.96824e+06	2.43843e+06	1.2931e+06	1.68746e+06	1.21965e+06	1.50625e+06
A0A1W2Q6Q2	Serine/threonine-protein kinase DCLK1 OS=Rattus norvegicus OX=10116 GN=Dclk1 PE=1 SV=1	Dclk1	2	1	20	1	1	82	198970	230114	276141	212037	177497	179223	183408	220022	325332	242476	195084	551372	225660	210827	225850	286470
A0A0G2JYJ1	Growth factor receptor-bound protein 10 OS=Rattus norvegicus OX=10116 GN=Grb10 PE=3 SV=1	Grb10	1	1	3	1	1	72.2	170139	173517	698761	494456	179572	147223	106645	475552	137552	141858	840156	104761	151853	201168	103131	149379
D3ZB81	ADP/ATP translocase OS=Rattus norvegicus OX=10116 GN=Slc25a31 PE=3 SV=3	Slc25a31	12	4	325	1	1	35.2	3.2442e+06	3.40669e+06	3.06342e+06	3.52325e+06	2.44897e+06	2.45887e+06	2.47101e+06	2.2993e+06	2.873e+06	2.61649e+06	2.7382e+06	3.07433e+06	6.90899e+06	5.21455e+06	6.17271e+06	6794030
F1M8K0	Alpha-dystroglycan OS=Rattus norvegicus OX=10116 GN=Dag1 PE=1 SV=1	Dag1	9	7	100	7	7	96.6	1.93509e+07	1.63154e+07	1.85237e+07	2.13584e+07	1.45681e+07	1.82957e+07	1.80837e+07	1.9368e+07	2.17438e+07	19247326	1.66259e+07	2.05374e+07	1.82671e+07	2.04305e+07	2.17266e+07	2.50777e+07	0.947803	0.796037	0.91727	1.04519	0.864344	1.08705	1.07329	1.13149	1.06388	0.903083	0.789196	0.961572	1.0166	1.08528	1.19665	1.30576	1.12138	0.217785	1.23847	0.0414507	1.00308	0.981964	1.10782	0.254202
A0A096MK15	Nebulin OS=Rattus norvegicus OX=10116 GN=Neb PE=1 SV=1	Neb	62	365	10723	73	392	771.6	5.92357e+09	5.82871e+09	5.69182e+09	5.76379e+09	5.80761e+09	5.78691e+09	5.66872e+09	5.8094e+09	5.00505e+09	5.06056e+09	5.0459e+09	5.06376e+09	4.39775e+09	4.61665e+09	4.47293e+09	4.66559e+09	1.06139	1.04036	1.03109	1.03183	1.26054	1.25783	1.2308	1.24157	0.895856	0.868619	0.87622	0.867328	0.895337	0.89715	0.901241	0.8887	1.19835	8.53441e-07	1.02121	0.0391859	0.842331	2.60056e-06	0.717817	3.29153e-09
D4AE17	Mitogen-activated protein kinase kinase kinase 20 OS=Rattus norvegicus OX=10116 GN=Map3k20 PE=1 SV=1	Map3k20	32	11	166	11	11	51.3	8.41384e+06	8.48514e+06	7.48193e+06	9.22335e+06	6.82825e+06	5.8463e+06	6.34734e+06	7.34332e+06	1.58768e+07	1.59856e+07	1.4097e+07	1.61881e+07	8.95397e+06	8.83003e+06	7.17969e+06	6.68071e+06	0.82957	0.833367	0.745806	0.908565	0.815521	0.699234	0.758336	0.863572	1.56372	1.50983	1.34701	1.52572	1.00309	0.944209	0.796017	0.700227	0.945545	0.388734	0.579109	0.000756717	1.7925	3.05299e-05	1.09784	0.391342
E9PT22	Uncharacterized protein OS=Rattus norvegicus OX=10116 GN=Inf2 PE=1 SV=3	Inf2	7	6	17	6	6	136.4	5.9708e+06	6.55301e+06	5.86068e+06	4.75178e+06	4.92698e+06	4.63227e+06	3.74631e+06	3.57657e+06	1.3078e+06	3.3956e+06	1047138	712983	3.18621e+06	3.99828e+06	4.24249e+06	5003904	1.4388	1.57299	1.4278	1.14401	1.43818	1.35408	1.09391	1.02797	0.31481	0.783834	0.244542	0.164235	0.872382	1.04493	1.1496	1.28184	0.880102	0.262095	2.88489	0.0114449	0.269973	0.00469692	0.884946	0.329375
F1LXD8	Elastin microfibril interfacer 2 OS=Rattus norvegicus OX=10116 GN=Emilin2 PE=4 SV=3	Emilin2	6	6	29	6	6	117.1	3.42123e+06	3.29156e+06	3.2302e+06	3.22624e+06	2.61664e+06	2.68844e+06	2.59854e+06	2.50291e+06	2.80196e+06	444264	3.06855e+06	1.12347e+06	2.42634e+06	2.82931e+06	979492	2.58999e+06	1.3019	1.24772	1.24273	1.22659	1.20617	1.24102	1.19822	1.13603	1.06512	0.161949	1.13165	0.408673	1.04909	1.16768	0.419136	1.04774	0.952677	0.0736081	1.33109	0.39282	0.551388	0.158498	0.770405	0.215117
A0A0G2JWK2	Methyl-CpG-binding protein 2 OS=Rattus norvegicus OX=10116 GN=Mecp2 PE=1 SV=1	Mecp2	23	9	117	9	9	53	1.1798e+07	1.01672e+07	7.86441e+06	1.00322e+07	8.26656e+06	8.22063e+06	8.31932e+06	9.1212e+06	10655253	8.71122e+06	8.46536e+06	9.68663e+06	9.44551e+06	9.09878e+06	9.54016e+06	9.40091e+06	1.20208	1.03191	0.810107	1.02123	1.02027	1.01604	1.02712	1.10847	1.08449	0.850241	0.835895	0.943442	1.09349	1.00543	1.09304	1.01824	1.02621	0.691627	1.13358	0.0882214	0.913597	0.426765	1.00918	0.77743
D3ZWP4	Smoothelin-like 1 OS=Rattus norvegicus OX=10116 GN=Smtnl1 PE=1 SV=2	Smtnl1	33	13	227	13	13	50.6	6.75836e+07	7.24859e+07	6.88454e+07	7.04633e+07	6.42577e+07	6.16234e+07	6.54965e+07	6.53493e+07	6.69354e+07	6.95765e+07	6.75077e+07	6.92236e+07	6.85191e+07	7.1833e+07	6.33174e+07	7.08531e+07	0.945301	1.00995	0.973546	0.984691	1.08873	1.04558	1.11009	1.09023	0.935242	0.932248	0.915094	0.925555	1.08894	1.08968	0.995885	1.05352	1.10761	0.00154138	1.1402	0.000949575	0.947527	0.0102094	0.975409	0.34377
F1M1D5	Tubulin-specific chaperone D OS=Rattus norvegicus OX=10116 GN=Tbcd PE=1 SV=3	Tbcd	3	3	7	3	3	133.5	704402	493910	796720	532026	714250	489947	446083	502831	752908	692953	645916	607711	181953	640337	782466	153400	1.16865	0.816264	1.33636	0.88187	1.43543	0.986042	0.89679	0.995023	1.2478	1.10131	1.03854	0.963786	0.342995	1.15218	1.45978	0.27055	1.0262	0.857922	0.74125	0.289984	1.03528	0.71321	0.747807	0.308508
F1MAK9	Sphingomyelin phosphodiesterase 4 OS=Rattus norvegicus OX=10116 GN=Smpd4 PE=1 SV=3	Smpd4	2	1	7	1	1	93.3
A0A0G2K872	Cell adhesion molecule 3 OS=Rattus norvegicus OX=10116 GN=Cadm3 PE=1 SV=1	Cadm3	4	1	17	1	1	46.6	812616	799548	844570	743455	808884	603863	671396	688474	774088	704744	639834	644453	709694	806338	794044	779454
A0A0G2K9W1	Ig-like domain-containing protein OS=Rattus norvegicus OX=10116 PE=4 SV=1	--	10	1	3	1	1	14.7					499692				1.80658e+06	1.69332e+06	1.73773e+06	1784957	1.44272e+06			1.29115e+06
A0A0G2JUU7	Gamma-tubulin complex component OS=Rattus norvegicus OX=10116 GN=Tubgcp3 PE=1 SV=1	Tubgcp3	3	1	3	1	1	103			121566	129280	104250	127225		128131	155450	138436	135506		140530	232107	158593	160656
A0A0H2UHZ4	Zinc finger Ran-binding domain-containing protein 2 OS=Rattus norvegicus OX=10116 GN=Zranb2 PE=1 SV=1	Zranb2	3	1	6	1	1	37.8			53061.4	82787.4		198250			291655	336676	291022	304039
D3ZUV9	CCR4-NOT transcription complex, subunit 3 OS=Rattus norvegicus OX=10116 GN=Cnot3 PE=1 SV=2	Cnot3	3	1	13	1	1	81.8	273716		240625	238299		175739			326961		450298	313808	324519	348022	230425	324754
A0A0G2K080	Lysophospholipase D GDPD1 OS=Rattus norvegicus OX=10116 GN=Gdpd1 PE=1 SV=1	Gdpd1	16	4	24	4	4	29.3	739682	882032	1.08151e+06	1.11058e+06	1.08525e+06	826053	802745	879326	1.37087e+06	1.01205e+06	1.09468e+06	1.43506e+06	500053	490385	421414	489972	0.788499	0.93661	1.16558	1.1828	1.40137	1.06819	1.03692	1.11803	1.4598	1.03347	1.1309	1.46233	0.605671	0.566944	0.505152	0.555245	1.13527	0.30338	0.439008	0.00104032	1.24868	0.13897	0.482866	8.88897e-05
A0A0G2JW97	Scaffold attachment factor B1 OS=Rattus norvegicus OX=10116 GN=Safb PE=1 SV=1	Safb	13	5	34	5	5	94.6	6.51245e+06	8.21515e+06	5.65314e+06	6.62746e+06	5.07927e+06	5.625e+06	5.57473e+06	6.50119e+06	9.41506e+06	9.0764e+06	9.19443e+06	9.86283e+06	8.65876e+06	7.28602e+06	7.45831e+06	1.06349e+07	0.813431	1.02214	0.713871	0.82705	0.768502	0.852279	0.843745	0.968539	1.17473	1.086	1.11297	1.1776	1.22884	0.986992	1.04755	1.41211	1.01675	0.814426	1.02729	0.844719	1.34794	0.00727164	1.3619	0.018049
F1M3U4	Gp_dh_N domain-containing protein OS=Rattus norvegicus OX=10116 PE=1 SV=2	--	8	1	12	1	1	13
M0RDG7	Cytokine receptor-like factor 3 OS=Rattus norvegicus OX=10116 GN=Crlf3 PE=1 SV=2	Crlf3	4	1	9	1	1	44.2	149771	164602	116705	119420	153012	146888	152540	168561	213967	220986		223375	243517	246155	170181	211611
A0A0G2K6A2	Tyrosine-protein phosphatase non-receptor type 9 OS=Rattus norvegicus OX=10116 GN=Ptpn9 PE=1 SV=1	Ptpn9	5	2	6	2	2	61.9	285246	295990	338686	308931	270867	283761	370180	254938	517803	481259	562626	692821	299304	477720	374937	415783	0.694031	0.717388	0.833123	0.75098	0.79833	0.837519	1.0914	0.739845	1.25853	1.1217	1.32667	1.61138	0.827439	1.2606	1.02583	1.07543	1.15742	0.191299	0.787717	0.0812195	1.77541	0.000560224	1.20831	0.169405
A0A0G2JUA5	AHNAK nucleoprotein OS=Rattus norvegicus OX=10116 GN=Ahnak PE=1 SV=1	Ahnak	64	163	3604	163	163	580.8	1.13931e+09	1.14594e+09	1.16287e+09	1.18689e+09	9.29598e+08	9.27458e+08	9.23208e+08	9.49784e+08	1.10966e+09	1.18973e+09	1.15781e+09	1.12991e+09	1.10988e+09	1106022006	1092953764	1.13006e+09	0.993168	0.995081	1.02486	1.03371	0.981616	0.980746	0.975191	0.987534	0.966296	0.993501	0.978136	0.941547	1.09931	1.04566	1.07137	1.04722	0.969919	0.0544616	1.099	0.00117433	0.958649	0.0323315	1.08623	0.000473857
F1LYU4	Ig-like domain-containing protein OS=Rattus norvegicus OX=10116 PE=4 SV=3	--	29	2	23	1	1	13.4
M0RAR2	ITI_HC_C domain-containing protein OS=Rattus norvegicus OX=10116 PE=4 SV=2	--	3	2	49	2	2	52.1	1.94619e+06	2.10901e+06	2.26871e+06	1.96075e+06	1.75352e+06	1.71565e+06	1.82536e+06	1.66074e+06	1.83227e+06	2.13703e+06	2.15821e+06	2133734	2.47874e+06	2.29284e+06	2292218	2.71703e+06	0.886509	0.956961	1.04479	0.892333	0.967553	0.948001	1.00753	0.90229	0.83373	0.932496	0.952741	0.929087	1.2829	1.13271	1.17411	1.31567	1.01184	0.777168	1.34466	0.000711888	0.964943	0.501314	1.28233	0.00109924
E9PT82	Striatin-3 OS=Rattus norvegicus OX=10116 GN=Strn3 PE=1 SV=1	Strn3	9	6	56	5	6	77.6	2.96368e+06	3.07437e+06	3.78604e+06	3.05337e+06	2.27633e+06	2.42492e+06	2.33429e+06	3.14558e+06	4.81151e+06	5934202	4424474	5.8077e+06	1.8412e+06	2.08629e+06	2.55129e+06	2.87654e+06	0.841519	0.869575	1.08685	0.866203	0.78295	0.83524	0.803152	1.06532	1.36475	1.61411	1.21752	1.57636	0.594016	0.642469	0.814608	0.868279	0.951561	0.593522	0.505717	0.000882739	1.57547	0.00218774	0.837298	0.165978
D3ZKR8	Protein kish OS=Rattus norvegicus OX=10116 GN=Tmem167a PE=3 SV=2	Tmem167a	25	2	41	2	2	7.9	2.23201e+06	1.84841e+06	2096927	2.11813e+06	2.43594e+06	1.98654e+06	2.19686e+06	2.25161e+06	3.21645e+06	3.01146e+06	2.47489e+06	2.42878e+06	2.26107e+06	2.23424e+06	1.89118e+06	1.98173e+06	0.922859	0.761304	0.876549	0.874985	1.22004	0.99637	1.10066	1.1104	1.32848	1.19277	0.991699	0.959948	1.06223	1.00188	0.879287	0.871047	1.28867	0.00488601	0.85279	0.142896	1.30189	0.0258033	0.861542	0.0578383
D3ZDI5	Rho GTPase-activating protein 12 OS=Rattus norvegicus OX=10116 GN=Arhgap12 PE=1 SV=3	Arhgap12	5	1	4	1	1	56.5	156084	167696	145972	154579	118246		90014.5	108402	86728.5	149069	142315	174729	67096.6	88712	93198.1	103998
F1M609	Acyl-coenzyme A oxidase OS=Rattus norvegicus OX=10116 GN=Acox1 PE=1 SV=3	Acox1	3	1	8	1	1	66	199841		227865	277377			175573		178523		283514	287014	349195	239881	205957
A0A0G2KAB9	Autophagy protein 5 OS=Rattus norvegicus OX=10116 GN=Atg5 PE=1 SV=1	Atg5	8	1	17	1	1	28.7	368763	418073	342190	433744	212121	273375	271063	324344	306794	354942	489767	553501	301639	372063	273347	320327
G3V6I5	DnaJ heat shock protein family (Hsp40) member A3 OS=Rattus norvegicus OX=10116 GN=Dnaja3 PE=1 SV=2	Dnaja3	13	5	36	5	5	46.7	3.67463e+06	3.68995e+06	4003180	4.25169e+06	3.56838e+06	4.04891e+06	3.79489e+06	2.87307e+06	3.74095e+06	2.57471e+06	3.42184e+06	3.72569e+06	2.42144e+06	3.90745e+06	3.53265e+06	4.04907e+06	0.972587	0.972868	1.07121	1.1243	1.14407	1.29998	1.2171	0.907002	0.98909	0.652804	0.877722	0.94263	0.728205	1.12164	1.05141	1.13927	1.10316	0.330777	1.16703	0.323487	0.836096	0.107007	0.884502	0.362282
F1LR92	Serine protease inhibitor A3M OS=Rattus norvegicus OX=10116 GN=Serpina3m PE=1 SV=3	Serpina3m	11	4	38	3	3	46.8	1590239	1.9186e+06	2.02235e+06	2.30433e+06	1.8091e+06	1.78153e+06	1.5164e+06	1.5204e+06	1.45442e+06	1.40895e+06	1.5745e+06	1.01796e+06	2.13611e+06	2032628	1.78117e+06	1.64144e+06	0.876347	1.05321	1.12674	1.26872	1.20766	1.19094	1.0126	0.999353	0.800651	0.743789	0.840891	0.536247	1.33752	1.21484	1.10376	0.961606	1.01978	0.799943	1.58056	0.00931084	0.675507	0.0205364	1.04697	0.642596
A0A0G2JZZ4	Selenoprotein M OS=Rattus norvegicus OX=10116 GN=Selenom PE=1 SV=1	Selenom	19	2	15	2	2	16.2	364469	415964			434029		329870	302429		551356	499952	350493	265783	311493	382190	573948	0.866604	0.985224			1.2501		0.950417	0.857691		1.25583	1.15205	0.796632	0.718046	0.803258	1.02187	1.45074	1.10097	0.615647	0.934755	0.707986	1.15364	0.54652	0.979474	0.834744
D3ZE00	Ig-like domain-containing protein OS=Rattus norvegicus OX=10116 PE=1 SV=3	--	65	4	55	3	3	10.8	6.47248e+06	485712	5.75791e+06	438028	5.09303e+06	5.56584e+06	5.55487e+06	5.90646e+06	696496	6.99372e+06	561590	5.20496e+06	6.06802e+06	4.69347e+06	4.64779e+06	5010721	1.41899	0.106073	1.27622	0.0959439	1.35254	1.4802	1.47568	1.54448	0.152533	1.46877	0.119319	1.0908	1.51154	1.11596	1.14581	1.16779	2.02018	0.162829	1.74509	0.193362	0.977289	0.911728	0.844212	0.059295
A0A0H2UHZ6	60 kDa poly(U)-binding-splicing factor OS=Rattus norvegicus OX=10116 GN=Puf60 PE=1 SV=1	Puf60	15	7	62	7	7	60.1	4.25464e+06	3.82277e+06	4.19081e+06	3.6283e+06	2.43364e+06	1.60992e+06	1.96621e+06	2.45806e+06	3.44356e+06	2.60415e+06	4.00313e+06	3.70713e+06	2.20668e+06	2.81482e+06	2.72234e+06	2.539e+06	1.33253	1.19264	1.32698	1.13534	0.92329	0.611647	0.7462	0.918236	1.07736	0.781304	1.21506	1.10987	0.785269	0.956118	0.958772	0.845348	0.641478	0.00508742	0.847479	0.199131	0.838816	0.12353	1.10819	0.341951
E9PTU4	Myosin-11 OS=Rattus norvegicus OX=10116 GN=Myh11 PE=1 SV=2	Myh11	41	75	1710	54	59	227.2	1.498e+08	1.53374e+08	1.48968e+08	1.38366e+08	1.12153e+08	1.14214e+08	1.07146e+08	1.08069e+08	1.71684e+08	1.62787e+08	1.58733e+08	1.67789e+08	1.63447e+08	1.42744e+08	1.40913e+08	1.47801e+08	0.99258	1.01233	0.997924	0.915989	0.900185	0.918021	0.860276	0.854084	1.13637	1.03327	1.0193	1.06276	1.23054	1.02578	1.04993	1.04109	0.901434	0.0110259	1.02249	0.692462	1.08494	0.0490239	1.23065	0.0043006
D3ZRX9	Calponin (Fragment) OS=Rattus norvegicus OX=10116 GN=Cnn2 PE=1 SV=3	Cnn2	25	4	79	3	3	24.1	1.63086e+06	1.3381e+06	1.83361e+06	1.25162e+06	1.05871e+06	1.31691e+06	1.05567e+06	1457691	2.10265e+06	2.47592e+06	2.59874e+06	2.30618e+06	1.88482e+06	1.2209e+06	1.52159e+06	1.65742e+06	0.925609	0.756512	1.05213	0.709723	0.727867	0.906668	0.72602	0.986785	1.19211	1.34613	1.42941	1.25119	1.21547	0.751512	0.971105	1	0.97194	0.840317	0.754592	0.0330309	1.51535	0.0119278	1.17648	0.257615
F1M9R4	ABI family member 3-binding protein OS=Rattus norvegicus OX=10116 GN=Abi3bp PE=1 SV=3	Abi3bp	33	23	449	23	23	115	1.09045e+08	1.11919e+08	1.12035e+08	1.09262e+08	7.97161e+07	8.49121e+07	8.28807e+07	8.49295e+07	1.08231e+08	1.0747e+08	1.02863e+08	1.00055e+08	1.11315e+08	1.14785e+08	1.1715e+08	1.12973e+08	1.00218	1.02463	1.041	1.00328	0.887475	0.946662	0.923012	0.930998	0.993649	0.946172	0.916187	0.879028	1.16242	1.14412	1.21072	1.10376	0.905937	0.00095184	1.23721	0.000571444	0.917454	0.0193029	1.25294	7.47241e-05
D4A900	Filamin A-interacting protein 1-like OS=Rattus norvegicus OX=10116 GN=Filip1l PE=1 SV=2	Filip1l	1	1	2	1	1	135.8						390860		434849		479735	479556	423962	349848
A0A0G2K8S9	NAD(P)(+)--arginine ADP-ribosyltransferase OS=Rattus norvegicus OX=10116 GN=Art3 PE=3 SV=1	Art3	23	7	111	7	7	48.2	7.86967e+06	7.58782e+06	7.86201e+06	7.45777e+06	6.36623e+06	6.08995e+06	6.43287e+06	5.93485e+06	6.08494e+06	6.90596e+06	5.72354e+06	5.89951e+06	5.22773e+06	4.62354e+06	5.03349e+06	5.19257e+06	1.18958	1.14255	1.2015	1.1263	1.1657	1.11669	1.17829	1.07003	0.918826	1	0.838467	0.852459	0.897875	0.757983	0.855588	0.834408	0.972271	0.331624	0.926892	0.210869	0.774637	0.000999578	0.738482	0.000345747
A0A0G2KAI8	Developmentally-regulated GTP-binding protein 2 OS=Rattus norvegicus OX=10116 GN=Drg2 PE=1 SV=1	Drg2	8	3	26	3	3	40.5	1.28973e+06	1.56505e+06	1.31273e+06	866901	1.08622e+06	680685	1.12082e+06	770580	1.06863e+06	1.76872e+06	897000	711360	653620	948795	760235		1.18254	1.42942	1.21687	0.794133	1.20643	0.757084	1.24527	0.842715	0.978773	1.55351	0.79706	0.623483	0.680935	0.943484	0.783828		0.876385	0.480446	0.812329	0.541523	0.855042	0.434833	0.792546	0.251925
D4AA35	Acetylserotonin O-methyltransferase-like OS=Rattus norvegicus OX=10116 GN=Asmtl PE=1 SV=2	Asmtl	39	6	46	6	6	24.2	4772905	3.58311e+06	4.79769e+06	4.94088e+06	2.45447e+06	2.54555e+06	2.54446e+06	1737498	4.56032e+06	4.75674e+06	3.99898e+06	5.52518e+06	3.01132e+06	2.03661e+06	2.93219e+06	3.12661e+06	1.26226	0.943941	1.28278	1.30551	0.786303	0.816638	0.815402	0.548072	1.20476	1.20508	1.02494	1.39679	0.904873	0.584146	0.871997	0.879015	0.618714	0.00782818	0.670596	0.0153491	1.00773	0.921842	1.09224	0.5666
A0A0G2K4G5	Fibronectin type III domain-containing protein 1 OS=Rattus norvegicus OX=10116 GN=Fndc1 PE=1 SV=1	Fndc1	15	20	308	20	20	199.5	1.63578e+07	1.73484e+07	1.72612e+07	1.65341e+07	1.71864e+07	1.79e+07	1.6716e+07	1.69086e+07	1.70677e+07	1.86075e+07	1.86661e+07	1.88287e+07	2.2525e+07	2.23085e+07	2.21466e+07	2.5505e+07	0.821515	0.867896	0.876422	0.82962	1.04554	1.0905	1.01726	1.01285	0.856257	0.895196	0.908502	0.903918	1.28534	1.21509	1.2507	1.36167	1.22698	0.000124166	1.43462	1.29196e-05	1.0496	0.0603287	1.22723	0.00045866
F1M0U5	NBAS subunit of NRZ tethering complex OS=Rattus norvegicus OX=10116 GN=Nbas PE=1 SV=2	Nbas	4	7	29	7	7	265.6	358790	674240	1.37624e+06	791166	624597	511661	564616	585912	1.31044e+06	1.15802e+06	940796	1.47711e+06	1.09659e+06	1.37358e+06	990391	704498	0.37413	0.70035	1.45088	0.824247	0.788949	0.647213	0.713421	0.728722	1.36502	1.15675	0.950738	1.47236	1.29924	1.5534	1.1613	0.780942	0.859298	0.887836	0.969669	0.796645	1.47626	0.149106	1.66587	0.0188105
D4A415	Abraxas 2, BRISC complex subunit OS=Rattus norvegicus OX=10116 GN=Abraxas2 PE=1 SV=3	Abraxas2	7	3	15	3	3	47.9	1.35015e+06	470958	1.14734e+06	1.27028e+06	1.22941e+06	419839	1.28066e+06	1.20066e+06	571231	358990	1.77986e+06	2.01502e+06	450251	480578	1.07481e+06	537380	1.30895	0.454822	1.12457	1.23041	1.44379	0.49375	1.50448	1.38839	0.553213	0.333399	1.67228	1.86741	0.495976	0.505303	1.17174	0.553835	1.17279	0.700033	0.616055	0.525609	1.07467	0.861035	0.564518	0.153089
A0A0G2JUC7	Dynactin subunit 2 OS=Rattus norvegicus OX=10116 GN=Dctn2 PE=1 SV=1	Dctn2	24	8	139	8	8	46.2	1.08627e+07	1.12069e+07	1.00237e+07	1.06765e+07	7.91126e+06	7.80179e+06	8270163	9.05508e+06	1.02926e+07	1.13284e+07	1.20303e+07	1.2743e+07	1.02694e+07	9.60697e+06	9.88303e+06	1.14391e+07	1.00784	1.03575	0.940233	0.989666	0.889128	0.878069	0.929773	1.00205	0.95393	1.00684	1.08171	1.13016	1.08259	0.966685	1.0311	1.12823	0.930926	0.0924133	1.00862	0.862892	1.05012	0.310153	1.13776	0.02799
A0A0G2K621	Calcium-independent phospholipase A2-gamma OS=Rattus norvegicus OX=10116 GN=Pnpla8 PE=1 SV=1	Pnpla8	3	1	5	1	1	80.8
M0RC23	Ig-like domain-containing protein OS=Rattus norvegicus OX=10116 PE=1 SV=1	--	36	2	23	2	2	11.2	19240744	21243668	19030378	18209800	13180144	11655135	13707720	13096175	22412198	24947008	24316154	27229640	18233130	20065366	18914170	20150910	0.954396	1.04968	0.95435	0.902444	0.791943	0.701305	0.823916	0.774816	1.11053	1.1854	1.16892	1.29112	1.02762	1.07945	1.055	1.06257	0.800852	0.00305316	0.88828	0.0119502	1.23184	0.00330102	1.36632	0.00012251
A0A0G2JZH3	Thrombospondin 3 OS=Rattus norvegicus OX=10116 GN=Thbs3 PE=3 SV=1	Thbs3	17	13	220	11	11	104.1	1.07206e+07	9.99827e+06	1.10006e+07	9.91642e+06	7.2286e+06	7.57016e+06	8.71541e+06	6.64989e+06	7.57521e+06	6.60027e+06	8.22634e+06	4.57731e+06	8.34637e+06	1.13026e+07	1.19312e+07	1.23637e+07	1.13876	1.05793	1.18136	1.05239	0.930108	0.975439	1.12179	0.842508	0.803796	0.671605	0.846841	0.464775	1.00734	1.30208	1.42513	1.39611	0.873468	0.0788612	1.84091	0.00727055	0.629062	0.0125021	1.3258	0.0314471
A0A0G2JVI4	Fucose kinase OS=Rattus norvegicus OX=10116 GN=Fcsk PE=1 SV=1	Fcsk	2	1	4	1	1	119.5	120438	184561		152451		103768			63271.7				78545.5		72755.3
A0A0G2JW88	Microtubule-associated protein OS=Rattus norvegicus OX=10116 GN=Map4 PE=1 SV=1	Map4	30	46	597	46	46	233.3	6.43733e+07	6.35136e+07	6.4342e+07	6.36324e+07	4.92011e+07	4.96265e+07	5.11019e+07	4.78373e+07	6.87435e+07	7.58279e+07	7.41624e+07	6.98305e+07	4.88672e+07	5.18001e+07	5.15281e+07	5.534e+07	1.02757	1.00993	1.03838	1.01483	0.951368	0.960956	0.98845	0.910795	1.09617	1.15951	1.14729	1.06554	0.886318	0.896778	0.924931	0.939083	0.931761	0.00773909	0.816178	0.000145747	1.09236	0.016655	0.956853	0.0883526
D3Z945	Carnosine synthase 1 OS=Rattus norvegicus OX=10116 GN=Carns1 PE=4 SV=2	Carns1	3	1	5	1	1	102.5	31800.2	65752.4	56009.9	50132.5	90591.4	82777.4		79983.4	144689	149027	94735.5	113518	70988.9	89870.3	82446.9	68336.9
E9PSU8	Ig-like domain-containing protein OS=Rattus norvegicus OX=10116 PE=1 SV=3	--	31	3	27	3	3	15.2	2.239e+06	2.5663e+06	2433751	2.65711e+06	1.34622e+06	1.32365e+06	1.19476e+06	1.39648e+06	2.76743e+06	2.93852e+06	3059062	2.99288e+06	2.13583e+06	1.75799e+06	2.37853e+06	2.43335e+06	0.952918	1.088	1.0472	1.12985	0.694043	0.683373	0.61616	0.708898	1.17657	1.19804	1.26175	1.21762	1.03284	0.811455	1.13833	1.10094	0.640705	8.97274e-05	0.841283	0.0592186	1.15079	0.0113535	1.51105	0.0026665
A0A0G2JVQ1	Creatine kinase OS=Rattus norvegicus OX=10116 GN=Ckmt2 PE=1 SV=1	Ckmt2	27	12	600	3	3	47.2	78639553	87816946	81497106	62480337	85564431	77932324	87689829	79982327	68447840	59696196	72189266	6.11443e+07	27494981	69643668	51307504	47843822	1.08443	1.20631	1.13621	0.860823	1.4293	1.30365	1.46529	1.31554	0.94289	0.788586	0.964757	0.806004	0.430805	1.04158	0.795611	0.701367	1.28593	0.0174725	0.847846	0.31757	0.816796	0.0703134	0.538534	0.0119316
A0A0G2K471	Interferon gamma-induced GTPase OS=Rattus norvegicus OX=10116 GN=Igtp PE=1 SV=1	Igtp	3	2	21	2	2	50.4	271305	278968	446072	409287	270494	258338	219689	289532	696819	496107	382452	438514	931352	1.29313e+06	1.2171e+06	1.22866e+06	0.450606	0.461544	0.749028	0.679166	0.544207	0.520489	0.442139	0.573567	1.15611	0.789324	0.615602	0.696213	1.75759	2.32931	2.27312	2.16934	0.88893	0.533059	2.61858	0.000609901	1.39178	0.134324	4.09986	3.13099e-06
F1MAA7	Laminin subunit gamma 1 OS=Rattus norvegicus OX=10116 GN=Lamc1 PE=1 SV=1	Lamc1	35	44	699	44	44	177.3	1.03636e+08	9.65982e+07	1.05989e+08	1.00224e+08	9.10946e+07	8.88182e+07	9.35771e+07	8.88101e+07	9.58933e+07	9.73712e+07	1.02084e+08	1.07953e+08	9.0025e+07	1.04077e+08	9.92922e+07	9.23525e+07	1.00857	0.936448	1.04282	0.974489	1.07388	1.04853	1.10351	1.03087	0.932231	0.907751	0.962803	1.00426	0.995461	1.09849	1.0866	0.955438	1.07432	0.038954	1.0864	0.088453	0.960812	0.255269	0.97162	0.459383
F7F163	NudC domain-containing protein 1 OS=Rattus norvegicus OX=10116 GN=Nudcd1 PE=1 SV=1	Nudcd1	1	1	16	1	1	66.2	298843	255090	264620	255164	173088	196616	232152	178308	190741	233845	280817	226841	224558	178307	187320	240547
A0A0G2K4H6	Chondroitinsulfatase OS=Rattus norvegicus OX=10116 GN=Galns PE=1 SV=1	Galns	6	3	39	3	3	58.1	848172	1.96628e+06	1269632	1.47123e+06	1.28172e+06	1.50626e+06	1.69022e+06	1.7531e+06	1.94329e+06	1.58102e+06	2.11099e+06	1.32686e+06	1.67047e+06	1.97858e+06	1.02629e+06	1.84236e+06	0.508915	1.17524	0.770181	0.881965	0.931585	1.09634	1.22889	1.25463	1.16476	0.908737	1.22753	0.761038	1.13884	1.28754	0.692454	1.17515	1.35223	0.119969	1.0571	0.801428	1.21754	0.323246	0.9518	0.671123
A0A0G2K8B7	RNA helicase OS=Rattus norvegicus OX=10116 GN=Eif4a2 PE=1 SV=1	Eif4a2	45	16	405	6	6	41.3	2.3249e+07	2.26128e+07	21686982	20120115	1.87646e+07	1.55319e+07	1.83106e+07	1.68843e+07	1.90143e+07	2.14131e+07	2.05714e+07	2.23914e+07	1.77614e+07	1.94431e+07	1.61947e+07	1.84481e+07	1.12824	1.09313	1.06402	0.975522	1.10307	0.914334	1.07674	0.977302	0.921758	0.995449	0.967486	1.03872	0.979355	1.02332	0.883751	0.951715	0.955534	0.415434	0.978265	0.592543	0.920791	0.0865251	0.942695	0.32167
D4A4K6	Nebulin-related-anchoring protein OS=Rattus norvegicus OX=10116 GN=Nrap PE=1 SV=1	Nrap	38	57	637	57	57	196.2	8.70713e+07	8.82062e+07	8.23218e+07	6.00998e+07	43499366	7.79515e+07	7.26921e+07	7.07606e+07	7.36811e+07	7.31866e+07	7.85449e+07	7.65022e+07	4.10391e+07	4.61202e+07	4.35378e+07	4.57759e+07	1.24414	1.25549	1.18922	0.857978	0.752912	1.35115	1.25862	1.20596	1.05169	1.00177	1.08767	1.04493	0.666281	0.714715	0.69955	0.695327	1.0048	0.962365	0.663123	1.69251e-06	0.920655	0.467776	0.607594	0.0121128
D3ZBT9	Protein phosphatase 6, regulatory subunit 3 OS=Rattus norvegicus OX=10116 GN=Ppp6r3 PE=1 SV=2	Ppp6r3	6	4	60	3	4	97.5	2.87432e+06	3.47613e+06	3.29277e+06	3.21826e+06	2.84482e+06	2.72139e+06	3.14502e+06	2.78159e+06	3.63764e+06	3.81238e+06	3.68e+06	4.03967e+06	2.5005e+06	2.54362e+06	2.58951e+06	2.949e+06	0.869655	1.04767	1.00722	0.972837	1.04264	0.998815	1.15304	1.00381	1.09943	1.10496	1.07905	1.16836	0.859611	0.834662	0.881021	0.948513	1.07721	0.199857	0.791545	0.000345148	1.14226	0.0212093	0.839341	0.00671908
F1LP46	ATP-dependent RNA helicase SUPV3L1, mitochondrial OS=Rattus norvegicus OX=10116 GN=Supv3l1 PE=1 SV=2	Supv3l1	5	3	8	3	3	78.9	286744	381729	647478	824812		1.90163e+06			2.21366e+06	253110	1.87567e+06	2.17384e+06	658731	576919	262846	464523	0.282072	0.374059	0.643939	0.810644		2.26921			2.17528	0.238516	1.78816	2.04415	0.736274	0.615501	0.290754	0.485771	4.30037		0.34074	0.187443	2.95924	0.181358	0.234476
M0R919	Prefoldin subunit 3 OS=Rattus norvegicus OX=10116 GN=Vbp1 PE=1 SV=2	Vbp1	12	2	12	2	2	20.9	742553	640874	612362	704041	542219	420961	533312	449376	565177	181394	471164	124473		98352.8	459596	279455	1.54626	1.32937	1.28919	1.46474	1.36772	1.06336	1.3457	1.11612	1.17565	0.361841	0.950848	0.24777		0.22212	1.07619	0.618621	0.869143	0.110515	0.93414	0.920146	0.486025	0.0917452	0.522371	0.0883677
A0A0H2UHU0	40S ribosomal protein S25 OS=Rattus norvegicus OX=10116 GN=Rps25 PE=3 SV=1	Rps25	36	6	151	6	6	13.6	4.10632e+07	4.21365e+07	3.93433e+07	4.10192e+07	3.35208e+07	3.572e+07	3.46109e+07	3.28918e+07	4.03761e+07	4.38481e+07	3.84995e+07	3.86148e+07	3.45752e+07	3.60851e+07	3.55961e+07	3.37729e+07	1.03466	1.0576	1.00224	1.03262	1.02312	1.09179	1.05674	0.988508	1.01627	1.05837	0.94012	0.930075	0.989863	0.986098	1.00857	0.90463	1.00801	0.766189	0.985888	0.741476	0.955832	0.236626	0.934857	0.0814803
D3ZDU2	Regulatory-associated protein of MTOR, complex 1 OS=Rattus norvegicus OX=10116 GN=Rptor PE=1 SV=2	Rptor	1	1	10	1	1	149.4
F1LMP9	Disabled homolog 2 OS=Rattus norvegicus OX=10116 GN=Dab2 PE=1 SV=3	Dab2	4	2	46	2	2	82.2	939511	923614	833635	970410	792509	883689	772665	658148	1.18398e+06	1.36833e+06	1.37638e+06	1.14654e+06	862112	1.01835e+06	1.03837e+06	1.05112e+06	0.900367	0.881712	0.807693	0.929139	0.920002	1.02731	0.897263	0.752295	1.13345	1.25617	1.27832	1.05033	0.938741	1.05843	1.11899	1.07084	1.02215	0.817978	0.887404	0.0934446	1.34083	0.00182565	1.16407	0.0816606
M0RAD5	ATP-dependent Clp protease proteolytic subunit OS=Rattus norvegicus OX=10116 GN=Clpp PE=1 SV=1	Clpp	3	1	18	1	1	29.7	494899	477957	537739	491343	450075	473563	449985	383529	467812	566481	561544	459402		421003	439013	512639
A0A0G2JYK0	Serine protease inhibitor A3N OS=Rattus norvegicus OX=10116 GN=LOC299282 PE=1 SV=1	LOC299282	27	13	296	7	16	67.9	8.56525e+07	8.22204e+07	8.24337e+07	7.75579e+07	5.80672e+07	6.64615e+07	6.5482e+07	6.88638e+07	8.04746e+07	7.48236e+07	7.83532e+07	8.17162e+07	8.03425e+07	8.44535e+07	8.11431e+07	8.2704e+07	1.05506	1.00887	1.02658	0.954489	0.866432	0.993092	0.977393	1.01175	0.990226	0.882907	0.935355	0.962197	1.12447	1.12824	1.12395	1.08298	0.951464	0.260169	1.18271	0.000683292	0.932184	0.0722596	1.15875	0.00637401
F1M7E5	Cadherin-5 OS=Rattus norvegicus OX=10116 GN=Cdh5 PE=1 SV=2	Cdh5	4	2	17	2	2	87.1	278681	313704	320406	324231	182766	208282	200847	245976	249095	356586	833338	314985	232861	235554	212636	859417	0.786848	0.88231	0.914612	0.914632	0.625096	0.713375	0.687163	0.82837	0.702565	0.964468	2.28028	0.850143	0.747041	0.721308	0.675114	2.57956	0.815802	0.0233995	0.984484	0.845752	1.37133	0.466902	1.65487	0.356269
F7EVX2	Translation initiation factor eIF-2B subunit beta OS=Rattus norvegicus OX=10116 GN=Eif2b2 PE=1 SV=1	Eif2b2	14	3	18	3	3	42	932131	158409	499728	762958	602311	191255	313871	646216	215294	1.0704e+06	269913	923695	238326	197011	807372	1.10523e+06	1.58173	0.267765	0.857317	1.29349	1.23806	0.393686	0.645381	1.30791	0.364943	1.73997	0.443876	1.49831	0.459504	0.36257	1.54059	1.99372	0.896194	0.94828	1.07642	0.937551	1.0117	0.964124	1.21515	0.918899
F1LM30	Immunoglobulin heavy constant mu OS=Rattus norvegicus OX=10116 GN=Ighm PE=1 SV=3	Ighm	25	10	119	10	10	52.9	1.27907e+07	1.39348e+07	1.43662e+07	1.49749e+07	1.5254e+07	1.45611e+07	1.45419e+07	1.53486e+07	1.77344e+07	1.40272e+07	1.468e+07	1.67833e+07	1.65777e+07	17716894	1.58829e+07	1.85399e+07	0.782799	0.84952	0.888895	0.915646	1.13085	1.08102	1.07841	1.12039	1.0842	0.822366	0.870693	0.981865	1.15277	1.17595	1.09305	1.2062	1.28334	0.000449644	1.23113	0.0349944	1.09377	0.271096	1.04927	0.0962914
A0A0G2K401	Propanoyl-CoA:carbon dioxide ligase subunit alpha OS=Rattus norvegicus OX=10116 GN=Pcca PE=1 SV=1	Pcca	20	14	241	14	14	79.8	7.12793e+07	7.62149e+07	7.01219e+07	7.24508e+07	1.58232e+08	1.42293e+08	1.55226e+08	1.32029e+08	1.26153e+08	1.28786e+08	1.27072e+08	1.31781e+08	1.10108e+08	8.97978e+07	1.04857e+08	9.79043e+07	0.602245	0.641458	0.598985	0.611591	1.61946	1.4584	1.58922	1.33054	1.06475	1.04236	1.0405	1.06435	1.05704	0.822853	0.996246	0.879364	2.44374	1.50997e-06	0.891631	0.126874	1.71617	6.04588e-08	0.626166	0.000651406
A0A0H2UHV9	Coatomer subunit gamma OS=Rattus norvegicus OX=10116 GN=Copg2 PE=1 SV=1	Copg2	9	6	26	5	5	97.5	2.4976e+06	1.64598e+06	2.20904e+06	2.03181e+06	1.32104e+06	1.86483e+06	1.19928e+06	2.03254e+06	1.84829e+06	1.54635e+06	1.49844e+06	1.41882e+06	6.19788e+06	6.90254e+06	6.30215e+06	5.17054e+06	0.828772	0.544071	0.741088	0.673604	0.531	0.750644	0.48222	0.804448	0.612663	0.49154	0.481876	0.450049	2.33679	2.48409	2.35157	1.82392	0.921356	0.565892	4.41838	4.60067e-06	0.73044	0.0322599	3.50284	0.000116814
A0A0G2JWG6	Golgin B1 OS=Rattus norvegicus OX=10116 GN=Golgb1 PE=1 SV=1	Golgb1	1	2	20	2	2	368.9	389543	103289	448638	151120	124481	116513	186431	105170	625338	600700	542711	733975	497831	635508	569794	562932	0.923615	0.243953	1.07544	0.357985	0.357523	0.335113	0.535628	0.297424	1.48112	1.36437	1.24706	1.66355	1.34116	1.63419	1.51919	1.41889	0.58658	0.382369	1.02733	0.703103	2.21304	0.0726796	3.87591	5.06421e-05
A0A0G2JZ75	Plasmalemma vesicle-associated protein OS=Rattus norvegicus OX=10116 GN=Plvap PE=4 SV=1	Plvap	13	5	39	4	4	50.1	1.65592e+06	1.56025e+06	1.19549e+06	1392809	1.41358e+06	1.26205e+06	1.1197e+06	1.06965e+06	1.77116e+06	1.40006e+06	1.75177e+06	1.6493e+06	1.49069e+06	1.45369e+06	1.67357e+06	1.56576e+06	1.07166	1.00585	0.782201	0.90057	1.10817	0.990783	0.878072	0.825671	1.14502	0.867972	1.0987	1.02032	1.09615	1.02032	1.21792	1.07721	1.01128	0.905263	1.06766	0.372312	1.09886	0.338387	1.16013	0.0879805
D4ACT8	Protocadherin gamma subfamily A, 3 OS=Rattus norvegicus OX=10116 GN=Pcdhga3 PE=4 SV=1	Pcdhga3	1	1	10	1	1	87.3	2.80671e+06	2.61704e+06	2.29353e+06	2.82304e+06	1.44356e+06	1.25661e+06	1.15725e+06	1.49543e+06	3.81192e+06	3.8535e+06	3.91971e+06	3.74722e+06	1.3436e+06	1.77009e+06	1.6255e+06	1.68011e+06
A0A0G2JZV8	Synaptic functional regulator FMR1 OS=Rattus norvegicus OX=10116 GN=Fmr1 PE=1 SV=1	Fmr1	3	2	24	1	1	68.9	157012	174506		179906	189718	154435	168892	181732					246475	301149	313456
A0A0G2K8V5	C-reactive protein OS=Rattus norvegicus OX=10116 GN=Crp PE=1 SV=1	Crp	5	4	55	1	4	116.4	2.35097e+07	2.14872e+07	2.04981e+07	2.19109e+07	1.3242e+07	1.45396e+07	1.41384e+07	1.50087e+07	1.87491e+07	1.98905e+07	1.60155e+07	1.87166e+07	1.72231e+07	1.74729e+07	1.85006e+07	1.63888e+07
A0A0G2KB55	SUMO-conjugating enzyme UBC9-like OS=Rattus norvegicus OX=10116 GN=LOC102553386 PE=3 SV=1	LOC102553386	43	4	36	4	4	17.3	2.70278e+06	1.01739e+06	894024	1.03363e+06	1.07599e+06	595192	2.00979e+06	540519	2.517e+06	3.3578e+06	1.24363e+06	1.16037e+06	636466	895171	783677	1.12256e+06	1.89821	0.711772	0.6348	0.725287	0.915394	0.507077	1.71039	0.452786	1.76586	2.25907	0.846466	0.779023	0.507895	0.681847	0.618913	0.838108	0.903171	0.742382	0.468419	0.0796601	1.42325	0.364914	0.738154	0.610816
A0A0G2JU77	Eukaryotic translation initiation factor 3 subunit K OS=Rattus norvegicus OX=10116 GN=Eif3k PE=1 SV=1	Eif3k	18	3	62	3	3	24.8	5.06485e+06	3.79673e+06	4.80809e+06	3.60773e+06	3.51559e+06	3.38427e+06	2.69051e+06	3.02659e+06	3.85871e+06	4.21511e+06	4.0337e+06	3922325	4.21475e+06	3.62193e+06	3.88743e+06	3.73682e+06	1.25086	0.934054	1.20052	0.890194	1.05174	1.01389	0.805171	0.891546	0.951972	0.997222	0.96545	0.925989	1.18271	0.970131	1.0796	0.981077	0.879952	0.291628	1.09709	0.115907	0.898262	0.346876	1.11992	0.18323
F1LRI7	AP2-associated protein kinase 1 OS=Rattus norvegicus OX=10116 GN=Aak1 PE=1 SV=2	Aak1	2	2	6	2	2	103.8	262425		181846	230044	183206	182428		146513	235971	280502	154688	162786	181192	146002	143532	241775	1.27378		0.892371	1.1156	1.0772	1.07415		0.848231	1.14416	1.30426	0.727663	0.755309	0.999292	0.768588	0.783422	1.24755	0.914016	0.548776	0.966287	0.909205	0.898467	0.536824	0.949849	0.682235
A0A0H2UHW4	PEST proteolytic signal-containing nuclear protein OS=Rattus norvegicus OX=10116 GN=Pcnp PE=1 SV=1	Pcnp	8	1	20	1	1	20.1	949872	1.16807e+06	932423	1.1913e+06		433927		613204	1.25005e+06	1.44649e+06	1.45651e+06	1.22146e+06			871035	993343
E9PU01	DNA helicase OS=Rattus norvegicus OX=10116 GN=Chd4 PE=1 SV=3	Chd4	7	10	57	10	10	218	1.39555e+06	1.61476e+06	1.94087e+06	1.57379e+06	1.4086e+06	1.08484e+06	1.30613e+06	1.54014e+06	1.04293e+06	924669	1.68676e+06	1.94949e+06	1.38416e+06	1.77127e+06	1.44026e+06	2.14359e+06	0.873969	1.00734	1.22885	0.984703	1.06858	0.824135	0.991172	1.15043	0.652446	0.554724	1.02373	1.16706	0.984922	1.20305	1.01426	1.42709	0.985212	0.888042	1.36238	0.150139	0.829809	0.304663	1.14749	0.276255
A0A0G2JUS4	SWI/SNF-related, matrix-associated, actin-dependent regulator of chromatin, subfamily a, member 2 OS=Rattus norvegicus OX=10116 GN=Smarca2 PE=1 SV=1	Smarca2	2	2	24	2	2	170.3	402074	433981	378889	394001	328153	390388	823750	350113	915896	975053	418102	455484	435928	475704	484725	397853	0.756262	0.813121	0.720495	0.74041	0.747668	0.890728	1.87747	0.785456	1.72088	1.75685	0.762135	0.818952	0.931635	0.970397	1.02522	0.795512	1.41944	0.251841	0.735897	0.383632	1.66942	0.15068	0.865494	0.757258
A0A0G2K8R3	LIM domain 7 OS=Rattus norvegicus OX=10116 GN=Lmo7 PE=1 SV=1	Lmo7	10	12	85	12	12	195.6	3.01961e+06	4.00101e+06	3.45182e+06	4.67183e+06	3.26746e+06	3.23074e+06	3.29966e+06	3.50364e+06	3.99568e+06	4.9354e+06	4.85084e+06	3.53661e+06	2.8753e+06	4.65017e+06	3.17444e+06	4.32492e+06	0.753063	0.993959	0.870327	1.16406	0.987092	0.977383	0.99715	1.04219	0.995428	1.17908	1.17241	0.843115	0.814757	1.25776	0.890235	1.14661	1.05882	0.509501	0.980745	0.848556	1.10806	0.418501	1.02636	0.924712
A0A0G2K964	Ubiquitin-conjugating enzyme E2E 3 OS=Rattus norvegicus OX=10116 GN=Ube2e3 PE=1 SV=1	Ube2e3	10	1	2	1	1	20.7		108719						79035.6			214551	158243		127914	75469.2
F1M8V2	Ubiquitination factor E4B OS=Rattus norvegicus OX=10116 GN=Ube4b PE=1 SV=3	Ube4b	3	2	17	2	2	133.2	423646	365649	459857	355479	320486	372154	328029	318882	419421	469836	458092	570788	352374	476306	306316	662947	0.964314	0.829082	1.05826	0.80842	0.883671	1.02759	0.90477	0.86575	0.953683	1.02448	1.01053	1.24196	0.911346	1.17584	0.784047	1.60417	1.00593	0.899821	1.05785	0.892076	1.15589	0.139835	1.21555	0.36064
A0A0G2JU01	Rho guanine nucleotide exchange factor 1 OS=Rattus norvegicus OX=10116 GN=Arhgef1 PE=1 SV=1	Arhgef1	11	6	65	6	6	96.6	1.83186e+06	1.45086e+06	954134	1.75432e+06	1.43648e+06	917020	1.55025e+06	1.14525e+06	1.55312e+06	1.52729e+06	2.20932e+06	2.0465e+06	1.795e+06	1.97155e+06	1.58811e+06	1.28986e+06	1.10993	0.875685	0.584474	1.06199	1.05431	0.674006	1.13819	0.827657	0.94004	0.88647	1.29731	1.18531	1.23575	1.29556	1.08203	0.830814	1.0171	0.894914	1.03133	0.836895	1.18641	0.316353	1.20302	0.264386
D4AD99	Cytoplasmic polyadenylation element-binding protein 3 OS=Rattus norvegicus OX=10116 GN=Cpeb3 PE=1 SV=3	Cpeb3	2	1	20	1	1	83	3.24323e+06	3.49092e+06	3.79413e+06	4.10552e+06	1.75886e+06	2.0724e+06	1.73938e+06	2.25721e+06	3.06372e+06	4.46374e+06	2.87196e+06	6.0125e+06	2.69793e+06	2.52316e+06	2.74471e+06	2.60511e+06
A0A096MKE2	Sorting nexin 12 OS=Rattus norvegicus OX=10116 GN=Snx12 PE=1 SV=1	Snx12	15	3	38	1	1	18.9	794431	846857	637509	628142	593435	627893	580540	551828	952213	943799	1.00209e+06	993665	402439	460604	436035	515109
F1M095	Vitrin OS=Rattus norvegicus OX=10116 GN=Vit PE=4 SV=3	Vit	20	10	141	10	10	67	2.06216e+07	1.36001e+07	1.23031e+07	1.97341e+07	7.28573e+06	7.95119e+06	6.59427e+06	1.48806e+07	1.33742e+07	1.20458e+07	1.65864e+07	1.26576e+07	1.27353e+07	1.51718e+07	1.26191e+07	2.18663e+07	1.42087	0.933451	0.857035	1.35849	0.608093	0.664576	0.550563	1.22292	0.920524	0.795072	1.10756	0.833679	0.997019	1.13374	0.977726	1.60163	0.666577	0.0971743	1.28803	0.126579	0.80021	0.212458	1.54625	0.0702464
A0A0G2K2W5	Myosin light chain 7 OS=Rattus norvegicus OX=10116 GN=Myl7 PE=1 SV=1	Myl7	10	1	1	1	1	19.5						776665
F1MAC0	Interferon gamma-inducible protein 47 OS=Rattus norvegicus OX=10116 GN=Ifi47 PE=1 SV=1	Ifi47	3	1	1	1	1	47.4
A0A0G2JTA1	Serine/threonine-protein phosphatase 2A 56 kDa regulatory subunit OS=Rattus norvegicus OX=10116 GN=Ppp2r5e PE=1 SV=1	Ppp2r5e	4	2	2	2	2	54.7									135912	153890	157814	198899	105091	83898.3		117832									0.944569	1.02562	1.06406	1.32279	0.830746	0.633051		0.871486			0.714639	0.0363901
F1M1R0	Ig kappa chain V-IV region-like OS=Rattus norvegicus OX=10116 GN=LOC690813 PE=1 SV=2	LOC690813	18	2	34	1	2	14.9	2.67408e+06	2.7366e+06	2.86918e+06	3.03749e+06	2.70898e+06	2.98347e+06	2.66313e+06	2.73971e+06	2442302	2.23683e+06	2.2992e+06	2.33649e+06	4.11559e+06	4.49779e+06	4.24732e+06	4.37236e+06
A0A0G2JUB0	Protein FAM3C OS=Rattus norvegicus OX=10116 GN=Fam3c PE=1 SV=1	Fam3c	14	3	5	3	3	24.7	365477	734421	265752	772572	305050	325586	567288		914783	684707	715241	298764	798041	932596	1.06716e+06	865541	0.540356	1.08164	0.397237	1.14121	0.546332	0.58394	1.01633		1.35107	0.96976	1.02484	0.422248	1.34063	1.49541	1.77422	1.36039	0.905611	0.906004	1.5846	0.0839009	1.19221	0.617748	2.08608	0.00815373
D3ZYK9	Nucleophosmin/nucleoplasmin, 3 OS=Rattus norvegicus OX=10116 GN=Npm3 PE=1 SV=1	Npm3	12	1	4	1	1	18.9
A0A0H2UI20	C-terminal-binding protein 1 OS=Rattus norvegicus OX=10116 GN=Ctbp1 PE=1 SV=1	Ctbp1	29	9	100	7	8	46.5	7.51086e+06	7.1883e+06	6.36081e+06	8.71942e+06	6.34872e+06	6.11322e+06	7.36686e+06	7.91567e+06	6.97002e+06	7.46083e+06	7.43402e+06	9.54484e+06	7.98577e+06	6.54322e+06	7.60338e+06	9.70615e+06	0.942821	0.898844	0.807245	1.09354	0.965367	0.930877	1.12055	1.18515	0.874003	0.897154	0.904371	1.14532	1.13899	0.890796	1.07326	1.29522	1.12278	0.22166	1.15112	0.217319	1.02095	0.82523	1.04672	0.681974
A0A0G2JXF0	Ig-like domain-containing protein OS=Rattus norvegicus OX=10116 PE=1 SV=1	--	46	3	78	2	3	11.8	1.44052e+07	1.55068e+07	1.45811e+07	1.74715e+07	8.12153e+06	7.92598e+06	7.79139e+06	8.46659e+06	1.63985e+07	1.5755e+07	1.54e+07	1.6481e+07	1.28911e+07	1.11081e+07	1.09455e+07	1.16597e+07	1.06577	1.14284	1.09066	1.29147	0.727863	0.711346	0.698507	0.747138	1.21196	1.11662	1.1042	1.16559	1.08368	0.891319	0.910624	0.917043	0.628407	5.1224e-05	0.826958	0.00838264	1.00166	0.939577	1.31815	0.00118438
D3ZBL6	Nucleoporin 160 OS=Rattus norvegicus OX=10116 GN=Nup160 PE=1 SV=3	Nup160	1	1	5	1	1	137.8	203455			125328	129171	135039	144538	124603	180297	166751	220173	196231	182833	194007	214383	168091
A0A0G2JVM2	Uncharacterized protein OS=Rattus norvegicus OX=10116 GN=Mia3 PE=1 SV=1	Mia3	3	4	16	4	4	153.4	770818	849712	819956	883734	1.03288e+06	929713	759410	938198	811645	676303	550721	706816	842570	544340	1.45572e+06	1.37334e+06	0.837939	0.920134	0.901165	0.959821	1.36012	1.226	1.00034	1.21647	0.881385	0.704274	0.580197	0.73449	1.04071	0.641767	1.77949	1.58707	1.32712	0.00739029	1.74084	0.093827	0.801409	0.0430204	1.05124	0.94188
D4A8M4	Leucine-rich repeats and calponin homology domain-containing 3 OS=Rattus norvegicus OX=10116 GN=Lrch3 PE=1 SV=2	Lrch3	2	1	17	1	1	85.1	205830	177364	152278	190472	179768	165250	119862	153223	240614	194505	232962	204718	194559	198209	259474	142360
F7EZ89	TBC1 domain family, member 15 OS=Rattus norvegicus OX=10116 GN=Tbc1d15 PE=1 SV=2	Tbc1d15	2	1	6	1	1	78.6				221916								247478
F1LM47	Succinate--CoA ligase [ADP-forming] subunit beta, mitochondrial OS=Rattus norvegicus OX=10116 GN=Sucla2 PE=1 SV=1	Sucla2	50	21	618	21	21	50.3	2.16404e+08	2.53851e+08	2.42282e+08	2.13869e+08	2.2104e+08	2.17835e+08	2.24913e+08	2.25531e+08	1.33123e+08	1.39922e+08	1.85119e+08	1.58779e+08	1.90297e+08	1.98929e+08	1.68938e+08	1.77708e+08	1.03541	1.20989	1.17198	1.02236	1.28111	1.26432	1.30398	1.28707	0.636265	0.641317	0.858381	0.726206	1.03453	1.03227	0.908933	0.903883	1.15696	0.0387443	1.35548	0.00810741	0.644685	0.0016536	0.755308	0.0042853
D3ZXF9	Mitochondrial ribosomal protein L12 OS=Rattus norvegicus OX=10116 GN=Mrpl12 PE=1 SV=1	Mrpl12	4	2	31	2	2	29.4	2.30732e+06	2.01031e+06	1947457	2.34843e+06	2.08128e+06	2.13494e+06	2.04159e+06	1.77125e+06	1.47796e+06	1.30463e+06	1.61694e+06	1.56079e+06	2.07165e+06	1.90227e+06	1993210	1.72721e+06	1.15454	1.00204	0.9852	1.17405	1.26154	1.2959	1.23789	1.05714	0.738762	0.625361	0.784116	0.746566	1.17783	1.03234	1.12154	0.918769	1.12434	0.120912	1.46831	0.00196296	0.67074	0.00102489	0.875942	0.108885
D3ZQR5	Ig-like domain-containing protein OS=Rattus norvegicus OX=10116 PE=1 SV=1	--	23	2	46	2	2	12.8	6.78095e+06	6.64302e+06	6.83052e+06	4.76601e+06	4.28866e+06	3.44834e+06	4.03929e+06	4.4643e+06	6.7622e+06	8.08265e+06	7105802	8.03737e+06	6.82271e+06	5.43049e+06	6.61618e+06	6530543	1.06365	1.03799	1.08322	0.746917	0.814886	0.656148	0.767759	0.835236	1.05959	1.21451	1.0802	1.20515	1.21599	0.923835	1.16701	1.08897	0.781843	0.0602421	0.964107	0.590032	1.15964	0.149952	1.42998	0.0046246
F1LV13	Heterogeneous nuclear ribonucleoprotein M OS=Rattus norvegicus OX=10116 GN=Hnrnpm PE=1 SV=1	Hnrnpm	33	18	205	17	18	73.7	4.1652e+07	3.63445e+07	4.64274e+07	4.67068e+07	4.37491e+07	3.84923e+07	4.66946e+07	4.25856e+07	4.91408e+07	5.40033e+07	5.01593e+07	5.48278e+07	3.83255e+07	4.15676e+07	4.21568e+07	4.13566e+07	0.884155	0.768511	0.996368	0.99056	1.12494	0.991171	1.20107	1.07821	1.04202	1.09813	1.03188	1.11253	0.924368	0.956961	1.00628	0.933243	1.20766	0.0394267	0.891774	0.00512853	1.1772	0.0388878	0.869285	0.0209685
A0A0G2K7M2	UV excision repair protein RAD23 OS=Rattus norvegicus OX=10116 GN=Rad23a PE=1 SV=1	Rad23a	14	6	118	4	4	39.5	5.23096e+06	5.20435e+06	4.81446e+06	5.41264e+06	3.52798e+06	4.16688e+06	3.96894e+06	3.70443e+06	5.57852e+06	5.28129e+06	5.3386e+06	5.61191e+06	4.30586e+06	3.96177e+06	4.39293e+06	4.278e+06	1.06049	1.05101	0.986789	1.09633	0.866395	1.02475	0.975009	0.895761	1.12975	1.02566	1.0489	1.08756	0.991855	0.871083	1.00147	0.92198	0.896843	0.0470691	0.882222	0.0179255	1.02319	0.480474	1.0065	0.892986
D3Z8B2	Nucleoporin 133 OS=Rattus norvegicus OX=10116 GN=Nup133 PE=1 SV=3	Nup133	4	3	16	3	3	128.3	694227	673965	681195	709199	607647	502141	552397	456516	640563	761454	813005	536541	528547	555948	421869	430923	1.1002	1.06396	1.09143	1.12291	1.16651	0.965335	1.0608	0.862924	1.01408	1.15599	1.24867	0.812815	0.951739	0.955544	0.751804	0.725983	0.926245	0.291529	0.799961	0.117478	0.966438	0.638543	0.834673	0.112188
A0A0G2K435	DnaJ heat shock protein family (Hsp40) member C7 OS=Rattus norvegicus OX=10116 GN=Dnajc7 PE=1 SV=1	Dnajc7	2	1	4	1	1	65.5	235621	278198		284800	181548		239219		395875	349676	366298	312094	217833	250852	215832	268421
D4A899	Vacuolar protein sorting 13 homolog A OS=Rattus norvegicus OX=10116 GN=Vps13a PE=1 SV=2	Vps13a	2	3	24	3	3	266.3	529483	518295	379725	468643	315837	323447	352189	450072	388396	449692	438049	462245	267386	447245	274643	288969	1.26325	1.23178	0.915925	1.11709	0.912783	0.936103	1.01818	1.28076	0.925658	1.02776	1.01285	1.05421	0.724837	1.15726	0.736824	0.732902	0.91603	0.432966	0.833686	0.138381	0.887907	0.201378	0.808091	0.154657
A0A0G2JZM2	Protein transport protein SEC23 OS=Rattus norvegicus OX=10116 GN=Sec23a PE=1 SV=1	Sec23a	26	15	239	15	15	84.7	1.95311e+07	1.78057e+07	1.6887e+07	1.90533e+07	1.60007e+07	1.5934e+07	16638594	1.47199e+07	1.91343e+07	1.95977e+07	1.96179e+07	2.21309e+07	1.68485e+07	2.07531e+07	1.97278e+07	1.87094e+07	1.01026	0.917452	0.883101	0.984656	1.00256	0.9998	1.04288	0.908149	0.988682	0.971069	0.983427	1.09427	0.990217	1.16422	1.14747	1.02878	1.04161	0.375614	1.07263	0.206046	1.06376	0.185595	1.09544	0.119693
D3ZUZ9	Peptidyl-prolyl cis-trans isomerase OS=Rattus norvegicus OX=10116 GN=Ppih PE=1 SV=2	Ppih	10	2	33	2	2	18.6	1.48487e+06	1.65996e+06	1.37443e+06	1.52336e+06	1264269	1.18828e+06	1.03218e+06	1.0153e+06	1.85422e+06	2.09207e+06	1.46424e+06	1.75653e+06	1.23673e+06	1.62962e+06	1.48267e+06	1.18706e+06	0.968394	1.0784	0.906226	0.992595	0.998777	0.940077	0.815699	0.789777	1.20798	1.30701	0.925459	1.09506	0.916436	1.15264	1.08733	0.822984	0.898297	0.149883	0.877386	0.266346	1.14951	0.15817	1.12275	0.287569
A0A0G2K896	Similar to RIKEN cDNA 1300017J02 OS=Rattus norvegicus OX=10116 GN=RGD1310507 PE=1 SV=1	RGD1310507	44	23	310	22	22	76.7	2.63042e+07	2.53485e+07	2.45906e+07	2.53979e+07	1.68561e+07	1.95204e+07	1.42513e+07	1.85864e+07	2.73944e+07	3.34899e+07	2.44553e+07	2.25088e+07	3.02829e+07	3.18067e+07	3.11007e+07	3.06965e+07	0.990529	0.950851	0.936191	0.95554	0.768894	0.891689	0.650293	0.834806	1.03049	1.20808	0.89248	0.810243	1.2957	1.299	1.31695	1.22882	0.82066	0.0255935	1.30426	0.0480732	1.02822	0.862282	1.63414	0.000385653
F1LR87	Beta-hexosaminidase OS=Rattus norvegicus OX=10116 GN=Hexb PE=1 SV=3	Hexb	9	5	65	5	5	61.5	2.39801e+06	3.17173e+06	2.92385e+06	3.44632e+06	3.06288e+06	2.37567e+06	3192704	2.92776e+06	4.57596e+06	4.88953e+06	4.61636e+06	3.51122e+06	3.889e+06	3.99619e+06	4.10545e+06	4.12343e+06	0.635499	0.837297	0.78338	0.912489	0.983242	0.763717	1.02526	0.925437	1.21139	1.24128	1.18563	0.889492	1.17103	1.14857	1.22344	1.16166	1.16694	0.171102	1.03907	0.577045	1.42893	0.0174077	1.27235	0.00999405
A0A0G2JZQ1	RNA helicase OS=Rattus norvegicus OX=10116 GN=Ddx19b PE=1 SV=1	Ddx19b	20	10	93	10	10	55.3	9.80005e+06	9.57723e+06	9.4186e+06	8.93946e+06	5.24102e+06	6.56917e+06	9.40687e+06	6.96137e+06	6.62151e+06	6.84006e+06	7.38959e+06	8.5339e+06	5.88319e+06	5.58665e+06	6.8587e+06	8.12738e+06	1.22025	1.1879	1.18566	1.11209	0.790502	0.992233	1.41931	1.03386	0.8236	0.815868	0.891711	1.01575	0.832335	0.75443	0.960327	1.07579	0.900127	0.338908	1.02141	0.869595	0.753721	0.00189759	0.85528	0.356672
F1LRM5	BAG family molecular chaperone regulator 1 OS=Rattus norvegicus OX=10116 GN=Bag1 PE=1 SV=1	Bag1	3	1	7	1	1	40.1	576856	554023	501902			579808				685962						501221
F1LM55	Cell cycle and apoptosis regulator 2 OS=Rattus norvegicus OX=10116 GN=Ccar2 PE=1 SV=1	Ccar2	11	8	50	8	8	102.7	3221162	2.26101e+06	2.27571e+06	2.47171e+06	2.38456e+06	2.25895e+06	1.86657e+06	1.90586e+06	5.28277e+06	5.23343e+06	5.18267e+06	4.88878e+06	6.45666e+06	6.84827e+06	6.59912e+06	6.91568e+06	0.73931	0.516933	0.528061	0.566788	0.662964	0.628931	0.519122	0.521739	1.2112	1.15064	1.15279	1.07259	1.68379	1.70468	1.70317	1.68736	0.992201	0.976457	1.4778	4.49359e-06	1.9511	0.000221847	2.906	0.000434323
M0RD55	Growth arrest-specific protein 7 OS=Rattus norvegicus OX=10116 GN=Gas7 PE=4 SV=1	Gas7	5	1	14	1	1	47.9	233875	266412	227030	241015	232033	224740	195851	205047	219371	265164	223458	267859	227068	237053	168942	307436
A0A0G2K4U4	Calcium channel voltage-dependent subunit beta 1 OS=Rattus norvegicus OX=10116 GN=Cacnb1 PE=1 SV=1	Cacnb1	14	8	168	8	8	70.3	1.89315e+07	1.89082e+07	2.04269e+07	1.82359e+07	2.19247e+07	1.96378e+07	1.94408e+07	2.27749e+07	1.91764e+07	1.90139e+07	1.78628e+07	1.94006e+07	1.78025e+07	1.97885e+07	1.714e+07	1.69907e+07	0.933487	0.928733	1.01831	0.898376	1.30956	1.17463	1.16158	1.33945	0.944557	0.898121	0.853602	0.914446	0.997397	1.05824	0.950365	0.890617	1.31922	0.000893123	1.07918	0.126746	0.955496	0.234164	0.781635	0.00312509
D4A1A5	Serine/threonine-protein phosphatase 2A 56 kDa regulatory subunit OS=Rattus norvegicus OX=10116 GN=Ppp2r5c PE=1 SV=2	Ppp2r5c	7	4	16	1	1	60.8	923118	670870	659395	726506	674611	525229	668686	641974	789881	859600	667752	844576	414914	348517	308510
D3ZW79	EBF family member 4 OS=Rattus norvegicus OX=10116 GN=Ebf4 PE=3 SV=2	Ebf4	2	1	5	1	1	60.4	236630	234377	198288	163353	170031	182601	159753	111268	255943	135266		253022	200670	190090	187730	198931
D3ZMS7	Ig-like domain-containing protein OS=Rattus norvegicus OX=10116 PE=1 SV=3	--	7	1	9	1	1	12.7	2.20289e+06	2.23704e+06	3796537	2093012	2.54008e+06	3.33139e+06	3567519	3.40421e+06	3.32874e+06	1.76081e+06	1.95328e+06	3.65143e+06	1.39126e+06	3.02569e+06	3.66276e+06	3.45607e+06
F1M5V2	GLI pathogenesis-related 2 OS=Rattus norvegicus OX=10116 GN=Glipr2 PE=1 SV=3	Glipr2	21	2	26	2	2	19	2.01203e+06	2.11457e+06	1.95191e+06	2.04752e+06	1.91219e+06	1.71407e+06	1.64881e+06	1851242	2.40699e+06	2.51739e+06	2.57419e+06	2.59785e+06	1.88984e+06	2.10814e+06	2.21736e+06	2.15557e+06	0.904601	0.947031	0.887228	0.919726	1.04141	0.934836	0.898262	0.992735	1.08103	1.08421	1.12162	1.11649	0.965413	1.02794	1.12103	1.03025	1.05703	0.176997	0.941245	0.102746	1.20357	3.3263e-05	1.07173	0.171731
D3ZGB8	Cartilage intermediate layer protein OS=Rattus norvegicus OX=10116 GN=Cilp PE=4 SV=2	Cilp	10	10	127	10	10	132	1.14811e+07	1.10466e+07	1.16401e+07	1.26208e+07	7.60537e+06	7.88473e+06	6.36346e+06	6.31336e+06	1.13201e+07	1.18569e+07	1.33806e+07	9733467	9.9233e+06	1.09646e+07	8.47122e+06	1.03191e+07	1.0816	1.03665	1.10865	1.1879	0.867902	0.901059	0.72642	0.7094	1.0653	1.07002	1.22163	0.876537	1.06219	1.12027	0.897401	1.03343	0.725918	0.00723802	0.971608	0.77209	0.958934	0.544228	1.28349	0.0171377
D3ZDP2	Mitochondrial ribosomal protein L58 OS=Rattus norvegicus OX=10116 GN=Mrpl58 PE=1 SV=1	Mrpl58	7	1	10	1	1	23.5	418267	650512	600330		466078	359779	595656	585694	524413	427729	430560			383233	514371	386402
A0A0G2K2L8	Peripheral plasma membrane protein CASK OS=Rattus norvegicus OX=10116 GN=LOC100910506 PE=1 SV=1	LOC100910506	7	5	49	5	5	103.1	1.60826e+06	1.89044e+06	2.10913e+06	2.09956e+06	1.32534e+06	1.36395e+06	1.71137e+06	1.37854e+06	1.84548e+06	2.10295e+06	1.68366e+06	2.08888e+06	2.46831e+06	2.14319e+06	1.86426e+06	2.24088e+06	0.814779	0.954038	1.08029	1.06272	0.813351	0.838233	1.0506	0.833008	0.933966	1.02059	0.826652	1.01162	1.42085	1.17758	1.06205	1.20687	0.903719	0.297843	1.2833	0.0188191	0.96958	0.740085	1.37683	0.00932668
F1LTJ5	Uncharacterized protein OS=Rattus norvegicus OX=10116 PE=1 SV=3	--	42	64	1094	64	64	262.9	1.93049e+08	1.88829e+08	1.8712e+08	1.94917e+08	1.74375e+08	1.75552e+08	1.89669e+08	1.7309e+08	2.0763e+08	2.14901e+08	2.16979e+08	2.2971e+08	2.13826e+08	2.31364e+08	2.14676e+08	2.23456e+08	0.906332	0.883094	0.888163	0.914277	0.991674	0.999785	1.07901	0.969253	0.973749	0.96649	0.987233	1.03091	1.14063	1.17804	1.13334	1.11524	1.12469	0.00321837	1.15382	0.000240408	1.10204	0.00110997	1.13059	0.00315254
D4A533	Transmembrane anterior posterior transformation 1 OS=Rattus norvegicus OX=10116 GN=Tapt1 PE=1 SV=3	Tapt1	5	3	28	3	3	69.5	2523214	639269	3.20192e+06	2.89262e+06	1.91181e+06	2.56403e+06	2.77402e+06	2.85799e+06	2.41551e+06	3.24263e+06	2.99855e+06	2.73562e+06	491107	1.84221e+06	1665741	2.06188e+06	1.03896	0.262209	1.33294	1.18999	0.953576	1.28071	1.3841	1.40363	0.993557	1.27903	1.19657	1.07676	0.229766	0.822678	0.771276	0.902536	1.31326	0.31715	0.599714	0.102729	1.18876	0.418902	0.542861	0.0743687
D3ZM27	Ankyrin repeat domain 2 OS=Rattus norvegicus OX=10116 GN=Ankrd2 PE=1 SV=2	Ankrd2	62	17	398	17	17	37.1	8.4131e+07	8.57488e+07	8.18877e+07	8.68893e+07	4.90449e+07	5.05529e+07	4.46994e+07	4.6125e+07	1.28646e+08	1.23043e+08	1.1572e+08	118290899	4.65145e+07	5.00145e+07	5.4417e+07	4.90649e+07	1.04993	1.06599	1.03318	1.08338	0.741423	0.765303	0.675955	0.686577	1.60376	1.47096	1.39958	1.41116	0.659566	0.676936	0.763654	0.650929	0.677914	0.000393553	0.467437	3.98885e-06	1.39055	5.74571e-05	0.958814	0.399655
F8WFK6	Glutathione peroxidase OS=Rattus norvegicus OX=10116 GN=Gpx4 PE=1 SV=2	Gpx4	25	6	67	6	6	29.2	1.45446e+07	1.30472e+07	1.23859e+07	12842617	1.05125e+07	9.3481e+06	1.02799e+07	1.10716e+07	1.22033e+07	1.2968e+07	1.35736e+07	31330136	9.7988e+06	1.13108e+07	1.05228e+07	1.13786e+07	1.06461	0.951314	0.916572	0.939181	0.932095	0.83003	0.911772	0.9666	0.892287	0.909285	0.962865	2.19214	0.814939	0.8979	0.866118	0.885385	0.94029	0.234186	0.698938	0.248814	1.28022	0.471906	0.951613	0.257128
D4AC36	Eukaryotic translation initiation factor 3 subunit F OS=Rattus norvegicus OX=10116 GN=Eif3f PE=1 SV=3	Eif3f	21	5	80	5	5	38	1.10488e+07	1.13122e+07	1.07979e+07	1.05842e+07	8.11679e+06	8.85741e+06	8.38988e+06	8.71161e+06	1.03254e+07	1.10109e+07	1.25525e+07	1.12948e+07	8.63435e+06	9.9678e+06	9446740	9.76547e+06	1.04158	1.06228	1.02912	0.996873	0.926886	1.01289	0.958388	0.979537	0.972348	0.994344	1.1468	1.01783	0.924846	1.01911	1.00142	0.978646	0.938945	0.0328622	0.949821	0.282476	1.00036	0.97168	1.01194	0.691717
E9PTV9	Glyceraldehyde-3-phosphate dehydrogenase OS=Rattus norvegicus OX=10116 PE=1 SV=2	--	27	7	316	1	1	35.8				33038908
A0A0G2JYL4	Procollagen-proline 4-dioxygenase OS=Rattus norvegicus OX=10116 GN=P4ha2 PE=1 SV=1	P4ha2	7	2	34	2	2	60.6		352055	1.37684e+06	1.88863e+06	632366	1.44928e+06	1.43649e+06	1.14758e+06	1.45625e+06	1.91147e+06	1.34565e+06	1.60696e+06	1.56938e+06	1.83648e+06	1.64343e+06	1.91889e+06		0.231058	0.917129	1.24321	0.504693	1.15832	1.14685	0.901822	0.958446	1.20642	0.859223	1.01209	1.17485	1.31227	1.21759	1.344	1.16407	0.544482	1.25087	0.0250285	1.26584	0.358449	1.36023	0.12028
A0A0G2JW41	Ig-like domain-containing protein OS=Rattus norvegicus OX=10116 PE=1 SV=1	--	26	2	59	1	1	13	406853	370372	361495	384972	161758	150417	141284	159273	417229	473896	446128	405735	241770	257240	221801	214876
D3ZIX4	H1.10 linker histone OS=Rattus norvegicus OX=10116 GN=H1fx PE=1 SV=1	H1fx	5	1	18	1	1	20.5	517184	481881	518020	615740	467064	430971	427160		904174	678610	440910	524845	954977	637772	627446	697770
D3Z881	TBC1 domain family, member 4 OS=Rattus norvegicus OX=10116 GN=Tbc1d4 PE=1 SV=3	Tbc1d4	2	2	16	2	2	140.3	466970	463626	530777	484932	234778	266216	213442	250534		682509	315816	273752					1.16344	1.15064	1.33696	1.2071	0.708563	0.804583	0.644384	0.744508		1.62893	0.762556	0.651974					0.597355	0.0001084			0.835287	0.3233
A0A0G2K2U0	L-serine-phosphatidylethanolamine phosphatidyltransferase OS=Rattus norvegicus OX=10116 GN=Ptdss1 PE=1 SV=1	Ptdss1	4	1	5	1	1	55.7	131327	186327	95487.7			140385	161143	103128	125233	84332.5		195891	113023	273252	159526	182479
A0A0G2K1C0	Actin-like protein 3 OS=Rattus norvegicus OX=10116 GN=Actr3 PE=1 SV=1	Actr3	45	13	286	13	13	47.6	2.47529e+07	3.14038e+07	2.84334e+07	31734203	2.64706e+07	2.68834e+07	2.43725e+07	2.67272e+07	4.11052e+07	3.88343e+07	3.75808e+07	3.72066e+07	3.16222e+07	3.08186e+07	3.31509e+07	3.21766e+07	0.74564	0.942331	0.865933	0.955076	0.965903	0.982358	0.889637	0.960293	1.23691	1.12062	1.09711	1.07137	1.08233	1.00684	1.12294	1.03039	1.08242	0.221507	0.937358	0.159952	1.28984	0.00744063	1.11698	0.0153852
D4A9A3	Centromere protein V OS=Rattus norvegicus OX=10116 GN=Cenpv PE=1 SV=3	Cenpv	15	3	42	3	3	27.5	2.09393e+06	2.0951e+06	2.18322e+06	2.20792e+06	1.7348e+06	1.87299e+06	1.95316e+06	1870208	2.29851e+06	2.18458e+06	2.3628e+06	2.2283e+06	1.72883e+06	2.96153e+06	2.60377e+06	2.04359e+06	0.922181	0.919133	0.972086	0.971509	0.925488	1.00063	1.04233	0.982408	1.01121	0.92164	1.00847	0.938096	0.865109	1.41455	1.28948	0.956768	1.04384	0.197441	1.16665	0.33786	1.02497	0.437699	1.14555	0.39873
M0R5W4	Mevalonate kinase OS=Rattus norvegicus OX=10116 GN=Mvk PE=1 SV=1	Mvk	5	1	6	1	1	41.7							185400			196773	288790
A0A0G2K470	Integrin subunit alpha 2 OS=Rattus norvegicus OX=10116 GN=Itga2 PE=3 SV=1	Itga2	4	3	33	3	3	128.8	1.17161e+06	1.17757e+06	1.09731e+06	552407	773376	345670	514464	804047	376236	640301	532431	799236	1.49479e+06	1.21249e+06	1.27342e+06	960829	1.29401	1.29557	1.22529	0.609571	1.0347	0.463128	0.688529	1.05922	0.415103	0.677456	0.569906	0.843822	1.87586	1.45238	1.58156	1.12813	0.733555	0.280132	2.40911	0.00275718	0.566463	0.057521	1.86036	0.0253903
D3ZTB5	S100 calcium-binding protein A13 OS=Rattus norvegicus OX=10116 GN=S100a13 PE=1 SV=2	S100a13	23	2	23	2	2	11.2	1.52282e+06	1.62175e+06	1.36664e+06	1.43391e+06	1.23507e+06	1.33721e+06	1.16796e+06	1.17722e+06	1.29048e+06	1.23616e+06	1.02628e+06	817903	1.20956e+06	1.47206e+06	1.5236e+06	1.35843e+06	1.11008	1.17762	1.00719	1.04432	1.0906	1.18246	1.03168	1.02355	0.939715	0.863214	0.725024	0.569935	1.00184	1.16379	1.24892	1.05268	0.997482	0.961347	1.44202	0.0200592	0.713928	0.0224826	1.0321	0.637654
M0R628	Ig-like domain-containing protein OS=Rattus norvegicus OX=10116 PE=4 SV=2	--	25	2	30	2	2	11.8	3.77006e+06	3.44586e+06	3.65583e+06	1.9555e+06	1.44869e+06	1.47544e+06	1.37741e+06	1208941	4.38937e+06	5.18588e+06	4.44771e+06	3.70447e+06	2.05614e+06	1892458	1.73659e+06	1.86924e+06	1.31031	1.193	1.28459	0.679034	0.609913	0.622055	0.580094	0.501161	1.52393	1.72658	1.49811	1.23075	0.811974	0.713342	0.678704	0.690631	0.517856	0.00853996	0.484106	0.000111162	1.33859	0.113143	1.25135	0.0121039
M0RA24	Complex I-B12 OS=Rattus norvegicus OX=10116 PE=3 SV=2	--	19	2	48	2	2	11	1.64649e+07	29399394	1.4827e+07	1.56636e+07	1.54401e+07	1.55909e+07	1.61467e+07	1.66308e+07	1.49565e+07	1.96418e+07	1.74627e+07	1.7229e+07	1.56872e+07	1.89786e+07	16039262	2.06522e+07	0.888895	1.58106	0.809281	0.844874	1.00974	1.02105	1.0563	1.07091	0.806607	1.01581	0.913665	0.889145	0.962281	1.11123	0.973721	1.18527	1.00822	0.769365	1.16751	0.0684012	0.879032	0.59636	1.01792	0.804104
A0A0G2K394	Low molecular weight cytosolic acid phosphatase OS=Rattus norvegicus OX=10116 GN=Acp1 PE=1 SV=1	Acp1	39	4	52	1	3	18	6.19546e+06	7.0296e+06	7.87688e+06	7.96837e+06	4.83177e+06	4.9195e+06	4.64611e+06	5.96946e+06	6.35165e+06	7.29414e+06	6.72966e+06	7.38135e+06	5.42473e+06	6.52058e+06	5.04554e+06	5.5204e+06
D3ZFA8	40S ribosomal protein S17 OS=Rattus norvegicus OX=10116 GN=LOC100362366 PE=3 SV=1	LOC100362366	41	4	79	4	4	15.5	16909293	1.73597e+07	1.79946e+07	1.73672e+07	1.36941e+07	14699466	1.46477e+07	1.67791e+07	1.87505e+07	1.96714e+07	1.84776e+07	20057467	1.78932e+07	16073333	1.49859e+07	16257308	0.943786	0.965179	1.01541	0.968467	0.925865	0.99525	0.990667	1.11703	1.04544	1.05177	0.999489	1.07015	1.13475	0.972973	0.940565	0.964615	1.03493	0.468543	0.963054	0.407167	1.07039	0.0182559	0.996053	0.941088
M0R9G9	Cysteine protease OS=Rattus norvegicus OX=10116 PE=3 SV=2	--	3	2	8	2	2	46.2	686291	657759	689214	344433	275976	294676	283312	279519	350749	421586	800583	490569	384904	234290	445717	262285	1.50747	1.43921	1.53055	0.75588	0.734309	0.785176	0.754078	0.732317	0.769617	0.887086	1.70424	1.03005	0.960631	0.558137	1.10092	0.61245	0.574396	0.0235707	0.736084	0.258719	0.839079	0.475758	1.07527	0.861321
D4A017	Transmembrane protein 87A OS=Rattus norvegicus OX=10116 GN=Tmem87a PE=1 SV=3	Tmem87a	3	2	4	2	2	61.6	112281	125713	116490	145109	99564.9	114522	135497	108095	144806						152712		0.847852	0.945611	0.889318	1.09476	0.910727	1.04903	1.23981	0.973576	1.0923						1.29672		1.10473	0.302595	1.18715		1.15663		1.24292
A0A0G2JVV1	C-type lectin domain family 2, member G OS=Rattus norvegicus OX=10116 GN=Clec2g PE=1 SV=1	Clec2g	7	2	14	2	2	25	9414874	9165269	9743280	11837868	10397565	7089667	11850304	11898409	14395730	16072433	13358990	12297721	10825842	9728004	11470643	10934183	0.790842	0.766901	0.827435	0.993475	1.05797	0.72241	1.20619	1.1921	1.20795	1.29329	1.08751	0.987459	1.03324	0.886229	1.08348	0.97638	1.23679	0.188565	0.869569	0.110305	1.35445	0.0105769	0.952296	0.812857
M0R7Z0	Eukaryotic translation initiation factor 5B OS=Rattus norvegicus OX=10116 PE=4 SV=1	--	9	8	65	8	8	137.5	1.51856e+08	4.2891e+06	4.21119e+06	4.19539e+06	2.89057e+06	3.05708e+06	2.28263e+06	2.81941e+06	4.82559e+06	4.45815e+06	3.58395e+06	4.41212e+06	3.26193e+06	3.42975e+06	3.0237e+06	3.68619e+06	11.1603	0.313999	0.312897	0.308052	0.257332	0.272542	0.203278	0.247144	0.354269	0.313862	0.255263	0.309964	0.272385	0.273371	0.249885	0.287991	0.0810482	0.250462	0.878603	0.144414	0.101971	0.3486	1.10541	0.185365
D4A1J6	Ankyrin repeat and FYVE domain-containing 1 OS=Rattus norvegicus OX=10116 GN=Ankfy1 PE=1 SV=3	Ankfy1	3	4	31	4	4	128.6	1.41729e+06	1.22774e+06	1.08529e+06	1.07073e+06	426032	1.08927e+06	924629	632797	1.45641e+06	1.30177e+06	1.4027e+06	1.33166e+06	1.29289e+06	1.13834e+06	762801	735751	1.24228	1.07197	0.961737	0.937659	0.452343	1.15818	0.982057	0.661562	1.27521	1.09303	1.19153	1.11576	1.28761	1.08212	0.751843	0.685562	0.772287	0.201899	0.814267	0.210517	1.10962	0.187448	1.16994	0.496422
D3ZLF6	Small nuclear ribonucleoprotein polypeptide A' OS=Rattus norvegicus OX=10116 GN=Snrpa1 PE=1 SV=3	Snrpa1	4	1	15	1	1	25.7	498473			525464	587075		618827	609130	728013	668950	935302	860886	824637	715425	571142	590344
A0A0G2K3A0	Non-specific serine/threonine protein kinase OS=Rattus norvegicus OX=10116 GN=Wnk1 PE=1 SV=1	Wnk1	1	2	7	2	2	229.4	1.26543e+06	1.49177e+06	2.00622e+06	1.61972e+06	1.2707e+06	2.28912e+06	1.53572e+06	1.70522e+06	1.47963e+06	1.4275e+06	801360	1.41918e+06	1.51455e+06	1.49123e+06	961918	769373	0.832338	0.977421	1.33411	1.06441	1.01244	1.82646	1.22401	1.33779	0.972196	0.899449	0.510825	0.892312	1.1319	1.06378	0.71147	0.537967	1.28335	0.177028	1.05201	0.879717	0.778175	0.185874	0.637901	0.0704731
F1LS79	Chondroitin sulfate proteoglycan 4 OS=Rattus norvegicus OX=10116 GN=Cspg4 PE=4 SV=1	Cspg4	14	22	209	22	22	251.9	1.98292e+07	1.9045e+07	1.04435e+07	1.0857e+07	9.70982e+06	8.26345e+06	2.08828e+07	8.98975e+06	2.62816e+07	1.10625e+07	1.11243e+07	1.31438e+07	1.24503e+07	2.5627e+07	1.28616e+07	2.69503e+07	1.2145	1.16196	0.646682	0.664371	0.720395	0.613955	1.54986	0.656731	1.60799	0.649063	0.660309	0.769541	0.866439	1.70231	0.88582	1.75474	0.960251	0.795991	1.41292	0.255017	0.999834	0.907115	1.47117	0.211731
D3ZGM7	Peptidase inhibitor 16 OS=Rattus norvegicus OX=10116 GN=Pi16 PE=1 SV=2	Pi16	8	2	5	2	2	52.1
D3ZU56	Sister chromatid cohesion protein PDS5 homolog B OS=Rattus norvegicus OX=10116 GN=Pds5b PE=1 SV=1	Pds5b	8	7	67	7	7	160.5	2.45739e+06	2.95027e+06	2.37917e+06	2.34605e+06	2.43284e+06	2.29459e+06	2.20714e+06	2.30677e+06	2.69017e+06	2.97793e+06	2.83074e+06	3.21073e+06	2.89169e+06	3.08508e+06	2902766	2.62536e+06	0.874754	1.04615	0.85623	0.834369	1.04904	0.990832	0.952037	0.979409	0.956602	1.01547	0.976552	1.09253	1.16958	1.19104	1.16193	0.993478	1.09963	0.125199	1.11751	0.0759426	1.11897	0.0993017	1.13716	0.0352584
E9PTX9	Solute carrier family 12 member 2 OS=Rattus norvegicus OX=10116 GN=Slc12a2 PE=1 SV=1	Slc12a2	4	4	13	4	4	130.3	607564	1.12546e+06	863513	840301	684132	226972	842075	577106	350726	364182	388528	274233	875744	864244	244257		0.945899	1.74543	1.35917	1.30706	1.29021	0.428655	1.5886	1.07166	0.545455	0.543139	0.586217	0.408123	1.54915	1.45927	0.427619		0.817371	0.401847	2.19949	0.133612	0.388784	0.000782803	1.04619	0.994159
F1M897	Collagen type XXII alpha 1 chain OS=Rattus norvegicus OX=10116 GN=Col22a1 PE=1 SV=3	Col22a1	6	7	59	7	7	159.9	1.546e+06	1.7577e+06	967531	1.57642e+06	819440	1.23676e+06	1.35437e+06	2.05742e+06	1.6065e+06	2.16745e+06	2.72859e+06	2.04338e+06	2.96204e+06	2.65098e+06	2.01787e+06	3.22623e+06	0.762978	0.864105	0.482749	0.777292	0.489878	0.740407	0.809941	1.21108	0.791998	1.02469	1.30504	0.963988	1.66096	1.41892	1.11984	1.69261	1.12614	0.701967	1.44217	0.0391946	1.41515	0.0756761	1.81229	0.023123
D4A4E5	Coiled-coil serine-rich protein 2 OS=Rattus norvegicus OX=10116 GN=Ccser2 PE=3 SV=3	Ccser2	1	1	14	1	1	93.3	329530	331858	276770	275773	252923	326398	250397	309997	423993	281352	304311	234235	274085	336493	275318	302985
F1M8F6	Myosin-8 OS=Rattus norvegicus OX=10116 GN=Myh8 PE=3 SV=3	Myh8	52	101	13325	10	10	166.5	2.37734e+08	2.34197e+08	1.69194e+08	2.39644e+08	1.31697e+08	1.65349e+08	1.32051e+08	1.93293e+08	3.04739e+08	3.40746e+08	2.89406e+08	3.26309e+08	1.31747e+08	1.56166e+08	1.48577e+08	2.09875e+08	1.0567	1.03695	0.760322	1.06423	0.709092	0.891549	0.711233	1.02476	1.35309	1.45088	1.24667	1.38646	0.665371	0.752825	0.742624	0.991696	0.851574	0.22729	0.579816	0.000872006	1.38765	0.00860364	0.944819	0.66968
A0A0G2JWZ2	Amine oxidase OS=Rattus norvegicus OX=10116 PE=3 SV=1	--	15	16	339	16	16	151.6	1.41492e+09	1.50528e+09	1.46734e+09	1.4098e+09	2.14199e+09	2.02846e+09	2.15112e+09	2.15577e+09	2.59318e+09	2.7372e+09	2.84174e+09	2.69482e+09	2.00387e+09	2.15035e+09	2.13474e+09	2.15595e+09	0.638667	0.676826	0.669614	0.635778	1.17119	1.11068	1.17657	1.16062	1.16926	1.18355	1.24311	1.16276	1.02772	1.05268	1.08354	1.03452	1.7624	1.59918e-07	0.882272	0.000634182	1.81568	1.71287e-07	0.908941	0.00168244
D3ZB65	BRCA2 and CDKN1A-interacting protein OS=Rattus norvegicus OX=10116 GN=Bccip PE=1 SV=2	Bccip	2	1	2	1	1	41.7	244168	380213	263689	202346					327753	271980		250566	189260	238264
F1M400	Ankyrin repeat domain 28 OS=Rattus norvegicus OX=10116 GN=Ankrd28 PE=1 SV=2	Ankrd28	2	2	2	2	2	115.9
D4A054	RAN-binding protein 2 OS=Rattus norvegicus OX=10116 GN=Ranbp2 PE=1 SV=2	Ranbp2	3	8	47	8	8	341.2	2.04205e+06	1.89607e+06	2.06278e+06	2.57099e+06	2.27523e+06	2.48776e+06	1.85177e+06	2.13977e+06	3.01869e+06	2.90155e+06	3.08955e+06	2.64977e+06	3.14376e+06	2.27754e+06	2.68397e+06	2.96001e+06	0.772958	0.714929	0.789399	0.972296	1.04323	1.1423	0.849351	0.966062	1.14143	1.05211	1.13336	0.958775	1.35209	0.93498	1.14242	1.19108	1.23122	0.0611512	1.07814	0.455715	1.31884	0.0108538	1.15487	0.203419
D3ZAQ0	FUN14 domain-containing 2 OS=Rattus norvegicus OX=10116 GN=Fundc2 PE=1 SV=1	Fundc2	42	6	109	6	6	16.3	2.02944e+07	2.3338e+07	2.27624e+07	2.20195e+07	2.20577e+07	2.30094e+07	2.3023e+07	2.33551e+07	1.97135e+07	2.17997e+07	2.08773e+07	2.3792e+07	1.80593e+07	1.80627e+07	1.61328e+07	20341093	0.908547	1.04077	1.03025	0.984885	1.19618	1.24956	1.24895	1.2471	0.881604	0.934893	0.90579	1.01817	0.918622	0.877001	0.812152	0.96806	1.24653	0.000508088	0.955989	0.384516	0.943501	0.23371	0.723591	0.000155306
F1LTF8	Laminin subunit alpha 4 OS=Rattus norvegicus OX=10116 GN=Lama4 PE=1 SV=3	Lama4	17	26	323	26	26	196.8	4.09162e+07	4.32564e+07	4.18079e+07	4.0396e+07	3.89438e+07	4.10921e+07	3.82841e+07	4.05197e+07	3.6224e+07	3.48805e+07	3.6273e+07	3.83554e+07	3.66153e+07	4.04922e+07	3.66852e+07	3.77687e+07	0.99645	1.04937	1.02937	0.982892	1.14885	1.21395	1.12977	1.17699	0.881241	0.813734	0.856104	0.892905	1.01318	1.06949	1.00463	0.977797	1.15068	0.000634268	1.18035	0.00100452	0.848673	0.000650269	0.870552	0.00128148
D3ZZW8	Aminopeptidase OS=Rattus norvegicus OX=10116 GN=Lvrn PE=3 SV=3	Lvrn	1	1	3	1	1	110.7									294273	334016	279435	314990	140577	236118		264434
A0A0A0MXX7	Frataxin intermediate form OS=Rattus norvegicus OX=10116 GN=Fxn PE=1 SV=2	Fxn	10	2	17	2	2	23.1	617688	509371	317964	419903	455095	361953	495637	405679	630107	552966	391070	509403	341224	447189	427761	546631	1.2604	1.03536	0.655949	0.856043	1.12488	0.895929	1.2255	0.987344	1.28437	1.08088	0.773351	0.993616	0.79112	0.989638	0.981516	1.18574	1.11185	0.444168	0.955422	0.778843	1.08521	0.610344	0.932531	0.524866
F1LM66	116 kDa U5 small nuclear ribonucleoprotein component OS=Rattus norvegicus OX=10116 GN=Eftud2 PE=1 SV=2	Eftud2	23	14	168	13	13	109.3	5.27766e+06	5.85054e+06	6.45714e+06	5.95009e+06	4.60563e+06	4.808e+06	4.5563e+06	4.33907e+06	7.23859e+06	8.1431e+06	6.82787e+06	7.92943e+06	5.07033e+06	6.72436e+06	5.79075e+06	6.81522e+06	0.830123	0.916675	1.02682	0.935045	0.87752	0.917377	0.868408	0.814039	1.13735	1.22696	1.0408	1.19224	0.906153	1.14709	1.02422	1.13956	0.937628	0.258888	0.917274	0.226883	1.23963	0.00880608	1.21272	0.0205802
A0A0G2JTD0	Phospholipase A and acyltransferase 3 OS=Rattus norvegicus OX=10116 GN=Pla2g16 PE=3 SV=1	Pla2g16	9	1	15	1	1	17.7	237795	236099	262645	213575	214583	148186	194082	252660	248024	215521	191984	206734		197474	220772	204116
D4A5G8	Pyruvate dehydrogenase E1 component subunit alpha OS=Rattus norvegicus OX=10116 GN=Pdha1l1 PE=1 SV=3	Pdha1l1	58	22	577	22	22	43.2	2.21174e+08	2.34573e+08	2.26789e+08	2.1753e+08	2.10346e+08	2.17839e+08	2.1072e+08	2.05935e+08	1.61873e+08	1.67853e+08	1.67706e+08	1.70784e+08	1.72487e+08	188492155	1.93787e+08	1.91556e+08	1.06128	1.12122	1.1002	1.04285	1.22264	1.26799	1.22522	1.17862	0.775908	0.771552	0.779878	0.78336	0.940408	0.980925	1.04563	0.977122	1.13152	0.00144206	1.26791	4.03757e-05	0.719145	0.000180399	0.805826	0.000184662
F1LPV8	Succinate--CoA ligase [GDP-forming] subunit beta, mitochondrial OS=Rattus norvegicus OX=10116 GN=Suclg2 PE=1 SV=2	Suclg2	32	11	157	11	11	46.6	16456486	1.65675e+07	1.57335e+07	1.8708e+07	7.75953e+06	8.80705e+06	1.01739e+07	1.14038e+07	1.09023e+07	1.35342e+07	1.42334e+07	1.31659e+07	8.95744e+06	9361122	1.02104e+07	9.69042e+06	1.27506	1.2787	1.23246	1.4482	0.728275	0.827763	0.95519	1.05388	0.843819	1.00454	1.06877	0.975134	0.788573	0.786625	0.889596	0.798166	0.681089	0.00441205	0.83832	0.0241852	0.743589	0.00282426	0.915248	0.388596
A0A0G2K736	Lysine-specific histone demethylase OS=Rattus norvegicus OX=10116 GN=Kdm1a PE=1 SV=1	Kdm1a	2	1	7	1	1	93.9	149410	207024	143611	144428	136827	150319	147156	182698	190371	239915	144986	273000	159132	103703	166313	165492
A0A0G2K477	Immunoglobulin heavy constant mu OS=Rattus norvegicus OX=10116 GN=Ighm PE=4 SV=1	Ighm	46	13	215	9	11	51.1	2.27446e+07	2.14467e+07	2.1285e+07	1.91828e+07	1.25829e+07	1.32785e+07	1.12641e+07	1.16602e+07	2.52977e+07	2.53412e+07	2.54166e+07	2.50953e+07	1.18794e+07	1.57311e+07	1.62176e+07	1.44111e+07	1.1775	1.10602	1.11407	0.992208	0.789097	0.8339	0.706628	0.720005	1.30829	1.25676	1.27522	1.24192	0.698785	0.883262	0.944119	0.793119	0.694709	0.000462285	0.653121	0.00628095	1.15773	0.00755315	1.08842	0.332551
A0A0G2K1L0	Tenascin C OS=Rattus norvegicus OX=10116 GN=Tnc PE=1 SV=1	Tnc	51	71	1412	71	71	221.6	3.58788e+08	3.57594e+08	3.49541e+08	3.60152e+08	2.63292e+08	2.7587e+08	2.50903e+08	2.61667e+08	2.98522e+08	3.09967e+08	2.81112e+08	3.03006e+08	3.86203e+08	4.05376e+08	3.78563e+08	4.22492e+08	1.03349	1.02607	1.01794	1.03649	0.918701	0.963955	0.875762	0.899013	0.858983	0.85531	0.78475	0.834332	1.26401	1.26641	1.22621	1.29373	0.889024	0.00125402	1.51509	2.12304e-06	0.810254	5.96766e-05	1.38085	8.37078e-06
F1M1V7	Uncharacterized LOC102546864 OS=Rattus norvegicus OX=10116 GN=LOC102546864 PE=4 SV=3	LOC102546864	3	1	8	1	1	35.9	96864.7	136571	158523	200878			135164	154037	166048	227058	214581	150254	267847	186221	239458	203039
F1LMQ3	26S proteasome non-ATPase regulatory subunit 8 OS=Rattus norvegicus OX=10116 GN=Psmd8 PE=1 SV=1	Psmd8	14	5	70	5	5	39.9	1.6685e+07	1.58565e+07	1.60773e+07	1.52104e+07	1.18091e+07	14636933	1.37464e+07	1.31904e+07	1.41949e+07	1.71756e+07	1.77253e+07	1.72473e+07	1.24834e+07	1.3408e+07	1.33864e+07	1.26695e+07	1.07408	1.0168	1.04635	0.978273	0.920863	1.14299	1.07228	1.01278	0.912816	1.05916	1.10583	1.06133	0.913078	0.936101	0.969016	0.867018	1.00812	0.915184	0.890333	0.0552473	1.00574	0.938915	0.888234	0.0647512
A0A1W2Q6H6	ZP domain-containing protein (Fragment) OS=Rattus norvegicus OX=10116 PE=4 SV=1	--	6	1	1	1	1	16.3							264284	189484	346691		326739	388867	253098		234500	241064
A0A0G2K824	Mannose-1-phosphate guanyltransferase alpha OS=Rattus norvegicus OX=10116 GN=Gmppa PE=1 SV=1	Gmppa	12	4	31	4	4	46.6	1.52529e+06	1.5675e+06	1.26047e+06	1.33557e+06	2.16341e+06	892878	724454	889091	1.85086e+06	1.96584e+06	1.92408e+06	1.95585e+06	854772	1.24618e+06	1.21053e+06	843922	1.04111	1.06579	0.86982	0.910788	1.78875	0.739297	0.599192	0.723831	1.26199	1.28538	1.27277	1.27614	0.662917	0.92251	0.929128	0.612356	0.990628	0.684012	0.613566	0.0188035	1.31094	0.0114806	0.811958	0.657465
D4ABY4	Ubiquitin-conjugating enzyme E2, J1 OS=Rattus norvegicus OX=10116 GN=Ube2j1 PE=1 SV=3	Ube2j1	6	1	4	1	1	27.8						146051			239570	386854	196689	222955		209406	186207	145477
Q6P6Q9	Calcium uptake protein 1, mitochondrial OS=Rattus norvegicus OX=10116 GN=Micu1 PE=2 SV=1	Micu1	6	2	14	2	2	54.2	592399	531441	417053	421835	515737	445511	331928	478290	376573	460700	560038	467298	437293	450615	382664	394139	1.23644	1.10493	0.880043	0.879651	1.30393	1.12798	0.839488	1.19069	0.78514	0.921123	1.13282	0.932336	1.03704	1.02003	0.89812	0.874513	1.08803	0.543069	1.01545	0.816558	0.91962	0.50043	0.858277	0.221869
P18422	Proteasome subunit alpha type-3 OS=Rattus norvegicus OX=10116 GN=Psma3 PE=1 SV=3	Psma3	31	8	201	8	8	28.4	2.2713e+07	2.53173e+07	2.39214e+07	2.65725e+07	2.1797e+07	2.05282e+07	2.12892e+07	2.26062e+07	2.07863e+07	2.35209e+07	2.32534e+07	1.8969e+07	1.78605e+07	2.02027e+07	1.87746e+07	1.94901e+07	0.990598	1.09992	1.05479	1.15788	1.15156	1.08607	1.12511	1.17598	0.905607	0.982693	0.982864	0.790837	0.885076	0.955608	0.920774	0.903641	1.05473	0.192916	1.00085	0.938877	0.850999	0.0364288	0.80752	0.000100859
O35550	Rab GTPase-binding effector protein 1 OS=Rattus norvegicus OX=10116 GN=Rabep1 PE=1 SV=1	Rabep1	4	3	5	3	3	99.4	400587	182790	211521	344656	285178	332221	313234	360684	248901	475941	427868	264178	394516	203491	213099	397714	1.20101	0.545909	0.641145	1.03239	1.0357	1.20826	1.13797	1.2898	0.745444	1.36692	1.2432	0.75712	1.34394	0.661669	0.718437	1.26759	1.36582	0.149433	0.970565	0.868648	1.20238	0.452967	0.854423	0.35463
P08932	T-kininogen 2 OS=Rattus norvegicus OX=10116 PE=1 SV=2	--	63	21	554	7	25	47.7	2.612e+08	2.64148e+08	2.59486e+08	2.72573e+08	5.10031e+07	4.4703e+07	5.3341e+07	5.19906e+07	4.33054e+08	4.47412e+08	4.61664e+08	446925217	5.53037e+07	5.92207e+07	5.52413e+07	6.45715e+07	1.2066	1.2155	1.21187	1.258	0.285399	0.2505	0.29858	0.286458	1.99834	1.97987	2.0668	1.97353	0.290274	0.296695	0.286953	0.317094	0.229138	2.37108e-08	0.148533	3.17788e-10	1.63912	3.85389e-08	1.06252	0.20966
Q9R0I8	Phosphatidylinositol 5-phosphate 4-kinase type-2 alpha OS=Rattus norvegicus OX=10116 GN=Pip4k2a PE=1 SV=1	Pip4k2a	6	2	10	1	1	46.2					266528	270270		207428		453453
P16617	Phosphoglycerate kinase 1 OS=Rattus norvegicus OX=10116 GN=Pgk1 PE=1 SV=2	Pgk1	70	22	1083	22	22	44.5	1.3062e+09	1.25072e+09	1.25141e+09	1.21196e+09	1.07938e+09	1.09977e+09	1.0752e+09	1.01277e+09	1.08637e+09	1.14694e+09	1.10455e+09	1.16325e+09	9.1249e+08	9.24737e+08	9.15935e+08	9.74752e+08	1.1305	1.0783	1.095	1.04799	1.13162	1.15464	1.12762	1.04548	0.939239	0.950912	0.926461	0.962397	0.897332	0.868011	0.89142	0.896834	1.02472	0.405423	0.940352	0.00162281	0.868381	0.000214869	0.796884	6.61709e-05
P55159	Serum paraoxonase/arylesterase 1 OS=Rattus norvegicus OX=10116 GN=Pon1 PE=1 SV=3	Pon1	6	2	18	2	2	39.3	1.14603e+06	1.19799e+06	1.24788e+06	2.39607e+06	1.19603e+06	1.07374e+06	1.10395e+06	1.26246e+06	1.16614e+06	1.32824e+06	1.22984e+06	1.0554e+06	1.73385e+06	1.54158e+06	1.60393e+06	1.60958e+06	0.793601	0.826377	0.873637	1.65773	1.00327	0.901965	0.92633	1.04273	0.806671	0.881094	0.825349	0.698624	1.36422	1.15776	1.24897	1.18488	0.933263	0.910499	1.54304	0.000381178	0.773662	0.288918	1.27916	0.00258442
P10111	Peptidyl-prolyl cis-trans isomerase A OS=Rattus norvegicus OX=10116 GN=Ppia PE=1 SV=2	Ppia	65	9	291	9	9	17.9	1.44e+08	1.47739e+08	1.48535e+08	1.45715e+08	1.02451e+08	1.10075e+08	1.08717e+08	1.14829e+08	1.84665e+08	2.01337e+08	1.87685e+08	1.86749e+08	1.41638e+08	1.43079e+08	1.37171e+08	1.4811e+08	0.927982	0.948397	0.967742	0.938186	0.79976	0.860499	0.848956	0.882624	1.18878	1.24291	1.17217	1.15041	1.0371	1	0.994028	1.01466	0.896764	0.00295523	0.850979	0.000146499	1.25698	1.85694e-05	1.1928	0.000249861
P38983	40S ribosomal protein SA OS=Rattus norvegicus OX=10116 GN=Rpsa PE=1 SV=3	Rpsa	53	11	268	11	11	32.8	5.80973e+07	5.65046e+07	5.69167e+07	5.98715e+07	4.54696e+07	4.94402e+07	4.84362e+07	4.82022e+07	5.38825e+07	5.59683e+07	5.45003e+07	5.75144e+07	4.14994e+07	4.70677e+07	4.25605e+07	4.98763e+07	1.06656	1.03331	1.05638	1.09813	1.01115	1.10101	1.07748	1.05546	0.988131	0.984259	0.969637	1.00931	0.865634	0.937124	0.878601	0.973372	0.997818	0.915802	0.924936	0.0588148	0.928769	0.00274057	0.86093	0.0038444
Q63965	Sideroflexin-1 OS=Rattus norvegicus OX=10116 GN=Sfxn1 PE=2 SV=4	Sfxn1	8	2	13	1	1	35.5	130238	214960	183614	165806	122814	68361.5	130468	143120	156614	138011	121094	187497	162121	216512	125033	132006
P24329	Thiosulfate sulfurtransferase OS=Rattus norvegicus OX=10116 GN=Tst PE=1 SV=3	Tst	38	8	144	8	8	33.4	1.85747e+07	2.02669e+07	2.09677e+07	2.1035e+07	2.32065e+07	2.06481e+07	2.19348e+07	2.07222e+07	1.81047e+07	1.81388e+07	2.21473e+07	1.71102e+07	2.10907e+07	1.79031e+07	2.11503e+07	1.98928e+07	0.872106	0.94788	0.995292	0.986727	1.31984	1.17601	1.24793	1.16046	0.849135	0.815821	1.00775	0.767927	1.12513	0.911637	1.11666	0.992888	1.28991	0.000943834	1.2051	0.0505949	0.904951	0.165148	0.845454	0.0268976
P24155	Thimet oligopeptidase OS=Rattus norvegicus OX=10116 GN=Thop1 PE=1 SV=4	Thop1	20	14	159	14	14	78.3	1.51316e+07	1.4121e+07	1.34242e+07	1.44029e+07	9.41596e+06	8.70319e+06	9.42499e+06	9.0474e+06	1.09495e+07	1.44713e+07	1.25388e+07	1.21637e+07	1.0099e+07	1.08072e+07	9.3918e+06	9.58792e+06	1.2489	1.16099	1.12018	1.18768	0.941401	0.871374	0.942617	0.890666	0.902768	1.14417	1.00295	0.959684	0.947076	0.967394	0.871665	0.84125	0.772838	0.000143069	0.90468	0.154971	0.849892	0.0238951	0.994879	0.878057
Q63610	Tropomyosin alpha-3 chain OS=Rattus norvegicus OX=10116 GN=Tpm3 PE=1 SV=2	Tpm3	61	21	948	8	8	29	1.81974e+07	1.87566e+07	2.05543e+07	2.01321e+07	1.6716e+07	1.70049e+07	1.59743e+07	1.6614e+07	2.31737e+07	2.03928e+07	2.55022e+07	2.29221e+07	2.19795e+07	2.316e+07	2.317e+07	2.30515e+07	0.842885	0.865427	0.962531	0.931654	0.937901	0.955468	0.896587	0.917867	1.07224	0.904846	1.14478	1.01492	1.15675	1.16344	1.20682	1.13505	1.02924	0.425129	1.12698	0.0539802	1.14831	0.0595537	1.25736	1.8536e-05
A2RUW1	Toll-interacting protein OS=Rattus norvegicus OX=10116 GN=Tollip PE=1 SV=1	Tollip	8	2	18	2	2	30.3	2.26117e+06	2.42255e+06	2.39576e+06	2.21354e+06	1.87039e+06	1.89938e+06	1.73802e+06	1.81101e+06	2.51171e+06	2.89939e+06	2.55816e+06	2.4596e+06	1.72682e+06	2.27325e+06	2.01369e+06	2.36617e+06	0.967797	1.03286	1.03668	0.946554	0.969724	0.986154	0.901394	0.924525	1.07389	1.18877	1.06111	1.00632	0.839775	1.05522	0.969169	1.0766	0.94927	0.145029	0.910091	0.193848	1.0869	0.0960384	1.04204	0.55976
Q9EQV6	Tripeptidyl-peptidase 1 OS=Rattus norvegicus OX=10116 GN=Tpp1 PE=1 SV=1	Tpp1	7	3	49	3	3	61.3	4.66668e+06	4.89265e+06	5.57032e+06	6.51335e+06	4.15972e+06	3.51879e+06	4.36478e+06	4283573	7.13964e+06	9086168	8.04086e+06	9.08746e+06	4.54356e+06	6.40124e+06	5.26299e+06	7.18342e+06	0.746956	0.780098	0.901405	1.0416	0.806523	0.683223	0.846565	0.817787	1.14157	1.39318	1.2473	1.39043	0.826318	1.11121	0.947276	1.22229	0.908948	0.351691	0.794029	0.0526132	1.49061	0.00399988	1.30215	0.041054
Q9Z2Q1	Protein transport protein Sec31A OS=Rattus norvegicus OX=10116 GN=Sec31a PE=1 SV=2	Sec31a	23	23	340	23	23	135.2	2.49775e+07	2.55052e+07	2.28822e+07	2.51166e+07	1.8936e+07	16479778	1.84208e+07	19337392	2.69531e+07	2.82853e+07	2.89199e+07	2.90046e+07	2.46097e+07	2.61276e+07	2.3829e+07	2.69894e+07	0.980047	0.996887	0.907715	0.984616	0.900024	0.784391	0.875828	0.90499	1.05644	1.06316	1.09971	1.08789	1.09716	1.11185	1.05138	1.12577	0.895579	0.0306576	1.01833	0.347259	1.11318	0.00358968	1.26576	0.000635871
Q6AYR8	Secernin-2 OS=Rattus norvegicus OX=10116 GN=Scrn2 PE=2 SV=1	Scrn2	4	1	11	1	1	46.5				485315	419037		368712								433776
Q6AY30	Saccharopine dehydrogenase-like oxidoreductase OS=Rattus norvegicus OX=10116 GN=Sccpdh PE=1 SV=1	Sccpdh	7	3	29	3	3	47.1	3.30314e+06	2.58894e+06	3.37876e+06	3.4088e+06	1.81058e+06	3.23708e+06	2.7011e+06	3.12104e+06	4.2047e+06	3.74309e+06	3.81701e+06	3.66839e+06	3.14933e+06	3.1805e+06	3.12901e+06	3.01403e+06	0.973198	0.759827	1.00643	1.00342	0.646188	1.15694	0.96433	1.09679	1.23751	1.05644	1.08989	1.03316	1.05428	1.01629	1.03667	0.944017	1.03242	0.926213	0.917197	0.12182	1.18011	0.0746456	1.0484	0.617085
Q1H5H1	Thioredoxin reductase-like selenoprotein T OS=Rattus norvegicus OX=10116 GN=Selenot PE=1 SV=2	Selenot	26	4	29	4	4	22.3	870282	3.20095e+06	3.17144e+06	2.70397e+06	2.10199e+06	2.77196e+06	2.65272e+06	2.92891e+06	2332111	2.7452e+06	2.52291e+06	2.94448e+06	2.19463e+06	2.16827e+06	1.80199e+06	2278772	0.334945	1.22719	1.23402	1.03974	0.979967	1.29415	1.23713	1.34452	0.896606	1.01211	0.941021	1.08328	0.959711	0.905053	0.779872	0.932335	1.26588	0.3228	0.909472	0.175003	1.02532	0.672738	0.736644	0.0119306
Q99M63	WD40 repeat-containing protein SMU1 OS=Rattus norvegicus OX=10116 GN=Smu1 PE=2 SV=1	Smu1	11	4	38	4	4	57.5	5.19744e+06	1.37028e+06	1.20746e+06	1.11797e+06	4.25898e+06	4.37567e+06	4.47404e+06	4.51935e+06	691112	4.38721e+06	5.73376e+06	5.3174e+06	998580	1.73832e+06	1.20405e+06	4.94325e+06	1.52895	0.401544	0.359114	0.328582	1.51767	1.56146	1.59484	1.58573	0.203092	1.23633	1.63466	1.49528	0.333774	0.554601	0.398298	1.54588	2.39084	0.022717	0.6199	0.510199	1.74523	0.416947	0.452506	0.0277383
Q9R063	Peroxiredoxin-5, mitochondrial OS=Rattus norvegicus OX=10116 GN=Prdx5 PE=1 SV=1	Prdx5	39	7	169	7	7	22.2	9.54196e+07	8.89911e+07	8.87742e+07	7.95719e+07	7.60246e+07	6.57717e+07	7.39832e+07	7.43626e+07	7.06399e+07	7.42915e+07	7.70841e+07	6.9068e+07	6.25169e+07	7.11059e+07	6.9068e+07	7.96188e+07	1.18934	1.10493	1.11869	0.990915	1.14786	0.994467	1.11741	1.10553	0.879543	0.887049	0.931144	0.822933	0.885382	0.961216	0.968061	1.05497	0.991235	0.874538	1.09912	0.0771444	0.79945	0.00278505	0.886459	0.0442664
B0BNC9	Quinone oxidoreductase-like protein 2 OS=Rattus norvegicus OX=10116 PE=2 SV=1	--	5	1	11	1	1	37.5	123362	183574	132439	113115	114600	106063	85334.3	88906.3	140478	132526	134146	146399	145975	146568	136214	114497
Q99P75	Ras-related protein Rab-9A OS=Rattus norvegicus OX=10116 GN=Rab9a PE=1 SV=2	Rab9a	13	2	33	2	2	22.9	919573	862582	993095	929313	751460	634047	746622	723102	895332	959781	1.3235e+06	1.32437e+06	692414	660733	702497	717361	1.0076	0.941503	1.10014	1.01736	0.997414	0.842766	0.99132	0.945038	0.979999	1.00743	1.40543	1.38718	0.862051	0.785191	0.865575	0.835599	0.928673	0.18869	0.700501	0.036781	1.17544	0.230947	0.886637	0.0386538
P09812	Glycogen phosphorylase, muscle form OS=Rattus norvegicus OX=10116 GN=Pygm PE=1 SV=5	Pygm	57	51	2300	1	1	97.2
Q71UF4	Histone-binding protein RBBP7 OS=Rattus norvegicus OX=10116 GN=Rbbp7 PE=2 SV=1	Rbbp7	36	10	128	5	10	47.8	9.96976e+06	1.20014e+07	1.13817e+07	1.13697e+07	7.60033e+06	8.05962e+06	8.64934e+06	9.29091e+06	1.28582e+07	1.30978e+07	1.39798e+07	1.11078e+07	9.67288e+06	8.41539e+06	1.08235e+07	1.00025e+07	0.898167	1.07702	1.03665	1.02336	0.829414	0.880784	0.944204	0.998338	1.15716	1.13035	1.22055	0.956573	0.990131	0.82223	1.09647	0.957938	0.905219	0.127957	0.866091	0.117957	1.10642	0.181499	1.0586	0.480625
P36860	Ras-related protein Ral-B OS=Rattus norvegicus OX=10116 GN=Ralb PE=2 SV=1	Ralb	15	3	80	2	3	23.3	4.26797e+06	4.42085e+06	3.94357e+06	3.33159e+06	4.02458e+06	3.88226e+06	3.4048e+06	3.23921e+06	4.47534e+06	5.28295e+06	4.84925e+06	4.15519e+06	4.43327e+06	5.05649e+06	4.2507e+06	5.37189e+06	0.946096	0.976199	0.883806	0.73786	1.08069	1.04395	0.914569	0.856447	0.991013	1.12184	1.04177	0.880491	1.11661	1.21565	1.05958	1.2659	1.09924	0.293241	1.1543	0.0670167	1.13859	0.153899	1.19562	0.0376699
Q5PQN9	39S ribosomal protein L38, mitochondrial OS=Rattus norvegicus OX=10116 GN=Mrpl38 PE=2 SV=2	Mrpl38	14	4	40	4	4	44.8	1.30778e+06	1.22659e+06	1.02171e+06	1.22769e+06	896026	1.00934e+06	1.03629e+06	1.12607e+06	872872	1.10111e+06	891394	1.01475e+06	1.06669e+06	1.19344e+06	1.09754e+06	1.13667e+06	1.15095	1.07533	0.909079	1.07949	0.955235	1.07756	1.10513	1.18205	0.767383	0.928311	0.760284	0.853692	1.06666	1.13912	1.08618	1.06345	1.02494	0.718265	1.31596	0.00144694	0.78524	0.0130311	1.0082	0.828021
P10760	Adenosylhomocysteinase OS=Rattus norvegicus OX=10116 GN=Ahcy PE=1 SV=3	Ahcy	43	16	356	15	16	47.5	8.94598e+07	7.58405e+07	7.55518e+07	8.53598e+07	6.76097e+07	6.3725e+07	6.93517e+07	7.05742e+07	8.59044e+07	9.39203e+07	8.66414e+07	1.01512e+08	6.76544e+07	6.86505e+07	7.16557e+07	7.49021e+07	1.08645	0.917492	0.927642	1.03572	0.994623	0.938805	1.02059	1.02229	1.04217	1.09265	1.01974	1.17847	0.933562	0.904218	0.978568	0.967017	1.00227	0.929091	0.873144	0.0104755	1.09218	0.139806	0.951476	0.113003
P61621	Protein transport protein Sec61 subunit alpha isoform 1 OS=Rattus norvegicus OX=10116 GN=Sec61a1 PE=2 SV=2	Sec61a1	13	5	123	3	5	52.2	3.72173e+07	2.31447e+07	2.14755e+07	2.09883e+07	1.73528e+07	1.54255e+07	1.61859e+07	1.54139e+07	22784560	2.32047e+07	23836629	2.82162e+07	3.23375e+07	2.19829e+07	2.12324e+07	2.34049e+07	1.5492	0.959693	0.903771	0.872866	0.874979	0.778904	0.816411	0.765283	0.947418	0.925292	0.96159	1.12274	1.52944	0.992415	0.993844	1.03568	0.755001	0.114733	1.1502	0.312794	0.923349	0.71694	1.40667	0.024679
Q66X93	Staphylococcal nuclease domain-containing protein 1 OS=Rattus norvegicus OX=10116 GN=Snd1 PE=1 SV=1	Snd1	23	19	351	19	19	101.9	2.71708e+07	3.06852e+07	2.66273e+07	2.86393e+07	2.37471e+07	2.46027e+07	2.6403e+07	2.16975e+07	2.39909e+07	2.42007e+07	2.60635e+07	2.4634e+07	2.47611e+07	2.68213e+07	2.49837e+07	2.79397e+07	0.997453	1.12212	0.988257	1.05042	1.05601	1.09561	1.17451	0.95005	0.879784	0.851054	0.927269	0.864458	1.03282	1.06787	1.03135	1.09036	1.02836	0.636845	1.19867	0.000222105	0.847129	0.0030958	0.987424	0.835737
Q5U211	Sorting nexin-3 OS=Rattus norvegicus OX=10116 GN=Snx3 PE=1 SV=1	Snx3	25	6	65	4	6	18.8	9.427e+06	8.27224e+06	9.08922e+06	8.89891e+06	7.90727e+06	7.98459e+06	7.62184e+06	8.03544e+06	1.05452e+07	1.09317e+07	1.12218e+07	9.67521e+06	8.3921e+06	1.01071e+07	8.95798e+06	8.00942e+06	0.985101	0.86109	0.960256	0.929078	1.00092	1.01214	0.965112	1.00153	1.10078	1.0943	1.13646	0.966467	0.996421	1.14546	1.05263	0.889746	1.06537	0.0829405	0.950267	0.435601	1.15058	0.023122	1.02627	0.698586
P07897	Aggrecan core protein OS=Rattus norvegicus OX=10116 GN=Acan PE=1 SV=2	Acan	10	19	275	19	19	221	7.75805e+07	7.11455e+07	6.25023e+07	77525656	4.93447e+07	6.11524e+07	5.86819e+07	61660205	8.27851e+07	8.39556e+07	8.09678e+07	8.38882e+07	7.81088e+07	8.22e+07	8.30504e+07	78665170	1.00249	0.915788	0.816541	1.00088	0.772389	0.958574	0.918848	0.950345	1.06861	1.03925	1.01397	1.03621	1.14682	1.15199	1.20678	1.08061	0.963716	0.614318	1.10297	0.00811452	1.11305	0.0678812	1.27389	0.00446132
P16290	Phosphoglycerate mutase 2 OS=Rattus norvegicus OX=10116 GN=Pgam2 PE=1 SV=2	Pgam2	76	18	675	14	19	28.7	9.74907e+08	1.03451e+09	1.02586e+09	1.01373e+09	8.78708e+08	8.80145e+08	9.12701e+08	9.00903e+08	8.92845e+08	9.04878e+08	8.67878e+08	9.85675e+08	7.23546e+08	6.70702e+08	6.95148e+08	7.75593e+08	1.04542	1.10504	1.11217	1.08607	1.1414	1.14489	1.18595	1.15226	0.956405	0.929515	0.901921	1.01037	0.881571	0.780015	0.838226	0.884133	1.06342	0.00945517	0.890932	0.0225026	0.873413	0.00277427	0.731743	5.0408e-05
B0BN93	26S proteasome non-ATPase regulatory subunit 13 OS=Rattus norvegicus OX=10116 GN=Psmd13 PE=1 SV=1	Psmd13	40	14	154	14	14	42.8	1.04789e+07	1.16711e+07	1.27206e+07	1.15249e+07	8.47177e+06	1.07094e+07	1.01028e+07	9.8867e+06	1.41109e+07	1.36056e+07	1.34667e+07	1.33837e+07	1.17704e+07	1.12988e+07	1.00308e+07	1.00484e+07	0.86677	0.961655	1.06377	0.952428	0.848846	1.07457	1.0126	0.975408	1.16595	1.07807	1.07952	1.05824	1.10623	1.0136	0.933002	0.883572	1.01738	0.812604	0.898357	0.0858304	1.13972	0.0303678	1.00639	0.930079
P12001	60S ribosomal protein L18 OS=Rattus norvegicus OX=10116 GN=Rpl18 PE=1 SV=2	Rpl18	21	4	106	4	4	21.6	2.13658e+07	2.1932e+07	2.47586e+07	2.55258e+07	2.22791e+07	2.14516e+07	2.00795e+07	20288522	25060894	2.21248e+07	2.1353e+07	1.96709e+07	20401195	21431613	2.14245e+07	1.98161e+07	0.928207	0.949122	1.08744	1.10793	1.17244	1.1305	1.05703	1.05129	1.08758	0.920759	0.899015	0.816899	1.00704	1.00978	1.04663	0.915169	1.08313	0.183167	1.0683	0.328664	0.914443	0.266898	0.901924	0.0383456
P04631	Protein S100-B OS=Rattus norvegicus OX=10116 GN=S100b PE=1 SV=2	S100b	40	3	47	3	3	10.7	2.34344e+07	21962855	24383932	2.0145e+07	3725257	4.14165e+06	2.09661e+07	20610574	2.32691e+07	2.58702e+07	2.3631e+07	29731324	2.30804e+07	2.18017e+07	2.07337e+07	2.26462e+07	1.07614	1.00467	1.13207	0.924254	0.207224	0.230714	1.16666	1.1289	1.06742	1.13804	1.05168	1.30512	1.20427	1.08581	1.07066	1.10553	0.660721	0.228945	0.978961	0.750375	1.10276	0.192181	1.6339	0.193344
Q5RJZ6	Short coiled-coil protein OS=Rattus norvegicus OX=10116 GN=Scoc PE=2 SV=1	Scoc	15	1	15	1	1	13.7	707792	655814	873828	630336	403971	469245	659741	490460	936029		558469	480791	451647	411011		889983
P05545	Serine protease inhibitor A3K OS=Rattus norvegicus OX=10116 GN=Serpina3k PE=1 SV=3	Serpina3k	31	11	243	2	8	46.5	2.56496e+07	2.62766e+07	2.48041e+07	2.55183e+07	1.34922e+07	1.71112e+07	1.87961e+07	1.72794e+07	2.31531e+07	2.54631e+07	2.82701e+07	2.66947e+07	2.09874e+07	2.3716e+07	2.23191e+07	2.47533e+07	1.06745	1.08931	1.04362	1.06103	0.680168	0.863834	0.947858	0.857712	0.96253	1.01512	1.14019	1.06196	0.992406	1.07042	1.04448	1.09511	0.786025	0.0131327	1.00541	0.87802	0.980851	0.587768	1.25461	0.0194524
Q9R0C9	Sigma non-opioid intracellular receptor 1 OS=Rattus norvegicus OX=10116 GN=Sigmar1 PE=1 SV=1	Sigmar1	9	2	20	2	2	25.3	199950	258177	233855	244380	248681	214333		201482	260868	312432	268073	309051	552658	284427	580659	314975	0.633772	0.815169	0.749397	0.7739	0.95482	0.824107		0.761719	0.825984	0.948652	0.823471	0.936401	1.99036	0.977753	2.06962	1.06132	1.13972	0.184543	1.72557	0.0896359	1.18917	0.0391943	1.80044	0.0705994
Q9JHY2	Sideroflexin-3 OS=Rattus norvegicus OX=10116 GN=Sfxn3 PE=2 SV=1	Sfxn3	16	4	67	3	4	35.4	4.91681e+06	4.90201e+06	5.06126e+06	5348225	5.07587e+06	4.65998e+06	4.9624e+06	5.23691e+06	5.1497e+06	5.42564e+06	4.86191e+06	4.45689e+06	5.23848e+06	5.87168e+06	5.07926e+06	4.6189e+06	0.921774	0.915447	0.959296	1.00175	1.15271	1.05976	1.12731	1.17102	0.96441	0.974387	0.883345	0.798715	1.11586	1.19385	1.07078	0.920527	1.18759	0.00127119	1.18784	0.0550932	0.953293	0.359079	0.953495	0.419433
Q6P502	T-complex protein 1 subunit gamma OS=Rattus norvegicus OX=10116 GN=Cct3 PE=1 SV=1	Cct3	32	16	304	16	16	60.6	3.88392e+07	3.63836e+07	3.40082e+07	3.64238e+07	3.15331e+07	3.09105e+07	2.95468e+07	2.68473e+07	3.56703e+07	3.69527e+07	3.39929e+07	3.6386e+07	3.4086e+07	3.58785e+07	3.40187e+07	3.55421e+07	1.0764	1.00445	0.952884	1.00855	1.05861	1.03918	0.99226	0.887465	0.987526	0.981047	0.913009	0.963956	1.07336	1.07841	1.06018	1.04714	0.983979	0.720897	1.10754	0.00166201	0.951329	0.157982	1.07079	0.128717
P62856	40S ribosomal protein S26 OS=Rattus norvegicus OX=10116 GN=Rps26 PE=3 SV=3	Rps26	37	3	34	3	3	13	4.66274e+06	5.25175e+06	5.46936e+06	5.22851e+06	5516984	5.59213e+06	5.88944e+06	6.89628e+06	7.70569e+06	8.10801e+06	7.49391e+06	6.96427e+06	4.9643e+06	6.82871e+06	6.26507e+06	6.54791e+06	0.711256	0.79801	0.84348	0.796839	1.01942	1.03477	1.0886	1.25472	1.17418	1.18478	1.10784	1.0155	0.860415	1.12972	1.07465	1.06181	1.39622	0.00138395	0.920641	0.26437	1.42314	0.000422882	0.938392	0.426111
P60123	RuvB-like 1 OS=Rattus norvegicus OX=10116 GN=Ruvbl1 PE=1 SV=1	Ruvbl1	23	8	116	8	8	50.2	8.08254e+06	7.29869e+06	6.81209e+06	6.31836e+06	6.27598e+06	6.25602e+06	5.74648e+06	5.99678e+06	1.08248e+07	1.09399e+07	8.81588e+06	9.92387e+06	7.69439e+06	7.22733e+06	6.90958e+06	6.96089e+06	1.00368	0.902845	0.85523	0.783902	0.944055	0.942388	0.864693	0.888209	1.34278	1.30137	1.06096	1.17801	1.08565	0.973361	0.964846	0.918907	1.02642	0.619618	0.807425	0.0161155	1.37721	0.00504557	1.08337	0.10561
Q5XFW8	Protein SEC13 homolog OS=Rattus norvegicus OX=10116 GN=Sec13 PE=1 SV=1	Sec13	34	6	68	6	6	35.5	1.58508e+07	2.30434e+07	2.00904e+07	2.33397e+07	1.49515e+07	14781126	1.47174e+07	2.29186e+07	1.73497e+07	1.95328e+07	1.81991e+07	1.76581e+07	1.77433e+07	1.77455e+07	16995469	1.78715e+07	0.820735	1.18855	1.05171	1.20741	0.937787	0.928416	0.923408	1.41543	0.897393	0.968852	0.913242	0.874008	1.04388	0.996523	0.989562	0.98372	0.985154	0.88276	1.09859	0.0103761	0.855939	0.165803	0.954495	0.792316
Q63638	Striated muscle-specific serine/threonine-protein kinase OS=Rattus norvegicus OX=10116 GN=Speg PE=1 SV=2	Speg	29	68	864	68	68	353.9	7.40686e+07	7.71616e+07	7.66551e+07	7.94036e+07	7.60799e+07	6.98606e+07	7.02143e+07	7.28206e+07	6.78622e+07	7.43421e+07	6.87945e+07	7.21261e+07	5.62067e+07	6.26037e+07	5.91044e+07	5.83675e+07	1.00648	1.04446	1.05309	1.078	1.25229	1.15156	1.15613	1.18024	0.921164	0.967709	0.905956	0.936875	0.867806	0.922606	0.903124	0.843138	1.13348	0.00201024	0.947737	0.0703802	0.892321	0.00127545	0.746099	4.40947e-05
B1H267	Sorting nexin-5 OS=Rattus norvegicus OX=10116 GN=Snx5 PE=1 SV=1	Snx5	27	11	133	11	11	46.8	6.67887e+06	7.05585e+06	6.55148e+06	6.94002e+06	5.09139e+06	5.1345e+06	5.37455e+06	5.448e+06	5.47003e+06	6.41916e+06	5.63963e+06	5.6009e+06	5.44452e+06	5.4478e+06	5.17189e+06	6.40218e+06	1.07865	1.13513	1.06972	1.11981	0.996044	1.0059	1.05179	1.04945	0.882479	0.993102	0.882693	0.864674	0.999079	0.95421	0.939253	1.09916	0.931844	0.0127407	1.10178	0.087833	0.822781	0.00130742	0.97283	0.472962
Q56A18	SWI/SNF-related matrix-associated actin-dependent regulator of chromatin subfamily E member 1 OS=Rattus norvegicus OX=10116 GN=Smarce1 PE=1 SV=1	Smarce1	9	3	41	2	2	42.8	564250	693115	645918	639327	622551	530324	582703	470690	616652	193283	620165	317228	555364	629083	559844	632969	0.964016	1.17961	1.11569	1.0913	1.28841	1.0991	1.20634	0.959169	1.05243	0.316335	1.02684	0.518088	1.07809	1.16565	1.07557	1.14962	1.04653	0.603564	1.53377	0.158041	0.66972	0.174262	0.981528	0.850373
Q505J8	Phenylalanine--tRNA ligase alpha subunit OS=Rattus norvegicus OX=10116 GN=Farsa PE=1 SV=1	Farsa	30	9	142	9	9	57.7	1.06039e+07	9.81952e+06	7.5989e+06	7.97472e+06	7.26314e+06	7.10921e+06	7.27841e+06	8.1999e+06	9.45866e+06	1.14073e+07	10493890	1.15258e+07	6.98276e+06	8.88425e+06	7.53095e+06	9.57475e+06	1.13445	1.04647	0.821905	0.852396	0.941259	0.922618	0.94355	1.04634	1.01085	1.16907	1.08802	1.17871	0.848808	1.03083	0.905993	1.08894	0.999625	0.931911	0.871343	0.0825559	1.15341	0.152766	1.0054	0.979653
Q6P7B0	Tryptophan--tRNA ligase, cytoplasmic OS=Rattus norvegicus OX=10116 GN=Wars1 PE=1 SV=2	Wars1	12	5	50	5	5	54.1	3.74825e+06	3.98881e+06	3.73834e+06	3.42944e+06	2.63437e+06	2.61212e+06	3.00557e+06	2.6822e+06	3660247	3.93462e+06	4.50415e+06	4.35838e+06	3.65952e+06	3.20713e+06	2.73366e+06	3.57526e+06	1.02438	1.08591	1.03291	0.936403	0.87212	0.865979	0.995337	0.87432	0.999267	1.03009	1.19297	1.13861	1.13637	0.950595	0.840106	1.03872	0.88434	0.0352121	0.90939	0.246233	1.06896	0.252843	1.09924	0.260753
P04692	Tropomyosin alpha-1 chain OS=Rattus norvegicus OX=10116 GN=Tpm1 PE=1 SV=3	Tpm1	71	31	2272	5	21	32.7	2.83864e+09	2.8867e+09	3.02975e+09	2.95956e+09	2.9635e+09	2.84989e+09	2.88608e+09	2.95744e+09	2.68991e+09	2.77401e+09	2.70293e+09	2.62465e+09	2.51674e+09	2.77907e+09	2.64851e+09	2.7457e+09	0.959453	0.971929	1.03532	0.999421	1.21335	1.16849	1.18204	1.19228	0.908219	0.898178	0.885384	0.848018	0.966534	1.01873	1.00664	0.986561	1.1992	6.62186e-05	1.12392	0.000834142	0.892509	0.00237736	0.836486	1.43606e-05
Q9JID1	Programmed cell death protein 4 OS=Rattus norvegicus OX=10116 GN=Pdcd4 PE=1 SV=2	Pdcd4	10	3	28	3	3	51.7	1.21027e+06	1.36964e+06	1.33303e+06	1.24399e+06	1.0924e+06	888709	1.1988e+06	1.07915e+06	1.098e+06	1.23943e+06	1.38349e+06	1.5404e+06	1.48494e+06	1.40322e+06	1.12014e+06	1.10356e+06	0.927171	1.04521	1.03246	0.952148	1.01374	0.825888	1.11285	0.986074	0.84027	0.909581	1.02716	1.12806	1.29257	1.16587	0.964954	0.898734	0.995342	0.899778	1.1068	0.394361	0.986881	0.806995	1.09739	0.431079
P13286	Phosphorylase b kinase gamma catalytic chain, skeletal muscle/heart isoform OS=Rattus norvegicus OX=10116 GN=Phkg1 PE=2 SV=2	Phkg1	36	12	173	12	12	45	1.84299e+07	2.08027e+07	1.77376e+07	2.11115e+07	1.85641e+07	2.6897e+07	2.4344e+07	2.45575e+07	1.27902e+07	1.32501e+07	1.17258e+07	1.2058e+07	1.49872e+07	1.439e+07	1.46481e+07	1.47909e+07	0.994014	1.11765	0.967203	1.13762	1.21286	1.75977	1.591	1.5798	0.689105	0.684586	0.61291	0.621676	0.918445	0.841741	0.888401	0.848049	1.457	0.00612549	1.34059	0.00021688	0.61859	8.53312e-05	0.569167	0.000513364
P62832	60S ribosomal protein L23 OS=Rattus norvegicus OX=10116 GN=Rpl23 PE=2 SV=1	Rpl23	38	4	153	4	4	14.9	2.56733e+07	2.49054e+07	2.32781e+07	2.33831e+07	2.5564e+07	22312488	2.32842e+07	23444398	2.74583e+07	2.80281e+07	2.28157e+07	23966795	23831986	2.56148e+07	2.50826e+07	2.12659e+07	0.998217	0.964617	0.915047	0.908349	1.20403	1.05238	1.09702	1.08725	1.06649	1.04394	0.859727	0.890783	1.05285	1.08014	1.09666	0.878988	1.17285	0.00483795	1.06416	0.434285	1.01973	0.802126	0.925228	0.221948
P05964	Protein S100-A6 OS=Rattus norvegicus OX=10116 GN=S100a6 PE=1 SV=3	S100a6	37	3	129	3	3	10	1.31017e+08	1.30946e+08	1.2046e+08	1.1542e+08	8.80282e+07	9.04655e+07	8.38927e+07	8.66011e+07	1.4629e+08	1.62152e+08	1.55329e+08	1.58034e+08	1.08959e+08	1.32272e+08	1.09017e+08	1.34228e+08	1.01697	1.01249	0.945311	0.89509	0.827689	0.851814	0.789067	0.80177	1.13431	1.2057	1.16846	1.17259	0.960967	1.11351	0.95155	1.10759	0.84508	0.00300941	0.883049	0.055855	1.20962	0.00113498	1.26397	0.0080186
Q920L2	Succinate dehydrogenase [ubiquinone] flavoprotein subunit, mitochondrial OS=Rattus norvegicus OX=10116 GN=Sdha PE=1 SV=1	Sdha	48	23	707	23	23	71.6	3.39399e+08	3.48832e+08	3.34102e+08	3.50925e+08	2.95825e+08	2.89707e+08	2.85201e+08	2.72336e+08	2.86361e+08	2.46977e+08	2.55712e+08	2.56545e+08	2.95085e+08	3.05021e+08	3.07178e+08	2.87061e+08	1.08181	1.10758	1.07664	1.11754	1.1422	1.12017	1.10154	1.03536	0.911787	0.754113	0.789903	0.781669	1.06869	1.05443	1.101	0.972685	1.00358	0.899941	1.29632	0.00186982	0.738547	0.000378505	0.953977	0.211385
Q7TT47	Paraplegin OS=Rattus norvegicus OX=10116 GN=Spg7 PE=2 SV=2	Spg7	7	3	4	3	3	86	1.95268e+06	1.80776e+06	2.01167e+06	2.20333e+06	108028	139838	1.82342e+06	488257	467609	2.12565e+06	2.24155e+06	2.00207e+06	134934	1.82578e+06	1.41781e+06	2.38916e+06	1.27933	1.17981	1.33248	1.44225	0.0857345	0.111137	1.4476	0.381546	0.306036	1.33408	1.42325	1.25386	0.100447	1.29732	1.04455	1.664	0.387099	0.0927007	0.951145	0.709259	0.824866	0.388472	2.02679	0.344875
P07895	Superoxide dismutase [Mn], mitochondrial OS=Rattus norvegicus OX=10116 GN=Sod2 PE=1 SV=2	Sod2	63	10	232	10	10	24.7	8.64649e+07	88002872	7.9122e+07	8.10603e+07	6.2958e+07	6.51041e+07	6.55953e+07	6.38827e+07	6.32504e+07	6.62881e+07	6.21212e+07	5.68974e+07	6.97969e+07	6.26667e+07	7.17256e+07	6.75704e+07	1.17827	1.19459	1.09007	1.10362	1.03925	1.0762	1.08315	1.03833	0.861005	0.865325	0.820402	0.741165	1.0807	0.926162	1.0991	0.978853	0.92782	0.0395625	1.24238	0.00724636	0.719997	0.000246242	0.964096	0.417557
P69897	Tubulin beta-5 chain OS=Rattus norvegicus OX=10116 GN=Tubb5 PE=1 SV=1	Tubb5	69	20	892	3	5	49.6	5.02395e+07	4.85206e+07	4.78619e+07	4.76917e+07	3.5448e+07	3.89605e+07	3.59281e+07	3.64002e+07	5.4968e+07	6.41867e+07	5.84744e+07	5.91208e+07	4.39482e+07	4.65618e+07	42942565	4.32823e+07	1.00942	0.971116	0.972233	0.957365	0.86275	0.949585	0.874725	0.872323	1.10325	1.23541	1.13861	1.1355	1.00331	1.01462	0.970225	0.924473	0.910297	0.00890437	0.848214	0.00216381	1.1797	0.000859413	1.09924	0.0207376
P62074	Mitochondrial import inner membrane translocase subunit Tim10 OS=Rattus norvegicus OX=10116 GN=Timm10 PE=3 SV=1	Timm10	17	2	27	2	2	10.3	76172	119662	108305	114006	1.46498e+06	1.54154e+06	1.5231e+06	1.69637e+06	1.59067e+06	1.5146e+06	1.10924e+06	1.40185e+06	1.43047e+06	1.87325e+06	1.32781e+06	1.48332e+06	0.0628444	0.0983435	0.0903382	0.0939738	1.46409	1.5428	1.52268	1.66932	1.31096	1.19704	0.88691	1.10559	1.34095	1.67615	1.23187	1.30095	17.9418	1.59083e-07	1.23318	0.0952994	13.026	1.19917e-06	0.89531	0.16179
P46462	Transitional endoplasmic reticulum ATPase OS=Rattus norvegicus OX=10116 GN=Vcp PE=1 SV=3	Vcp	50	27	627	27	27	89.3	1.08007e+08	9.35562e+07	1.107e+08	1.09994e+08	91525063	9.13681e+07	1.04465e+08	9.80898e+07	1.18344e+08	1.37032e+08	1.30863e+08	1.31027e+08	9.57684e+07	9.38705e+07	9.53726e+07	9.54745e+07	0.960099	0.828432	0.994872	0.976884	0.985536	0.985241	1.12524	1.04001	1.05088	1.16688	1.12737	1.11339	0.967281	0.904985	0.953338	0.902215	1.09992	0.115468	0.836113	0.000714497	1.18568	0.0107754	0.901304	0.0291253
Q641X8	Eukaryotic translation initiation factor 3 subunit E OS=Rattus norvegicus OX=10116 GN=Eif3e PE=2 SV=1	Eif3e	23	10	139	10	10	52.2	9.31642e+06	8.79801e+06	8.78246e+06	8849180	8.00573e+06	8.59025e+06	8.44429e+06	6.98834e+06	9.3108e+06	8.53377e+06	8.60303e+06	1.04102e+07	9.13079e+06	9.09096e+06	9.09226e+06	8.62457e+06	1.00475	0.945177	0.957591	0.953502	1.04587	1.12383	1.10353	0.898942	1.00308	0.88164	0.899177	1.07322	1.11888	1.06333	1.10265	0.988793	1.08059	0.208062	1.10799	0.100801	0.998989	0.938979	1.02432	0.660355
B0BN94	Protein FAM136A OS=Rattus norvegicus OX=10116 GN=Fam136a PE=1 SV=1	Fam136a	18	3	31	3	3	15.6	3032941	3.16279e+06	3.14356e+06	3.71831e+06	3.23424e+06	3.07982e+06	2.85015e+06	3.009e+06	2.95479e+06	3.1214e+06	3.08837e+06	3.44482e+06	2.54516e+06	3.13596e+06	2.95439e+06	3.0069e+06	0.929218	0.965257	0.973707	1.13817	1.20031	1.14462	1.05811	1.09957	0.904313	0.916101	0.916994	1.00888	0.885999	1.04201	1.01784	0.979331	1.12387	0.0637269	1.04775	0.337005	0.935087	0.253388	0.871755	0.0217323
Q8R4A1	ERO1-like protein alpha OS=Rattus norvegicus OX=10116 GN=Ero1a PE=1 SV=1	Ero1a	17	5	43	5	5	54	1.57923e+06	1.66555e+06	1.50992e+06	1.77592e+06	1.07346e+06	1.06884e+06	995811	1.10303e+06	1.35965e+06	1.83804e+06	1.82284e+06	1.80956e+06	1.50826e+06	1.28985e+06	1.31279e+06	1.51677e+06	1.03065	1.08278	0.996263	1.15797	0.848628	0.846173	0.787505	0.858623	0.886406	1.14911	1.15291	1.12891	1.11842	0.912961	0.963427	1.05231	0.782847	0.000689919	0.937411	0.459324	1.01164	0.921984	1.21138	0.00855998
Q62825	Exocyst complex component 3 OS=Rattus norvegicus OX=10116 GN=Exoc3 PE=1 SV=1	Exoc3	2	1	1	1	1	86.4						375802	357563	290962		569257		629564		469188		673420
B0BNE5	S-formylglutathione hydrolase OS=Rattus norvegicus OX=10116 GN=Esd PE=2 SV=1	Esd	53	10	159	10	10	31.3	2.01372e+07	2.46999e+07	2.1208e+07	1.87679e+07	1.82027e+07	1.87761e+07	1.96671e+07	2.0633e+07	2.24142e+07	2.51067e+07	2.67767e+07	2.80071e+07	1.92501e+07	1.91969e+07	1.90259e+07	1.89511e+07	0.895735	1.09445	0.953745	0.834074	0.980805	1.01314	1.06006	1.09469	0.99596	1.06982	1.15431	1.19088	0.972924	0.926099	0.951663	0.896134	1.09812	0.169338	0.849433	0.0103353	1.16754	0.06611	0.903133	0.014921
Q498D1	Forkhead box protein P1 OS=Rattus norvegicus OX=10116 GN=Foxp1 PE=1 SV=1	Foxp1	2	1	3	1	1	79.5	78970.3	101594		138510	85016.7	95761.1			1.06616e+06	127389						131856
P35571	Glycerol-3-phosphate dehydrogenase, mitochondrial OS=Rattus norvegicus OX=10116 GN=Gpd2 PE=1 SV=1	Gpd2	33	18	292	18	18	80.9	2.15014e+07	2.38568e+07	2.41231e+07	2.39362e+07	3.45211e+07	3.16526e+07	3.29884e+07	3.33214e+07	2.00119e+07	2.20636e+07	1.94585e+07	2.3283e+07	2.7952e+07	2.54283e+07	2.62724e+07	2.77548e+07	0.779588	0.861651	0.884271	0.867088	1.51618	1.39217	1.44934	1.44102	0.724816	0.76633	0.683743	0.806972	1.15153	0.999916	1.07117	1.06978	1.70922	3.58871e-06	1.4395	0.000210081	0.878931	0.0291471	0.740233	0.000109374
Q5BK56	Glutathione S-transferase Mu 4 OS=Rattus norvegicus OX=10116 GN=Gstm4 PE=2 SV=1	Gstm4	25	5	122	1	1	25.5
P12007	Isovaleryl-CoA dehydrogenase, mitochondrial OS=Rattus norvegicus OX=10116 GN=Ivd PE=1 SV=2	Ivd	36	12	305	12	12	46.4	9.80675e+07	9.51691e+07	9.31531e+07	9.03757e+07	9.00586e+07	8.37586e+07	9.33276e+07	9.20198e+07	8.42426e+07	8.66005e+07	7.63818e+07	1.07408e+08	7.78922e+07	7.74828e+07	8.30987e+07	9.24186e+07	1.04592	1.01108	1.00444	0.963015	1.1635	1.08364	1.20613	1.17058	0.897519	0.884777	0.789489	1.09504	0.943913	0.896242	0.996609	1.04783	1.14894	0.00273743	1.05939	0.437918	0.911135	0.20449	0.840121	0.00506375
P17046	Lysosome-associated membrane glycoprotein 2 OS=Rattus norvegicus OX=10116 GN=Lamp2 PE=1 SV=3	Lamp2	5	2	30	2	2	45.1	1.00942e+06	1.16784e+06	1.06558e+06	986771	765759	708864	669240	354944	1.1152e+06	517310	949394	2.07346e+06	980740	847293	1.00628e+06	1.16369e+06	0.994884	1.14657	1.06179	0.971681	0.914236	0.847511	0.799268	0.41726	1.09797	0.488417	0.906837	1.95351	1.09829	0.905691	1.11526	1.21926	0.713372	0.0856689	0.97566	0.772846	1.0651	0.858694	1.45671	0.0736591
P63004	Platelet-activating factor acetylhydrolase IB subunit alpha OS=Rattus norvegicus OX=10116 GN=Pafah1b1 PE=1 SV=2	Pafah1b1	47	15	208	14	15	46.6	2.16304e+07	2.46745e+07	2.28315e+07	2.51825e+07	1.98523e+07	19108482	2.02697e+07	1.92038e+07	2.52355e+07	2.49784e+07	2.70621e+07	2.52708e+07	1.72278e+07	2.24409e+07	2.00729e+07	2.37391e+07	0.913991	1.03859	0.975358	1.06312	1.01614	0.979459	1.03785	0.967859	1.06519	1.01107	1.10821	1.02074	0.827127	1.0284	0.953772	1.06635	1.00257	0.921002	0.92163	0.20398	1.05366	0.230656	0.968595	0.559234
Q6P742	Proteolipid protein 2 OS=Rattus norvegicus OX=10116 GN=Plp2 PE=2 SV=1	Plp2	8	1	28	1	1	16.5	5.86534e+06	5704766	5.71003e+06	6.40466e+06	6.64741e+06	5.82339e+06	5.18126e+06	5787189	7.7411e+06	8815496	7577241	7.59784e+06	5.94348e+06	7.48472e+06	6.84592e+06	6688953
P25236	Selenoprotein P OS=Rattus norvegicus OX=10116 GN=Selenop PE=1 SV=2	Selenop	6	2	24	2	2	43.1	456743	606098	451522	695890	417912	464889	530609	367606	694231	582766	616169	492669	518704	674379	430596	628652	0.802409	1.06068	0.801967	1.22144	0.889356	0.990731	1.12956	0.77029	1.21833	0.980749	1.04908	0.827368	1.0354	1.28492	0.850651	1.17406	0.972582	0.879724	1.06613	0.624446	1.04864	0.69398	1.1495	0.298235
Q62771	Signal transducer and activator of transcription 5A OS=Rattus norvegicus OX=10116 GN=Stat5a PE=1 SV=1	Stat5a	8	5	51	5	5	90.8	1.36924e+06	1.18091e+06	1.04733e+06	637385	1.15853e+06	1.25756e+06	1.7599e+06	1.20966e+06	2.1043e+06	2.38727e+06	1.63812e+06	2.11997e+06	1.45193e+06	1.77219e+06	1.75221e+06	1.87991e+06	0.839508	0.721239	0.649206	0.390441	0.860435	0.93531	1.30751	0.884618	1.28882	1.40213	0.973364	1.24249	1.01147	1.17843	1.20806	1.22529	1.53356	0.0574331	0.942213	0.573767	1.88695	0.0111133	1.15933	0.184144
Q3KRD0	Aspartate--tRNA ligase, mitochondrial OS=Rattus norvegicus OX=10116 GN=Dars2 PE=1 SV=1	Dars2	1	1	8	1	1	73.9	244258	173042	194988	192186	193635	212046	164612	208319	183593	221682	197909		159536	185829	204384	234505
Q9R1B1	Mitochondrial import inner membrane translocase subunit Tim10 B OS=Rattus norvegicus OX=10116 GN=Timm10b PE=3 SV=1	Timm10b	16	1	17	1	1	11.3	195981		332046				233369		305327			253861	314809	277675	207697	242159
Q7TQ16	Cytochrome b-c1 complex subunit 8 OS=Rattus norvegicus OX=10116 GN=Uqcrq PE=3 SV=1	Uqcrq	18	2	51	2	2	9.8	2.16944e+07	22318889	22120105	2.50317e+07	24538468	2.52512e+07	24513398	24388048	1.90449e+07	1.8088e+07	19429139	2.01292e+07	2.01221e+07	2.28312e+07	21605558	2.17056e+07	0.932203	0.955332	0.960956	1.07463	1.27725	1.31622	1.27637	1.24994	0.817485	0.74455	0.809096	0.826817	0.98243	1.06399	1.04397	0.9915	1.30503	0.000201848	1.27641	0.000212384	0.815153	0.0021415	0.797278	5.04719e-05
Q4V898	RNA-binding motif protein, X chromosome OS=Rattus norvegicus OX=10116 GN=Rbmx PE=1 SV=1	Rbmx	14	6	97	1	1	42.2	360823	518997	728143	696857	456874	368961	479342	546260	614708	921818	1.13196e+06	991658	551180	714879	693931	849669
P04916	Retinol-binding protein 4 OS=Rattus norvegicus OX=10116 GN=Rbp4 PE=1 SV=1	Rbp4	25	4	25	4	4	23.2	1.01955e+07	1.01885e+07	8.60436e+06	9769704	7.52016e+06	8.01539e+06	7.88606e+06	8.06899e+06	1.04066e+07	1.08157e+07	1.03178e+07	1.01808e+07	8825663	8781008	8.61112e+06	6457757	1.06859	1.06373	0.911747	1.02304	0.954765	1.01908	1.00155	1.00872	1.08956	1.08592	1.04803	1.02001	1.05103	0.998145	1.01489	0.719517	0.979595	0.650673	0.891613	0.211136	1.04338	0.314315	0.949667	0.511551
P62919	60S ribosomal protein L8 OS=Rattus norvegicus OX=10116 GN=Rpl8 PE=2 SV=2	Rpl8	46	8	151	8	8	28	3.87587e+07	3.70915e+07	3.79529e+07	4.09521e+07	3.31395e+07	3.55804e+07	31650380	3.5866e+07	3.67557e+07	3.66298e+07	3.97039e+07	3.88555e+07	3.16742e+07	3.64495e+07	2.95621e+07	3.37083e+07	1.02309	0.975298	1.01285	1.08001	1.05964	1.1393	1.01236	1.12921	0.969187	0.926229	1.01569	0.98043	0.949981	1.04348	0.877479	0.945886	1.06093	0.144314	0.980801	0.624844	0.951186	0.129	0.87935	0.0286128
P84586	RNA-binding motif protein, X chromosome retrogene-like OS=Rattus norvegicus OX=10116 GN=Rbmxrtl PE=1 SV=1	Rbmxrtl	16	7	99	2	6	42.2	8.56379e+06	1.31447e+07	1.15689e+07	1.12867e+07	1.43918e+07	9.51001e+06	1.17881e+07	11291536	1.55458e+07	1.29767e+07	8.66038e+06	9671825	2.48752e+07	2.37284e+07	2.74502e+07	3.37069e+07	0.523165	0.799912	0.714527	0.688888	1.06501	0.704752	0.872627	0.82276	0.948689	0.75941	0.512735	0.564807	1.72665	1.57213	1.88572	2.18902	1.27092	0.100863	2.64697	0.000723792	1.02169	0.985369	2.1279	0.000473645
O54980	Synaptogyrin-2 OS=Rattus norvegicus OX=10116 GN=Syngr2 PE=1 SV=2	Syngr2	4	1	1	1	1	24.7	390023	324757		325787									396029
B0BN85	Protein SGT1 homolog OS=Rattus norvegicus OX=10116 GN=Sugt1 PE=2 SV=1	Sugt1	14	4	18	4	4	38.1	548377	520853	547775	533945	357928	442391	381320	432052	582239	580208	716959	724033	417898	479680	289236	442333	1.03955	0.983559	1.04984	1.01128	0.821919	1.01732	0.875926	0.9769	1.10257	1.05364	1.31718	1.31203	0.900123	0.986201	0.616562	0.891401	0.90398	0.120561	0.709298	0.0249308	1.17168	0.0734305	0.919348	0.436679
Q6MG14	Nurim OS=Rattus norvegicus OX=10116 GN=Nrm PE=3 SV=1	Nrm	19	4	27	4	4	29.4	997444	647464	119345	1.07642e+06	551285	610341	613205	694883	961198	600881	985777	999052	693811	724614	788193	1.51766e+06	1.20188	0.777151	0.145387	1.29587	0.804663	0.892126	0.89534	0.998689	1.15697	0.693585	1.15115	1.15074	0.949899	0.946945	1.06798	1.94404	1.04986	0.551145	1.18216	0.534221	1.21407	0.425605	1.36706	0.183032
D3ZZ80	Obscurin-like protein 1 OS=Rattus norvegicus OX=10116 GN=Obsl1 PE=2 SV=3	Obsl1	7	10	85	10	10	197.7	3.27821e+06	5.06356e+06	2.87627e+06	2.44841e+06	1.45876e+06	1.72546e+06	1.29956e+06	1.93227e+06	2.98264e+06	4.48172e+06	4.22068e+06	3.85899e+06	2.00984e+06	2.65522e+06	2.20225e+06	2.60485e+06	1.10199	1.69558	0.977521	0.822309	0.594007	0.703606	0.52936	0.774743	1.00157	1.4432	1.37502	1.24004	0.767658	0.968032	0.832464	0.930857	0.565911	0.0216821	0.691528	0.00945476	1.10059	0.504119	1.34489	0.0233107
Q5XI78	2-oxoglutarate dehydrogenase, mitochondrial OS=Rattus norvegicus OX=10116 GN=Ogdh PE=1 SV=1	Ogdh	51	41	1022	41	41	116.2	4.24837e+08	4.54592e+08	4.50873e+08	4.29791e+08	3.58908e+08	3.94189e+08	3.76695e+08	3.81191e+08	3.60397e+08	3.70383e+08	3.42718e+08	3.66453e+08	3.55406e+08	3.55062e+08	3.42898e+08	3.79482e+08	1.0483	1.11739	1.12479	1.05957	1.07279	1.17992	1.12633	1.1219	0.888349	0.875497	0.819566	0.864372	0.996445	0.950201	0.95145	0.995433	1.03469	0.246779	1.12928	0.00149538	0.792585	9.09166e-05	0.865049	0.000863293
Q5M823	NudC domain-containing protein 2 OS=Rattus norvegicus OX=10116 GN=Nudcd2 PE=2 SV=1	Nudcd2	7	1	1	1	1	17.7	541025	375682
Q6AXQ5	2',5'-phosphodiesterase 12 OS=Rattus norvegicus OX=10116 GN=Pde12 PE=2 SV=1	Pde12	2	1	14	1	1	67.1	322638	317034	287803	312603	226189	191819	264950	212482	288598	314050	337008	271636	268720	248182	255638	189478
Q6MFY6	E3 ubiquitin-protein ligase PPP1R11 OS=Rattus norvegicus OX=10116 GN=Ppp1r11 PE=2 SV=2	Ppp1r11	12	1	3	1	1	13.9			252552				186589			238725	282043	269598	195116		196500
P61765	Syntaxin-binding protein 1 OS=Rattus norvegicus OX=10116 GN=Stxbp1 PE=1 SV=1	Stxbp1	9	4	31	4	4	67.5	1.15939e+07	1.224e+07	1.21698e+07	1.17496e+07	1.26266e+07	1.36768e+07	1.03548e+07	1.21702e+07	1.14351e+07	1.17009e+07	1.21487e+07	1.23464e+07	8.41833e+06	9.12543e+06	7.91959e+06	9.31366e+06	0.981988	1.03271	1.04211	0.994278	1.29548	1.40522	1.06275	1.22949	0.967513	0.949373	0.997221	0.999626	0.810157	0.83826	0.754291	0.838603	1.23249	0.0149178	0.828189	0.000498642	0.966095	0.120456	0.649179	0.000534675
O08623	Sequestosome-1 OS=Rattus norvegicus OX=10116 GN=Sqstm1 PE=1 SV=1	Sqstm1	9	2	7	2	2	47.7	615124	656186	462963	642360	536103	500799	518067	499534	587795	1.42385e+06	734332	746583	492346	590230	659080	792241	0.891738	0.947589	0.678537	0.930381	0.941433	0.880685	0.910062	0.863749	0.851216	1.97733	1.03169	1.0346	0.810979	0.927988	1.07441	1.22093	1.04283	0.555495	0.824196	0.491636	1.41951	0.17984	1.12191	0.329171
P17764	Acetyl-CoA acetyltransferase, mitochondrial OS=Rattus norvegicus OX=10116 GN=Acat1 PE=1 SV=1	Acat1	41	16	399	16	16	44.7	1.46183e+08	1.56785e+08	1.50824e+08	1.50669e+08	1.44161e+08	1.57151e+08	1.56399e+08	1.77688e+08	1.07243e+08	1.16573e+08	1.17631e+08	1.25583e+08	1.38945e+08	1.54205e+08	1.50008e+08	1.69641e+08	0.955377	1.02071	0.996551	0.983803	1.14128	1.24588	1.23857	1.38511	0.700139	0.729819	0.745042	0.784558	1.03177	1.093	1.10242	1.17859	1.2665	0.00141564	1.48866	3.32414e-05	0.748036	4.09995e-05	0.879252	0.0382036
A8WCF8	Tumor protein p63-regulated gene 1-like protein OS=Rattus norvegicus OX=10116 GN=Tprg1l PE=1 SV=1	Tprg1l	7	1	5	1	1	29.8	281880	292046	252747	262235	159244	160945	189947	232626	246745	276174	297979	306683	181698	181950	184620	207786
Q62703	Reticulocalbin-2 OS=Rattus norvegicus OX=10116 GN=Rcn2 PE=1 SV=2	Rcn2	33	8	61	8	8	37.4	1.21e+07	2.39576e+06	1.29941e+07	4.02535e+06	1.63702e+06	1.57939e+06	1.22769e+07	1.58636e+06	1.96715e+06	1.89763e+06	2.46396e+06	1.30812e+07	2.45968e+06	2.13478e+06	1.78461e+06	3.09249e+06	2.36768	0.466981	2.57061	0.786953	0.388025	0.374895	2.91095	0.370243	0.384515	0.355704	0.467254	2.44682	0.546866	0.45304	0.39268	0.643285	0.653096	0.353398	0.557117	0.642836	0.590143	0.324486	0.503415	0.67543
Q6URK4	Heterogeneous nuclear ribonucleoprotein A3 OS=Rattus norvegicus OX=10116 GN=Hnrnpa3 PE=1 SV=1	Hnrnpa3	35	11	230	4	12	39.6	5.35797e+07	5.46116e+07	5.2471e+07	5.37002e+07	4.31754e+07	4.2796e+07	4.52937e+07	4.43935e+07	6.45049e+07	6.75182e+07	6.29867e+07	6.73811e+07	4.68849e+07	5.74258e+07	4.94479e+07	5.4067e+07	0.944252	0.958718	0.934889	0.945522	0.921704	0.9149	0.967245	0.933157	1.13559	1.13985	1.07577	1.13513	0.938827	1.09759	0.979925	1.01293	0.987742	0.385402	0.89812	0.0228825	1.1858	2.5739e-05	1.07821	0.0811034
P62859	40S ribosomal protein S28 OS=Rattus norvegicus OX=10116 GN=Rps28 PE=1 SV=1	Rps28	30	2	23	2	2	7.8	5.47642e+06		106530	6169917	47888.9	77354.5	98230.1	5.2354e+06	5.06978e+06	121974	152913	135967	4.74924e+06	4.77369e+06	129768	5.34137e+06	2.06533		0.040618	2.32477	0.0218773	0.0353884	0.0448898	2.35499	1.90994	0.0440656	0.0558881	0.0490168	2.03508	1.95251	0.0550323	2.14142	0.415928	0.334803	3.00355	0.189175	0.348518	0.364191	2.51676	0.175457
Q4FZT8	SPRY domain-containing protein 4 OS=Rattus norvegicus OX=10116 GN=Spryd4 PE=2 SV=1	Spryd4	19	3	24	3	3	23.2	3.02884e+06	3.51079e+06	3.28789e+06	2.86521e+06	5.51736e+06	4.79235e+06	3.72611e+06	4.20292e+06	2.78009e+06	3.00549e+06	2.31373e+06	2.50456e+06	2.22539e+06	2.32938e+06	2.47178e+06	2.71027e+06	0.895574	1.03407	0.982868	0.846427	1.97616	1.71892	1.33503	1.48225	0.821149	0.851295	0.66301	0.707905	0.747646	0.746985	0.821848	0.851912	1.7325	0.00139186	1.04108	0.544181	0.809633	0.0288269	0.486519	0.000246441
P49242	40S ribosomal protein S3a OS=Rattus norvegicus OX=10116 GN=Rps3a PE=1 SV=2	Rps3a	52	14	330	14	14	29.9	7.97337e+07	8.66753e+07	7.81422e+07	7.74912e+07	7.23944e+07	6.67132e+07	6.48964e+07	6.70753e+07	9.03866e+07	8.51865e+07	9.53515e+07	9.00711e+07	6.86975e+07	7.72208e+07	7.86019e+07	8.98548e+07	0.952929	1.03189	0.944185	0.925292	1.04807	0.967192	0.939831	0.956156	1.0791	0.975279	1.10441	1.02902	0.932876	1.00092	1.05635	1.14161	1.01478	0.681548	0.986617	0.776529	1.08653	0.0638019	1.05638	0.321292
P62275	40S ribosomal protein S29 OS=Rattus norvegicus OX=10116 GN=Rps29 PE=1 SV=2	Rps29	34	2	26	2	2	6.7	2848315	2.46484e+06	2.89145e+06	2.93264e+06	2.25691e+06	2.26448e+06	2359733	2.61311e+06	2.45582e+06	2.61645e+06	1.81725e+06	2.52705e+06	1.8514e+06	2.3369e+06	1.98219e+06	2.00966e+06	1.12956	0.97371	1.15929	1.16196	1.08419	1.08937	1.13396	1.23602	0.972877	0.993975	0.698425	0.957976	0.834232	1.0051	0.883943	0.847232	1.0269	0.612437	0.985443	0.939064	0.818903	0.0691082	0.785844	0.00348067
Q68FR8	Tubulin alpha-3 chain OS=Rattus norvegicus OX=10116 GN=Tuba3a PE=2 SV=1	Tuba3a	56	17	670	1	3	49.9	5.60648e+07	5.44794e+07	4.9881e+07	4.82016e+07	5.73872e+07	5.87587e+07	5.77687e+07	5.50957e+07	4.56642e+07	5.81484e+07	4.87288e+07	6.85878e+07	4.68478e+07	4.95219e+07	3.84419e+07	4.60509e+07
Q07258	Transforming growth factor beta-3 proprotein OS=Rattus norvegicus OX=10116 GN=Tgfb3 PE=2 SV=2	Tgfb3	4	1	3	1	1	47.1	199526	277556	263213	188454	263144	296492	311773	243198	209739	203482	226899	157156	187561	280604	214943	210761
O08629	Transcription intermediary factor 1-beta OS=Rattus norvegicus OX=10116 GN=Trim28 PE=1 SV=2	Trim28	11	7	94	7	7	88.9	4.14717e+06	4.17613e+06	4.39688e+06	4.53548e+06	2.14715e+06	3.92319e+06	3.33531e+06	4.26689e+06	4.18682e+06	3.63005e+06	5.29619e+06	4.00892e+06	5.45903e+06	4.16312e+06	3.62292e+06	5.52844e+06	0.940866	0.943776	1.00849	1.02803	0.590072	1.07969	0.916901	1.15461	0.948853	0.788911	1.16445	0.869406	1.4072	1.02433	0.924256	1.33332	0.954121	0.628652	1.24326	0.155388	0.961863	0.592054	1.25335	0.231664
P62255	Ubiquitin-conjugating enzyme E2 G1 OS=Rattus norvegicus OX=10116 GN=Ube2g1 PE=2 SV=3	Ube2g1	7	1	17	1	1	19.5	1.23911e+06	981575	1.03369e+06	1.14652e+06	1.00943e+06	1.0554e+06	877579	915535	836738	951590	1.07379e+06	1.08761e+06	819500	790645	811646	891638
P08721	Osteopontin OS=Rattus norvegicus OX=10116 GN=Spp1 PE=1 SV=2	Spp1	19	4	33	4	4	34.9	7.8731e+06	7.23973e+06	7.77405e+06	9.57363e+06	8.72105e+06	7.30795e+06	6.16219e+06	7.4256e+06	14478372	7.98308e+06	1.53549e+07	8.09649e+06	9.42106e+06	9.81797e+06	9.79787e+06	1.03096e+07	0.810105	0.742055	0.808716	0.984193	1.087	0.912165	0.768319	0.911328	1.48818	0.786876	1.53118	0.796363	1.10144	1.09563	1.13366	1.1277	1.09977	0.353975	0.968678	0.923964	1.37593	0.242387	1.21192	0.0312273
Q9Z1Z9	PDZ and LIM domain protein 7 OS=Rattus norvegicus OX=10116 GN=Pdlim7 PE=1 SV=1	Pdlim7	28	9	236	8	8	49.9	1.28023e+08	1.21822e+08	1.22279e+08	1.25717e+08	1.52783e+08	1.44529e+08	1.58333e+08	1.63808e+08	9.54103e+07	9.23706e+07	1.08829e+08	1.09578e+08	1.06464e+08	1.06078e+08	1.14527e+08	1.35085e+08	0.97745	0.926513	0.943869	0.958979	1.41302	1.33858	1.46483	1.49173	0.727681	0.675585	0.805257	0.79974	0.923576	0.878371	0.98327	1.09641	1.49946	4.94331e-06	1.29032	0.00712426	0.790232	0.00823497	0.680013	0.000345109
Q566E5	Protein O-glucosyltransferase 3 OS=Rattus norvegicus OX=10116 GN=Poglut3 PE=2 SV=1	Poglut3	9	4	51	4	4	58.7	1.5793e+06	1.73353e+06	1.04357e+06	996486	1.14253e+06	1.71037e+06	2.04877e+06	1.14668e+06	2.06768e+06	1.40281e+06	2211380	2.23658e+06	1.1523e+06	1.3478e+06	1.25764e+06	1.49135e+06	0.974512	1.06555	0.651027	0.61433	0.853996	1.28025	1.53189	0.843942	1.27451	0.829205	1.32242	1.31925	0.807892	0.901978	0.872646	0.97827	1.36445	0.184239	0.750368	0.0649661	1.43564	0.0837531	0.789518	0.265186
P62138	Serine/threonine-protein phosphatase PP1-alpha catalytic subunit OS=Rattus norvegicus OX=10116 GN=Ppp1ca PE=1 SV=1	Ppp1ca	53	13	247	3	13	37.5	3.66825e+07	3.31658e+07	3.29032e+07	3.14598e+07	2.49972e+07	2.64978e+07	3.06024e+07	2.63549e+07	3.36075e+07	3.42856e+07	3.30541e+07	3.73869e+07	2.95069e+07	2.68519e+07	2.91049e+07	2.80697e+07	1.12453	1.0128	1.01977	0.963556	0.928261	0.985384	1.13679	0.963654	1.02917	1.00685	0.982022	1.0956	1.02778	0.892759	1.00331	0.914761	0.974137	0.632374	0.933143	0.142779	0.998297	0.981785	0.956286	0.467866
P10687	1-phosphatidylinositol 4,5-bisphosphate phosphodiesterase beta-1 OS=Rattus norvegicus OX=10116 GN=Plcb1 PE=1 SV=1	Plcb1	1	1	2	1	1	138.3	56645.9	55687.3	57613.2		56253.3	59350.1	44393.8		75732.9	85502.5	80326.8	99402.4	82768.5		63765.1	99175.5
P25235	Dolichyl-diphosphooligosaccharide--protein glycosyltransferase subunit 2 OS=Rattus norvegicus OX=10116 GN=Rpn2 PE=2 SV=2	Rpn2	33	15	279	15	15	69	4.72214e+07	4.5162e+07	3.94249e+07	4.28066e+07	3.52842e+07	3.72846e+07	3.80874e+07	4.06531e+07	4.57761e+07	4.04551e+07	4.2844e+07	4.05878e+07	4.95967e+07	4.08211e+07	4.48932e+07	4.36883e+07	1.06122	1.01102	0.895762	0.961142	0.96054	1.01644	1.03719	1.08971	1.02765	0.870927	0.933131	0.871934	1.26644	0.994947	1.13451	1.04374	1.04447	0.358098	1.19872	0.0342253	0.942607	0.306886	1.08181	0.24813
Q9QZR6	Septin-9 OS=Rattus norvegicus OX=10116 GN=Septin9 PE=1 SV=1	Septin9	25	11	127	11	11	63.8	4.91139e+06	6.19816e+06	5.54696e+06	4.01892e+06	5.43457e+06	4.06561e+06	5.61825e+06	4.41089e+06	5.31673e+06	5.85915e+06	5.72406e+06	6.58908e+06	5.44213e+06	3.18436e+06	5.08107e+06	5.70222e+06	0.895966	1.12634	1.02304	0.732495	1.20093	0.899694	1.24193	0.959756	0.968881	1.02391	1.01199	1.14903	1.12803	0.630022	1.04232	1.10583	1.13883	0.320665	0.94039	0.571672	1.09952	0.331838	0.907929	0.506067
Q08013	Translocon-associated protein subunit gamma OS=Rattus norvegicus OX=10116 GN=Ssr3 PE=1 SV=2	Ssr3	8	1	17	1	1	21.1	404772	440853	427976	413598	397094	333222	433614	374697	470991	403313	430346	412600	517926	472759	494725	452807
Q91ZW6	Trimethyllysine dioxygenase, mitochondrial OS=Rattus norvegicus OX=10116 GN=Tmlhe PE=1 SV=2	Tmlhe	30	9	89	9	9	49.5	2.10444e+06	1.97279e+06	1.79928e+06	3.07401e+06	3.60705e+06	3.76595e+06	3.97218e+06	3.4252e+06	2.44746e+06	2.94796e+06	2.35011e+06	2.9402e+06	3.57909e+06	3.39761e+06	3.71695e+06	3.53168e+06	0.656025	0.612611	0.567071	0.957411	1.36208	1.4241	1.50046	1.27356	0.762146	0.880331	0.709997	0.876155	1.26771	1.14869	1.30295	1.17037	1.99068	0.00111383	1.51449	0.000488327	1.15592	0.251581	0.879416	0.0323757
P70550	Ras-related protein Rab-8B OS=Rattus norvegicus OX=10116 GN=Rab8b PE=1 SV=1	Rab8b	35	7	144	1	1	23.6	1.05188e+06	969617	1.26294e+06	668822	1.04097e+06	1.64115e+06		934065	1265871	1.33567e+06	1.58532e+06	1.40439e+06	1.15875e+06	2.16287e+06	1.44875e+06	2.06158e+06
Q4G069	Regulator of microtubule dynamics protein 1 OS=Rattus norvegicus OX=10116 GN=Rmdn1 PE=2 SV=1	Rmdn1	8	3	56	3	3	35.4	6.82696e+06	7629960	7.3108e+06	7.13353e+06	6.80787e+06	7.00803e+06	6.66866e+06	6.88662e+06	5.36862e+06	5.58922e+06	4.45811e+06	5.55766e+06	6.35015e+06	6.33591e+06	5.54475e+06	6.76734e+06	1.01227	1.12696	1.09594	1.05677	1.22277	1.26051	1.19817	1.21793	0.795187	0.793887	0.640622	0.787733	1.06983	1.01888	0.924501	1.0667	1.14153	0.00199654	1.35212	0.00295311	0.703047	0.000861542	0.832742	0.00206802
Q6AY25	Transmembrane emp24 domain-containing protein 3 OS=Rattus norvegicus OX=10116 GN=Tmed3 PE=1 SV=1	Tmed3	22	4	32	4	4	25.5	3.62995e+06	3.57471e+06	3069984	3.20309e+06	4.87831e+06	868182	4.41166e+06	1.95475e+06	3.65328e+06	3357697	3.61851e+06	2.27613e+06	3.39293e+06	3.60298e+06	3.31494e+06	3.56578e+06	1.05075	1.03076	0.89844	0.926354	1.71055	0.304855	1.54744	0.674897	1.05638	0.931068	1.01511	0.62982	1.11593	1.13112	1.07903	1.09727	1.08484	0.775881	1.21775	0.11849	0.929876	0.497122	1.0438	0.575944
P27615	Lysosome membrane protein 2 OS=Rattus norvegicus OX=10116 GN=Scarb2 PE=1 SV=2	Scarb2	15	7	82	7	7	54.1	6.27556e+06	6.20417e+06	6.8424e+06	4.84868e+06	5.27813e+06	4.91032e+06	5.35143e+06	6.9896e+06	7.68434e+06	6.20662e+06	8.9773e+06	6.2044e+06	6.12546e+06	6.83301e+06	8.5888e+06	8.41406e+06	0.899794	0.88612	0.991864	0.694579	0.916721	0.85405	0.929761	1.19534	1.10062	0.852483	1.24744	0.850373	0.997916	1.06255	1.38478	1.28249	1.12197	0.317717	1.16708	0.242212	1.16662	0.269088	1.21352	0.119957
Q6AXT8	Splicing factor 3A subunit 2 OS=Rattus norvegicus OX=10116 GN=Sf3a2 PE=2 SV=1	Sf3a2	7	3	21	3	3	49.9	1.37595e+06	961191	1.10056e+06	435313	862951	843225	1.12108e+06	904889	1.2029e+06	1208910	1.41645e+06	1.10947e+06	1.01435e+06	1.26994e+06	950709	1.12648e+06	1.23398	0.858687	0.99787	0.390046	0.937475	0.917345	1.2183	0.967943	1.07765	1.03858	1.2311	0.951137	1.03362	1.2352	0.958765	1.07396	1.16103	0.419679	1.00072	0.992149	1.23498	0.303578	1.06446	0.471269
P60192	SNARE-associated protein Snapin OS=Rattus norvegicus OX=10116 GN=Snapin PE=1 SV=1	Snapin	7	1	5	1	1	14.9									319789	246015		283501				346054
Q68SB1	Double-stranded RNA-binding protein Staufen homolog 2 OS=Rattus norvegicus OX=10116 GN=Stau2 PE=1 SV=1	Stau2	5	2	18	2	2	62.6	446716	246827	261378	273217	233310	210349	287492	237291	482862	234120	418667	211610	166759	212413	418161	191716	1.49404	0.822322	0.883799	0.912951	0.945216	0.853403	1.16511	0.946586	1.61322	0.750084	1.35701	0.676531	0.633701	0.770477	1.57265	0.681629	0.950694	0.86387	0.832065	0.553246	1.06898	0.914576	0.935592	0.566621
Q5FVN1	Starch-binding domain-containing protein 1 OS=Rattus norvegicus OX=10116 GN=Stbd1 PE=1 SV=1	Stbd1	50	13	175	13	13	35.5	1.55016e+07	1.66195e+07	2.03155e+07	1.7399e+07	1.57992e+07	2.69953e+07	1.31859e+07	1.43028e+07	1.65379e+07	1.63814e+07	3.68523e+07	1.68826e+07	1.13568e+07	1.091e+07	2.41203e+07	1.37875e+07	0.818991	0.874662	1.08514	0.918409	1.01113	1.73011	0.844158	0.901308	0.872814	0.829075	1.88691	0.852632	0.681748	0.62514	1.43299	0.774369	1.21354	0.405069	0.791243	0.441961	1.2013	0.578318	0.783258	0.338223
P16257	Translocator protein OS=Rattus norvegicus OX=10116 GN=Tspo PE=1 SV=1	Tspo	8	1	19	1	1	18.9	1.00622e+06	1.05641e+06	988584	1.1342e+06	838879	592342	719144	628893	1.74942e+06	1.83468e+06	1.94193e+06	1.4628e+06	800122	938094	830450	898593
Q63598	Plastin-3 OS=Rattus norvegicus OX=10116 GN=Pls3 PE=1 SV=2	Pls3	40	21	314	17	20	70.6	1.27005e+08	1.35213e+08	1.37872e+08	1.34364e+08	9.48391e+07	9.46441e+07	9.38478e+07	9.31145e+07	1.53542e+08	1.55256e+08	1.78292e+08	1.65269e+08	1.14353e+08	1.11902e+08	1.0464e+08	1.20508e+08	0.955709	1.01354	1.0489	1.01017	0.864487	0.863933	0.855734	0.835735	1.15417	1.11916	1.30022	1.18882	0.977723	0.913251	0.885439	0.964001	0.848962	0.000226418	0.785409	0.000921762	1.18222	0.00446472	1.09372	0.0254748
P21670	Proteasome subunit alpha type-4 OS=Rattus norvegicus OX=10116 GN=Psma4 PE=1 SV=1	Psma4	29	6	127	6	6	29.5	4.08115e+07	3.42021e+07	3.09489e+07	3.33216e+07	2.59292e+07	2.4859e+07	2.82643e+07	2.75596e+07	27830483	3.05567e+07	3.48553e+07	3.5927e+07	2.8947e+07	2.53135e+07	2.80172e+07	2.78146e+07	1.27528	1.06462	0.977735	1.0403	0.981473	0.942299	1.07022	1.02717	0.868726	0.91468	1.05554	1.07316	1.02776	0.857872	0.984476	0.923961	0.922723	0.272552	0.969829	0.675006	0.897697	0.216295	0.943525	0.2634
Q91XU1	Protein quaking OS=Rattus norvegicus OX=10116 GN=Qki PE=1 SV=2	Qki	15	3	23	3	3	37.6	1.31324e+06	1.55252e+06	1.50459e+06	1.23374e+06	774822	578376	593270	477163	919240	743745	733028	593498	1.63155e+06	1.61088e+06	528152	520789	1.30051	1.53153	1.50641	1.22068	0.929479	0.694807	0.711925	0.563618	0.909366	0.705561	0.703517	0.561836	1.83584	1.73014	0.588148	0.548264	0.521633	0.00128839	1.63262	0.376074	0.518117	0.00104647	1.62161	0.383413
Q4KMA2	UV excision repair protein RAD23 homolog B OS=Rattus norvegicus OX=10116 GN=Rad23b PE=1 SV=1	Rad23b	22	9	137	7	9	43.5	3.00495e+07	2.89985e+07	2.68858e+07	2.66149e+07	2.22982e+07	2.26564e+07	2.08159e+07	2.17525e+07	2.69441e+07	25911488	2.997e+07	2.82828e+07	2.22778e+07	2.37795e+07	2.2885e+07	2.29269e+07	1.13028	1.08653	1.02241	1.00019	1.01598	1.03376	0.948757	0.975901	1.0124	0.933642	1.09249	1.01693	0.952106	0.970057	0.967959	0.916748	0.93749	0.109616	0.938703	0.12414	0.95661	0.334225	0.957848	0.11749
P63245	Receptor of activated protein C kinase 1 OS=Rattus norvegicus OX=10116 GN=Rack1 PE=1 SV=3	Rack1	58	16	303	16	16	35.1	5.75731e+07	6.26186e+07	6.41412e+07	6.32224e+07	5.04959e+07	4.86921e+07	4.95377e+07	4.83608e+07	6.36e+07	5.92678e+07	6.39087e+07	6.59144e+07	5.07404e+07	5.82333e+07	5.2036e+07	6.09814e+07	0.949417	1.02863	1.06937	1.04164	1.0087	0.974046	0.989884	0.951215	1.04769	0.936261	1.02137	1.03905	0.950728	1.04149	0.964938	1.06904	0.959596	0.204954	0.995506	0.90607	0.989072	0.772671	1.02609	0.470989
P61354	60S ribosomal protein L27 OS=Rattus norvegicus OX=10116 GN=Rpl27 PE=2 SV=2	Rpl27	42	5	83	5	5	15.8	3.05259e+07	2.57038e+07	2.77321e+07	2.81332e+07	2.2937e+07	2.28146e+07	2.13249e+07	2.1133e+07	2.41988e+07	2.4473e+07	2.51455e+07	2.34503e+07	1.83018e+07	2.00814e+07	2.00341e+07	1.98314e+07	1.23138	1.03286	1.131	1.13384	1.1208	1.1164	1.04237	1.0168	0.975122	0.945699	0.983037	0.90426	0.838848	0.878548	0.908767	0.850426	0.948619	0.279131	0.912941	0.0128685	0.840815	0.00545583	0.809191	0.000434693
Q7TNK0	Serine incorporator 1 OS=Rattus norvegicus OX=10116 GN=Serinc1 PE=1 SV=1	Serinc1	3	1	10	1	1	50.5	667731	719696	695801	713151	686409	714325	674626	825346	677102	724501	647554	615280	768390	423102	660564	449837
B2RYN7	Spastin OS=Rattus norvegicus OX=10116 GN=Spast PE=1 SV=1	Spast	3	1	5	1	1	63	1.8193e+06	2.31519e+06	1.91424e+06	2.28784e+06	1.59475e+06	1.55632e+06	1.6257e+06	1.39238e+06	1.96015e+06	2537935	2.82586e+06	2.18102e+06	1.60472e+06	1.54789e+06	1.61936e+06	1.46967e+06
P50475	Alanine--tRNA ligase, cytoplasmic OS=Rattus norvegicus OX=10116 GN=Aars1 PE=1 SV=3	Aars1	22	16	165	16	16	106.7	1.05178e+07	8.69813e+06	8.37739e+06	8.13353e+06	6.6005e+06	6.96451e+06	5.53021e+06	6.81798e+06	9.75977e+06	9.17761e+06	8.8235e+06	7.31247e+06	7.68173e+06	7.75729e+06	7.69276e+06	6.1728e+06	1.26531	1.04236	1.01891	0.9776	0.961872	1.01636	0.80617	0.978311	1.17288	1.05765	1.02872	0.840925	1.05002	1.01212	1.04067	0.78943	0.874199	0.134237	0.949285	0.615024	0.952604	0.595023	1.03442	0.727925
Q3B7D1	Ubiquitin-conjugating enzyme E2 Z OS=Rattus norvegicus OX=10116 GN=Ube2z PE=1 SV=2	Ube2z	10	3	18	3	3	38.3	121646	182294	478013	495863	582407	358590	93871	426932	566605	641671	769121	661192	470869	508213	479761	493381	0.251578	0.37555	0.999471	1.02458	1.45905	0.899618	0.235244	1.05313	1.17057	1.27125	1.54154	1.30715	1.10647	1.13991	1.11573	1.08472	1.37563	0.591667	0.840531	0.0280935	1.99553	0.0918561	1.2193	0.373059
F1LNJ2	U5 small nuclear ribonucleoprotein 200 kDa helicase OS=Rattus norvegicus OX=10116 GN=Snrnp200 PE=1 SV=1	Snrnp200	14	23	194	23	23	244.7	4.30358e+07	3.89029e+07	3.62143e+07	2.7853e+07	2.96374e+07	2.96679e+07	2.77269e+07	2.30376e+07	3.46984e+07	2.19749e+07	2.09249e+07	2.036e+07	2.8098e+07	2.65222e+07	2.65107e+07	2.63865e+07	1.41357	1.27288	1.20259	0.914041	1.17921	1.1821	1.10357	0.902551	1.1385	0.691438	0.666089	0.639269	1.04864	0.944807	0.979186	0.921351	0.909299	0.462216	1.24198	0.126303	0.652769	0.0354364	0.891595	0.164205
P0C546	Mitochondrial coenzyme A transporter SLC25A42 OS=Rattus norvegicus OX=10116 GN=Slc25a42 PE=2 SV=1	Slc25a42	3	1	17	1	1	35.1	463493	564131	450939	620534	528229	352660	427405	372059	333104	400450	413283	448551	322720	415582	440589	632409
Q62991	Sec1 family domain-containing protein 1 OS=Rattus norvegicus OX=10116 GN=Scfd1 PE=1 SV=1	Scfd1	12	5	36	5	5	72.2	1.52719e+06	1.8188e+06	2.03196e+06	4.47616e+06	982739	1.04247e+06	1.21868e+06	1.49606e+06	2.1737e+06	2.10733e+06	2.5835e+06	2.07675e+06	1.85858e+06	1.56334e+06	1.83964e+06	1.79656e+06	0.75678	0.897805	1.018	2.21611	0.589906	0.626646	0.731773	0.884247	1.07601	1.00035	1.24071	0.983741	1.04646	0.840191	1.02511	0.946404	0.579413	0.117476	0.897079	0.187505	0.879745	0.879331	1.36207	0.0216619
Q09167	Serine/arginine-rich splicing factor 5 OS=Rattus norvegicus OX=10116 GN=Srsf5 PE=1 SV=1	Srsf5	7	2	41	2	2	30.9	4.34355e+06	3.68028e+06	3.02541e+06	3.93916e+06	3.83892e+06	4.11822e+06	4.25568e+06	3767955	4.50894e+06	4.09449e+06	2.32858e+06	2.45083e+06	4.40679e+06	4.13874e+06	2.80204e+06	1.6543e+06	1.14812	0.969044	0.808501	1.04029	1.22919	1.32049	1.36308	1.18795	1.19058	1.03677	0.596511	0.619265	1.32352	1.18647	0.832865	0.464854	1.28612	0.01842	1.10589	0.815153	0.868169	0.400713	0.746506	0.174596
Q4FZT0	Stomatin-like protein 2, mitochondrial OS=Rattus norvegicus OX=10116 GN=Stoml2 PE=1 SV=1	Stoml2	20	5	56	5	5	38.4	8.08707e+06	7.91663e+06	8.4713e+06	7.51972e+06	6.49089e+06	5.77759e+06	6.60831e+06	5.74425e+06	8.15913e+06	9.37185e+06	6.86652e+06	9.37983e+06	1.02445e+07	1.05916e+07	9.87439e+06	1.24494e+07	0.918003	0.895183	0.972201	0.85283	0.892532	0.795577	0.90898	0.777739	0.925201	1.0191	0.755392	1.01781	1.32132	1.30395	1.26044	1.5023	0.927605	0.16295	1.44936	0.00337273	1.02179	0.844225	1.59653	0.000146623
Q9JHW5	Vesicle-associated membrane protein 7 OS=Rattus norvegicus OX=10116 GN=Vamp7 PE=1 SV=1	Vamp7	24	5	40	5	5	24.8	1.2679e+06	1.23851e+06	2.05131e+06	1.53362e+06	1.55345e+06	728521	1.09809e+06	1.06756e+06	1.73904e+06	1.78142e+06	1.90912e+06	2.22075e+06	1.31058e+06	2.04021e+06	1.6647e+06	1.88324e+06	0.76617	0.74552	1.25321	0.925904	1.13711	0.534028	0.804059	0.769445	1.04976	1.03121	1.11804	1.2828	0.899843	1.3371	1.13118	1.20977	0.879116	0.495115	1.02144	0.885262	1.21432	0.151365	1.41091	0.0805279
Q6AYD9	Nucleoside diphosphate-linked moiety X motif 19 OS=Rattus norvegicus OX=10116 GN=Nudt19 PE=2 SV=1	Nudt19	7	1	16	1	1	39.9	1675904	1.65762e+06	1.80021e+06	1693508	1.5286e+06	1.59459e+06	1538782	1.58403e+06	1.16955e+06	1.28968e+06	1.36347e+06	1.45842e+06	1.25792e+06	1.1271e+06	1.2185e+06	1.10724e+06
Q4KLJ8	Phosducin-like protein 3 OS=Rattus norvegicus OX=10116 GN=Pdcl3 PE=1 SV=1	Pdcl3	9	2	28	2	2	27.7	361467	325965	226376	414554	9.60051e+06	6.47533e+06	6.79912e+06	6.41227e+06	329119	4.24585e+06	234042	383029	338011	455354	442159	4.93483e+06	0.130543	0.117267	0.0826547	0.14958	4.19997	2.8368	2.97542	2.76213	0.118734	1.46889	0.0819145	0.132232	0.138701	0.178353	0.179564	1.89459	26.6107	8.62875e-07	1.32714	0.692782	3.75334	0.424203	0.187188	0.00935365
D4ACN8	Plasminogen receptor (KT) OS=Rattus norvegicus OX=10116 GN=Plgrkt PE=1 SV=1	Plgrkt	20	3	34	3	3	17.3	921846	2.94265e+06	2.58694e+06	2.88878e+06	2.70771e+06	2.2762e+06	2.30105e+06	2.52181e+06	2.51112e+06	2.86711e+06	2.84858e+06	2.68019e+06	2.75973e+06	2.76171e+06	2.55507e+06	2.87099e+06	0.340851	1.08384	0.967043	1.06716	1.21276	1.02094	1.03096	1.11216	0.927498	1.01553	1.02075	0.947308	1.15941	1.10747	1.06235	1.12848	1.26538	0.288645	1.13976	0.00504031	1.13073	0.467292	1.01848	0.661794
Q3T1I4	Protein PRRC1 OS=Rattus norvegicus OX=10116 GN=Prrc1 PE=2 SV=1	Prrc1	10	4	58	4	4	46.3	5.3049e+06	6.57476e+06	7.79967e+06	7.96786e+06	6.23554e+06	6.13847e+06	6.1008e+06	6514368	7.36932e+06	8.41797e+06	8.87993e+06	8822903	6.58969e+06	6.94437e+06	6123983	6.9039e+06	0.713682	0.881101	1.06086	1.07097	1.01617	1.00177	0.994545	1.04531	0.990361	1.08486	1.15776	1.13464	1.00729	1.01323	0.926442	0.987368	1.08887	0.380845	0.900795	0.0427525	1.17201	0.145331	0.969571	0.226592
P62890	60S ribosomal protein L30 OS=Rattus norvegicus OX=10116 GN=Rpl30 PE=3 SV=2	Rpl30	65	6	74	4	5	12.8	1.38611e+07	1.43822e+07	1.18054e+07	1.33686e+07	1.22719e+07	1.06342e+07	1.1316e+07	9.62395e+06	1.31505e+07	1.24655e+07	1.23518e+07	1.24914e+07	1.20658e+07	1.14747e+07	1.20687e+07	1.11163e+07	1.08069	1.11698	0.930543	1.04135	1.159	1.00575	1.06907	0.894959	1.0242	0.931007	0.933289	0.930967	1.06886	0.970264	1.05809	0.921339	0.990217	0.865531	1.05213	0.288515	0.916034	0.111474	0.973304	0.7191
P04256	Heterogeneous nuclear ribonucleoprotein A1 OS=Rattus norvegicus OX=10116 GN=Hnrnpa1 PE=1 SV=3	Hnrnpa1	33	8	181	7	7	34.2	2.008e+07	1.6925e+07	1.83887e+07	1.97725e+07	1.29982e+07	1.30535e+07	1.4033e+07	1.47615e+07	1.97262e+07	2.20316e+07	2.00665e+07	1.75388e+07	1.58809e+07	1.48376e+07	1.56633e+07	1.68912e+07	1.11652	0.937457	1.03373	1.09843	0.875492	0.880468	0.945507	0.978997	1.09568	1.17352	1.08133	0.932228	1.00333	0.894773	0.979365	0.998439	0.879203	0.0379565	0.905003	0.128776	1.02308	0.740756	1.0531	0.224388
Q9WVR3	Phosphatidylinositol 3,4,5-trisphosphate 5-phosphatase 2 OS=Rattus norvegicus OX=10116 GN=Inppl1 PE=1 SV=1	Inppl1	6	7	59	7	7	139.1	1.09509e+06	1.8826e+06	1.81015e+06	1.22604e+06	1.5159e+06	1.02397e+06	1.11134e+06	1.68626e+06	2.26567e+06	2.24939e+06	2.27689e+06	1.97654e+06	1.16091e+06	1.24583e+06	1.30122e+06	1.02302e+06	0.668058	1.14404	1.11643	0.747268	1.12022	0.757764	0.821527	1.22698	1.3807	1.31453	1.34614	1.15263	0.804692	0.824274	0.892638	0.66345	1.0682	0.69806	0.613217	0.000584293	1.41303	0.0691573	0.811171	0.193234
Q9Z0J5	Thioredoxin reductase 2, mitochondrial OS=Rattus norvegicus OX=10116 GN=Txnrd2 PE=1 SV=3	Txnrd2	3	1	31	1	1	56.5	845001	774003	768039	756372	627224	667409	636443	638232	569272	654845	501657	609427	581175	615802	650265	592705
P54001	Prolyl 4-hydroxylase subunit alpha-1 OS=Rattus norvegicus OX=10116 GN=P4ha1 PE=2 SV=2	P4ha1	34	14	243	14	14	60.9	1.89551e+07	1.80324e+07	2.13602e+07	1.83368e+07	1.23762e+07	1.32161e+07	1.36118e+07	13097228	2.04498e+07	2.1226e+07	1.56375e+07	1.71087e+07	1.98501e+07	1.7231e+07	1.72253e+07	1.64472e+07	1.04816	0.993279	1.19415	1.01305	0.829001	0.886517	0.912067	0.863827	1.12961	1.12437	0.838012	0.904349	1.24717	1.03338	1.07109	0.966829	0.821773	0.00561613	1.08061	0.414849	0.940617	0.467556	1.23688	0.0110463
Q01177	Plasminogen OS=Rattus norvegicus OX=10116 GN=Plg PE=2 SV=2	Plg	49	27	530	27	27	90.5	7.97736e+07	8.01521e+07	8.00271e+07	8.16953e+07	6.2875e+07	6.60262e+07	6.32674e+07	6.41094e+07	7.0948e+07	7.71592e+07	8.12874e+07	8.18285e+07	6.6495e+07	6.56805e+07	6.88409e+07	6.66501e+07	1.04545	1.04635	1.06031	1.06966	0.998129	1.04964	1.00469	1.0021	0.928797	0.968657	1.0324	1.0251	0.990138	0.933523	1.01449	0.928539	0.960396	0.0206228	0.977682	0.525993	0.936802	0.0741581	0.953663	0.101818
P53812	Phosphatidylinositol transfer protein beta isoform OS=Rattus norvegicus OX=10116 GN=Pitpnb PE=1 SV=2	Pitpnb	32	7	70	4	4	31.4	2.28562e+06	1.5097e+06	2393801	1.8324e+06	1.30683e+06	1.95714e+06	1.39033e+06	2.07442e+06	1.49931e+06	2.70867e+06	1.97313e+06	1.72358e+06	1699695	1.78677e+06	1.8929e+06	1.72054e+06	1.16453	0.766228	1.23308	0.932776	0.806557	1.20963	0.858377	1.26065	0.763094	1.32204	0.974288	0.839459	0.983975	0.987334	1.08451	0.931902	1.00942	0.965861	1.02279	0.738135	0.951733	0.748104	0.964334	0.887567
P62193	26S proteasome regulatory subunit 4 OS=Rattus norvegicus OX=10116 GN=Psmc1 PE=1 SV=1	Psmc1	43	13	216	12	13	49.2	2.11837e+07	2.34189e+07	20792929	2.02792e+07	1.73793e+07	1.92163e+07	1.88928e+07	2.0141e+07	2.34712e+07	2.60514e+07	2.36806e+07	2.59848e+07	1.51249e+07	1.90706e+07	1.63335e+07	1.91031e+07	0.972816	1.07131	0.965379	0.930438	0.966781	1.07049	1.05132	1.10321	1.07672	1.14604	1.05392	1.14069	0.789197	0.949817	0.84346	0.932587	1.06392	0.182897	0.795737	0.00308675	1.12118	0.0200124	0.838557	0.0141254
P51583	Multifunctional protein ADE2 OS=Rattus norvegicus OX=10116 GN=Paics PE=1 SV=3	Paics	23	9	104	9	9	47.1	9.8601e+06	1.04588e+07	1.06941e+07	1.04689e+07	8.76502e+06	8.56976e+06	9.0182e+06	9.68386e+06	1.21515e+07	1.36064e+07	1.06406e+07	1.30583e+07	9.80525e+06	1.00878e+07	8.90807e+06	1.01362e+07	0.900964	0.951981	0.987922	0.955733	0.970165	0.949899	0.998519	1.05541	1.10917	1.19099	0.942271	1.1406	1.018	0.999698	0.915307	0.984597	1.04672	0.177814	0.893813	0.100047	1.15446	0.0423349	0.98581	0.676358
O35509	Ras-related protein Rab-11B OS=Rattus norvegicus OX=10116 GN=Rab11b PE=1 SV=4	Rab11b	52	11	235	11	11	24.5	3.05194e+07	3.03987e+07	3.06129e+07	3.1067e+07	2.63939e+07	2.57805e+07	2.4117e+07	2.69635e+07	2.76106e+07	3.15755e+07	3.26846e+07	3.11065e+07	2.8168e+07	3.05592e+07	2.84309e+07	2.87186e+07	0.995643	0.987872	1.00968	1.01259	1.04303	1.02024	0.95337	1.04918	0.899793	0.986774	1.03336	0.970057	1.04412	1.08122	1.04298	0.995973	1.01499	0.554774	1.07052	0.0841256	0.971091	0.338697	1.02422	0.415156
P62747	Rho-related GTP-binding protein RhoB OS=Rattus norvegicus OX=10116 GN=Rhob PE=1 SV=1	Rhob	24	4	98	2	2	22.1	1317049	1.21231e+06	1.19138e+06	1.04855e+06	992315	1.25195e+06	433441	497084	1.48962e+06	1.35973e+06	1.52908e+06	1.02607e+06	1.34262e+06	1.24083e+06	1.04414e+06	625243	1.13439	1.04014	1.03744	0.902313	1.03532	1.30806	0.452377	0.510665	1.28166	1.12189	1.27635	0.844801	1.31394	1.15909	1.01129	0.572487	0.803647	0.315034	0.896591	0.522506	1.09976	0.464807	1.22695	0.447624
Q5I0K8	28S ribosomal protein S7, mitochondrial OS=Rattus norvegicus OX=10116 GN=Mrps7 PE=2 SV=2	Mrps7	10	2	12	2	2	28.2	1.08158e+06	1.13029e+06	1.07513e+06	1.19103e+06	1.02436e+06	1.05106e+06	1.15449e+06	715347	543452	938650	653123	1088891	930107	1.03228e+06	1.12513e+06	560247	1.07204	1.11599	1.07737	1.17945	1.22991	1.26375	1.38661	0.8457	0.538087	0.891242	0.627379	1.03171	1.04749	1.10968	1.25404	0.590322	1.06324	0.697425	1.29566	0.301356	0.694828	0.0767963	0.846711	0.383834
Q6AY84	Secernin-1 OS=Rattus norvegicus OX=10116 GN=Scrn1 PE=1 SV=1	Scrn1	9	3	22	3	3	46.4	3.5581e+06	3.61318e+06	4.05954e+06	4.62931e+06	4.58855e+06	5.11849e+06	4.06299e+06	5.41922e+06	8.36084e+06	7.57512e+06	7.21634e+06	6.84746e+06	5690535	5.15425e+06	5.5527e+06	4.88718e+06	0.624804	0.632024	0.720701	0.812176	0.97604	1.09031	0.864534	1.13504	1.46661	1.27425	1.22808	1.14941	1.13539	0.981607	1.09645	0.912307	1.45747	0.00490162	0.80607	0.0242746	1.83473	0.000277162	1.01471	0.843258
P11915	Sterol carrier protein 2 OS=Rattus norvegicus OX=10116 GN=Scp2 PE=1 SV=3	Scp2	25	11	178	7	7	58.8	2.07178e+07	5.62096e+06	2.26068e+07	2.06469e+07	3.85777e+06	5.30836e+06	5.68533e+06	5.09056e+06	5.63692e+06	5.31314e+06	4.71679e+06	4.80778e+06	4.65184e+06	5412645	4.50658e+06	5673896	2.41134	0.651694	2.66016	2.40092	0.543898	0.749476	0.801828	0.706688	0.655384	0.592388	0.53204	0.534907	0.615183	0.683237	0.58982	0.702027	0.344885	0.0345194	1.11904	0.128819	0.284919	0.0159693	0.924472	0.482358
P16975	SPARC OS=Rattus norvegicus OX=10116 GN=Sparc PE=1 SV=4	Sparc	42	9	157	9	9	34.3	1.87633e+07	1.93029e+07	1.90464e+07	1.93328e+07	1.30511e+07	1.17216e+07	1.30578e+07	1.40324e+07	1.93138e+07	1.74917e+07	1.64375e+07	1.39854e+07	2.02627e+07	2.06622e+07	2.05329e+07	1.87067e+07	1.03176	1.05732	1.05885	1.06211	0.869323	0.781875	0.870061	0.920336	1.0609	0.921382	0.875963	0.735128	1.26599	1.23223	1.26962	1.09351	0.817474	0.00109564	1.35286	0.0101179	0.853525	0.0706841	1.41253	0.000409022
O35094	Mitochondrial import inner membrane translocase subunit TIM44 OS=Rattus norvegicus OX=10116 GN=Timm44 PE=1 SV=1	Timm44	32	13	147	13	13	51	1.67879e+07	1.52728e+07	1.45763e+07	1.49343e+07	1.47504e+07	1.44235e+07	1.36128e+07	1.36582e+07	1.24171e+07	1.22211e+07	1.20726e+07	1.29211e+07	1.30069e+07	1.38826e+07	1.57065e+07	1.47108e+07	1.13138	1.02529	0.993142	1.00555	1.20415	1.17914	1.11165	1.09787	0.835927	0.78897	0.788488	0.832394	0.995977	1.01468	1.19028	1.05391	1.10527	0.0350808	1.31089	0.000799455	0.781105	0.000339527	0.926413	0.139585
P41542	General vesicular transport factor p115 OS=Rattus norvegicus OX=10116 GN=Uso1 PE=1 SV=1	Uso1	21	17	242	17	17	107.1	1.78106e+07	1.62625e+07	1.42439e+07	1.73691e+07	1.24076e+07	1.11201e+07	1.36782e+07	1.17392e+07	18010280	20296672	2.04275e+07	2.13758e+07	1.4888e+07	1.57156e+07	1.51559e+07	1.78295e+07	1.04522	0.950684	0.845107	1.0184	0.882034	0.791632	0.972681	0.821705	1.05582	1.14103	1.1618	1.19915	0.992732	1.00025	1.00016	1.11231	0.898597	0.155085	0.900756	0.0345132	1.18096	0.021551	1.18379	0.0179374
P20717	Protein-arginine deiminase type-2 OS=Rattus norvegicus OX=10116 GN=Padi2 PE=1 SV=1	Padi2	35	18	353	18	18	75.3	4.5629e+07	5.04027e+07	4.93317e+07	4.96284e+07	3.07347e+07	3.3205e+07	3.01468e+07	3.36064e+07	6.83094e+07	7.31774e+07	7.61841e+07	7.62283e+07	4.03763e+07	4.43094e+07	4.13081e+07	4.83824e+07	0.874565	0.96233	0.955941	0.950364	0.713588	0.772036	0.700171	0.768283	1.30789	1.3436	1.41514	1.39665	0.879312	0.921073	0.890315	0.985818	0.789185	0.000411162	0.672952	1.49221e-05	1.45952	1.20043e-05	1.24456	0.000884887
P02401	60S acidic ribosomal protein P2 OS=Rattus norvegicus OX=10116 GN=Rplp2 PE=1 SV=2	Rplp2	34	3	58	3	3	11.7	3.33012e+07	3.70461e+07	3.54096e+07	3.33284e+07	2.3558e+07	2.65352e+07	2.64895e+07	27080497	3.05477e+07	3.58709e+07	3.51532e+07	3.06679e+07	2.93562e+07	3.28011e+07	3.34224e+07	3.17187e+07	1.00511	1.11382	1.08051	1.00503	0.86131	0.971539	0.96881	0.974897	0.921027	1.03714	1.02826	0.884826	1.00674	1.07372	1.13436	1.01772	0.898224	0.0355231	1.09333	0.110158	0.920747	0.127616	1.12074	0.0312185
Q8R424	STAM-binding protein OS=Rattus norvegicus OX=10116 GN=Stambp PE=2 SV=1	Stambp	7	2	28	2	2	48.5	780302	658631	770659	655316	517507	550995	563539	546034	826623	725162	779731	909039	478230	605038	622420	731229	1.10346	0.927799	1.10182	0.925874	0.886495	0.945199	0.965667	0.921	1.16772	0.982354	1.06861	1.22884	0.768412	0.927945	0.98977	1.09927	0.91609	0.193118	0.851124	0.114889	1.09573	0.240999	1.01803	0.900958
Q6AYQ3	Phenylalanine--tRNA ligase, mitochondrial OS=Rattus norvegicus OX=10116 GN=Fars2 PE=2 SV=1	Fars2	3	1	3	1	1	55.1	219476	184490	246195	190649	187700	175879	213468	181352	190501	259289	240047	214621	275723	277484	254418	356893
Q66H61	Glutamine--tRNA ligase OS=Rattus norvegicus OX=10116 GN=Qars1 PE=1 SV=1	Qars1	20	14	144	14	14	87.6	1.24461e+07	1.1949e+07	1.09132e+07	1.12604e+07	7.30654e+06	8.71797e+06	7.65299e+06	8.27201e+06	9.46663e+06	1.05162e+07	1.14585e+07	1.04902e+07	9.27891e+06	9.79026e+06	9.67947e+06	1.00768e+07	1.18465	1.13294	1.05018	1.07083	0.842436	1.0066	0.882674	0.93911	0.900104	0.958863	1.05699	0.954468	1.00351	1.01065	1.03602	1.01962	0.827022	0.00684415	1.05151	0.178073	0.871992	0.0188338	1.10869	0.0699118
P62501	TSC22 domain family protein 1 OS=Rattus norvegicus OX=10116 GN=Tsc22d1 PE=2 SV=1	Tsc22d1	15	2	24	2	2	15.6	1.86951e+06	2.03397e+06	1.16304e+06	1.91034e+06	1.16638e+06	1.65893e+06	1.40966e+06	1.44521e+06	1.74165e+06	2.08055e+06	1.98406e+06	2.20585e+06	1.73914e+06	1.60655e+06	1.65501e+06	2020127	1.02355	1.10929	0.643773	1.04497	0.773556	1.10178	0.935208	0.943763	0.952538	1.09119	1.05274	1.15446	1.08189	0.95395	1.01893	1.17576	0.982394	0.979821	0.9952	0.931803	1.11235	0.376997	1.12685	0.193989
D3ZT37	Transcription elongation factor A protein-like 7 OS=Rattus norvegicus OX=10116 GN=Tceal7 PE=3 SV=1	Tceal7	43	3	16	3	3	11.9	1.26194e+06	1.414e+06	1.24141e+06	1.14253e+06	604172	610761	550945		901721	1.0813e+06	897804	984869	546757	616212	439065	670817	1.38347	1.54417	1.37593	1.25143	0.802335	0.812236	0.731892		0.987505	1.13557	0.953879	1.03211	0.681063	0.732664	0.54127	0.78179	0.563208	0.000179265	0.666036	0.00343654	0.739707	0.00190155	0.874759	0.209773
Q4FZT2	Protein phosphatase methylesterase 1 OS=Rattus norvegicus OX=10116 GN=Ppme1 PE=1 SV=2	Ppme1	10	4	42	4	4	42.3	3.17593e+06	2.60259e+06	3.29891e+06	3.42002e+06	2.58442e+06	2.9589e+06	2.52034e+06	2.65803e+06	2.38596e+06	2.62034e+06	3.27609e+06	3118744	2.5157e+06	2.41594e+06	2.52254e+06	2.49971e+06	1.08018	0.881752	1.13435	1.16214	1.06476	1.22077	1.03871	1.07828	0.810634	0.853729	1.07985	1.01396	0.972181	0.891161	0.964758	0.903796	1.03384	0.627613	0.993008	0.992008	0.882527	0.222382	0.847672	0.00823381
Q9Z0V5	Peroxiredoxin-4 OS=Rattus norvegicus OX=10116 GN=Prdx4 PE=2 SV=1	Prdx4	35	7	194	5	5	31	1.57206e+07	1.64362e+07	1.58514e+07	1.48929e+07	1.17126e+07	1.30861e+07	1.18132e+07	1.36137e+07	1.52587e+07	1.62763e+07	1.71484e+07	1.52958e+07	1.52573e+07	17077259	1.59297e+07	1.45825e+07	0.99323	1.03443	1.01252	0.940089	0.896401	1.00294	0.904395	1.0259	0.963022	0.985091	1.05	0.923786	1.09527	1.17016	1.13174	0.979423	0.962155	0.36242	1.11594	0.060171	0.985335	0.66717	1.14282	0.0428096
P41499	Tyrosine-protein phosphatase non-receptor type 11 OS=Rattus norvegicus OX=10116 GN=Ptpn11 PE=1 SV=5	Ptpn11	24	10	106	10	10	68	4.71512e+06	4.87325e+06	4.45342e+06	1.13221e+07	4.17637e+06	4.40912e+06	5.38697e+06	5.35358e+06	5.22482e+06	5.3021e+06	4.8714e+06	5.12303e+06	3.79148e+06	4.15683e+06	4.06764e+06	6.25421e+06	0.856267	0.881563	0.817642	2.05424	0.918719	0.971294	1.18542	1.1596	0.947821	0.922367	0.85734	0.889329	0.782329	0.818702	0.830647	1.20739	0.91872	0.972454	1.00614	0.931274	0.784617	0.495937	0.859276	0.222742
M0RC99	Ras-related protein Rab-5A OS=Rattus norvegicus OX=10116 GN=Rab5a PE=2 SV=1	Rab5a	20	4	112	1	1	23.6	1.16964e+06	1.08614e+06	1.35304e+06	1591980	1.27109e+06	1.22125e+06	1.22645e+06	1.09889e+06	1.62543e+06	1.86811e+06	1.24275e+06	1.97166e+06	1.27299e+06	1.2675e+06	1.3337e+06	1.34415e+06
P62836	Ras-related protein Rap-1A OS=Rattus norvegicus OX=10116 GN=Rap1a PE=1 SV=1	Rap1a	38	6	121	2	6	21	3.035e+07	3.29492e+07	3.40693e+07	3.34966e+07	3.16406e+07	2.5175e+07	2.80235e+07	2.59324e+07	3.25506e+07	3.32406e+07	3.16995e+07	3.26393e+07	2.94949e+07	34132373	3.19897e+07	3.40354e+07	0.917624	0.992359	1.04141	1.01185	1.15882	0.92333	1.02669	0.93518	0.983113	0.962753	0.92884	0.943334	1.01325	1.11923	1.08761	1.09394	1.02038	0.782514	1.12991	0.00268142	0.963363	0.266534	1.06677	0.274951
Q63528	Replication protein A 32 kDa subunit OS=Rattus norvegicus OX=10116 GN=Rpa2 PE=2 SV=2	Rpa2	4	1	1	1	1	29.3			264253			252467						345045
P28042	Single-stranded DNA-binding protein, mitochondrial OS=Rattus norvegicus OX=10116 GN=Ssbp1 PE=1 SV=2	Ssbp1	11	2	4	2	2	17.4	592001	783171	530952	581147	472949	556957	558587	470266			351722	177825	418400	482943		450687	1.13449	1.49505	1.0287	1.11269	1.0979	1.29475	1.29713	1.07491			0.653225	0.325756	0.911038	1.00374		0.918148	0.998689	0.958918	1.92917	0.286043	0.410394	0.0187042	0.792759	0.0175996
D4A702	Synaptopodin-2 OS=Rattus norvegicus OX=10116 GN=Synpo2 PE=1 SV=2	Synpo2	18	15	357	15	15	135.9	6.83829e+07	7.16312e+07	6.83675e+07	6.7195e+07	7.68335e+07	7.27083e+07	6.66501e+07	6.98696e+07	7.5802e+07	8.34838e+07	8.20363e+07	75736967	5.83578e+07	6.15222e+07	5.66774e+07	6.06951e+07	0.928986	0.969354	0.938998	0.912025	1.26438	1.1982	1.09717	1.13213	1.02868	1.08643	1.08007	0.983533	0.900793	0.906443	0.865823	0.876543	1.25138	0.000587858	0.849448	0.000736707	1.11451	0.00667077	0.756541	0.000158793
Q4KM49	Tyrosine--tRNA ligase, cytoplasmic OS=Rattus norvegicus OX=10116 GN=Yars1 PE=2 SV=3	Yars1	26	13	210	13	13	59.1	36758648	3.65743e+07	3.62922e+07	3.60225e+07	3.30412e+07	3.13813e+07	3.00871e+07	3.09055e+07	3.33866e+07	4.00183e+07	3.59647e+07	3.39905e+07	3.1347e+07	3.11928e+07	3.64572e+07	3.61969e+07	1.01393	1.00494	1.01207	0.992723	1.104	1.05002	1.00563	1.01678	0.919935	1.05741	0.961406	0.896238	0.982441	0.933142	1.1308	1.06139	1.03797	0.138735	1.07113	0.268257	0.95311	0.221419	0.98356	0.707084
Q04462	Valine--tRNA ligase OS=Rattus norvegicus OX=10116 GN=Vars1 PE=2 SV=2	Vars1	20	18	219	18	18	140.3	2.21461e+07	2.08188e+07	2.20418e+07	2.13056e+07	1.72741e+07	16034182	1.47536e+07	1.92376e+07	1.9236e+07	2.08868e+07	2.29518e+07	2.36187e+07	1.75177e+07	1.33361e+07	1.65062e+07	18935326	1.09504	1.02544	1.10188	1.05253	1.03465	0.961751	0.88398	1.13457	0.950138	0.989339	1.09985	1.11637	0.984182	0.71517	0.917778	0.995322	0.939194	0.277749	0.869277	0.142234	0.972118	0.521171	0.899749	0.284654
Q99376	Transferrin receptor protein 1 OS=Rattus norvegicus OX=10116 GN=Tfrc PE=1 SV=2	Tfrc	17	12	140	12	12	85.8	8.06679e+06	9.22186e+06	9.032e+06	8.88782e+06	5.34058e+06	6.78702e+06	6.51188e+06	6.96319e+06	5.84871e+06	5.72157e+06	6.3663e+06	6.0952e+06	7051097	7.08549e+06	7.97704e+06	7.31504e+06	1.07021	1.21872	1.21145	1.17807	0.858268	1.09227	1.04685	1.10185	0.775116	0.727149	0.818537	0.772992	1.06289	1.01949	1.19006	1.03167	0.876196	0.0846946	1.39121	0.000253357	0.661286	3.93034e-05	1.04998	0.477174
Q75Q39	Mitochondrial import receptor subunit TOM70 OS=Rattus norvegicus OX=10116 GN=Tomm70 PE=1 SV=1	Tomm70	15	9	83	9	9	67.4	8.19827e+06	8.63487e+06	8.19124e+06	9.0292e+06	6.94706e+06	7.24919e+06	6.7602e+06	7.44105e+06	8.05969e+06	8.18977e+06	7.86289e+06	8.68935e+06	7.18572e+06	8.65889e+06	7.66663e+06	9.29676e+06	0.970537	1.01827	0.980376	1.06794	0.996226	1.04103	0.969752	1.05068	0.95312	0.928756	0.902102	0.983324	0.966552	1.11173	1.02059	1.16998	1.00509	0.860785	1.13313	0.0385635	0.933164	0.0514257	1.05204	0.338698
Q5RJP7	Platelet-derived growth factor receptor-like protein OS=Rattus norvegicus OX=10116 GN=Pdgfrl PE=2 SV=1	Pdgfrl	7	2	11	2	2	41.9	272314	238210	275988	395627	191863	182873	184107	186664	212920	332974	335250	225086	311292	534626	334034	360188	0.902565	0.786478	0.924808	1.31009	0.770314	0.735258	0.739417	0.737934	0.704959	1.0572	1.07686	0.713144	1.1723	1.92179	1.24497	1.2691	0.760185	0.0575399	1.5788	0.0314394	0.905254	0.549099	1.88009	0.00170923
P54319	Phospholipase A-2-activating protein OS=Rattus norvegicus OX=10116 GN=Plaa PE=1 SV=3	Plaa	26	16	190	16	16	87	8.64731e+06	7.90773e+06	8.73716e+06	8.36899e+06	6.89439e+06	7.90742e+06	7.23095e+06	6.97472e+06	8.71894e+06	8.81667e+06	1.10978e+07	1.04563e+07	7.05826e+06	7.47396e+06	5.32207e+06	6.46418e+06	1.02357	0.932408	1.04558	0.98973	0.988549	1.13541	1.03715	0.984713	1.03095	0.999723	1.27308	1.18313	0.949288	0.959474	0.708392	0.813404	1.03872	0.403969	0.764574	0.0255173	1.12417	0.142059	0.827473	0.0486281
P17220	Proteasome subunit alpha type-2 OS=Rattus norvegicus OX=10116 GN=Psma2 PE=1 SV=3	Psma2	42	7	101	7	7	25.9	8.79112e+06	9780750	9.21345e+06	8.63382e+06	6.74203e+06	8.59815e+06	9.21923e+06	9.91486e+06	9.13857e+06	1.0675e+07	9.99766e+06	1.11086e+07	8.90092e+06	7.8355e+06	8.03829e+06	9.22968e+06	0.913988	1.01295	0.968437	0.896823	0.84909	1.08439	1.16145	1.2295	0.949103	1.06318	1.00734	1.10402	1.05147	0.883506	0.93976	1.02009	1.14035	0.203214	0.944512	0.304154	1.0874	0.101158	0.900656	0.323524
Q3SWS8	mRNA export factor OS=Rattus norvegicus OX=10116 GN=Rae1 PE=1 SV=1	Rae1	13	3	21	3	3	40.9	1.33096e+06	698504	713410	1.28122e+06	1.02262e+06	675539	1.1213e+06	669715	1.46075e+06	1.29155e+06	1.49386e+06	1.86009e+06	1.15807e+06	697854	1.32731e+06	1.48132e+06	1.10356	0.576927	0.598034	1.06136	1.02711	0.679464	1.12659	0.662325	1.2099	1.02585	1.2004	1.4743	1.09102	0.627546	1.23755	1.30569	1.04659	0.787322	0.867904	0.386614	1.47024	0.0914109	1.21923	0.419146
Q91Y81	Septin-2 OS=Rattus norvegicus OX=10116 GN=Septin2 PE=1 SV=1	Septin2	33	9	116	9	9	41.6	2.47213e+07	2.41413e+07	2.37934e+07	2.26086e+07	1.98809e+07	1.89904e+07	1.92556e+07	1.92059e+07	2.29648e+07	25222696	2.501e+07	25578134	2.32957e+07	1.78109e+07	2.38116e+07	2.10928e+07	1.04868	1.02012	1.02043	0.958195	1.02158	0.977211	0.989779	0.971748	0.973136	1.02495	1.02818	1.03719	1.12282	0.819414	1.13584	0.95118	0.978482	0.371217	0.991583	0.842616	1.00396	0.866932	1.01741	0.918538
Q4QQR9	Protein MEMO1 OS=Rattus norvegicus OX=10116 GN=Memo1 PE=1 SV=1	Memo1	29	5	63	5	5	33.7	5.77434e+06	4.27399e+06	4.91485e+06	4.92767e+06	4.49057e+06	4.59825e+06	4.53557e+06	4.9524e+06	4.95963e+06	4.13324e+06	3.56018e+06	3.81005e+06	3.17739e+06	3.02302e+06	3.40993e+06	4.31966e+06	1.27127	0.937317	1.09395	1.08389	1.19758	1.22803	1.20998	1.30046	1.09074	0.871695	0.759609	0.801834	0.794822	0.72181	0.844184	1.01098	1.1253	0.106075	0.95684	0.707616	0.803361	0.0695796	0.683095	0.00182863
P97679	DNA mismatch repair protein Mlh1 OS=Rattus norvegicus OX=10116 GN=Mlh1 PE=2 SV=1	Mlh1	1	1	5	1	1	84.5	2.38769e+06	1889246	1629913	1.34837e+06	1150641	1.37885e+06	1.28665e+06	1.29216e+06	1.00254e+06	863016	684995	485336	1.01448e+06	840146	956548	608534
Q5HZE4	Methylthioribose-1-phosphate isomerase OS=Rattus norvegicus OX=10116 GN=Mri1 PE=1 SV=1	Mri1	30	6	74	6	6	39.6	2.21526e+06	2.29641e+06	2.65854e+06	2.71164e+06	954593	1.4171e+06	1.53248e+06	1.81054e+06	1967934	2.21684e+06	1.74801e+06	1.59113e+06	1.2955e+06	1.64859e+06	1.12619e+06	1.30673e+06	1.17848	1.21694	1.42987	1.44125	0.615155	0.9145	0.98788	1.14883	1.0458	1.12973	0.901213	0.809144	0.783069	0.951174	0.673704	0.738997	0.696161	0.0368918	0.809839	0.0900365	0.737844	0.01506	0.858329	0.405666
Q62667	Major vault protein OS=Rattus norvegicus OX=10116 GN=Mvp PE=1 SV=4	Mvp	32	22	234	22	22	95.7	3.35543e+07	3.52842e+07	3.52722e+07	3.67275e+07	2.63294e+07	2.52885e+07	2.96385e+07	2.69225e+07	6.12419e+07	5.8435e+07	7.47228e+07	6.42862e+07	3.87298e+07	3.95952e+07	4.20526e+07	4.52785e+07	0.755454	0.791331	0.802869	0.82615	0.718072	0.690662	0.808587	0.722972	1.37736	1.26029	1.63041	1.38356	0.990763	0.966826	1.06466	1.0837	0.925842	0.0895088	0.726508	0.00193612	1.77959	5.55683e-05	1.39644	0.000258747
Q6JE36	Protein NDRG1 OS=Rattus norvegicus OX=10116 GN=Ndrg1 PE=1 SV=1	Ndrg1	12	3	50	3	3	42.9	4.07552e+06	4444640	4.60213e+06	4.39501e+06	2.49142e+06	3.23063e+06	3.20706e+06	3.74957e+06	5.46293e+06	5.13426e+06	5.67916e+06	5479869	4.42729e+06	4.08021e+06	3.96129e+06	4.73179e+06	0.893468	0.970626	1.02002	0.962642	0.661623	0.859144	0.85195	0.98045	1.19636	1.07824	1.2066	1.14838	1.10281	0.970122	0.976542	1.10276	0.871687	0.142706	0.896891	0.0478097	1.2035	0.00259335	1.2383	0.0484949
P67779	Prohibitin OS=Rattus norvegicus OX=10116 GN=Phb PE=1 SV=1	Phb	65	12	263	12	12	29.8	6.96797e+07	6.52546e+07	6.69273e+07	6.64153e+07	5.30525e+07	4.84853e+07	5.37459e+07	6.07361e+07	5.8581e+07	5.87336e+07	5.89674e+07	6.22924e+07	5.29126e+07	5.06792e+07	5.21281e+07	6.2273e+07	1.12276	1.04739	1.09027	1.06919	1.0355	0.947702	1.04939	1.16728	0.942921	0.906579	0.920819	0.959475	0.96873	0.885637	0.944515	1.06669	0.970033	0.494734	1.0364	0.43758	0.861461	0.000254254	0.920402	0.201992
Q6AYE2	Endophilin-B1 OS=Rattus norvegicus OX=10116 GN=Sh3glb1 PE=2 SV=1	Sh3glb1	24	8	75	7	8	40.8	4.39357e+07	4.32285e+07	3.98935e+07	4.28142e+07	4.20872e+07	4.3735e+07	4.36812e+07	4.57333e+07	4.23617e+07	5.13924e+07	4.43969e+07	5.35784e+07	48196994	4.89071e+07	5.12495e+07	4.57753e+07	0.911227	0.893094	0.836496	0.887165	1.05737	1.10032	1.09778	1.13133	0.877649	1.02105	0.89237	1.06223	1.13578	1.10009	1.19524	1.00925	1.24343	7.91425e-05	1.15235	0.0527408	1.09221	0.173664	1.01221	0.791258
P02780	Secretoglobin family 2A member 2 OS=Rattus norvegicus OX=10116 GN=Scgb2a2 PE=1 SV=1	Scgb2a2	14	1	3	1	1	10.7	277246	313011		267426	779090	875379	521195	828132		295610		244991	717506	537946	656416	475138
Q6YAT4	Epsilon-sarcoglycan OS=Rattus norvegicus OX=10116 GN=Sgce PE=2 SV=1	Sgce	7	2	16	2	2	49.8	374589	756427	373187	675204	347723	620839	306189	696335	462659	453889	809282	965340	911610	1.10528e+06	892581	1074367	0.524582	1.05522	0.528369	0.944716	0.589874	1.05468	0.519588	1.16312	0.64723	0.608903	1.09835	1.29228	1.45055	1.67871	1.40561	1.59944	1.08987	0.789097	1.68212	0.0531844	1.19453	0.530208	1.84365	0.0428977
Q5HZE2	Ion channel TACAN OS=Rattus norvegicus OX=10116 GN=Tmem120a PE=2 SV=1	Tmem120a	8	2	15	2	2	40.6	772184	332491	323002	698299	231105	664276	217089	278638	842301	829293	379452	330045	937386	686228	212812	964953	1.34564	0.577175	0.569072	1.21579	0.487849	1.40424	0.458415	0.579157	1.46628	1.38439	0.64084	0.549796	1.85606	1.29695	0.417026	1.78761	0.790159	0.467066	1.32573	0.614174	1.08998	0.842814	1.82876	0.236987
Q5HZA9	Transmembrane protein 126A OS=Rattus norvegicus OX=10116 GN=Tmem126a PE=2 SV=1	Tmem126a	19	4	62	4	4	21.6	8.51221e+06	1.02194e+07	9.11281e+06	1.11607e+07	1.19073e+07	1.11647e+07	9.32003e+06	1.11192e+07	1.0886e+07	8.09284e+06	8.73838e+06	1.0218e+07	7.88349e+06	1.02793e+07	1.12036e+07	1.04449e+07	0.805223	0.962983	0.871524	1.0548	1.36444	1.28116	1.06832	1.25457	1.02868	0.733357	0.801103	0.923969	0.847339	1.05459	1.19176	1.05035	1.34482	0.00909251	1.18839	0.143416	0.943856	0.545493	0.834065	0.0803385
Q4KLZ6	Triokinase/FMN cyclase OS=Rattus norvegicus OX=10116 GN=Tkfc PE=1 SV=1	Tkfc	8	3	27	3	3	59.4	770640	837328	864984	735799	484858	630134	622535	583791	959880	1.2763e+06	1.10065e+06	1.19114e+06	523260	682138	568434	699306	0.932322	1.00909	1.05798	0.889369	0.710552	0.924763	0.912618	0.842402	1.16003	1.47913	1.29047	1.37751	0.719278	0.895022	0.773307	0.899372	0.871831	0.0995254	0.61935	0.000722738	1.36474	0.00305264	0.969514	0.725842
P09495	Tropomyosin alpha-4 chain OS=Rattus norvegicus OX=10116 GN=Tpm4 PE=1 SV=3	Tpm4	71	22	1302	9	9	28.5	2.34469e+07	2.493e+07	25239519	2.27114e+07	2.01153e+07	1.97503e+07	1.91872e+07	2.14156e+07	2.62238e+07	2.87925e+07	2.53837e+07	3.13792e+07	2.02781e+07	2.86129e+07	2.46766e+07	2.02124e+07	0.929662	0.984644	1.01175	0.899688	0.966122	0.949939	0.921854	1.01278	1.03866	1.0936	0.975388	1.18932	0.913546	1.2304	1.10023	0.85195	1.00652	0.840072	0.953259	0.5743	1.12317	0.0606833	1.06374	0.588763
Q9EQP5	Prolargin OS=Rattus norvegicus OX=10116 GN=Prelp PE=2 SV=1	Prelp	58	18	1355	18	18	43.2	2.49819e+09	2.4561e+09	2.40107e+09	2.41587e+09	1.78123e+09	1.85814e+09	1.82552e+09	1.88097e+09	2.25955e+09	2.39596e+09	2.2281e+09	2.38273e+09	2.57493e+09	2.55949e+09	2.54747e+09	2.76371e+09	1.02835	1.00712	0.999249	0.993569	0.888181	0.927848	0.910572	0.92352	0.92913	0.944789	0.888863	0.937582	1.20433	1.14266	1.17919	1.20939	0.906123	0.000207284	1.27976	1.22196e-05	0.918595	0.00157722	1.29737	3.78976e-06
F1LMZ8	26S proteasome non-ATPase regulatory subunit 11 OS=Rattus norvegicus OX=10116 GN=Psmd11 PE=1 SV=2	Psmd11	43	17	262	17	17	47.4	2.4333e+07	2.13406e+07	2.28228e+07	2.29771e+07	2.03712e+07	1.79747e+07	2.02061e+07	2.26123e+07	2.54821e+07	2.7636e+07	2.66877e+07	2.79807e+07	1.86291e+07	2.16204e+07	2.04342e+07	2.1999e+07	1.01594	0.887558	0.963372	0.958461	1.03028	0.910364	1.02227	1.12606	1.06279	1.10532	1.07985	1.11673	0.883747	0.979001	0.959372	0.97641	1.06892	0.255745	0.870286	0.00191558	1.141	0.00441302	0.928969	0.200178
Q07984	Translocon-associated protein subunit delta OS=Rattus norvegicus OX=10116 GN=Ssr4 PE=2 SV=1	Ssr4	29	4	73	4	4	19	1.52275e+07	1.70243e+07	1.4568e+07	1.40572e+07	1.35548e+07	1.51937e+07	1.65307e+07	1.51787e+07	2.03107e+07	1.98371e+07	1.80646e+07	1.75884e+07	1.95573e+07	1.85074e+07	1.64478e+07	1.7228e+07	0.858584	0.956185	0.830439	0.79188	0.925792	1.0392	1.12942	1.02079	1.14398	1.07145	0.987111	0.947984	1.25293	1.13174	1.04284	1.03263	1.19729	0.0198336	1.0746	0.288601	1.20757	0.0175452	1.08382	0.235618
Q5XIG8	Serine-threonine kinase receptor-associated protein OS=Rattus norvegicus OX=10116 GN=Strap PE=1 SV=1	Strap	22	7	139	7	7	38.4	1.62879e+07	1.49592e+07	1.4173e+07	1.50745e+07	1.14193e+07	1.05829e+07	1.15227e+07	1.12188e+07	1.31129e+07	1.36099e+07	1.0928e+07	1.17441e+07	1.1587e+07	1.20919e+07	1.1723e+07	1.06756e+07	1.23027	1.12554	1.0823	1.13759	1.04482	0.969669	1.05463	1.01072	0.9894	0.984762	0.799947	0.847958	0.994427	0.990553	0.995704	0.857209	0.891629	0.0133029	1.05959	0.390959	0.791585	0.00752766	0.940698	0.182472
O35814	Stress-induced-phosphoprotein 1 OS=Rattus norvegicus OX=10116 GN=Stip1 PE=1 SV=1	Stip1	43	22	400	22	22	62.5	4.1904e+07	4.58074e+07	4.19363e+07	4.07755e+07	3.89066e+07	3.80106e+07	3.86228e+07	3.72864e+07	4.13167e+07	3.93905e+07	3.86976e+07	3.92693e+07	3.50561e+07	3.6443e+07	3.70664e+07	3.56783e+07	1.01455	1.10477	1.0265	0.986333	1.14105	1.11636	1.1331	1.07675	0.999264	0.913581	0.907994	0.908842	0.96437	0.956923	1.00914	0.918285	1.0811	0.0284977	1.03192	0.336628	0.902602	0.0226619	0.86154	0.00067358
P21818	Stathmin-2 OS=Rattus norvegicus OX=10116 GN=Stmn2 PE=1 SV=2	Stmn2	5	1	4	1	1	20.7	788329	637087	764203	838343	688410	467180	696242	736428	1.09469e+06	1.17225e+06	1074309	962534	642210	690789	822294	1.04166e+06
P19814	Trans-Golgi network integral membrane protein TGN38 OS=Rattus norvegicus OX=10116 GN=Ttgn1 PE=1 SV=1	Ttgn1	4	1	15	1	1	38.3	545815	590101	450423	689944	593573	467942	497197	635930	521546		369161		818382	648728	649514	421459
P12346	Serotransferrin OS=Rattus norvegicus OX=10116 GN=Tf PE=1 SV=3	Tf	65	53	1350	3	51	76.3	1.00661e+09	1.05224e+09	1.06032e+09	1.1131e+09	6.30939e+08	6.30808e+08	6.33223e+08	6.16386e+08	1.07071e+09	1.07198e+09	1.082e+09	1.0738e+09	7.81032e+08	7.84811e+08	7.8955e+08	7.36108e+08	1.07973	1.12431	1.14986	1.19288	0.819798	0.820791	0.823038	0.788592	1.14727	1.10149	1.12477	1.10102	0.951888	0.912987	0.952336	0.839366	0.715281	6.97208e-06	0.817196	0.000637104	0.984114	0.526334	1.12433	0.0101395
Q6AXN3	Transmembrane emp24 domain-containing protein 5 OS=Rattus norvegicus OX=10116 GN=Tmed5 PE=2 SV=1	Tmed5	25	5	64	5	5	26.1	4.22745e+06	4.24475e+06	4.50813e+06	3.41414e+06	2.81864e+06	3.46981e+06	3.12825e+06	2.05142e+06	4.4761e+06	4.04176e+06	4.49966e+06	4165912	3.20344e+06	3.2888e+06	3.28488e+06	3.257e+06	1.10346	1.1037	1.18967	0.890363	0.891221	1.09867	0.989441	0.638677	1.16713	1.01062	1.13826	1.03946	0.950079	0.931029	0.964175	0.903762	0.843911	0.216734	0.860767	0.0170707	1.01593	0.792565	1.03622	0.658887
Q5XIH6	Tripartite motif-containing protein 54 OS=Rattus norvegicus OX=10116 GN=Trim54 PE=2 SV=1	Trim54	23	7	79	6	7	41	1.18412e+07	1.19986e+07	12180095	1.20634e+07	9.39514e+06	9629362	7.69e+06	9.43442e+06	9.39239e+06	1.05531e+07	1.13243e+07	7.90264e+06	8.21727e+06	8.54657e+06	7.30546e+06	7.68579e+06	1.15697	1.16782	1.20318	1.17762	1.11198	1.14132	0.910467	1.09949	0.916732	0.987754	1.07231	0.738106	0.912261	0.905661	0.802661	0.798313	0.905997	0.098591	0.920319	0.423333	0.789465	0.0225493	0.801945	0.0137007
Q9JMJ4	Pre-mRNA-processing factor 19 OS=Rattus norvegicus OX=10116 GN=Prpf19 PE=1 SV=2	Prpf19	18	7	76	7	7	55.2	5.11369e+06	4.11444e+06	4.36626e+06	3.81959e+06	4.3904e+06	4.08244e+06	4.00882e+06	4.12997e+06	4.82494e+06	4.62848e+06	5.1198e+06	4.77737e+06	4.35924e+06	4.85977e+06	5.77406e+06	4.20686e+06	1.06819	0.856134	0.922095	0.797145	1.11092	1.03446	1.01471	1.02898	1.0068	0.926171	1.03645	0.953939	1.03464	1.10097	1.35629	0.934174	1.14972	0.0699606	1.12813	0.224212	1.07679	0.286836	1.05657	0.590496
Q5U1Z8	Protein preY, mitochondrial OS=Rattus norvegicus OX=10116 GN=Pyurf PE=3 SV=1	Pyurf	14	1	15	1	1	12.6	381992	358277	342124	345371	525269	518499	448920	451221	298653	245394	265827	292236	306356	395988	317456	256911
B2GV22	Phosphatidylserine synthase 2 OS=Rattus norvegicus OX=10116 GN=Ptdss2 PE=1 SV=1	Ptdss2	5	2	6	2	2	54.7	830992	813402	783833	843732	806119	780019	917385	948500	834366	844124	192257	856019	694590	1.17681e+06	889082	1.0313e+06	0.951332	0.927597	0.907219	0.965047	1.1179	1.08324	1.27262	1.29515	0.954182	0.925725	0.213305	0.936781	0.903501	1.46112	1.14455	1.2551	1.2713	0.00998224	1.57237	0.173064	0.807741	0.35794	0.999029	0.911478
Q66H20	Polypyrimidine tract-binding protein 2 OS=Rattus norvegicus OX=10116 GN=Ptbp2 PE=1 SV=1	Ptbp2	6	2	23	1	1	57.5
Q6AXX6	Peroxiredoxin-like 2A OS=Rattus norvegicus OX=10116 GN=Prxl2a PE=1 SV=1	Prxl2a	32	7	79	7	7	25.7	8.68432e+06	1.04373e+07	1.00323e+07	1.0785e+07	8.00424e+06	7.49655e+06	7.81426e+06	7.18897e+06	7.60435e+06	8.37434e+06	8.27958e+06	8.91583e+06	6.29919e+06	6.21795e+06	6.85543e+06	7.00199e+06	1.01281	1.21255	1.1829	1.25666	1.13078	1.06056	1.10431	1.00001	0.885914	0.935581	0.935799	0.993967	0.834719	0.786475	0.899048	0.8681	0.920844	0.192355	0.903254	0.033074	0.804144	0.00663662	0.788783	0.000931858
Q27W01	RNA-binding protein 8A OS=Rattus norvegicus OX=10116 GN=Rbm8a PE=1 SV=1	Rbm8a	36	4	70	4	4	19.9	3.60989e+06	3976175	3.68121e+06	4.22033e+06	3.12159e+06	2.72027e+06	3.109e+06	3.27e+06	4.36309e+06	4.02257e+06	3.75363e+06	4.5631e+06	4.16626e+06	3.4049e+06	3.64852e+06	3.4916e+06	0.925657	1.01564	0.954334	1.08121	0.969613	0.846156	0.966023	1.00012	1.11761	0.988097	0.932805	1.1185	1.21386	0.946909	1.05204	0.951784	0.950983	0.357533	1.00182	0.997195	1.0453	0.479849	1.10119	0.225494
Q6RUV5	Ras-related C3 botulinum toxin substrate 1 OS=Rattus norvegicus OX=10116 GN=Rac1 PE=1 SV=1	Rac1	22	4	105	3	3	21.4	28633341	30387599	2.90702e+07	29864784	2.48724e+07	23790314	23560253	2.20415e+07	2.91974e+07	26793684	2.63507e+07	25285339	22707992	20414674	2.15653e+07	2.09492e+07	1.07054	1.13174	1.09884	1.11558	1.12646	1.07898	1.06739	0.982925	1.09047	0.959631	0.954788	0.903691	0.964662	0.827792	0.906662	0.832638	0.963562	0.263002	0.90359	0.111119	0.884956	0.0241013	0.829877	0.00684216
O88350	Serine hydrolase RBBP9 OS=Rattus norvegicus OX=10116 GN=Rbbp9 PE=1 SV=2	Rbbp9	18	2	25	2	2	21	494382	653246	931854	942908	139401	357149	477365	483546	990061	449747	893948	883183	606884		576523	642474	0.737873	0.971212	1.40611	1.40603	0.252029	0.646623	0.863337	0.860804	1.47611	0.643024	1.29305	1.26005	1.02917		0.967593	1.01937	0.580106	0.112595	0.860726	0.658557	1.0334	0.931386	1.5333	0.183451
P62278	40S ribosomal protein S13 OS=Rattus norvegicus OX=10116 GN=Rps13 PE=1 SV=2	Rps13	30	4	101	4	4	17.2	2.54895e+07	2.53911e+07	2.489e+07	2.43368e+07	2.45631e+07	21674385	2.25272e+07	2.29784e+07	2.5812e+07	3.47826e+07	29436251	3.25877e+07	2.55521e+07	2.63217e+07	2.76977e+07	3.07088e+07	0.909775	0.902764	0.898155	0.867852	1.062	0.938432	0.974296	0.978228	0.920309	1.18926	1.01821	1.11185	1.03625	1.01891	1.11167	1.16518	1.10463	0.0126234	1.02179	0.711872	1.18474	0.0565271	1.09589	0.0662884
P62329	Thymosin beta-4 OS=Rattus norvegicus OX=10116 GN=Tmsb4x PE=1 SV=2	Tmsb4x	43	2	63	1	1	5.1	8.7331e+07	80120474	65995341	82496143	5.81605e+07	5.51363e+07	5.38799e+07	5.04767e+07	8.19764e+07	89307233	95792287	81910739	5.61846e+07	6.88387e+07	5.81297e+07	6.74397e+07
P63312	Thymosin beta-10 OS=Rattus norvegicus OX=10116 GN=Tmsb10 PE=1 SV=2	Tmsb10	50	2	5	1	1	5		605599	397185	462413			326851					354480
P32089	Tricarboxylate transport protein, mitochondrial OS=Rattus norvegicus OX=10116 GN=Slc25a1 PE=1 SV=1	Slc25a1	6	2	16	2	2	33.8	1.71149e+06	1.72646e+06	2.0184e+06	1.68198e+06	1.67588e+06	1.25191e+06	1.87632e+06	1.56028e+06	1.54532e+06	1.53621e+06	1.24083e+06	971364	921553	1.47888e+06	797204	1.16376e+06	1.12043	1.12586	1.33588	1.10011	1.32898	0.994175	1.48842	1.21831	1.01057	0.963385	0.787235	0.607868	0.685477	1.05	0.586861	0.809894	1.07424	0.531399	0.929705	0.665531	0.719535	0.0320867	0.622724	0.0180084
P29288	Tartrate-resistant acid phosphatase type 5 OS=Rattus norvegicus OX=10116 GN=Acp5 PE=1 SV=1	Acp5	9	2	3	2	2	36.7	140870		277068	255212	389702				380464	730693	576008	591675		811917	472735	628169	0.279424		0.555632	0.505774	0.936367				0.753874	1.38842	1.10728	1.12189		1.74665	1.05444	1.32459	2.09505		1.25837	0.28541	2.4452	0.0114652	1.46868
P62912	60S ribosomal protein L32 OS=Rattus norvegicus OX=10116 GN=Rpl32 PE=1 SV=2	Rpl32	15	2	36	2	2	15.9	3.48876e+06	3.77246e+06	3693533	3.60842e+06	2973214	2921049	2.85653e+06	3.05923e+06	3.90241e+06	4.03385e+06	3.27779e+06	3.65356e+06	3.21788e+06	3428545	3.71129e+06	3.98498e+06	0.951551	1.02495	1.01849	0.9833	0.982321	0.966456	0.944082	0.995221	1.06324	1.05395	0.866413	0.952567	0.997229	1.01418	1.13826	1.15543	0.977324	0.313516	1.09373	0.190218	0.989413	0.798822	1.10726	0.074623
Q9JHB5	Translin-associated protein X OS=Rattus norvegicus OX=10116 GN=Tsnax PE=1 SV=1	Tsnax	7	2	8	2	2	33	953510	428475	534703	568230	367765				1.06037e+06	1.14884e+06		434032	362438	1.06349e+06		1.00707e+06	1.2534	0.56106	0.71061	0.746272	0.585601				1.39239	1.44665		0.545389	0.541331	1.51616		1.40728	0.716037		1.02374	0.972789	1.37943	0.442911	1.9722
Q6PEC1	Tubulin-specific chaperone A OS=Rattus norvegicus OX=10116 GN=Tbca PE=1 SV=1	Tbca	32	4	34	4	4	12.7	5.11939e+06	5.07662e+06	4.69091e+06	4.46371e+06	4.33135e+06	3.04456e+06	3.40615e+06	4.04202e+06	5.96614e+06	6.06601e+06	3.9174e+06	5.83677e+06	4.5024e+06	4.51899e+06	3.58076e+06	3.88078e+06	1.07133	1.05827	0.992464	0.933272	1.09798	0.772879	0.863731	1.0089	1.2472	1.21604	0.794483	1.1676	1.07057	1.02563	0.842631	0.863336	0.923104	0.340452	0.859183	0.28992	1.09124	0.533426	1.01567	0.851949
Q4QRB4	Tubulin beta-3 chain OS=Rattus norvegicus OX=10116 GN=Tubb3 PE=1 SV=1	Tubb3	43	14	536	2	2	50.4	8.24922e+06																0.947515
P50753	Troponin T, cardiac muscle OS=Rattus norvegicus OX=10116 GN=Tnnt2 PE=1 SV=2	Tnnt2	23	6	90	5	5	35.7	378318	302481	38225.9	46665.9			391889		5.34441e+06	6.01517e+06	5.68877e+06	5.77995e+06	680789	518343	817203	735182	0.174288	0.138812	0.0178041	0.0214792			0.218768		2.45951	2.6546	2.53987	2.54539	0.356359	0.258985	0.423348	0.36005	2.4833		0.13714	1.2769e-06	28.944	0.00780107	1.59843
A1L1L2	Transmembrane protein 214 OS=Rattus norvegicus OX=10116 GN=Tmem214 PE=2 SV=1	Tmem214	6	2	7	2	2	76.5		279822			314454		311773	247901	497920	472958	438251	657504	314301			268331		0.694443			0.948985		0.941207	0.736649	1.23918	1.12875	1.05814	1.56586	0.889703			0.710663	1.26089		0.641182	0.0395255	1.7971		0.913854	0.556955
Q68FV1	Trimeric intracellular cation channel type B OS=Rattus norvegicus OX=10116 GN=Tmem38b PE=2 SV=1	Tmem38b	7	2	6	2	2	32.4	577824	577288	594503	607404	689638	489474	726456	619209	945346	966532	812952	1.06105e+06	398088	384127	344587	350946	0.863439	0.859304	0.898138	0.90682	1.24831	0.887254	1.31539	1.10362	1.41112	1.38354	1.17729	1.51563	0.675895	0.622526	0.579018	0.557486	1.29109	0.0328108	0.443715	2.13568e-05	1.55557	0.000209718	0.53461	0.000715827
Q99ND9	RWD domain-containing protein 1 OS=Rattus norvegicus OX=10116 GN=Rwdd1 PE=2 SV=1	Rwdd1	14	3	19	3	3	27.8	1.44561e+06	1.31117e+06	1.38355e+06	1.47732e+06	824761	442145	613471	1.08416e+06	1.62211e+06	1.88617e+06	1.71131e+06	1.69632e+06	1.24885e+06	1.2833e+06	798144	1.23924e+06	1.0921	0.986705	1.05671	1.11504	0.754753	0.405188	0.561584	0.976901	1.22414	1.365	1.25291	1.22501	1.07198	1.05144	0.67803	0.995228	0.63484	0.0745286	0.749287	0.0337463	1.19209	0.00322917	1.407	0.134144
Q8VHV8	Selenoprotein S OS=Rattus norvegicus OX=10116 GN=Selenos PE=2 SV=3	Selenos	22	2	11	2	2	21.4	153099		164154	206542	267716	164389		232713	378118	165022		418864	404124		125546	177203	0.609194		0.660372	0.821105	1.2904	0.793483		1.10446	1.50297	0.629019		1.59322	1.8271		0.56175	0.749569	1.52503	0.0720039	0.842482	0.655329	1.78182	0.181963	0.984341	0.754173
Q5PPJ9	Endophilin-B2 OS=Rattus norvegicus OX=10116 GN=Sh3glb2 PE=1 SV=2	Sh3glb2	6	2	18	1	1	44.8	199961	218261	201172	150767	170087	147560	149552	196076	164083	186868	203113	224402	149248	148836	201109	182653
P04182	Ornithine aminotransferase, mitochondrial OS=Rattus norvegicus OX=10116 GN=Oat PE=1 SV=1	Oat	47	13	211	13	13	48.3	2.56433e+07	2.51397e+07	2.1194e+07	2.20456e+07	1.77806e+07	1.81517e+07	1.78727e+07	1.85906e+07	2.43162e+07	26260474	2.68491e+07	2.51371e+07	1.73946e+07	1.90745e+07	1.70429e+07	2.27393e+07	1.12608	1.0997	0.94094	0.967221	0.945821	0.966929	0.951035	0.973722	1.06667	1.10468	1.14264	1.05519	0.867907	0.908436	0.841579	1.06152	0.928294	0.211128	0.842138	0.0183471	1.0569	0.299936	0.958811	0.409741
P47853	Biglycan OS=Rattus norvegicus OX=10116 GN=Bgn PE=1 SV=1	Bgn	51	13	909	12	12	41.7	6.03004e+08	5.98806e+08	6.3818e+08	6.08846e+08	5.13886e+08	5.03021e+08	5.31455e+08	5.28795e+08	6.54056e+08	6.71524e+08	7.74444e+08	6.50659e+08	8.2701e+08	8.89645e+08	8.55074e+08	9.39859e+08	0.847374	0.838223	0.906674	0.854811	0.874759	0.857479	0.904965	0.886318	0.91814	0.903974	1.0547	0.874032	1.32047	1.35587	1.35119	1.40403	1.02218	0.328601	1.44809	0.00013462	1.08812	0.116716	1.54151	2.41101e-07
O88377	Phosphatidylinositol 5-phosphate 4-kinase type-2 beta OS=Rattus norvegicus OX=10116 GN=Pip4k2b PE=1 SV=1	Pip4k2b	14	5	40	4	5	47.2	3.4449e+06	3.35362e+06	3.30279e+06	2.28185e+06	2.96294e+06	3.10569e+06	3.34316e+06	2605591	3.85589e+06	4.47031e+06	3.75827e+06	2.72323e+06	2.91819e+06	2.9566e+06	2.42318e+06	3.77492e+06	1.01842	0.987599	0.987151	0.673975	1.06106	1.11375	1.19761	0.918761	1.13871	1.26598	1.07676	0.769577	0.980227	0.947955	0.805548	1.18635	1.17017	0.192449	0.92215	0.599141	1.15922	0.358365	0.91352	0.364312
Q7M0E7	39S ribosomal protein L14, mitochondrial OS=Rattus norvegicus OX=10116 GN=Mrpl14 PE=1 SV=2	Mrpl14	7	1	11	1	1	15.9		120075	129858	110823	96820.9	118474	103560	118012	131394	129570	170350	133679	124893	157866	111156	126415
D3ZR35	Small integral membrane protein 13 OS=Rattus norvegicus OX=10116 GN=Smim13 PE=3 SV=1	Smim13	35	1	8	1	1	10					777618							349164
P17988	Sulfotransferase 1A1 OS=Rattus norvegicus OX=10116 GN=Sult1a1 PE=1 SV=1	Sult1a1	16	4	43	4	4	33.9	2.7685e+06	2.43168e+06	2.36927e+06	2.48498e+06	2.19118e+06	2.15215e+06	1918529	2.14692e+06	3307258	3.35139e+06	3.58823e+06	3.1181e+06	2.70967e+06	2.80206e+06	2.96465e+06	2.49752e+06	0.980587	0.857959	0.848415	0.87937	0.940126	0.924689	0.823418	0.906995	1.17017	1.13712	1.2317	1.05573	1.09049	1.07638	1.18079	0.940391	1.0081	0.85566	0.933257	0.261486	1.28836	0.00153133	1.19271	0.0205001
P08644	GTPase KRas OS=Rattus norvegicus OX=10116 GN=Kras PE=1 SV=3	Kras	42	6	69	3	5	21.6	5.8664e+06	8.24765e+06	7.46712e+06	7034348	6.91402e+06	8.09633e+06	7.14209e+06	7.22626e+06	7.8281e+06	7.44583e+06	8.53761e+06	9.74387e+06	7.47659e+06	8.82334e+06	6.79317e+06	7.59225e+06	0.727583	1.01897	0.936304	0.871651	1.03874	1.2181	1.07336	1.06899	0.969853	0.884635	1.0262	1.15521	1.05361	1.18684	0.947416	1.00101	1.23764	0.0338541	1.0379	0.620894	1.13543	0.202723	0.952192	0.429563
P17078	60S ribosomal protein L35 OS=Rattus norvegicus OX=10116 GN=Rpl35 PE=1 SV=3	Rpl35	14	2	43	2	2	14.5	1.24786e+07	1.35443e+07	1.13874e+07	1.1361e+07	8.38042e+06	8.12828e+06	9099727	8.91725e+06	9.6314e+06	1.14889e+07	8737767	11383562	7.84299e+06	1.14993e+07	10126718	1.15178e+07	1.14289	1.23571	1.05444	1.0396	0.929767	0.903074	1.00991	0.974136	0.881191	1.008	0.775578	0.996641	0.816183	1.14225	1.04296	1.12142	0.853385	0.0156316	1.12602	0.286476	0.818624	0.0323223	1.08015	0.425994
Q5BK64	Ribonuclease P protein subunit p40 OS=Rattus norvegicus OX=10116 GN=Rpp40 PE=2 SV=2	Rpp40	6	1	6	1	1	41.6		199057	124151	182595	126387		111638		140403	122027	130971	177382		108844		135706
Q6AXM8	Serum paraoxonase/arylesterase 2 OS=Rattus norvegicus OX=10116 GN=Pon2 PE=2 SV=1	Pon2	22	6	62	6	6	39.6	6.39338e+06	5.56111e+06	5.12954e+06	5.92644e+06	4.45247e+06	5.73206e+06	5.67025e+06	4.43046e+06	5.04832e+06	6.47304e+06	6.20458e+06	6.85485e+06	6.52912e+06	6.33779e+06	6.14512e+06	5.4876e+06	1.04924	0.909131	0.851095	0.971736	0.885146	1.14114	1.12761	0.867246	0.827622	1.01764	0.98683	1.07538	1.21749	1.12806	1.13406	0.957384	1.06346	0.54791	1.13551	0.143612	1.03339	0.680731	1.10341	0.298119
Q63189	Bone marrow proteoglycan OS=Rattus norvegicus OX=10116 GN=Prg2 PE=2 SV=1	Prg2	11	2	4	2	2	25.1	210109	210738	203220	146910	205638	226223	198202	193370	94177.7	95811	95106.6	102967	132882	188657		141372	1.22117	1.22009	1.19413	0.85308	1.44777	1.59496	1.39589	1.3405	0.546787	0.53344	0.535704	0.572068	0.87753	1.18919		0.873478	1.28755	0.0336902	1.79171	0.00124461	0.487471	0.000214336	0.678349	0.00908307
P63090	Pleiotrophin OS=Rattus norvegicus OX=10116 GN=Ptn PE=1 SV=1	Ptn	18	3	7	3	3	18.9	197833		308524		375707	239500	280498		343074	264722	394920	366081	248015	435905			0.59684		0.941024		1.37301	0.87649	1.02541		1.03392	0.765049	1.15465	1.05573	0.85016	1.42625			1.41968	0.232106	1.13555	0.638248	1.30355	0.222421	1.04266	0.925009
P62250	40S ribosomal protein S16 OS=Rattus norvegicus OX=10116 GN=Rps16 PE=1 SV=2	Rps16	44	7	191	7	7	16.4	7.17733e+07	6.38436e+07	6.43284e+07	6.83855e+07	5.63632e+07	5.87958e+07	58330000	5.80897e+07	7.10765e+07	7.79238e+07	6.56028e+07	66184208	5.8891e+07	57176111	6.58847e+07	6.27602e+07	1.06114	0.940254	0.961534	1.01014	1.00942	1.05448	1.04499	1.02437	1.04972	1.10362	0.939972	0.935369	0.989288	0.916792	1.09535	0.986396	1.04032	0.207858	0.989857	0.866297	1.014	0.808514	0.964814	0.357902
Q5RK19	Vacuolar-sorting protein SNF8 OS=Rattus norvegicus OX=10116 GN=Snf8 PE=1 SV=1	Snf8	8	2	28	2	2	28.9	1.11778e+06	560964	1.08499e+06	1.08741e+06	1.18726e+06	978439	1.02492e+06	1.161e+06	1.60028e+06	1.76271e+06	1.32754e+06	1.60866e+06	1439162	1.49538e+06	1.55051e+06	1.61158e+06	0.822672	0.411265	0.807326	0.799593	1.05848	0.873544	0.914049	1.01917	1.17653	1.24277	0.946893	1.13175	1.20349	1.19362	1.28322	1.26089	1.36059	0.0982472	1.09855	0.159613	1.58331	0.0334791	1.27837	0.00734784
Q6AYI5	Leucine-rich repeat protein SHOC-2 OS=Rattus norvegicus OX=10116 GN=Shoc2 PE=2 SV=1	Shoc2	2	1	4	1	1	64.9	299383		456749	413713		420729	303640	353794	373374	457454	464872	494993		365784	295296	378377
P04785	Protein disulfide-isomerase OS=Rattus norvegicus OX=10116 GN=P4hb PE=1 SV=2	P4hb	45	20	525	20	20	56.9	2.0558e+08	2.08567e+08	1.999e+08	2.08918e+08	1.87267e+08	1.86027e+08	1.77532e+08	1.76085e+08	2.11205e+08	2.30269e+08	2.07486e+08	2.19243e+08	1.87753e+08	2.00848e+08	1.86295e+08	1.91085e+08	0.978827	0.989214	0.962259	0.993821	1.08008	1.07444	1.02426	0.999986	1.00454	1.05027	0.957409	0.997859	1.01573	1.03714	0.997431	0.967186	1.06489	0.0374098	1.00185	0.934605	1.0219	0.335511	0.961404	0.15173
P62986	Ubiquitin-60S ribosomal protein L40 OS=Rattus norvegicus OX=10116 GN=Uba52 PE=1 SV=2	Uba52	37	5	156	5	5	14.7	1.51573e+08	1.5613e+08	1.45343e+08	1.45559e+08	118559728	1.16503e+08	119986733	1.20202e+08	1.46027e+08	1.4934e+08	1.3698e+08	1.25222e+08	1.23354e+08	1.29623e+08	1.21945e+08	1.27086e+08	1.07708	1.10518	1.04418	1.03341	1.02054	1.00426	1.03317	1.0188	1.03657	1.01658	0.943336	0.850605	0.99597	0.998979	0.974428	0.960022	0.957021	0.0369272	1.02139	0.619002	0.903104	0.0693516	0.963851	0.0157397
O55004	Ribonuclease 4 OS=Rattus norvegicus OX=10116 GN=Rnase4 PE=1 SV=1	Rnase4	39	4	54	4	4	16.9	4.66328e+06	5.08117e+06	5.26609e+06	5.43892e+06	4.57243e+06	4.35004e+06	4.34889e+06	4.18445e+06	5.65346e+06	6.42299e+06	5.77345e+06	5.88427e+06	6.07547e+06	6.51246e+06	5661498	6.3072e+06	0.820182	0.890227	0.936398	0.955739	0.974166	0.9281	0.926846	0.877817	0.993281	1.08217	0.984096	0.989307	1.21413	1.24225	1.11972	1.17927	1.02897	0.488844	1.1745	0.00232735	1.12389	0.0280739	1.28283	0.00019548
Q6AXT0	39S ribosomal protein L37, mitochondrial OS=Rattus norvegicus OX=10116 GN=Mrpl37 PE=2 SV=1	Mrpl37	7	3	6	3	3	48.3	541410	773321	559808	696596	207338	213864	186604	157555	495468	183695	160366	275888	184159	203806	200140		1.52676	2.17232	1.59602	1.96261	0.708256	0.731588	0.637643	0.529939	1.39573	0.49623	0.438271	0.7437	0.590069	0.623318	0.634652		0.359263	9.29226e-05	0.801598	0.729988	0.423539	0.0129259	0.945013	0.598675
P62909	40S ribosomal protein S3 OS=Rattus norvegicus OX=10116 GN=Rps3 PE=1 SV=1	Rps3	55	12	329	12	12	26.7	6.11727e+07	6.10328e+07	5.77742e+07	6.07569e+07	5.161e+07	4.98997e+07	4.82174e+07	4.73256e+07	6.47066e+07	7.07326e+07	6.96233e+07	6.78099e+07	5.5934e+07	6.21243e+07	5.56816e+07	6.11503e+07	0.980796	0.974771	0.9365	0.97325	1.00236	0.970513	0.936776	0.905032	1.03635	1.08638	1.08183	1.03928	1.01897	1.08026	1.0039	1.04226	0.986899	0.594169	0.976802	0.289913	1.09793	0.00128913	1.0867	0.0220411
Q498U4	SAP domain-containing ribonucleoprotein OS=Rattus norvegicus OX=10116 GN=Sarnp PE=1 SV=3	Sarnp	18	4	34	4	4	23.6	9.39935e+06	9.99608e+06	8.98378e+06	1.00644e+07	8.76611e+06	1.08624e+07	1.03065e+07	1.0689e+07	9.45017e+06	9.3979e+06	8.20503e+06	9.69933e+06	8.04421e+06	7.41321e+06	7.81918e+06	7.50627e+06	0.971989	1.0297	0.939238	1.03982	1.09809	1.36261	1.29148	1.3184	0.976207	0.930967	0.822294	0.958792	0.945174	0.831413	0.909248	0.825174	1.27377	0.00430308	0.951942	0.377703	0.926524	0.139551	0.692427	0.000778879
B3GNI6	Septin-11 OS=Rattus norvegicus OX=10116 GN=Septin11 PE=1 SV=1	Septin11	32	11	172	4	11	49.7	3.97782e+07	4.48082e+07	3.80506e+07	3.82026e+07	3.95557e+07	3.83873e+07	3.85184e+07	37118630	4.04837e+07	3.82018e+07	3.44902e+07	3.57554e+07	3.65021e+07	4.03904e+07	3.56535e+07	3.5124e+07	0.98695	1.10746	0.954476	0.947004	1.18885	1.15537	1.15806	1.09847	1.00339	0.907975	0.829334	0.848029	1.02904	1.08686	0.994742	0.926427	1.15137	0.0115635	1.12493	0.0712203	0.898105	0.101568	0.877483	0.0122158
Q497B0	Omega-amidase NIT2 OS=Rattus norvegicus OX=10116 GN=Nit2 PE=1 SV=1	Nit2	51	10	125	10	10	30.7	1.33919e+07	1.31315e+07	1.42418e+07	1.1417e+07	1.28161e+07	8.28783e+06	1.1518e+07	1.14409e+07	1.51808e+07	1.62964e+07	1.7393e+07	1.63684e+07	1.17782e+07	1.26751e+07	1.13139e+07	1.26792e+07	0.967108	0.944637	1.0398	0.823742	1.12112	0.726031	1.0079	0.985461	1.09513	1.12737	1.21728	1.12994	0.96644	0.992731	0.918756	0.973373	1.01728	0.940698	0.842788	0.000878919	1.21043	0.0112338	1.00281	0.880542
Q7TQ94	Deaminated glutathione amidase OS=Rattus norvegicus OX=10116 GN=Nit1 PE=2 SV=2	Nit1	19	6	71	6	6	36.1	6.38859e+06	6.10617e+06	6.18602e+06	6.28813e+06	4.34482e+06	3.13391e+06	3.01711e+06	4.49158e+06	8673947	6.97768e+06	5.95591e+06	8.02638e+06	3.31708e+06	2.96628e+06	4.63334e+06	2.83967e+06	1.16205	1.10638	1.13758	1.14274	0.957319	0.691493	0.664998	0.974462	1.57606	1.21582	1.0499	1.39559	0.685549	0.585164	0.947698	0.54909	0.722895	0.0443994	0.528414	0.00494449	1.15139	0.235652	0.841628	0.301409
O08628	Procollagen C-endopeptidase enhancer 1 OS=Rattus norvegicus OX=10116 GN=Pcolce PE=1 SV=1	Pcolce	44	16	329	16	16	50.2	6.99489e+07	6.88751e+07	69362214	6.91656e+07	7.04742e+07	6.44005e+07	6.70305e+07	6.0152e+07	7.12271e+07	6.96185e+07	6.75945e+07	7.1637e+07	7.77265e+07	6.93026e+07	7.12974e+07	8.73856e+07	0.94245	0.924396	0.944829	0.931055	1.1502	1.05257	1.09436	0.966662	0.958653	0.89855	0.882616	0.922643	1.1899	1.01268	1.08021	1.25163	1.13922	0.0134335	1.23808	0.0156242	0.978554	0.281012	1.06347	0.355473
Q9QYW3	MOB-like protein phocein OS=Rattus norvegicus OX=10116 GN=Mob4 PE=1 SV=1	Mob4	23	3	34	3	3	26	2.12752e+06	1.60447e+06	699497	1.55847e+06	1.53698e+06	1.3679e+06	574160	660276	2.00262e+06	2.20697e+06	2.38931e+06	2.58581e+06	1.64593e+06	1.7563e+06	1.49005e+06	2.19345e+06	1.22175	0.917821	0.406112	0.894156	1.06916	0.952894	0.399532	0.452251	1.1488	1.21407	1.32973	1.41946	1.07395	1.09383	0.9622	1.33903	0.835458	0.586533	0.87421	0.148125	1.48613	0.100938	1.55507	0.125278
Q5XIP1	Protein pelota homolog OS=Rattus norvegicus OX=10116 GN=Pelo PE=1 SV=1	Pelo	13	5	45	5	5	43.4	2.36736e+06	2.31733e+06	2.0728e+06	2.33168e+06	2.21761e+06	2.148e+06	2.08518e+06	2.20595e+06	2.04415e+06	2.22656e+06	2.28992e+06	2.3118e+06	2.01578e+06	2.03416e+06	1.95757e+06	2.00382e+06	1.03639	1.01057	0.917421	1.01985	1.176	1.14071	1.10614	1.15186	0.893943	0.933753	0.971542	0.967449	1.00269	0.965807	0.963678	0.932555	1.14821	0.00375579	1.02603	0.328086	0.945401	0.149557	0.844801	0.000133048
Q8VHI8	Vesicle transport protein SEC20 OS=Rattus norvegicus OX=10116 GN=Bnip1 PE=2 SV=1	Bnip1	9	2	6	2	2	26.2	1.73861e+06	1591979	1.78183e+06	2.06679e+06	1.44521e+06	1.13497e+06	1.30421e+06	1.07558e+06	1.63798e+06	1492387	1.98852e+06	1.43934e+06	1.58632e+06	1.48069e+06	1.61449e+06	1.39611e+06	1.06388	0.970393	1.10233	1.26356	1.07125	0.842479	0.967053	0.785025	1.00124	0.874809	1.17925	0.841925	1.10293	0.982661	1.11093	0.908176	0.833104	0.081198	1.05324	0.549789	0.885698	0.229002	1.11973	0.217415
B1WBU5	Serine/threonine-protein kinase SBK2 OS=Rattus norvegicus OX=10116 GN=Sbk2 PE=2 SV=1	Sbk2	22	6	96	6	6	39.7	5.21708e+07	5.03306e+07	4.72902e+07	4.56944e+07	4.97852e+07	5.82094e+07	6.38746e+07	5.15578e+07	48159936	4.54422e+07	4.56195e+07	48494817	4.99469e+07	4.18181e+07	3.36623e+07	3.94787e+07	1.02513	0.985147	0.939452	0.89706	1.185	1.38748	1.52086	1.20835	0.945312	0.855361	0.868728	0.910888	1.11512	0.891173	0.743792	0.824652	1.37821	0.00297002	0.99845	0.895996	0.930722	0.100953	0.674265	0.00860598
P49793	Nuclear pore complex protein Nup98-Nup96 OS=Rattus norvegicus OX=10116 GN=Nup98 PE=1 SV=2	Nup98	3	3	39	3	3	197.2	733132	774979	756198	707775	866061	636160	594956	633458	900659	823572	849351	781673	895549	561831	635012	657024	0.941314	0.9912	0.981615	0.907937	1.347	0.990835	0.925653	0.970102	1.15519	1.01296	1.05687	0.959393	1.30649	0.782357	0.916837	0.89679	1.10767	0.337869	0.932621	0.486109	1.0948	0.0905678	0.921789	0.546173
Q4V888	Type 2 phosphatidylinositol 4,5-bisphosphate 4-phosphatase OS=Rattus norvegicus OX=10116 GN=Pip4p2 PE=1 SV=1	Pip4p2	6	1	14	1	1	28	247150	309067	312336	321259	233238	229675	278800	339658	388778	501145	510082	440376	352153	334182	366108	369181
Q4KM74	Vesicle-trafficking protein SEC22b OS=Rattus norvegicus OX=10116 GN=Sec22b PE=1 SV=3	Sec22b	27	5	81	5	5	24.7	5.70578e+06	7.78545e+06	6.06827e+06	6.95454e+06	6.86954e+06	4.75043e+06	5.16129e+06	5.62983e+06	6.04902e+06	9.10057e+06	7.62077e+06	7.28462e+06	6.46187e+06	7.57898e+06	5.97505e+06	7.95772e+06	0.808771	1.09929	0.869618	0.984888	1.17952	0.816819	0.886501	0.951815	0.856513	1.23572	1.04687	0.987044	1.04072	1.16511	0.952379	1.1991	1.01916	0.880131	1.05603	0.547507	1.09663	0.407981	1.1363	0.210481
Q4V7D6	NIF3-like protein 1 OS=Rattus norvegicus OX=10116 GN=Nif3l1 PE=1 SV=1	Nif3l1	4	1	10	1	1	41.5	351643		302722	430698	257750	235945				367327	408717				265060
P69682	Adaptin ear-binding coat-associated protein 1 OS=Rattus norvegicus OX=10116 GN=Necap1 PE=1 SV=1	Necap1	8	1	13	1	1	29.8	227152		237587	226474	145895	148830	141319	101394	143240	197157	283628	186894	134664	113992	110839	143869
P50115	Protein S100-A8 OS=Rattus norvegicus OX=10116 GN=S100a8 PE=1 SV=3	S100a8	49	4	59	4	4	10.2	5.08805e+06	4.63225e+06	4.78281e+06	4.63031e+06	6.15913e+06	5.87132e+06	6.26911e+06	6.49232e+06	8.94589e+06	8.65488e+06	7.89625e+06	9.12106e+06	1.49846e+07	1.46017e+07	1.56662e+07	1.53817e+07	0.554228	0.502628	0.526713	0.503912	0.812687	0.77581	0.827473	0.843498	0.973418	0.903104	0.833568	0.949733	1.85459	1.72499	1.91893	1.78114	1.56144	4.91314e-06	1.98907	3.00944e-06	1.75322	9.83852e-06	2.23339	1.57536e-07
D3ZCL3	U1 small nuclear ribonucleoprotein C OS=Rattus norvegicus OX=10116 GN=Snrpc PE=3 SV=1	Snrpc	25	3	16	3	3	17.4	1.86307e+06	1.88489e+06	1.58249e+06	1.80131e+06	1.16036e+06	1.59853e+06	1.41899e+06	1.42234e+06	1.07521e+06	489502	541836	1.12258e+06	1.5392e+06	1.60724e+06	1.35646e+06	405318	1.3534	1.36396	1.16223	1.30735	1.02107	1.40865	1.24907	1.23239	0.780247	0.340637	0.38146	0.779536	1.27045	1.26627	1.10806	0.313005	0.946834	0.466503	1.73444	0.275386	0.439928	0.0265995	0.805873	0.358381
Q5RK30	Ribosome maturation protein SBDS OS=Rattus norvegicus OX=10116 GN=Sbds PE=2 SV=1	Sbds	35	9	90	9	9	28.7	6.42977e+06	6.97009e+06	6.76138e+06	9.22946e+06	6.6736e+06	6.22589e+06	5.28042e+06	5.88057e+06	6.90099e+06	8.00925e+06	8.92755e+06	7.18295e+06	5.59361e+06	5.82907e+06	5.76098e+06	6.31846e+06	0.90278	0.974864	0.959788	1.29471	1.13505	1.0604	0.898392	0.984813	0.967915	1.07726	1.21479	0.964071	0.892368	0.887632	0.90958	0.943095	0.987057	0.946251	0.860001	0.0405683	1.02224	0.786164	0.890655	0.0741399
Q5HZV9	Protein phosphatase 1 regulatory subunit 7 OS=Rattus norvegicus OX=10116 GN=Ppp1r7 PE=1 SV=1	Ppp1r7	15	6	57	6	6	41.3	3.86425e+06	3.27257e+06	3.52953e+06	2.75115e+06	3.00015e+06	1.55413e+06	2.97308e+06	2.20888e+06	3.63913e+06	3.36451e+06	3.49037e+06	3.67927e+06	2.53079e+06	2.39158e+06	3.36306e+06	3.38424e+06	1.19565	1.00867	1.1041	0.850475	1.12447	0.583325	1.1147	0.815191	1.1248	0.997244	1.04663	1.08823	0.889733	0.802548	1.17012	1.11316	0.874676	0.386913	0.93391	0.450279	1.02357	0.711027	1.09288	0.55879
A1A5S1	Pre-mRNA-processing factor 6 OS=Rattus norvegicus OX=10116 GN=Prpf6 PE=1 SV=1	Prpf6	4	3	9	3	3	106.7	135022		121404	107034		164567	162835		176226	198261	246229	183902	175643	251807		245464	0.708002		0.6436	0.560736		1.04678	1.03464		0.923078	0.995879	1.25127	0.921798	1.04646	1.432		1.36828	1.63262	0.0109517	1.25341	0.115868	1.60485	0.00593016	1.23209	0.212667
P28064	Proteasome subunit beta type-8 OS=Rattus norvegicus OX=10116 GN=Psmb8 PE=1 SV=3	Psmb8	8	2	3	2	2	30.6	1.12299e+06	953445	832918	1.19382e+06	1.41731e+06	1.10542e+06	1.39106e+06	1278406	1.45524e+06	1.62751e+06	1.38238e+06	1.97201e+06	1.04062e+06	1.41578e+06	1.38898e+06	1.49508e+06	0.807898	0.683274	0.60581	0.858082	1.23513	0.964695	1.21265	1.09698	1.04581	1.12162	0.963808	1.35615	0.85062	1.10465	1.12366	1.14341	1.52601	0.00466254	0.940935	0.575785	1.51854	0.00808233	0.936331	0.478466
Q62969	Prostacyclin synthase OS=Rattus norvegicus OX=10116 GN=Ptgis PE=2 SV=1	Ptgis	27	11	169	11	11	57.1	8.22233e+06	8.7631e+06	7.56035e+06	7.9027e+06	6.12368e+06	6.57426e+06	6.46694e+06	6.57362e+06	7.54363e+06	7.5776e+06	8.57321e+06	7.36483e+06	8.68942e+06	8.82324e+06	8.35951e+06	9.0775e+06	1.00368	1.06555	0.933027	0.96379	0.905479	0.973484	0.956552	0.957086	0.919852	0.886075	1.0142	0.859371	1.20519	1.16808	1.14746	1.17794	0.956267	0.22811	1.27698	0.000588943	0.927751	0.1507	1.2389	2.69699e-05
P51607	N-acylglucosamine 2-epimerase OS=Rattus norvegicus OX=10116 GN=Renbp PE=2 SV=2	Renbp	11	3	28	3	3	49.6	520864	323049	610969	665617	477318	566964	601343	707500	1.00211e+06	990065	1.01118e+06	1.04769e+06	550283	592152	678668	923361	0.700713	0.432915	0.830975	0.89464	0.777841	0.925239	0.980278	1.13525	1.3467	1.27591	1.31834	1.34731	0.841137	0.863965	1.02667	1.32052	1.33553	0.130497	0.766282	0.0354256	1.84953	0.00729251	1.0612	0.704018
P21531	60S ribosomal protein L3 OS=Rattus norvegicus OX=10116 GN=Rpl3 PE=1 SV=3	Rpl3	30	12	218	9	9	46.1	1.25215e+07	1.2521e+07	1.35105e+07	1.42326e+07	1.07962e+07	1.128e+07	1.18262e+07	1.32638e+07	1.6195e+07	1.50401e+07	1.54175e+07	1.80811e+07	1.38323e+07	1.40666e+07	1.38983e+07	1.49531e+07	0.857262	0.853917	0.935154	0.973534	0.895354	0.936804	0.981103	1.08311	1.10759	0.986394	1.02295	1.18332	1.07602	1.04446	1.06999	1.0883	1.07639	0.212682	0.995002	0.953561	1.18796	0.0167303	1.09814	0.0606125
Q63486	Ras-related GTP-binding protein A OS=Rattus norvegicus OX=10116 GN=Rraga PE=1 SV=1	Rraga	20	5	37	5	5	36.5		2.2658e+07				4.12362e+06	599869		649069	965152	749659	8.02516e+06		24786414		559018		3.04951				0.675852	0.0982103		0.0876032	0.124918	0.0981605	1.03648		3.63204		0.080292	0.126916		5.51132	0.498709	0.110441		4.79591	0.771833
B0BN56	28S ribosomal protein S31, mitochondrial OS=Rattus norvegicus OX=10116 GN=Mrps31 PE=2 SV=1	Mrps31	4	2	18	2	2	43.9	659326	542848	597490	521479	509647	546779	506381	495021	375592	416603	395995	354851	455781	509058	419217	381902	1.30015	1.06633	1.19118	1.0274	1.21739	1.30794	1.20999	1.1643	0.739861	0.786967	0.756777	0.668897	1.02121	1.0887	0.929589	0.800578	1.06861	0.280314	1.30062	0.0139666	0.643939	0.00047439	0.783749	0.0126706
Q5HZY2	GTP-binding protein SAR1b OS=Rattus norvegicus OX=10116 GN=Sar1b PE=2 SV=1	Sar1b	57	7	254	5	7	22.4	4.62993e+07	5.108e+07	4.79089e+07	5.13795e+07	4.0607e+07	3.90856e+07	4.1029e+07	4.33382e+07	3.60477e+07	3.37959e+07	3.69644e+07	3.99751e+07	3.30897e+07	3.41601e+07	3.68235e+07	3.54067e+07	1.08488	1.19228	1.13495	1.20284	1.15259	1.11098	1.16496	1.21123	0.843772	0.7586	0.839412	0.8954	0.880979	0.868109	0.970266	0.881964	1.00538	0.853563	1.07915	0.122575	0.723125	0.000241044	0.776186	0.000181863
Q64620	Serine/threonine-protein phosphatase 6 catalytic subunit OS=Rattus norvegicus OX=10116 GN=Ppp6c PE=2 SV=2	Ppp6c	9	3	25	3	3	35.1	637945	1.79658e+06	1.59511e+06	1.20645e+06	352963			862696	1.53007e+06	1.58352e+06	2.23352e+06	2.1835e+06	1.30938e+06	1.52175e+06	181016	1.33305e+06	0.461735	1.29532	1.16722	0.872421	0.309461			0.744758	1.10627	1.09793	1.56669	1.51072	1.07681	1.19453	0.147328	1.02568	0.555335	0.237683	0.652142	0.236456	1.39111	0.173419	1.63361	0.706211
Q9WVR7	Protein phosphatase 1F OS=Rattus norvegicus OX=10116 GN=Ppm1f PE=2 SV=1	Ppm1f	18	5	38	5	5	49.1	1.92438e+06	1.31133e+06	1.54193e+06	1.22951e+06	791602	579615	1.43999e+06	749898	685743	1.0028e+06	1.39684e+06	1.79343e+06	1.26703e+06	808963	1.61069e+06	899975	1.53276	1.04043	1.24165	0.978412	0.763759	0.560021	1.3898	0.712413	0.54561	0.765134	1.07823	1.36548	1.14666	0.698808	1.44262	0.762026	0.714754	0.131605	1.07875	0.744455	0.783281	0.248091	1.18217	0.504558
Q4KLY4	E3 ubiquitin-protein ligase RING2 OS=Rattus norvegicus OX=10116 GN=Rnf2 PE=2 SV=1	Rnf2	12	3	28	2	3	34.2	1.87115e+06	2.01726e+06	2.18847e+06	1.63711e+06	1.89697e+06	1.68944e+06	1.50243e+06	1.39288e+06	1.19442e+06	1.89291e+06	1742645	1.22565e+06	1.27658e+06	564685	1.17291e+06	1.84228e+06	1.12981	1.21333	1.33595	0.987604	1.38748	1.23743	1.09927	1.00313	0.720435	1.09489	1.01974	0.707432	0.875809	0.369786	0.796382	1.18252	1.01299	0.908179	0.910234	0.58801	0.759101	0.0813775	0.6821	0.126429
P21533	60S ribosomal protein L6 OS=Rattus norvegicus OX=10116 GN=Rpl6 PE=1 SV=5	Rpl6	27	8	179	8	8	33.5	6.3388e+07	6.61427e+07	5.99952e+07	6.33749e+07	5.18007e+07	5.62669e+07	5.42356e+07	5.17354e+07	6.64575e+07	6.67494e+07	6.19071e+07	6.47481e+07	5.64483e+07	6.00571e+07	5.63314e+07	6.03177e+07	1.00106	1.04053	0.95791	0.999954	0.990963	1.07793	1.03789	0.974518	1.04843	1.00982	0.9475	0.977465	1.01291	1.02865	1.00038	1.01264	1.02046	0.510125	1.01792	0.465592	0.995936	0.879529	0.993452	0.818775
Q5RK00	39S ribosomal protein L46, mitochondrial OS=Rattus norvegicus OX=10116 GN=Mrpl46 PE=2 SV=1	Mrpl46	6	2	10	2	2	31.7	312289	304512	324563	401840	223818	213425	247846	277598	207188	276849	300352	212696	286018	260063	288216	272441	1.07362	1.04284	1.1281	1.38025	0.932089	0.890068	1.0325	1.13831	0.711541	0.911756	1.00071	0.698997	1.11726	0.969664	1.11422	0.995692	0.863378	0.133426	1.26296	0.0661843	0.718517	0.0220464	1.05106	0.459913
P63326	40S ribosomal protein S10 OS=Rattus norvegicus OX=10116 GN=Rps10 PE=2 SV=1	Rps10	33	5	112	5	5	18.9	1.78924e+07	1.91886e+07	1.92382e+07	1.99212e+07	1.50762e+07	1.41463e+07	17420338	1.77738e+07	1.94793e+07	2.25531e+07	2.32468e+07	2.52509e+07	2.20795e+07	1.83035e+07	17376015	2.02366e+07	0.877322	0.937245	0.953693	0.975919	0.895467	0.841426	1.03504	1.03948	0.954119	1.05934	1.10468	1.18355	1.23011	0.973359	0.958073	1.05484	1.01796	0.815049	0.980167	0.772512	1.1489	0.0355794	1.10625	0.246207
Q6AYT3	RNA-splicing ligase RtcB homolog OS=Rattus norvegicus OX=10116 GN=Rtcb PE=2 SV=1	Rtcb	44	16	240	16	16	55.2	2.5211e+07	2.82398e+07	2.78754e+07	2.635e+07	2.2378e+07	2.23012e+07	2.2941e+07	2.25462e+07	2.71475e+07	2.77118e+07	3.06851e+07	2.92405e+07	2.55768e+07	2.81934e+07	2.36482e+07	2.61959e+07	0.918228	1.02457	1.02644	0.958847	0.9873	0.985305	1.01247	0.979448	0.987709	0.966865	1.08311	1.01804	1.05845	1.11366	0.968538	1.01426	1.00928	0.736593	1.02446	0.561959	1.03249	0.414475	1.04802	0.187499
Q6RJR6	Reticulon-3 OS=Rattus norvegicus OX=10116 GN=Rtn3 PE=1 SV=1	Rtn3	4	4	93	3	4	101.5	2.49823e+07	1.9819e+07	1.97328e+07	1.92778e+07	1.85366e+07	1.66437e+07	1.77473e+07	1.58509e+07	1.96432e+07	2.08788e+07	2.12384e+07	1.93401e+07	1.81569e+07	1.78146e+07	1.65846e+07	1.6031e+07	1.25295	0.990151	1.00055	0.965973	1.12615	1.01259	1.07855	0.948201	0.984125	1.0031	1.0323	0.927208	1.03468	0.968997	0.935324	0.854706	0.989517	0.925448	0.961228	0.404056	0.937549	0.392181	0.910746	0.137544
Q9EPJ3	28S ribosomal protein S26, mitochondrial OS=Rattus norvegicus OX=10116 GN=Mrps26 PE=1 SV=1	Mrps26	13	2	15	2	2	23.3	639599	635747	602096	762209	616556	611629	588100	533313	578341	606758	602978	565481	587852	590103	560350	524806	1.00943	0.999471	0.960696	1.20185	1.17871	1.17095	1.12468	1.00392	0.911781	0.917325	0.922257	0.853108	1.05414	1.01005	0.994452	0.880488	1.07355	0.28557	1.09285	0.0874743	0.864083	0.0357988	0.879613	0.0534738
P35284	Ras-related protein Rab-12 OS=Rattus norvegicus OX=10116 GN=Rab12 PE=1 SV=2	Rab12	35	9	84	8	8	27.3	5.34153e+06	5.29673e+06	3.17023e+06	3.357e+06	2.17839e+06	2.05132e+06	2.77853e+06	3.19862e+06	3.0507e+06	4.52582e+06	3.80147e+06	3.52116e+06	2.23496e+06	3.05249e+06	2.34168e+06	2.90176e+06	1.53362	1.51488	0.920232	0.962969	0.757625	0.714445	0.966671	1.09538	0.874967	1.24477	1.05776	0.966401	0.7291	0.950502	0.756029	0.885668	0.716612	0.112621	0.801491	0.0669875	0.840258	0.3798	0.939782	0.672969
Q2TA68	Dynamin-like 120 kDa protein, mitochondrial OS=Rattus norvegicus OX=10116 GN=Opa1 PE=1 SV=1	Opa1	24	20	283	20	20	111.2	8.43846e+07	8.59245e+07	8.2422e+07	7.65604e+07	1.6679e+08	1.72221e+08	1.44952e+08	1.50057e+08	1.29021e+08	1.40117e+08	1.29407e+08	1.30774e+08	1.33631e+08	1.23335e+08	1.34913e+08	1.34661e+08	0.633572	0.642641	0.625647	0.574308	1.51695	1.56856	1.31877	1.34381	0.967685	1.00778	0.941617	0.938582	1.14	1.00431	1.13905	1.07481	2.32136	2.86725e-06	1.13033	0.0121015	1.55711	6.2401e-06	0.758196	0.00196005
Q62920	PDZ and LIM domain protein 5 OS=Rattus norvegicus OX=10116 GN=Pdlim5 PE=1 SV=2	Pdlim5	31	14	377	13	13	63.2	3.22769e+08	2.80161e+08	2.74402e+08	2.55707e+08	3.34162e+08	3.28795e+08	3.3928e+08	2.80933e+08	2.38715e+08	2.69782e+08	2.71096e+08	2.65432e+08	2.34147e+08	2.31399e+08	2.38902e+08	2.42194e+08	1.11012	0.959849	0.95415	0.878675	1.3922	1.37178	1.41399	1.15246	0.820156	0.888852	0.903613	0.872668	0.915019	0.863146	0.923963	0.885519	1.3658	0.0037647	1.02937	0.3087	0.893025	0.0828639	0.67305	0.0002293
P34064	Proteasome subunit alpha type-5 OS=Rattus norvegicus OX=10116 GN=Psma5 PE=1 SV=1	Psma5	29	6	108	6	6	26.4	1.96796e+07	1.97311e+07	2.01437e+07	2.02525e+07	1.6167e+07	1.53449e+07	1.49501e+07	1.61961e+07	19674300	2.05929e+07	1.81047e+07	1.92703e+07	1.69831e+07	1.79871e+07	1.71321e+07	1.83806e+07	1.0267	1.0254	1.06247	1.05563	1.0217	0.971117	0.945103	1.00782	1.02533	1.02916	0.915379	0.961021	1.00672	1.01773	1.00506	1.0194	0.946173	0.0317649	1.03002	0.354866	0.942614	0.118545	1.02615	0.235777
P32551	Cytochrome b-c1 complex subunit 2, mitochondrial OS=Rattus norvegicus OX=10116 GN=Uqcrc2 PE=1 SV=2	Uqcrc2	41	15	544	15	15	48.4	3.10204e+08	3.18218e+08	3.19221e+08	3.10713e+08	3.06002e+08	3.08011e+08	3.09155e+08	2.94328e+08	2.38526e+08	2.30753e+08	2.33667e+08	2.20407e+08	2.48557e+08	2.55207e+08	2.40763e+08	2.34807e+08	1.07405	1.09754	1.11743	1.07484	1.28342	1.29368	1.29707	1.2155	0.824994	0.765356	0.784075	0.729495	0.977838	0.958332	0.937397	0.864263	1.16632	0.000141675	1.20423	0.00248972	0.711278	1.59207e-05	0.734395	5.96372e-05
P63322	Ras-related protein Ral-A OS=Rattus norvegicus OX=10116 GN=Rala PE=1 SV=1	Rala	11	2	58	1	1	23.5	1.16889e+06	979367	874860	877104	1.1486e+06	1.11953e+06	1.01686e+06	1.3063e+06	1.41828e+06	1.28495e+06	821611	884348	1.27755e+06	1.03574e+06	868715	987983
P62282	40S ribosomal protein S11 OS=Rattus norvegicus OX=10116 GN=Rps11 PE=1 SV=3	Rps11	30	5	158	5	5	18.4	9.06741e+07	9.42507e+07	9.42147e+07	8.33124e+07	1.24611e+08	9.76117e+07	1.07883e+08	1.06477e+08	1.53483e+08	1.52489e+08	1.20479e+08	1.57204e+08	1.2168e+08	1.4044e+08	1.38247e+08	1.39676e+08	0.714942	0.740271	0.751034	0.656305	1.19017	0.933624	1.03074	1.00137	1.20889	1.15177	0.920622	1.18487	1.09011	1.20095	1.22575	1.17076	1.45182	0.00078309	1.04958	0.465038	1.5602	0.000752947	1.12793	0.0739181
P62755	40S ribosomal protein S6 OS=Rattus norvegicus OX=10116 GN=Rps6 PE=1 SV=1	Rps6	14	3	89	3	3	28.7	2.32191e+07	19489021	21165177	2.41117e+07	16933055	17787965	1.93309e+07	19912746	25444777	2.32918e+07	2.38861e+07	2.50696e+07	1.97432e+07	20964787	1.87047e+07	22940336	1.02928	0.860588	0.948553	1.06788	0.909261	0.956523	1.03836	1.05285	1.12674	0.989077	1.02616	1.06232	0.994415	1.00792	0.932382	1.08105	1.01298	0.814551	0.955156	0.304651	1.07629	0.220029	1.01485	0.753478
Q6AY09	Heterogeneous nuclear ribonucleoprotein H2 OS=Rattus norvegicus OX=10116 GN=Hnrnph2 PE=1 SV=1	Hnrnph2	33	10	228	5	5	49.3	7.87057e+06	6.30977e+06	7.80176e+06	8.78039e+06	7.39509e+06	6.68453e+06	7.32387e+06	7.27334e+06	9.68453e+06	9.53368e+06	7.97387e+06	8.00598e+06	6.98932e+06	7.20017e+06	7.58147e+06	1.00201e+07	0.943773	0.753691	0.945817	1.05192	1.07417	0.972333	1.06417	1.04026	1.16006	1.09512	0.926645	0.917688	0.952271	0.936378	1.02229	1.2773	1.12333	0.146875	1.02164	0.846737	1.10941	0.293085	1.00899	0.982161
Q711G3	Isoamyl acetate-hydrolyzing esterase 1 homolog OS=Rattus norvegicus OX=10116 GN=Iah1 PE=2 SV=2	Iah1	11	2	31	2	2	28	1.30299e+06	1.6301e+06	1.29741e+06	1.54883e+06	1.26984e+06	501838	1.11903e+06	458874	1.85379e+06	941122	2.42467e+06	954061	1.08392e+06	1.16883e+06	1.45511e+06	1.53447e+06	0.961489	1.19822	0.967907	1.14186	1.13506	0.449209	1.00059	0.403872	1.36648	0.665256	1.73396	0.672974	0.908789	0.935406	1.20741	1.2037	0.70002	0.186163	0.958692	0.8902	1.03963	0.866659	1.42379	0.192392
Q99J82	Integrin-linked protein kinase OS=Rattus norvegicus OX=10116 GN=Ilk PE=2 SV=1	Ilk	35	14	232	14	14	51.3	3.02712e+07	2.72198e+07	3.01135e+07	2.75812e+07	2.18318e+07	2.15662e+07	2.09522e+07	2.14596e+07	3.08957e+07	3.104e+07	3.31772e+07	3.36091e+07	2.68494e+07	2.66084e+07	2.77891e+07	2.86958e+07	1.0438	0.934961	1.04979	0.950191	0.911895	0.90208	0.875447	0.88259	1.06421	1.0253	1.1087	1.10781	1.05193	0.995073	1.07751	1.05188	0.897773	0.0342352	0.969899	0.271891	1.08225	0.0668381	1.1692	0.000194056
Q66HF9	Leucine-rich repeat flightless-interacting protein 1 OS=Rattus norvegicus OX=10116 GN=Lrrfip1 PE=1 SV=1	Lrrfip1	2	1	13	1	1	80	526309	717972	523738	455837	229073	245117	342079	382392	554357	642604	490444	510743	458661	379437	393151	413888
B0BN18	Prefoldin subunit 2 OS=Rattus norvegicus OX=10116 GN=Pfdn2 PE=2 SV=1	Pfdn2	20	3	26	3	3	16.6	2.45719e+06	4.87221e+06	4.58537e+06	4.21091e+06	4.13382e+06	3.78857e+06	2.95358e+06	3.97928e+06	4.03969e+06	5.05955e+06	4.81936e+06	4870280	3.62299e+06	2.77811e+06	3.4503e+06	3.7623e+06	0.587718	1.16084	1.10881	1.00627	1.1977	1.09923	0.856032	1.13522	0.965199	1.15926	1.11713	1.11353	0.984603	0.720654	0.927992	0.956623	1.10988	0.483918	0.824287	0.0527075	1.12721	0.388699	0.837154	0.137477
Q641Z8	Peflin OS=Rattus norvegicus OX=10116 GN=Pef1 PE=2 SV=1	Pef1	5	2	12	2	2	30	1.84373e+06	1.71454e+06	1698185	1.52865e+06	1.46161e+06	1.40014e+06	1.38931e+06	1.79207e+06	1.44769e+06	817600	1.44131e+06	1.37302e+06	1.6098e+06	1.56107e+06	1.38898e+06	1.6053e+06	1.16111	1.07558	1.08122	0.961816	1.115	1.06962	1.0602	1.3461	0.910733	0.493239	0.879665	0.826555	1.15189	1.06621	0.983622	1.0747	1.07271	0.358856	1.37497	0.0577136	0.726726	0.0596643	0.931498	0.334508
O08589	Phospholemman OS=Rattus norvegicus OX=10116 GN=Fxyd1 PE=1 SV=2	Fxyd1	13	1	31	1	1	10.4	4927302	5.01992e+06	4.86067e+06	5021922	3548182	3998003	3.75079e+06	3.48084e+06	6.24017e+06	5906073	6.54821e+06	6997494	3.33797e+06	3874824	5.31312e+06	3.5784e+06
Q5FVH2	5'-3' exonuclease PLD3 OS=Rattus norvegicus OX=10116 GN=Pld3 PE=1 SV=1	Pld3	5	2	20	2	2	54.4	479021	346923	366006	433456	252284	357363	303672	324177	575337	552071	552492	648082	364547	251504	457828	440857	1.08298	0.781302	0.836583	0.979084	0.690914	0.980075	0.831922	0.874173	1.29936	1.19564	1.21053	1.40061	0.936452	0.616678	1.16393	1.05955	0.917698	0.442411	0.739622	0.064704	1.38756	0.00680824	1.11831	0.580412
P29826	Rano class II histocompatibility antigen, B-1 beta chain OS=Rattus norvegicus OX=10116 GN=RT1-Bb PE=1 SV=1	RT1-Bb	6	2	31	2	2	29.9	825000	1.21064e+06	985738	925768	989481	895891	1.49834e+06	981974	1.30324e+06	1.20107e+06	1248763	1.23171e+06	6.52011e+06	1.04372e+06	888124	376029	0.565282	0.826311	0.682851	0.633756	0.82127	0.744645	1.24403	0.802526	0.892019	0.78835	0.82923	0.80675	5.07611	0.775609	0.684294	0.273899	1.3339	0.096959	2.05344	0.860399	1.22456	0.0459009	1.88511	0.9419
Q5XIE6	3-hydroxyisobutyryl-CoA hydrolase, mitochondrial OS=Rattus norvegicus OX=10116 GN=Hibch PE=1 SV=2	Hibch	32	11	145	11	11	43	2.16814e+07	4.81538e+07	2.25251e+07	5.11287e+07	5.10214e+07	2.16712e+07	2.13742e+07	2.45793e+07	1.94292e+07	4.98212e+07	4.75487e+07	4.88548e+07	20615789	2.1581e+07	1.99002e+07	2.08438e+07	0.64358	1.42385	0.675982	1.51631	1.83457	0.780334	0.768804	0.870226	0.576116	1.41667	1.36785	1.38625	0.695312	0.694757	0.664247	0.657731	0.99864	0.988007	0.571332	0.0649299	1.11436	0.709749	0.637539	0.119289
P42123	L-lactate dehydrogenase B chain OS=Rattus norvegicus OX=10116 GN=Ldhb PE=1 SV=2	Ldhb	49	15	585	13	13	36.6	3.06978e+08	3.04888e+08	2.95034e+08	2.94978e+08	1.9135e+08	1.93477e+08	1.75501e+08	1.93215e+08	2.62643e+08	2.85843e+08	2.74881e+08	2.86652e+08	2.20643e+08	2.41897e+08	2.24523e+08	2.4181e+08	1.16512	1.15272	1.13211	1.11857	0.879751	0.890793	0.807151	0.874687	0.995793	1.03928	1.0111	1.04001	0.951522	0.99573	0.958257	0.975654	0.75569	2.46597e-05	0.949827	0.0130163	0.894421	0.000211498	1.1242	0.00305921
Q6QI89	Mortality factor 4-like protein 2 OS=Rattus norvegicus OX=10116 GN=Morf4l2 PE=2 SV=1	Morf4l2	6	1	11	1	1	32.2	109175			136815	44857.3	70883.1		78426			137373		154752	131130		130950
P30835	ATP-dependent 6-phosphofructokinase, liver type OS=Rattus norvegicus OX=10116 GN=Pfkl PE=1 SV=3	Pfkl	13	9	279	5	5	85.3	2.94048e+06	2.29476e+06	1.45308e+06	1.29331e+06	1.1104e+06	2.04155e+06	1.22386e+06	1.69837e+06	1.92971e+06	3.08237e+06	2.14472e+06	1.82908e+06	2.60727e+06	2.7696e+06	2.46672e+06	2.6459e+06	1.32946	1.03351	0.664204	0.584209	0.608138	1.1197	0.670501	0.915875	0.871543	1.33501	0.939747	0.790513	1.33939	1.35807	1.25411	1.27171	0.917713	0.806726	1.32678	0.039813	1.09011	0.60729	1.57603	0.0398489
P20761	Ig gamma-2B chain C region OS=Rattus norvegicus OX=10116 GN=Igh-1a PE=1 SV=1	Igh-1a	34	7	441	7	7	36.5	3.60641e+08	3.81511e+08	3.5627e+08	3.46118e+08	2.17711e+08	2.16989e+08	2.14005e+08	2.22434e+08	4.13055e+08	4.66468e+08	3.86515e+08	4.33526e+08	3.0979e+08	3.16066e+08	3.20931e+08	3.33418e+08	1.03247	1.088	1.03118	0.990001	0.755007	0.753572	0.7424	0.759541	1.18127	1.27928	1.07239	1.18642	1.00771	0.981359	1.03317	1.01473	0.726888	3.82809e-06	0.855406	0.00638374	1.13949	0.0197904	1.34095	2.68132e-07
P62198	26S proteasome regulatory subunit 8 OS=Rattus norvegicus OX=10116 GN=Psmc5 PE=1 SV=1	Psmc5	42	12	186	11	11	45.6	1.39418e+07	1.54445e+07	1.6277e+07	1.49075e+07	1.39818e+07	1.24409e+07	1.35643e+07	1.31041e+07	1.55933e+07	1.64774e+07	1.50898e+07	1.60638e+07	1.12476e+07	1.2605e+07	1.27496e+07	1.37396e+07	0.93017	1.02645	1.09793	0.993706	1.12999	1.00688	1.09661	1.0428	1.03925	1.05311	0.975686	1.0245	0.852648	0.912084	0.956527	0.974484	1.05633	0.243705	0.903042	0.0235642	1.01094	0.759892	0.864243	0.0098859
O70196	Prolyl endopeptidase OS=Rattus norvegicus OX=10116 GN=Prep PE=1 SV=1	Prep	22	12	153	12	12	80.7	7911156	9.22481e+06	9.62979e+06	8.6557e+06	6.81923e+06	7.13145e+06	5.60908e+06	6.31279e+06	9.79122e+06	6.53786e+06	8.12059e+06	9.78121e+06	6.52803e+06	6.25025e+06	5.62228e+06	8.21963e+06	0.981907	1.14053	1.20837	1.07335	1.02526	1.07372	0.843593	0.934543	1.21396	0.777331	0.976791	1.16049	0.920614	0.841345	0.784693	1.08453	0.88033	0.11297	0.879523	0.36272	0.937428	0.514329	0.936568	0.463951
O35910	Monocarboxylate transporter 4 OS=Rattus norvegicus OX=10116 GN=Slc16a3 PE=1 SV=1	Slc16a3	8	3	27	3	3	50.5	2.16431e+06	2.63288e+06	2.30613e+06	3.2615e+06	2.7095e+06	3.16398e+06	2.43658e+06	2.2439e+06	1.33571e+06	3.03527e+06	2.13821e+06	2.623e+06	3.15637e+06	3.25359e+06	3.1049e+06	2.26294e+06	0.784424	0.950563	0.845023	1.18102	1.18956	1.39106	1.0701	0.970022	0.483594	1.05382	0.751042	0.908759	1.29982	1.27891	1.26543	0.87189	1.22858	0.126804	1.47505	0.0765695	0.850091	0.358368	1.02063	0.898696
P13832	Myosin regulatory light chain RLC-A OS=Rattus norvegicus OX=10116 GN=Rlc-a PE=2 SV=2	Rlc-a	44	7	215	4	4	19.9	2.04159e+07	2.05558e+07	2.19692e+07	2.12773e+07	1.69975e+07	1.65426e+07	1.71393e+07	1.82755e+07	2.35938e+07	2.45929e+07	2.59357e+07	2.56935e+07	2.0414e+07	2.22714e+07	1.95259e+07	1.97644e+07	0.924009	0.926744	1.00525	0.962124	0.931876	0.908227	0.939965	0.986561	1.0667	1.06624	1.1376	1.1116	1.04978	1.0932	0.993749	0.950931	0.986512	0.626654	0.9328	0.086921	1.14772	0.00161692	1.08523	0.0610365
Q811A3	Procollagen-lysine,2-oxoglutarate 5-dioxygenase 2 OS=Rattus norvegicus OX=10116 GN=Plod2 PE=2 SV=1	Plod2	17	12	97	11	12	84.5	4.79869e+06	5.69494e+06	4.14788e+06	4.30376e+06	3.42863e+06	3.7253e+06	2.76497e+06	3.4472e+06	6.64189e+06	6.66957e+06	7.55681e+06	7.74518e+06	6316718	7.38596e+06	6.98647e+06	8.33961e+06	0.808742	0.956082	0.706753	0.724676	0.699963	0.761608	0.564663	0.69295	1.1182	1.07678	1.23427	1.24778	1.20961	1.35002	1.32405	1.49414	0.850741	0.13774	1.14984	0.0496814	1.46328	0.00255208	1.97773	0.000111567
P16391	RT1 class I histocompatibility antigen, AA alpha chain OS=Rattus norvegicus OX=10116 PE=1 SV=2	--	15	4	70	4	4	41.8	5.05398e+06	5.83118e+06	6.09129e+06	6.62149e+06	4.85376e+06	5.09758e+06	4.49981e+06	4.31467e+06	6.22106e+06	7.44085e+06	6.51361e+06	6.16474e+06	5.71138e+06	6.64029e+06	6.17231e+06	6.09985e+06	0.820972	0.943561	1.00036	1.07463	0.95508	1.00448	0.885727	0.835968	1.00948	1.15786	1.02542	0.957258	1.05415	1.16985	1.12746	1.05335	0.958778	0.590811	1.06139	0.249344	1.08087	0.294851	1.19655	0.00942285
F1LQ48	Heterogeneous nuclear ribonucleoprotein L OS=Rattus norvegicus OX=10116 GN=Hnrnpl PE=1 SV=2	Hnrnpl	23	11	128	11	11	67.9	1.59788e+07	1.6248e+07	1.60918e+07	1.47483e+07	9.68903e+06	1.06273e+07	9.38336e+06	9.67202e+06	1.53972e+07	1.50229e+07	1.45926e+07	15713578	1.2191e+07	1.34898e+07	11078329	1.33099e+07	1.13604	1.15071	1.15666	1.04761	0.834444	0.916549	0.808387	0.82019	1.09353	1.02316	1.00546	1.06793	0.984816	1.04016	0.88569	1.00596	0.752515	0.000235632	0.934738	0.134271	0.93299	0.0614322	1.15892	0.0168187
Q8K3X8	Heat shock factor-binding protein 1 OS=Rattus norvegicus OX=10116 GN=Hsbp1 PE=3 SV=1	Hsbp1	24	2	8	2	2	8.6	1.04916e+06	1.2899e+06	1.20436e+06	1.2057e+06	765471	821048	1.19136e+06	1.1873e+06	1.69519e+06	1.09536e+06	1.1415e+06	1.12235e+06	929332	1.54622e+06	1.07644e+06	1.35812e+06	0.851524	1.04287	0.98825	0.977698	0.75258	0.808367	1.17169	1.14938	1.3744	0.851639	0.897877	0.87077	0.857023	1.36106	0.982433	1.17179	1.00561	0.93019	1.09453	0.552207	1.0348	0.899102	1.1263	0.451999
P04466	Myosin regulatory light chain 2, skeletal muscle isoform OS=Rattus norvegicus OX=10116 GN=Mylpf PE=1 SV=2	Mylpf	82	20	5378	20	20	19	8.08153e+09	8.61715e+09	8.2383e+09	8.34092e+09	8.75436e+09	8.70958e+09	8.41041e+09	8.40645e+09	7.63429e+09	7.75537e+09	7.16213e+09	7.61874e+09	7.22015e+09	7.38093e+09	7.10318e+09	7.41135e+09	0.965889	1.02593	0.995461	0.995991	1.26743	1.26274	1.21804	1.19838	0.911467	0.887925	0.829581	0.870434	0.980492	0.956734	0.95465	0.941647	1.24184	2.29549e-05	1.09548	0.00541112	0.878527	0.00144382	0.774983	4.02913e-06
Q03346	Mitochondrial-processing peptidase subunit beta OS=Rattus norvegicus OX=10116 GN=Pmpcb PE=1 SV=3	Pmpcb	24	10	108	9	9	54.2	5.57099e+06	5.24105e+06	5.3005e+06	5.80819e+06	4.53179e+06	4.42577e+06	4.81727e+06	4.74594e+06	4.41793e+06	3590102	2.97467e+06	3.1777e+06	4.70278e+06	3.79718e+06	4.20297e+06	4.75073e+06	1.17212	1.09844	1.12748	1.22092	1.15498	1.12956	1.22815	1.19099	0.92853	0.723578	0.606541	0.639102	1.12424	0.866458	0.99438	1.06257	1.01834	0.55306	1.39682	0.0206856	0.627361	0.00268805	0.860526	0.0397718
Q64303	Serine/threonine-protein kinase PAK 2 OS=Rattus norvegicus OX=10116 GN=Pak2 PE=1 SV=1	Pak2	18	5	57	5	5	57.9	3.19996e+06	2.54868e+06	1.65095e+06	2.75487e+06	1.56493e+06	2.02225e+06	2.15466e+06	1.93317e+06	3.56523e+06	3.27191e+06	4.19652e+06	3452689	2.55774e+06	2.72823e+06	2.83925e+06	3.11478e+06	1.11379	0.883676	0.580961	0.958007	0.659813	0.853844	0.908762	0.802559	1.23962	1.09094	1.41558	1.14878	1.01154	1.02988	1.11127	1.15251	0.911928	0.660447	0.879527	0.100972	1.38414	0.0602839	1.33496	0.00816957
O70351	3-hydroxyacyl-CoA dehydrogenase type-2 OS=Rattus norvegicus OX=10116 GN=Hsd17b10 PE=1 SV=3	Hsd17b10	44	8	166	8	8	27.2	3.35213e+07	3.27187e+07	2.82843e+07	3.00368e+07	2.76917e+07	2.9647e+07	2.54567e+07	2.48911e+07	2.02423e+07	25521427	2.15263e+07	23555620	2.38936e+07	2.35949e+07	2.25898e+07	2.54061e+07	1.21409	1.18044	1.03569	1.08691	1.21492	1.30255	1.11723	1.07528	0.732367	0.885472	0.755583	0.815537	0.98328	0.926818	0.920025	0.978197	1.04269	0.494858	1.19422	0.00781643	0.70597	0.0007961	0.808565	0.00396717
P43278	Histone H1.0 OS=Rattus norvegicus OX=10116 GN=H1-0 PE=2 SV=2	H1-0	21	4	149	4	4	20.9	8.89141e+07	1.09327e+08	9.1437e+07	9.11349e+07	7.4249e+07	7.85102e+07	9.05057e+07	8.08645e+07	95369172	106772540	9.49982e+07	9.10827e+07	1.01157e+08	1.13736e+08	9.12303e+07	1.25548e+08	0.884003	1.08275	0.919091	0.905265	0.894211	0.946872	1.09036	0.958933	0.947174	1.01691	0.915338	0.865641	1.14273	1.22639	1.01995	1.32694	1.02618	0.685889	1.25926	0.0129802	0.987854	0.858437	1.21222	0.034191
B0BNI5	Olfactomedin-like protein 3 OS=Rattus norvegicus OX=10116 GN=Olfml3 PE=2 SV=2	Olfml3	27	10	112	10	10	45.9	1.28332e+07	1.32886e+07	1.15587e+07	1.19126e+07	1.11169e+07	1.23237e+07	1.33435e+07	1.35496e+07	1.37483e+07	1.27278e+07	1.25474e+07	1.24832e+07	1.60338e+07	1.61857e+07	1.61199e+07	1.65354e+07	0.899432	0.927748	0.819019	0.834157	0.943809	1.04775	1.13322	1.13268	0.962546	0.854527	0.852256	0.836334	1.27683	1.2303	1.27044	1.23199	1.22328	0.00887077	1.42899	4.0101e-05	1.00727	0.878346	1.17666	0.00979617
Q4KM62	Palmdelphin OS=Rattus norvegicus OX=10116 GN=Palmd PE=1 SV=1	Palmd	12	5	41	5	5	62.4	1.15343e+06	1.22834e+06	464676	670195	355852	387838	326543	490759	1.02819e+06	1.02111e+06	588603	1.00059e+06	198618	700650	780400	994592	1.53518	1.62857	0.625275	0.891204	0.573725	0.626182	0.526646	0.779083	1.36703	1.30191	0.75923	1.27304	0.300366	1.01138	1.168	1.40725	0.535367	0.0861005	0.826806	0.442078	1.00449	0.850052	1.5513	0.428874
Q920Q0	Paralemmin-1 OS=Rattus norvegicus OX=10116 GN=Palm PE=1 SV=1	Palm	24	7	66	7	7	41.9	2.89871e+07	2.59041e+07	2.73346e+07	2.52318e+07	2.31405e+07	2.179e+07	1.86394e+07	1.8372e+07	2.8285e+07	2.81244e+07	3.10051e+07	2.63757e+07	2.62441e+07	2.52243e+07	2.82213e+07	28806278	1.06745	0.950226	1.01767	0.92832	1.03224	0.973376	0.831731	0.806947	1.04048	0.99212	1.10652	0.928462	1.09809	1.00741	1.16862	1.12768	0.919427	0.256417	1.08217	0.153986	1.02622	0.623172	1.20786	0.0291939
Q6AY23	Pyrroline-5-carboxylate reductase 2 OS=Rattus norvegicus OX=10116 GN=Pycr2 PE=2 SV=1	Pycr2	8	2	31	1	1	33.7	344131	535790	579517	445278	379722	447841	381446	455062	580885	556423	589238	573484	457211		539551
Q99ML5	Prenylcysteine oxidase OS=Rattus norvegicus OX=10116 GN=Pcyox1 PE=1 SV=1	Pcyox1	20	8	116	8	8	56.3	1.36354e+07	1.35628e+07	1.56718e+07	1.12649e+07	14758973	1.82667e+07	1.67336e+07	1.16437e+07	1.47337e+07	1.33438e+07	1.49984e+07	1.53281e+07	1.20906e+07	1.07107e+07	1.29216e+07	1.12607e+07	0.935679	0.927102	1.08726	0.772319	1.22683	1.52056	1.39143	0.953013	1.00998	0.877163	0.997444	1.00547	0.942696	0.797125	0.997086	0.821456	1.3679	0.0479369	0.914733	0.198994	1.04505	0.546803	0.698838	0.0232092
O88588	Phosphofurin acidic cluster sorting protein 1 OS=Rattus norvegicus OX=10116 GN=Pacs1 PE=1 SV=1	Pacs1	3	2	3	2	2	104.6	113035	225380			188987	202488	228909	282348	159828	397618	121526	153833	189471				0.520505	1.03383			1.05417	1.13109	1.27728	1.55076	0.7352	1.75396	0.542331	0.677146	0.991335				1.61269	0.357628	1.06922		1.193	0.793724	0.790963
O08836	Immunoglobulin-binding protein 1 OS=Rattus norvegicus OX=10116 GN=Igbp1 PE=2 SV=2	Igbp1	3	1	12	1	1	39.1	1.10031e+06	1461226	1.07022e+06	925111		725562				454426		314418		633022	380757	933507
Q3B8Q2	Eukaryotic initiation factor 4A-III OS=Rattus norvegicus OX=10116 GN=Eif4a3 PE=1 SV=1	Eif4a3	24	11	148	8	8	46.8	3801046	4.28989e+06	3.53166e+06	4.1971e+06	3.22592e+06	3.49796e+06	3.39256e+06	4.60666e+06	5.00741e+06	4.39612e+06	4.64877e+06	4.84005e+06	4.38241e+06	4.61557e+06	4.43814e+06	4.33741e+06	0.857401	0.96393	0.805401	0.945884	0.881456	0.957148	0.927298	1.23941	1.12832	0.949927	1.01625	1.04364	1.1232	1.12915	1.12574	1.04009	1.12111	0.260935	1.06767	0.152317	1.15829	0.0368595	1.10308	0.223933
D4AD37	Golgi-resident adenosine 3',5'-bisphosphate 3'-phosphatase OS=Rattus norvegicus OX=10116 GN=Bpnt2 PE=3 SV=1	Bpnt2	8	2	8	2	2	38.5	607861	299032	458356	811830	483498	891667	843867	802420	896242	863967	415941	926776	733284	498233	812021	901187	0.819418	0.401549	0.624679	1.09339	0.789519	1.4581	1.37843	1.29018	1.20688	1.11568	0.543396	1.19425	1.12315	0.728418	1.23091	1.29144	1.67274	0.0737107	1.07726	0.684509	1.38148	0.282109	0.889689	0.576399
Q66HR2	Microtubule-associated protein RP/EB family member 1 OS=Rattus norvegicus OX=10116 GN=Mapre1 PE=1 SV=3	Mapre1	24	5	81	4	4	30	5.22783e+06	5.23258e+06	5.33346e+06	5.61981e+06	3.99928e+06	3.44109e+06	3.06612e+06	4.64977e+06	5.16234e+06	6041490	6.42313e+06	5.77141e+06	3.88629e+06	5.12231e+06	3.1095e+06	5.43258e+06	1.0224	1.01937	1.05453	1.09806	0.94743	0.816351	0.726604	1.08462	1.00852	1.13183	1.21739	1.07895	0.863572	1.08645	0.683828	1.12944	0.852334	0.144047	0.848221	0.188895	1.05777	0.256458	1.05267	0.775946
Q4QQS8	Nuclear pore complex protein Nup85 OS=Rattus norvegicus OX=10116 GN=Nup85 PE=2 SV=1	Nup85	2	1	11	1	1	74.8	382532	320329	332460	451610			256271	337720	328538	431838	326220	431443	416177	463242	258571	467647
D3ZXS4	Leucine-rich repeat-containing protein 39 OS=Rattus norvegicus OX=10116 GN=Lrrc39 PE=1 SV=1	Lrrc39	9	3	17	3	3	38.7	711096	339395	1.07496e+06	354244	698612	737656	301856	762172	713052	369824	355562	858455	318001	743001	627114	284612	1.1655	0.554124	1.78126	0.580088	1.38703	1.46663	0.599507	1.48999	1.16746	0.580655	0.564783	1.34499	0.592211	1.32075	1.15581	0.495899	1.21127	0.511512	0.974514	0.92043	0.89633	0.864328	0.721132	0.326815
Q5RJR8	Leucine-rich repeat-containing protein 59 OS=Rattus norvegicus OX=10116 GN=Lrrc59 PE=1 SV=1	Lrrc59	31	8	133	8	8	34.8	52282181	5.80685e+07	6.58197e+07	6.22083e+07	4.76663e+07	4.62741e+07	5.94921e+07	4.84705e+07	3.5448e+07	4.72058e+07	58803471	4.82333e+07	49027468	4.94863e+07	3.90877e+07	4.70718e+07	0.972952	1.07646	1.23836	1.15663	1.07452	1.04462	1.34155	1.07588	0.658974	0.841537	1.06053	0.858032	1.03667	0.998778	0.817966	0.931227	1.02074	0.812793	1.10692	0.351055	0.7693	0.0482841	0.834252	0.0607634
Q6P791	Ragulator complex protein LAMTOR1 OS=Rattus norvegicus OX=10116 GN=Lamtor1 PE=1 SV=1	Lamtor1	29	3	47	3	3	17.7	5.86465e+06	5.89993e+06	7.17349e+06	5007872	5.7779e+06	4.93277e+06	5.92727e+06	5.08761e+06	5.3872e+06	7.20191e+06	8.17145e+06	7.33255e+06	5.04677e+06	6.25634e+06	4.05762e+06	6.07005e+06	0.933969	0.935957	1.15498	0.796804	1.11462	0.952936	1.14382	0.966389	0.857023	1.0987	1.26117	1.11626	0.913205	1.08058	0.72664	1.02764	1.09317	0.332384	0.864975	0.266548	1.13382	0.304326	0.897146	0.289353
P61794	Lysophosphatidic acid receptor 1 OS=Rattus norvegicus OX=10116 GN=Lpar1 PE=1 SV=1	Lpar1	2	1	10	1	1	41.1	387213	658497			251930	322605	454547	667273	604275	810268	902596	742853	648746	801458	531460	848522
Q5PQN7	Protein LZIC OS=Rattus norvegicus OX=10116 GN=Lzic PE=2 SV=1	Lzic	22	4	37	4	4	21.4	2.19449e+06	1.64954e+06	1910780	1.44716e+06	1631702	1.216e+06	1.45767e+06	1.40573e+06	2.06919e+06	2.38556e+06	2.19914e+06	2.25779e+06	1.86133e+06	2.01477e+06	1.50586e+06	1.98402e+06	1.13971	0.85338	1.00329	0.750904	1.02652	0.766089	0.917343	0.870782	1.0735	1.18684	1.10687	1.12089	1.09837	1.13484	0.879434	1.09538	0.955555	0.737675	0.937595	0.311984	1.19769	0.123957	1.17518	0.103404
P38062	Methionine aminopeptidase 2 OS=Rattus norvegicus OX=10116 GN=Metap2 PE=1 SV=2	Metap2	14	4	15	4	4	53	1.3176e+06	1.37918e+06	1.34065e+06	1.49833e+06	1.24057e+06	1.15506e+06	1.16551e+06	1191546	1.3212e+06	1.56267e+06	1.70761e+06	1.63737e+06	818459	1.24025e+06	961347	556059	0.994114	1.03655	1.02264	1.12945	1.13381	1.05716	1.06556	1.07229	0.995769	1.12943	1.2486	1.18092	0.70164	1.01487	0.815625	0.445996	1.03492	0.311626	0.653855	0.0422414	1.08893	0.185405	0.687976	0.054513
P16636	Protein-lysine 6-oxidase OS=Rattus norvegicus OX=10116 GN=Lox PE=1 SV=2	Lox	14	4	59	4	4	46.5	5.40485e+06	3.97023e+06	4.10143e+06	5.29624e+06	5.21774e+06	3.74868e+06	4760114	4.56245e+06	7.63688e+06	7.35855e+06	7.26232e+06	7321265	7.27651e+06	6.59444e+06	7.14706e+06	6.49771e+06	0.870241	0.636781	0.667644	0.851985	1.01767	0.73218	0.928719	0.876196	1.22832	1.13498	1.13322	1.12684	1.3312	1.15155	1.29402	1.11218	1.17449	0.176081	1.05744	0.309686	1.52755	0.0102862	1.37532	0.00766947
Q9QYL8	Acyl-protein thioesterase 2 OS=Rattus norvegicus OX=10116 GN=Lypla2 PE=1 SV=1	Lypla2	30	4	27	4	4	24.8	1.20935e+06	1.04281e+06	1080533	1239106	564835	916103	784140	915558	1.5172e+06	1.40799e+06	1.07582e+06	2.09357e+06	748910	822080	701493	644066	1.09369	0.939429	0.987941	1.11958	0.618768	1.005	0.859299	0.987581	1.37064	1.21978	0.94289	1.80987	0.769545	0.806307	0.713379	0.619195	0.838192	0.160537	0.544326	0.0072592	1.29042	0.154983	0.838006	0.24236
P52944	PDZ and LIM domain protein 1 OS=Rattus norvegicus OX=10116 GN=Pdlim1 PE=1 SV=4	Pdlim1	57	13	195	13	13	35.6	2.63995e+07	2.76734e+07	2.94239e+07	2.73794e+07	1.8218e+07	1.96002e+07	2.00368e+07	1.99069e+07	3.12901e+07	3.43913e+07	3.16772e+07	3.4405e+07	1.93794e+07	1.9841e+07	2.19772e+07	2.1765e+07	0.992212	1.03607	1.11805	1.02811	0.829425	0.89362	0.912531	0.8924	1.17477	1.23822	1.15382	1.23609	0.827588	0.80876	0.928833	0.869609	0.845135	0.00213642	0.715148	7.88634e-05	1.15055	0.00384798	0.973587	0.485837
Q64194	Lysosomal acid lipase/cholesteryl ester hydrolase OS=Rattus norvegicus OX=10116 GN=Lipa PE=2 SV=1	Lipa	3	1	3	1	1	45.2	503246	536499	370332	488324	510090	502364	592293	465069	461038	443546		345888	420663	510409		363320
Q56A27	Nuclear cap-binding protein subunit 1 OS=Rattus norvegicus OX=10116 GN=Ncbp1 PE=1 SV=1	Ncbp1	5	4	20	4	4	91.9	2.25424e+07	2.36147e+07	2.27859e+07	2.25586e+07	1.70099e+07	1.72886e+07	1.67108e+07	1.61654e+07	1.37167e+07	1.36423e+07	1.51026e+07	1.42509e+07	1.96497e+07	1.97806e+07	1.95683e+07	1.79e+07	1.16922	1.2201	1.19486	1.169	1.06872	1.08777	1.05028	1.00007	0.710699	0.677834	0.759155	0.706571	1.15802	1.11271	1.14132	0.986978	0.885058	0.00106412	1.54122	5.87813e-05	0.600494	1.02167e-06	1.04568	0.328284
O08776	NADH dehydrogenase [ubiquinone] 1 alpha subcomplex assembly factor 3 OS=Rattus norvegicus OX=10116 GN=Ndufaf3 PE=2 SV=1	Ndufaf3	13	1	6	1	1	20.7	565888	838624	1.012e+06	883220	575739	731316	408723	700104		894665	853378	852414	286897	662286
O88767	Parkinson disease protein 7 homolog OS=Rattus norvegicus OX=10116 GN=Park7 PE=1 SV=1	Park7	61	8	239	8	8	20	1.17384e+08	1.29695e+08	1.21312e+08	1.14118e+08	9.2256e+07	8.42335e+07	9.90863e+07	9.4929e+07	1.41005e+08	1.29918e+08	1.35695e+08	1.16938e+08	8.89263e+07	93167102	9.84161e+07	1.02827e+08	1.01117	1.11291	1.05651	0.982155	0.962672	0.880206	1.03429	0.975356	1.21336	1.07208	1.13282	0.962924	0.870385	0.870415	0.953324	0.941629	0.925476	0.120025	0.829856	0.0151866	1.05248	0.417082	0.943734	0.216951
P02688	Myelin basic protein OS=Rattus norvegicus OX=10116 GN=Mbp PE=1 SV=3	Mbp	28	5	110	5	5	21.5	3.58667e+06	3.92341e+06	3.99834e+06	3.68187e+06	1.87178e+07	2.06077e+07	2.04315e+07	2.0255e+07	7.37616e+06	7.48727e+06	7.82639e+06	7.25343e+06	1.90412e+06	2.3746e+06	2.40131e+06	2.28579e+06	0.405445	0.441797	0.456955	0.415832	2.56308	2.82587	2.79867	2.73099	0.832932	0.810781	0.857403	0.783796	0.244568	0.291123	0.305243	0.274684	6.34793	3.14982e-09	0.339619	7.54281e-07	1.9098	1.22302e-06	0.102176	1.0006e-08
P49186	Mitogen-activated protein kinase 9 OS=Rattus norvegicus OX=10116 GN=Mapk9 PE=1 SV=1	Mapk9	8	3	57	2	2	48	968458	1.1248e+06	969376	1.06092e+06	866515	800411	1.09588e+06	756716	1.09094e+06	927957	1.16832e+06	1.16025e+06	830477	882839	621768	719003	0.9759	1.12906	0.987574	1.06811	1.05771	0.978408	1.33814	0.909504	1.09816	0.895761	1.14096	1.11763	0.95086	0.964835	0.704547	0.770216	1.02959	0.831804	0.797285	0.0529953	1.02208	0.781828	0.791468	0.0889622
B2RYW8	MICOS complex subunit Mic10 OS=Rattus norvegicus OX=10116 GN=Micos10 PE=3 SV=1	Micos10	42	2	31	2	2	8.5	4.04937e+06	4.21119e+06	4.9895e+06	4.16427e+06	5.1055e+06	5.469e+06	4.32831e+06	3.89409e+06	3.93756e+06	2.49177e+06	3.43961e+06	3.30938e+06	1.92317e+06	1.64978e+06	1.7351e+06	2.45786e+06	1.07408	1.11268	1.33801	1.10356	1.64041	1.7597	1.39116	1.23197	1.04331	0.633135	0.884181	0.839103	0.579604	0.474593	0.517524	0.693049	1.30139	0.0348885	0.666161	0.0230598	0.734548	0.0322021	0.376004	0.000142392
Q924Z9	Netrin-1 OS=Rattus norvegicus OX=10116 GN=Ntn1 PE=1 SV=1	Ntn1	3	1	3	1	1	67.8
Q66HF1	NADH-ubiquinone oxidoreductase 75 kDa subunit, mitochondrial OS=Rattus norvegicus OX=10116 GN=Ndufs1 PE=1 SV=1	Ndufs1	58	32	894	32	32	79.4	2.31582e+08	2.13854e+08	2.18985e+08	2.25066e+08	2.04978e+08	2.15881e+08	2.13519e+08	2.05826e+08	1.54401e+08	1.55386e+08	1.48214e+08	1.47863e+08	1.91996e+08	1.87728e+08	1.90875e+08	1.95365e+08	1.13197	1.04128	1.08218	1.09913	1.21368	1.28006	1.26468	1.2	0.753912	0.727585	0.70211	0.690893	1.06632	0.995192	1.04915	1.01516	1.13867	0.00143633	1.43532	6.75984e-06	0.660112	3.89259e-06	0.832087	0.00016385
P11654	Nuclear pore membrane glycoprotein 210 OS=Rattus norvegicus OX=10116 GN=Nup210 PE=1 SV=1	Nup210	1	1	3	1	1	204	100435	207270	111797	169783						179035	221075		89874.7	158979		145773
P40307	Proteasome subunit beta type-2 OS=Rattus norvegicus OX=10116 GN=Psmb2 PE=1 SV=1	Psmb2	21	5	78	5	5	22.9	7.85493e+06	7.93413e+06	8.70836e+06	8.96512e+06	7.35035e+06	6.62848e+06	6.67628e+06	8.71871e+06	8.33828e+06	11253205	9.78289e+06	1.11478e+07	8.873e+06	8.31984e+06	7.70919e+06	7.54566e+06	0.876857	0.882276	0.982825	0.999886	0.993942	0.8976	0.903092	1.16088	0.929827	1.20338	1.05837	1.18959	1.12544	1.00728	0.967727	0.895449	1.0571	0.483237	0.912061	0.285009	1.17086	0.0684483	1.01021	0.878098
P40112	Proteasome subunit beta type-3 OS=Rattus norvegicus OX=10116 GN=Psmb3 PE=1 SV=1	Psmb3	24	4	86	4	4	22.9	1.52755e+07	1.50232e+07	1.39186e+07	1.42057e+07	1.10826e+07	1.21574e+07	1.16394e+07	1.33462e+07	1.54083e+07	1.58357e+07	1.51844e+07	1.63182e+07	1.2409e+07	1.21411e+07	1.19683e+07	1.27638e+07	1.05901	1.03749	0.97555	0.983949	0.930706	1.02241	0.977783	1.10359	1.06708	1.05167	1.0202	1.08142	0.977469	0.912869	0.933026	0.940675	0.994698	0.87679	0.891875	0.000933177	1.04053	0.140282	0.932966	0.132119
Q9QZ86	Nucleolar protein 58 OS=Rattus norvegicus OX=10116 GN=Nop58 PE=1 SV=1	Nop58	15	5	49	5	5	60	488767	532222	429661	537669	1.65654e+06	1.59853e+06	1.06354e+06	1.97864e+06	2.97083e+06	2.81918e+06	3.7601e+06	2.6722e+06	1.9001e+06	1.25801e+06	1.80037e+06	2.12984e+06	0.268509	0.291252	0.238636	0.295108	1.10237	1.06527	0.707981	1.2965	1.63032	1.48361	2.00189	1.40328	1.18603	0.74953	1.11218	1.24383	3.81536	7.37933e-05	0.658308	0.0221461	5.96166	1.24342e-06	1.02863	0.855236
Q05982	Nucleoside diphosphate kinase A OS=Rattus norvegicus OX=10116 GN=Nme1 PE=1 SV=1	Nme1	75	9	262	4	10	17.2	1.95719e+08	1.77943e+08	1.64761e+08	1.62776e+08	1.25271e+08	1.21236e+08	1.23493e+08	1.25586e+08	1.72521e+08	1.98785e+08	2.20834e+08	2.2088e+08	1.271e+08	1.37485e+08	1.49304e+08	1.49086e+08	1.15328	1.04449	0.981549	0.958302	0.894169	0.866599	0.881776	0.882656	1.01551	1.12209	1.26111	1.24417	0.850967	0.878629	0.989311	0.933896	0.851986	0.00929295	0.786755	0.00775592	1.12211	0.131297	1.0362	0.387009
D3ZBE5	Serine/threonine-protein kinase Nek7 OS=Rattus norvegicus OX=10116 GN=Nek7 PE=2 SV=1	Nek7	31	8	70	8	8	34.5	4.45587e+06	3.90349e+06	4.23007e+06	3.39731e+06	3.97675e+06	3.58911e+06	3.57206e+06	3.07362e+06	3.96601e+06	2.65416e+06	4.14391e+06	2.82407e+06	2762036	2.85821e+06	2.97991e+06	3.08475e+06	1.21778	1.0627	1.16879	0.927643	1.31654	1.18989	1.18295	1.00192	1.08275	0.694872	1.09757	0.73779	0.857693	0.847187	0.915794	0.89622	1.07183	0.429879	0.973404	0.968086	0.825463	0.194068	0.749663	0.00307007
Q9EPH8	Polyadenylate-binding protein 1 OS=Rattus norvegicus OX=10116 GN=Pabpc1 PE=1 SV=1	Pabpc1	22	12	206	5	12	70.7	1.68023e+07	1.66525e+07	1.56149e+07	1.5265e+07	1.35622e+07	1.19708e+07	1.20141e+07	1.22727e+07	1.68182e+07	1.85407e+07	1.81664e+07	1.91968e+07	1.63907e+07	1.61956e+07	1.59287e+07	1.71878e+07	1.0085	0.995646	0.947546	0.915407	0.986064	0.871593	0.873796	0.878609	1.00839	1.06605	1.05672	1.10143	1.11782	1.05427	1.07509	1.0967	0.933532	0.113412	1.02629	0.281642	1.09451	0.020207	1.20327	0.00124009
B5DFC9	Nidogen-2 OS=Rattus norvegicus OX=10116 GN=Nid2 PE=2 SV=1	Nid2	24	24	271	24	24	152.9	2.9796e+07	3.3576e+07	3.21867e+07	3.32069e+07	2.61725e+07	2.80217e+07	2.73986e+07	2.64557e+07	3.09634e+07	3.48524e+07	3.45055e+07	3.66053e+07	2.87954e+07	3.08651e+07	3.40535e+07	3.55632e+07	0.898008	1.00802	0.980738	0.999907	0.955507	1.02447	1.0006	0.951021	0.932201	1.00623	1.00785	1.0546	0.986076	1.00888	1.1541	1.13941	1.01156	0.720645	1.07188	0.206894	1.02938	0.461175	1.09077	0.126383
Q4G017	Nischarin OS=Rattus norvegicus OX=10116 GN=Nisch PE=2 SV=2	Nisch	2	2	16	2	2	166.4	622686	584273	503837	535242	527549	419974	431625	480099	757864	884530	774490	759704	566172	670085	617667	605478	0.969079	0.905784	0.792745	0.832241	0.994535	0.792859	0.813969	0.891187	1.1782	1.31869	1.16813	1.1302	1.00116	1.13101	1.08094	1.00172	0.997914	0.965155	0.878966	0.0289582	1.37012	0.00129962	1.20681	0.01841
P19234	NADH dehydrogenase [ubiquinone] flavoprotein 2, mitochondrial OS=Rattus norvegicus OX=10116 GN=Ndufv2 PE=1 SV=2	Ndufv2	38	7	218	7	7	27.4	4.3151e+07	4.56117e+07	4.84346e+07	4.78822e+07	4.29564e+07	46959156	45604606	4.83175e+07	3.42527e+07	3.46049e+07	3.2934e+07	3.47567e+07	4.05565e+07	3.92118e+07	4.23336e+07	4.20086e+07	0.977006	1.02873	1.1087	1.08315	1.17815	1.28976	1.2512	1.30484	0.774712	0.750558	0.722661	0.752254	1.04335	0.962875	1.07783	1.01112	1.19687	0.00253812	1.36497	3.1497e-05	0.71474	4.13112e-05	0.81513	0.000833023
Q66HC5	Nuclear pore complex protein Nup93 OS=Rattus norvegicus OX=10116 GN=Nup93 PE=1 SV=1	Nup93	13	9	39	9	9	93.2	1.35884e+06	2.49552e+06	607219	2.48677e+06	2.12659e+06	7.26282e+06	596957	1.72064e+06	2.75157e+06	2.63692e+06	3.10065e+06	2.79386e+06	2.32478e+06	2.11682e+06	6.3676e+06	3.18066e+06	0.468954	0.857911	0.211866	0.857444	0.889025	3.04054	0.249641	0.708273	0.948599	0.871765	1.03705	0.921694	0.91161	0.792308	2.47113	1.16691	2.0397	0.471275	1.41355	0.38054	1.57714	0.124401	1.09299	0.543959
Q5I0H9	Protein disulfide-isomerase A5 OS=Rattus norvegicus OX=10116 GN=Pdia5 PE=2 SV=1	Pdia5	15	7	37	7	7	59.4	139222	148728	152577	160796	1.46211e+06	1.45789e+06	5.93094e+06	870233	232574	204502	467802	181656	5.94923e+06	2.27231e+06	4.54543e+06	2.93411e+06	0.0778543	0.082849	0.0862613	0.0898378	0.990426	0.988969	4.01892	0.580441	0.12992	0.10955	0.253525	0.0971055	3.78008	1.37813	2.85829	1.74425	19.533	0.00065432	16.5408	0.000109742	1.75207	0.0653475	1.48368	0.246812
P27952	40S ribosomal protein S2 OS=Rattus norvegicus OX=10116 GN=Rps2 PE=1 SV=1	Rps2	33	8	251	8	8	31.2	5.41017e+07	56498267	5.00773e+07	4.87193e+07	4.22629e+07	4.27117e+07	3.12682e+07	4.36391e+07	4.06961e+07	4.37642e+07	3.70199e+07	3.706e+07	3.33257e+07	35132100	3.64612e+07	4.93784e+07	1.20243	1.25084	1.12523	1.08183	1.13782	1.15154	0.842097	1.15683	0.903524	0.931766	0.797382	0.787358	0.841572	0.846835	0.911249	1.16666	0.92017	0.325591	1.10125	0.344994	0.733861	0.00118597	0.878278	0.277338
P52631	Signal transducer and activator of transcription 3 OS=Rattus norvegicus OX=10116 GN=Stat3 PE=1 SV=1	Stat3	18	9	86	9	9	88	3.86255e+06	3.81437e+06	4.08189e+06	3.47479e+06	2.49898e+06	3.29079e+06	1.85364e+06	1.06731e+06	3.24128e+06	4.02784e+06	2.91561e+06	3.59013e+06	1.78553e+06	1.71949e+06	2.53708e+06	2.36789e+06	1.26942	1.24874	1.35627	1.14095	0.994857	1.31194	0.738189	0.418379	1.06411	1.26807	0.928632	1.12787	0.666748	0.612883	0.937609	0.827273	0.690549	0.117732	0.693719	0.0187622	0.875045	0.111409	0.879063	0.827128
P62243	40S ribosomal protein S8 OS=Rattus norvegicus OX=10116 GN=Rps8 PE=1 SV=2	Rps8	52	9	156	9	9	24.2	1.59718e+07	1.5384e+07	1.49385e+07	1.58177e+07	1.16141e+07	1.23573e+07	1.33517e+07	1.24539e+07	1.53898e+07	1.65269e+07	1.65767e+07	1.66554e+07	1.42668e+07	1.42772e+07	1.48247e+07	1.48139e+07	1.0294	0.987686	0.9734	1.01855	0.906744	0.966133	1.04275	0.957377	0.990842	1.02039	1.03541	1.02614	1.04477	0.997976	1.07442	1.01498	0.966067	0.30377	1.01458	0.479294	1.0159	0.363063	1.06691	0.0942437
P20069	Mitochondrial-processing peptidase subunit alpha OS=Rattus norvegicus OX=10116 GN=Pmpca PE=1 SV=1	Pmpca	23	9	82	9	9	58.6	6.16498e+06	5.72352e+06	5.12049e+06	5.53273e+06	5.24057e+06	5.10931e+06	5.04766e+06	6.16055e+06	5.33061e+06	4.84441e+06	4.12247e+06	5.63171e+06	6.16859e+06	5.90496e+06	4.70685e+06	7.55052e+06	1.05775	0.978212	0.88821	0.948415	1.08917	1.0634	1.04943	1.26072	0.913622	0.796217	0.685475	0.923657	1.20254	1.09879	0.908111	1.37716	1.15239	0.0447065	1.38194	0.0290251	0.857043	0.0894547	1.02776	0.852285
Q80XX4	Musculoskeletal embryonic nuclear protein 1 OS=Rattus norvegicus OX=10116 GN=Mustn1 PE=1 SV=1	Mustn1	48	4	60	4	4	9	14119459	1.44105e+07	1.33288e+07	1.26461e+07	8.9118e+06	1.06374e+07	1.1317e+07	9.58968e+06	2.15655e+07	2.06683e+07	1.83366e+07	1.93154e+07	7.10683e+06	9.19077e+06	7.34099e+06	6.82511e+06	1.04259	1.05997	0.995041	0.932957	0.797128	0.952825	1.01259	0.844592	1.59072	1.46198	1.31219	1.36338	0.596261	0.736028	0.609548	0.53575	0.894949	0.113565	0.432518	3.85941e-05	1.42121	0.000475021	0.686856	0.00453878
P16409	Myosin light chain 3 OS=Rattus norvegicus OX=10116 GN=Myl3 PE=1 SV=2	Myl3	82	16	1066	12	14	22.1	1.84777e+09	1.88808e+09	1.9521e+09	2.1244e+09	1.51933e+09	1.53513e+09	1.44863e+09	1.51407e+09	1.46935e+09	1.60291e+09	1.45905e+09	1.6993e+09	1.6937e+09	1.77873e+09	1.67251e+09	1.76789e+09	1.03855	1.0571	1.10926	1.19295	1.03442	1.04666	0.986609	1.01501	0.824977	0.863035	0.794751	0.91299	1.08163	1.08427	1.05707	1.05631	0.928341	0.0721046	1.26018	0.000276664	0.772139	0.00096191	1.04815	0.0184491
Q6IUR5	Neudesin OS=Rattus norvegicus OX=10116 GN=Nenf PE=1 SV=1	Nenf	36	4	41	4	4	19	2.59176e+06	2.23151e+06	2.00643e+06	1948628	1.66558e+06	1.24473e+06	1.55294e+06	1.38903e+06	1.87352e+06	1.93779e+06	1.90231e+06	2.20869e+06	1.19012e+06	1.46205e+06	1.57806e+06	1.81507e+06	1.37392	1.17838	1.07534	1.03206	1.06954	0.800434	0.997548	0.878269	0.992123	0.98404	0.977306	1.11924	0.716842	0.840577	0.940692	1.02286	0.803872	0.0525469	0.864529	0.116732	0.874029	0.117259	0.939981	0.545509
Q5PPM8	Type 1 phosphatidylinositol 4,5-bisphosphate 4-phosphatase OS=Rattus norvegicus OX=10116 GN=Pip4p1 PE=1 SV=1	Pip4p1	8	1	17	1	1	30	267792	336235	340101	242861	362281	292903	310614	273151	397941	390465	377533	342768	315567	357760	395066	369699
Q9WTV0	Prolactin regulatory element-binding protein OS=Rattus norvegicus OX=10116 GN=Preb PE=1 SV=2	Preb	15	5	57	5	5	45.3	2.83363e+06	2.76229e+06	2.19419e+06	2.43075e+06	1.48494e+06	2.19142e+06	2.19106e+06	1.97951e+06	2.72404e+06	2.52981e+06	2.42382e+06	2.05562e+06	1.50714e+06	2.20676e+06	1.7458e+06	2.05193e+06	1.21652	1.18131	0.952362	1.04261	0.772239	1.14126	1.13983	1.01363	1.16823	1.04041	1.00846	0.843602	0.735179	1.02749	0.842806	0.936475	0.925823	0.464759	0.872251	0.211918	0.924398	0.396023	0.870909	0.295357
Q5U318	Astrocytic phosphoprotein PEA-15 OS=Rattus norvegicus OX=10116 GN=Pea15 PE=1 SV=1	Pea15	30	4	64	4	4	15	3.79258e+06	5.13927e+06	5.25732e+06	3.76069e+06	3.56762e+06	4.59471e+06	5.19266e+06	4.32821e+06	6.06261e+06	5.97329e+06	7.11476e+06	6.7031e+06	4.66114e+06	4.26703e+06	4491220	4.24106e+06	0.72645	0.980596	1.01809	0.719691	0.827782	1.06761	1.20523	0.988841	1.16003	1.09603	1.32073	1.22734	1.01444	0.886426	0.967369	0.863578	1.18713	0.201453	0.776793	0.00365256	1.39459	0.0274547	0.912544	0.369925
P19103	Protein phosphatase 1 regulatory subunit 1A OS=Rattus norvegicus OX=10116 GN=Ppp1r1a PE=1 SV=1	Ppp1r1a	37	3	61	3	3	18.7	5.16252e+06	5.75454e+06	6.33613e+06	6.33263e+06	4.68882e+06	4.84462e+06	5.0161e+06	4.97821e+06	4.39994e+06	4.72934e+06	4.03285e+06	4.56036e+06	2.0939e+06	3.46079e+06	2.76004e+06	2.40294e+06	1.0938	1.21452	1.35722	1.3405	1.20338	1.24513	1.28781	1.25804	0.931236	0.959875	0.828075	0.923617	0.504074	0.795236	0.657579	0.541221	0.99767	0.983874	0.685765	0.0108245	0.727683	0.00185204	0.500186	0.00567919
Q5EB77	Ras-related protein Rab-18 OS=Rattus norvegicus OX=10116 GN=Rab18 PE=2 SV=1	Rab18	21	4	106	4	4	23	15472840	1.64829e+07	1.47365e+07	1.49698e+07	1.11306e+07	1.08448e+07	1.05286e+07	1.05863e+07	1.34881e+07	1.40309e+07	1.40343e+07	1.38205e+07	1.20056e+07	1.04972e+07	1.19506e+07	1.25481e+07	1.1325	1.20176	1.09048	1.09469	0.986855	0.962878	0.933791	0.924184	0.986187	0.983772	0.995504	0.966965	0.998427	0.833277	0.98359	0.976343	0.842518	0.000725153	0.964197	0.396878	0.870114	0.00101383	0.995779	0.88946
Q6GQP4	Ras-related protein Rab-31 OS=Rattus norvegicus OX=10116 GN=Rab31 PE=1 SV=2	Rab31	19	3	41	3	3	21.4	2.25031e+06	1.83545e+06	2.06306e+06	2.2303e+06	1.70896e+06	1.71317e+06	1.78929e+06	1.49781e+06	2.09597e+06	2.42912e+06	2.5306e+06	2.90167e+06	1.74408e+06	2.1195e+06	1.96502e+06	1.93209e+06	1.0399	0.844906	0.963857	1.02972	0.956638	0.960353	1.00193	0.825565	0.967545	1.07532	1.13332	1.28178	0.915756	1.06225	1.02111	0.949144	0.965478	0.609576	0.885664	0.131108	1.14944	0.118576	1.05442	0.357961
P12749	60S ribosomal protein L26 OS=Rattus norvegicus OX=10116 GN=Rpl26 PE=1 SV=1	Rpl26	29	6	84	6	6	17.3	1.84292e+07	1.69641e+07	1.75561e+07	1.85386e+07	2.19223e+07	2.14615e+07	2.09848e+07	1.77492e+07	2.85248e+07	2.5744e+07	2.62575e+07	3.12462e+07	1.83495e+07	2.66743e+07	2.20761e+07	2.67009e+07	0.777861	0.713253	0.749163	0.78177	1.12085	1.09885	1.07327	0.893556	1.2027	1.04091	1.07407	1.2607	0.880004	1.22106	1.04779	1.19806	1.38533	0.00122522	0.949444	0.541424	1.51499	0.000914835	1.03831	0.730328
Q5FVQ8	NLR family member X1 OS=Rattus norvegicus OX=10116 GN=Nlrx1 PE=2 SV=1	Nlrx1	23	17	179	17	17	107.5	9.82442e+06	1.00646e+07	1.06726e+07	9.50542e+06	1.05259e+07	1.10932e+07	9.11228e+06	8.35968e+06	1.03719e+07	9.49279e+06	9.79678e+06	1.0553e+07	1.04785e+07	1.1738e+07	9.4571e+06	1.10071e+07	0.919085	0.93792	1.00942	0.88844	1.19282	1.25889	1.03297	0.932794	0.969271	0.850712	0.88821	0.94372	1.11381	1.19094	0.994866	1.09466	1.17647	0.101058	1.20328	0.00808802	0.972582	0.509795	0.994751	0.996103
Q5BJV9	Protein N-terminal glutamine amidohydrolase OS=Rattus norvegicus OX=10116 GN=Ntaq1 PE=2 SV=1	Ntaq1	5	1	4	1	1	24.1	388746	514516	388691	350706	263457	365169	386516	461185	451242	393489	505242	430556	340058	504184	484068	346236
P04550	Parathymosin OS=Rattus norvegicus OX=10116 GN=Ptms PE=1 SV=2	Ptms	22	2	36	2	2	11.6	13680558	13889827	1.29546e+07	1.38495e+07	10622185	11404953	10671968	11148239	2.03614e+07	1.64092e+07	1.86423e+07	1.5943e+07	14079889	16927329	1.42537e+07	1.18626e+07	0.914863	0.925268	0.875852	0.925326	0.860465	0.925185	0.864784	0.889213	1.36019	1.05118	1.20819	1.01916	1.06983	1.22769	1.07186	0.843316	0.972081	0.226645	0.90816	0.374214	1.27391	0.0359289	1.19015	0.0833517
P29315	Ribonuclease inhibitor OS=Rattus norvegicus OX=10116 GN=Rnh1 PE=1 SV=2	Rnh1	48	14	242	14	14	49.9	3.03426e+07	3.20313e+07	3.25208e+07	2.98341e+07	2.26023e+07	2.27449e+07	2.196e+07	2.59865e+07	3.2926e+07	3.85145e+07	3.36782e+07	3.27297e+07	21772513	2.19834e+07	2.25999e+07	2.81959e+07	1.02127	1.07394	1.10662	1.00324	0.92152	0.928651	0.895632	1.04323	1.10704	1.2418	1.09855	1.05305	0.832644	0.80247	0.855361	1.00886	0.901063	0.0409536	0.777555	0.00625358	1.07024	0.162103	0.923541	0.226915
Q5I0L7	Protein KTI12 homolog OS=Rattus norvegicus OX=10116 GN=Kti12 PE=1 SV=1	Kti12	3	1	1	1	1	38.3	207275	139667	189717	131414	128938	161718	136776	153530	86591.1	143017	124646	167925				84525.7
Q6P7Q4	Lactoylglutathione lyase OS=Rattus norvegicus OX=10116 GN=Glo1 PE=1 SV=3	Glo1	70	11	241	11	11	20.8	8.34542e+07	9.90712e+07	9.46107e+07	1.00319e+08	7.5264e+07	7.64726e+07	7.72812e+07	8.03096e+07	8.65557e+07	9.26731e+07	8.57079e+07	1.2333e+08	7.66257e+07	7.20785e+07	7.83206e+07	1.06745e+08	0.898047	1.06198	1.02931	1.07856	0.981081	0.998251	1.00771	1.03078	0.930434	0.955311	0.89383	1.26864	0.936893	0.841208	0.94773	1.22111	0.987691	0.823985	0.974983	0.831347	0.995163	0.895814	0.982358	0.743469
Q562C6	Leucine zipper transcription factor-like protein 1 OS=Rattus norvegicus OX=10116 GN=Lztfl1 PE=2 SV=1	Lztfl1	6	1	4	1	1	34.6									154509			374363
Q3SWT0	Platelet endothelial cell adhesion molecule OS=Rattus norvegicus OX=10116 GN=Pecam1 PE=1 SV=1	Pecam1	12	6	75	6	6	76.1	4.40146e+06	4.49354e+06	4.66227e+06	5.08888e+06	5.39201e+06	5.15246e+06	4.26517e+06	3.62436e+06	4.3434e+06	4.26112e+06	4403368	4.25123e+06	4.24087e+06	3.26112e+06	4.71343e+06	3.57644e+06	0.951463	0.967614	1.01893	1.09907	1.41193	1.35112	1.11723	0.93449	0.937916	0.882388	0.922494	0.878475	1.04163	0.764556	1.14575	0.821872	1.19263	0.151357	1.04212	0.791515	0.897002	0.0251043	0.7838	0.119838
Q6DGG0	Peptidyl-prolyl cis-trans isomerase D OS=Rattus norvegicus OX=10116 GN=Ppid PE=1 SV=3	Ppid	33	11	153	11	11	40.7	15214223	1.63894e+07	1.59701e+07	1.40475e+07	1.02645e+07	1.00335e+07	1.06934e+07	1.03365e+07	1.4923e+07	1.52837e+07	1.49192e+07	1.57203e+07	1.17647e+07	12885500	1.24767e+07	1.40456e+07	1.07296	1.15137	1.13866	0.989784	0.876871	0.858353	0.91382	0.86947	1.0513	1.03253	1.01967	1.05978	0.942713	0.985555	0.989443	1.05301	0.808339	0.00128464	0.953748	0.0961488	0.956466	0.275718	1.12852	0.00389501
Q7TP54	Rho family-interacting cell polarization regulator 2 OS=Rattus norvegicus OX=10116 GN=Ripor2 PE=1 SV=1	Ripor2	7	6	93	6	6	144.6	1.00191e+07	1.0056e+07	1.04396e+07	8.4008e+06	6.7989e+06	7.99728e+06	7.06043e+06	6.47855e+06	2.42562e+07	25847254	2.46295e+07	2.28473e+07	1.8187e+07	1.99434e+07	1.66797e+07	2.18031e+07	0.629097	0.628974	0.662713	0.52701	0.517125	0.609137	0.537195	0.485193	1.52143	1.55469	1.49875	1.37134	1.29753	1.35811	1.1777	1.45534	0.877791	0.109578	0.889423	0.063004	2.42921	4.45698e-06	2.4614	9.01512e-06
Q63538	Mitogen-activated protein kinase 12 OS=Rattus norvegicus OX=10116 GN=Mapk12 PE=1 SV=1	Mapk12	38	12	156	11	11	42	1.50101e+07	1.54334e+07	1.61649e+07	1.55113e+07	1.18929e+07	1.13128e+07	1.16155e+07	1.29851e+07	1.70712e+07	1.74188e+07	1.72981e+07	2.00245e+07	1.43106e+07	1.27677e+07	1.61296e+07	1.69875e+07	0.940571	0.963361	1.02409	0.971105	0.902745	0.859932	0.881978	0.970514	1.06859	1.0456	1.05049	1.19947	1.0189	0.867698	1.13656	1.13161	0.927175	0.052739	0.952021	0.481059	1.11927	0.0237752	1.14926	0.0973154
O88794	Pyridoxine-5'-phosphate oxidase OS=Rattus norvegicus OX=10116 GN=Pnpo PE=1 SV=1	Pnpo	6	1	9	1	1	30.2	647314	690424	1.00865e+06	748459	577128	687204	487981	635067	704072	760020	576907	501749	610459	571747	554133	572551
P84100	60S ribosomal protein L19 OS=Rattus norvegicus OX=10116 GN=Rpl19 PE=1 SV=1	Rpl19	26	5	51	5	5	23.5	4.10126e+06	3.29425e+06	2.67685e+06	2.97741e+06	2.85292e+06	3.83047e+06	2.65923e+06	3.0352e+06	3.91359e+06	5.48156e+06	4.67894e+06	4.14858e+06	3.01671e+06	3989228	3.07776e+06	4.29487e+06	1.07147	0.85731	0.707034	0.777158	0.902856	1.21394	0.841841	0.945796	1.02135	1.37185	1.18466	1.03605	0.895489	1.13031	0.904179	1.19281	1.144	0.295822	0.893555	0.305344	1.35188	0.0345997	1.05592	0.626006
P04646	60S ribosomal protein L35a OS=Rattus norvegicus OX=10116 GN=Rpl35a PE=3 SV=1	Rpl35a	21	3	69	3	3	12.5	9.84372e+06	1.33494e+07	1.23825e+07	1.45667e+07	1.12395e+07	1.48001e+07	1.15429e+07	12730083	1.51779e+07	1.69643e+07	1.52779e+07	1.56487e+07	1.28309e+07	1.30226e+07	1.2365e+07	1.28969e+07	0.695275	0.939245	0.884219	1.02793	0.961637	1.26808	0.987919	1.07245	1.0709	1.14782	1.04579	1.05656	1.02972	0.997568	0.982087	0.96837	1.20961	0.111474	0.920547	0.0159893	1.21834	0.0532728	0.927196	0.314515
P12839	Neurofilament medium polypeptide OS=Rattus norvegicus OX=10116 GN=Nefm PE=1 SV=4	Nefm	22	16	166	14	15	95.7	9.54977e+06	1.02098e+07	1.07225e+07	1.28809e+07	1.79154e+07	1.79535e+07	1.93144e+07	1.75105e+07	1.36793e+07	1.35106e+07	1.20851e+07	1.25515e+07	9.32349e+06	1.01339e+07	9.20577e+06	1.32135e+07	0.690203	0.735051	0.783488	0.930115	1.56847	1.57404	1.69152	1.50949	0.98761	0.935402	0.846482	0.867162	0.765643	0.794344	0.748171	1.01522	2.02097	4.74318e-05	0.913855	0.269241	1.15859	0.0840087	0.523901	0.00012064
P97546	Neuroplastin OS=Rattus norvegicus OX=10116 GN=Nptn PE=1 SV=2	Nptn	10	3	26	3	3	43.9	962457	913833	935709	1.01258e+06	1.682e+06	1.45649e+06	1.46752e+06	717946	801921	2.00425e+06	813726	761973	838647	891663	1.79172e+06	985957	0.808891	0.765057	0.795065	0.850251	1.71238	1.4849	1.49452	0.719693	0.673254	1.61361	0.662781	0.612163	0.800853	0.812748	1.69331	0.880894	1.68098	0.0549953	1.17575	0.522223	1.10641	0.956526	0.773871	0.367622
P35280	Ras-related protein Rab-8A OS=Rattus norvegicus OX=10116 GN=Rab8a PE=1 SV=2	Rab8a	38	8	103	2	6	23.7	7.63309e+06	8.19411e+06	7.93408e+06	8.04393e+06	6.65548e+06	6.28051e+06	5.9708e+06	7.08088e+06	7.1542e+06	5.93182e+06	5.11809e+06	7.78667e+06	6.0837e+06	5.16701e+06	6.68232e+06	7.0774e+06	1.06366	1.13742	1.11777	1.11989	1.12343	1.06164	1.0082	1.17689	0.995866	0.791824	0.691181	1.03722	0.963238	0.780886	1.04709	1.04841	0.98455	0.659999	1.09202	0.454804	0.792138	0.0815102	0.878602	0.131265
Q6IMX7	Hsp70-binding protein 1 OS=Rattus norvegicus OX=10116 GN=Hspbp1 PE=1 SV=1	Hspbp1	21	5	10	5	5	39.2	559863	291900	669980			479638	160023	340376	451870	518511	436652	480523	322804	310053	408747	77495.2	1.34824	0.700227	1.63118			1.40114	0.466958	0.977671	1.08702	1.19615	1.01907	1.10616	0.883262	0.809784	1.10687	0.198389	0.773382	0.516979	0.680135	0.2041	0.898539	0.833156	0.790201	0.583261
P11980	Pyruvate kinase PKM OS=Rattus norvegicus OX=10116 GN=Pkm PE=1 SV=3	Pkm	74	33	1776	8	38	57.8	2.60521e+09	2.74005e+09	2.71972e+09	2.76919e+09	2.58968e+09	2.59643e+09	2.61505e+09	2.59494e+09	2.10925e+09	2.16139e+09	2.1941e+09	2.21657e+09	2.00113e+09	2.12735e+09	2.11196e+09	2.19095e+09	1.03006	1.07919	1.08717	1.09391	1.24032	1.24532	1.25288	1.22376	0.833082	0.818641	0.840738	0.837761	0.899002	0.912236	0.938997	0.920897	1.15662	5.74939e-05	1.10237	0.000107763	0.776216	2.65828e-06	0.739808	1.11286e-07
P11730	Calcium/calmodulin-dependent protein kinase type II subunit gamma OS=Rattus norvegicus OX=10116 GN=Camk2g PE=1 SV=1	Camk2g	18	6	87	3	3	59	2.27552e+07	2.46986e+07	2.5083e+07	2.49633e+07	2.69612e+07	2.67881e+07	2.70157e+07	2.72312e+07	28027450	2.27742e+07	2.32929e+07	2.22123e+07	21566471	2.13841e+07	2.22235e+07	2.37832e+07	0.88283	0.954525	0.983847	0.967621	1.26707	1.26073	1.27005	1.26012	1.08622	0.846406	0.875795	0.823774	0.950691	0.899773	0.969539	0.980896	1.33497	1.99164e-05	1.04645	0.467937	0.958661	0.507304	0.751467	5.7681e-06
Q8CG09	Multidrug resistance-associated protein 1 OS=Rattus norvegicus OX=10116 GN=Abcc1 PE=1 SV=2	Abcc1	1	1	4	1	1	171.4
P14270	cAMP-specific 3',5'-cyclic phosphodiesterase 4D OS=Rattus norvegicus OX=10116 GN=Pde4d PE=1 SV=4	Pde4d	3	1	7	1	1	90.5	122762	118825	94739.6	102801	107588	115591	92853.2	126644		84882.3	87801.5	93234.5	98687.4	89023.6	81439.6	67151.3
P02625	Parvalbumin alpha OS=Rattus norvegicus OX=10116 GN=Pvalb PE=1 SV=2	Pvalb	79	15	1107	15	15	11.9	2.31256e+09	2.35076e+09	2.3693e+09	2.34527e+09	2.20421e+09	2.20665e+09	2.19348e+09	2.25376e+09	2.36e+09	2.40177e+09	2.30332e+09	2.41386e+09	1.81928e+09	1.85592e+09	1.77596e+09	1.74987e+09	1.0041	1.01674	1.04005	1.01738	1.15932	1.16224	1.15405	1.16718	1.02361	0.998971	0.969216	1.00187	0.897525	0.873955	0.86711	0.807689	1.13842	2.76503e-06	0.862935	0.00107151	0.979256	0.167008	0.742285	1.1698e-05
Q5XIU9	Membrane-associated progesterone receptor component 2 OS=Rattus norvegicus OX=10116 GN=Pgrmc2 PE=1 SV=1	Pgrmc2	38	7	99	6	7	23.4	6.37313e+06	6.74459e+06	7.20143e+06	4.63831e+06	6.01068e+06	5.29325e+06	5.71744e+06	5.04551e+06	7.07769e+06	7.54954e+06	4.53947e+06	4976095	5.09204e+06	6.65285e+06	5665851	5.3719e+06	1.0284	1.08414	1.17485	0.747788	1.1749	1.03613	1.11795	0.971098	1.14088	1.167	0.709903	0.767571	0.933613	1.1643	1.02809	0.9215	1.06565	0.512186	1.06925	0.567625	0.938089	0.662217	0.941263	0.397206
Q4KM35	Proteasome subunit beta type-10 OS=Rattus norvegicus OX=10116 GN=Psmb10 PE=2 SV=1	Psmb10	7	1	11	1	1	29	437835				369045		484674	288782	507958	576063		672239	544736	452211	399136	348859
O35567	Bifunctional purine biosynthesis protein ATIC OS=Rattus norvegicus OX=10116 GN=Atic PE=1 SV=2	Atic	39	17	254	17	17	64.2	2.19009e+07	2.14058e+07	2.19642e+07	2.33495e+07	4.92851e+07	4.99428e+07	4.21508e+07	4.29866e+07	5.64969e+07	5.95131e+07	5.53012e+07	5.42654e+07	4.38243e+07	4.34305e+07	4.41542e+07	4.49035e+07	0.491978	0.478997	0.498829	0.524045	1.34111	1.36094	1.14736	1.15176	1.26779	1.28067	1.20393	1.16527	1.11857	1.05809	1.11535	1.07231	2.5083	5.85541e-05	0.887483	0.0039721	2.46641	7.50706e-08	0.87266	0.0599307
Q6NYB7	Ras-related protein Rab-1A OS=Rattus norvegicus OX=10116 GN=Rab1A PE=1 SV=3	Rab1A	51	9	155	4	7	22.7	2.32467e+07	2.0259e+07	2.12702e+07	2.08629e+07	1.71806e+07	2.01655e+07	2.02561e+07	2.09351e+07	28199769	2.45899e+07	2.53803e+07	24651624	20240589	2.44487e+07	2.21194e+07	2.20753e+07	0.990289	0.859679	0.916065	0.887941	0.886557	1.04206	1.0456	1.06371	1.20001	1.00345	1.04781	1.00384	0.979689	1.12954	1.05957	0.999687	1.10508	0.108198	0.979643	0.727666	1.16452	0.0273143	1.03234	0.559577
Q6J2U6	E3 ubiquitin-protein ligase RNF114 OS=Rattus norvegicus OX=10116 GN=Rnf114 PE=2 SV=1	Rnf114	5	1	1	1	1	25.6
P06765	Platelet factor 4 OS=Rattus norvegicus OX=10116 GN=Pf4 PE=1 SV=1	Pf4	8	1	29	1	1	11.3	744716	830071	957927	1.32876e+06	1.16734e+06	1431989	1.536e+06	1449061	1.42519e+06	1.82599e+06	1.95307e+06	1.69902e+06	1.95061e+06	1.89374e+06	1.79011e+06	2.55309e+06
P61314	60S ribosomal protein L15 OS=Rattus norvegicus OX=10116 GN=Rpl15 PE=1 SV=2	Rpl15	46	10	201	10	10	24.1	2.22109e+07	2.31799e+07	2.3448e+07	2.15803e+07	1.7564e+07	1.89113e+07	1.92064e+07	1.82842e+07	2.51403e+07	2.54105e+07	2.70837e+07	2.86714e+07	2.12995e+07	2.02491e+07	1.97372e+07	2.3236e+07	0.947947	0.98548	1.01176	0.920204	0.908046	0.979086	0.993289	0.930768	1.07183	1.03889	1.12024	1.16973	1.03288	0.937282	0.947242	1.05423	0.985978	0.6511	0.902503	0.0403972	1.13849	0.00812337	1.0421	0.309328
P25886	60S ribosomal protein L29 OS=Rattus norvegicus OX=10116 GN=Rpl29 PE=1 SV=3	Rpl29	7	1	12	1	1	17.3															1.14476e+06
D3Z8L7	Ras-related protein R-Ras OS=Rattus norvegicus OX=10116 GN=Rras PE=1 SV=1	Rras	41	7	157	5	7	23.9	1.40961e+07	1.37413e+07	1.41796e+07	1.37955e+07	1.0417e+07	1.03808e+07	1.05135e+07	1.00702e+07	1.42583e+07	1.42072e+07	1.3995e+07	1.35766e+07	1.02072e+07	1.08489e+07	1.12183e+07	1.23852e+07	1.07989	1.04864	1.09824	1.05591	0.966699	0.964701	0.975977	0.92017	1.09116	1.04263	1.03905	0.994241	0.888492	0.901391	0.966416	1.00865	0.893725	0.000560751	0.9035	0.0276066	0.973005	0.249351	0.983646	0.609484
Q63769	Sushi repeat-containing protein SRPX OS=Rattus norvegicus OX=10116 GN=Srpx PE=2 SV=1	Srpx	11	4	58	4	4	51.5	1.15182e+06	1.72531e+06	1.3879e+06	1.10774e+06	1.53224e+06	1.0402e+06	895731	794773	1.15009e+06	2.10499e+06	1.94385e+06	1.20554e+06	2490704	2.30902e+06	2.51209e+06	2409510	0.677831	1.0114	0.825747	0.651297	1.09227	0.742566	0.638739	0.55786	0.676089	1.18665	1.10861	0.678166	1.66541	1.4737	1.66237	1.50737	0.957414	0.742548	1.72868	0.0292776	1.15263	0.526908	2.08115	0.00213017
Q6PDU1	Serine/arginine-rich splicing factor 2 OS=Rattus norvegicus OX=10116 GN=Srsf2 PE=1 SV=3	Srsf2	12	3	62	3	3	25.5	2.46631e+06	3.06408e+06	2.96015e+06	3.23556e+06	2.6822e+06	2.27195e+06	2.40155e+06	2.95653e+06	4.01112e+06	4.47674e+06	4.62462e+06	5010825	2.12432e+06	2390645	2.28628e+06	1.96023e+06	0.764257	0.945824	0.927382	1.00173	1.00681	0.854031	0.901769	1.09275	1.24164	1.32891	1.38884	1.4843	0.747957	0.803442	0.796671	0.645738	1.0594	0.498193	0.54996	7.64929e-05	1.49585	0.00113351	0.776529	0.0151195
Q6P799	Serine--tRNA ligase, cytoplasmic OS=Rattus norvegicus OX=10116 GN=Sars1 PE=1 SV=3	Sars1	30	10	140	10	10	58.6	9.42278e+06	8.24315e+06	8.47647e+06	8.93147e+06	6722024	6.33488e+06	5.74747e+06	6.8437e+06	7.48484e+06	9870097	1.00255e+07	8.96353e+06	5.5922e+06	5.61572e+06	5.4555e+06	6.42919e+06	1.18886	1.03601	1.08124	1.12586	1.02735	0.969556	0.878698	1.02989	0.943351	1.19293	1.22586	1.08106	0.801677	0.76843	0.774005	0.862315	0.881211	0.0362158	0.721649	0.00253482	1.00253	0.98453	0.821004	0.00505718
Q5XIA2	SUZ domain-containing protein 1 OS=Rattus norvegicus OX=10116 GN=Szrd1 PE=1 SV=2	Szrd1	5	1	13	1	1	17	491050	656668	675876	577784	791861	314326	462026	291431		384324	385096	348425	580198	577373		317148
Q63615	Vacuolar protein sorting-associated protein 33A OS=Rattus norvegicus OX=10116 GN=Vps33a PE=1 SV=1	Vps33a	1	1	1	1	1	67.5	164587			251804		201322		270415			351216		206917	257249	206337	343582
Q6PDV7	60S ribosomal protein L10 OS=Rattus norvegicus OX=10116 GN=Rpl10 PE=1 SV=3	Rpl10	42	7	180	7	7	24.6	3.26687e+07	3.17202e+07	3.59972e+07	3.78769e+07	2.07013e+07	2.16726e+07	1.94605e+07	1.99786e+07	2.9249e+07	2.20531e+07	2.15703e+07	2.76829e+07	2.04315e+07	3.39372e+07	2.06469e+07	2.44759e+07	1.17886	1.14021	1.31326	1.36557	0.904889	0.948688	0.850931	0.859888	1.05434	0.762326	0.754344	0.954905	0.837711	1.32817	0.837805	0.938914	0.713179	0.000510043	1.11818	0.480177	0.705479	0.0154092	1.10611	0.486678
Q6AYK1	RNA-binding protein with serine-rich domain 1 OS=Rattus norvegicus OX=10116 GN=Rnps1 PE=2 SV=1	Rnps1	7	2	21	2	2	34.2			339247	376657	490804	382334		299919	718528	344719	733286	378907	815562	846289	582386	688446			0.603783	0.662471	1.04662	0.816466		0.629743	1.26356	0.581324	1.25103	0.637623	1.6313	1.61576	1.15287	1.28837	1.31244	0.282289	1.52357	0.105135	1.47424	0.22127	1.7114	0.0184655
Q641X9	39S ribosomal protein L9, mitochondrial OS=Rattus norvegicus OX=10116 GN=Mrpl9 PE=2 SV=1	Mrpl9	10	3	30	3	3	30.1	1.40271e+06	1.27073e+06	1.08453e+06	602841	593403	871478	951676	1.07308e+06	883499	983591	1.02637e+06	996714	1.01316e+06	924600	1.02269e+06	1.26063e+06	1.33228	1.20226	1.04141	0.572055	0.682721	1.00408	1.09529	1.21564	0.838247	0.894914	0.944745	0.904934	1.09338	0.952418	1.09227	1.27284	0.963773	0.962568	1.23112	0.0192918	0.863752	0.621174	1.10335	0.438698
Q04931	FACT complex subunit SSRP1 OS=Rattus norvegicus OX=10116 GN=Ssrp1 PE=1 SV=2	Ssrp1	4	3	9	3	3	80.9		207458		498319	180509			277015	390583	513108	195028	734239	374955	770864	449023	483878		0.463002		1.11545	0.489891			0.74026	0.874148	1.10124	0.423462	1.5725	0.954503	1.87309	1.13125	1.15246	0.779343	0.762661	1.28704	0.341864	1.25799	0.680882	2.07751	0.0460751
Q66HL2	Src substrate cortactin OS=Rattus norvegicus OX=10116 GN=Cttn PE=1 SV=1	Cttn	17	9	112	9	9	56.9	7.59035e+06	8.22764e+06	6.47616e+06	7.27521e+06	5.93632e+06	5.48289e+06	6.15027e+06	5.85472e+06	7.72431e+06	9.50057e+06	7.88866e+06	8.54856e+06	7.37176e+06	5.95721e+06	7.08149e+06	7.24882e+06	1.00662	1.08692	0.868308	0.963955	0.953647	0.882055	0.988345	0.926098	1.0233	1.20696	1.01389	1.08372	1.11081	0.856827	1.05605	1.02195	0.955256	0.441724	0.934788	0.353109	1.10241	0.161834	1.07879	0.284438
Q5I0H3	Small ubiquitin-related modifier 1 OS=Rattus norvegicus OX=10116 GN=Sumo1 PE=1 SV=1	Sumo1	12	1	20	1	1	11.6	887392	1.52756e+06	1.04861e+06	1.05432e+06	520761	1.50347e+06	1.27255e+06	477102	1.02532e+06	666915	786058	792638		1.12695e+06	712942	775074
P31000	Vimentin OS=Rattus norvegicus OX=10116 GN=Vim PE=1 SV=2	Vim	77	35	1688	27	36	53.7	1.87976e+09	1882569835	1.92966e+09	1.93733e+09	1.52803e+09	1.48782e+09	1.41228e+09	1.56119e+09	1.86272e+09	1.93602e+09	1.87453e+09	1.8641e+09	1.69596e+09	1.79356e+09	1.72977e+09	1.9185e+09	1.00721	1.00481	1.04532	1.03711	0.991776	0.967051	0.91695	0.997745	0.997013	0.993723	0.973398	0.954779	1.03251	1.04226	1.04223	1.09278	0.946042	0.0421706	1.07422	0.00462131	0.957128	0.021704	1.08681	0.0111675
Q6TQE1	Zinc finger CCCH domain-containing protein 18 OS=Rattus norvegicus OX=10116 GN=Zc3h18 PE=1 SV=1	Zc3h18	2	1	17	1	1	105.5	325719	331177	358821	364582											398595
Q6AY56	Tubulin alpha-8 chain OS=Rattus norvegicus OX=10116 GN=Tuba8 PE=2 SV=1	Tuba8	49	16	516	5	5	50	1.87512e+07	1.95948e+07	2.00492e+07	1.94646e+07	1.43731e+07	1.58396e+07	1.53399e+07	1.62775e+07	1.71621e+07	1.72954e+07	1.84777e+07	1.73218e+07	1.57291e+07	1.60972e+07	1.49919e+07	1.74864e+07	1.03654	1.07899	1.12049	1.075	0.962441	1.06214	1.02752	1.07323	0.947691	0.915858	0.989893	0.915316	0.987932	0.96506	0.931903	1.02758	0.956928	0.178909	1.03813	0.225779	0.874215	0.00149834	0.9484	0.150713
P97532	3-mercaptopyruvate sulfurtransferase OS=Rattus norvegicus OX=10116 GN=Mpst PE=1 SV=3	Mpst	37	8	143	8	8	32.9	2.98229e+07	2.50878e+07	3.04799e+07	3.17501e+07	2.70973e+07	2.91846e+07	3.07387e+07	3.20946e+07	2.79988e+07	2.7621e+07	2.58866e+07	3.08769e+07	2.71819e+07	2.24125e+07	2.62734e+07	2.73347e+07	1.00062	0.838496	1.03392	1.06432	1.10132	1.18783	1.24973	1.2844	0.938424	0.887766	0.841741	0.990315	1.03625	0.815563	0.991275	0.97497	1.225	0.0176075	1.04369	0.545298	0.929111	0.308663	0.79159	0.00927245
Q63396	Activated RNA polymerase II transcriptional coactivator p15 OS=Rattus norvegicus OX=10116 GN=Sub1 PE=1 SV=3	Sub1	27	3	37	3	3	14.4	3.62234e+06	4.46616e+06	3.92144e+06	4.00451e+06	3.61009e+06	2.95289e+06	3.33807e+06	3.77691e+06	4310908	4.92331e+06	5.05374e+06	4.85626e+06	4.06049e+06	4.64377e+06	4.43647e+06	4.6592e+06	0.824107	1.01215	0.90197	0.910229	0.994897	0.814935	0.920239	1.02489	0.979719	1.07298	1.11427	1.05612	1.04963	1.14581	1.13498	1.12684	1.02919	0.691654	1.05545	0.156459	1.1575	0.0253575	1.18703	0.019089
F1MA98	Nucleoprotein TPR OS=Rattus norvegicus OX=10116 GN=Tpr PE=1 SV=1	Tpr	7	14	89	14	14	267.1	2.91608e+06	3.1948e+06	2.40239e+06	3.07151e+06	2.19683e+06	2.49059e+06	2.08794e+06	1.52974e+06	3.13664e+06	2.8533e+06	3.72845e+06	3.97015e+06	2.88572e+06	2.93638e+06	3.2489e+06	3.22932e+06	0.963596	1.05161	0.802587	1.01404	0.879344	0.998342	0.836031	0.60292	1.03538	0.903196	1.19401	1.25407	1.08346	1.05234	1.20723	1.13439	0.865548	0.252731	1.02069	0.744954	1.14479	0.214506	1.34999	0.0300736
P0C0A1	Vacuolar protein-sorting-associated protein 25 OS=Rattus norvegicus OX=10116 GN=Vps25 PE=1 SV=1	Vps25	39	6	52	6	6	20.7	6.37345e+06	6.52408e+06	6.70353e+06	6.10425e+06	5.01288e+06	5.20136e+06	4.39658e+06	5.06012e+06	5.151e+06	5.72567e+06	5.66385e+06	7.185e+06	6.16556e+06	6.46311e+06	5.95134e+06	1.62081e+07	0.930052	0.948355	0.988985	0.889965	0.886108	0.920731	0.777426	0.880727	0.750867	0.800385	0.800991	1.00226	1.02228	1.02287	0.976573	2.51434	0.922189	0.102763	1.65034	0.129076	0.892781	0.126304	1.59771	0.151285
Q498M4	WD repeat-containing protein 5 OS=Rattus norvegicus OX=10116 GN=Wdr5 PE=1 SV=1	Wdr5	7	2	10	2	2	36.6	1.2865e+06	1.09281e+06	1.29788e+06	1.16394e+06	1.30202e+06	1.42692e+06	385810	1.53468e+06	1.28933e+06	1.42885e+06	405197	1.56465e+06	1.24863e+06	542436	498069	1.29447e+06	1.09804	0.929121	1.11995	0.992541	1.34615	1.47738	0.39902	1.56233	1.09929	1.16825	0.335166	1.27657	1.2109	0.502118	0.478032	1.17452	1.15587	0.948121	0.867575	0.780021	0.937103	0.590735	0.703375	0.466568
P17136	Small nuclear ribonucleoprotein-associated protein B OS=Rattus norvegicus OX=10116 GN=Snrpb PE=2 SV=2	Snrpb	19	5	92	5	5	23.6	9.4381e+06	9.40861e+06	9.16415e+06	9615202	8.08559e+06	8.02041e+06	7.89637e+06	7.6559e+06	1.01386e+07	1.09264e+07	1.2293e+07	1.03643e+07	9327591	9.02188e+06	9.08374e+06	8.86462e+06	0.958337	0.951651	0.940761	0.975439	0.994516	0.9879	0.971565	0.927208	1.02837	1.06279	1.20969	1.00599	1.07614	0.993522	1.03718	0.956866	1.01438	0.455168	0.943547	0.288633	1.12562	0.0328248	1.04703	0.181738
O70377	Synaptosomal-associated protein 23 OS=Rattus norvegicus OX=10116 GN=Snap23 PE=1 SV=1	Snap23	5	1	11	1	1	23.2	1.05955e+06	927454	974427	1.18094e+06	918824	1049822	1.01088e+06	1.07431e+06	1.18193e+06	1.23889e+06	1.28525e+06	1258369	1.07865e+06	1.01677e+06	1.02508e+06	998697
Q91Y78	Ubiquitin carboxyl-terminal hydrolase isozyme L3 OS=Rattus norvegicus OX=10116 GN=Uchl3 PE=1 SV=1	Uchl3	34	5	57	5	5	26.1	2.54404e+06	2.60646e+06	2.33673e+06	2.19895e+06	1.63462e+06	1.68928e+06	1.70824e+06	1.68674e+06	2.48503e+06	2.54711e+06	2.58543e+06	2.68088e+06	1.65114e+06	1.94849e+06	2.01072e+06	2.00022e+06	1.12398	1.1471	1.04375	0.970636	0.874819	0.905356	0.914522	0.88885	1.09674	1.07801	1.10701	1.13222	0.828862	0.933637	0.998948	0.939442	0.836209	0.0156201	0.838448	0.00446852	1.02999	0.475151	1.03274	0.482539
Q5U349	Ubiquitin carboxyl-terminal hydrolase 2 OS=Rattus norvegicus OX=10116 GN=Usp2 PE=1 SV=1	Usp2	4	2	22	2	2	69.3	306216	256069	223543	232766	157164	169238	195320	174831	142994	150310	186893	161117	234916	286990	179814	223141	1.41477	1.17851	1.04417	1.07444	0.879584	0.948501	1.09349	0.963438	0.659954	0.66525	0.836824	0.711569	1.2332	1.43804	0.934199	1.09596	0.824512	0.0610205	1.63607	0.00391404	0.60986	0.0013857	1.21014	0.12522
Q5EGY4	Synaptobrevin homolog YKT6 OS=Rattus norvegicus OX=10116 GN=Ykt6 PE=1 SV=1	Ykt6	40	7	90	7	7	22.4	5.06671e+06	5.27512e+06	5.05702e+06	4.73943e+06	3.75049e+06	3.33084e+06	3.76682e+06	3.63657e+06	4.8152e+06	7.13936e+06	6.6834e+06	7.11936e+06	3.34676e+06	4.09975e+06	3.78248e+06	3.63952e+06	1.02078	1.05866	1.03004	0.953983	0.915295	0.814035	0.919585	0.873868	0.969081	1.37786	1.30493	1.37109	0.766118	0.8958	0.85692	0.779485	0.86694	0.0072023	0.656649	0.00415455	1.23613	0.0582342	0.936283	0.20518
Q3KR59	Ubiquitin carboxyl-terminal hydrolase 10 OS=Rattus norvegicus OX=10116 GN=Usp10 PE=1 SV=1	Usp10	6	3	20	3	3	87.3	617133	724620	441920	410700	713507	719971	1356224	517992	732841	361576	337278	658557	655266	683626	331287	456020	0.962687	1.12599	0.696952	0.640087	1.34825	1.3624	2.56359	0.963776	1.14197	0.540313	0.509891	0.982017	1.16142	1.15657	0.581123	0.756218	1.82094	0.0614668	1.15158	0.565928	0.926577	0.665868	0.585976	0.103418
O54975	Xaa-Pro aminopeptidase 1 OS=Rattus norvegicus OX=10116 GN=Xpnpep1 PE=1 SV=1	Xpnpep1	29	13	151	13	13	69.6	6.72165e+06	9.01208e+06	7.50143e+06	8.70076e+06	7.54941e+06	7.0531e+06	6.848e+06	6.96215e+06	1.07996e+07	1.31987e+07	1.17025e+07	1.19859e+07	9.63671e+06	7.33426e+06	8.22802e+06	9.12955e+06	0.715785	0.955984	0.807614	0.925704	0.973837	0.911108	0.883653	0.884296	1.14883	1.34641	1.20773	1.2201	1.166	0.847052	0.98528	1.03351	1.07278	0.321497	0.818971	0.0326465	1.4458	0.00239777	1.10374	0.231926
Q4KLL4	Transmembrane 9 superfamily member 4 OS=Rattus norvegicus OX=10116 GN=Tm9sf4 PE=2 SV=1	Tm9sf4	6	2	16	2	2	74.6	641668	666476	542889	729039	529626	403776	501901	601099	771153	958914	933764	1.06174e+06	840871	843370	829776	960917	0.82321	0.851732	0.704148	0.934456	0.823068	0.628381	0.780241	0.9198	0.988278	1.17847	1.16097	1.30208	1.22573	1.17345	1.19707	1.31052	0.951092	0.603875	1.05982	0.355075	1.39723	0.00648189	1.55697	0.00166064
Q9Z2L0	Voltage-dependent anion-selective channel protein 1 OS=Rattus norvegicus OX=10116 GN=Vdac1 PE=1 SV=4	Vdac1	77	16	883	16	16	30.7	7.26475e+08	798524036	7.45889e+08	8.04747e+08	6.60784e+08	6.67881e+08	6.56261e+08	7.02673e+08	5.37815e+08	6.03131e+08	5.70028e+08	5.80828e+08	5.31721e+08	5.82879e+08	5.76257e+08	6.09015e+08	1.06361	1.16457	1.10405	1.17714	1.17189	1.18616	1.16425	1.22704	0.786559	0.845885	0.808797	0.812881	0.884523	0.92552	0.94871	0.947862	1.05322	0.0942872	1.13905	0.0010941	0.721637	2.45111e-05	0.780448	1.74937e-05
Q03626	Murinoglobulin-1 OS=Rattus norvegicus OX=10116 GN=Mug1 PE=2 SV=1	Mug1	26	34	924	1	12	165.2	5.31454e+07	5.3053e+07	4.8414e+07	5.04622e+07	4.32446e+07	4.54284e+07	4.53252e+07	4.93397e+07	4.27631e+07	4.1458e+07	4.2751e+07	4.39853e+07	6.1824e+07	6.04508e+07	6.09945e+07	6.54585e+07
Q8CGU6	Nicastrin OS=Rattus norvegicus OX=10116 GN=Ncstn PE=1 SV=1	Ncstn	3	2	23	2	2	78.4	581304	901892	775193	789914	456201	446363	532513	594789	1.05018e+06	1.02458e+06	983475	1.23424e+06	818931	921070	761062	1.06402e+06	0.68127	1.0529	0.918498	0.924918	0.647647	0.63458	0.756235	0.83143	1.22947	1.15027	1.11702	1.38272	1.0905	1.17072	1.00298	1.32562	0.802186	0.105194	0.940638	0.436782	1.36391	0.0216699	1.59931	0.00169155
P42676	Neurolysin, mitochondrial OS=Rattus norvegicus OX=10116 GN=Nln PE=1 SV=1	Nln	32	17	184	17	17	80.2	2.60617e+07	2.67928e+07	2.42352e+07	2.70626e+07	1.73868e+07	2.17011e+07	1.73292e+07	2.11065e+07	2.17624e+07	2.39977e+07	1.78496e+07	2.0437e+07	2.11207e+07	2.06598e+07	1.96678e+07	2.36381e+07	1.12626	1.15338	1.05885	1.16846	0.910169	1.13763	0.907456	1.08793	0.939465	0.993446	0.747561	0.844252	1.03707	0.968295	0.955762	1.08594	0.897099	0.150645	1.14819	0.0860042	0.782064	0.00920615	1.00096	0.944832
Q6P756	Adaptin ear-binding coat-associated protein 2 OS=Rattus norvegicus OX=10116 GN=Necap2 PE=1 SV=2	Necap2	20	4	21	4	4	28.4	1.43332e+06	1.25608e+06	1.62935e+06	1.68941e+06	994668	939063	736961	1.10791e+06	2.09778e+06	2.10242e+06	2.43779e+06	1.77198e+06	1.41047e+06	1.30272e+06	1.64249e+06	1.87575e+06	0.889523	0.776521	1.02231	1.04751	0.747757	0.706957	0.554205	0.820104	1.30051	1.2499	1.46621	1.05122	0.994589	0.876827	1.14624	1.23751	0.75726	0.041359	0.839642	0.13702	1.35653	0.0205046	1.50411	0.0111619
B2GV38	Ubiquitin-like protein 4A OS=Rattus norvegicus OX=10116 GN=Ubl4a PE=2 SV=1	Ubl4a	23	4	39	4	4	17.8	2.27628e+06	2.10847e+06	1.44456e+06	2.3646e+06	1.11001e+06	1.69508e+06	2.04371e+06	646760	1.40992e+06	2.17326e+06	1.43094e+06	984320	1.22184e+06	1.6122e+06	1.67778e+06	1.84743e+06	1.32487	1.22245	0.850032	1.37503	0.782597	1.1968	1.44137	0.44899	0.819747	1.21171	0.807143	0.547648	0.808026	1.01768	1.09809	1.14307	0.810865	0.35067	1.201	0.279351	0.709551	0.111613	1.05094	0.639972
Q5FVI6	V-type proton ATPase subunit C 1 OS=Rattus norvegicus OX=10116 GN=Atp6v1c1 PE=1 SV=1	Atp6v1c1	8	4	67	4	4	43.9	1.97188e+06	1.90624e+06	1.8899e+06	2.03279e+06	1.45297e+06	1.52083e+06	1.45985e+06	1.38299e+06	2.41725e+06	2.462e+06	2.47045e+06	2.32102e+06	1.60845e+06	1.98484e+06	1.70941e+06	2.08392e+06	0.974552	0.938469	0.944313	1.00375	0.869859	0.911773	0.874266	0.815251	1.1934	1.16561	1.18327	1.09654	0.903225	1.06389	0.950011	1.09487	0.899009	0.00855527	0.864876	0.0403442	1.20143	0.000302981	1.15581	0.0318531
Q6PCT3	Tumor protein D54 OS=Rattus norvegicus OX=10116 GN=Tpd52l2 PE=1 SV=1	Tpd52l2	30	5	68	5	5	24	6.73569e+06	7.39079e+06	7.05781e+06	6.62758e+06	5.92757e+06	6.20101e+06	6.11104e+06	5.6991e+06	7.20376e+06	7.50517e+06	6.74309e+06	6.44527e+06	6.85767e+06	6.77498e+06	6.46538e+06	6.27525e+06	0.963154	1.05274	1.02032	0.94684	1.02673	1.07562	1.05886	0.972003	1.02899	1.02805	0.93445	0.880997	1.11418	1.05068	1.0396	0.953898	1.0377	0.30711	1.07382	0.199114	0.97224	0.54163	1.00608	0.8969
Q00981	Ubiquitin carboxyl-terminal hydrolase isozyme L1 OS=Rattus norvegicus OX=10116 GN=Uchl1 PE=1 SV=2	Uchl1	21	3	34	3	3	24.8	1.45767e+06	1.84449e+06	1.32197e+06	1.8371e+06	1.21937e+06	1.00836e+06	1.05266e+06	1.20914e+06	1.44716e+06	1.65965e+06	2.48545e+06	1.63577e+06	948690	1.1536e+06	1.17174e+06	1.91527e+06	0.945677	1.192	0.867077	1.19076	0.958265	0.793566	0.827523	0.935637	0.937863	1.03143	1.56269	1.01443	0.699313	0.811679	0.854817	1.3209	0.837798	0.130497	0.810905	0.267903	1.08364	0.641743	1.04885	0.887871
Q5RKI0	WD repeat-containing protein 1 OS=Rattus norvegicus OX=10116 GN=Wdr1 PE=1 SV=3	Wdr1	62	25	554	25	25	66.1	1.18854e+08	1.17529e+08	1.1747e+08	1.18231e+08	9.31972e+07	9.52579e+07	9.27546e+07	1.0436e+08	1.26498e+08	1.60862e+08	1.27582e+08	1.6255e+08	1.00216e+08	1.15444e+08	1.16456e+08	1.28259e+08	0.950586	0.93636	0.949853	0.944749	0.902916	0.92419	0.898926	0.995539	1.01065	1.23245	0.988897	1.24275	0.910712	1.00137	1.04736	1.0905	0.984139	0.507828	0.905067	0.234994	1.18331	0.0780069	1.08824	0.116329
Q80W92	Protein VAC14 homolog OS=Rattus norvegicus OX=10116 GN=Vac14 PE=1 SV=1	Vac14	3	2	29	2	2	88	745195	837801	783768	697265	580777	602554	541515	550938	749799	812716	787178	691302	686393	655612	663880	638048	1.02473	1.14762	1.08963	0.957952	0.967418	1.00512	0.902317	0.903625	1.02996	1.07057	1.04904	0.908709	1.07245	0.977758	1.02656	0.932714	0.89539	0.0598755	0.987973	0.818019	0.961697	0.497437	1.06114	0.19257
Q9ERU2	Zinc finger protein 22 OS=Rattus norvegicus OX=10116 GN=Znf22 PE=2 SV=2	Znf22	5	1	2	1	1	27.3	282872	244836	167894		133263								119694
B2RZ78	Vacuolar protein sorting-associated protein 29 OS=Rattus norvegicus OX=10116 GN=Vps29 PE=1 SV=2	Vps29	36	5	79	1	1	20.5	577908	857376	946285	881826	540362	801915	782093	774930	780292	767746	772190	1.63565e+06	489225	1.08841e+06	1.05042e+06	1425688
Q5M7A4	Ubiquitin-like modifier-activating enzyme 5 OS=Rattus norvegicus OX=10116 GN=Uba5 PE=1 SV=1	Uba5	9	2	17	2	2	44.9	13181921	12575179	1.20758e+07	1.26786e+07	1.37813e+07	11611999	1.27479e+07	11253774	1.20257e+07	1.17923e+07	1.33269e+07	1.28379e+07	9299722	9.856e+06	1.16239e+07	1.03065e+07	1.04642	0.994401	0.969165	1.00556	1.32522	1.1182	1.22625	1.06555	0.953626	0.89674	1.02528	0.974185	0.838809	0.848547	1.03762	0.869757	1.17922	0.038751	0.933738	0.257717	0.95873	0.228314	0.759149	0.00737987
Q793F9	Vacuolar protein sorting-associated protein 4A OS=Rattus norvegicus OX=10116 GN=Vps4a PE=1 SV=1	Vps4a	22	8	37	6	8	48.9	4.03265e+06	3.43444e+06	3701084	3.58628e+06	3.15969e+06	3.0262e+06	3.08231e+06	3.15961e+06	4.96078e+06	3.29313e+06	4.28351e+06	3.90681e+06	2.80757e+06	3.40245e+06	2.82475e+06	4.52787e+06	1.06901	0.906916	0.991916	0.949829	1.01462	0.973135	0.990101	0.999018	1.31366	0.83626	1.10046	0.989997	0.845646	0.978208	0.842036	1.27598	1.01511	0.658805	0.929604	0.603875	1.08237	0.528195	0.991198	0.817785
Q5BJN5	Mitochondrial intermembrane space import and assembly protein 40 OS=Rattus norvegicus OX=10116 GN=Chchd4 PE=2 SV=1	Chchd4	22	3	34	3	3	15.5	2.06906e+06	2345856	1.82195e+06	2.66694e+06	1.60123e+06	2177643	2.04752e+06	1.86193e+06	1.92181e+06	2.10901e+06	1.82308e+06	2.34977e+06	2.20252e+06	1.71066e+06	1.52226e+06	1.55593e+06	0.986797	1.11448	0.878504	1.2708	0.925073	1.25986	1.1833	1.05917	0.915594	0.963546	0.842643	1.07127	1.19354	0.884841	0.816395	0.788862	1.0416	0.691899	0.971155	0.724508	0.89236	0.293039	0.83201	0.15083
O88637	Ethanolamine-phosphate cytidylyltransferase OS=Rattus norvegicus OX=10116 GN=Pcyt2 PE=1 SV=1	Pcyt2	21	6	43	6	6	45.2	1.5697e+06	2.47902e+06	1.83238e+06	2.18362e+06	1.31273e+06	1.47708e+06	1.15953e+06	1.98761e+06	2.06918e+06	2.35079e+06	3.10578e+06	3.50596e+06	1.22394e+06	1.53889e+06	1.58045e+06	1.70452e+06	0.765642	1.2045	0.903603	1.06413	0.775621	0.873967	0.685333	1.15634	1.0082	1.0984	1.46813	1.63469	0.678318	0.814072	0.866855	0.883831	0.886586	0.432686	0.622541	0.0122853	1.3229	0.120069	0.928911	0.654978
P25113	Phosphoglycerate mutase 1 OS=Rattus norvegicus OX=10116 GN=Pgam1 PE=1 SV=4	Pgam1	59	12	331	8	8	28.8	26542479	2.66592e+07	24967595	2.32415e+07	1.94866e+07	2.0276e+07	1.97772e+07	1.94841e+07	3.01188e+07	3.06522e+07	2.72419e+07	3.24999e+07	2.32494e+07	2.48284e+07	2.31754e+07	2.45944e+07	1.0141	1.01463	0.964428	0.887181	0.901869	0.939733	0.915618	0.887909	1.14952	1.12187	1.0087	1.18697	1.00929	1.02881	0.99569	0.998928	0.939385	0.120165	0.902769	0.0315374	1.1512	0.0250885	1.10633	0.000376995
P85973	Purine nucleoside phosphorylase OS=Rattus norvegicus OX=10116 GN=Pnp PE=1 SV=1	Pnp	64	13	377	13	13	32.3	7.59501e+07	8.14375e+07	7.49739e+07	7.71137e+07	5.59188e+07	5.90156e+07	57417132	6.26014e+07	8.63059e+07	9.48617e+07	9.35061e+07	8.96019e+07	7.68422e+07	7.4757e+07	7.58953e+07	76067331	0.949811	1.0145	0.94792	0.963492	0.847098	0.895278	0.870083	0.93377	1.07817	1.13642	1.13327	1.07114	1.09187	1.01393	1.06729	1.01126	0.914986	0.0144492	0.946901	0.0690483	1.14017	0.00109251	1.17994	0.00108792
[truncated: 2,982 more rows]

## Sheet: Peptide_quant
Sequence	Length	Protein accession	Protein description	Charge	m/z	Mass error [ppm]	PEP	Experiment	Intensity	Unique [yes/no]
[truncated: 65,535 more rows]
