# Supplementary material for: Proteomics and phosphoproteomics to study Tuina reverses capsule fibrosis in frozen shoulder: a research report based on rats
Source: Sci Rep. 2024 Jan 5;14:661. doi: 10.1038/s41598-023-50904-9 (PMC10770356; doi:10.1038/s41598-023-50904-9)
Supplement: Supplementary file 1 — Supplementary Tables. [file 41598_2023_50904_MOESM1_ESM.zip › Supplementary Tables/S2 _Table.xls]

## Sheet: ms_anova_cluster
Protein accession	Protein description	Gene name	Coverage [%]	Peptides	PSMs	Unique Peptides	Razor + unique peptides	MW [kDa]	Intensity C1	Intensity C2	Intensity C3	Intensity C4	Intensity CT1	Intensity CT2	Intensity CT3	Intensity CT4	Intensity M1	Intensity M2	Intensity M3	Intensity M4	Intensity MT1	Intensity MT2	Intensity MT3	Intensity MT4	C1	C2	C3	C4	CT1	CT2	CT3	CT4	M1	M2	M3	M4	MT1	MT2	MT3	MT4	C/MT/M/CT Anova P_value	C/CT post P_value	C/M post P_value	C/MT post P_value	CT/M post P_value	CT/MT post P_value	M/MT post P_value	cluster
A0A096MIS3	Translation initiation factor eIF-2B subunit delta OS=Rattus norvegicus OX=10116 GN=Eif2b4 PE=1 SV=2	Eif2b4	7	3	20	3	3	57.5	459934	413236	632659	456853	481451	538376	629450	1.01717e+06	960065	854092	710708	738743	883126	676443	945417	935016	0.615271	0.550666	0.855646	0.610599	0.780172	0.873654	1.02034	1.62298	1.28295	1.0945	0.921394	0.944678	1.34233	0.981408	1.42217	1.32968	0.00677721	0.0481	0.0385	0.0052	0.9	0.5862	0.6548	Cluster3
A0A096MIV5	ATP-binding cassette subfamily F member 2 OS=Rattus norvegicus OX=10116 GN=Abcf2 PE=1 SV=1	Abcf2	12	7	76	7	7	71.6	1.82357e+07	1.95479e+07	2.06376e+07	2.06407e+07	1.73583e+07	1.72433e+07	1.92269e+07	1.84901e+07	26435057	2.64637e+07	2.68147e+07	2.45206e+07	2.13935e+07	2.24177e+07	2.43948e+07	2.27639e+07	0.797663	0.851756	0.912661	0.902048	0.919753	0.914957	1.0191	0.964683	1.15509	1.10889	1.13672	1.02529	1.06327	1.06349	1.19992	1.05853	0.000120489	0.1221	0.001	0.001	0.0145	0.0221	0.9	Cluster3
A0A096MIX2	RNA helicase OS=Rattus norvegicus OX=10116 GN=Ddx17 PE=1 SV=1	Ddx17	25	15	273	8	8	72.6	9.42607e+06	8.56629e+06	8.76152e+06	7.81509e+06	5.99211e+06	5.80737e+06	5.87332e+06	5.97484e+06	8.69215e+06	7.9553e+06	8.68359e+06	8.77836e+06	6.33093e+06	6.65359e+06	6.58462e+06	6.84616e+06	1.20347	1.08947	1.13093	0.996889	0.926725	0.899428	0.908655	0.909867	1.10859	0.972974	1.07445	1.07136	0.91841	0.921313	0.94535	0.929199	0.000262853	0.001	0.6009	0.0017	0.0056	0.9	0.0144	Cluster1
A0A096MIZ5	Troponin I, slow skeletal muscle OS=Rattus norvegicus OX=10116 GN=Tnni1 PE=1 SV=1	Tnni1	43	11	452	11	11	21.7	5.00135e+08	4.7429e+08	4.74808e+08	4.80508e+08	3.4136e+08	3.03487e+08	3.75662e+08	3.52863e+08	5.06022e+08	5.02114e+08	5.19447e+08	4.84785e+08	3.93625e+08	4.29509e+08	4.45962e+08	4.09557e+08	1.08407	1.02408	1.0405	1.04059	0.896296	0.797985	0.986689	0.912276	1.09567	1.04259	1.09118	1.00448	0.969438	1.0097	1.087	0.943723	0.00645618	0.0125	0.9	0.6896	0.0081	0.082	0.5585	Cluster1
A0A096MJ11	Gasdermin D OS=Rattus norvegicus OX=10116 GN=Gsdmd PE=1 SV=1	Gsdmd	13	6	34	6	6	53.2	5.47004e+07	5.13633e+07	5.02468e+07	5.226e+07	3.86243e+07	3.46484e+07	3.81348e+07	3.07267e+07	5.22857e+07	5.49473e+07	6.11922e+07	5.39267e+07	5.13841e+07	5.08507e+07	5.0331e+07	4.30315e+07	1.07886	1.00913	1.00193	1.0298	0.922789	0.828974	0.911397	0.722834	1.03014	1.03815	1.16965	1.01671	1.15151	1.08772	1.11627	0.902235	0.00712215	0.0298	0.9	0.9	0.0123	0.013	0.9	Cluster1
A0A096MJB5	Protein unc-45 homolog B OS=Rattus norvegicus OX=10116 GN=Unc45b PE=4 SV=1	Unc45b	38	30	328	30	30	103.3	5.49941e+07	5.25295e+07	5.49937e+07	6.00481e+07	4.66047e+07	4.63318e+07	4.84961e+07	5.13164e+07	5.37142e+07	6.5635e+07	6.26268e+07	6.54984e+07	4.35987e+07	4.71606e+07	4.29775e+07	4.24259e+07	0.99377	0.945564	1.0047	1.08412	1.02015	1.01562	1.06191	1.10604	0.969611	1.13617	1.09676	1.13141	0.895175	0.924262	0.873309	0.815	0.001102	0.6993	0.3272	0.0233	0.8857	0.0037	0.0011	Cluster1
A0A096MJE3	G1 to S phase transition 2 OS=Rattus norvegicus OX=10116 GN=Gspt2 PE=3 SV=1	Gspt2	11	6	65	1	1	69.2	NA	NA	NA	NA	NA	NA	NA	NA	NA	NA	NA	NA	NA	NA	NA	NA	NA	NA	NA	NA	NA	NA	NA	NA	NA	NA	NA	NA	NA	NA	NA	NA	NA	NA	NA	NA	NA	NA	NA	NA
A0A096MJS3	Muscular LMNA-interacting protein (Fragment) OS=Rattus norvegicus OX=10116 GN=Mlip PE=1 SV=1	Mlip	21	11	175	11	11	82.2	1.58162e+07	1.62959e+07	1.67977e+07	1.74422e+07	1.46061e+07	1.42714e+07	1.465e+07	1.44479e+07	1.45501e+07	1.71359e+07	1.58052e+07	1.60195e+07	1.39196e+07	1.32226e+07	1.60371e+07	1.4576e+07	0.97632	1.00204	1.04832	1.07572	1.09217	1.06866	1.09582	1.06375	0.897211	1.0133	0.945523	0.945275	0.976296	0.885224	1.1132	0.956501	0.043485	0.5924	0.2995	0.6833	0.0388	0.1378	0.8669	Cluster5
A0A096MJW8	Phosphoinositide phospholipase C OS=Rattus norvegicus OX=10116 GN=Plch1 PE=4 SV=1	Plch1	0	1	27	1	1	183.6	3.76836e+06	3.45011e+06	3.37453e+06	3681406	2.01843e+06	2.13829e+06	2.00227e+06	2.02989e+06	3.2694e+06	3.87381e+06	3.5151e+06	3.85127e+06	2.65094e+06	2.5561e+06	1.9783e+06	2.60198e+06	NA	NA	NA	NA	NA	NA	NA	NA	NA	NA	NA	NA	NA	NA	NA	NA	NA	NA	NA	NA	NA	NA	NA	NA
A0A096MJY6	1,4-alpha-glucan-branching enzyme 1 (Fragment) OS=Rattus norvegicus OX=10116 GN=Gbe1 PE=1 SV=1	Gbe1	33	11	129	2	2	47.1	4.20613e+06	3.74285e+06	4.1631e+06	3.55152e+06	2.85302e+06	3.08737e+06	2.97138e+06	2.22442e+06	4.07393e+06	4.42418e+06	3.48923e+06	3.88004e+06	2.6544e+06	3.28818e+06	2.91276e+06	3.21132e+06	1.16502	1.03269	1.16579	0.982818	0.957244	1.03734	0.997285	0.734876	1.12721	1.17388	0.936621	1.02732	0.835373	0.987763	0.907219	0.945565	0.0934672	0.2134	0.9	0.1859	0.3098	0.9	0.273	NA
A0A096MJZ2	RCG21429, isoform CRA_b OS=Rattus norvegicus OX=10116 GN=Tbl2 PE=1 SV=1	Tbl2	8	3	25	3	3	49.6	434348	1.84238e+06	484831	1.8208e+06	421367	574699	1.56586e+06	1.66675e+06	471202	1.42399e+06	521345	NA	1.81492e+06	484796	1.63004e+06	1.7429e+06	0.365277	1.54341	0.412219	1.52987	0.429252	0.586284	1.59569	1.67187	0.39585	1.14718	0.424907	NA	1.73423	0.442172	1.54149	1.55817	0.617064	0.9	0.9	0.8218	0.8172	0.9	0.5652	NA
A0A096MK15	Nebulin OS=Rattus norvegicus OX=10116 GN=Neb PE=1 SV=1	Neb	62	365	10723	73	392	771.6	5.92357e+09	5.82871e+09	5.69182e+09	5.76379e+09	5.80761e+09	5.78691e+09	5.66872e+09	5.8094e+09	5.00505e+09	5.06056e+09	5.0459e+09	5.06376e+09	4.39775e+09	4.61665e+09	4.47293e+09	4.66559e+09	1.06139	1.04036	1.03109	1.03183	1.26054	1.25783	1.2308	1.24157	0.895856	0.868619	0.87622	0.867328	0.895337	0.89715	0.901241	0.8887	6.37879e-14	0.001	0.001	0.001	0.001	0.001	0.1098	Cluster5
A0A096MK30	Moesin OS=Rattus norvegicus OX=10116 GN=Msn PE=1 SV=1	Msn	48	30	650	18	30	67.8	1.55724e+08	1.47446e+08	1.42286e+08	1.51124e+08	1.02702e+08	1.13426e+08	1.00167e+08	1.03474e+08	1.54198e+08	1.47787e+08	1.47533e+08	1.48881e+08	1.13381e+08	1.07438e+08	1.14112e+08	1.18764e+08	1.14135	1.0765	1.05433	1.10663	0.911822	1.00846	0.889611	0.904567	1.12896	1.03762	1.04794	1.04308	0.944205	0.854018	0.940483	0.92535	0.000146965	0.0012	0.7978	0.001	0.0051	0.9	0.0025	Cluster1
A0A096MK41	Similar to alpha-2u globulin PGCL2 OS=Rattus norvegicus OX=10116 GN=RGD1566134 PE=3 SV=1	RGD1566134	18	3	56	3	3	20.9	2813595	2.54363e+06	3.04782e+06	2.91826e+06	2.13226e+06	2.03744e+06	2.11062e+06	2.02797e+06	2.65392e+06	2.82822e+06	3.2375e+06	3.14352e+06	2.55471e+06	2.83187e+06	2809341	2.65696e+06	1.00725	0.907087	1.10311	1.04378	0.924666	0.884798	0.915583	0.865937	0.949084	0.969907	1.12323	1.07575	1.03916	1.09951	1.13094	1.01116	0.0140271	0.0889	0.9	0.6393	0.0532	0.0115	0.8009	Cluster3
A0A096MK54	RCG24674, isoform CRA_e OS=Rattus norvegicus OX=10116 GN=Synm PE=1 SV=1	Synm	47	51	930	1	1	140.7	1078131	1.39154e+06	1.18457e+06	839995	743268	896891	904500	779669	956898	1.05128e+06	680940	1.38265e+06	NA	NA	NA	NA	NA	NA	NA	NA	NA	NA	NA	NA	NA	NA	NA	NA	NA	NA	NA	NA	NA	NA	NA	NA	NA	NA	NA	NA
A0A096MK59	Protein BUD31 homolog OS=Rattus norvegicus OX=10116 GN=Bud31 PE=3 SV=1	Bud31	10	1	3	1	1	11.9	241592	412664	NA	410885	229894	229556	NA	NA	382165	NA	NA	NA	256016	NA	474469	428881	NA	NA	NA	NA	NA	NA	NA	NA	NA	NA	NA	NA	NA	NA	NA	NA	NA	NA	NA	NA	NA	NA	NA	NA
A0A096MK61	Cartilage-associated protein-like 1 OS=Rattus norvegicus OX=10116 GN=Crtapl1 PE=1 SV=1	Crtapl1	12	5	28	5	5	46.5	1.48828e+06	1.20128e+06	1.42378e+06	1.41265e+06	974563	1.12936e+06	1.244e+06	1.28158e+07	1.59159e+06	1.58085e+06	1.68229e+06	933825	1.26966e+06	1.30952e+06	912999	1.5999e+06	0.692738	0.556989	0.670007	0.65694	0.54949	0.637671	0.701639	7.11505	0.740038	0.704877	0.758868	0.415497	0.671484	0.661062	0.477872	0.791649	0.493563	0.5776	0.9	0.9	0.5681	0.5742	0.9	NA
A0A096MK75	Ras homolog family member G (Fragment) OS=Rattus norvegicus OX=10116 GN=Rhog PE=1 SV=1	Rhog	21	3	58	2	2	19.9	1.04559e+06	930629	759422	1.00503e+06	604850	829366	842508	854168	1.3e+06	1.47622e+06	993734	1.33628e+06	973890	966818	1.17264e+06	1.40354e+06	0.960998	0.852035	0.705665	0.92289	0.673406	0.92468	0.938312	0.936382	1.19356	1.29973	0.885147	1.17403	1.01704	0.963726	1.21195	1.37134	0.0335797	0.9	0.1144	0.1101	0.1255	0.121	0.9	Cluster3
A0A096MKB0	Max dimerization protein 3 OS=Rattus norvegicus OX=10116 GN=Rab24 PE=1 SV=1	Rab24	7	1	2	1	1	23.1	193112	NA	NA	NA	NA	NA	NA	NA	NA	NA	NA	NA	NA	NA	NA	NA	NA	NA	NA	NA	NA	NA	NA	NA	NA	NA	NA	NA	NA	NA	NA	NA	NA	NA	NA	NA	NA	NA	NA	NA
A0A096MKD4	LIM domain-binding 3 OS=Rattus norvegicus OX=10116 GN=Ldb3 PE=1 SV=1	Ldb3	52	25	1230	12	29	72.3	1.218e+09	1.25309e+09	1.14368e+09	1.23392e+09	1.16579e+09	1.13142e+09	1.1605e+09	1.14856e+09	1.04313e+09	1.06592e+09	1.06419e+09	1.05113e+09	9.92494e+08	1.06473e+09	1.04946e+09	1.01926e+09	1.03706	1.06281	0.9845	1.04967	1.20239	1.1686	1.19733	1.16643	0.887223	0.869406	0.878129	0.855528	0.960173	0.983208	1.00481	0.922574	1.92214e-08	0.001	0.001	0.0226	0.001	0.001	0.001	Cluster5
A0A096MKE0	Aspartate-beta-hydroxylase OS=Rattus norvegicus OX=10116 GN=Asph PE=1 SV=1	Asph	19	12	146	12	12	82.6	1.2671e+07	1.42681e+07	1.52913e+07	1.26935e+07	1.30293e+07	1.34613e+07	1.26606e+07	1.24443e+07	1.18435e+07	1.31166e+07	1.25178e+07	1.30215e+07	1.48315e+07	1.34643e+07	1.32247e+07	1.43957e+07	0.902133	1.01192	1.10067	0.902919	1.12369	1.16259	1.09226	1.05676	0.842324	0.894579	0.863714	0.886215	1.1998	1.03966	1.05878	1.08956	0.000465804	0.0604	0.1019	0.0943	0.001	0.9	0.0012	Cluster5
A0A096MKE2	Sorting nexin 12 OS=Rattus norvegicus OX=10116 GN=Snx12 PE=1 SV=1	Snx12	15	3	38	1	1	18.9	794431	846857	637509	628142	593435	627893	580540	551828	952213	943799	1.00209e+06	993665	402439	460604	436035	515109	NA	NA	NA	NA	NA	NA	NA	NA	NA	NA	NA	NA	NA	NA	NA	NA	NA	NA	NA	NA	NA	NA	NA	NA
A0A096MKH2	Similar to RIKEN cDNA 1110059P08 OS=Rattus norvegicus OX=10116 GN=Vta1 PE=1 SV=1	Vta1	11	2	16	2	2	34	757660	752726	1.01013e+06	1.08361e+06	688046	527332	773361	737336	1.08244e+06	1.39794e+06	1.18199e+06	1.09929e+06	860500	933945	239147	959505	0.815501	0.807061	1.09921	1.16529	0.897088	0.688522	1.00866	0.946592	1.16384	1.44138	1.23296	1.13105	1.05236	1.09023	0.289449	1.09788	0.346254	0.9	0.7297	0.8258	0.5413	0.9	0.3036	NA
A0A096P6L8	Fibronectin OS=Rattus norvegicus OX=10116 GN=Fn1 PE=1 SV=2	Fn1	40	68	1672	1	68	272.3	4.29859e+08	4.48353e+08	4.44491e+08	4.4853e+08	3.43272e+08	3.5587e+08	3.49296e+08	3.57309e+08	5.27796e+08	5.36539e+08	5.46332e+08	5.44928e+08	5.38692e+08	5.79166e+08	5.53792e+08	5.84259e+08	NA	NA	NA	NA	NA	NA	NA	NA	NA	NA	NA	NA	NA	NA	NA	NA	NA	NA	NA	NA	NA	NA	NA	NA
A0A096P6L9	Complement C5 OS=Rattus norvegicus OX=10116 GN=C5 PE=1 SV=2	C5	9	14	151	14	14	189	6.99408e+06	7.65273e+06	7.87428e+06	8.1927e+06	4.90083e+06	4.42458e+06	4.14007e+06	4.91023e+06	1.09319e+07	1.0478e+07	7.58648e+06	9.73988e+06	6.77584e+06	6.70293e+06	7.63976e+06	7.81362e+06	0.908136	0.989817	1.03368	1.06281	0.770826	0.696907	0.651385	0.760447	1.41792	1.30329	0.954649	1.20891	0.99965	0.943911	1.11547	1.07852	0.000136872	0.0046	0.1016	0.9	0.001	0.0021	0.2114	Cluster1
A0A0A0MXU8	Caveolin OS=Rattus norvegicus OX=10116 GN=Cav2 PE=1 SV=1	Cav2	40	4	50	4	4	18.2	6.27252e+06	5996937	5.37418e+06	6.34348e+06	4.34833e+06	3.61413e+06	4.94661e+06	4.01656e+06	4.20025e+06	4.70054e+06	4.08822e+06	3.91327e+06	3.28177e+06	3.5454e+06	4.08613e+06	4.52436e+06	1.29815	1.23632	1.12447	1.31165	1.09011	0.907338	1.24051	0.991481	0.868354	0.931902	0.819974	0.77418	0.771713	0.795784	0.950939	0.995398	0.000877081	0.1751	0.0013	0.0026	0.0599	0.1192	0.9	Cluster5
A0A0A0MXV4	Angiotensin-converting enzyme (Fragment) OS=Rattus norvegicus OX=10116 GN=Ace PE=1 SV=2	Ace	7	6	55	6	6	130.3	2.51805e+06	2.82103e+06	3.79343e+06	2.48859e+06	2.78898e+06	2.23938e+06	2.15643e+06	2.8615e+06	4.05427e+06	4.50813e+06	3.31187e+06	4.41466e+06	2.43485e+06	2.68749e+06	3.36642e+06	3.18199e+06	0.769224	0.858447	1.17158	0.759538	1.03205	0.829847	0.79824	1.04263	1.2372	1.31924	0.980492	1.28915	0.845134	0.890391	1.15641	1.03334	0.0689355	0.9	0.0653	0.7596	0.134	0.9	0.2945	NA
A0A0A0MXW1	2-oxoisovalerate dehydrogenase subunit beta, mitochondrial OS=Rattus norvegicus OX=10116 GN=Bckdhb PE=1 SV=1	Bckdhb	46	10	113	10	10	42.9	8.19088e+06	9.84737e+06	6.83426e+06	1.04639e+07	8.30164e+06	7.25908e+06	8.93545e+06	9334023	9.00853e+06	9.79895e+06	1.2204e+07	7.39112e+06	7.32203e+06	6.40344e+06	8.56519e+06	9.24986e+06	0.892646	1.06902	0.752997	1.13934	1.09592	0.95965	1.17998	1.21329	0.980712	1.02298	1.28894	0.769977	0.906661	0.756848	1.04965	1.07162	0.525203	0.5944	0.9	0.9	0.8107	0.5294	0.9	NA
A0A0A0MXX7	Frataxin intermediate form OS=Rattus norvegicus OX=10116 GN=Fxn PE=1 SV=2	Fxn	10	2	17	2	2	23.1	617688	509371	317964	419903	455095	361953	495637	405679	630107	552966	391070	509403	341224	447189	427761	546631	1.2604	1.03536	0.655949	0.856043	1.12488	0.895929	1.2255	0.987344	1.28437	1.08088	0.773351	0.993616	0.79112	0.989638	0.981516	1.18574	0.835789	0.8003	0.9	0.9	0.9	0.9	0.9	NA
A0A0A0MXY5	ATP-dependent 6-phosphofructokinase OS=Rattus norvegicus OX=10116 GN=Pfkp PE=1 SV=2	Pfkp	17	10	187	8	8	81.7	4.97102e+06	5.01233e+06	5.21174e+06	6.29805e+06	4.03297e+06	4.59334e+06	2.86121e+06	4.69419e+06	3.93736e+06	4.79739e+06	4.41688e+06	5.42452e+06	4.14482e+06	4.76011e+06	6.79207e+06	4.32096e+06	0.988108	0.992468	1.04736	1.25076	0.971068	1.10757	0.689157	1.11293	0.781811	0.91349	0.850858	1.03072	0.936115	1.02618	1.51816	0.913054	0.426272	0.8087	0.5234	0.9	0.9	0.7715	0.4862	NA
A0A0A0MY07	Ubiquitin carboxyl-terminal hydrolase OS=Rattus norvegicus OX=10116 GN=Usp15 PE=1 SV=1	Usp15	16	13	151	12	13	109.2	1.53365e+07	1.51358e+07	1.39236e+07	1.67014e+07	1.78592e+07	1.84328e+07	1.86433e+07	1.80627e+07	2.12908e+07	2.06143e+07	2.11806e+07	1.85627e+07	1.48168e+07	1.81774e+07	1.40583e+07	1.55139e+07	0.835419	0.8213	0.766802	0.908948	1.17843	1.21801	1.23059	1.17357	1.15853	1.07568	1.11815	0.966579	0.917059	1.07388	0.861128	0.898369	6.19718e-05	0.001	0.0014	0.1581	0.2052	0.0018	0.0684	Cluster5
A0A0A6YYM0	Long-chain-fatty-acid--CoA ligase 6 OS=Rattus norvegicus OX=10116 GN=Acsl6 PE=1 SV=2	Acsl6	37	22	341	21	21	80.9	2.9983e+07	3.17181e+07	3.09552e+07	2.64392e+07	2.84342e+07	3.39244e+07	3.1842e+07	3.20423e+07	1.54438e+07	1.81581e+07	1.94448e+07	1.84192e+07	2.83373e+07	3.04072e+07	2.5845e+07	2.74795e+07	1.05987	1.11687	1.10628	0.933757	1.21755	1.45469	1.36392	1.35098	0.545345	0.614875	0.666137	0.622396	1.13815	1.16574	1.02733	1.03263	4.04777e-08	0.0033	0.001	0.9	0.001	0.0101	0.001	Cluster5
A0A0G2JSG6	Adenylate kinase 2, mitochondrial OS=Rattus norvegicus OX=10116 GN=Ak2 PE=1 SV=1	Ak2	57	11	168	11	11	25.5	2.18039e+07	2.10368e+07	2.06918e+07	2.12781e+07	1.89238e+07	1.85407e+07	2.04485e+07	1.97998e+07	1.84402e+07	1.84892e+07	1.98421e+07	1.77428e+07	1.72938e+07	1.77229e+07	1.74591e+07	1.72094e+07	1.07769	1.03576	1.03398	1.05075	1.13302	1.11165	1.22471	1.16726	0.910467	0.875425	0.950455	0.838303	0.971213	0.950038	0.970376	0.90424	3.71898e-06	0.0178	0.001	0.0154	0.001	0.001	0.1815	Cluster5
A0A0G2JSH9	Peroxiredoxin-2 OS=Rattus norvegicus OX=10116 GN=Prdx2 PE=1 SV=1	Prdx2	67	8	191	8	8	21.8	9.71259e+07	100872134	1.02205e+08	1.04084e+08	7.70279e+07	8.13404e+07	7.54279e+07	7.95417e+07	8.57406e+07	8.66237e+07	90042918	8.6255e+07	8.13678e+07	8.93971e+07	8.03367e+07	8.82249e+07	1.04755	1.08375	1.11446	1.12158	1.00637	1.06421	0.985787	1.02325	0.923775	0.894988	0.941181	0.889291	0.997144	1.04571	0.974343	1.01155	2.21429e-05	0.033	0.001	0.0118	0.001	0.9	0.0027	Cluster5
A0A0G2JSJ8	Alpha-L-fucosidase OS=Rattus norvegicus OX=10116 GN=Fuca1 PE=1 SV=1	Fuca1	4	1	20	1	1	53.4	480309	431862	359197	373947	494191	436360	439011	452557	623658	633091	541730	691057	473989	523931	462126	567216	NA	NA	NA	NA	NA	NA	NA	NA	NA	NA	NA	NA	NA	NA	NA	NA	NA	NA	NA	NA	NA	NA	NA	NA
A0A0G2JSK5	Integrin beta OS=Rattus norvegicus OX=10116 GN=Itgb1 PE=1 SV=1	Itgb1	29	19	341	19	19	88.3	5.00843e+07	5.02063e+07	4.60202e+07	5.10557e+07	3.55495e+07	3.64767e+07	3.73204e+07	3.85337e+07	5.12126e+07	5.399e+07	5.53497e+07	5.43145e+07	4.68444e+07	4.69607e+07	4.13852e+07	4.94153e+07	1.01957	1.0181	0.947142	1.0384	0.876624	0.900766	0.9206	0.935626	1.04143	1.05285	1.09197	1.05694	1.08352	1.0368	0.947363	1.06938	0.000825352	0.018	0.2866	0.7607	0.001	0.0035	0.7727	Cluster1
A0A0G2JSL2	Trafficking protein particle complex subunit OS=Rattus norvegicus OX=10116 GN=Trappc4 PE=1 SV=1	Trappc4	9	2	32	2	2	24.4	1.00713e+06	989989	556590	1.23049e+06	878547	731602	484600	1.28558e+06	940753	628750	967044	1.45178e+06	570423	1.19807e+06	975245	810133	1.03818	1.01657	0.580068	1.26729	1.09704	0.914845	0.605319	1.58065	0.968734	0.620881	0.966095	1.43057	0.668116	1.33943	1.13048	0.887777	0.996564	0.9	0.9	0.9	0.9	0.9	0.9	NA
A0A0G2JSL8	Adenosine kinase OS=Rattus norvegicus OX=10116 GN=Adk PE=1 SV=1	Adk	17	4	72	4	4	40.1	1.33046e+07	14203417	1.32547e+07	1.44066e+07	9.31202e+06	6.67541e+06	9.12317e+06	1.16964e+07	1.64992e+07	1.80809e+07	1.85747e+07	16156929	1.38239e+07	1.80138e+07	1.38848e+07	1.66324e+07	0.901892	0.959097	0.908393	0.97571	0.764648	0.548923	0.74939	0.945691	1.11726	1.17411	1.22027	1.04696	1.06475	1.32435	1.0584	1.19857	0.00117162	0.0975	0.1994	0.1514	0.0025	0.0019	0.9	Cluster3
A0A0G2JSM7	Adducin 1 (Alpha), isoform CRA_b OS=Rattus norvegicus OX=10116 GN=Add1 PE=1 SV=1	Add1	27	14	213	14	14	80.3	2.33232e+07	2.42943e+07	1.22468e+07	1.36196e+07	1.07019e+07	1.03729e+07	9918537	1.0167e+07	1.9113e+07	2.01465e+07	20240293	2.144e+07	2.07434e+07	2.00922e+07	1.93425e+07	2.13226e+07	1.27609	1.32409	0.677436	0.744502	0.709285	0.688457	0.657586	0.663489	1.04463	1.05593	1.07323	1.12134	1.28955	1.19225	1.19005	1.2402	0.00329211	0.073	0.7992	0.2624	0.0158	0.0025	0.701	Cluster3
A0A0G2JSP8	Creatine kinase OS=Rattus norvegicus OX=10116 GN=Ckm PE=1 SV=1	Ckm	87	37	6472	36	37	43	1.23199e+10	1.26054e+10	1.24698e+10	1.2406e+10	1.19755e+10	1.17699e+10	1.11796e+10	1.11253e+10	1.10368e+10	1.16692e+10	1.11999e+10	1.12031e+10	1.04218e+10	1.02302e+10	1.00679e+10	1.08126e+10	1.02345	1.04312	1.0473	1.02967	1.20509	1.18609	1.12538	1.10235	0.915889	0.928631	0.901689	0.889648	0.983716	0.921705	0.940495	0.954875	1.84986e-07	0.001	0.001	0.0037	0.001	0.001	0.157	Cluster5
A0A0G2JSQ4	Tropomyosin 1, alpha, isoform CRA_p OS=Rattus norvegicus OX=10116 GN=Tpm1 PE=1 SV=1	Tpm1	65	21	1243	2	2	28.5	6.05789e+06	2.20398e+06	1.44749e+06	5.34312e+06	6.07943e+06	5.58883e+06	6.02859e+06	5081644	1.30881e+06	6.5735e+06	NA	7.25892e+06	7.26655e+06	6.56008e+06	6863259	6.67013e+06	1.07179	0.388431	0.258915	0.944475	1.30292	1.19948	1.29245	1.07236	0.231314	1.1141	NA	1.22766	1.46077	1.25876	1.36545	1.25453	0.127435	0.2461	0.9	0.1716	0.5253	0.9	0.4072	NA
A0A0G2JSR0	Voltage-dependent anion-selective channel protein 3 OS=Rattus norvegicus OX=10116 GN=Vdac3 PE=1 SV=1	Vdac3	55	13	488	12	12	30.8	1.4359e+08	1.44712e+08	1.41577e+08	1.54336e+08	1.32525e+08	1.56976e+08	1.624e+08	1.57903e+08	1.20033e+08	1.43839e+08	1.29172e+08	1.31736e+08	1.31755e+08	1.37246e+08	1.31243e+08	1.38299e+08	0.964349	0.968126	0.961291	1.03558	1.07813	1.27887	1.32162	1.26487	0.805281	0.925393	0.840737	0.84573	1.0054	0.999664	0.991161	0.98738	1.00971e-05	0.001	0.0204	0.9	0.001	0.001	0.011	Cluster5
A0A0G2JSR7	Matrin-3 OS=Rattus norvegicus OX=10116 GN=Matr3 PE=1 SV=1	Matr3	19	15	173	15	15	94.4	6.05602e+07	5.67543e+07	5.37217e+07	5.95112e+07	7.0224e+07	6.52785e+07	7.17397e+07	6.28936e+07	7.23056e+07	7.33251e+07	7.58803e+07	7.42053e+07	7.87969e+07	7.73859e+07	7.82108e+07	6.95687e+07	0.834369	0.778911	0.748297	0.819177	1.17199	1.091	1.19768	1.03353	0.995135	0.967751	1.01317	0.977292	1.23352	1.15632	1.2117	1.01892	6.2396e-06	0.001	0.0014	0.001	0.0526	0.9	0.0178	Cluster3
A0A0G2JSR9	45 kDa calcium-binding protein OS=Rattus norvegicus OX=10116 GN=Sdf4 PE=1 SV=1	Sdf4	4	1	16	1	1	44.3	463954	368218	397413	474831	351535	464211	400857	453702	428731	415718	422995	411877	624035	413762	457496	392230	NA	NA	NA	NA	NA	NA	NA	NA	NA	NA	NA	NA	NA	NA	NA	NA	NA	NA	NA	NA	NA	NA	NA	NA
A0A0G2JSV0	Protein NDRG2 OS=Rattus norvegicus OX=10116 GN=Ndrg2 PE=1 SV=1	Ndrg2	57	11	327	11	11	40.7	8.64085e+07	9.18226e+07	9.08299e+07	9.49478e+07	7.00061e+07	7.65838e+07	6.74374e+07	7.26538e+07	7.85275e+07	8.26354e+07	9.25382e+07	8.95495e+07	6.2781e+07	6.25978e+07	6.38168e+07	65390114	1.04922	1.11065	1.11504	1.15187	1.0297	1.12805	0.992248	1.05224	0.95251	0.961202	1.08896	1.03942	0.866167	0.824356	0.871367	0.844069	3.35091e-05	0.4408	0.0777	0.001	0.6494	0.001	0.0015	Cluster1
A0A0G2JSV6	Globin c2 OS=Rattus norvegicus OX=10116 GN=Hba-a2 PE=1 SV=1	Hba-a2	96	15	4255	1	1	15.3	568105	682742	560253	561319	317144	403896	398944	482368	446625	406545	NA	412821	639240	579245	524358	662532	NA	NA	NA	NA	NA	NA	NA	NA	NA	NA	NA	NA	NA	NA	NA	NA	NA	NA	NA	NA	NA	NA	NA	NA
A0A0G2JSZ5	Protein disulfide-isomerase A6 OS=Rattus norvegicus OX=10116 GN=Pdia6 PE=1 SV=1	Pdia6	26	8	172	8	8	48.7	2.32522e+07	22010507	1.99495e+07	2.21847e+07	1.64722e+07	1.9093e+07	1.71397e+07	1.77075e+07	2.44881e+07	2.34682e+07	2.34161e+07	2.64301e+07	2.15035e+07	2.06146e+07	2.02198e+07	2.50046e+07	1.02786	0.969212	0.89157	0.979788	0.88204	1.02383	0.918088	0.933629	1.08134	0.993777	1.00315	1.11683	1.08005	0.988309	1.00509	1.17503	0.0535904	0.9	0.3367	0.237	0.1303	0.0865	0.9	NA
A0A0G2JSZ9	Copper chaperone for superoxide dismutase OS=Rattus norvegicus OX=10116 GN=Ccs PE=1 SV=1	Ccs	8	2	17	2	2	28.9	680593	555344	NA	748529	308545	236608	363301	592873	922483	927228	624520	466707	656480	743434	501146	856077	1.05327	0.856116	NA	1.15736	0.578412	0.444184	0.681285	1.09436	1.4261	1.37461	0.936659	0.690423	1.15435	1.24779	0.872115	1.40839	0.0883385	0.284	0.9	0.9	0.166	0.0882	0.9	NA
A0A0G2JT06	COP9 signalosome complex subunit 1 OS=Rattus norvegicus OX=10116 GN=Gps1 PE=1 SV=1	Gps1	19	10	151	10	10	58.8	7.04179e+06	7.49961e+06	8.16552e+06	7.26591e+06	5.81738e+06	5.57536e+06	6714930	6.92103e+06	6.2576e+06	8.31805e+06	7.45068e+06	6.71183e+06	5.51078e+06	5.40096e+06	6.65707e+06	7.12383e+06	0.984534	1.04449	1.15421	1.01495	0.985238	0.94559	1.13763	1.15416	0.873966	1.11406	1.00955	0.897031	0.875438	0.818965	1.04662	1.05881	0.391291	0.9	0.7072	0.52	0.6797	0.4926	0.9	NA
A0A0G2JT25	L-xylulose reductase OS=Rattus norvegicus OX=10116 GN=Dcxr PE=1 SV=1	Dcxr	4	1	7	1	1	22.9	NA	326996	250365	218377	NA	175723	214025	193363	NA	225387	NA	NA	238454	NA	NA	NA	NA	NA	NA	NA	NA	NA	NA	NA	NA	NA	NA	NA	NA	NA	NA	NA	NA	NA	NA	NA	NA	NA	NA	NA
A0A0G2JT26	Striatin-interacting protein 2 OS=Rattus norvegicus OX=10116 GN=Strip2 PE=1 SV=1	Strip2	2	2	20	2	2	96	426999	477182	418159	445974	367096	361715	336432	342721	160260	467780	597631	677107	353115	407212	297995	460566	0.981125	1.09219	0.971387	1.0238	1.02175	1.0082	0.936711	0.93926	0.367842	1.02963	1.3308	1.48722	0.92189	1.01476	0.769954	1.12499	0.983001	0.9	0.9	0.9	0.9	0.9	0.9	NA
A0A0G2JT30	Methionine adenosyltransferase 2 subunit beta OS=Rattus norvegicus OX=10116 GN=Mat2b PE=1 SV=1	Mat2b	14	3	9	3	3	36.2	1.00831e+06	1.14855e+06	528912	447241	1.91571e+06	1207848	1.60838e+06	1.30404e+06	583503	2.4572e+06	1.32136e+06	1.87587e+06	1.29837e+06	1.18881e+06	2.14082e+06	847986	0.731993	0.830585	0.388196	0.324388	1.68466	1.06368	1.41487	1.12915	0.423152	1.70882	0.929651	1.30178	1.07097	0.935996	1.74764	0.654427	0.0713647	0.0583	0.264	0.192	0.7652	0.8798	0.9	NA
A0A0G2JT33	Telomerase protein component 1 OS=Rattus norvegicus OX=10116 GN=Tep1 PE=1 SV=1	Tep1	3	4	14	4	4	292.8	152039	71213	157428	346930	54147.3	50539.2	131412	68764.6	121369	516707	328433	287164	270967	286194	213754	199413	0.707806	0.330245	0.74096	1.61365	0.305353	0.28541	0.741321	0.381831	0.564424	2.30432	1.48179	1.27793	1.43331	1.44499	1.119	0.986893	0.0205038	0.3541	0.4438	0.4716	0.0296	0.0324	0.9	Cluster4
A0A0G2JT64	Aldo-keto reductase family 1, member B8 OS=Rattus norvegicus OX=10116 GN=Akr1b8 PE=1 SV=1	Akr1b8	39	9	124	1	1	36	134793	163267	141764	133303	NA	45171.5	37885.7	NA	88931.5	93840.8	77960.6	91301.8	NA	35265.2	41269.6	95542.8	NA	NA	NA	NA	NA	NA	NA	NA	NA	NA	NA	NA	NA	NA	NA	NA	NA	NA	NA	NA	NA	NA	NA	NA
A0A0G2JT68	Uveal autoantigen with coiled-coil domains and ankyrin repeats OS=Rattus norvegicus OX=10116 GN=Uaca PE=1 SV=1	Uaca	3	2	16	2	2	159.1	NA	466035	NA	143252	515482	153522	NA	504132	236257	NA	422327	NA	NA	NA	389652	NA	NA	1.24316	NA	0.383263	1.67213	0.498704	NA	1.6102	0.631994	NA	1.09603	NA	NA	NA	1.17334	NA	0.854224	NA	NA	NA	NA	NA	NA	NA
A0A0G2JT70	Ig-like domain-containing protein OS=Rattus norvegicus OX=10116 PE=4 SV=1	--	17	2	35	1	2	10.3	7.47754e+06	8598557	7.57064e+06	8345804	6.01398e+06	5.5806e+06	6.51657e+06	6.21861e+06	9.17856e+06	8.93596e+06	9.58523e+06	8.91336e+06	5.88798e+06	6850773	6507882	6.2453e+06	NA	NA	NA	NA	NA	NA	NA	NA	NA	NA	NA	NA	NA	NA	NA	NA	NA	NA	NA	NA	NA	NA	NA	NA
A0A0G2JT93	Catenin (Cadherin associated protein), beta 1, isoform CRA_a OS=Rattus norvegicus OX=10116 GN=Ctnnb1 PE=1 SV=1	Ctnnb1	17	10	145	7	10	85.4	1.1987e+07	1.31439e+07	1.30293e+07	1.36798e+07	1.20401e+07	1.11311e+07	1.14517e+07	1.1692e+07	1.0925e+07	1.34673e+07	1.26305e+07	1.3123e+07	1.28206e+07	1.20037e+07	1.30011e+07	1.37887e+07	0.909017	0.992898	0.99893	1.03645	1.10601	1.02396	1.05231	1.05754	0.827601	0.978323	0.928253	0.951288	1.10467	0.987241	1.10866	1.11158	0.00699224	0.2925	0.3807	0.161	0.0186	0.9	0.0092	Cluster5
A0A0G2JTA0	FAS-associated factor 2 OS=Rattus norvegicus OX=10116 GN=Faf2 PE=1 SV=1	Faf2	8	2	16	2	2	52.4	399975	NA	522303	191269	692270	290531	585099	372500	419480	473519	449732	483070	695859	926969	354703	432216	0.779853	NA	1.02957	0.372592	1.63502	0.687157	1.38236	0.866271	0.817014	0.884418	0.849801	0.900346	1.54158	1.96016	0.777682	0.895857	0.251424	0.4059	0.806	0.2431	0.8312	0.9	0.6125	NA
A0A0G2JTA1	Serine/threonine-protein phosphatase 2A 56 kDa regulatory subunit OS=Rattus norvegicus OX=10116 GN=Ppp2r5e PE=1 SV=1	Ppp2r5e	4	2	2	2	2	54.7	NA	NA	NA	NA	NA	NA	NA	NA	135912	153890	157814	198899	105091	83898.3	NA	117832	NA	NA	NA	NA	NA	NA	NA	NA	0.944569	1.02562	1.06406	1.32279	0.830746	0.633051	NA	0.871486	0.0363901	NA	NA	NA	NA	NA	NA	NA
A0A0G2JTA7	RAS protein activator-like 2 OS=Rattus norvegicus OX=10116 GN=Rasal2 PE=1 SV=1	Rasal2	1	1	2	1	1	143.6	NA	127259	NA	NA	NA	102459	160893	110367	174079	165147	136040	146744	NA	149108	NA	NA	NA	NA	NA	NA	NA	NA	NA	NA	NA	NA	NA	NA	NA	NA	NA	NA	NA	NA	NA	NA	NA	NA	NA	NA
A0A0G2JTB2	1,4-alpha-glucan branching enzyme OS=Rattus norvegicus OX=10116 GN=Gbe1 PE=1 SV=1	Gbe1	38	18	229	9	18	75.7	1.701e+07	1.52987e+07	1.8124e+07	1.5171e+07	1.19775e+07	1.21576e+07	1.28819e+07	1.37118e+07	1.98278e+07	1.99718e+07	2.09833e+07	1.83322e+07	9.54165e+06	9.07988e+06	1.00186e+07	1.53163e+07	1.07716	0.965043	1.16033	0.959838	0.918768	0.933909	0.988475	1.03566	1.25426	1.21152	1.28775	1.10971	0.686536	0.623594	0.713409	1.03107	0.00133789	0.8569	0.3398	0.0157	0.1058	0.06	0.001	Cluster1
A0A0G2JTB5	Actin-binding LIM protein 2 OS=Rattus norvegicus OX=10116 GN=Ablim2 PE=1 SV=1	Ablim2	13	6	40	1	4	68.5	3.6375e+06	4.7807e+06	4.02419e+06	4.71081e+06	3.82801e+06	3.70152e+06	3.90741e+06	3.53093e+06	4.61312e+06	5.20089e+06	4.92729e+06	5.2379e+06	9.84634e+06	1.2429e+07	1.08739e+07	1.18967e+07	NA	NA	NA	NA	NA	NA	NA	NA	NA	NA	NA	NA	NA	NA	NA	NA	NA	NA	NA	NA	NA	NA	NA	NA
A0A0G2JTD0	Phospholipase A and acyltransferase 3 OS=Rattus norvegicus OX=10116 GN=Pla2g16 PE=3 SV=1	Pla2g16	9	1	15	1	1	17.7	237795	236099	262645	213575	214583	148186	194082	252660	248024	215521	191984	206734	NA	197474	220772	204116	NA	NA	NA	NA	NA	NA	NA	NA	NA	NA	NA	NA	NA	NA	NA	NA	NA	NA	NA	NA	NA	NA	NA	NA
A0A0G2JTG7	Heterogeneous nuclear ribonucleoprotein H OS=Rattus norvegicus OX=10116 GN=Hnrnph1 PE=1 SV=1	Hnrnph1	33	10	184	4	9	49.2	1.4235e+07	1.36382e+07	1.08289e+07	1.23168e+07	1.02559e+07	1.03892e+07	1.08547e+07	1.00794e+07	1.23877e+07	1.58747e+07	1.73695e+07	1.67204e+07	8.87757e+06	1.01929e+07	9.36208e+06	1.20857e+07	1.10404	1.05367	0.849117	0.954413	0.963544	0.977445	1.02014	0.932417	0.959751	1.17943	1.30556	1.23964	0.782326	0.857383	0.816505	0.996456	0.0123554	0.9	0.1693	0.3037	0.1287	0.3821	0.0073	Cluster1
A0A0G2JTL5	Pyruvate carboxylase OS=Rattus norvegicus OX=10116 GN=Pc PE=1 SV=1	Pc	18	16	141	16	16	139.9	7.62835e+06	7.78579e+06	9.55178e+06	9.15054e+06	4.80141e+06	5.62871e+06	5.31637e+06	5.20267e+06	5.92035e+06	7.45633e+06	6.23904e+06	6.38914e+06	7.068e+06	6.23323e+06	7.34224e+06	6.70918e+06	1.06663	1.08444	1.35027	1.27832	0.813242	0.95472	0.900762	0.867677	0.826934	0.998733	0.845445	0.853977	1.12291	0.945244	1.15444	0.997266	0.00148468	0.0035	0.0031	0.2959	0.9	0.0865	0.0774	Cluster1
A0A0G2JTP6	Perilipin OS=Rattus norvegicus OX=10116 GN=Plin1 PE=1 SV=1	Plin1	15	6	74	6	6	55.8	5396406	5.00311e+06	5.06834e+06	4.67363e+06	2.84456e+06	2.881e+06	2.90062e+06	2.6429e+06	3.10042e+06	3.43849e+06	3.35259e+06	3.37445e+06	4.64717e+06	3.98215e+06	3.87487e+06	3.7628e+06	1.34241	1.23976	1.27467	1.16156	0.857158	0.869369	0.874342	0.784164	0.770439	0.819383	0.808244	0.802418	1.31351	1.07435	1.08391	0.995055	3.03513e-06	0.001	0.001	0.1393	0.6902	0.001	0.001	Cluster5
A0A0G2JTQ5	N-acetylgalactosamine kinase OS=Rattus norvegicus OX=10116 GN=Galk2 PE=1 SV=1	Galk2	5	2	16	2	2	49	691396	637674	864861	1.35551e+06	394596	764934	987478	498679	1704337	1.47505e+06	1.61536e+06	1.44037e+06	694027	819151	1.19641e+06	598238	0.666011	0.611888	0.842276	1.30457	0.460442	0.893843	1.15264	0.572958	1.64002	1.36113	1.50802	1.32632	0.759619	0.855786	1.29597	0.612613	0.0378794	0.9	0.0968	0.9	0.0372	0.8843	0.1257	Cluster4
A0A0G2JTS3	Vacuolar protein sorting-associated protein 29 OS=Rattus norvegicus OX=10116 GN=Vps29 PE=1 SV=1	Vps29	31	5	70	1	5	23.6	4.11624e+06	4.61294e+06	6.71969e+06	4.47132e+06	5.13682e+06	4.58365e+06	3.63185e+06	3.71167e+06	6.80994e+06	4.83332e+06	5.09488e+06	6.39576e+06	5.0559e+06	5.54783e+06	5.65172e+06	3.98931e+06	NA	NA	NA	NA	NA	NA	NA	NA	NA	NA	NA	NA	NA	NA	NA	NA	NA	NA	NA	NA	NA	NA	NA	NA
A0A0G2JTT6	HECT and RLD domain-containing E3 ubiquitin protein ligase family member 1 OS=Rattus norvegicus OX=10116 GN=Herc1 PE=1 SV=1	Herc1	1	3	7	3	3	531.2	3.02691e+06	3.14986e+06	2919947	3.0903e+06	1.85847e+06	1993801	1.90916e+06	2.26182e+06	3.40634e+06	3.33814e+06	2.77222e+06	2.59265e+06	1.95936e+06	1.78784e+06	2.20801e+06	2.56469e+06	1.12363	1.16476	1.09586	1.14613	0.835697	0.897822	0.858772	1.00145	1.26314	1.18705	0.997324	0.920002	0.826427	0.719782	0.921687	1.01209	0.0109301	0.0521	0.9	0.0227	0.1331	0.9	0.0603	Cluster1
A0A0G2JTW1	Ras-related protein Rap-2 OS=Rattus norvegicus OX=10116 GN=Rap2a PE=3 SV=1	Rap2a	31	4	56	1	1	20.6	386541	390256	385608	367453	377208	334430	354894	278191	418563	468490	500648	567781	353896	513868	401464	464981	NA	NA	NA	NA	NA	NA	NA	NA	NA	NA	NA	NA	NA	NA	NA	NA	NA	NA	NA	NA	NA	NA	NA	NA
A0A0G2JTX2	PRA1 family protein OS=Rattus norvegicus OX=10116 GN=Praf2 PE=1 SV=1	Praf2	12	2	19	2	2	19.5	1.23828e+06	1.24011e+06	1.64665e+06	1.60845e+06	1.62553e+06	1.48268e+06	1.24965e+06	1.42879e+06	1.3561e+06	1.48233e+06	1.4343e+06	1.68879e+06	NA	2.16948e+06	1.72215e+06	1.7851e+06	0.759956	0.758135	1.0217	0.986245	1.20846	1.10382	0.929324	1.04589	0.831383	0.871472	0.853088	0.990751	NA	1.44402	1.1885	1.16464	0.00650757	0.1464	0.9	0.0102	0.1858	0.3263	0.0129	NA
A0A0G2JTX5	Dipeptidyl peptidase 4 OS=Rattus norvegicus OX=10116 GN=Dpp4 PE=1 SV=1	Dpp4	19	12	126	12	12	88	8.15969e+06	8.91619e+06	8.62751e+06	9.04154e+06	6.03119e+06	6.85908e+06	6.30374e+06	4.79242e+06	6906132	3.13327e+06	4.43858e+06	3.47398e+06	7.31995e+06	6.68304e+06	6391956	8.27756e+06	1.17414	1.27804	1.25512	1.29986	1.05128	1.19728	1.09915	0.822526	0.992708	0.431903	0.618977	0.477852	1.1968	1.04296	1.03428	1.26622	0.00142687	0.5798	0.0016	0.9	0.014	0.9	0.0049	Cluster5
A0A0G2JTY3	Solute carrier family 37 member 4 OS=Rattus norvegicus OX=10116 GN=Slc37a4 PE=1 SV=1	Slc37a4	7	3	31	3	3	48.6	1.00927e+07	9.05523e+06	1.01036e+07	1.11775e+07	1.67569e+07	1.79811e+07	1.79608e+07	1.88838e+07	2.07539e+07	1.87556e+07	1.84768e+07	1.93924e+07	1.64869e+07	1.96406e+07	1.76365e+07	1.71411e+07	0.587823	0.525361	0.594937	0.650415	1.18222	1.2704	1.26758	1.31183	1.20748	1.04643	1.04292	1.07967	1.09105	1.24063	1.15507	1.06129	9.54331e-09	0.001	0.001	0.001	0.0583	0.2101	0.848	Cluster3
A0A0G2JTY6	G-rich RNA sequence-binding factor 1 OS=Rattus norvegicus OX=10116 GN=Grsf1 PE=1 SV=1	Grsf1	6	2	17	2	2	43.5	959108	1.09778e+06	1.07398e+06	1.02378e+06	737300	621500	865053	791261	822289	933440	882001	716264	551048	661621	694712	871255	1.09306	1.24626	1.23745	1.16571	1.01786	0.859213	1.19462	1.07558	0.936138	1.01907	0.974156	0.780313	0.71356	0.817773	0.890306	1.05555	0.0189218	0.4306	0.0666	0.017	0.6113	0.2352	0.8489	Cluster5
A0A0G2JU01	Rho guanine nucleotide exchange factor 1 OS=Rattus norvegicus OX=10116 GN=Arhgef1 PE=1 SV=1	Arhgef1	11	6	65	6	6	96.6	1.83186e+06	1.45086e+06	954134	1.75432e+06	1.43648e+06	917020	1.55025e+06	1.14525e+06	1.55312e+06	1.52729e+06	2.20932e+06	2.0465e+06	1.795e+06	1.97155e+06	1.58811e+06	1.28986e+06	1.10993	0.875685	0.584474	1.06199	1.05431	0.674006	1.13819	0.827657	0.94004	0.88647	1.29731	1.18531	1.23575	1.29556	1.08203	0.830814	0.464586	0.9	0.656	0.5617	0.7405	0.6461	0.9	NA
A0A0G2JU07	Ubiquitin-conjugating enzyme E2 variant 2 OS=Rattus norvegicus OX=10116 GN=Ube2v2 PE=1 SV=1	Ube2v2	39	5	114	2	6	16.4	1.58601e+07	1.50843e+07	1.62375e+07	2.53372e+07	1.80628e+07	1.70859e+07	1.7425e+07	1.70087e+07	1.99502e+07	2.42604e+07	2.49663e+07	2.2431e+07	1.66746e+07	1.586e+07	1.66772e+07	1.7983e+07	0.799068	0.757047	0.827088	1.27539	1.10237	1.04423	1.0638	1.02211	1.00407	1.17089	1.21903	1.0803	0.954548	0.866616	0.944843	0.963156	0.104848	0.3105	0.1305	0.9	0.9	0.5348	0.2593	NA
A0A0G2JU15	Pentatricopeptide repeat domain 3 OS=Rattus norvegicus OX=10116 GN=Ptcd3 PE=1 SV=1	Ptcd3	6	4	47	4	4	84.5	1.79232e+06	2.09179e+06	2.2766e+06	1.9784e+06	1.78775e+06	1.50437e+06	1.15506e+06	1.31564e+06	1.57842e+06	1.95227e+06	1.57683e+06	984868	1.28873e+06	1.27408e+06	1.30637e+06	1.32059e+06	1.07894	1.25434	1.38554	1.18988	1.30363	1.09854	0.842548	0.944635	0.949163	1.12579	0.919913	0.566732	0.881471	0.83181	0.884311	0.845092	0.0558233	0.5775	0.0826	0.0783	0.532	0.515	0.9	NA
A0A0G2JU49	Metaxin 1 OS=Rattus norvegicus OX=10116 GN=Mtx1 PE=1 SV=1	Mtx1	10	4	30	4	4	51.9	3.23457e+06	3.69631e+06	3.78959e+06	4.13559e+06	3.36836e+06	3.03934e+06	2.72203e+06	3.36172e+06	3.67403e+06	4.3477e+06	4.14459e+06	4.76835e+06	2.89096e+06	3.79388e+06	3.58921e+06	3.34438e+06	0.846914	0.964074	1.00316	1.08185	1.06834	0.965351	0.863629	1.04986	0.960959	1.09049	1.05169	1.19347	0.860064	1.07734	1.05677	0.930884	0.483817	0.9	0.5179	0.9	0.6201	0.9	0.5716	NA
A0A0G2JU77	Eukaryotic translation initiation factor 3 subunit K OS=Rattus norvegicus OX=10116 GN=Eif3k PE=1 SV=1	Eif3k	18	3	62	3	3	24.8	5.06485e+06	3.79673e+06	4.80809e+06	3.60773e+06	3.51559e+06	3.38427e+06	2.69051e+06	3.02659e+06	3.85871e+06	4.21511e+06	4.0337e+06	3922325	4.21475e+06	3.62193e+06	3.88743e+06	3.73682e+06	1.25086	0.934054	1.20052	0.890194	1.05174	1.01389	0.805171	0.891546	0.951972	0.997222	0.96545	0.925989	1.18271	0.970131	1.0796	0.981077	0.372887	0.4766	0.6434	0.9	0.9	0.5204	0.6872	NA
A0A0G2JU83	3-beta-hydroxysterol Delta (14)-reductase OS=Rattus norvegicus OX=10116 PE=1 SV=1	--	4	2	18	1	2	70.6	122227	247188	219791	185867	80986.5	69218.7	222392	77672.8	260882	229778	241229	91739.9	84310.5	416512	284445	278385	NA	NA	NA	NA	NA	NA	NA	NA	NA	NA	NA	NA	NA	NA	NA	NA	NA	NA	NA	NA	NA	NA	NA	NA
A0A0G2JU89	E3 ubiquitin-protein ligase UBR4 OS=Rattus norvegicus OX=10116 GN=Ubr4 PE=1 SV=1	Ubr4	5	23	197	23	23	573.5	1.26659e+07	1.50436e+07	1.29972e+07	1.44794e+07	1.21539e+07	1.16672e+07	1.14194e+07	1.09259e+07	1.51531e+07	1.33736e+07	1.63803e+07	1.6134e+07	14262914	1.37055e+07	1.30545e+07	1.29931e+07	0.887288	1.04978	0.920521	1.01342	1.03137	0.991468	0.969359	0.912924	1.0604	0.897468	1.11208	1.08042	1.13528	1.04129	1.02836	0.967612	0.392355	0.9	0.5778	0.5066	0.6798	0.6086	0.9	NA
A0A0G2JU95	Triadin OS=Rattus norvegicus OX=10116 GN=Trdn PE=1 SV=2	Trdn	14	12	195	12	12	77.2	3.6936e+07	3.64902e+07	3.5034e+07	3.5268e+07	4.62709e+07	4.03467e+07	4.11338e+07	4.00672e+07	3.13029e+07	3.17986e+07	2.72817e+07	2.47057e+07	3.25674e+07	3.05802e+07	3.02116e+07	3.08617e+07	1.01652	1.00037	0.97479	0.969742	1.54256	1.34697	1.37176	1.31524	0.860581	0.838332	0.727649	0.649956	1.01839	0.912756	0.934973	0.902911	1.92952e-06	0.001	0.0031	0.7896	0.001	0.001	0.0144	Cluster5
A0A0G2JUA5	AHNAK nucleoprotein OS=Rattus norvegicus OX=10116 GN=Ahnak PE=1 SV=1	Ahnak	64	163	3604	163	163	580.8	1.13931e+09	1.14594e+09	1.16287e+09	1.18689e+09	9.29598e+08	9.27458e+08	9.23208e+08	9.49784e+08	1.10966e+09	1.18973e+09	1.15781e+09	1.12991e+09	1.10988e+09	1106022006	1092953764	1.13006e+09	0.993168	0.995081	1.02486	1.03371	0.981616	0.980746	0.975191	0.987534	0.966296	0.993501	0.978136	0.941547	1.09931	1.04566	1.07137	1.04722	7.87293e-05	0.175	0.0415	0.0118	0.8071	0.001	0.001	Cluster3
A0A0G2JUB0	Protein FAM3C OS=Rattus norvegicus OX=10116 GN=Fam3c PE=1 SV=1	Fam3c	14	3	5	3	3	24.7	365477	734421	265752	772572	305050	325586	567288	NA	914783	684707	715241	298764	798041	932596	1.06716e+06	865541	0.540356	1.08164	0.397237	1.14121	0.546332	0.58394	1.01633	NA	1.35107	0.96976	1.02484	0.422248	1.34063	1.49541	1.77422	1.36039	0.0878085	0.9	0.9	0.1143	0.8702	0.1232	0.3035	NA
A0A0G2JUC7	Dynactin subunit 2 OS=Rattus norvegicus OX=10116 GN=Dctn2 PE=1 SV=1	Dctn2	24	8	139	8	8	46.2	1.08627e+07	1.12069e+07	1.00237e+07	1.06765e+07	7.91126e+06	7.80179e+06	8270163	9.05508e+06	1.02926e+07	1.13284e+07	1.20303e+07	1.2743e+07	1.02694e+07	9.60697e+06	9.88303e+06	1.14391e+07	1.00784	1.03575	0.940233	0.989666	0.889128	0.878069	0.929773	1.00205	0.95393	1.00684	1.08171	1.13016	1.08259	0.966685	1.0311	1.12823	0.0451284	0.3889	0.6899	0.5797	0.0744	0.0522	0.9	Cluster3
A0A0G2JUE4	Golgin subfamily A member 4 OS=Rattus norvegicus OX=10116 GN=Golga4 PE=1 SV=1	Golga4	2	3	7	3	3	262.3	142147	156570	222819	185156	107160	115987	126640	NA	196249	173731	231519	189361	145081	NA	NA	NA	0.811191	0.890051	1.28556	1.05568	0.740775	0.802928	0.875726	NA	1.11875	0.949741	1.28043	1.03299	0.940721	NA	NA	NA	0.151663	NA	NA	NA	NA	NA	NA	NA
A0A0G2JUF8	DNA topoisomerase 2 OS=Rattus norvegicus OX=10116 GN=Top2a PE=1 SV=1	Top2a	5	6	30	6	6	172.3	2.63896e+07	2.37489e+07	2.50158e+07	2.15592e+07	2.46401e+07	2.43428e+07	2.50345e+07	2.57196e+07	2.13726e+07	1.93862e+07	1.3836e+07	1.60497e+07	2.322e+07	1.87086e+07	2.01408e+07	1.58703e+07	1.15951	1.03946	1.11125	0.94642	1.31145	1.29747	1.33289	1.34789	0.938081	0.815975	0.589164	0.674107	1.15923	0.891519	0.995125	0.741286	0.000975354	0.1997	0.0216	0.613	0.001	0.0255	0.1728	Cluster5
A0A0G2JUJ9	SEC63 homolog, protein translocation regulator OS=Rattus norvegicus OX=10116 GN=Sec63 PE=1 SV=1	Sec63	8	5	24	5	5	87.7	8.70376e+06	7.71306e+06	8.09622e+06	8.34315e+06	9.07681e+06	8.16162e+06	7.72392e+06	9.38311e+06	9.45278e+06	9.90062e+06	8.26029e+06	1.1537e+07	8.83424e+06	9.19405e+06	9.24826e+06	1.18714e+07	0.906879	0.800549	0.85286	0.868521	1.14562	1.03158	0.975194	1.1661	0.983877	0.9882	0.834105	1.14909	1.04587	1.03895	1.08358	1.31493	0.0119975	0.0301	0.2567	0.0125	0.573	0.9	0.3169	Cluster3
A0A0G2JUN5	Inositol-1-monophosphatase OS=Rattus norvegicus OX=10116 GN=Impa2 PE=1 SV=1	Impa2	4	1	7	1	1	31.1	567706	506721	NA	558769	424888	495578	NA	NA	NA	NA	NA	NA	NA	NA	505219	NA	NA	NA	NA	NA	NA	NA	NA	NA	NA	NA	NA	NA	NA	NA	NA	NA	NA	NA	NA	NA	NA	NA	NA	NA
A0A0G2JUP3	Non-specific serine/threonine protein kinase OS=Rattus norvegicus OX=10116 GN=Obscn PE=1 SV=1	Obscn	44	197	3853	42	194	814.9	6.7702e+08	6.87528e+08	6.79406e+08	6.71716e+08	6.53541e+08	6.58281e+08	6.5543e+08	6.60851e+08	7.61795e+08	7.68291e+08	7.53506e+08	7.72746e+08	5.96089e+08	6.32094e+08	6.11352e+08	6.37226e+08	0.943635	0.954578	0.957381	0.935397	1.10342	1.113	1.10698	1.09863	1.06067	1.02581	1.01782	1.02958	0.944014	0.955501	0.958189	0.944176	5.20577e-10	0.001	0.001	0.9	0.001	0.001	0.001	Cluster1
A0A0G2JUS4	SWI/SNF-related, matrix-associated, actin-dependent regulator of chromatin, subfamily a, member 2 OS=Rattus norvegicus OX=10116 GN=Smarca2 PE=1 SV=1	Smarca2	2	2	24	2	2	170.3	402074	433981	378889	394001	328153	390388	823750	350113	915896	975053	418102	455484	435928	475704	484725	397853	0.756262	0.813121	0.720495	0.74041	0.747668	0.890728	1.87747	0.785456	1.72088	1.75685	0.762135	0.818952	0.931635	0.970397	1.02522	0.795512	0.322142	0.6201	0.2637	0.7894	0.882	0.9	0.7127	NA
A0A0G2JUS7	Transmembrane protein 11, mitochondrial OS=Rattus norvegicus OX=10116 GN=Tmem11 PE=1 SV=1	Tmem11	33	5	52	5	5	19.8	6.2852e+06	6.38556e+06	6.74621e+06	6.71617e+06	5.68796e+06	6.17096e+06	4.88136e+06	5.58343e+06	4.36402e+06	5.22748e+06	5.35072e+06	4.95814e+06	5.25738e+06	4.10326e+06	4.72719e+06	3.81499e+06	1.10463	1.11793	1.1987	1.17931	1.21093	1.31562	1.03956	1.17043	0.766164	0.880094	0.911365	0.832981	1.04986	0.782118	0.934238	0.712768	0.000915187	0.9	0.0083	0.0121	0.0046	0.0067	0.9	Cluster5
A0A0G2JUT7	Beta 3-glucosyltransferase OS=Rattus norvegicus OX=10116 GN=B3glct PE=1 SV=1	B3glct	6	2	12	2	2	55.2	360001	462151	398520	541761	338997	359705	306801	375274	507377	499422	611022	574255	445854	385937	491555	478518	0.76469	0.977876	0.855825	1.14973	0.872256	0.926853	0.789677	0.950774	1.07659	1.01622	1.25783	1.16602	1.07607	0.889087	1.17412	1.08053	0.0568748	0.9	0.1661	0.499	0.0668	0.2424	0.839	NA
A0A0G2JUU7	Gamma-tubulin complex component OS=Rattus norvegicus OX=10116 GN=Tubgcp3 PE=1 SV=1	Tubgcp3	3	1	3	1	1	103	NA	NA	121566	129280	104250	127225	NA	128131	155450	138436	135506	NA	140530	232107	158593	160656	NA	NA	NA	NA	NA	NA	NA	NA	NA	NA	NA	NA	NA	NA	NA	NA	NA	NA	NA	NA	NA	NA	NA	NA
A0A0G2JUW8	Leucyl-cystinyl aminopeptidase OS=Rattus norvegicus OX=10116 GN=LOC108348118 PE=1 SV=1	LOC108348118	22	16	232	16	16	116.9	3.87342e+07	4.18413e+07	4.01731e+07	42626324	3.48022e+07	3.33338e+07	2.82925e+07	2.62769e+07	4.93654e+07	4.79304e+07	4.43996e+07	3.55125e+07	3.11909e+07	3.15828e+07	3.19023e+07	3.72649e+07	0.986545	1.06156	1.03445	1.0847	1.07373	1.02989	0.87318	0.79826	1.25598	1.16943	1.09593	0.864615	0.902639	0.872409	0.913696	1.00897	0.171129	0.5651	0.9	0.4653	0.3	0.9	0.2294	NA
A0A0G2JUX5	Transcriptional activator protein Pur-beta OS=Rattus norvegicus OX=10116 GN=Purb PE=1 SV=1	Purb	31	7	108	1	1	33.5	511959	600489	610820	684878	862654	891645	804055	827405	837060	754399	834546	963884	837784	1.02653e+06	915389	1.12111e+06	NA	NA	NA	NA	NA	NA	NA	NA	NA	NA	NA	NA	NA	NA	NA	NA	NA	NA	NA	NA	NA	NA	NA	NA
A0A0G2JUY3	Ig-like domain-containing protein OS=Rattus norvegicus OX=10116 PE=4 SV=1	--	17	2	30	2	2	12.7	1.5602e+06	2.35961e+06	1.55339e+06	2.38833e+06	963575	1262450	1.07258e+06	990947	2.052e+06	2.96143e+06	2.95411e+06	3.06022e+06	1.45358e+06	1.66909e+06	1320760	1.48887e+06	0.812505	1.22407	0.817864	1.24265	0.607854	0.797525	0.67684	0.615524	1.06749	1.47737	1.49093	1.52342	0.860103	0.942699	0.773444	0.824253	0.000379202	0.0214	0.0772	0.5006	0.001	0.2354	0.0063	Cluster4
A0A0G2JUZ0	Phosphatidylinositol-3,5-bisphosphate 3-phosphatase OS=Rattus norvegicus OX=10116 GN=Mtmr1 PE=1 SV=1	Mtmr1	5	2	42	2	2	75.5	554890	525079	523258	495973	477370	443257	472646	486983	587661	514880	537417	501826	537923	484517	436366	450022	1.0476	0.987484	0.998749	0.935521	1.09171	1.01514	1.08127	1.0966	1.10829	0.931178	0.983291	0.905647	1.15391	0.992072	0.926394	0.903187	0.366869	0.5134	0.9	0.9	0.3916	0.4911	0.9	NA
A0A0G2JV75	ATP/GTP-binding protein-like 1 OS=Rattus norvegicus OX=10116 GN=Agbl1 PE=3 SV=1	Agbl1	2	1	14	1	1	118.2	NA	236744	NA	NA	248590	NA	213121	226864	166282	208724	218205	196291	273307	250775	234262	262127	NA	NA	NA	NA	NA	NA	NA	NA	NA	NA	NA	NA	NA	NA	NA	NA	NA	NA	NA	NA	NA	NA	NA	NA
A0A0G2JV84	Glutamic--pyruvic transaminase 2 OS=Rattus norvegicus OX=10116 GN=Gpt2 PE=1 SV=1	Gpt2	8	3	27	2	2	60.3	466567	375715	412768	492466	357193	414382	415130	345035	458435	474552	384836	524144	351015	307283	201077	349360	1.11743	0.89636	0.999458	1.17839	1.03627	1.2039	1.20476	0.985635	1.09679	1.08875	0.893232	1.19998	0.955202	0.798161	0.541535	0.88948	0.03643	0.9	0.9	0.1023	0.9	0.0439	0.076	Cluster1
A0A0G2JVB3	Trafficking regulator of GLUT4 1 OS=Rattus norvegicus OX=10116 GN=Trarg1 PE=1 SV=1	Trarg1	7	1	6	1	1	18.8	804947	709307	910155	NA	891789	NA	811239	NA	NA	NA	NA	NA	NA	NA	NA	NA	NA	NA	NA	NA	NA	NA	NA	NA	NA	NA	NA	NA	NA	NA	NA	NA	NA	NA	NA	NA	NA	NA	NA	NA
A0A0G2JVG3	Pyruvate kinase OS=Rattus norvegicus OX=10116 GN=Pkm PE=1 SV=1	Pkm	70	27	1271	2	2	53.2	3.58787e+06	1.52799e+06	4.11144e+06	4.17508e+06	1.57037e+06	3.78724e+06	1.67189e+06	3.11875e+06	4314289	3.12053e+06	3.42672e+06	2.10477e+06	3.38075e+06	3.27927e+06	4278864	1.38061e+06	1.11378	0.472501	1.29035	1.2949	0.590516	1.42616	0.628899	1.15476	1.33786	0.927962	1.03092	0.624576	1.19245	1.10404	1.49365	0.455606	0.989284	0.9	0.9	0.9	0.9	0.9	0.9	NA
A0A0G2JVG4	Peroxisomal trans-2-enoyl-CoA reductase OS=Rattus norvegicus OX=10116 GN=Pecr PE=1 SV=1	Pecr	36	7	87	7	7	32.7	4.48162e+07	4.58183e+07	45969206	4.37122e+07	1.73927e+07	1.98791e+07	1.83029e+07	1.77288e+07	1.42733e+07	1.53296e+07	1.55241e+07	1.46112e+07	1.59637e+07	1.48813e+07	1.48366e+07	1.58514e+07	1.81233	1.84569	1.87941	1.76609	0.85199	0.975174	0.896875	0.855125	0.576586	0.593844	0.608403	0.564816	0.733501	0.652664	0.674673	0.681439	7.57868e-13	0.001	0.001	0.001	0.001	0.001	0.0018	Cluster5
A0A0G2JVH4	MICOS complex subunit MIC60 OS=Rattus norvegicus OX=10116 GN=Immt PE=1 SV=1	Immt	47	28	817	28	28	86.2	1.68501e+08	1.76998e+08	1.69784e+08	1.76747e+08	1.61782e+08	1.68601e+08	1.63564e+08	1.73349e+08	1.47062e+08	1.44613e+08	1.41617e+08	1.52236e+08	1.54647e+08	1.61638e+08	1.64029e+08	1.76485e+08	0.981882	1.02741	1.00025	1.029	1.14197	1.19179	1.15493	1.20483	0.856045	0.807242	0.799751	0.847995	1.02391	1.02152	1.07482	1.09326	1.10042e-08	0.001	0.001	0.2364	0.001	0.0012	0.001	Cluster5
A0A0G2JVI4	Fucose kinase OS=Rattus norvegicus OX=10116 GN=Fcsk PE=1 SV=1	Fcsk	2	1	4	1	1	119.5	120438	184561	NA	152451	NA	103768	NA	NA	63271.7	NA	NA	NA	78545.5	NA	72755.3	NA	NA	NA	NA	NA	NA	NA	NA	NA	NA	NA	NA	NA	NA	NA	NA	NA	NA	NA	NA	NA	NA	NA	NA	NA
A0A0G2JVL5	Similar to expressed sequence AW549877 (Predicted) OS=Rattus norvegicus OX=10116 GN=RGD1305938 PE=1 SV=1	RGD1305938	12	1	2	1	1	28.9	161890	181573	159829	161803	128220	150326	92283.3	128694	176106	180758	147147	177532	151491	57771.2	120990	164115	NA	NA	NA	NA	NA	NA	NA	NA	NA	NA	NA	NA	NA	NA	NA	NA	NA	NA	NA	NA	NA	NA	NA	NA
A0A0G2JVL6	NADH dehydrogenase [ubiquinone] 1 alpha subcomplex subunit 8 OS=Rattus norvegicus OX=10116 GN=Ndufa8 PE=1 SV=1	Ndufa8	51	7	134	7	7	20	2.43681e+07	24228226	2.76225e+07	2.97528e+07	2.98459e+07	29414254	2.656e+07	3.05979e+07	2.38442e+07	2.64726e+07	2.47511e+07	3.10519e+07	27165964	2.91746e+07	2.04467e+07	3.44769e+07	0.840039	0.831988	0.962704	1.02474	1.24632	1.23004	1.10947	1.2581	0.821106	0.874206	0.826904	1.02326	1.06406	1.09076	0.792606	1.26346	0.0150999	0.0334	0.9	0.481	0.0178	0.354	0.3053	Cluster5
A0A0G2JVM0	Multifunctional fusion protein OS=Rattus norvegicus OX=10116 GN=Aldh4a1 PE=1 SV=1	Aldh4a1	27	13	202	13	13	61.8	8.18112e+07	7.56206e+07	7.88148e+07	7.44036e+07	6.13472e+07	6.12122e+07	6.37903e+07	6.35097e+07	5.81332e+07	5.73372e+07	5.16587e+07	5.49973e+07	6.17698e+07	5.94144e+07	5.45783e+07	5.31327e+07	1.22614	1.12898	1.19423	1.11411	1.11375	1.11288	1.15849	1.13531	0.870343	0.823197	0.750332	0.78793	1.05188	0.965752	0.919823	0.846537	5.34405e-06	0.8881	0.001	0.0017	0.001	0.0056	0.0154	Cluster5
A0A0G2JVM2	Uncharacterized protein OS=Rattus norvegicus OX=10116 GN=Mia3 PE=1 SV=1	Mia3	3	4	16	4	4	153.4	770818	849712	819956	883734	1.03288e+06	929713	759410	938198	811645	676303	550721	706816	842570	544340	1.45572e+06	1.37334e+06	0.837939	0.920134	0.901165	0.959821	1.36012	1.226	1.00034	1.21647	0.881385	0.704274	0.580197	0.73449	1.04071	0.641767	1.77949	1.58707	0.0482272	0.4508	0.5887	0.5043	0.0661	0.9	0.0784	Cluster5
A0A0G2JVP5	Poly(A)-binding protein-interacting protein 1 OS=Rattus norvegicus OX=10116 GN=Paip1 PE=1 SV=1	Paip1	9	3	11	3	3	45.7	1.09707e+06	749302	812553	616314	763063	350400	NA	346581	761095	1.08866e+06	1.09603e+06	1.8851e+06	429742	930919	1.01953e+06	1.36568e+06	1.1713	0.796908	0.877076	0.65742	0.98687	0.453815	NA	0.441352	0.811727	1.11344	1.13407	1.92392	0.521321	1.07793	1.22403	1.55003	0.157916	0.5717	0.6345	0.9	0.1323	0.2871	0.9	NA
A0A0G2JVQ1	Creatine kinase OS=Rattus norvegicus OX=10116 GN=Ckmt2 PE=1 SV=1	Ckmt2	27	12	600	3	3	47.2	78639553	87816946	81497106	62480337	85564431	77932324	87689829	79982327	68447840	59696196	72189266	6.11443e+07	27494981	69643668	51307504	47843822	1.08443	1.20631	1.13621	0.860823	1.4293	1.30365	1.46529	1.31554	0.94289	0.788586	0.964757	0.806004	0.430805	1.04158	0.795611	0.701367	0.00439912	0.3392	0.5471	0.0696	0.0393	0.0033	0.5085	Cluster5
A0A0G2JVS7	Probable cytosolic iron-sulfur protein assembly protein CIAO1 OS=Rattus norvegicus OX=10116 GN=Ciao1 PE=1 SV=1	Ciao1	6	1	2	1	1	32.7	NA	NA	NA	NA	NA	NA	NA	NA	NA	NA	NA	NA	NA	NA	NA	NA	NA	NA	NA	NA	NA	NA	NA	NA	NA	NA	NA	NA	NA	NA	NA	NA	NA	NA	NA	NA	NA	NA	NA	NA
A0A0G2JVV1	C-type lectin domain family 2, member G OS=Rattus norvegicus OX=10116 GN=Clec2g PE=1 SV=1	Clec2g	7	2	14	2	2	25	9414874	9165269	9743280	11837868	10397565	7089667	11850304	11898409	14395730	16072433	13358990	12297721	10825842	9728004	11470643	10934183	0.790842	0.766901	0.827435	0.993475	1.05797	0.72241	1.20619	1.1921	1.20795	1.29329	1.08751	0.987459	1.03324	0.886229	1.08348	0.97638	0.0900368	0.304	0.0645	0.4448	0.7435	0.9	0.5872	NA
A0A0G2JVW5	HECT-type E3 ubiquitin transferase OS=Rattus norvegicus OX=10116 GN=Huwe1 PE=1 SV=1	Huwe1	2	5	15	5	5	447.4	889200	1.19763e+06	980557	788010	645208	1.18159e+06	930073	1.19866e+06	1.16076e+06	1.44089e+06	1.05464e+06	1.145e+06	1.28693e+06	888074	1.20069e+06	999483	0.793558	1.06468	0.884719	0.702618	0.697503	1.27918	1.00579	1.27592	1.03481	1.23183	0.912151	0.976794	1.30497	0.859558	1.20495	0.948227	0.424326	0.551	0.5585	0.4476	0.9	0.9	0.9	NA
A0A0G2JVX7	Apolipoprotein A-IV OS=Rattus norvegicus OX=10116 GN=Apoa4 PE=1 SV=1	Apoa4	52	17	296	17	17	44.3	4.39083e+07	4.19573e+07	4.29841e+07	4.39744e+07	2.48743e+07	2.4823e+07	2.35514e+07	2.36722e+07	4.15769e+07	4.29801e+07	3.88943e+07	4.43887e+07	2.81557e+07	2.91911e+07	2.80896e+07	3.18422e+07	1.19968	1.14195	1.18736	1.20041	0.823261	0.822728	0.779736	0.771447	1.13478	1.12493	1.02989	1.15934	0.87408	0.865004	0.863025	0.924869	9.24528e-09	0.001	0.1397	0.001	0.001	0.0131	0.001	Cluster1
A0A0G2JW01	HP domain-containing protein OS=Rattus norvegicus OX=10116 PE=1 SV=1	--	40	12	164	10	12	48.6	1.35236e+07	1.30705e+07	1.41304e+07	1.14496e+07	8.41143e+06	8.34653e+06	1.04047e+07	8.16311e+06	1.3207e+07	1.18206e+07	1.61263e+07	1.4915e+07	1.06928e+07	9.25355e+06	1.06505e+07	1.0293e+07	1.11148	1.07009	1.17412	0.940167	0.837421	0.832139	1.03621	0.800222	1.0843	0.930654	1.28447	1.17179	0.998536	0.824826	0.98432	0.899304	0.027018	0.0906	0.9	0.2876	0.041	0.8722	0.1426	Cluster1
A0A0G2JW03	Phosphatidate phosphatase OS=Rattus norvegicus OX=10116 GN=Lpin1 PE=1 SV=1	Lpin1	3	2	18	2	2	101.9	408161	447393	417975	526087	381191	374400	372254	388547	367811	316070	397777	502299	368693	341114	334888	361867	0.981177	1.07133	1.01583	1.26352	1.11001	1.09178	1.08434	1.11406	0.883242	0.727846	0.926699	1.15424	1.00704	0.889328	0.90526	0.924745	0.0752122	0.9	0.2087	0.3078	0.1405	0.2134	0.9	NA
A0A0G2JW28	Gamma-adducin OS=Rattus norvegicus OX=10116 GN=Add3 PE=1 SV=1	Add3	25	11	176	1	11	74.9	1.93084e+07	1.96066e+07	1.93943e+07	2.12067e+07	1.32628e+07	1.41353e+07	1.53434e+07	1.50233e+07	1.6424e+07	1.66733e+07	1.82021e+07	1.77489e+07	1.9732e+07	1.94306e+07	1.61164e+07	1.90265e+07	NA	NA	NA	NA	NA	NA	NA	NA	NA	NA	NA	NA	NA	NA	NA	NA	NA	NA	NA	NA	NA	NA	NA	NA
A0A0G2JW29	alpha-1,2-Mannosidase OS=Rattus norvegicus OX=10116 GN=Man1a1 PE=1 SV=1	Man1a1	3	2	12	2	2	82.1	124156	212107	181576	147072	156552	116487	161101	87430.8	180707	263038	235675	256082	202700	217718	212465	322824	0.611575	1.04077	0.904261	0.723799	0.934129	0.696051	0.961589	0.513681	0.88919	1.2412	1.12507	1.20581	1.13449	1.16312	1.17686	1.69046	0.0170505	0.9	0.2343	0.0557	0.1239	0.0273	0.7952	Cluster3
A0A0G2JW34	CDGSH iron sulfur domain 3 OS=Rattus norvegicus OX=10116 GN=Cisd3 PE=1 SV=1	Cisd3	24	3	61	3	3	14.4	3.51621e+06	3.72553e+06	4.06253e+06	3.96224e+06	3.83676e+06	3.55022e+06	3.00114e+06	3.86121e+06	3.62834e+06	3.04328e+06	2.82606e+06	2.70586e+06	3.00933e+06	2.54628e+06	2.65848e+06	3.43421e+06	0.998857	1.05423	1.16675	1.12455	1.32026	1.22339	1.03306	1.30827	1.02961	0.828151	0.778023	0.734772	0.97132	0.784479	0.849216	1.03708	0.00287016	0.5354	0.0379	0.1872	0.0035	0.0184	0.7559	Cluster5
A0A0G2JW41	Ig-like domain-containing protein OS=Rattus norvegicus OX=10116 PE=1 SV=1	--	26	2	59	1	1	13	406853	370372	361495	384972	161758	150417	141284	159273	417229	473896	446128	405735	241770	257240	221801	214876	NA	NA	NA	NA	NA	NA	NA	NA	NA	NA	NA	NA	NA	NA	NA	NA	NA	NA	NA	NA	NA	NA	NA	NA
A0A0G2JW51	RNA helicase OS=Rattus norvegicus OX=10116 GN=Dhx30 PE=1 SV=1	Dhx30	1	1	5	1	1	131	153438	130585	111696	130410	95641	104730	94184.6	100525	120973	119034	132780	128286	81132.6	78430.8	97499.1	61503.7	NA	NA	NA	NA	NA	NA	NA	NA	NA	NA	NA	NA	NA	NA	NA	NA	NA	NA	NA	NA	NA	NA	NA	NA
A0A0G2JW52	Protein arginine N-methyltransferase 3 OS=Rattus norvegicus OX=10116 GN=Prmt3 PE=1 SV=1	Prmt3	3	1	2	1	1	61.7	482489	NA	NA	NA	NA	328403	262978	NA	473804	NA	599841	NA	NA	NA	NA	NA	NA	NA	NA	NA	NA	NA	NA	NA	NA	NA	NA	NA	NA	NA	NA	NA	NA	NA	NA	NA	NA	NA	NA	NA
A0A0G2JW88	Microtubule-associated protein OS=Rattus norvegicus OX=10116 GN=Map4 PE=1 SV=1	Map4	30	46	597	46	46	233.3	6.43733e+07	6.35136e+07	6.4342e+07	6.36324e+07	4.92011e+07	4.96265e+07	5.11019e+07	4.78373e+07	6.87435e+07	7.58279e+07	7.41624e+07	6.98305e+07	4.88672e+07	5.18001e+07	5.15281e+07	5.534e+07	1.02757	1.00993	1.03838	1.01483	0.951368	0.960956	0.98845	0.910795	1.09617	1.15951	1.14729	1.06554	0.886318	0.896778	0.924931	0.939083	3.25171e-06	0.0256	0.0064	0.001	0.001	0.2161	0.001	Cluster1
A0A0G2JW97	Scaffold attachment factor B1 OS=Rattus norvegicus OX=10116 GN=Safb PE=1 SV=1	Safb	13	5	34	5	5	94.6	6.51245e+06	8.21515e+06	5.65314e+06	6.62746e+06	5.07927e+06	5.625e+06	5.57473e+06	6.50119e+06	9.41506e+06	9.0764e+06	9.19443e+06	9.86283e+06	8.65876e+06	7.28602e+06	7.45831e+06	1.06349e+07	0.813431	1.02214	0.713871	0.82705	0.768502	0.852279	0.843745	0.968539	1.17473	1.086	1.11297	1.1776	1.22884	0.986992	1.04755	1.41211	0.0027733	0.9	0.0175	0.0122	0.0272	0.019	0.9	Cluster3
A0A0G2JWB6	Peroxidase OS=Rattus norvegicus OX=10116 GN=Pxdn PE=4 SV=1	Pxdn	6	6	75	6	6	165.3	1.84469e+06	1.59229e+06	1.82763e+06	1.56916e+06	1.79307e+06	1.39577e+06	1.33364e+06	1.74856e+06	2.81754e+06	2.90783e+06	2.45637e+06	2.52108e+06	2.23737e+06	2.61187e+06	1.97051e+06	2.67118e+06	0.839855	0.722141	0.841244	0.713767	0.988882	0.770865	0.735752	0.949531	1.28141	1.26821	1.08382	1.0972	1.1574	1.28967	1.00883	1.29283	0.000266324	0.6396	0.0011	0.0011	0.0083	0.008	0.9	Cluster3
A0A0G2JWD6	AP-3 complex subunit beta OS=Rattus norvegicus OX=10116 GN=Ap3b1 PE=1 SV=1	Ap3b1	5	4	30	4	4	121.4	1.50768e+06	1.44607e+06	1.51732e+06	1.40131e+06	689436	756673	702302	621846	1.53375e+06	1.83736e+06	1.72479e+06	1.10852e+06	790154	1.42895e+06	1.00793e+06	1.72937e+06	1.15418	1.10274	1.17434	1.07178	0.639331	0.702677	0.651478	0.5678	1.17289	1.34741	1.27963	0.811201	0.687292	1.1864	0.867663	1.40738	0.0052574	0.009	0.9	0.8256	0.0084	0.0383	0.8035	Cluster1
A0A0G2JWF2	Ig-like domain-containing protein OS=Rattus norvegicus OX=10116 PE=4 SV=1	--	25	2	39	1	1	10.3	1.36156e+06	1.24363e+06	919255	894087	1.08964e+06	1409448	1231847	1.45623e+06	813932	904728	890459	859188	1.66603e+06	2.05314e+06	1521994	2069944	NA	NA	NA	NA	NA	NA	NA	NA	NA	NA	NA	NA	NA	NA	NA	NA	NA	NA	NA	NA	NA	NA	NA	NA
A0A0G2JWG6	Golgin B1 OS=Rattus norvegicus OX=10116 GN=Golgb1 PE=1 SV=1	Golgb1	1	2	20	2	2	368.9	389543	103289	448638	151120	124481	116513	186431	105170	625338	600700	542711	733975	497831	635508	569794	562932	0.923615	0.243953	1.07544	0.357985	0.357523	0.335113	0.535628	0.297424	1.48112	1.36437	1.24706	1.66355	1.34116	1.63419	1.51919	1.41889	0.000492438	0.5362	0.0193	0.0159	0.0018	0.0015	0.9	Cluster4
A0A0G2JWK2	Methyl-CpG-binding protein 2 OS=Rattus norvegicus OX=10116 GN=Mecp2 PE=1 SV=1	Mecp2	23	9	117	9	9	53	1.1798e+07	1.01672e+07	7.86441e+06	1.00322e+07	8.26656e+06	8.22063e+06	8.31932e+06	9.1212e+06	10655253	8.71122e+06	8.46536e+06	9.68663e+06	9.44551e+06	9.09878e+06	9.54016e+06	9.40091e+06	1.20208	1.03191	0.810107	1.02123	1.02027	1.01604	1.02712	1.10847	1.08449	0.850241	0.835895	0.943442	1.09349	1.00543	1.09304	1.01824	0.330748	0.9	0.6527	0.9	0.4045	0.9	0.3455	NA
A0A0G2JWK7	Transgelin OS=Rattus norvegicus OX=10116 GN=Tagln PE=1 SV=1	Tagln	53	10	233	10	10	23.3	5.77542e+07	5.69191e+07	6.06377e+07	5.33664e+07	3.28003e+07	3.35519e+07	3.55125e+07	36687371	6.20317e+07	6.53966e+07	6.53814e+07	67713732	4.28212e+07	4.09085e+07	3.72407e+07	46052281	1.10165	1.08153	1.16938	1.01704	0.757891	0.776357	0.820832	0.834691	1.18199	1.19497	1.20865	1.23469	0.928079	0.846296	0.798799	0.933835	4.08296e-07	0.001	0.0896	0.001	0.001	0.1157	0.001	Cluster1
A0A0G2JWM2	NAD-dependent protein deacetylase OS=Rattus norvegicus OX=10116 GN=Sirt2 PE=1 SV=1	Sirt2	23	6	77	6	6	43.1	4.74281e+06	4.95629e+06	7.78034e+06	4.0788e+06	3.89491e+06	3.93471e+06	3.57311e+06	3.15971e+06	4.20388e+06	3.50653e+06	7.73409e+06	5.30224e+06	3.17187e+06	2.50108e+06	2.13992e+06	2.91229e+06	1.06376	1.10734	1.76425	0.914003	1.05821	1.07054	0.971101	0.845282	0.941882	0.7534	1.68112	1.1368	0.808326	0.60839	0.539713	0.694383	0.0248915	0.7162	0.9	0.0245	0.9	0.1421	0.0572	Cluster1
A0A0G2JWZ2	Amine oxidase OS=Rattus norvegicus OX=10116 PE=3 SV=1	--	15	16	339	16	16	151.6	1.41492e+09	1.50528e+09	1.46734e+09	1.4098e+09	2.14199e+09	2.02846e+09	2.15112e+09	2.15577e+09	2.59318e+09	2.7372e+09	2.84174e+09	2.69482e+09	2.00387e+09	2.15035e+09	2.13474e+09	2.15595e+09	0.638667	0.676826	0.669614	0.635778	1.17119	1.11068	1.17657	1.16062	1.16926	1.18355	1.24311	1.16276	1.02772	1.05268	1.08354	1.03452	3.49404e-12	0.001	0.001	0.001	0.4777	0.0022	0.001	Cluster3
A0A0G2JX25	GMP reductase OS=Rattus norvegicus OX=10116 GN=Gmpr2 PE=1 SV=1	Gmpr2	8	2	18	1	1	38	NA	NA	NA	NA	NA	NA	NA	NA	NA	NA	NA	NA	NA	NA	NA	NA	NA	NA	NA	NA	NA	NA	NA	NA	NA	NA	NA	NA	NA	NA	NA	NA	NA	NA	NA	NA	NA	NA	NA	NA
A0A0G2JX36	Ig-like domain-containing protein OS=Rattus norvegicus OX=10116 PE=1 SV=1	--	24	2	30	2	2	13.2	3.52941e+06	2.86527e+06	3.06205e+06	2.89074e+06	2.1498e+06	2.04454e+06	1.48059e+06	1728425	3.78491e+06	3.56465e+06	3.17411e+06	3.32185e+06	2.56274e+06	2.0481e+06	2.21921e+06	2.6471e+06	1.24222	1.00457	1.08959	1.01651	0.916562	0.87292	0.631453	0.725595	1.33073	1.20186	1.08268	1.11762	1.02486	0.781798	0.878319	0.99043	0.00239537	0.0128	0.7606	0.265	0.0025	0.3129	0.0577	Cluster1
A0A0G2JX46	E3 ubiquitin-protein ligase KCMF1 OS=Rattus norvegicus OX=10116 GN=Kcmf1 PE=1 SV=1	Kcmf1	6	2	15	2	2	41.7	356698	289142	1.05045e+06	NA	344122	NA	243449	NA	646426	586242	792641	413030	206588	292723	691426	342605	0.70237	0.567147	2.09118	NA	0.820812	NA	0.580876	NA	1.27152	1.10581	1.5126	0.777438	0.462204	0.625128	1.53098	0.71716	0.568477	0.8877	0.9	0.9	0.6333	0.9	0.6215	NA
A0A0G2JX56	DnaJ (Hsp40) homolog, subfamily C, member 5, isoform CRA_a OS=Rattus norvegicus OX=10116 GN=Dnajc5 PE=1 SV=1	Dnajc5	8	1	16	1	1	18.7	916375	1.34052e+06	1.12085e+06	1091470	848421	1.09679e+06	779887	988346	1.11462e+06	1413486	1.3329e+06	1.14287e+06	1.09048e+06	1.58949e+06	879880	943439	NA	NA	NA	NA	NA	NA	NA	NA	NA	NA	NA	NA	NA	NA	NA	NA	NA	NA	NA	NA	NA	NA	NA	NA
A0A0G2JX67	Prolyl endopeptidase OS=Rattus norvegicus OX=10116 GN=Prepl PE=1 SV=1	Prepl	6	4	20	4	4	85.8	723075	648724	734508	621107	476548	446871	402158	446919	615097	694494	751669	770231	442700	473230	476701	535841	1.18382	1.05799	1.21577	1.01596	0.945093	0.887495	0.797827	0.872726	1.00597	1.0892	1.19264	1.20543	0.823523	0.840272	0.877617	0.932599	0.000254368	0.0031	0.9	0.0024	0.0027	0.9	0.0021	Cluster1
A0A0G2JX74	Serine/threonine-protein kinase mTOR OS=Rattus norvegicus OX=10116 GN=Mtor PE=1 SV=1	Mtor	5	9	88	9	9	288.1	3.31806e+06	3.03204e+06	3.27701e+06	3.4206e+06	2.32053e+06	3.21327e+06	2.45543e+06	2.6986e+06	3.92391e+06	4.40859e+06	4.0226e+06	4.61449e+06	3.17825e+06	3.85202e+06	3.46824e+06	3.62897e+06	0.917385	0.835065	0.916005	0.944884	0.777178	1.0777	0.822632	0.889923	1.08374	1.16763	1.07785	1.21958	0.998436	1.15505	1.07829	1.06662	0.00314363	0.9	0.0132	0.0654	0.0076	0.0378	0.7781	Cluster3
A0A0G2JXC1	Protein ERGIC-53 OS=Rattus norvegicus OX=10116 GN=Lman1 PE=1 SV=1	Lman1	20	10	178	10	10	58.1	1.56446e+07	1.53404e+07	1.48972e+07	1.70019e+07	1.2315e+07	1.35053e+07	1.43246e+07	1.37658e+07	1.51277e+07	1.72852e+07	1.8658e+07	1.62717e+07	1.56857e+07	1.61282e+07	1.55124e+07	1.64848e+07	0.956553	0.934328	0.920881	1.03861	0.912106	1.00168	1.0613	1.0039	0.923968	1.01242	1.10559	0.951038	1.08972	1.06949	1.06655	1.07149	0.0951655	0.842	0.808	0.0759	0.9	0.2682	0.2935	NA
A0A0G2JXC2	Formin-like 3 OS=Rattus norvegicus OX=10116 GN=Fmnl3 PE=1 SV=1	Fmnl3	2	1	7	1	1	106.9	2584747	2772474	2540895	2.90041e+06	1.63068e+06	2.09859e+06	2.26086e+06	2261075	2.68069e+06	2.68747e+06	2.66975e+06	2.9686e+06	2.28724e+06	2131506	2.26027e+06	3.20012e+06	NA	NA	NA	NA	NA	NA	NA	NA	NA	NA	NA	NA	NA	NA	NA	NA	NA	NA	NA	NA	NA	NA	NA	NA
A0A0G2JXC3	40S ribosomal protein S21 OS=Rattus norvegicus OX=10116 GN=Rps21 PE=1 SV=1	Rps21	59	4	89	4	4	8.9	1.28867e+07	1.37969e+07	1.56604e+07	1.42577e+07	1.12659e+07	1.20466e+07	12003290	1.28648e+07	1.38395e+07	1.16891e+07	1.41071e+07	1.22469e+07	1.18003e+07	1.24566e+07	1.28441e+07	1.42215e+07	0.939317	1.00177	1.15405	1.03831	0.994727	1.06516	1.06018	1.11846	1.00769	0.816186	0.996526	0.853327	0.977295	0.984727	1.05276	1.10198	0.0871877	0.9	0.1906	0.9	0.0868	0.9	0.204	NA
A0A0G2JXD0	60S ribosomal protein L9 OS=Rattus norvegicus OX=10116 GN=LOC103692829 PE=3 SV=1	LOC103692829	37	5	56	5	5	21.4	9.4098e+06	9.18918e+06	9.90823e+06	1.01819e+07	1.0584e+07	8852611	1.05025e+07	1.08777e+07	1.25167e+07	1.42555e+07	1.2215e+07	1.25313e+07	1.14191e+07	1.31174e+07	1.13988e+07	1.32886e+07	0.791435	0.769892	0.842527	0.855598	1.07833	0.90321	1.07038	1.09124	1.05163	1.14857	0.995661	1.00751	1.09127	1.19655	1.07808	1.18815	8.19717e-05	0.0014	0.001	0.001	0.9	0.2262	0.3614	Cluster3
A0A0G2JXF0	Ig-like domain-containing protein OS=Rattus norvegicus OX=10116 PE=1 SV=1	--	46	3	78	2	3	11.8	1.44052e+07	1.55068e+07	1.45811e+07	1.74715e+07	8.12153e+06	7.92598e+06	7.79139e+06	8.46659e+06	1.63985e+07	1.5755e+07	1.54e+07	1.6481e+07	1.28911e+07	1.11081e+07	1.09455e+07	1.16597e+07	1.06577	1.14284	1.09066	1.29147	0.727863	0.711346	0.698507	0.747138	1.21196	1.11662	1.1042	1.16559	1.08368	0.891319	0.910624	0.917043	1.14475e-06	0.001	0.9	0.0088	0.001	0.001	0.0077	Cluster1
A0A0G2JXJ7	Extended synaptotagmin-1 OS=Rattus norvegicus OX=10116 GN=Esyt1 PE=1 SV=1	Esyt1	15	14	179	1	1	121.1	2.22937e+06	3.35462e+06	3.65318e+06	3.69209e+06	2.53092e+06	2.62734e+06	2.20462e+06	2.3125e+06	1.2276e+06	2.20691e+06	1116340	1.39985e+06	3.26567e+06	3.36301e+06	3.00666e+06	3479296	NA	NA	NA	NA	NA	NA	NA	NA	NA	NA	NA	NA	NA	NA	NA	NA	NA	NA	NA	NA	NA	NA	NA	NA
A0A0G2JXL3	28S ribosomal protein S18-2, mitochondrial (Fragment) OS=Rattus norvegicus OX=10116 GN=Mrps18b PE=1 SV=4	Mrps18b	7	1	2	1	1	17.2	336558	270733	486337	416012	NA	NA	NA	NA	NA	NA	NA	NA	236607	NA	NA	NA	NA	NA	NA	NA	NA	NA	NA	NA	NA	NA	NA	NA	NA	NA	NA	NA	NA	NA	NA	NA	NA	NA	NA	NA
A0A0G2JXN6	Galectin OS=Rattus norvegicus OX=10116 GN=Lgals3 PE=1 SV=1	Lgals3	22	6	133	6	6	27.6	2.90804e+07	3.02215e+07	3.50193e+07	3.20099e+07	2.4815e+07	2.66568e+07	2.62654e+07	2.4217e+07	3.99641e+07	3.33356e+07	3.23247e+07	3.82113e+07	3.30089e+07	3.05745e+07	2.78487e+07	2.99458e+07	0.893348	0.924815	1.08763	0.982455	0.923422	0.993368	0.977719	0.887336	1.22639	0.980999	0.962361	1.1221	1.15217	1.01865	0.962017	0.977943	0.236353	0.9	0.4277	0.7809	0.241	0.5552	0.9	NA
A0A0G2JXN8	Oxysterol-binding protein OS=Rattus norvegicus OX=10116 GN=Osbpl8 PE=1 SV=1	Osbpl8	2	1	7	1	1	101.1	241315	204304	177486	315022	198559	207122	220110	213140	245671	277504	203477	264648	244341	238508	250907	303266	NA	NA	NA	NA	NA	NA	NA	NA	NA	NA	NA	NA	NA	NA	NA	NA	NA	NA	NA	NA	NA	NA	NA	NA
A0A0G2JXR0	LIM domain-binding 3 OS=Rattus norvegicus OX=10116 GN=Ldb3 PE=1 SV=1	Ldb3	56	13	848	1	1	31.4	3.13839e+07	3.90925e+07	3.72244e+07	4.08506e+07	35973424	45428019	3.63445e+07	39394171	32222537	32722467	3.2023e+07	26582803	33375768	3.67515e+07	3.7306e+07	3.75713e+07	NA	NA	NA	NA	NA	NA	NA	NA	NA	NA	NA	NA	NA	NA	NA	NA	NA	NA	NA	NA	NA	NA	NA	NA
A0A0G2JXT6	Myotubularin-related protein 6 OS=Rattus norvegicus OX=10116 GN=Mtmr6 PE=1 SV=1	Mtmr6	2	1	1	1	1	75.5	NA	NA	279466	242438	246494	194746	NA	237023	364630	242291	417279	273170	266834	190703	253097	311207	NA	NA	NA	NA	NA	NA	NA	NA	NA	NA	NA	NA	NA	NA	NA	NA	NA	NA	NA	NA	NA	NA	NA	NA
A0A0G2JXT8	Filamin B OS=Rattus norvegicus OX=10116 GN=Flnb PE=1 SV=1	Flnb	28	53	800	44	44	277.7	2.00697e+08	2.16582e+08	2.2239e+08	2.25852e+08	1.79605e+08	4.79225e+07	1.70802e+08	4.74901e+07	2.06894e+08	2.30079e+08	2.38824e+08	2.10622e+08	2.25528e+08	5.58952e+07	2.2632e+08	5.25569e+07	1.10317	1.18589	1.23587	1.24032	1.19588	0.31954	1.13764	0.311353	1.13603	1.21149	1.27223	1.10669	1.40853	0.333214	1.39889	0.307107	0.243977	0.3821	0.9	0.5106	0.3926	0.9	0.5219	NA
A0A0G2JXW4	Heterogeneous nuclear ribonucleoprotein C, isoform CRA_a OS=Rattus norvegicus OX=10116 GN=Hnrnpc PE=1 SV=1	Hnrnpc	18	6	117	6	6	34.4	1.30006e+07	1.15608e+07	1.26449e+07	1.2463e+07	1.0068e+07	9.54581e+06	1.01485e+07	1.09806e+07	1.31116e+07	1.46561e+07	1.40807e+07	1.37737e+07	1.24885e+07	1.20623e+07	1.3649e+07	1.26456e+07	1.00108	0.886768	0.984403	0.958818	0.939109	0.891662	0.946934	1.0085	1.00855	1.0811	1.05078	1.01385	1.09265	1.00736	1.18185	1.03514	0.0124389	0.9	0.1902	0.0375	0.1167	0.0219	0.7472	Cluster3
A0A0G2JXX9	AP complex subunit sigma OS=Rattus norvegicus OX=10116 GN=Ap1s2 PE=3 SV=1	Ap1s2	10	2	46	1	1	18.5	606740	582454	592355	562755	508797	519919	359177	471592	573368	604012	735491	573282	530248	610483	570446	578761	NA	NA	NA	NA	NA	NA	NA	NA	NA	NA	NA	NA	NA	NA	NA	NA	NA	NA	NA	NA	NA	NA	NA	NA
A0A0G2JXY6	Sodium channel subunit beta-1 OS=Rattus norvegicus OX=10116 GN=Scn1b PE=3 SV=1	Scn1b	13	2	15	2	2	21.4	1.27281e+06	1.20907e+06	1.16682e+06	1.17835e+06	1.22919e+06	1.03071e+06	1.25736e+06	1.28014e+06	520407	905647	1.09451e+06	1299550	952238	991100	861402	1.10427e+06	1.11194	1.05217	1.03056	1.02849	1.30078	1.09229	1.33103	1.3339	0.45415	0.757908	0.926656	1.08525	0.945208	0.939034	0.846215	1.02553	0.0273912	0.5994	0.1644	0.8196	0.0196	0.2097	0.515	Cluster5
A0A0G2JXZ3	ATP-dependent helicase ATRX OS=Rattus norvegicus OX=10116 GN=Atrx PE=1 SV=1	Atrx	1	2	23	2	2	279.2	9.26043e+06	1.04012e+07	9.20309e+06	1.03365e+07	9.80877e+06	8.99467e+06	7.71059e+06	8.53962e+06	8.6639e+06	7.17045e+06	7.07468e+06	8.31695e+06	8.67004e+06	7.6795e+06	8.34559e+06	8.74108e+06	1.01061	1.13072	1.0154	1.12702	1.29668	1.19074	1.01965	1.11157	0.944503	0.749613	0.748239	0.867629	1.07507	0.90893	1.02415	1.01408	0.00131452	0.6589	0.007	0.738	0.001	0.1969	0.0395	Cluster5
A0A0G2JY08	Unconventional myosin-XVIIIa OS=Rattus norvegicus OX=10116 GN=Myo18a PE=1 SV=1	Myo18a	15	23	250	23	23	233.2	1.60353e+07	1.66012e+07	1.51697e+07	1.62e+07	11063214	1.25487e+07	1.17716e+07	1.4509e+07	1.88397e+07	1.44564e+07	1.7783e+07	1.98837e+07	1.26495e+07	8.70478e+06	1.29142e+07	1.16979e+07	1.05316	1.08612	1.00727	1.06302	0.880168	0.999769	0.93684	1.13659	1.23604	0.909534	1.13189	1.24834	0.943967	0.620044	0.95377	0.816735	0.0380812	0.8987	0.9	0.1011	0.5405	0.294	0.032	Cluster1
A0A0G2JY70	40S ribosomal protein S20 OS=Rattus norvegicus OX=10116 PE=1 SV=1	--	27	3	94	3	3	12.6	4.50148e+07	47639026	4.61817e+07	4.71946e+07	4.00457e+07	40009950	3.7818e+07	4.34013e+07	4.66596e+07	4.29791e+07	42022716	3.98337e+07	36891804	4.11523e+07	3.96956e+07	38268769	1.0113	1.06612	1.04893	1.05932	1.0898	1.09038	1.02952	1.16299	1.04714	0.924961	0.914941	0.855451	0.941716	1.00269	1.00282	0.913961	0.00621293	0.6835	0.0547	0.2166	0.0081	0.0353	0.8177	Cluster5
A0A0G2JY73	Eukaryotic translation initiation factor 4 gamma, 3 OS=Rattus norvegicus OX=10116 GN=Eif4g3 PE=1 SV=1	Eif4g3	5	6	73	2	2	179	257510	219493	290629	256182	NA	239540	174227	190800	509825	NA	603421	155879	254779	287826	192733	237399	0.882611	0.749403	1.00709	0.877267	NA	0.995951	0.723605	0.780015	1.74557	NA	2.00438	0.51072	0.992211	1.06992	0.742831	0.864992	0.577751	0.9	0.6385	0.9	0.576	0.9	0.7121	NA
A0A0G2JYC4	Complement factor H-related protein B OS=Rattus norvegicus OX=10116 GN=LOC100361907 PE=1 SV=1	LOC100361907	10	2	17	2	2	44.5	373970	328615	318707	310964	234469	243030	190329	143936	NA	NA	388162	NA	280297	295091	227124	242039	1.28789	1.12733	1.10966	1.06994	0.978128	1.01528	0.794253	0.591234	NA	NA	1.29551	NA	1.0968	1.10216	0.879555	0.886108	0.0662546	NA	NA	NA	NA	NA	NA	NA
A0A0G2JYC6	RCG62582, isoform CRA_c OS=Rattus norvegicus OX=10116 GN=Ubap2l PE=1 SV=1	Ubap2l	7	6	70	6	6	112.4	4.32314e+06	4.33187e+06	3.71699e+06	4.38145e+06	2.49712e+06	3.1251e+06	2.66232e+06	3.61206e+06	2.82254e+06	4.49485e+06	4.44993e+06	2.98794e+06	3605693	3.46019e+06	3.81838e+06	3.06922e+06	1.14263	1.14051	0.993233	1.157	0.799487	1.00197	0.852664	1.1387	0.74522	1.13805	1.13984	0.754913	1.08283	0.991866	1.13486	0.862366	0.407571	0.5001	0.426	0.8529	0.9	0.9	0.8402	NA
A0A0G2JYF9	Matrilin 3 OS=Rattus norvegicus OX=10116 GN=Matn3 PE=4 SV=1	Matn3	4	1	8	1	1	50	NA	NA	NA	NA	NA	105957	NA	100408	592854	680593	630765	671636	322852	380351	392082	512638	NA	NA	NA	NA	NA	NA	NA	NA	NA	NA	NA	NA	NA	NA	NA	NA	NA	NA	NA	NA	NA	NA	NA	NA
A0A0G2JYI7	Ubiquitin-associated protein 2 OS=Rattus norvegicus OX=10116 GN=Ubap2 PE=1 SV=1	Ubap2	3	2	14	2	2	118.5	1.23526e+06	1.212e+06	1.04766e+06	940970	741247	754329	830023	654732	891223	912727	1.03807e+06	1.09463e+06	895967	864772	822743	912838	1.26114	1.23261	1.08138	0.959815	0.916713	0.934215	1.02684	0.797287	0.908927	0.892657	1.0271	1.06829	1.03935	0.957529	0.94455	0.990728	0.0540862	0.0415	0.1796	0.2312	0.7977	0.709	0.9	NA
A0A0G2JYJ1	Growth factor receptor-bound protein 10 OS=Rattus norvegicus OX=10116 GN=Grb10 PE=3 SV=1	Grb10	1	1	3	1	1	72.2	170139	173517	698761	494456	179572	147223	106645	475552	137552	141858	840156	104761	151853	201168	103131	149379	NA	NA	NA	NA	NA	NA	NA	NA	NA	NA	NA	NA	NA	NA	NA	NA	NA	NA	NA	NA	NA	NA	NA	NA
A0A0G2JYK0	Serine protease inhibitor A3N OS=Rattus norvegicus OX=10116 GN=LOC299282 PE=1 SV=1	LOC299282	27	13	296	7	16	67.9	8.56525e+07	8.22204e+07	8.24337e+07	7.75579e+07	5.80672e+07	6.64615e+07	6.5482e+07	6.88638e+07	8.04746e+07	7.48236e+07	7.83532e+07	8.17162e+07	8.03425e+07	8.44535e+07	8.11431e+07	8.2704e+07	1.05506	1.00887	1.02658	0.954489	0.866432	0.993092	0.977393	1.01175	0.990226	0.882907	0.935355	0.962197	1.12447	1.12824	1.12395	1.08298	0.001645	0.4794	0.225	0.0613	0.9	0.0047	0.0018	Cluster3
A0A0G2JYL4	Procollagen-proline 4-dioxygenase OS=Rattus norvegicus OX=10116 GN=P4ha2 PE=1 SV=1	P4ha2	7	2	34	2	2	60.6	NA	352055	1.37684e+06	1.88863e+06	632366	1.44928e+06	1.43649e+06	1.14758e+06	1.45625e+06	1.91147e+06	1.34565e+06	1.60696e+06	1.56938e+06	1.83648e+06	1.64343e+06	1.91889e+06	NA	0.231058	0.917129	1.24321	0.504693	1.15832	1.14685	0.901822	0.958446	1.20642	0.859223	1.01209	1.17485	1.31227	1.21759	1.344	0.29451	0.7632	0.5629	0.2425	0.9	0.6578	0.8742	NA
A0A0G2JYN0	DDB1- and CUL4-associated factor 8 OS=Rattus norvegicus OX=10116 GN=Dcaf8 PE=1 SV=1	Dcaf8	8	2	24	2	2	64.3	347022	570632	366988	407830	349166	563823	508310	427640	508420	333661	849063	899640	766651	631690	575918	NA	0.60842	0.9966	0.650507	0.714387	0.741559	1.19915	1.07991	0.894277	0.890446	0.560393	1.44268	1.50777	1.52725	1.20115	1.13544	NA	0.15667	0.5652	0.4194	0.1218	0.9	0.6077	0.744	NA
A0A0G2JYT1	ELKS/Rab6-interacting/CAST family member 1 OS=Rattus norvegicus OX=10116 GN=Erc1 PE=1 SV=1	Erc1	7	6	36	6	6	128.2	3.15821e+06	3.32612e+06	3.69658e+06	3.10727e+06	2.94777e+06	2.87146e+06	2.90292e+06	2.66088e+06	4.57437e+06	4.31761e+06	3.57059e+06	4.60692e+06	3.02295e+06	3.83688e+06	3.32783e+06	3.58794e+06	0.862436	0.904777	1.02056	0.84776	0.975094	0.951199	0.960576	0.866678	1.24783	1.12946	0.944951	1.20258	0.937953	1.13635	1.02189	1.04157	0.0190818	0.9	0.0214	0.2156	0.0546	0.4476	0.5324	Cluster3
A0A0G2JYV0	Bromodomain-containing 4 OS=Rattus norvegicus OX=10116 GN=Brd4 PE=1 SV=1	Brd4	2	2	6	2	2	153	975958	1.04631e+06	971917	1.08854e+06	756909	762038	704004	752354	1.08188e+06	1.19728e+06	1.22423e+06	1.2728e+06	1.22733e+06	1.06803e+06	1.13616e+06	1.13015e+06	0.902407	0.96372	0.908559	1.0056	0.847777	0.854732	0.788782	0.829738	0.999286	1.06049	1.09703	1.125	1.28943	1.07103	1.18132	1.11087	1.50865e-05	0.0346	0.0418	0.0013	0.001	0.001	0.2375	Cluster3
A0A0G2JYW3	Clathrin light chain OS=Rattus norvegicus OX=10116 GN=Clta PE=1 SV=1	Clta	14	4	55	4	4	25.6	3.13015e+07	2.83407e+07	2.95098e+07	3.11053e+07	2.8066e+07	2.97994e+07	3.43486e+07	2.70814e+07	2.91228e+07	2.7299e+07	3.37616e+07	2.44645e+07	2.32578e+07	2.93712e+07	25777348	2.50623e+07	1.03686	0.935156	0.988265	1.02943	1.12616	1.19741	1.37872	1.06997	0.963665	0.866248	1.08383	0.774657	0.875363	1.05517	0.960175	0.882537	0.0161335	0.1291	0.6434	0.8451	0.0174	0.0337	0.9	Cluster5
A0A0G2JYY6	Coenzyme Q10A OS=Rattus norvegicus OX=10116 GN=Coq10a PE=3 SV=1	Coq10a	36	6	85	6	6	23.3	7.09208e+06	7.44652e+06	5.81156e+06	7.43308e+06	7.09865e+06	7.23425e+06	6.87162e+06	7.63936e+06	2.50675e+06	5.53281e+06	3.63575e+06	3.68374e+06	5.40228e+06	2.96527e+06	2.91301e+06	3.01981e+06	1.24605	1.30327	1.03231	1.30479	1.5108	1.54184	1.46296	1.60091	0.439959	0.931212	0.619072	0.618688	1.07846	0.565034	0.575522	0.564027	0.000252512	0.5172	0.0075	0.0139	0.001	0.0013	0.9	Cluster5
A0A0G2JZ38	Formin homology 2 domain-containing 1 OS=Rattus norvegicus OX=10116 GN=Fhod1 PE=1 SV=1	Fhod1	20	19	246	19	19	126.4	9.91812e+06	1.12945e+07	1.11885e+07	1.24733e+07	1.49103e+07	1.32699e+07	1.47266e+07	1.39276e+07	1.21654e+07	1.20163e+07	1.10821e+07	1.20459e+07	1.12126e+07	1.31899e+07	1.21794e+07	1.09912e+07	0.76484	0.867612	0.872298	0.961014	1.39282	1.24134	1.37611	1.28105	0.937148	0.887674	0.828218	0.887975	0.982458	1.10313	1.05615	0.901042	1.19538e-05	0.001	0.9	0.054	0.001	0.0012	0.1153	Cluster5
A0A0G2JZ53	Baculoviral IAP repeat-containing 6 OS=Rattus norvegicus OX=10116 GN=Birc6 PE=1 SV=1	Birc6	0	1	1	1	1	434	173561	198785	266643	145276	170834	163063	189531	122833	163528	284066	178807	310457	199346	179401	232174	215608	NA	NA	NA	NA	NA	NA	NA	NA	NA	NA	NA	NA	NA	NA	NA	NA	NA	NA	NA	NA	NA	NA	NA	NA
A0A0G2JZ69	Spectrin alpha chain, non-erythrocytic 1 OS=Rattus norvegicus OX=10116 GN=Sptan1 PE=1 SV=1	Sptan1	53	111	2157	1	108	286.5	1.59348e+09	1.48258e+09	1.74822e+09	1.55346e+09	1.71522e+09	1.67659e+09	1.71903e+09	1.60061e+09	1.49051e+09	1.55044e+09	1.47794e+09	1.61827e+09	1.33192e+09	1.45511e+09	1.48286e+09	1.69843e+09	NA	NA	NA	NA	NA	NA	NA	NA	NA	NA	NA	NA	NA	NA	NA	NA	NA	NA	NA	NA	NA	NA	NA	NA
A0A0G2JZ73	Alpha-1-antiproteinase OS=Rattus norvegicus OX=10116 GN=Serpina1 PE=1 SV=1	Serpina1	44	15	453	15	15	46.6	3.68219e+08	3.63847e+08	3.7699e+08	3.69608e+08	2.10649e+08	2.17517e+08	2.01381e+08	2.25788e+08	3.15947e+08	3.59199e+08	3.74386e+08	3.92379e+08	2.60503e+08	2.79412e+08	2.56708e+08	2.74676e+08	1.15165	1.13358	1.19206	1.15495	0.798071	0.82526	0.763208	0.84229	0.987114	1.07619	1.13479	1.17311	0.925748	0.947778	0.902841	0.913257	4.10593e-07	0.001	0.2993	0.001	0.001	0.0066	0.0012	Cluster1
A0A0G2JZ75	Plasmalemma vesicle-associated protein OS=Rattus norvegicus OX=10116 GN=Plvap PE=4 SV=1	Plvap	13	5	39	4	4	50.1	1.65592e+06	1.56025e+06	1.19549e+06	1392809	1.41358e+06	1.26205e+06	1.1197e+06	1.06965e+06	1.77116e+06	1.40006e+06	1.75177e+06	1.6493e+06	1.49069e+06	1.45369e+06	1.67357e+06	1.56576e+06	1.07166	1.00585	0.782201	0.90057	1.10817	0.990783	0.878072	0.825671	1.14502	0.867972	1.0987	1.02032	1.09615	1.02032	1.21792	1.07721	0.222075	0.9	0.66	0.256	0.7348	0.3119	0.8312	NA
A0A0G2JZ83	ArfGAP with GTPase domain, ankyrin repeat and PH domain 3 OS=Rattus norvegicus OX=10116 GN=Agap3 PE=3 SV=1	Agap3	2	1	8	1	1	87.1	3.49159e+06	4.44917e+06	3.56364e+06	3.21954e+06	3.52636e+06	3.48536e+06	3840522	4.47231e+06	3.88311e+06	4.38281e+06	3.891e+06	3.95142e+06	2.55433e+06	2.40979e+06	2.57814e+06	3.01442e+06	NA	NA	NA	NA	NA	NA	NA	NA	NA	NA	NA	NA	NA	NA	NA	NA	NA	NA	NA	NA	NA	NA	NA	NA
A0A0G2JZ92	SLIT-ROBO Rho GTPase-activating protein 2 OS=Rattus norvegicus OX=10116 GN=Srgap2 PE=1 SV=1	Srgap2	5	2	8	2	2	110.7	NA	NA	NA	NA	NA	NA	NA	NA	154324	166954	NA	195948	NA	NA	NA	NA	NA	NA	NA	NA	NA	NA	NA	NA	0.847226	0.878951	NA	1.02941	NA	NA	NA	NA	NA	NA	NA	NA	NA	NA	NA	NA
A0A0G2JZF0	SEC24 homolog C, COPII coat complex component OS=Rattus norvegicus OX=10116 GN=Sec24c PE=1 SV=1	Sec24c	10	8	110	7	7	114.6	3.65709e+06	3.63633e+06	3.86228e+06	4.0436e+06	4.02226e+06	3.85844e+06	3.03602e+06	3.11503e+06	4.68522e+06	4.72304e+06	4.96402e+06	5.47977e+06	3.36087e+06	4.27699e+06	4.15573e+06	4.11814e+06	0.853028	0.844907	0.910804	0.942331	1.13649	1.09175	0.85811	0.866637	1.09168	1.05533	1.12213	1.22182	0.890724	1.08196	1.09001	1.02114	0.0345113	0.4898	0.0227	0.238	0.2549	0.9	0.5149	Cluster3
A0A0G2JZH0	Calcium-binding protein 39 OS=Rattus norvegicus OX=10116 GN=Cab39 PE=1 SV=1	Cab39	28	9	146	7	9	39.8	9.38376e+07	1.0171e+08	9.87793e+07	9.66905e+07	8.81237e+07	9.76037e+07	9.5706e+07	9.61389e+07	8.78828e+07	1.24993e+08	1.36543e+08	1.30935e+08	1.063e+08	1.13816e+08	1.16597e+08	1.24593e+08	0.831809	0.898106	0.88525	0.856325	0.946251	1.04953	1.02801	1.01647	0.778197	1.06138	1.17301	1.10949	1.07065	1.0942	1.16223	1.17408	0.0215986	0.1876	0.1542	0.0136	0.9	0.4437	0.5107	Cluster3
A0A0G2JZH3	Thrombospondin 3 OS=Rattus norvegicus OX=10116 GN=Thbs3 PE=3 SV=1	Thbs3	17	13	220	11	11	104.1	1.07206e+07	9.99827e+06	1.10006e+07	9.91642e+06	7.2286e+06	7.57016e+06	8.71541e+06	6.64989e+06	7.57521e+06	6.60027e+06	8.22634e+06	4.57731e+06	8.34637e+06	1.13026e+07	1.19312e+07	1.23637e+07	1.13876	1.05793	1.18136	1.05239	0.930108	0.975439	1.12179	0.842508	0.803796	0.671605	0.846841	0.464775	1.00734	1.30208	1.42513	1.39611	0.00142053	0.6521	0.0077	0.6548	0.0574	0.1514	0.0011	Cluster5
A0A0G2JZH8	Dihydrolipoamide acetyltransferase component of pyruvate dehydrogenase complex OS=Rattus norvegicus OX=10116 GN=Pdhx PE=1 SV=1	Pdhx	28	11	193	11	11	54.1	3.38711e+07	3.6281e+07	3.31445e+07	3.7794e+07	2.9818e+07	3.17156e+07	3.04885e+07	3.33341e+07	2.7638e+07	2.45564e+07	24464251	2.32307e+07	2.42276e+07	2.63623e+07	2.45954e+07	2.46858e+07	1.10143	1.17524	1.08966	1.22788	1.17455	1.25107	1.20136	1.2929	0.897786	0.764948	0.770979	0.722118	0.895163	0.929731	0.899372	0.853359	6.46107e-07	0.4162	0.001	0.001	0.001	0.001	0.0496	Cluster5
A0A0G2JZI2	Glutamyl-tRNA synthetase OS=Rattus norvegicus OX=10116 GN=Eprs PE=1 SV=1	Eprs	33	40	538	40	40	169.8	3.95908e+07	3.86548e+07	4.1353e+07	4.10475e+07	3.42127e+07	3.15575e+07	3.4327e+07	3.72179e+07	4.14136e+07	4.06651e+07	4.1044e+07	6.36259e+07	3.40536e+07	5.33744e+07	3.52684e+07	3.51072e+07	0.934154	0.908544	0.986471	0.96765	0.977865	0.903252	0.981456	1.04742	0.976127	0.91915	0.93855	1.43508	0.912959	1.36585	0.935765	0.880599	0.809686	0.9	0.7692	0.9	0.9	0.9	0.9	NA
A0A0G2JZL9	Endothelial cell-selective adhesion molecule OS=Rattus norvegicus OX=10116 GN=Esam PE=1 SV=1	Esam	3	1	8	1	1	39.9	619627	618540	418530	522411	604751	580655	527955	577298	765753	956424	729503	697904	660494	777524	633453	1.11023e+06	NA	NA	NA	NA	NA	NA	NA	NA	NA	NA	NA	NA	NA	NA	NA	NA	NA	NA	NA	NA	NA	NA	NA	NA
A0A0G2JZM2	Protein transport protein SEC23 OS=Rattus norvegicus OX=10116 GN=Sec23a PE=1 SV=1	Sec23a	26	15	239	15	15	84.7	1.95311e+07	1.78057e+07	1.6887e+07	1.90533e+07	1.60007e+07	1.5934e+07	16638594	1.47199e+07	1.91343e+07	1.95977e+07	1.96179e+07	2.21309e+07	1.68485e+07	2.07531e+07	1.97278e+07	1.87094e+07	1.01026	0.917452	0.883101	0.984656	1.00256	0.9998	1.04288	0.908149	0.988682	0.971069	0.983427	1.09427	0.990217	1.16422	1.14747	1.02878	0.0811708	0.7911	0.5447	0.0602	0.9	0.2531	0.4657	NA
A0A0G2JZM8	CLIP-associating protein 2 OS=Rattus norvegicus OX=10116 GN=Clasp2 PE=1 SV=1	Clasp2	9	9	52	7	8	164.6	1.55756e+06	1.43444e+06	1.82737e+06	1.43105e+06	788831	544235	719802	1.27949e+06	1.07004e+06	1.06965e+06	1.31432e+06	1.08192e+06	910298	1.27421e+06	704413	876917	1.3203	1.21124	1.56606	1.21197	0.809989	0.559626	0.739354	1.29363	0.906083	0.868577	1.07972	0.876684	0.876752	1.17143	0.671449	0.790213	0.0401193	0.0421	0.1746	0.0783	0.8128	0.9	0.9	Cluster1
A0A0G2JZN1	Ig-like domain-containing protein OS=Rattus norvegicus OX=10116 PE=1 SV=1	--	15	1	8	1	1	10.3	NA	103282	88700.2	92402	65404.4	75619.3	75401.6	65622.3	317866	378625	325087	377210	172467	209230	173369	315950	NA	NA	NA	NA	NA	NA	NA	NA	NA	NA	NA	NA	NA	NA	NA	NA	NA	NA	NA	NA	NA	NA	NA	NA
A0A0G2JZQ1	RNA helicase OS=Rattus norvegicus OX=10116 GN=Ddx19b PE=1 SV=1	Ddx19b	20	10	93	10	10	55.3	9.80005e+06	9.57723e+06	9.4186e+06	8.93946e+06	5.24102e+06	6.56917e+06	9.40687e+06	6.96137e+06	6.62151e+06	6.84006e+06	7.38959e+06	8.5339e+06	5.88319e+06	5.58665e+06	6.8587e+06	8.12738e+06	1.22025	1.1879	1.18566	1.11209	0.790502	0.992233	1.41931	1.03386	0.8236	0.815868	0.891711	1.01575	0.832335	0.75443	0.960327	1.07579	0.0688865	0.6451	0.0882	0.1127	0.4856	0.5639	0.9	NA
A0A0G2JZS1	Importin subunit alpha OS=Rattus norvegicus OX=10116 GN=Kpna6 PE=1 SV=1	Kpna6	9	4	31	1	1	59.9	NA	981342	852880	894691	677024	725212	722801	868352	1.02886e+06	929868	968548	718341	908799	997685	837995	987917	NA	NA	NA	NA	NA	NA	NA	NA	NA	NA	NA	NA	NA	NA	NA	NA	NA	NA	NA	NA	NA	NA	NA	NA
A0A0G2JZS9	Ig-like domain-containing protein OS=Rattus norvegicus OX=10116 PE=1 SV=1	--	59	4	33	4	4	10.8	6192714	6.40195e+06	5.5028e+06	5.51733e+06	782188	951100	785442	2.15147e+06	1.44665e+07	4.22287e+06	5.2778e+06	4.67659e+06	1.12248e+07	6.73296e+06	7.02675e+06	6.89864e+06	1.0571	1.08859	0.949669	0.940964	0.161739	0.196945	0.162465	0.438045	2.46682	0.69053	0.873115	0.763104	2.1771	1.24649	1.3488	1.25186	0.000103489	0.001	0.9	0.568	0.001	0.001	0.6142	Cluster3
A0A0G2JZV7	Ig-like domain-containing protein OS=Rattus norvegicus OX=10116 PE=1 SV=1	--	58	5	46	4	5	12.1	4.87587e+06	4.44146e+06	4.218e+06	4.70133e+06	2.58847e+06	2.57044e+06	2.37585e+06	2.99616e+06	5841465	5.5272e+06	5.0584e+06	5.95432e+06	3.71425e+06	3.49863e+06	3.27512e+06	4.01215e+06	1.12598	1.0217	0.984776	1.08469	0.724083	0.720057	0.664824	0.825258	1.34753	1.22271	1.13207	1.3144	0.97457	0.876239	0.850476	0.984946	3.09328e-06	0.001	0.0334	0.109	0.001	0.0054	0.001	Cluster1
A0A0G2JZV8	Synaptic functional regulator FMR1 OS=Rattus norvegicus OX=10116 GN=Fmr1 PE=1 SV=1	Fmr1	3	2	24	1	1	68.9	157012	174506	NA	179906	189718	154435	168892	181732	NA	NA	NA	NA	246475	301149	313456	NA	NA	NA	NA	NA	NA	NA	NA	NA	NA	NA	NA	NA	NA	NA	NA	NA	NA	NA	NA	NA	NA	NA	NA	NA
A0A0G2JZY0	LSM family member 14B OS=Rattus norvegicus OX=10116 GN=Lsm14b PE=1 SV=1	Lsm14b	3	1	2	1	1	46.2	NA	NA	NA	NA	NA	NA	NA	NA	NA	NA	NA	NA	NA	NA	NA	NA	NA	NA	NA	NA	NA	NA	NA	NA	NA	NA	NA	NA	NA	NA	NA	NA	NA	NA	NA	NA	NA	NA	NA	NA
A0A0G2JZZ4	Selenoprotein M OS=Rattus norvegicus OX=10116 GN=Selenom PE=1 SV=1	Selenom	19	2	15	2	2	16.2	364469	415964	NA	NA	434029	NA	329870	302429	NA	551356	499952	350493	265783	311493	382190	573948	0.866604	0.985224	NA	NA	1.2501	NA	0.950417	0.857691	NA	1.25583	1.15205	0.796632	0.718046	0.803258	1.02187	1.45074	0.941153	0.9	0.9	0.9	0.9	0.9	0.9	NA
A0A0G2K013	Alpha-actinin-4 OS=Rattus norvegicus OX=10116 GN=Actn4 PE=1 SV=1	Actn4	55	44	1413	23	23	102.9	4.00984e+07	3.78354e+07	4.54897e+07	4.73024e+07	3.35022e+07	3.02404e+07	3.6573e+07	3.75018e+07	4.78359e+07	5.48842e+07	4.53019e+07	5.36905e+07	4.36918e+07	5.2814e+07	4.74418e+07	4.93017e+07	0.864105	0.812186	0.991072	1.01843	0.874539	0.790512	0.955015	0.963914	1.02975	1.13299	0.946104	1.106	1.0698	1.23434	1.14963	1.12943	0.00516334	0.9	0.1761	0.017	0.0872	0.008	0.5332	Cluster3
A0A0G2K016	Sad1 and UNC84 domain-containing 1 OS=Rattus norvegicus OX=10116 GN=Sun1 PE=1 SV=1	Sun1	16	10	97	10	10	102.3	3.25592e+06	3.64881e+06	3.75933e+06	3.28081e+06	3.4983e+06	3.36733e+06	3.72355e+06	4.09398e+06	3.7157e+06	5.11426e+06	4.98374e+06	5.22239e+06	3.8512e+06	4.0053e+06	3.19395e+06	4.02112e+06	0.786801	0.878338	0.91845	0.792101	1.02404	0.987097	1.09033	1.18001	0.896957	1.1839	1.16716	1.20637	1.05743	1.04972	0.867914	1.03299	0.0110078	0.0263	0.0111	0.1303	0.9	0.7667	0.5055	Cluster3
A0A0G2K022	Reticulocalbin-3 OS=Rattus norvegicus OX=10116 GN=Rcn3 PE=1 SV=1	Rcn3	38	7	179	7	7	38.9	2.2049e+07	2.02316e+07	2.02758e+07	1.80394e+07	2.06581e+07	1.83842e+07	1.72225e+07	1.80479e+07	2.23201e+07	2.23656e+07	1.81458e+07	2.61581e+07	2.1573e+07	2.51845e+07	2.49515e+07	2.21132e+07	0.989778	0.904687	0.920195	0.809058	1.12333	1.0011	0.936818	0.966327	1.00089	0.961766	0.789419	1.12247	1.10033	1.22611	1.25951	1.05526	0.0296842	0.4883	0.814	0.0229	0.9	0.2574	0.0991	Cluster3
A0A0G2K038	Oligoribonuclease, mitochondrial OS=Rattus norvegicus OX=10116 GN=Rexo2 PE=1 SV=1	Rexo2	3	1	13	1	1	28.7	682758	761064	657520	734845	463649	451990	474968	517495	695152	671080	643656	612924	NA	549567	332099	487456	NA	NA	NA	NA	NA	NA	NA	NA	NA	NA	NA	NA	NA	NA	NA	NA	NA	NA	NA	NA	NA	NA	NA	NA
A0A0G2K047	Acyl-CoA synthetase short-chain family member 3, mitochondrial OS=Rattus norvegicus OX=10116 GN=Acss3 PE=1 SV=1	Acss3	8	3	8	3	3	74.6	612474	582850	510408	561738	349452	630981	414692	504109	597376	499711	512894	531964	561013	540431	503504	229331	1.14028	1.08094	0.960719	1.04488	0.788098	1.42503	0.93554	1.11943	1.111	0.891219	0.925416	0.946732	1.18676	1.09122	1.05411	0.453885	0.780962	0.9	0.9	0.7759	0.9	0.812	0.9	NA
A0A0G2K051	Early endosome antigen 1 OS=Rattus norvegicus OX=10116 GN=Eea1 PE=1 SV=1	Eea1	20	24	203	24	24	165.3	1.08257e+07	1.17162e+07	1.02403e+07	1.17878e+07	8.08225e+06	9.93062e+06	8.97705e+06	8.78562e+06	9.53568e+06	1.15987e+07	1.30985e+07	9.94876e+06	1.04033e+07	1.15795e+07	1.15694e+07	1.19008e+07	0.965525	1.04091	0.923367	1.05038	0.873187	1.0744	0.97018	0.934605	0.849569	0.99096	1.13218	0.848196	1.05425	1.12007	1.16031	1.12834	0.0922275	0.9	0.8751	0.3128	0.9	0.1402	0.1012	NA
A0A0G2K059	Calcium uniporter protein OS=Rattus norvegicus OX=10116 GN=Mcu PE=1 SV=1	Mcu	29	7	89	7	7	36	4.16541e+06	6.73797e+06	7.91925e+06	8.91791e+06	7.43479e+06	8.07123e+06	7.17287e+06	7.35286e+06	8.08895e+06	8.06623e+06	6.52688e+06	7.47356e+06	1.22285e+07	1.37694e+07	1.22976e+07	1.23087e+07	0.455841	0.73452	0.87618	0.97505	0.985578	1.07147	0.951173	0.959753	0.884274	0.845603	0.692221	0.781813	1.52053	1.63424	1.51333	1.43194	0.000417223	0.1343	0.9	0.001	0.3659	0.0249	0.0014	Cluster3
A0A0G2K075	Signal sequence receptor subunit alpha OS=Rattus norvegicus OX=10116 GN=Ssr1 PE=1 SV=1	Ssr1	12	3	62	3	3	32.8	7.69225e+06	7.48983e+06	6.87345e+06	7.41898e+06	6.31529e+06	6.57596e+06	6.57553e+06	6.22768e+06	6.32289e+06	7.07137e+06	7826486	8.34606e+06	7.89114e+06	6.58899e+06	8.01776e+06	7.89671e+06	1.01291	0.982441	0.915048	0.976042	1.00734	1.05041	1.0492	0.978116	0.831708	0.89199	0.998772	1.05055	1.18065	0.940984	1.18721	1.1054	0.0810334	0.7996	0.9	0.1868	0.4898	0.5791	0.0727	NA
A0A0G2K080	Lysophospholipase D GDPD1 OS=Rattus norvegicus OX=10116 GN=Gdpd1 PE=1 SV=1	Gdpd1	16	4	24	4	4	29.3	739682	882032	1.08151e+06	1.11058e+06	1.08525e+06	826053	802745	879326	1.37087e+06	1.01205e+06	1.09468e+06	1.43506e+06	500053	490385	421414	489972	0.788499	0.93661	1.16558	1.1828	1.40137	1.06819	1.03692	1.11803	1.4598	1.03347	1.1309	1.46233	0.605671	0.566944	0.505152	0.555245	2.91413e-05	0.6099	0.2161	0.001	0.8199	0.001	0.001	Cluster1
A0A0G2K0D3	Leiomodin-1 OS=Rattus norvegicus OX=10116 GN=Lmod1 PE=1 SV=1	Lmod1	3	2	10	2	2	66.2	2.81358e+06	2.90126e+06	2.10109e+06	2.83678e+06	1.58125e+06	1.49758e+06	1.74388e+06	1.72729e+06	1.64097e+06	1.53163e+06	1.64029e+06	1.70981e+06	2.05461e+06	1.79548e+06	1.99045e+06	2.15382e+06	1.34473	1.38128	1.01525	1.3546	0.915467	0.86826	1.00996	0.984664	0.783457	0.701246	0.759767	0.781165	1.11576	0.930685	1.06976	1.09432	4.91702e-05	0.0042	0.001	0.0693	0.0274	0.4104	0.0017	Cluster5
A0A0G2K0I3	Nicotinamide phosphoribosyltransferase OS=Rattus norvegicus OX=10116 GN=Nampt PE=1 SV=1	Nampt	38	15	302	15	15	54.1	3.38999e+07	3.15951e+07	4.0099e+07	3.30042e+07	2.96584e+07	3.21036e+07	3.05468e+07	3.50202e+07	4.03233e+07	4.15089e+07	3.41549e+07	3.55757e+07	3.00504e+07	2.53536e+07	3.05214e+07	2.48002e+07	0.972955	0.903304	1.16354	0.946394	1.03112	1.11772	1.06236	1.19884	1.15609	1.14124	0.950017	0.97604	0.979964	0.789191	0.985048	0.756672	0.0489575	0.5409	0.8587	0.3677	0.9	0.0427	0.1174	Cluster1
A0A0G2K0I4	Keratin 84 OS=Rattus norvegicus OX=10116 GN=Krt84 PE=3 SV=1	Krt84	2	2	40	1	1	65.3	6.56698e+06	6.4694e+06	7150264	5.97148e+06	6.42469e+06	5.53282e+06	6.50434e+06	6610630	5.60171e+06	6.64015e+06	5.51399e+06	5936997	6.55131e+06	6.25282e+06	6149297	6.25416e+06	NA	NA	NA	NA	NA	NA	NA	NA	NA	NA	NA	NA	NA	NA	NA	NA	NA	NA	NA	NA	NA	NA	NA	NA
A0A0G2K0K9	SPARC-related modular calcium-binding 2 OS=Rattus norvegicus OX=10116 GN=Smoc2 PE=4 SV=1	Smoc2	6	1	2	1	1	51.1	NA	NA	NA	NA	NA	NA	NA	NA	NA	NA	NA	NA	NA	NA	NA	NA	NA	NA	NA	NA	NA	NA	NA	NA	NA	NA	NA	NA	NA	NA	NA	NA	NA	NA	NA	NA	NA	NA	NA	NA
A0A0G2K0N9	Troponin I, fast skeletal muscle OS=Rattus norvegicus OX=10116 GN=Tnni2 PE=1 SV=1	Tnni2	53	14	1577	3	19	21.3	1.33582e+09	1.34888e+09	1.17883e+09	1.30915e+09	1.44412e+09	1.28662e+09	1.27029e+09	1.30056e+09	1.06591e+09	1.00698e+09	1.01819e+09	1.0012e+09	1.04541e+09	1.08544e+09	9.31267e+08	1.03433e+09	1.08511	1.09148	0.968121	1.06248	1.42101	1.26782	1.25037	1.26009	0.864935	0.783583	0.801561	0.77744	0.964886	0.956263	0.850661	0.893185	3.6229e-07	0.001	0.001	0.021	0.001	0.001	0.0347	Cluster5
A0A0G2K0Q7	Myosin light chain kinase, smooth muscle OS=Rattus norvegicus OX=10116 GN=Mylk PE=1 SV=1	Mylk	10	14	114	13	13	213.9	2.43416e+07	2.28121e+07	2.13276e+07	1.63019e+07	1.40202e+07	1.42247e+07	1.62543e+07	1.31694e+07	1.87324e+07	1.3457e+07	1.2709e+07	1.34584e+07	1.08027e+07	1.15466e+07	13070879	1.63919e+07	1.46079	1.36371	1.29399	0.977424	1.0192	1.03553	1.182	0.942649	1.12297	0.773618	0.739147	0.772061	0.736602	0.751515	0.882064	1.04574	0.0113129	0.383	0.0181	0.0202	0.2837	0.3102	0.9	Cluster5
A0A0G2K0T6	Gamma-synuclein OS=Rattus norvegicus OX=10116 GN=Sncg PE=1 SV=1	Sncg	59	5	60	5	5	13	4.80835e+06	4.24855e+06	3.98588e+06	4.56821e+06	2.81906e+06	3.48397e+06	2.43886e+06	2.33552e+06	5.09533e+06	4.5631e+06	5.95138e+06	2.71718e+06	3.9242e+06	4.80356e+06	3.75109e+06	5.48485e+06	1.12183	0.987396	0.940177	1.06485	0.796717	0.98603	0.689495	0.649925	1.18753	1.01984	1.34565	0.605996	1.04028	1.21547	0.98412	1.36036	0.119074	0.2847	0.9	0.8974	0.3686	0.0969	0.7959	NA
A0A0G2K0V3	3'(2'),5'-bisphosphate nucleotidase 1 OS=Rattus norvegicus OX=10116 GN=Bpnt1 PE=1 SV=1	Bpnt1	28	8	77	8	8	35	7.78077e+06	7.56588e+06	7.81117e+06	8.47898e+06	5.74701e+06	6650695	6.59373e+06	6.49401e+06	9.53992e+06	9.63774e+06	9.27138e+06	8.71744e+06	7.07102e+06	8.52106e+06	6.92952e+06	8.47125e+06	0.941547	0.912004	0.955627	1.02511	0.842419	0.976267	0.966854	0.937302	1.1532	1.11721	1.08729	1.00839	0.972222	1.1183	0.942931	1.08974	0.0205397	0.9	0.0685	0.4549	0.0221	0.1853	0.5957	Cluster3
A0A0G2K0W9	Proteasome subunit alpha type OS=Rattus norvegicus OX=10116 GN=Psma7 PE=1 SV=1	Psma7	33	8	133	8	8	27.8	1.90138e+07	1.98574e+07	1.50355e+07	1.39587e+07	1.68834e+07	1.21445e+07	1.72709e+07	1.27767e+07	1.73408e+07	1.96599e+07	1.79991e+07	1.89612e+07	1.06875e+07	1.40743e+07	1.31503e+07	1.36269e+07	1.14187	1.18792	0.912886	0.837528	1.22821	0.884725	1.25682	0.915194	1.04029	1.13101	1.04756	1.08851	0.729271	0.916683	0.888056	0.869966	0.108373	0.9	0.9	0.3245	0.9	0.1604	0.1199	NA
A0A0G2K0X8	Alkaline phosphatase OS=Rattus norvegicus OX=10116 GN=Alpl PE=1 SV=1	Alpl	7	4	18	3	3	57.5	161725	311835	428653	359649	202605	263402	125922	269877	393541	365019	420199	457827	861056	693795	612021	1.0054e+06	0.353664	0.679294	0.947706	0.785782	0.536701	0.698741	0.333679	0.703927	0.859693	0.764663	0.890538	0.957051	2.13949	1.64548	1.50501	2.33728	0.000402251	0.8219	0.5494	0.0015	0.1828	0.001	0.0151	Cluster2
A0A0G2K104	BK channel OS=Rattus norvegicus OX=10116 GN=Kcnma1 PE=1 SV=1	Kcnma1	2	1	1	1	1	117.6	151080	193581	179976	157960	209476	213796	224544	203984	NA	116728	NA	NA	214536	144957	NA	169294	NA	NA	NA	NA	NA	NA	NA	NA	NA	NA	NA	NA	NA	NA	NA	NA	NA	NA	NA	NA	NA	NA	NA	NA
A0A0G2K110	Eukaryotic translation initiation factor 6 OS=Rattus norvegicus OX=10116 GN=Eif6 PE=1 SV=1	Eif6	12	2	18	2	2	26.7	254472	277927	187858	NA	NA	313301	317241	281002	425720	NA	NA	397133	NA	266224	352355	282811	0.790299	0.859805	0.58984	NA	NA	1.18031	1.19385	1.0409	1.32073	NA	NA	1.17898	NA	0.896696	1.23052	0.933696	0.020558	0.0367	0.0247	0.1291	0.8948	0.7542	0.4595	NA
A0A0G2K121	Unc-119 lipid-binding chaperone B OS=Rattus norvegicus OX=10116 GN=Mlec PE=1 SV=1	Mlec	36	9	87	9	9	32.8	1.2561e+07	1.04949e+07	1.14271e+07	1.22074e+07	1.01464e+07	1.06091e+07	1.04882e+07	1.22633e+07	1.15745e+07	1.46674e+07	1.4235e+07	1.20062e+07	1.30271e+07	1.27883e+07	1.15895e+07	1.37916e+07	0.98221	0.817479	0.903376	0.953701	0.961075	1.00633	0.993782	1.14376	0.904114	1.09868	1.07875	0.897442	1.15742	1.08453	1.01906	1.14645	0.0498197	0.2543	0.5233	0.0343	0.9	0.6164	0.3247	Cluster3
A0A0G2K128	Uncharacterized LOC108351043 OS=Rattus norvegicus OX=10116 GN=LOC108351043 PE=4 SV=1	LOC108351043	9	1	2	1	1	20.7	322192	474416	1.25905e+06	1.32761e+06	2.2067e+06	1.74877e+06	2.01035e+06	1.8252e+06	1.45569e+06	1.73986e+06	1.28548e+06	796625	984419	1.43687e+06	1.25872e+06	1.41896e+06	NA	NA	NA	NA	NA	NA	NA	NA	NA	NA	NA	NA	NA	NA	NA	NA	NA	NA	NA	NA	NA	NA	NA	NA
A0A0G2K135	Complement factor I OS=Rattus norvegicus OX=10116 GN=Cfi PE=1 SV=1	Cfi	19	9	108	8	9	69.7	1.11384e+07	1.19244e+07	1.06771e+07	1.24953e+07	1.07353e+07	8.29923e+06	7288937	8.12643e+06	1.27601e+07	1.18839e+07	1.26276e+07	1.10988e+07	9.69503e+06	1.02478e+07	1.00357e+07	9.41403e+06	1.00245	1.06904	0.971505	1.12356	1.17037	0.906067	0.794905	0.872343	1.14719	1.02456	1.1014	0.954851	0.991412	1.00027	1.01566	0.900686	0.289905	0.4066	0.9	0.7954	0.3155	0.8775	0.6929	NA
A0A0G2K161	Band 4.1 OS=Rattus norvegicus OX=10116 GN=Epb41 PE=1 SV=1	Epb41	10	7	40	6	6	96.8	2.27076e+06	2.87933e+06	2.42084e+06	2.94948e+06	3.02439e+06	2.42789e+06	2.78311e+06	2.65802e+06	1.21207e+06	1.25666e+06	1.38788e+06	911863	2.97264e+06	2.06568e+06	2.15838e+06	2.03436e+06	0.972098	1.22786	1.04775	1.26151	1.56835	1.26082	1.44371	1.3572	0.518328	0.515345	0.575803	0.373154	1.44593	0.959069	1.03902	0.925817	4.13462e-06	0.2417	0.001	0.9	0.001	0.136	0.001	Cluster5
A0A0G2K189	Secernin 3 OS=Rattus norvegicus OX=10116 GN=Scrn3 PE=1 SV=1	Scrn3	21	7	93	7	7	47.7	8.31089e+06	7.72547e+06	7.63149e+06	8.98868e+06	6.40144e+06	6.74474e+06	6.52071e+06	6.57631e+06	7.79444e+06	8.66641e+06	7.64166e+06	8.71356e+06	5.3606e+06	6.26858e+06	5.27067e+06	6.7963e+06	1.0917	1.01088	1.01349	1.17967	1.01859	1.07474	1.03791	1.03035	1.02277	1.09052	0.972806	1.09413	0.80008	0.893041	0.778537	0.949041	0.00130624	0.9	0.9	0.0019	0.9	0.0055	0.0049	Cluster1
A0A0G2K1A2	Myeloperoxidase OS=Rattus norvegicus OX=10116 GN=Mpo PE=1 SV=1	Mpo	22	14	120	12	14	80.8	4.94144e+06	5.10776e+06	4.84188e+06	4.24918e+06	3.781e+06	4.59954e+06	5.06455e+06	5.21175e+06	9.13136e+06	8.94493e+06	8.99343e+06	9.90719e+06	1.6311e+07	1.61252e+07	1.65404e+07	1.72222e+07	0.531404	0.547167	0.526427	0.456545	0.492544	0.600023	0.659967	0.668501	0.980946	0.921485	0.937302	1.01845	1.99304	1.88071	2.0002	1.96887	1.79158e-10	0.0974	0.001	0.001	0.001	0.001	0.001	Cluster2
A0A0G2K1C0	Actin-like protein 3 OS=Rattus norvegicus OX=10116 GN=Actr3 PE=1 SV=1	Actr3	45	13	286	13	13	47.6	2.47529e+07	3.14038e+07	2.84334e+07	31734203	2.64706e+07	2.68834e+07	2.43725e+07	2.67272e+07	4.11052e+07	3.88343e+07	3.75808e+07	3.72066e+07	3.16222e+07	3.08186e+07	3.31509e+07	3.21766e+07	0.74564	0.942331	0.865933	0.955076	0.965903	0.982358	0.889637	0.960293	1.23691	1.12062	1.09711	1.07137	1.08233	1.00684	1.12294	1.03039	0.00145873	0.4088	0.0015	0.0127	0.0243	0.1952	0.6054	Cluster3
A0A0G2K1E2	Integrin alpha 5 (Mapped) OS=Rattus norvegicus OX=10116 GN=Itga5 PE=1 SV=1	Itga5	3	3	24	3	3	119.4	1.23922e+06	1.26453e+06	1.07208e+06	1.28609e+06	1.12052e+06	950272	984624	1.048e+06	1.24502e+06	1.34593e+06	990231	1.17674e+06	1.2611e+06	1.26326e+06	1.22506e+06	1.27566e+06	1.00206	1.01857	0.876444	1.03902	1.09757	0.932125	0.964772	1.01077	1.00567	1.04257	0.776003	0.909585	1.15867	1.10785	1.11393	1.09657	0.0530133	0.9	0.7635	0.1866	0.6068	0.2877	0.0387	NA
A0A0G2K1F2	Acetyl-CoA carboxylase OS=Rattus norvegicus OX=10116 GN=Acacb PE=1 SV=1	Acacb	11	21	178	19	20	276.2	8.45473e+06	8.44865e+06	8.59273e+06	8.07886e+06	6.10336e+06	6.87624e+06	6.44228e+06	6.75891e+06	7.09791e+06	8.05524e+06	7.82171e+06	7.78793e+06	5.83977e+06	6.19322e+06	5.78276e+06	6.10205e+06	1.12006	1.11493	1.15087	1.0693	0.97944	1.10504	1.03417	1.06799	0.939316	1.02226	1.00422	0.986242	0.879028	0.889828	0.861459	0.859361	4.16628e-06	0.1156	0.0024	0.001	0.1648	0.001	0.0018	Cluster1
A0A0G2K1G1	Solute carrier family 41 member 3 OS=Rattus norvegicus OX=10116 GN=Slc41a3 PE=3 SV=1	Slc41a3	10	3	35	3	3	53.3	652096	765871	837574	669295	1.02653e+06	979215	1.05892e+06	988907	1.04396e+06	2.309e+06	1.21182e+06	848961	2.26248e+06	2.00788e+06	2.00472e+06	2.06398e+06	0.476863	0.5579	0.619239	0.488999	0.909326	0.868645	0.938328	0.862551	0.762611	1.6175	0.85882	0.593457	1.87989	1.59245	1.64851	1.60452	0.000119588	0.0313	0.0327	0.001	0.9	0.0092	0.0088	Cluster2
A0A0G2K1G5	Latent transforming growth factor beta binding protein 2, isoform CRA_a OS=Rattus norvegicus OX=10116 GN=Ltbp2 PE=1 SV=1	Ltbp2	1	2	3	2	2	197	NA	NA	NA	NA	159285	209205	NA	NA	740205	866999	1.03399e+06	NA	NA	NA	NA	490999	NA	NA	NA	NA	0.313347	0.412135	NA	NA	1.20081	1.34879	1.62736	NA	NA	NA	NA	0.847662	0.0072313	NA	NA	NA	NA	NA	NA	NA
A0A0G2K1L0	Tenascin C OS=Rattus norvegicus OX=10116 GN=Tnc PE=1 SV=1	Tnc	51	71	1412	71	71	221.6	3.58788e+08	3.57594e+08	3.49541e+08	3.60152e+08	2.63292e+08	2.7587e+08	2.50903e+08	2.61667e+08	2.98522e+08	3.09967e+08	2.81112e+08	3.03006e+08	3.86203e+08	4.05376e+08	3.78563e+08	4.22492e+08	1.03349	1.02607	1.01794	1.03649	0.918701	0.963955	0.875762	0.899013	0.858983	0.85531	0.78475	0.834332	1.26401	1.26641	1.22621	1.29373	1.9725e-09	0.001	0.001	0.001	0.006	0.001	0.001	Cluster3
A0A0G2K1L8	Brain acid soluble protein 1 OS=Rattus norvegicus OX=10116 GN=Basp1 PE=1 SV=1	Basp1	35	4	35	4	4	21.7	2.48661e+06	1.83497e+06	1.97893e+06	1.47541e+06	1.69321e+06	1159555	3.51932e+06	1.95047e+06	2.6959e+06	1.86793e+06	4.11163e+06	2.03088e+06	2.89518e+06	2.35609e+06	2.39409e+06	2.52478e+06	1.01955	0.749458	0.820319	0.604392	0.840961	0.57673	1.74851	0.953859	1.10419	0.733666	1.63379	0.795978	1.34877	1.0477	1.10381	1.10048	0.432389	0.818	0.6614	0.3754	0.9	0.8217	0.9	NA
A0A0G2K1M7	Anoctamin OS=Rattus norvegicus OX=10116 GN=Ano6 PE=1 SV=1	Ano6	7	4	57	4	4	105.8	2702223	2.8367e+06	3.14516e+06	3.56261e+06	2.13236e+06	2.71156e+06	2.71663e+06	2.11221e+06	3.30996e+06	3.16912e+06	2.86095e+06	2.73523e+06	3.15813e+06	2.64861e+06	2.63554e+06	3.53831e+06	0.891052	0.931782	1.04852	1.1737	0.851743	1.08464	1.08548	0.830742	1.09029	1.00106	0.91427	0.862175	1.18325	0.947211	0.977256	1.24032	0.537749	0.9	0.9	0.8495	0.9	0.5498	0.5971	NA
A0A0G2K1N3	Hydroxymethylbilane synthase OS=Rattus norvegicus OX=10116 GN=Hmbs PE=1 SV=1	Hmbs	3	1	14	1	1	37.8	NA	697255	455366	484157	NA	338629	464509	NA	432764	568688	681991	903125	513504	713263	530908	NA	NA	NA	NA	NA	NA	NA	NA	NA	NA	NA	NA	NA	NA	NA	NA	NA	NA	NA	NA	NA	NA	NA	NA	NA
A0A0G2K1Q7	Ankyrin-3 OS=Rattus norvegicus OX=10116 GN=Ank3 PE=1 SV=1	Ank3	5	7	47	5	5	214.1	1.18923e+07	1.0469e+07	1.06264e+07	1.14104e+07	8.87221e+06	7.45747e+06	7.25763e+06	8.34191e+06	7.99152e+06	9.42493e+06	1.04637e+07	9.84107e+06	8.58457e+06	8.87991e+06	7.82297e+06	9.69483e+06	1.20975	1.06085	1.09287	1.15968	1.09327	0.920247	0.894615	1.01215	0.81208	0.918435	1.03157	0.956955	0.992233	0.979683	0.894868	1.0484	0.0259272	0.1049	0.0212	0.1057	0.772	0.9	0.7695	Cluster1
A0A0G2K1S6	Malic enzyme OS=Rattus norvegicus OX=10116 GN=Me1 PE=1 SV=1	Me1	21	9	132	9	9	63.8	5.26479e+07	5.47966e+07	5.34115e+07	5.63198e+07	4.29799e+07	4.66633e+07	4.08627e+07	4.89116e+07	5.8382e+07	5.55926e+07	5.01969e+07	4.70562e+07	6.05601e+07	5.197e+07	5.54682e+07	4.69581e+07	0.970075	1.00576	0.994975	1.0368	0.959304	1.04299	0.912351	1.07494	1.07459	0.981253	0.896362	0.82882	1.26787	1.03854	1.14928	0.919797	0.271023	0.9	0.783	0.6407	0.8321	0.5916	0.2125	NA
A0A0G2K1T0	Glutaminase OS=Rattus norvegicus OX=10116 GN=Gls PE=1 SV=1	Gls	7	3	20	3	3	73.8	716099	844337	1.2013e+06	756636	692528	738284	784609	1.00286e+06	1.09232e+06	810366	1.23033e+06	736545	693338	745180	978667	1.01637e+06	0.77325	0.908199	1.31144	0.816285	0.905839	0.967058	1.02662	1.29161	1.17825	0.838239	1.28751	0.760266	0.850661	0.872679	1.18834	1.16669	0.902405	0.8798	0.9	0.9	0.9	0.9	0.9	NA
A0A0G2K1V4	Myosin heavy chain 2 OS=Rattus norvegicus OX=10116 GN=Myh1 PE=1 SV=1	Myh1	73	204	33968	1	13	223.2	1.35108e+09	1.40427e+09	1.4486e+09	1.40882e+09	1.01047e+09	1.07758e+09	1.04719e+09	1.03775e+09	1.36239e+09	1.44625e+09	1335955972	1.29454e+09	8.68822e+08	9.49217e+08	8.96105e+08	9.11651e+08	NA	NA	NA	NA	NA	NA	NA	NA	NA	NA	NA	NA	NA	NA	NA	NA	NA	NA	NA	NA	NA	NA	NA	NA
A0A0G2K1W9	Lactate dehydrogenase D OS=Rattus norvegicus OX=10116 GN=Ldhd PE=1 SV=1	Ldhd	5	2	34	2	2	51.8	849141	353838	732922	775893	655544	679314	643480	682138	565872	504193	435104	463147	608998	572061	599690	598765	1.32439	0.549742	1.1557	1.20905	1.23852	1.28525	1.21613	1.26898	0.881642	0.753307	0.657676	0.690516	1.07924	0.967664	1.05177	0.992772	0.0332638	0.4937	0.2403	0.9	0.0214	0.5547	0.2027	Cluster5
A0A0G2K226	NudC domain-containing 3 (Fragment) OS=Rattus norvegicus OX=10116 GN=Nudcd3 PE=1 SV=1	Nudcd3	8	1	12	1	1	20.1	2.02961e+06	1.99554e+06	2.78889e+06	2.81596e+06	2.29214e+06	2.81039e+06	2.61047e+06	2.43678e+06	1.80447e+06	1.84413e+06	1.66595e+06	1.31681e+06	1.76388e+06	1.80794e+06	1.8424e+06	1.99158e+06	NA	NA	NA	NA	NA	NA	NA	NA	NA	NA	NA	NA	NA	NA	NA	NA	NA	NA	NA	NA	NA	NA	NA	NA
A0A0G2K242	Zinc finger protein 516 OS=Rattus norvegicus OX=10116 GN=Zfp516 PE=4 SV=1	Zfp516	1	1	21	1	1	126.1	473166	518391	419068	534264	278447	283896	312436	270617	475044	635948	508552	617532	373393	301006	326129	366319	NA	NA	NA	NA	NA	NA	NA	NA	NA	NA	NA	NA	NA	NA	NA	NA	NA	NA	NA	NA	NA	NA	NA	NA
A0A0G2K261	Isoleucyl-tRNA synthetase OS=Rattus norvegicus OX=10116 GN=Iars2 PE=1 SV=1	Iars2	27	18	227	18	18	112.6	1.38708e+07	1.3908e+07	1.47806e+07	1.51677e+07	1.28148e+07	1.34752e+07	1.26419e+07	13335634	1.23105e+07	1.30206e+07	1.21915e+07	1.32189e+07	1.28191e+07	1.47845e+07	1.36022e+07	1.27445e+07	0.979499	0.978327	1.05523	1.07011	1.09617	1.1543	1.08174	1.12321	0.86839	0.88079	0.834338	0.892311	1.02855	1.13228	1.08011	0.956715	6.32782e-05	0.0937	0.0023	0.8483	0.001	0.3145	0.001	Cluster5
A0A0G2K264	Death-associated protein 3 OS=Rattus norvegicus OX=10116 GN=Dap3 PE=1 SV=1	Dap3	9	3	17	3	3	46.6	684226	1.05683e+06	639826	1.00164e+06	1.18801e+06	950688	659489	1.12208e+06	845449	813816	616766	571863	1.14867e+06	891470	799715	1.1331e+06	0.734444	1.13002	0.694343	1.07419	1.54471	1.23788	0.857784	1.43658	0.906537	0.836807	0.641598	0.586773	1.40094	1.0378	0.965278	1.29296	0.0225583	0.2146	0.6264	0.3792	0.029	0.9	0.0587	Cluster5
A0A0G2K266	E3 UFM1-protein ligase 1 OS=Rattus norvegicus OX=10116 GN=Ufl1 PE=1 SV=1	Ufl1	10	5	51	5	5	83.6	2.67419e+06	1.0519e+06	1.70977e+06	814859	2.00345e+06	1.91317e+06	2.06196e+06	321984	1.33286e+06	464724	3.06755e+06	2.48814e+06	1.76157e+06	2.45458e+06	1.88542e+06	1.32842e+06	1.48316	0.58115	0.958704	0.451528	1.34598	1.28715	1.38575	0.212998	0.738446	0.246905	1.6488	1.31913	1.11009	1.47645	1.17587	0.783226	0.879957	0.9	0.9	0.8871	0.9	0.9	0.9	NA
A0A0G2K290	Ig-like domain-containing protein OS=Rattus norvegicus OX=10116 PE=4 SV=1	--	46	4	83	1	3	13.9	2.67183e+07	2.46247e+07	2.31299e+07	2.53323e+07	2.42019e+07	2.30925e+07	2.30114e+07	2.33829e+07	3.08592e+07	2.76056e+07	2.89577e+07	26614775	3.09014e+07	3.19023e+07	3.57655e+07	3.02889e+07	NA	NA	NA	NA	NA	NA	NA	NA	NA	NA	NA	NA	NA	NA	NA	NA	NA	NA	NA	NA	NA	NA	NA	NA
A0A0G2K2A5	Ubiquitin carboxyl-terminal hydrolase OS=Rattus norvegicus OX=10116 GN=Uchl5 PE=1 SV=1	Uchl5	2	1	16	1	1	38.8	442568	401452	465194	409960	397846	409895	392571	360210	404238	604453	611320	537511	452154	457825	470399	474234	NA	NA	NA	NA	NA	NA	NA	NA	NA	NA	NA	NA	NA	NA	NA	NA	NA	NA	NA	NA	NA	NA	NA	NA
A0A0G2K2F1	Proline-rich 33 OS=Rattus norvegicus OX=10116 GN=Prr33 PE=1 SV=1	Prr33	16	4	97	4	4	28	7.81851e+06	8.00396e+06	8.23065e+06	8.6016e+06	1.00978e+07	1.02593e+07	8.92714e+06	1.00278e+07	5.59176e+06	4.22455e+06	5.8588e+06	5.79777e+06	5172125	4.33824e+06	4.20651e+06	5.01068e+06	1.05673	1.07762	1.12468	1.16152	1.65324	1.68206	1.46205	1.61656	0.754967	0.546967	0.767419	0.749067	0.794281	0.635918	0.639322	0.719937	1.7503e-07	0.0014	0.001	0.001	0.001	0.001	0.9	Cluster5
A0A0G2K2F5	Zinc finger protein 692 OS=Rattus norvegicus OX=10116 GN=Zfp692 PE=4 SV=1	Zfp692	2	1	1	1	1	62.5	NA	NA	NA	NA	417126	523392	392115	NA	NA	NA	NA	NA	NA	NA	NA	NA	NA	NA	NA	NA	NA	NA	NA	NA	NA	NA	NA	NA	NA	NA	NA	NA	NA	NA	NA	NA	NA	NA	NA	NA
A0A0G2K2I2	Carboxylic ester hydrolase OS=Rattus norvegicus OX=10116 GN=Ache PE=3 SV=1	Ache	4	1	8	1	1	58.9	185206	136181	207782	159912	95012.2	117258	138580	110040	90846	85209.6	132700	135096	153718	123538	113245	165698	NA	NA	NA	NA	NA	NA	NA	NA	NA	NA	NA	NA	NA	NA	NA	NA	NA	NA	NA	NA	NA	NA	NA	NA
A0A0G2K2J9	MIA SH3 domain ER export factor 2 OS=Rattus norvegicus OX=10116 GN=Mia2 PE=1 SV=1	Mia2	6	4	12	4	4	91	2.88889e+06	3.12046e+06	2.37161e+06	3.30923e+06	2.93608e+06	2.71488e+06	2.7621e+06	2.58363e+06	3.54592e+06	3.64561e+06	3.46995e+06	3.1447e+06	2.20787e+06	2.2417e+06	2.42545e+06	2.06675e+06	0.963936	1.03718	0.800043	1.10319	1.18673	1.09888	1.11678	1.02824	1.18191	1.16527	1.12208	1.00303	0.837059	0.811226	0.910055	0.733099	0.00201391	0.2553	0.2114	0.1158	0.9	0.0039	0.0032	Cluster1
A0A0G2K2L1	Podocalyxin OS=Rattus norvegicus OX=10116 GN=Podxl PE=1 SV=1	Podxl	11	3	33	3	3	49.7	2.24519e+06	1.39806e+06	2.81335e+06	2.29384e+06	1.67418e+06	1623343	999169	960614	1070302	1.82873e+06	934636	828698	1.62255e+06	1.6355e+06	1.92837e+06	1.39735e+06	1.34782	0.836029	1.70748	1.37578	1.21744	1.18215	0.726822	0.687819	0.641835	1.05164	0.543756	0.475547	1.10673	1.06482	1.30175	0.891746	0.0322846	0.4128	0.0257	0.834	0.3442	0.8455	0.1038	Cluster5
A0A0G2K2L8	Peripheral plasma membrane protein CASK OS=Rattus norvegicus OX=10116 GN=LOC100910506 PE=1 SV=1	LOC100910506	7	5	49	5	5	103.1	1.60826e+06	1.89044e+06	2.10913e+06	2.09956e+06	1.32534e+06	1.36395e+06	1.71137e+06	1.37854e+06	1.84548e+06	2.10295e+06	1.68366e+06	2.08888e+06	2.46831e+06	2.14319e+06	1.86426e+06	2.24088e+06	0.814779	0.954038	1.08029	1.06272	0.813351	0.838233	1.0506	0.833008	0.933966	1.02059	0.826652	1.01162	1.42085	1.17758	1.06205	1.20687	0.0130811	0.6221	0.9	0.0879	0.8032	0.0108	0.0493	Cluster3
A0A0G2K2M2	Mitochondrial fission factor OS=Rattus norvegicus OX=10116 GN=LOC102556337 PE=1 SV=1	LOC102556337	18	4	37	4	4	39.7	1.1923e+06	1006480	2.21723e+06	1.20945e+06	1.05986e+06	1.0017e+06	1.0933e+06	1.07546e+06	1.15177e+06	1.53499e+06	1.15668e+06	1.22385e+06	1.01187e+06	914488	931505	1.07413e+06	0.958657	0.806124	1.80237	0.971571	1.03227	0.977013	1.06519	1.03138	0.925091	1.18229	0.901308	0.940648	0.924414	0.797449	0.842212	0.918103	0.454693	0.9	0.8955	0.4172	0.9	0.6132	0.7886	NA
A0A0G2K2M9	Serine/arginine repetitive matrix 2 OS=Rattus norvegicus OX=10116 GN=Srrm2 PE=1 SV=1	Srrm2	2	3	25	3	3	295.9	191014	179897	184729	NA	184129	131314	NA	NA	NA	210147	149929	122712	NA	NA	174256	NA	1.06595	1.00003	1.04221	NA	1.24468	0.888923	NA	NA	NA	1.12339	0.810848	0.654597	NA	NA	1.09349	NA	0.54039	NA	NA	NA	NA	NA	NA	NA
A0A0G2K2P5	Tight junction protein ZO-1 OS=Rattus norvegicus OX=10116 GN=Tjp1 PE=1 SV=1	Tjp1	6	7	63	7	7	197	3.5178e+07	3.84124e+07	4.27108e+07	5.0133e+07	4.18656e+07	4.12967e+07	3.57448e+07	4.36298e+07	4.58549e+07	4.03139e+07	4.71327e+07	3.07451e+07	4.92575e+07	5.02204e+07	5.88134e+07	5.66762e+07	0.753274	0.819355	0.92464	1.07254	1.08594	1.0727	0.927482	1.11433	0.980861	0.826946	0.97811	0.629329	1.19845	1.1663	1.41617	1.29015	0.00665043	0.3782	0.9	0.0186	0.1843	0.294	0.0077	Cluster3
A0A0G2K2P6	HBS1-like protein OS=Rattus norvegicus OX=10116 GN=Hbs1l PE=1 SV=1	Hbs1l	17	7	54	7	7	74.8	1.55656e+06	1.17629e+06	2.30586e+06	1.5521e+06	1.43226e+06	1.49128e+06	2.08413e+06	936191	2.15699e+06	2.08922e+06	1.41309e+06	2.19575e+06	1.07834e+06	1.80496e+06	1.26393e+06	1.55305e+06	0.904479	0.680873	1.35462	0.901074	1.00814	1.05117	1.46747	0.648849	1.25204	1.16294	0.795764	1.21965	0.711956	1.13749	0.825874	0.959345	0.731501	0.9	0.8163	0.9	0.9	0.9	0.7031	NA
A0A0G2K2R5	EGF-containing fibulin extracellular matrix protein 2 OS=Rattus norvegicus OX=10116 GN=Efemp2 PE=1 SV=1	Efemp2	20	6	49	6	6	49.4	3.11608e+06	2.90788e+06	2.45209e+06	3.17563e+06	946167	2.1796e+06	1.20661e+06	1.97209e+06	3.36557e+06	2.9217e+06	3.9076e+06	2.94093e+06	2876598	2.95308e+06	1.79445e+06	2.3034e+06	1.15166	1.07056	0.916234	1.17261	0.423595	0.977183	0.540374	0.86934	1.24255	1.03441	1.39962	1.03901	1.20798	1.18369	0.745769	0.904988	0.0317372	0.0726	0.9	0.9	0.0309	0.1531	0.7623	Cluster1
A0A0G2K2T1	Taxilin beta OS=Rattus norvegicus OX=10116 GN=Txlnb PE=1 SV=1	Txlnb	28	12	155	12	12	76.9	3.16937e+07	3.01728e+07	3.07274e+07	3.24664e+07	1.92282e+07	1.65365e+07	1.62781e+07	1.87487e+07	3.48958e+07	3.44835e+07	3.67712e+07	3.57979e+07	1.85635e+07	2.15099e+07	1.66013e+07	1.79507e+07	1.16502	1.10483	1.14193	1.19235	0.856182	0.737372	0.725063	0.822013	1.28137	1.21426	1.30994	1.25787	0.775326	0.857522	0.686213	0.701456	1.96683e-07	0.001	0.2619	0.001	0.001	0.8268	0.001	Cluster1
A0A0G2K2T6	Interleukin enhancer-binding factor 3 OS=Rattus norvegicus OX=10116 GN=Ilf3 PE=1 SV=1	Ilf3	15	11	80	11	11	95.8	4.94245e+06	4.44781e+06	4.94723e+06	4.5877e+06	3.46867e+06	3.77438e+06	4.03393e+06	4.34598e+06	5.13128e+06	4.15796e+06	5.38015e+06	5.87615e+06	3.87671e+06	3.47299e+06	3.86342e+06	4.47995e+06	1.05851	0.948897	1.0712	0.981652	0.89988	0.980578	1.04687	1.11017	1.09779	0.853051	1.11669	1.203	0.943371	0.806687	0.930429	1.01996	0.33736	0.9	0.9	0.5807	0.8984	0.6339	0.2858	NA
A0A0G2K2U0	L-serine-phosphatidylethanolamine phosphatidyltransferase OS=Rattus norvegicus OX=10116 GN=Ptdss1 PE=1 SV=1	Ptdss1	4	1	5	1	1	55.7	131327	186327	95487.7	NA	NA	140385	161143	103128	125233	84332.5	NA	195891	113023	273252	159526	182479	NA	NA	NA	NA	NA	NA	NA	NA	NA	NA	NA	NA	NA	NA	NA	NA	NA	NA	NA	NA	NA	NA	NA	NA
A0A0G2K2U5	RILP-like protein 1 OS=Rattus norvegicus OX=10116 GN=Rilpl1 PE=1 SV=1	Rilpl1	6	2	3	2	2	44.8	NA	169977	192432	196150	NA	170538	NA	NA	NA	477153	152145	261593	NA	NA	NA	NA	NA	0.693237	0.796531	0.802358	NA	0.846988	NA	NA	NA	1.87142	0.603688	1.02381	NA	NA	NA	NA	0.652061	NA	NA	NA	NA	NA	NA	NA
A0A0G2K2W2	C-X9-C motif-containing 4 OS=Rattus norvegicus OX=10116 GN=Cmc4 PE=3 SV=1	Cmc4	24	1	17	1	1	7.6	804085	725718	817737	714880	451622	489536	NA	NA	720746	730592	780032	902552	462058	NA	707382	489229	NA	NA	NA	NA	NA	NA	NA	NA	NA	NA	NA	NA	NA	NA	NA	NA	NA	NA	NA	NA	NA	NA	NA	NA
A0A0G2K2W5	Myosin light chain 7 OS=Rattus norvegicus OX=10116 GN=Myl7 PE=1 SV=1	Myl7	10	1	1	1	1	19.5	NA	NA	NA	NA	NA	776665	NA	NA	NA	NA	NA	NA	NA	NA	NA	NA	NA	NA	NA	NA	NA	NA	NA	NA	NA	NA	NA	NA	NA	NA	NA	NA	NA	NA	NA	NA	NA	NA	NA	NA
A0A0G2K2X3	Splicing factor 3a, subunit 3 OS=Rattus norvegicus OX=10116 GN=Sf3a3 PE=1 SV=1	Sf3a3	21	8	81	8	8	53.8	4.80792e+06	3.77527e+06	3.76855e+06	4.29066e+06	2.67338e+06	2.74537e+06	2.36027e+06	3.08726e+06	4.22867e+06	4.17007e+06	4.16122e+06	3.74329e+06	3.93901e+06	4.59334e+06	3.96137e+06	3997583	1.20871	0.945436	0.957841	1.0777	0.81413	0.837239	0.719016	0.925735	1.06196	1.00427	1.01384	0.899577	1.12517	1.25239	1.11987	1.06837	0.00198569	0.0142	0.8705	0.5324	0.0521	0.0014	0.2003	Cluster3
A0A0G2K2Y3	Aminopeptidase OS=Rattus norvegicus OX=10116 GN=Erap1 PE=1 SV=1	Erap1	25	17	139	17	17	100.7	1.05767e+07	9.46368e+06	8.35878e+06	9.52105e+06	5.96103e+06	6.38886e+06	6.37729e+06	6.53157e+06	8.78855e+06	8876779	9.01616e+06	9.16204e+06	7.5075e+06	8.42116e+06	7.37825e+06	1.06253e+07	1.20602	1.07493	0.963605	1.08467	0.823362	0.883708	0.88115	0.888316	1.00106	0.969612	0.99634	0.998651	0.972664	1.04141	0.946049	1.28795	0.0163231	0.0174	0.5234	0.9	0.1846	0.0341	0.7286	Cluster1
A0A0G2K2Z0	EMAP-like 4 OS=Rattus norvegicus OX=10116 GN=Eml4 PE=1 SV=1	Eml4	4	3	40	2	2	101.8	809889	854164	743865	872678	719391	711572	606939	727965	706577	754091	967691	790695	816264	880542	705928	1.00086e+06	0.969138	1.01817	0.899927	1.04333	1.04278	1.03291	0.880067	1.03901	0.844614	0.864418	1.12223	0.904457	1.10983	1.14276	0.9499	1.27319	0.143547	0.9	0.86	0.3532	0.7484	0.459	0.1121	NA
A0A0G2K304	Ig-like domain-containing protein OS=Rattus norvegicus OX=10116 PE=4 SV=1	--	19	2	32	1	1	12.6	1285390	1.06502e+06	872563	1.20903e+06	540852	NA	711803	898285	1.1139e+06	935955	1.01274e+06	NA	1.11927e+06	1.23131e+06	981616	805182	NA	NA	NA	NA	NA	NA	NA	NA	NA	NA	NA	NA	NA	NA	NA	NA	NA	NA	NA	NA	NA	NA	NA	NA
A0A0G2K309	Mitochondrial ornithine transporter 1 OS=Rattus norvegicus OX=10116 GN=Slc25a15 PE=1 SV=1	Slc25a15	6	1	16	1	1	32.8	204165	240726	298816	268368	231536	317458	350074	286993	249513	336610	322516	323932	NA	232848	273805	NA	NA	NA	NA	NA	NA	NA	NA	NA	NA	NA	NA	NA	NA	NA	NA	NA	NA	NA	NA	NA	NA	NA	NA	NA
A0A0G2K320	Sialic acid-binding Ig-like lectin 1 OS=Rattus norvegicus OX=10116 GN=Siglec1 PE=1 SV=1	Siglec1	2	2	12	2	2	182.5	237028	1.34113e+06	1.28511e+06	1.28892e+06	1.01495e+06	112622	1.06203e+06	1.27419e+06	303201	250743	285980	1.94216e+06	288873	1.49253e+06	1.63359e+06	381815	0.253148	1.42681	1.38761	1.37533	1.31307	0.145909	1.37443	1.62314	0.323477	0.256534	0.296002	1.9828	0.350547	1.7288	1.9619	0.433496	0.763288	0.9	0.7544	0.9	0.8469	0.9	0.8107	NA
A0A0G2K366	Ribosomal protein S6 kinase OS=Rattus norvegicus OX=10116 GN=Rps6ka5 PE=1 SV=1	Rps6ka5	3	2	8	2	2	89.3	394375	393070	204169	441163	368255	382826	391258	376534	444171	485313	440012	533074	402700	327383	420227	374475	0.937267	0.930555	0.490565	1.04752	1.06015	1.10367	1.12675	1.06734	1.05449	1.10488	1.01345	1.21104	1.08743	0.843832	1.12304	0.946093	0.159437	0.1967	0.1878	0.4941	0.9	0.9	0.8865	NA
A0A0G2K382	Misshapen-like kinase 1 OS=Rattus norvegicus OX=10116 GN=Mink1 PE=1 SV=1	Mink1	2	3	20	3	3	149.8	1.19484e+06	1.44045e+06	2.15007e+06	1.79819e+06	572888	1146396	1.11427e+06	357971	436107	756628	670153	713500	612103	627494	336513	440156	1.26075	1.51403	2.29363	1.89566	0.732241	1.46736	1.42469	0.45052	0.459675	0.764787	0.685292	0.719667	0.733849	0.718083	0.39928	0.493721	0.00504775	0.1279	0.0129	0.0054	0.5549	0.3057	0.9	Cluster5
A0A0G2K394	Low molecular weight cytosolic acid phosphatase OS=Rattus norvegicus OX=10116 GN=Acp1 PE=1 SV=1	Acp1	39	4	52	1	3	18	6.19546e+06	7.0296e+06	7.87688e+06	7.96837e+06	4.83177e+06	4.9195e+06	4.64611e+06	5.96946e+06	6.35165e+06	7.29414e+06	6.72966e+06	7.38135e+06	5.42473e+06	6.52058e+06	5.04554e+06	5.5204e+06	NA	NA	NA	NA	NA	NA	NA	NA	NA	NA	NA	NA	NA	NA	NA	NA	NA	NA	NA	NA	NA	NA	NA	NA
A0A0G2K3A0	Non-specific serine/threonine protein kinase OS=Rattus norvegicus OX=10116 GN=Wnk1 PE=1 SV=1	Wnk1	1	2	7	2	2	229.4	1.26543e+06	1.49177e+06	2.00622e+06	1.61972e+06	1.2707e+06	2.28912e+06	1.53572e+06	1.70522e+06	1.47963e+06	1.4275e+06	801360	1.41918e+06	1.51455e+06	1.49123e+06	961918	769373	0.832338	0.977421	1.33411	1.06441	1.01244	1.82646	1.22401	1.33779	0.972196	0.899449	0.510825	0.892312	1.1319	1.06378	0.71147	0.537967	0.0826819	0.616	0.548	0.6462	0.098	0.1324	0.9	NA
A0A0G2K3C1	Hsp90 chaperone protein kinase-targeting subunit OS=Rattus norvegicus OX=10116 GN=Cdc37 PE=1 SV=1	Cdc37	21	6	73	6	6	43	8.45034e+06	8.76035e+06	7.50934e+06	7.95166e+06	6.87617e+06	5965028	6.23005e+06	5.74591e+06	7466458	9.67747e+06	9891850	9433234	5.40982e+06	5.80757e+06	6.50624e+06	7.32882e+06	1.07645	1.11163	0.967112	1.01202	1.06105	0.921758	0.961666	0.873027	0.950113	1.18093	1.22119	1.14869	0.783013	0.802348	0.931985	0.99246	0.0166357	0.5679	0.6852	0.095	0.1287	0.5863	0.0143	Cluster1
A0A0G2K3G0	Histidine-rich glycoprotein OS=Rattus norvegicus OX=10116 GN=Hrg PE=1 SV=1	Hrg	38	15	305	15	15	60.3	3.86337e+07	3.77853e+07	3.72001e+07	3.72005e+07	3.09657e+07	2.93526e+07	2.91227e+07	2.94317e+07	3.70351e+07	3.48879e+07	4.20632e+07	4.14877e+07	3.45151e+07	3.71982e+07	3.30973e+07	4.14401e+07	1.02499	0.998608	0.997816	0.986075	0.995179	0.944674	0.936258	0.931356	0.981535	0.886681	1.08153	1.05218	1.04046	1.07034	0.987423	1.16878	0.11613	0.6124	0.9	0.4912	0.6657	0.0811	0.4383	NA
A0A0G2K3I9	Dual specificity protein phosphatase OS=Rattus norvegicus OX=10116 GN=Dusp3 PE=1 SV=1	Dusp3	36	5	75	5	5	23.1	4.37754e+06	4.14925e+06	3.55085e+06	2.45681e+06	3.51713e+06	2.49965e+06	3.17626e+06	2.93646e+06	4.37861e+06	5.00326e+06	5.37414e+06	4.89237e+06	2.85998e+06	2.51565e+06	2.06992e+06	2.27114e+06	1.18447	1.11836	0.971357	0.664159	1.15279	0.820457	1.04141	0.947686	1.1835	1.29684	1.40924	1.26541	0.879268	0.738228	0.629803	0.653272	0.00381581	0.9	0.1276	0.128	0.1708	0.0948	0.002	Cluster1
A0A0G2K3K2	Actin, cytoplasmic 1 OS=Rattus norvegicus OX=10116 GN=Actb PE=1 SV=1	Actb	72	25	7338	11	11	42.1	5.5858e+08	5.47296e+08	5.55498e+08	5.25125e+08	4.70608e+08	4.43031e+08	4.37163e+08	4.84096e+08	5.99156e+08	5.72032e+08	5.68389e+08	5.34645e+08	5.0966e+08	5.62814e+08	5.08507e+08	5.20715e+08	1.00844	0.984253	1.01391	0.947189	1.02918	0.970249	0.956357	1.04242	1.08055	0.989297	0.994478	0.922679	1.04547	1.10199	1.03233	0.999362	0.364921	0.9	0.9	0.3748	0.9	0.5475	0.4875	NA
A0A0G2K3K7	MAP kinase-interacting serine/threonine-protein kinase 1 OS=Rattus norvegicus OX=10116 GN=Mknk1 PE=3 SV=1	Mknk1	5	1	14	1	1	46.9	NA	427471	445164	488964	NA	NA	NA	NA	NA	306730	NA	NA	NA	NA	NA	301854	NA	NA	NA	NA	NA	NA	NA	NA	NA	NA	NA	NA	NA	NA	NA	NA	NA	NA	NA	NA	NA	NA	NA	NA
A0A0G2K3L8	WD repeat and FYVE domain-containing 1 OS=Rattus norvegicus OX=10116 GN=Wdfy1 PE=1 SV=1	Wdfy1	16	5	37	5	5	46.1	1185738	1.29428e+06	1.06466e+06	1.2838e+06	1.0844e+06	844210	1.11361e+06	936052	1.31155e+06	1.47848e+06	1.58788e+06	1.06237e+06	1.23832e+06	1.39567e+06	1.15516e+06	987584	0.944928	1.02744	0.857774	1.02215	1.0468	0.8161	1.07536	0.889728	1.04408	1.12867	1.22634	0.80929	1.12126	1.20626	1.03517	0.836645	0.708102	0.9	0.8491	0.847	0.7956	0.7935	0.9	NA
A0A0G2K3N1	Golgi brefeldin A-resistant guanine nucleotide exchange factor 1 OS=Rattus norvegicus OX=10116 GN=Gbf1 PE=1 SV=1	Gbf1	4	5	63	5	5	205.2	2.07404e+06	2.10164e+06	2.01857e+06	2.05756e+06	1.3377e+06	1.46953e+06	1.43449e+06	1.46862e+06	2.16212e+06	2.07064e+06	2.02495e+06	2.56448e+06	1.46834e+06	1.29886e+06	1.33005e+06	1.99725e+06	1.08879	1.09901	1.07133	1.07917	0.850652	0.935807	0.912504	0.919568	1.13382	1.04129	1.03021	1.2869	0.875826	0.739496	0.78515	1.11459	0.0111999	0.1257	0.9	0.0502	0.0634	0.9	0.0246	Cluster1
A0A0G2K3P4	Non-specific serine/threonine protein kinase OS=Rattus norvegicus OX=10116 GN=Obscn PE=1 SV=1	Obscn	39	179	3315	24	24	847	2.0823e+07	2.01306e+07	2.11464e+07	2.06795e+07	1.94444e+07	1.8663e+07	2.01671e+07	2.07133e+07	2.21052e+07	2.2e+07	2.08032e+07	1.76156e+07	1.87363e+07	1.92827e+07	1.62043e+07	1.81851e+07	0.996788	0.959915	1.02341	0.989025	1.12751	1.08374	1.1698	1.18265	1.05704	1.00884	0.9651	0.806073	1.01908	1.00109	0.87226	0.925404	0.014197	0.0813	0.87	0.8511	0.0223	0.021	0.9	Cluster5
A0A0G2K3Q6	Fructose-bisphosphate aldolase OS=Rattus norvegicus OX=10116 GN=Aldoc PE=1 SV=1	Aldoc	15	5	48	2	2	40.5	401211	1.91519e+06	421165	697273	155287	188285	NA	160800	744650	761449	2.09248e+06	1.81597e+06	1327989	309134	198044	277576	0.497301	2.36471	0.527778	0.863491	0.233158	0.283103	NA	0.237728	0.922014	0.904123	2.51357	2.15166	1.87028	0.415566	0.276036	0.365752	0.0266878	0.1214	0.6537	0.7136	0.0208	0.4693	0.1843	NA
A0A0G2K3V4	O-GlcNAc transferase subunit p110 OS=Rattus norvegicus OX=10116 GN=Ogt PE=1 SV=1	Ogt	6	5	14	5	5	116.9	2.00058e+06	5.28154e+06	5.11274e+06	4.41233e+06	4.69463e+06	5.15967e+06	334105	1.20515e+06	4.82848e+06	5e+06	4.93284e+06	3.69371e+06	5.02037e+06	4.74857e+06	5.63941e+06	2.11039e+06	0.472607	1.24286	1.2211	1.0414	1.34342	1.47859	0.0956396	0.339572	1.13944	1.1315	1.12934	0.834115	1.34755	1.21661	1.49808	0.529985	0.450461	0.6364	0.9	0.9	0.5111	0.4932	0.9	NA
A0A0G2K3V7	DNA topoisomerase I OS=Rattus norvegicus OX=10116 GN=Top1 PE=1 SV=1	Top1	1	1	7	1	1	88.5	NA	NA	NA	NA	462629	NA	371812	376641	NA	350670	381904	406503	NA	501458	NA	456461	NA	NA	NA	NA	NA	NA	NA	NA	NA	NA	NA	NA	NA	NA	NA	NA	NA	NA	NA	NA	NA	NA	NA	NA
A0A0G2K3W1	von Willebrand factor A domain-containing 8 OS=Rattus norvegicus OX=10116 GN=Vwa8 PE=1 SV=1	Vwa8	8	4	30	4	4	53.7	1.26036e+06	569902	919804	854270	897365	1.15442e+06	932272	1.03964e+06	422290	602794	483903	417444	703174	708588	847464	1.07684e+06	1.48227	0.667658	1.09366	1.00378	1.27841	1.64696	1.32858	1.45836	0.496119	0.679116	0.55154	0.469303	0.939644	0.903808	1.12076	1.34631	0.000269228	0.1783	0.0059	0.9	0.001	0.2686	0.0037	Cluster5
A0A0G2K3X1	Troponin I type 2 (Skeletal, fast), isoform CRA_a OS=Rattus norvegicus OX=10116 GN=Tnni2 PE=1 SV=1	Tnni2	58	13	1436	2	2	18.8	1.04681e+07	9.67558e+06	8.35931e+06	7.6349e+06	1.01536e+07	9.17673e+06	8.78248e+06	8.68195e+06	7.92188e+06	6977013	5.54689e+06	5.48345e+06	7998122	8.23127e+06	7.2092e+06	6.2656e+06	1.23437	1.13652	0.99656	0.899481	1.45033	1.31266	1.2549	1.22108	0.933141	0.788115	0.633888	0.618093	1.0716	1.05267	0.955927	0.785417	0.000903859	0.2211	0.0165	0.7522	0.001	0.0453	0.0878	Cluster5
A0A0G2K3Z9	Peroxiredoxin-1 OS=Rattus norvegicus OX=10116 PE=3 SV=1	--	73	13	428	11	13	22.2	1.60946e+08	1.58499e+08	1.63653e+08	1.58038e+08	1.31378e+08	1.24123e+08	1.2693e+08	1.23902e+08	1.56292e+08	1.73705e+08	1.68213e+08	1.75661e+08	1.36416e+08	1.34718e+08	1.40477e+08	1.44023e+08	1.02651	1.00699	1.05526	1.00705	1.01501	0.960321	0.980971	0.942554	0.995768	1.06129	1.03974	1.07097	0.988579	0.931865	1.0075	0.976495	0.017515	0.149	0.8385	0.1653	0.0385	0.9	0.0431	Cluster1
A0A0G2K401	Propanoyl-CoA:carbon dioxide ligase subunit alpha OS=Rattus norvegicus OX=10116 GN=Pcca PE=1 SV=1	Pcca	20	14	241	14	14	79.8	7.12793e+07	7.62149e+07	7.01219e+07	7.24508e+07	1.58232e+08	1.42293e+08	1.55226e+08	1.32029e+08	1.26153e+08	1.28786e+08	1.27072e+08	1.31781e+08	1.10108e+08	8.97978e+07	1.04857e+08	9.79043e+07	0.602245	0.641458	0.598985	0.611591	1.61946	1.4584	1.58922	1.33054	1.06475	1.04236	1.0405	1.06435	1.05704	0.822853	0.996246	0.879364	1.11639e-08	0.001	0.001	0.001	0.001	0.001	0.1615	Cluster5
A0A0G2K428	Dynactin subunit 1 OS=Rattus norvegicus OX=10116 GN=Dctn1 PE=1 SV=1	Dctn1	28	23	233	23	23	139.8	1.67572e+07	1.50119e+07	1.54071e+07	1.55317e+07	1.0125e+07	1.2497e+07	9.83078e+06	1.20427e+07	1.69094e+07	1.66924e+07	1.67136e+07	1.71395e+07	1.18227e+07	1.21773e+07	1.33984e+07	1.45684e+07	1.12099	1.00035	1.04201	1.03807	0.820464	1.01411	0.796888	0.960878	1.12997	1.06969	1.08356	1.09601	0.898625	0.883477	1.00788	1.03602	0.0107568	0.048	0.8505	0.3336	0.0122	0.6155	0.1015	Cluster1
A0A0G2K435	DnaJ heat shock protein family (Hsp40) member C7 OS=Rattus norvegicus OX=10116 GN=Dnajc7 PE=1 SV=1	Dnajc7	2	1	4	1	1	65.5	235621	278198	NA	284800	181548	NA	239219	NA	395875	349676	366298	312094	217833	250852	215832	268421	NA	NA	NA	NA	NA	NA	NA	NA	NA	NA	NA	NA	NA	NA	NA	NA	NA	NA	NA	NA	NA	NA	NA	NA
A0A0G2K459	Mitochondrial carrier 2 OS=Rattus norvegicus OX=10116 GN=Mtch2 PE=1 SV=1	Mtch2	27	7	164	7	7	33.7	3.38399e+07	3.64573e+07	3.39634e+07	3.09966e+07	3.12542e+07	34719446	3.47027e+07	3.30917e+07	2.76152e+07	3.02759e+07	2.92849e+07	2.82097e+07	2.77195e+07	2.9234e+07	2.72364e+07	3.34775e+07	1.0218	1.09657	1.03681	0.935096	1.14317	1.27172	1.26972	1.19179	0.832957	0.875734	0.856962	0.814241	0.95101	0.957348	0.924787	1.0746	8.49884e-06	0.0037	0.0021	0.6505	0.001	0.001	0.0154	Cluster5
A0A0G2K470	Integrin subunit alpha 2 OS=Rattus norvegicus OX=10116 GN=Itga2 PE=3 SV=1	Itga2	4	3	33	3	3	128.8	1.17161e+06	1.17757e+06	1.09731e+06	552407	773376	345670	514464	804047	376236	640301	532431	799236	1.49479e+06	1.21249e+06	1.27342e+06	960829	1.29401	1.29557	1.22529	0.609571	1.0347	0.463128	0.688529	1.05922	0.415103	0.677456	0.569906	0.843822	1.87586	1.45238	1.58156	1.12813	0.0114356	0.5286	0.1262	0.4822	0.7179	0.0603	0.01	Cluster3
A0A0G2K471	Interferon gamma-induced GTPase OS=Rattus norvegicus OX=10116 GN=Igtp PE=1 SV=1	Igtp	3	2	21	2	2	50.4	271305	278968	446072	409287	270494	258338	219689	289532	696819	496107	382452	438514	931352	1.29313e+06	1.2171e+06	1.22866e+06	0.450606	0.461544	0.749028	0.679166	0.544207	0.520489	0.442139	0.573567	1.15611	0.789324	0.615602	0.696213	1.75759	2.32931	2.27312	2.16934	1.92124e-06	0.9	0.1704	0.001	0.0573	0.001	0.001	Cluster2
A0A0G2K477	Immunoglobulin heavy constant mu OS=Rattus norvegicus OX=10116 GN=Ighm PE=4 SV=1	Ighm	46	13	215	9	11	51.1	2.27446e+07	2.14467e+07	2.1285e+07	1.91828e+07	1.25829e+07	1.32785e+07	1.12641e+07	1.16602e+07	2.52977e+07	2.53412e+07	2.54166e+07	2.50953e+07	1.18794e+07	1.57311e+07	1.62176e+07	1.44111e+07	1.1775	1.10602	1.11407	0.992208	0.789097	0.8339	0.706628	0.720005	1.30829	1.25676	1.27522	1.24192	0.698785	0.883262	0.944119	0.793119	5.45178e-06	0.001	0.1182	0.0024	0.001	0.5545	0.001	Cluster1
A0A0G2K484	Myosin heavy chain 2 OS=Rattus norvegicus OX=10116 GN=Myh1 PE=1 SV=1	Myh1	73	198	33363	48	70	222.6	7.04611e+09	7.57208e+09	7.39779e+09	7.17192e+09	9.48391e+09	9.52717e+09	9.5951e+09	9.64822e+09	6.09624e+09	6.37134e+09	5.93913e+09	6.09646e+09	6.65705e+09	6.78691e+09	6.92152e+09	6.96984e+09	0.895541	0.95867	0.950585	0.910708	1.46012	1.46887	1.47773	1.46262	0.773993	0.775723	0.731547	0.740684	0.961351	0.935523	0.989225	0.941708	1.05976e-12	0.001	0.001	0.3925	0.001	0.001	0.001	Cluster5
A0A0G2K4A0	RAB11 family-interacting protein 5 OS=Rattus norvegicus OX=10116 GN=Rab11fip5 PE=1 SV=1	Rab11fip5	2	1	7	1	1	68.7	159329	191646	177479	193989	130637	135572	135141	175012	172728	156504	197184	226446	153821	169332	181703	163451	NA	NA	NA	NA	NA	NA	NA	NA	NA	NA	NA	NA	NA	NA	NA	NA	NA	NA	NA	NA	NA	NA	NA	NA
A0A0G2K4G5	Fibronectin type III domain-containing protein 1 OS=Rattus norvegicus OX=10116 GN=Fndc1 PE=1 SV=1	Fndc1	15	20	308	20	20	199.5	1.63578e+07	1.73484e+07	1.72612e+07	1.65341e+07	1.71864e+07	1.79e+07	1.6716e+07	1.69086e+07	1.70677e+07	1.86075e+07	1.86661e+07	1.88287e+07	2.2525e+07	2.23085e+07	2.21466e+07	2.5505e+07	0.821515	0.867896	0.876422	0.82962	1.04554	1.0905	1.01726	1.01285	0.856257	0.895196	0.908502	0.903918	1.28534	1.21509	1.2507	1.36167	7.91522e-09	0.001	0.2827	0.001	0.001	0.001	0.001	Cluster3
A0A0G2K4H6	Chondroitinsulfatase OS=Rattus norvegicus OX=10116 GN=Galns PE=1 SV=1	Galns	6	3	39	3	3	58.1	848172	1.96628e+06	1269632	1.47123e+06	1.28172e+06	1.50626e+06	1.69022e+06	1.7531e+06	1.94329e+06	1.58102e+06	2.11099e+06	1.32686e+06	1.67047e+06	1.97858e+06	1.02629e+06	1.84236e+06	0.508915	1.17524	0.770181	0.881965	0.931585	1.09634	1.22889	1.25463	1.16476	0.908737	1.22753	0.761038	1.13884	1.28754	0.692454	1.17515	0.324898	0.2978	0.6195	0.4825	0.9	0.9	0.9	NA
A0A0G2K4M6	Actin, aortic smooth muscle OS=Rattus norvegicus OX=10116 GN=Acta2 PE=3 SV=1	Acta2	79	32	9287	3	3	41.9	5.09786e+07	5.22961e+07	4.97532e+07	5.6242e+07	5.07134e+07	4.51676e+07	5.1477e+07	4.70841e+07	4.19574e+07	5.06188e+07	4.31844e+07	4.05269e+07	3.835e+07	3.84119e+07	3.48199e+07	3.48433e+07	1.06391	1.08719	1.04976	1.17269	1.28205	1.14347	1.30179	1.17203	0.874709	1.01197	0.873426	0.808496	0.90938	0.869419	0.817148	0.773022	2.29996e-05	0.1694	0.0073	0.0011	0.001	0.001	0.676	Cluster5
A0A0G2K4Q4	Uncharacterized protein OS=Rattus norvegicus OX=10116 PE=3 SV=1	--	33	5	136	1	1	20.5	13129330	1.30652e+07	1.29696e+07	1.46929e+07	1.15917e+07	9.88479e+06	1.00706e+07	1.03243e+07	1.32005e+07	1.4523e+07	1.22306e+07	13852236	1.19337e+07	1.27406e+07	1.13658e+07	12634142	NA	NA	NA	NA	NA	NA	NA	NA	NA	NA	NA	NA	NA	NA	NA	NA	NA	NA	NA	NA	NA	NA	NA	NA
A0A0G2K4T7	General transcription factor II-I OS=Rattus norvegicus OX=10116 GN=Gtf2i PE=1 SV=1	Gtf2i	1	1	1	1	1	112.2	NA	NA	NA	NA	NA	NA	NA	212551	232552	264221	NA	NA	NA	NA	NA	343865	NA	NA	NA	NA	NA	NA	NA	NA	NA	NA	NA	NA	NA	NA	NA	NA	NA	NA	NA	NA	NA	NA	NA	NA
A0A0G2K4U4	Calcium channel voltage-dependent subunit beta 1 OS=Rattus norvegicus OX=10116 GN=Cacnb1 PE=1 SV=1	Cacnb1	14	8	168	8	8	70.3	1.89315e+07	1.89082e+07	2.04269e+07	1.82359e+07	2.19247e+07	1.96378e+07	1.94408e+07	2.27749e+07	1.91764e+07	1.90139e+07	1.78628e+07	1.94006e+07	1.78025e+07	1.97885e+07	1.714e+07	1.69907e+07	0.933487	0.928733	1.01831	0.898376	1.30956	1.17463	1.16158	1.33945	0.944557	0.898121	0.853602	0.914446	0.997397	1.05824	0.950365	0.890617	3.99394e-05	0.001	0.7191	0.9	0.001	0.001	0.3619	Cluster5
A0A0G2K4U8	Syntaxin-12 OS=Rattus norvegicus OX=10116 GN=Stx12 PE=1 SV=1	Stx12	23	4	17	4	4	31.1	521361	589899	691034	936683	544063	523720	733116	414824	700209	648724	715989	646709	511764	657540	517759	885930	0.771922	0.870024	1.0344	1.38559	0.975778	0.940626	1.31528	0.732566	1.03562	0.920101	1.02736	0.915299	0.860934	1.05585	0.862026	1.39441	0.983335	0.9	0.9	0.9	0.9	0.9	0.9	NA
A0A0G2K4X8	S-phase kinase-associated protein 1 OS=Rattus norvegicus OX=10116 GN=Skp1 PE=1 SV=1	Skp1	43	5	85	5	5	18.9	9.25103e+06	9.90541e+06	1.06555e+07	9.74443e+06	1.02421e+07	8.78743e+06	9.39537e+06	9.79308e+06	1.03369e+07	1.27498e+07	9.30966e+06	1.37958e+07	8.82613e+06	1.12226e+07	9.13655e+06	1.0597e+07	0.856482	0.913522	0.997366	0.901348	1.14864	0.986899	1.05403	1.08142	0.956001	1.13076	0.835305	1.22094	0.928459	1.12686	0.951191	1.04296	0.267968	0.2307	0.4679	0.5752	0.9	0.8779	0.9	NA
A0A0G2K513	Transmembrane protein 143 OS=Rattus norvegicus OX=10116 GN=Tmem143 PE=1 SV=1	Tmem143	6	1	10	1	1	51	NA	NA	NA	NA	NA	600924	704606	700528	NA	NA	NA	NA	NA	NA	NA	NA	NA	NA	NA	NA	NA	NA	NA	NA	NA	NA	NA	NA	NA	NA	NA	NA	NA	NA	NA	NA	NA	NA	NA	NA
A0A0G2K527	ARF GTPase-activating protein GIT1 OS=Rattus norvegicus OX=10116 GN=Git1 PE=1 SV=1	Git1	2	1	4	1	1	83.3	154615	157062	108741	181165	78657.5	108342	85479	153393	140155	154566	NA	NA	NA	101025	NA	215809	NA	NA	NA	NA	NA	NA	NA	NA	NA	NA	NA	NA	NA	NA	NA	NA	NA	NA	NA	NA	NA	NA	NA	NA
A0A0G2K528	Syntaxin 16 OS=Rattus norvegicus OX=10116 GN=Stx16 PE=1 SV=1	Stx16	10	1	7	1	1	35.4	NA	NA	NA	NA	NA	NA	NA	NA	NA	NA	NA	NA	NA	NA	NA	NA	NA	NA	NA	NA	NA	NA	NA	NA	NA	NA	NA	NA	NA	NA	NA	NA	NA	NA	NA	NA	NA	NA	NA	NA
A0A0G2K531	Glutathione peroxidase OS=Rattus norvegicus OX=10116 GN=Gpx3 PE=1 SV=1	Gpx3	45	7	191	7	7	25.3	2.8275e+08	3.23445e+08	3.19632e+08	2.95434e+08	1.90564e+08	2.08675e+08	1.98737e+08	2.07135e+08	2.64604e+08	2.81991e+08	2.58253e+08	3.09809e+08	3.25547e+08	3.36754e+08	3.46982e+08	3.47255e+08	0.953083	1.08604	1.08926	0.994942	0.7781	0.85326	0.811742	0.83278	0.890972	0.91055	0.843641	0.998255	1.24683	1.23109	1.3152	1.24433	6.84632e-07	0.001	0.0314	0.001	0.0737	0.001	0.001	Cluster3
A0A0G2K583	S-methyl-5'-thioadenosine phosphorylase OS=Rattus norvegicus OX=10116 GN=Mtap PE=1 SV=1	Mtap	29	7	96	7	7	31.1	4.30786e+07	4.15741e+07	4.10278e+07	4.09656e+07	3.6326e+07	3.99101e+07	3.08613e+07	3.6618e+07	3.77556e+07	4.06489e+07	3.94434e+07	4.51867e+07	2.69046e+07	2.72025e+07	2.59709e+07	2.80318e+07	1.12309	1.07968	1.08139	1.06704	1.14719	1.26217	0.974939	1.13866	0.98327	1.01518	0.996574	1.12611	0.796972	0.769144	0.761371	0.776892	9.58204e-06	0.8556	0.6072	0.001	0.2369	0.001	0.001	Cluster1
A0A0G2K5A0	Ribosomal RNA-processing protein 43 OS=Rattus norvegicus OX=10116 GN=Exosc8 PE=1 SV=1	Exosc8	5	1	3	1	1	26.1	1.50268e+06	1.75348e+06	1.82034e+06	1.41237e+06	1.56923e+06	1.40752e+06	1.424e+06	1.62386e+06	1.60866e+06	1647853	1.95086e+06	1552609	1.55893e+06	1619922	1.70789e+06	1943781	NA	NA	NA	NA	NA	NA	NA	NA	NA	NA	NA	NA	NA	NA	NA	NA	NA	NA	NA	NA	NA	NA	NA	NA
A0A0G2K5C8	Stromal interaction molecule 1 OS=Rattus norvegicus OX=10116 GN=Stim1 PE=1 SV=1	Stim1	16	10	147	10	10	80.9	1.14099e+07	1.06787e+07	1.1794e+07	1.22166e+07	1.20768e+07	1.39533e+07	1.22068e+07	1.31546e+07	1.00409e+07	1.02881e+07	1.17147e+07	1.01441e+07	1.10774e+07	1.22112e+07	1.28595e+07	1.09438e+07	0.926148	0.863447	0.967861	0.990731	1.18746	1.37391	1.20064	1.27357	0.814161	0.799968	0.921539	0.787101	1.02165	1.07499	1.17376	0.944327	2.76894e-05	0.001	0.1456	0.1723	0.001	0.0216	0.0032	Cluster5
A0A0G2K5G6	Dolichyl-diphosphooligosaccharide--protein glycosyltransferase subunit MAGT1 OS=Rattus norvegicus OX=10116 GN=Magt1 PE=1 SV=1	Magt1	7	3	36	3	3	41.6	1.97201e+06	1.9682e+06	1.95277e+06	1.88836e+06	1.80476e+06	1.86688e+06	2.01534e+06	2.26642e+06	1.79888e+06	2.17669e+06	2.0448e+06	2.32609e+06	1.95844e+06	1.87531e+06	1.82207e+06	1.93259e+06	0.944001	0.938535	0.945079	0.903144	1.04653	1.08408	1.16902	1.29405	0.860209	0.998161	0.94863	1.06441	1.06522	0.973604	0.980814	0.983468	0.00650417	0.006	0.8956	0.5059	0.0202	0.072	0.8781	Cluster5
A0A0G2K5I9	Nuclear factor 1 OS=Rattus norvegicus OX=10116 GN=Nfia PE=1 SV=1	Nfia	7	4	36	2	2	56	459703	422951	NA	514493	401909	NA	363273	288711	468477	302483	301705	NA	482038	571143	324839	494042	1.04943	0.9618	NA	1.17345	1.1114	NA	1.00489	0.786118	1.06833	0.661481	0.667486	NA	1.25032	1.41406	0.833878	1.19894	0.159466	0.9	0.3295	0.9	0.6215	0.6474	0.131	NA
A0A0G2K5J1	Ryanodine receptor 1 OS=Rattus norvegicus OX=10116 GN=Ryr1 PE=1 SV=1	Ryr1	35	127	2878	1	1	562.9	4.44798e+06	4.36629e+06	3.98599e+06	4244097	3.15674e+06	3431700	3.31542e+06	4.31824e+06	3.21979e+06	3857579	3.51105e+06	3.81556e+06	2759127	2332377	2.27359e+06	3.46978e+06	NA	NA	NA	NA	NA	NA	NA	NA	NA	NA	NA	NA	NA	NA	NA	NA	NA	NA	NA	NA	NA	NA	NA	NA
A0A0G2K5L2	Mitochondrial glutamate carrier 1-like OS=Rattus norvegicus OX=10116 GN=LOC100911440 PE=1 SV=1	LOC100911440	5	2	8	2	2	34.6	347000	308159	337959	338878	NA	307248	327896	303772	513281	457940	228168	183625	NA	311237	268382	527945	0.96672	0.855194	0.951894	0.943241	NA	1.03835	1.10692	1.00941	1.42845	1.22214	0.616042	0.489014	NA	0.940395	0.840781	1.56357	0.759068	0.9	0.9	0.9	0.8141	0.9	0.769	NA
A0A0G2K5N6	Rho-associated protein kinase OS=Rattus norvegicus OX=10116 GN=Rock2 PE=1 SV=1	Rock2	12	14	67	9	12	160.5	6.56253e+06	6.6739e+06	6.01113e+06	7.10953e+06	5.85539e+06	5.89165e+06	5.1858e+06	6.65766e+06	5.93667e+06	8.73915e+06	7.5257e+06	6.94991e+06	6.07102e+06	7795608	7.21157e+06	6.62506e+06	0.931531	0.943679	0.86265	1.00827	1.00681	1.01448	0.891975	1.12718	0.841798	1.18832	1.03528	0.943028	0.979156	1.20011	1.1511	0.999707	0.344765	0.7425	0.832	0.2768	0.9	0.7777	0.6883	NA
A0A0G2K5P5	Myomesin 1 OS=Rattus norvegicus OX=10116 GN=Myom1 PE=1 SV=1	Myom1	64	89	2923	89	89	187.5	1.38588e+09	1.40672e+09	1.40345e+09	1.40046e+09	1.29487e+09	1.24761e+09	1.28774e+09	1.3432e+09	1.24287e+09	1.32166e+09	1.33986e+09	1.33278e+09	1.15322e+09	1.15204e+09	1.10638e+09	1.19793e+09	1.01909	1.03042	1.04337	1.02888	1.1534	1.11288	1.14743	1.17808	0.912963	0.930997	0.954837	0.936842	0.963526	0.918761	0.914853	0.936436	9.04133e-09	0.001	0.001	0.001	0.001	0.001	0.9	Cluster5
A0A0G2K5T9	Wiskott-Aldrich syndrome protein family member OS=Rattus norvegicus OX=10116 GN=Wasf2 PE=1 SV=1	Wasf2	5	2	7	2	2	53.8	NA	NA	375840	301870	NA	441246	443610	361222	503707	471149	522495	642747	374628	425870	NA	602298	NA	NA	0.790314	0.627294	NA	1.11329	1.11804	0.896117	1.04655	0.938733	1.0532	1.27792	0.885337	0.960654	NA	1.33172	0.0654836	0.1055	0.061	0.1004	0.9	0.9	0.9	NA
A0A0G2K5X3	Ig-like domain-containing protein OS=Rattus norvegicus OX=10116 PE=4 SV=1	--	11	1	10	1	1	13.3	NA	518625	571544	NA	NA	531062	357432	NA	NA	NA	362501	675491	627846	523609	759004	767987	NA	NA	NA	NA	NA	NA	NA	NA	NA	NA	NA	NA	NA	NA	NA	NA	NA	NA	NA	NA	NA	NA	NA	NA
A0A0G2K5Y3	RCG56676, isoform CRA_b OS=Rattus norvegicus OX=10116 GN=Tex9 PE=4 SV=1	Tex9	2	2	25	2	2	48.9	1.30047e+07	14823394	1.38161e+07	1.56833e+07	1.75525e+07	1.55352e+07	1.50407e+07	1.72579e+07	1.09395e+07	9.63191e+06	9.24786e+06	1.03947e+07	30306033	2.78607e+07	31552507	2.54008e+07	0.709066	0.805106	0.761596	0.854343	1.15929	1.02751	0.993722	1.12234	0.595831	0.503083	0.488665	0.541775	1.8775	1.6475	1.93454	1.47228	4.64734e-09	0.0021	0.001	0.001	0.001	0.001	0.001	Cluster2
A0A0G2K603	Angiopoietin-like 1 OS=Rattus norvegicus OX=10116 GN=Angptl1 PE=4 SV=1	Angptl1	6	3	38	1	1	56.4	161625	131841	284024	204097	284818	169153	245606	276698	340880	457500	312416	395042	376739	431535	404873	394351	NA	NA	NA	NA	NA	NA	NA	NA	NA	NA	NA	NA	NA	NA	NA	NA	NA	NA	NA	NA	NA	NA	NA	NA
A0A0G2K621	Calcium-independent phospholipase A2-gamma OS=Rattus norvegicus OX=10116 GN=Pnpla8 PE=1 SV=1	Pnpla8	3	1	5	1	1	80.8	NA	NA	NA	NA	NA	NA	NA	NA	NA	NA	NA	NA	NA	NA	NA	NA	NA	NA	NA	NA	NA	NA	NA	NA	NA	NA	NA	NA	NA	NA	NA	NA	NA	NA	NA	NA	NA	NA	NA	NA
A0A0G2K654	H1.2 linker histone, cluster member OS=Rattus norvegicus OX=10116 GN=Hist1h1c PE=1 SV=1	Hist1h1c	32	7	352	2	7	21.3	3.99198e+08	4.10443e+08	4.49123e+08	4.03904e+08	3.64979e+08	3.3108e+08	3.7719e+08	3.65376e+08	4.13358e+08	4.47742e+08	4.02445e+08	3.90452e+08	4.16754e+08	3.79151e+08	4.21757e+08	3.83108e+08	0.952153	0.975191	1.08302	0.962508	1.05451	0.95793	1.09016	1.03945	0.98488	1.02302	0.930268	0.890236	1.12944	0.980793	1.1312	0.971398	0.227791	0.7899	0.8449	0.6148	0.3709	0.9	0.2349	NA
A0A0G2K681	CAP-Gly domain-containing linker protein 1 OS=Rattus norvegicus OX=10116 GN=Clip1 PE=1 SV=1	Clip1	31	34	443	4	30	159.4	2.13053e+07	1.96888e+07	1.92044e+07	2.23485e+07	1.47726e+07	1.47296e+07	1.3342e+07	1.63861e+07	2.2238e+07	2.59045e+07	2.17167e+07	2.46232e+07	1.42716e+07	1.28837e+07	1.31116e+07	1.49055e+07	1.1083	1.02025	1.01	1.16152	0.930877	0.929482	0.841007	1.0167	1.15559	1.29087	1.09483	1.22442	0.843542	0.726871	0.766979	0.824277	1.81853e-05	0.0561	0.2274	0.001	0.0017	0.0327	0.001	Cluster1
A0A0G2K695	Myoferlin OS=Rattus norvegicus OX=10116 GN=Myof PE=1 SV=1	Myof	18	31	303	30	30	234.5	1.28455e+07	1.48611e+07	1.55618e+07	1.25107e+07	1.41189e+07	1.24502e+07	1.40895e+07	1.27374e+07	2.04207e+07	1.73975e+07	1.64954e+07	1.86387e+07	1.79015e+07	1.82644e+07	1.68816e+07	1.75566e+07	0.770543	0.888006	0.94376	0.749785	1.02593	0.905951	1.02412	0.91133	1.22365	0.999708	0.958941	1.06876	1.22012	1.18822	1.13872	1.11955	0.000996596	0.1345	0.0102	0.001	0.4668	0.0408	0.4244	Cluster3
A0A0G2K6A2	Tyrosine-protein phosphatase non-receptor type 9 OS=Rattus norvegicus OX=10116 GN=Ptpn9 PE=1 SV=1	Ptpn9	5	2	6	2	2	61.9	285246	295990	338686	308931	270867	283761	370180	254938	517803	481259	562626	692821	299304	477720	374937	415783	0.694031	0.717388	0.833123	0.75098	0.79833	0.837519	1.0914	0.739845	1.25853	1.1217	1.32667	1.61138	0.827439	1.2606	1.02583	1.07543	0.00091648	0.5686	0.001	0.0387	0.0069	0.3178	0.1527	Cluster4
A0A0G2K6D5	Pitrilysin metalloproteinase 1 OS=Rattus norvegicus OX=10116 GN=Pitrm1 PE=1 SV=1	Pitrm1	18	14	200	14	14	117.3	1.01216e+07	9.0268e+06	9.82433e+06	9.9724e+06	1.00818e+07	9.28376e+06	9.71108e+06	1.04887e+07	8.44085e+06	9.93175e+06	1.10452e+07	9.1601e+06	8.53736e+06	7.83225e+06	7.58683e+06	9.23046e+06	1.0211	0.907133	1.00202	1.00514	1.23204	1.13612	1.18713	1.26208	0.850636	0.959809	1.07988	0.883361	0.978604	0.856944	0.86067	0.989919	0.000997935	0.0112	0.8133	0.5962	0.0026	0.0013	0.9	Cluster5
A0A0G2K6E3	Myosin IG OS=Rattus norvegicus OX=10116 GN=Myo1g PE=1 SV=1	Myo1g	3	2	15	1	1	116.6	NA	NA	NA	NA	NA	NA	NA	NA	NA	100486	NA	115934	NA	NA	74457.6	123608	NA	NA	NA	NA	NA	NA	NA	NA	NA	NA	NA	NA	NA	NA	NA	NA	NA	NA	NA	NA	NA	NA	NA	NA
A0A0G2K6G2	Adipocyte plasma membrane-associated protein OS=Rattus norvegicus OX=10116 GN=Apmap PE=1 SV=1	Apmap	31	9	119	9	9	46.4	3.26321e+06	3.94051e+06	4.3594e+06	5.58079e+06	4.1803e+06	4.88249e+06	3.87948e+06	4.84686e+06	5.85247e+06	5.46381e+06	4.46888e+06	7.07927e+06	5.48074e+06	5.48577e+06	5.8325e+06	5.41268e+06	0.618317	0.743769	0.835116	1.0565	0.959492	1.12225	0.89074	1.0954	1.10776	0.99175	0.820632	1.28225	1.17997	1.12733	1.24274	1.09028	0.0371522	0.2025	0.1454	0.0272	0.9	0.6275	0.7409	Cluster3
A0A0G2K6J5	Myosin light polypeptide 6 OS=Rattus norvegicus OX=10116 GN=Myl6 PE=1 SV=1	Myl6	79	10	426	6	6	17	4.37278e+07	4.82609e+07	5.50383e+07	5.32734e+07	4.15041e+07	3.77624e+07	4.12276e+07	3.838e+07	6.02162e+07	6.24982e+07	6.17897e+07	6.31051e+07	5.02936e+07	4.85204e+07	5.40839e+07	5.83663e+07	0.810373	0.890926	1.03121	0.986383	0.93172	0.848926	0.925819	0.848359	1.11476	1.10952	1.10975	1.11792	1.05902	0.975211	1.12708	1.14987	0.00144737	0.8201	0.014	0.0464	0.0033	0.0107	0.9	Cluster3
A0A0G2K6N9	COMM domain containing 4 (Predicted), isoform CRA_c OS=Rattus norvegicus OX=10116 GN=Commd4 PE=1 SV=1	Commd4	9	2	20	2	2	21.9	433916	437382	541763	500250	335204	355995	403372	406183	511663	654879	626481	669642	498188	524637	574255	548184	0.82003	0.823387	1.03511	0.944537	0.767361	0.816113	0.923719	0.915573	0.965932	1.18556	1.1474	1.20972	1.06975	1.0753	1.22036	1.10131	0.00194802	0.8259	0.0278	0.0334	0.0065	0.0078	0.9	Cluster3
A0A0G2K6P1	Estradiol 17-beta-dehydrogenase 8 OS=Rattus norvegicus OX=10116 GN=Hsd17b8 PE=1 SV=1	Hsd17b8	25	4	34	4	4	26.9	933134	2.34808e+06	675854	697983	900932	1.03324e+06	1.0311e+06	560947	858712	706351	1.90387e+06	2.12468e+06	1.22397e+06	1.34212e+06	1.26915e+06	3.33909e+06	0.675278	1.69266	0.494475	0.504651	0.789764	0.907031	0.904169	0.484181	0.620762	0.489665	1.33524	1.46978	1.00641	1.05336	1.03278	2.56876	0.351436	0.9	0.9	0.3774	0.9	0.4123	0.6623	NA
A0A0G2K6Q5	Guanine nucleotide-binding protein-like 1 OS=Rattus norvegicus OX=10116 GN=Gnl1 PE=1 SV=1	Gnl1	6	3	10	3	3	68.6	400187	105952	136709	107530	138071	308502	105156	98108.9	412718	196072	150041	161253	339581	116801	116331	117368	2.01534	0.531513	0.696043	0.541034	0.842273	1.88463	0.641695	0.589306	2.07624	0.94589	0.732279	0.776266	1.94309	0.637939	0.658775	0.628338	0.924394	0.9	0.9	0.9	0.9	0.9	0.9	NA
A0A0G2K6R8	EH domain-binding protein 1-like 1 OS=Rattus norvegicus OX=10116 GN=Ehbp1l1 PE=1 SV=1	Ehbp1l1	11	14	114	14	14	182.4	7.06675e+06	6.90411e+06	5.82584e+06	5.52684e+06	4.37551e+06	4.73652e+06	3.55379e+06	5.35804e+06	5.32699e+06	6.80325e+06	6.75774e+06	5.97455e+06	4.86922e+06	3.68503e+06	4.82707e+06	3.25361e+06	1.2627	1.22887	1.05243	0.986655	0.947058	1.02665	0.769456	1.14191	0.950827	1.16449	1.17021	1.02048	0.988565	0.714116	0.969889	0.618021	0.057659	0.5343	0.9	0.0564	0.7629	0.4558	0.116	NA
A0A0G2K6T8	Ig-like domain-containing protein OS=Rattus norvegicus OX=10116 PE=4 SV=1	--	23	2	9	1	1	10.3	151919	189180	166408	168525	NA	123096	104909	122431	480630	495878	512383	550282	210662	280284	259669	234470	NA	NA	NA	NA	NA	NA	NA	NA	NA	NA	NA	NA	NA	NA	NA	NA	NA	NA	NA	NA	NA	NA	NA	NA
A0A0G2K6U1	Vesicle-fusing ATPase OS=Rattus norvegicus OX=10116 GN=Nsf PE=1 SV=1	Nsf	24	15	138	14	15	82.6	9.8356e+06	9.74928e+06	8.33541e+06	8.87555e+06	7.46298e+06	6.37043e+06	6.75406e+06	7.27325e+06	7461334	8.95761e+06	7.36755e+06	7.60359e+06	7.48738e+06	7.21773e+06	7.74893e+06	9.07342e+06	1.16881	1.15408	1.00144	1.05377	1.07429	0.918323	0.972567	1.03091	0.885725	1.01971	0.848496	0.863737	1.01097	0.930232	1.03548	1.14623	0.0308673	0.3942	0.0214	0.6829	0.3146	0.9	0.1391	Cluster5
A0A0G2K719	RNA helicase OS=Rattus norvegicus OX=10116 GN=Ddx3x PE=1 SV=1	Ddx3x	37	20	275	5	19	73.1	2.3747e+07	3.16786e+07	28750395	2.98379e+07	2.56933e+07	2.50583e+07	2.63034e+07	2.62141e+07	3.02276e+07	2.98229e+07	3.24264e+07	2.8115e+07	2.48368e+07	25167188	2.26592e+07	2.53719e+07	0.825881	1.09747	1.0109	1.03678	1.08242	1.05717	1.10849	1.08741	1.05015	0.993571	1.09293	0.934688	0.981453	0.949273	0.886159	0.938038	0.0990421	0.3324	0.9	0.7504	0.6149	0.0738	0.4589	NA
A0A0G2K736	Lysine-specific histone demethylase OS=Rattus norvegicus OX=10116 GN=Kdm1a PE=1 SV=1	Kdm1a	2	1	7	1	1	93.9	149410	207024	143611	144428	136827	150319	147156	182698	190371	239915	144986	273000	159132	103703	166313	165492	NA	NA	NA	NA	NA	NA	NA	NA	NA	NA	NA	NA	NA	NA	NA	NA	NA	NA	NA	NA	NA	NA	NA	NA
A0A0G2K737	Thioredoxin-like protein 1 OS=Rattus norvegicus OX=10116 GN=Txnl1 PE=1 SV=1	Txnl1	45	8	126	8	8	32.7	1.49302e+07	1.50545e+07	1.54201e+07	1.5527e+07	1.22843e+07	1.33171e+07	1.38788e+07	1.35858e+07	1.68258e+07	1.74689e+07	1.77611e+07	1.8505e+07	1.257e+07	1.37957e+07	1.13757e+07	1.4883e+07	0.954309	0.958533	0.996469	0.991561	0.951133	1.03256	1.07494	1.03575	1.07433	1.06961	1.10021	1.13065	0.912899	0.956343	0.81763	1.01128	0.00555117	0.6112	0.0504	0.493	0.3503	0.0813	0.004	Cluster1
A0A0G2K739	Ubiquitin-conjugating enzyme E2 D3 OS=Rattus norvegicus OX=10116 GN=Ube2d3 PE=1 SV=1	Ube2d3	41	4	54	3	4	16.6	1.26034e+07	13127424	1.52414e+07	1.39994e+07	1.05467e+07	1.04539e+07	1.02937e+07	1.10862e+07	1.54772e+07	1.52962e+07	1.23634e+07	14464712	1.05355e+07	1.12584e+07	1.04142e+07	1.05644e+07	0.966338	1.00263	1.18146	1.07241	0.979545	0.972312	0.956363	1.01385	1.18542	1.12348	0.918679	1.06016	0.917827	0.936193	0.897897	0.861085	0.0273244	0.54	0.9	0.0522	0.4008	0.4264	0.033	Cluster1
A0A0G2K751	DnaJ homolog subfamily C member 8 OS=Rattus norvegicus OX=10116 GN=Dnajc8 PE=1 SV=1	Dnajc8	3	1	13	1	1	32.7	809902	633531	749375	656852	396507	551898	406334	370544	489622	490338	566942	606706	373110	385652	443249	355319	NA	NA	NA	NA	NA	NA	NA	NA	NA	NA	NA	NA	NA	NA	NA	NA	NA	NA	NA	NA	NA	NA	NA	NA
A0A0G2K761	Cullin 2 OS=Rattus norvegicus OX=10116 GN=Cul2 PE=1 SV=1	Cul2	21	13	122	13	13	86.9	9.47729e+06	1.21245e+07	1.23393e+07	1.20915e+07	9.52941e+06	1.05325e+07	1.0272e+07	9.08421e+06	9.81869e+06	1.18696e+07	1.09954e+07	1.03223e+07	8.97493e+06	9.75103e+06	1.00242e+07	8.94599e+06	0.864734	1.102	1.13826	1.10227	1.05325	1.16577	1.1357	0.988628	0.894934	1.03747	0.97228	0.900312	0.930452	0.964929	1.0285	0.86773	0.12221	0.9	0.4522	0.4228	0.2096	0.1924	0.9	NA
A0A0G2K777	Ras homolog family member T1 OS=Rattus norvegicus OX=10116 GN=Rhot1 PE=1 SV=1	Rhot1	5	4	20	4	4	86	1.77112e+06	1.96707e+06	1.81155e+06	1.86869e+06	1.81116e+06	1.63758e+06	1.42884e+06	1.62698e+06	2.25511e+06	1.48032e+06	2.16897e+06	2.3389e+06	1.61633e+06	2.14424e+06	2.10587e+06	2.25822e+06	0.886424	0.980688	0.916636	0.934414	1.09804	0.994209	0.866537	0.971233	1.12746	0.709722	1.05204	1.11899	0.919156	1.16389	1.18517	1.20148	0.350394	0.9	0.9	0.3052	0.9	0.577	0.6111	NA
A0A0G2K781	PPFIA-binding protein 1 OS=Rattus norvegicus OX=10116 GN=Ppfibp1 PE=1 SV=1	Ppfibp1	8	6	44	6	6	116	805940	813176	1.2848e+06	2.002e+06	933008	534615	1.14457e+06	1.0229e+06	1.41221e+06	2.26968e+06	2.63762e+06	1.96043e+06	2.1284e+06	2.14772e+06	2.31869e+06	2.14008e+06	0.4781	0.480528	0.770554	1.18656	0.670453	0.384715	0.82275	0.723762	0.836864	1.2898	1.51639	1.1117	1.43461	1.38179	1.54674	1.3496	0.00548773	0.9	0.1087	0.021	0.0589	0.0111	0.7586	Cluster3
A0A0G2K7A4	Rdh2 protein-like OS=Rattus norvegicus OX=10116 GN=Rdh16 PE=1 SV=1	Rdh16	6	1	2	1	1	35.6	NA	NA	NA	NA	NA	NA	NA	NA	182246	227886	294405	273507	NA	NA	NA	NA	NA	NA	NA	NA	NA	NA	NA	NA	NA	NA	NA	NA	NA	NA	NA	NA	NA	NA	NA	NA	NA	NA	NA	NA
A0A0G2K7B6	Dysferlin OS=Rattus norvegicus OX=10116 GN=Dysf PE=1 SV=1	Dysf	28	48	754	47	48	242.3	8.73255e+07	9.14375e+07	9.12142e+07	9.24028e+07	7.82383e+07	7.8125e+07	7.78432e+07	7.70268e+07	9.93552e+07	1.07586e+08	1.05298e+08	1.05559e+08	7.38267e+07	7.85703e+07	6.9093e+07	7.99348e+07	0.950489	0.9914	1.00374	1.00485	1.03155	1.03152	1.02669	0.999989	1.08028	1.12176	1.11073	1.0983	0.913029	0.927495	0.845664	0.924911	2.74406e-06	0.3298	0.001	0.0029	0.0105	0.001	0.001	Cluster1
A0A0G2K7C6	Protein-serine/threonine phosphatase OS=Rattus norvegicus OX=10116 GN=Ppm1b PE=1 SV=1	Ppm1b	40	11	170	9	9	49.3	4.3124e+06	3.56629e+06	3.73778e+06	5.33218e+06	2.66393e+06	2.56647e+06	2.43431e+06	2.90643e+06	6.97579e+06	4.49088e+06	5.83802e+06	5.5375e+06	3.64271e+06	3.1234e+06	3.79845e+06	3.22053e+06	1.01918	0.839584	0.893093	1.25905	0.762639	0.73578	0.697133	0.819288	1.64688	1.01672	1.33714	1.25101	0.97818	0.800578	1.00947	0.809123	0.00211488	0.0978	0.1103	0.7582	0.0013	0.4067	0.0213	Cluster1
A0A0G2K7E5	Voltage-dependent calcium channel subunit alpha-2/delta-1 OS=Rattus norvegicus OX=10116 GN=Cacna2d1 PE=1 SV=1	Cacna2d1	28	24	465	24	24	122.7	1.30894e+08	1.31734e+08	1.24282e+08	1.22714e+08	105379099	1.11821e+08	1.09138e+08	1.15976e+08	1.03529e+08	1.01977e+08	8.87509e+07	9.95795e+07	9.74289e+07	9.33156e+07	9.8835e+07	1.05687e+08	1.13977	1.14265	1.09411	1.06758	1.11152	1.18115	1.15155	1.20452	0.900528	0.850628	0.748951	0.82887	0.96394	0.881249	0.967756	0.978307	2.90039e-06	0.6082	0.001	0.0043	0.001	0.001	0.0162	Cluster5
A0A0G2K7I4	RCSD domain containing 1 (Predicted), isoform CRA_a OS=Rattus norvegicus OX=10116 GN=Rcsd1 PE=1 SV=1	Rcsd1	23	4	27	4	4	43.8	1.91878e+06	1.94302e+06	1.80167e+06	2.09979e+06	1.63539e+06	1.57218e+06	1.40479e+06	1.75345e+06	2.13778e+06	1.15144e+06	1.10313e+06	1.86764e+06	1.70407e+06	1.72583e+06	1.69624e+06	1.70711e+06	1.06858	1.0779	1.0144	1.16833	1.10324	1.0621	0.947993	1.16472	1.18928	0.614273	0.595377	0.994246	1.07829	1.04238	1.06225	1.01065	0.132526	0.9	0.1686	0.9	0.1979	0.9	0.2423	NA
A0A0G2K7L0	28S ribosomal protein S10, mitochondrial OS=Rattus norvegicus OX=10116 GN=Mrps10 PE=1 SV=1	Mrps10	14	2	7	2	2	23.1	1.39359e+06	1.42762e+06	1.32453e+06	1.46193e+06	1.32976e+06	1.12632e+06	979918	1.06997e+06	877857	996997	899972	998875	1.08901e+06	843510	668846	1.03178e+06	1.20586	1.23053	1.15871	1.26385	1.3938	1.18224	1.02745	1.10428	0.758792	0.826407	0.754697	0.82621	1.07067	0.791584	0.650795	0.949084	0.000864668	0.9	0.0027	0.0106	0.0055	0.0217	0.8465	Cluster5
A0A0G2K7M1	Glyceraldehyde-3-phosphate dehydrogenase OS=Rattus norvegicus OX=10116 PE=1 SV=1	--	24	5	431	2	2	35.7	2.02463e+06	2544713	3.03362e+06	2.27526e+06	1.9876e+06	1.94148e+06	2198133	1.62149e+06	4.02936e+06	3.02956e+06	2.80476e+06	2.67122e+06	3.44194e+06	3.03683e+06	2.46752e+06	2.13194e+06	0.744274	0.931847	1.12746	0.835655	0.885082	0.865772	0.979156	0.710965	1.47966	1.06686	0.999232	0.938677	1.43766	1.21075	1.02001	0.833142	0.169044	0.9	0.4575	0.4584	0.2797	0.2804	0.9	NA
A0A0G2K7M2	UV excision repair protein RAD23 OS=Rattus norvegicus OX=10116 GN=Rad23a PE=1 SV=1	Rad23a	14	6	118	4	4	39.5	5.23096e+06	5.20435e+06	4.81446e+06	5.41264e+06	3.52798e+06	4.16688e+06	3.96894e+06	3.70443e+06	5.57852e+06	5.28129e+06	5.3386e+06	5.61191e+06	4.30586e+06	3.96177e+06	4.39293e+06	4.278e+06	1.06049	1.05101	0.986789	1.09633	0.866395	1.02475	0.975009	0.895761	1.12975	1.02566	1.0489	1.08756	0.991855	0.871083	1.00147	0.92198	0.0133997	0.0874	0.9	0.1157	0.034	0.9	0.0457	Cluster1
A0A0G2K7P6	IGv domain-containing protein OS=Rattus norvegicus OX=10116 PE=4 SV=1	--	26	2	24	1	1	10.2	NA	NA	NA	NA	NA	NA	NA	NA	NA	NA	NA	NA	NA	NA	NA	NA	NA	NA	NA	NA	NA	NA	NA	NA	NA	NA	NA	NA	NA	NA	NA	NA	NA	NA	NA	NA	NA	NA	NA	NA
A0A0G2K7Q0	Myosin-binding protein C, slow-type OS=Rattus norvegicus OX=10116 GN=Mybpc1 PE=1 SV=1	Mybpc1	67	71	2903	70	71	132.4	2.81932e+09	2.87815e+09	3.04296e+09	3.05476e+09	2.64503e+09	2.69059e+09	2.62684e+09	2.59401e+09	2.7891e+09	2.87843e+09	2.76453e+09	2.74404e+09	2.31241e+09	2.39877e+09	2.2996e+09	2.44778e+09	0.994306	1.01113	1.08499	1.07637	1.12999	1.15108	1.12259	1.09118	0.982606	0.97246	0.944888	0.925092	0.926629	0.917513	0.911981	0.91771	1.54184e-06	0.0116	0.0054	0.001	0.001	0.001	0.2418	Cluster5
A0A0G2K7S6	WD repeat-containing protein 44 OS=Rattus norvegicus OX=10116 GN=Wdr44 PE=1 SV=1	Wdr44	3	2	6	2	2	101.5	1.76924e+06	1.9672e+06	1.83689e+06	1.9172e+06	1.49444e+06	1.48813e+06	1.61582e+06	1.86838e+06	1274860	1.18126e+06	1.64698e+06	1.85936e+06	1.65521e+06	1.35334e+06	1.46239e+06	856460	1.06238	1.17669	1.11514	1.15019	1.08702	1.08397	1.1757	1.33816	0.764707	0.679486	0.95844	1.06727	1.12931	0.88135	0.987447	0.546712	0.0730761	0.9	0.2446	0.2517	0.1647	0.1698	0.9	NA
A0A0G2K7T6	Nuclear pore complex protein Nup155 OS=Rattus norvegicus OX=10116 GN=Nup155 PE=1 SV=1	Nup155	8	9	81	9	9	155	2.23868e+06	2.08687e+06	1.5867e+06	2.65974e+06	2.55881e+06	2.49578e+06	2.49718e+06	2.24722e+06	2.90781e+06	3.40534e+06	3.57211e+06	3.5221e+06	2.72526e+06	2.95991e+06	3.14058e+06	3.98934e+06	0.761076	0.706724	0.545359	0.903405	1.05376	1.02926	1.02872	0.911231	0.987509	1.10901	1.17691	1.14461	1.05271	1.09134	1.20061	1.44176	0.00104973	0.02	0.0037	0.001	0.7522	0.3456	0.8542	Cluster3
A0A0G2K7W6	60S ribosomal protein L27a OS=Rattus norvegicus OX=10116 GN=RGD1562402 PE=3 SV=1	RGD1562402	28	5	94	5	5	16.6	2.04701e+07	1.99706e+07	2.06724e+07	2.13202e+07	1.83835e+07	1.67496e+07	1.71019e+07	1.8586e+07	2.2735e+07	2.47918e+07	2.31743e+07	2.23538e+07	1.76831e+07	1.84136e+07	2.08874e+07	1.99367e+07	0.960097	0.93305	0.980254	0.999067	1.04445	0.952977	0.971966	1.03975	1.06519	1.11389	1.05338	1.00222	0.942363	0.936655	1.10163	0.994041	0.147706	0.7661	0.1199	0.9	0.4631	0.9	0.327	NA
A0A0G2K7X3	Nuclear ubiquitous casein and cyclin-dependent kinase substrate 1 OS=Rattus norvegicus OX=10116 GN=Nucks1 PE=1 SV=1	Nucks1	4	1	31	1	1	27	2.38966e+06	2.38072e+06	2.22859e+06	3.28048e+06	2.2766e+06	1.84026e+06	1.43455e+06	1.26492e+06	1.87565e+06	3.46644e+06	1.86904e+06	2.04852e+06	1.49341e+06	1.53661e+06	2.71154e+06	1560090	NA	NA	NA	NA	NA	NA	NA	NA	NA	NA	NA	NA	NA	NA	NA	NA	NA	NA	NA	NA	NA	NA	NA	NA
A0A0G2K7X7	Complement C7 OS=Rattus norvegicus OX=10116 GN=C7 PE=1 SV=1	C7	12	9	72	9	9	93.6	5.35962e+06	5.77982e+06	4.60996e+06	4.41822e+06	3.52361e+06	3.94244e+06	2.65985e+06	2.35815e+06	4.81741e+06	4.13994e+06	4.47513e+06	4683035	5.3734e+06	4.95186e+06	4.80649e+06	5255599	1.14193	1.2267	0.993011	0.9405	0.909407	1.01895	0.686707	0.599271	1.02531	0.844962	0.924043	0.953784	1.30082	1.14424	1.15157	1.19037	0.00899806	0.0484	0.5721	0.6935	0.3742	0.0074	0.1337	Cluster3
A0A0G2K7Y5	Cdc42-interacting protein 4 OS=Rattus norvegicus OX=10116 GN=Trip10 PE=1 SV=1	Trip10	21	11	130	2	8	68.1	5.51669e+06	7.83423e+06	7.68914e+06	7.07784e+06	7.00151e+06	6.96563e+06	5.22317e+06	6.14354e+06	9.128e+06	9.02327e+06	8923785	9.21655e+06	7.67137e+06	7.62298e+06	7.552e+06	6.92638e+06	0.699775	0.989908	0.986077	0.896993	1.07582	1.07182	0.802832	0.929492	1.15663	1.09644	1.09701	1.11755	1.10565	1.0487	1.07721	0.933993	0.0684732	0.7067	0.0577	0.2426	0.3056	0.7649	0.7932	NA
A0A0G2K824	Mannose-1-phosphate guanyltransferase alpha OS=Rattus norvegicus OX=10116 GN=Gmppa PE=1 SV=1	Gmppa	12	4	31	4	4	46.6	1.52529e+06	1.5675e+06	1.26047e+06	1.33557e+06	2.16341e+06	892878	724454	889091	1.85086e+06	1.96584e+06	1.92408e+06	1.95585e+06	854772	1.24618e+06	1.21053e+06	843922	1.04111	1.06579	0.86982	0.910788	1.78875	0.739297	0.599192	0.723831	1.26199	1.28538	1.27277	1.27614	0.662917	0.92251	0.929128	0.612356	0.109075	0.9	0.5088	0.627	0.2492	0.9	0.0896	NA
A0A0G2K866	ATP-binding cassette sub-family B member 7, mitochondrial OS=Rattus norvegicus OX=10116 GN=Abcb7 PE=1 SV=1	Abcb7	5	3	41	3	3	82.5	3.04422e+06	4.12803e+06	3.18309e+06	3.88688e+06	2.61382e+06	3.34111e+06	3.32543e+06	2.98789e+06	3.31921e+06	3.36513e+06	3.74653e+06	4.26446e+06	5.0464e+06	3.30031e+06	3.13619e+06	4.48691e+06	0.807182	1.09033	0.853291	1.02969	0.839534	1.07466	1.06845	0.944947	0.879163	0.854746	0.962737	1.08088	1.52035	0.949067	0.935095	1.26474	0.295964	0.9	0.9	0.3387	0.9	0.5246	0.3502	NA
A0A0G2K872	Cell adhesion molecule 3 OS=Rattus norvegicus OX=10116 GN=Cadm3 PE=1 SV=1	Cadm3	4	1	17	1	1	46.6	812616	799548	844570	743455	808884	603863	671396	688474	774088	704744	639834	644453	709694	806338	794044	779454	NA	NA	NA	NA	NA	NA	NA	NA	NA	NA	NA	NA	NA	NA	NA	NA	NA	NA	NA	NA	NA	NA	NA	NA
A0A0G2K896	Similar to RIKEN cDNA 1300017J02 OS=Rattus norvegicus OX=10116 GN=RGD1310507 PE=1 SV=1	RGD1310507	44	23	310	22	22	76.7	2.63042e+07	2.53485e+07	2.45906e+07	2.53979e+07	1.68561e+07	1.95204e+07	1.42513e+07	1.85864e+07	2.73944e+07	3.34899e+07	2.44553e+07	2.25088e+07	3.02829e+07	3.18067e+07	3.11007e+07	3.06965e+07	0.990529	0.950851	0.936191	0.95554	0.768894	0.891689	0.650293	0.834806	1.03049	1.20808	0.89248	0.810243	1.2957	1.299	1.31695	1.22882	0.000409699	0.0981	0.9	0.0141	0.0692	0.001	0.0203	Cluster3
A0A0G2K8B7	RNA helicase OS=Rattus norvegicus OX=10116 GN=Eif4a2 PE=1 SV=1	Eif4a2	45	16	405	6	6	41.3	2.3249e+07	2.26128e+07	21686982	20120115	1.87646e+07	1.55319e+07	1.83106e+07	1.68843e+07	1.90143e+07	2.14131e+07	2.05714e+07	2.23914e+07	1.77614e+07	1.94431e+07	1.61947e+07	1.84481e+07	1.12824	1.09313	1.06402	0.975522	1.10307	0.914334	1.07674	0.977302	0.921758	0.995449	0.967486	1.03872	0.979355	1.02332	0.883751	0.951715	0.189334	0.7381	0.3475	0.1745	0.8704	0.6168	0.9	NA
A0A0G2K8F7	Ubiquitin-conjugating enzyme E2A OS=Rattus norvegicus OX=10116 GN=Ube2a PE=1 SV=1	Ube2a	11	1	13	1	1	17.3	287461	346175	287857	299612	NA	100184	195528	133231	311322	NA	325248	285418	150562	238802	NA	232800	NA	NA	NA	NA	NA	NA	NA	NA	NA	NA	NA	NA	NA	NA	NA	NA	NA	NA	NA	NA	NA	NA	NA	NA
A0A0G2K8H0	Caprin-1 OS=Rattus norvegicus OX=10116 GN=Caprin1 PE=1 SV=1	Caprin1	13	6	61	6	6	79.6	7.95003e+06	6.4725e+06	5.87798e+06	6192177	5.03395e+06	6037092	5.6534e+06	5.44152e+06	6.18849e+06	7.02841e+06	7.08706e+06	6.0534e+06	5.93924e+06	6.73686e+06	5.55454e+06	6.55687e+06	1.20762	0.97938	0.902696	0.939749	0.926267	1.11243	1.04059	0.985889	0.93904	1.02272	1.0433	0.87898	1.02508	1.10985	0.948781	1.0588	0.784238	0.9	0.9	0.9	0.8918	0.9	0.7311	NA
A0A0G2K8K0	Splicing factor proline and glutamine-rich OS=Rattus norvegicus OX=10116 GN=Sfpq PE=1 SV=1	Sfpq	16	10	164	9	10	75	1.81985e+07	1.72145e+07	1.74078e+07	1.9088e+07	1.5327e+07	1.37675e+07	1.43653e+07	1.40641e+07	1.88983e+07	1.58822e+07	1.65076e+07	1.71623e+07	1.77923e+07	1.66651e+07	15635549	1.47327e+07	1.05019	0.989564	1.01561	1.10053	1.07141	0.963761	1.00452	0.968033	1.08942	0.877975	0.923207	0.946733	1.16662	1.043	1.01462	0.903797	0.470389	0.9	0.4681	0.9	0.8223	0.9	0.5658	NA
A0A0G2K8K3	Heparin cofactor 2 OS=Rattus norvegicus OX=10116 GN=Serpind1 PE=1 SV=1	Serpind1	24	10	144	10	10	58	1.16065e+07	1.23097e+07	1.24499e+07	1.23679e+07	1.09172e+07	8.88936e+06	9.72542e+06	1.009e+07	1.20736e+07	1.12624e+07	1.28833e+07	1.24386e+07	1.30773e+07	1.47154e+07	1.2645e+07	1.39555e+07	0.919281	0.971213	0.996938	0.978706	1.04744	0.854085	0.933399	0.953208	0.955265	0.85451	0.988916	0.941758	1.17688	1.26406	1.12622	1.17503	0.000322193	0.9	0.8406	0.0021	0.9	0.001	0.001	Cluster3
A0A0G2K8K8	Ig-like domain-containing protein OS=Rattus norvegicus OX=10116 GN=LOC100361706 PE=4 SV=1	LOC100361706	7	1	17	1	1	13.4	NA	NA	494694	543564	299061	NA	NA	NA	NA	583653	729379	612540	NA	NA	NA	633746	NA	NA	NA	NA	NA	NA	NA	NA	NA	NA	NA	NA	NA	NA	NA	NA	NA	NA	NA	NA	NA	NA	NA	NA
A0A0G2K8L9	Mitochondrial ribosomal protein S28 OS=Rattus norvegicus OX=10116 GN=Mrps28 PE=1 SV=1	Mrps28	13	2	15	2	2	20.6	762103	877599	634094	891942	NA	583061	532960	866559	542663	585302	493325	552409	521517	419252	NA	607899	1.13965	1.30729	0.958659	1.33261	NA	1.05768	0.965745	1.54562	0.810637	0.83845	0.714946	0.789655	0.886116	0.679953	NA	0.966375	0.0137427	0.9	0.0285	0.0892	0.0475	0.1287	0.9	NA
A0A0G2K8N3	Procollagen-proline 3-dioxygenase OS=Rattus norvegicus OX=10116 GN=P3h2 PE=1 SV=1	P3h2	3	1	12	1	1	79.7	169834	200796	172161	161750	150664	135518	142802	143504	177369	159032	164213	149301	192032	213920	209462	204318	NA	NA	NA	NA	NA	NA	NA	NA	NA	NA	NA	NA	NA	NA	NA	NA	NA	NA	NA	NA	NA	NA	NA	NA
A0A0G2K8N6	Ankyrin repeat and MYND domain-containing 2 OS=Rattus norvegicus OX=10116 GN=Ankmy2 PE=1 SV=1	Ankmy2	3	1	13	1	1	48.3	516426	478160	382437	406823	430242	NA	385977	456357	524687	658796	604460	477773	445524	542813	611062	706747	NA	NA	NA	NA	NA	NA	NA	NA	NA	NA	NA	NA	NA	NA	NA	NA	NA	NA	NA	NA	NA	NA	NA	NA
A0A0G2K8N9	NIMA-related kinase 9 OS=Rattus norvegicus OX=10116 GN=Nek9 PE=1 SV=1	Nek9	2	1	1	1	1	104.8	19165398	19506500	19043980	17069468	18682944	16283940	14559612	17207318	15866143	16433535	18942694	15756008	10132048	8934127	11061055	10610399	NA	NA	NA	NA	NA	NA	NA	NA	NA	NA	NA	NA	NA	NA	NA	NA	NA	NA	NA	NA	NA	NA	NA	NA
A0A0G2K8P3	E3 ubiquitin-protein ligase OS=Rattus norvegicus OX=10116 GN=Nedd4 PE=1 SV=1	Nedd4	28	20	263	20	20	102.7	2.39562e+07	2.61209e+07	2.3345e+07	2.52173e+07	2.24872e+07	2.13805e+07	2.22438e+07	21479765	2.62612e+07	3.15098e+07	2.91657e+07	3.11921e+07	2.37831e+07	2.56965e+07	2.16956e+07	2.46105e+07	0.907627	0.985815	0.894203	0.954541	1.03203	0.982627	1.0212	0.970656	0.993899	1.1436	1.07089	1.12967	1.02382	1.05587	0.92431	0.991212	0.011906	0.2709	0.0068	0.313	0.1815	0.9	0.1544	Cluster1
A0A0G2K8Q1	Apolipoprotein C-III OS=Rattus norvegicus OX=10116 GN=Apoc3 PE=1 SV=1	Apoc3	19	1	15	1	1	11	1.45358e+06	1093789	1.33282e+06	1.35741e+06	764146	715010	754496	606269	1.22473e+06	1.36578e+06	1.24011e+06	1.081e+06	929395	869766	748320	871933	NA	NA	NA	NA	NA	NA	NA	NA	NA	NA	NA	NA	NA	NA	NA	NA	NA	NA	NA	NA	NA	NA	NA	NA
A0A0G2K8Q7	U6 snRNA-associated Sm-like protein LSm2 OS=Rattus norvegicus OX=10116 GN=Lsm2 PE=1 SV=1	Lsm2	16	2	14	2	2	10.8	736195	241414	611755	680372	671211	242717	616780	602484	898317	737594	779202	781201	654508	837705	815616	264163	1.0973	0.358438	0.921857	1.01318	1.21188	0.43885	1.11397	1.07109	1.33752	1.05315	1.12555	1.11305	1.10844	1.35416	1.36702	0.418564	0.678024	0.9	0.6174	0.9	0.8439	0.9	0.9	NA
A0A0G2K8Q8	Ubiquinol-cytochrome c reductase, complex III subunit X OS=Rattus norvegicus OX=10116 GN=Uqcr10 PE=1 SV=1	Uqcr10	53	3	73	3	3	7.1	4.49466e+07	48287831	5.19392e+07	48701498	4.39184e+07	4.6028e+07	42792712	46691155	3.43501e+07	3.19553e+07	3.60986e+07	3.65815e+07	3.68328e+07	3.44572e+07	38158759	3.57842e+07	1.03631	1.10905	1.21072	1.12188	1.22661	1.28736	1.19557	1.28403	0.791154	0.705794	0.806619	0.806261	0.964926	0.861632	0.989342	0.87709	4.8368e-07	0.0916	0.001	0.003	0.001	0.001	0.0072	Cluster5
A0A0G2K8R3	LIM domain 7 OS=Rattus norvegicus OX=10116 GN=Lmo7 PE=1 SV=1	Lmo7	10	12	85	12	12	195.6	3.01961e+06	4.00101e+06	3.45182e+06	4.67183e+06	3.26746e+06	3.23074e+06	3.29966e+06	3.50364e+06	3.99568e+06	4.9354e+06	4.85084e+06	3.53661e+06	2.8753e+06	4.65017e+06	3.17444e+06	4.32492e+06	0.753063	0.993959	0.870327	1.16406	0.987092	0.977383	0.99715	1.04219	0.995428	1.17908	1.17241	0.843115	0.814757	1.25776	0.890235	1.14661	0.810123	0.9	0.7679	0.8897	0.9	0.9	0.9	NA
A0A0G2K8S9	NAD(P)(+)--arginine ADP-ribosyltransferase OS=Rattus norvegicus OX=10116 GN=Art3 PE=3 SV=1	Art3	23	7	111	7	7	48.2	7.86967e+06	7.58782e+06	7.86201e+06	7.45777e+06	6.36623e+06	6.08995e+06	6.43287e+06	5.93485e+06	6.08494e+06	6.90596e+06	5.72354e+06	5.89951e+06	5.22773e+06	4.62354e+06	5.03349e+06	5.19257e+06	1.18958	1.14255	1.2015	1.1263	1.1657	1.11669	1.17829	1.07003	0.918826	1	0.838467	0.852459	0.897875	0.757983	0.855588	0.834408	7.06105e-06	0.9	0.001	0.001	0.001	0.001	0.3329	Cluster5
A0A0G2K8T0	Ceramidase OS=Rattus norvegicus OX=10116 GN=Asah1 PE=1 SV=1	Asah1	13	5	33	5	5	48.3	9.52817e+07	9.83231e+07	9.49191e+07	1.13702e+08	8.75927e+07	9.38398e+07	8.83283e+07	7.86898e+07	1.26856e+08	1.33432e+08	1.41629e+08	1.2457e+08	1.25312e+08	1.41546e+08	1.23418e+08	1.36091e+08	0.800925	0.823298	0.806658	0.9549	0.891903	0.956869	0.899691	0.788948	1.0652	1.07444	1.15377	1.00096	1.19685	1.29041	1.16659	1.2161	1.87705e-05	0.7812	0.0016	0.001	0.0077	0.001	0.0907	Cluster3
A0A0G2K8V2	Metavinculin OS=Rattus norvegicus OX=10116 GN=Vcl PE=1 SV=1	Vcl	46	45	921	45	45	123.5	1.55023e+08	1.55151e+08	1.64258e+08	1.63048e+08	1.25088e+08	1.2862e+08	1.21739e+08	1.26946e+08	1.87895e+08	1.66098e+08	1.72461e+08	1.78565e+08	1.42089e+08	1.63228e+08	1.44084e+08	1.69274e+08	0.953976	0.951078	1.02193	1.00245	0.93245	0.960135	0.90778	0.931768	1.15504	0.979146	1.02853	1.05041	0.993499	1.08939	0.997047	1.10736	0.0156943	0.4914	0.2616	0.3261	0.0236	0.0311	0.9	Cluster3
A0A0G2K8V5	C-reactive protein OS=Rattus norvegicus OX=10116 GN=Crp PE=1 SV=1	Crp	5	4	55	1	4	116.4	2.35097e+07	2.14872e+07	2.04981e+07	2.19109e+07	1.3242e+07	1.45396e+07	1.41384e+07	1.50087e+07	1.87491e+07	1.98905e+07	1.60155e+07	1.87166e+07	1.72231e+07	1.74729e+07	1.85006e+07	1.63888e+07	NA	NA	NA	NA	NA	NA	NA	NA	NA	NA	NA	NA	NA	NA	NA	NA	NA	NA	NA	NA	NA	NA	NA	NA
A0A0G2K8X3	Phosphotyrosine interaction domain-containing 1 OS=Rattus norvegicus OX=10116 GN=Pid1 PE=1 SV=1	Pid1	10	2	7	2	2	24.8	1.58459e+06	1.13747e+06	1.0681e+06	1.19191e+06	1.05443e+06	1.28701e+06	1.22531e+06	1.59007e+06	1.37973e+06	1.08105e+06	1.04934e+06	1.42753e+06	1.00445e+06	1.20167e+06	1.19582e+06	1.48978e+06	1.20305	0.860251	0.819845	0.904105	0.969725	1.18531	1.12725	1.43989	1.0464	0.786236	0.772086	1.03602	0.866482	0.989462	1.02092	1.20239	0.157587	0.2545	0.9	0.8954	0.1522	0.5937	0.7149	NA
A0A0G2K8Z9	Kinesin family member 13B OS=Rattus norvegicus OX=10116 GN=Kif13b PE=1 SV=1	Kif13b	2	3	33	1	1	204.7	109433	99965.8	99186.6	76889.4	81953.1	101830	55012.9	105430	142736	111561	86012	99412.8	108659	78991.1	92148.1	106938	NA	NA	NA	NA	NA	NA	NA	NA	NA	NA	NA	NA	NA	NA	NA	NA	NA	NA	NA	NA	NA	NA	NA	NA
A0A0G2K931	Phosphoserine aminotransferase OS=Rattus norvegicus OX=10116 GN=Psat1 PE=1 SV=1	Psat1	3	1	1	1	1	40.5	NA	NA	NA	NA	NA	NA	NA	NA	NA	NA	NA	NA	NA	NA	NA	NA	NA	NA	NA	NA	NA	NA	NA	NA	NA	NA	NA	NA	NA	NA	NA	NA	NA	NA	NA	NA	NA	NA	NA	NA
A0A0G2K950	3'-phosphoadenosine-5'-phosphosulfate synthase OS=Rattus norvegicus OX=10116 GN=Papss2 PE=1 SV=1	Papss2	5	2	11	2	2	69.9	349502	276950	278496	318601	85731.8	116140	105071	227559	384578	400529	188356	424315	302505	168911	136424	448209	1.258	0.993001	1.01345	1.14574	0.3738	0.507101	0.458274	0.976947	1.38278	1.38103	0.657044	1.45995	1.23717	0.659379	0.552178	1.71502	0.0619558	0.0993	0.9	0.9	0.0697	0.2428	0.8519	NA
A0A0G2K964	Ubiquitin-conjugating enzyme E2E 3 OS=Rattus norvegicus OX=10116 GN=Ube2e3 PE=1 SV=1	Ube2e3	10	1	2	1	1	20.7	NA	108719	NA	NA	NA	NA	NA	79035.6	NA	NA	214551	158243	NA	127914	75469.2	NA	NA	NA	NA	NA	NA	NA	NA	NA	NA	NA	NA	NA	NA	NA	NA	NA	NA	NA	NA	NA	NA	NA	NA	NA
A0A0G2K982	Kelch repeat and BTB domain-containing 12 OS=Rattus norvegicus OX=10116 GN=Kbtbd12 PE=4 SV=1	Kbtbd12	3	2	10	2	2	56.8	581336	718844	637018	475203	726831	731512	293198	668365	557116	573457	749656	855777	149129	792282	NA	555350	0.911451	1.12269	1.00974	0.744378	1.38041	1.39127	0.55703	1.24988	0.87255	0.861286	1.13907	1.28258	0.265665	1.3472	NA	0.925614	0.612347	0.9	0.9	0.7998	0.9	0.5871	0.6629	NA
A0A0G2K9B2	Glycerophosphocholine phosphodiesterase GPCPD1 OS=Rattus norvegicus OX=10116 GN=Gpcpd1 PE=1 SV=1	Gpcpd1	8	4	40	4	4	76.1	681260	700625	1.74463e+06	801627	1.47542e+06	2.94652e+06	2.41829e+06	867949	766286	1.18162e+06	673142	1.46229e+06	1.15193e+06	1.99919e+06	1.29387e+06	2.07218e+06	0.464458	0.475815	1.20251	0.546027	1.21847	2.43683	1.9978	0.705789	0.521872	0.771707	0.444758	0.952982	0.892325	1.47821	0.991933	1.50182	0.0316133	0.0633	0.9	0.1797	0.0798	0.9	0.2213	Cluster5
A0A0G2K9C0	Vasodilator-stimulated phosphoprotein OS=Rattus norvegicus OX=10116 GN=Vasp PE=1 SV=1	Vasp	12	3	24	3	3	39.6	1.41624e+06	771411	680544	693430	1.134e+06	526544	1.06807e+06	339437	1.41723e+06	1.14973e+06	1.43571e+06	1.5917e+06	1.22356e+06	934740	473191	1.48142e+06	1.31423	0.713082	0.638477	0.642904	1.27472	0.592724	1.20101	0.375701	1.31375	1.02205	1.29118	1.41194	1.2901	0.940747	0.493775	1.4614	0.367751	0.9	0.4454	0.9	0.3935	0.8484	0.8109	NA
A0A0G2K9C8	Phosphorylase b kinase regulatory subunit OS=Rattus norvegicus OX=10116 GN=Phkb PE=1 SV=1	Phkb	28	26	432	26	26	124	3.64321e+07	3.67827e+07	3.60962e+07	3.35315e+07	4.56218e+07	4.43829e+07	4.47703e+07	4.36801e+07	2.8047e+07	3.05892e+07	2.8912e+07	3.12597e+07	2.89668e+07	3.16976e+07	3.27867e+07	4.01405e+07	0.962739	0.968245	0.964357	0.885287	1.46037	1.42273	1.43359	1.37675	0.740369	0.77434	0.740432	0.789637	0.869738	0.908443	0.974268	1.12762	9.99765e-08	0.001	0.0022	0.9	0.001	0.001	0.001	Cluster5
A0A0G2K9H9	DnaJ heat shock protein family (Hsp40) member B5 OS=Rattus norvegicus OX=10116 GN=Dnajb5 PE=4 SV=1	Dnajb5	11	4	18	4	4	47.2	1.98292e+06	1.70179e+06	1.97967e+06	1.12561e+06	1.43868e+06	1.26594e+06	1.35909e+06	1.24561e+06	1.67956e+06	1.74742e+06	1.26269e+06	1.76668e+06	790009	942234	1.08903e+06	649400	1.3648	1.16678	1.37756	0.774036	1.19949	1.05697	1.1335	1.02257	1.15478	1.15213	0.842256	1.16236	0.617818	0.703347	0.842869	0.475153	0.00511136	0.9	0.9	0.0081	0.9	0.0126	0.0183	Cluster1
A0A0G2K9I6	Ceruloplasmin OS=Rattus norvegicus OX=10116 GN=Cp PE=1 SV=1	Cp	36	32	615	32	32	123.6	8.25815e+07	8.72326e+07	8.5385e+07	8.87798e+07	5.06429e+07	4.92399e+07	4.95735e+07	5.37508e+07	9.84254e+07	1.13895e+08	1.08765e+08	1.10619e+08	6.06005e+07	6.90063e+07	5.8787e+07	6.58925e+07	1.01523	1.06826	1.06124	1.09044	0.754164	0.734312	0.738485	0.788157	1.20872	1.3413	1.29584	1.29996	0.84649	0.920061	0.81268	0.861142	1.64527e-09	0.001	0.001	0.001	0.001	0.003	0.001	Cluster1
A0A0G2K9J2	V-type proton ATPase subunit H OS=Rattus norvegicus OX=10116 GN=Atp6v1h PE=1 SV=1	Atp6v1h	10	5	34	5	5	55.8	1.68847e+06	1.54871e+06	1.4587e+06	2.08981e+06	905179	1.71412e+06	1.36251e+06	1.38997e+06	2.56104e+06	1.72964e+06	1.81998e+06	2.38501e+06	1.9682e+06	1.95807e+06	2.10456e+06	2.18685e+06	0.886627	0.810092	0.774404	1.09638	0.575769	1.09187	0.86696	0.870562	1.34339	0.870048	0.926182	1.19717	1.17431	1.11512	1.2427	1.22074	0.0652531	0.9	0.5079	0.1696	0.2786	0.0782	0.8372	NA
A0A0G2K9L2	Target of myb1-like 2 membrane-trafficking protein OS=Rattus norvegicus OX=10116 GN=Tom1l2 PE=1 SV=1	Tom1l2	22	8	43	8	8	57.9	2.40653e+06	3.99233e+06	2.80731e+06	3.60624e+06	1.69986e+06	1.46198e+06	2.31514e+06	1.89694e+06	3.18961e+06	4.0454e+06	3.99534e+06	3.52053e+06	3.19376e+06	2.65711e+06	2.56119e+06	2.64042e+06	0.793299	1.31097	0.935597	1.1877	0.678775	0.584613	0.924771	0.745841	1.05032	1.27746	1.27639	1.10936	1.19622	0.949955	0.949391	0.925288	0.00958532	0.0452	0.7108	0.9	0.0073	0.0767	0.5468	Cluster1
A0A0G2K9N3	RNA helicase OS=Rattus norvegicus OX=10116 GN=Ddx3 PE=1 SV=1	Ddx3	34	19	257	4	4	73	734152	1.26964e+06	1.22989e+06	NA	1.15703e+06	625100	646050	227658	1.58781e+06	574787	486538	246980	561352	1.1635e+06	1.13993e+06	451646	0.862192	1.48532	1.46029	NA	1.64599	0.890533	0.91938	0.318895	1.86275	0.646644	0.553755	0.277268	0.749062	1.48195	1.5054	0.563863	0.587772	0.7928	0.5555	0.9	0.9	0.9	0.7704	NA
A0A0G2K9N9	Calcium-transporting ATPase OS=Rattus norvegicus OX=10116 GN=Atp2a3 PE=1 SV=1	Atp2a3	19	17	816	3	3	107.5	506288	370642	585889	588138	595831	435963	383624	431893	584830	562231	477933	558596	653035	626274	546657	500322	0.912859	0.6657	1.06801	1.05948	1.30136	0.953539	0.838153	0.928815	1.05335	0.971093	0.835134	0.962771	1.33785	1.22467	1.10835	0.958987	0.286083	0.8891	0.9	0.2625	0.9	0.6114	0.4326	NA
A0A0G2K9Q3	N-alpha-acetyltransferase 25, NatB auxiliary subunit OS=Rattus norvegicus OX=10116 GN=Naa25 PE=1 SV=1	Naa25	6	5	66	5	5	111.7	1.46445e+06	1.74495e+06	1.7998e+06	1.93278e+06	887335	1.20217e+06	1.5776e+06	1.16495e+06	1.78175e+06	1.94248e+06	1.92982e+06	2.11907e+06	1.52717e+06	1.78249e+06	1.58427e+06	1.90608e+06	0.842649	1.00017	1.04701	1.11112	0.618482	0.839112	1.09997	0.799517	1.02414	1.0707	1.07615	1.16557	0.998447	1.11236	1.02508	1.16592	0.0546893	0.264	0.8105	0.8585	0.0674	0.0785	0.9	NA
A0A0G2K9R9	Proteasome activator subunit 4 OS=Rattus norvegicus OX=10116 GN=Psme4 PE=1 SV=1	Psme4	2	3	17	3	3	211	776611	322844	293473	350434	680187	250882	310035	321554	344125	845780	427014	787511	313810	337585	495975	759269	1.54568	0.640072	0.590526	0.696837	1.63988	0.605717	0.747719	0.763341	0.684184	1.61255	0.82365	1.49828	0.709658	0.728698	1.11003	1.60646	0.761749	0.9	0.7326	0.9	0.8794	0.9	0.9	NA
A0A0G2K9T4	Microtubule-actin cross-linking factor 1 OS=Rattus norvegicus OX=10116 GN=Macf1 PE=1 SV=1	Macf1	0	2	11	2	2	834.6	197154	NA	NA	362230	109417	137183	133385	NA	192924	425393	NA	186018	142510	282803	323614	NA	0.824378	NA	NA	1.51326	0.55421	0.695829	0.675831	NA	0.805835	1.70393	NA	0.743525	0.677066	1.28249	1.52162	NA	0.324789	0.4273	0.9	0.9	0.4973	0.3668	0.9	NA
A0A0G2K9W1	Ig-like domain-containing protein OS=Rattus norvegicus OX=10116 PE=4 SV=1	--	10	1	3	1	1	14.7	NA	NA	NA	NA	499692	NA	NA	NA	1.80658e+06	1.69332e+06	1.73773e+06	1784957	1.44272e+06	NA	NA	1.29115e+06	NA	NA	NA	NA	NA	NA	NA	NA	NA	NA	NA	NA	NA	NA	NA	NA	NA	NA	NA	NA	NA	NA	NA	NA
A0A0G2K9Z7	Uncharacterized protein OS=Rattus norvegicus OX=10116 GN=Tcap PE=4 SV=1	Tcap	24	3	83	3	3	17.7	6.34844e+06	6.36116e+06	6.6018e+06	5.38067e+06	6.168e+06	6.24791e+06	6.5177e+06	6.1896e+06	6.19387e+06	6.22077e+06	7.04766e+06	5.89131e+06	5.05061e+06	4.83389e+06	4.8297e+06	4.57852e+06	1.01887	1.01696	1.07119	0.862771	1.19912	1.21638	1.26752	1.18484	0.993007	0.95639	1.09617	0.90382	0.920999	0.841385	0.871622	0.781149	0.000158767	0.0079	0.9	0.0562	0.0068	0.001	0.0651	Cluster5
A0A0G2KA06	Kelch-like protein 22 OS=Rattus norvegicus OX=10116 GN=Klhl22 PE=1 SV=1	Klhl22	12	5	42	5	5	78.7	516939	425558	1.17039e+06	1.34014e+06	514505	1.10999e+06	734687	728765	987419	719271	579220	1.16346e+06	201378	385196	496236	1.35175e+06	0.630743	0.517237	1.44377	1.63369	0.760448	1.64292	1.08624	1.06059	1.20352	0.840709	0.68492	1.35701	0.279183	0.509732	0.680862	1.75335	0.531526	0.9	0.9	0.73	0.9	0.5071	0.6586	NA
A0A0G2KA12	Kinesin-like protein KIF1B OS=Rattus norvegicus OX=10116 GN=Kif1b PE=1 SV=1	Kif1b	6	8	50	4	6	202	2.37145e+06	2.57962e+06	2.60924e+06	2832669	2.12498e+06	2.38742e+06	1.3429e+06	2.41659e+06	2.66927e+06	2.97323e+06	3.06072e+06	2.69959e+06	2.21104e+06	2409283	2.28826e+06	2.33929e+06	0.914441	0.99087	1.01721	1.0913	0.992575	1.11674	0.627476	1.11146	1.02819	1.09827	1.1438	0.995082	0.968731	1.00757	0.992212	0.958922	0.672599	0.9	0.9	0.9	0.6085	0.9	0.8464	NA
A0A0G2KA82	Synaptophysin-like 1 OS=Rattus norvegicus OX=10116 GN=Sypl1 PE=1 SV=1	Sypl1	18	3	46	3	3	32.6	1.72838e+07	1.67752e+07	1.67317e+07	1.7747e+07	1.21756e+07	1.08519e+07	1.03777e+07	1.15966e+07	1.37918e+07	1.44306e+07	1.3867e+07	1.33694e+07	6105719	7.12561e+06	7.08447e+06	7.92477e+06	1.32847	1.2844	1.30019	1.36285	1.13363	1.01182	0.96655	1.06314	1.05895	1.06252	1.03295	0.9823	0.533231	0.593995	0.61232	0.647527	1.53918e-09	0.001	0.001	0.001	0.9	0.001	0.001	Cluster1
A0A0G2KAB9	Autophagy protein 5 OS=Rattus norvegicus OX=10116 GN=Atg5 PE=1 SV=1	Atg5	8	1	17	1	1	28.7	368763	418073	342190	433744	212121	273375	271063	324344	306794	354942	489767	553501	301639	372063	273347	320327	NA	NA	NA	NA	NA	NA	NA	NA	NA	NA	NA	NA	NA	NA	NA	NA	NA	NA	NA	NA	NA	NA	NA	NA
A0A0G2KAD9	Leucine-rich single-pass membrane protein 2 OS=Rattus norvegicus OX=10116 GN=Lsmem2 PE=4 SV=1	Lsmem2	9	2	18	2	2	19.2	828656	869450	758806	853777	884930	1.38196e+06	786447	757527	1146289	1.11913e+06	1.92168e+06	1.03131e+06	1.38658e+06	956409	864102	1.00599e+06	0.758932	0.793216	0.702607	0.781234	0.981757	1.53535	0.872788	0.827511	1.04873	0.98186	1.70566	0.902897	1.4429	0.949991	0.889921	0.97944	0.132161	0.3053	0.1272	0.2492	0.9	0.9	0.9	NA
A0A0G2KAI8	Developmentally-regulated GTP-binding protein 2 OS=Rattus norvegicus OX=10116 GN=Drg2 PE=1 SV=1	Drg2	8	3	26	3	3	40.5	1.28973e+06	1.56505e+06	1.31273e+06	866901	1.08622e+06	680685	1.12082e+06	770580	1.06863e+06	1.76872e+06	897000	711360	653620	948795	760235	NA	1.18254	1.42942	1.21687	0.794133	1.20643	0.757084	1.24527	0.842715	0.978773	1.55351	0.79706	0.623483	0.680935	0.943484	0.783828	NA	0.46582	0.9	0.7546	0.4053	0.9	0.7303	0.8762	NA
A0A0G2KAJ7	Collagen alpha-1(XII) chain OS=Rattus norvegicus OX=10116 GN=Col12a1 PE=1 SV=1	Col12a1	43	105	2547	102	106	342.3	1.09155e+09	1.05565e+09	1.06845e+09	1.09945e+09	6.86252e+08	6.73414e+08	6.79674e+08	7.65433e+08	1.05573e+09	1.01965e+09	1.03898e+09	1.08498e+09	1.15541e+09	1.16443e+09	1.07016e+09	1.18844e+09	1.04092	1.00279	1.0301	1.04751	0.792727	0.779002	0.785389	0.870618	1.00569	0.93146	0.960208	0.989043	1.25191	1.20429	1.14757	1.20478	3.43028e-08	0.001	0.1636	0.001	0.001	0.001	0.001	Cluster3
A0A0G2KAM4	Fascin OS=Rattus norvegicus OX=10116 GN=Fscn1 PE=1 SV=1	Fscn1	16	6	41	6	6	53.8	1.71192e+06	1.76062e+06	2.1751e+06	2.49417e+06	1.77213e+06	1.68524e+06	1.42051e+06	1.9023e+06	2.396e+06	2.37555e+06	6.22457e+06	2.33296e+06	2.03309e+06	2.40478e+06	2.14242e+06	2.40968e+06	0.696894	0.713952	0.895193	1.01442	0.873868	0.832203	0.70071	0.923659	0.974339	0.926379	2.45571	0.907843	0.940385	1.06171	0.980724	1.0428	0.204136	0.9	0.2474	0.6909	0.2676	0.7198	0.7878	NA
A0A0G2KAN1	Collagen alpha-2(I) chain OS=Rattus norvegicus OX=10116 GN=NEWGENE_621351 PE=1 SV=1	NEWGENE_621351	29	26	1676	26	26	129.5	3.40769e+09	3.76822e+09	3.71013e+09	3.78304e+09	5.07274e+09	5.47234e+09	5.15326e+09	5.4681e+09	6.22133e+09	6.60974e+09	6.49145e+09	6.76693e+09	5.47158e+09	5.84863e+09	5.41985e+09	5.45863e+09	0.614113	0.676461	0.675975	0.681142	1.10738	1.19631	1.12533	1.17536	1.11998	1.14107	1.13374	1.16573	1.12038	1.14311	1.09833	1.04575	1.23569e-10	0.001	0.001	0.001	0.9	0.3813	0.5652	Cluster3
A0A0G2KAQ5	Myozenin 2 OS=Rattus norvegicus OX=10116 GN=Myoz2 PE=1 SV=1	Myoz2	67	15	455	15	15	29.8	1.5027e+08	1.53392e+08	1.58601e+08	1.62688e+08	1.17689e+08	1.09372e+08	1.10615e+08	1.17079e+08	1.78859e+08	1.85757e+08	2.04281e+08	198005506	1.25364e+08	1.31926e+08	1.29093e+08	1.3358e+08	0.962627	0.978834	1.02718	1.04124	0.91325	0.849912	0.858639	0.894569	1.14455	1.13992	1.26823	1.2125	0.912481	0.916568	0.92992	0.909676	2.77341e-07	0.0012	0.001	0.0215	0.001	0.3804	0.001	Cluster1
A0A0G2KAY2	Troponin T, fast skeletal muscle OS=Rattus norvegicus OX=10116 GN=Tnnt3 PE=1 SV=1	Tnnt3	45	17	1388	1	1	29.9	6.20656e+07	64463107	5.70897e+07	6.52534e+07	9.59204e+07	9.12589e+07	9.07871e+07	8.56081e+07	3.29687e+07	3.81709e+07	3.83574e+07	3.75062e+07	6.76968e+07	7.0545e+07	6.40665e+07	6.74778e+07	NA	NA	NA	NA	NA	NA	NA	NA	NA	NA	NA	NA	NA	NA	NA	NA	NA	NA	NA	NA	NA	NA	NA	NA
A0A0G2KAZ7	Heterogeneous nuclear ribonucleoprotein D-like OS=Rattus norvegicus OX=10116 GN=Hnrnpdl PE=1 SV=1	Hnrnpdl	11	4	50	2	2	46.3	474490	1.10103e+06	1.07417e+06	1129721	280040	313374	339247	414201	949168	1.161e+06	1.18468e+06	1.07023e+06	1.15273e+06	1.13325e+06	1.14871e+06	1.0668e+06	0.514076	1.18828	1.1766	1.22287	0.367525	0.411856	0.445377	0.535252	1.02726	1.20496	1.2439	1.1084	1.41904	1.33159	1.39948	1.22868	8.40453e-05	0.0019	0.7284	0.2435	0.001	0.001	0.7444	Cluster3
A0A0G2KB55	SUMO-conjugating enzyme UBC9-like OS=Rattus norvegicus OX=10116 GN=LOC102553386 PE=3 SV=1	LOC102553386	43	4	36	4	4	17.3	2.70278e+06	1.01739e+06	894024	1.03363e+06	1.07599e+06	595192	2.00979e+06	540519	2.517e+06	3.3578e+06	1.24363e+06	1.16037e+06	636466	895171	783677	1.12256e+06	1.89821	0.711772	0.6348	0.725287	0.915394	0.507077	1.71039	0.452786	1.76586	2.25907	0.846466	0.779023	0.507895	0.681847	0.618913	0.838108	0.303838	0.9	0.7127	0.7896	0.5016	0.9	0.2639	NA
A0A0G2KB63	Prohibitin OS=Rattus norvegicus OX=10116 GN=Phb2 PE=1 SV=1	Phb2	46	12	259	12	12	33.1	6.42187e+07	6.35093e+07	6.06926e+07	6.21369e+07	5.35308e+07	5.43914e+07	5.29626e+07	4.76488e+07	5.54516e+07	5.2809e+07	5.24831e+07	5.9969e+07	5.05771e+07	5.54669e+07	5.65142e+07	5.01716e+07	1.0908	1.07458	1.04225	1.05448	1.10142	1.12071	1.09009	0.965343	0.940882	0.85927	0.863942	0.973705	0.976113	1.02179	1.07944	0.905935	0.00756329	0.9	0.0125	0.3964	0.0115	0.3723	0.2009	Cluster5
A0A0G2KB98	Glycogen synthase kinase-3 beta OS=Rattus norvegicus OX=10116 GN=Gsk3b PE=1 SV=1	Gsk3b	30	10	109	7	10	48	5.71901e+06	4.14707e+06	4.68492e+06	6.27574e+06	3.92907e+06	4.02751e+06	3.55514e+06	4.37995e+06	6.42806e+06	5.98242e+06	6.00747e+06	4.7147e+06	3.17789e+06	5.29551e+06	3.41483e+06	4.37807e+06	1.13905	0.822778	0.943361	1.24881	0.947935	0.973064	0.858006	1.04049	1.27891	1.1414	1.15957	0.897627	0.719161	1.14387	0.764802	0.926963	0.253064	0.9	0.9	0.5358	0.5653	0.8721	0.2208	NA
A0A0G2KBB9	Ankyrin 2 OS=Rattus norvegicus OX=10116 GN=Ank2 PE=1 SV=1	Ank2	2	5	33	3	3	433.3	409953	482938	522108	380146	421965	509072	408106	356437	429801	548783	508463	498995	423409	496893	537748	528576	0.83273	0.977191	1.07222	0.771486	1.03828	1.25439	1.00451	0.863576	0.872121	1.06785	1.00095	0.968914	0.977225	1.09466	1.22831	1.14139	0.190996	0.4848	0.8232	0.1595	0.9	0.8395	0.5011	NA
A0A0G2QC02	Ski2-like RNA helicase OS=Rattus norvegicus OX=10116 GN=Skiv2l PE=1 SV=1	Skiv2l	3	4	34	4	4	137.2	758143	775931	664764	951632	759948	820480	604656	791232	872134	631040	1.34208e+06	1.16461e+06	716059	903919	892426	1.24843e+06	0.82703	0.843163	0.733146	1.03716	1.0042	1.08573	0.799261	1.02949	0.950369	0.659427	1.41883	1.21442	0.88753	1.06941	1.09471	1.44775	0.428832	0.8146	0.6548	0.3728	0.9	0.8223	0.9	NA
A0A0G2QC03	Influenza virus NS1A-binding protein OS=Rattus norvegicus OX=10116 GN=Ivns1abp PE=1 SV=1	Ivns1abp	2	1	11	1	1	66.6	159464	NA	144555	NA	NA	111391	NA	99472.4	175916	149473	169954	168536	139074	163651	178342	212447	NA	NA	NA	NA	NA	NA	NA	NA	NA	NA	NA	NA	NA	NA	NA	NA	NA	NA	NA	NA	NA	NA	NA	NA
A0A0G2QC06	Signal recognition particle receptor subunit beta OS=Rattus norvegicus OX=10116 GN=Tf PE=1 SV=1	Tf	47	52	1333	2	2	107.3	5.60632e+06	NA	966066	926783	NA	4.03132e+06	NA	722946	4284668	1.06252e+06	5.77644e+06	5087565	6.40377e+06	4.92748e+06	721944	6737453	1.46136	NA	0.254589	0.24136	NA	1.2747	NA	0.224767	1.11567	0.265311	1.45923	1.26768	1.89662	1.393	0.211612	1.86695	0.697697	0.9	0.8071	0.696	0.9	0.8705	0.9	NA
A0A0G2QC11	Keratin 86 OS=Rattus norvegicus OX=10116 GN=Krt86 PE=3 SV=1	Krt86	3	2	17	1	1	53.4	NA	1.52458e+06	1.69572e+06	1.56109e+06	1.16048e+06	1.40626e+06	1.31313e+06	1.53839e+06	NA	1748651	1.29665e+06	NA	1.14335e+06	1.55777e+06	1.26779e+06	1.23241e+06	NA	NA	NA	NA	NA	NA	NA	NA	NA	NA	NA	NA	NA	NA	NA	NA	NA	NA	NA	NA	NA	NA	NA	NA
A0A0G2QC21	Rho guanine nucleotide exchange factor 7 OS=Rattus norvegicus OX=10116 GN=Arhgef7 PE=1 SV=1	Arhgef7	9	6	28	4	5	97.1	1.7718e+06	2.26856e+06	3.45043e+06	2.00761e+06	2.34731e+06	2.97531e+06	2.62623e+06	2.80741e+06	4.14655e+06	3.50114e+06	3.582e+06	2.05187e+06	2.80217e+06	3.14587e+06	2.14327e+06	3.23914e+06	0.598685	0.763575	1.17871	0.67775	0.960769	1.21954	1.07529	1.13145	1.39962	1.13327	1.17298	0.662752	1.07582	1.15284	0.814362	1.16351	0.213518	0.2371	0.3209	0.3532	0.9	0.9	0.9	NA
A0A0G2QC22	PAXX, non-homologous end joining factor OS=Rattus norvegicus OX=10116 GN=Paxx PE=1 SV=1	Paxx	14	2	8	2	2	22.1	1.10055e+06	1.03858e+06	966585	1.08546e+06	1.01655e+06	1.11087e+06	1.13602e+06	999428	1.1561e+06	1.23211e+06	1.29492e+06	1.37678e+06	1647871	1917810	2.27078e+06	2366056	0.768292	0.722231	0.682198	0.757074	0.859629	0.940723	0.960977	0.832178	0.806219	0.823963	0.876079	0.918755	1.30709	1.45201	1.78259	1.7559	3.97205e-07	0.0383	0.1314	0.001	0.8787	0.001	0.001	Cluster2
A0A0G2QC38	Serine and arginine-rich-splicing factor 11 OS=Rattus norvegicus OX=10116 GN=Srsf11 PE=1 SV=1	Srsf11	2	1	8	1	1	56.6	618730	458065	456801	466257	441709	495235	379592	416137	531696	483056	452854	450210	508427	549563	412470	333319	NA	NA	NA	NA	NA	NA	NA	NA	NA	NA	NA	NA	NA	NA	NA	NA	NA	NA	NA	NA	NA	NA	NA	NA
A0A0G2QC50	CD55 molecule (Cromer blood group) OS=Rattus norvegicus OX=10116 GN=Cd55 PE=1 SV=1	Cd55	6	2	10	2	2	42.2	602843	NA	454373	439104	392778	506542	478801	457693	461771	689283	530649	688159	378405	424837	278473	566038	1.16576	NA	0.888323	0.84836	0.920066	1.18824	1.12194	1.05567	0.892011	1.27686	0.99448	1.27208	0.831431	0.890992	0.605544	1.16361	0.286126	0.8775	0.7813	0.8357	0.9	0.3857	0.2978	NA
A0A0H2UH99	60S ribosomal protein L24 OS=Rattus norvegicus OX=10116 GN=Rpl24 PE=1 SV=1	Rpl24	26	4	87	4	4	17.7	2.738e+07	2.86608e+07	27906588	2.57331e+07	2.18145e+07	2.11768e+07	2.24356e+07	2.42991e+07	2.53161e+07	2.49997e+07	2.4875e+07	2.4762e+07	2.05227e+07	2.17492e+07	1.89772e+07	2.20847e+07	1.08465	1.131	1.11768	1.01849	1.04681	1.01765	1.07697	1.14814	1.00183	0.948703	0.954998	0.937695	0.923753	0.934427	0.845366	0.930045	0.000220123	0.9	0.0095	0.001	0.0213	0.001	0.3231	Cluster5
A0A0H2UHB3	Carbonic anhydrase OS=Rattus norvegicus OX=10116 GN=Ca4 PE=1 SV=1	Ca4	5	1	3	1	1	35.6	NA	NA	NA	NA	NA	NA	NA	NA	NA	NA	NA	NA	NA	NA	NA	NA	NA	NA	NA	NA	NA	NA	NA	NA	NA	NA	NA	NA	NA	NA	NA	NA	NA	NA	NA	NA	NA	NA	NA	NA
A0A0H2UHC9	Solute carrier family 35 member B1 OS=Rattus norvegicus OX=10116 GN=Slc35b1 PE=3 SV=1	Slc35b1	3	1	2	1	1	39.5	NA	NA	NA	NA	NA	NA	355991	NA	NA	NA	467944	665620	464005	457028	501382	542407	NA	NA	NA	NA	NA	NA	NA	NA	NA	NA	NA	NA	NA	NA	NA	NA	NA	NA	NA	NA	NA	NA	NA	NA
A0A0H2UHD9	Nicalin OS=Rattus norvegicus OX=10116 GN=Ncln PE=1 SV=1	Ncln	14	6	57	6	6	62.8	7.44357e+06	8.44881e+06	8.20271e+06	8.61765e+06	6.66245e+06	7.74498e+06	7.45904e+06	7.11079e+06	6.61036e+06	8.03129e+06	6.4266e+06	5.10234e+06	6.10625e+06	8.47991e+06	5.50323e+06	7.54647e+06	0.977055	1.10472	1.08855	1.13015	1.05935	1.23322	1.1864	1.11328	0.866766	1.00986	0.817527	0.640215	0.910704	1.20719	0.812293	1.05303	0.0254876	0.9	0.0716	0.7907	0.022	0.429	0.2925	Cluster5
A0A0H2UHE1	Succinate--CoA ligase [ADP/GDP-forming] subunit alpha, mitochondrial OS=Rattus norvegicus OX=10116 GN=Suclg1 PE=1 SV=1	Suclg1	36	9	236	9	9	37.5	5.52116e+07	5.42273e+07	5.37592e+07	5.26853e+07	5.63853e+07	5.47854e+07	5.97361e+07	6.04425e+07	4.88386e+07	5.23708e+07	5.14443e+07	5.2216e+07	5.24084e+07	5.06276e+07	4.82424e+07	5.60883e+07	0.973882	0.952823	0.958698	0.928483	1.20478	1.17226	1.2768	1.27165	0.860553	0.884922	0.87942	0.880439	1.05037	0.968524	0.956891	1.05173	8.28743e-08	0.001	0.0232	0.1866	0.001	0.001	0.001	Cluster5
A0A0H2UHE5	Protein-serine/threonine phosphatase OS=Rattus norvegicus OX=10116 GN=Ppm1a PE=1 SV=1	Ppm1a	35	12	147	10	11	53.4	1.05076e+07	1.11509e+07	1.10482e+07	1.02052e+07	9.99024e+06	7.35217e+06	8.62053e+06	8.92252e+06	7.30267e+06	9.17353e+06	1.05291e+07	8.78252e+06	7.95192e+06	7.5933e+06	8.67613e+06	7.63211e+06	1.09529	1.15785	1.16431	1.06282	1.26145	0.929662	1.08886	1.10933	0.760409	0.916016	1.06366	0.875115	0.94181	0.858428	1.01698	0.845724	0.0193876	0.9	0.0495	0.0742	0.089	0.1311	0.9	Cluster5
A0A0H2UHF6	PRA1 family protein OS=Rattus norvegicus OX=10116 GN=Arl6ip5 PE=1 SV=1	Arl6ip5	23	5	158	5	5	23.6	2.46209e+07	2.35732e+07	2.37946e+07	2.57605e+07	1.97226e+07	2.04421e+07	2.00554e+07	23276881	2.28902e+07	2.50459e+07	2.27472e+07	2.60611e+07	21480078	2.12167e+07	22227034	2.55036e+07	1.01314	0.96628	0.989914	1.05908	0.983097	1.02041	1.00002	1.14245	0.940924	0.987282	0.907146	1.02513	1.00431	0.946868	1.0285	1.11564	0.380789	0.9	0.7111	0.9	0.3598	0.9	0.5134	NA
A0A0H2UHH3	Mitochondrial potassium channel ATP-binding subunit OS=Rattus norvegicus OX=10116 GN=Abcb8 PE=1 SV=1	Abcb8	12	7	45	7	7	77.5	1.60681e+06	1.45734e+06	1.39205e+06	1.66354e+06	1.81232e+06	1.96288e+06	1.40706e+06	1.90202e+06	1.17375e+06	1.18772e+06	1.64167e+06	1.64557e+06	1.17769e+06	1.69028e+06	700611	1.44118e+06	1.02084	0.922292	0.894127	1.05592	1.39474	1.51275	1.08321	1.4413	0.744909	0.722847	1.01079	0.99937	0.850128	1.16465	0.500524	0.973342	0.0348708	0.2068	0.8473	0.7445	0.0571	0.0409	0.9	Cluster5
A0A0H2UHH9	40S ribosomal protein S24 OS=Rattus norvegicus OX=10116 GN=Rps24 PE=3 SV=1	Rps24	26	3	43	3	3	15.2	8.7418e+06	7.6996e+06	8.81564e+06	8.40133e+06	6363721	5.82578e+06	6.06632e+06	6.78677e+06	8691488	8.36684e+06	9.15573e+06	7.6054e+06	8.312e+06	7.96025e+06	8.19061e+06	9.03679e+06	1.05164	0.922685	1.0722	1.00977	0.927352	0.850165	0.884306	0.973816	1.04448	0.964201	1.06744	0.874597	1.13615	1.03858	1.108	1.15568	0.00996972	0.1565	0.9	0.278	0.3643	0.006	0.1139	Cluster3
A0A0H2UHI5	Serine protease inhibitor A3N OS=Rattus norvegicus OX=10116 GN=Serpina3n PE=1 SV=1	Serpina3n	32	9	143	7	7	45.5	2.29179e+07	1.62285e+07	2.18167e+07	1.41305e+07	9.16377e+06	1.41464e+07	1.45578e+07	1.51652e+07	2.58122e+07	2.9708e+07	2.93442e+07	2.92638e+07	1.06385e+07	9.7158e+06	9.1792e+06	9.98784e+06	1.23304	0.869758	1.18671	0.759569	0.597232	0.92327	0.949092	0.97319	1.38728	1.53114	1.53006	1.50505	0.650352	0.566927	0.555347	0.571256	5.26712e-05	0.5624	0.0258	0.0044	0.0026	0.0444	0.001	Cluster4
A0A0H2UHJ1	Protein S100-A9 OS=Rattus norvegicus OX=10116 GN=S100a9 PE=1 SV=1	S100a9	47	5	38	5	5	15.2	3.87479e+06	3.86532e+06	3.3458e+06	4.3617e+06	3.55202e+06	3.28665e+06	3.06979e+06	2.96394e+06	5.40703e+06	6.44101e+06	3.37057e+06	6.08991e+06	6.37283e+06	5.38436e+06	7.61931e+06	8.92379e+06	0.753801	0.749052	0.658054	0.847758	0.837049	0.775611	0.723648	0.687741	1.05077	1.20033	0.63547	1.1325	1.40866	1.13603	1.66679	1.8455	0.000829757	0.9	0.2608	0.0014	0.2788	0.0015	0.0392	Cluster3
A0A0H2UHK2	Membrane-associated progesterone receptor component 1 OS=Rattus norvegicus OX=10116 GN=Pgrmc1 PE=1 SV=1	Pgrmc1	14	3	39	2	2	24.7	2.06106e+06	2.10565e+06	2.02289e+06	2.00636e+06	1.66713e+06	1.47089e+06	1.69656e+06	1.84971e+06	551344	2.21309e+06	2.35701e+06	2.05072e+06	1.85732e+06	1938748	1.45052e+06	1.94307e+06	1.06854	1.08743	1.06029	1.03924	1.04697	0.925044	1.06581	1.1438	0.285535	1.0991	1.18425	1.0163	1.09408	1.0901	0.845629	1.07089	0.579898	0.9	0.6043	0.9	0.6484	0.9	0.6968	NA
A0A0H2UHL3	Adipocyte enhancer-binding protein 1 OS=Rattus norvegicus OX=10116 GN=Aebp1 PE=3 SV=1	Aebp1	17	15	234	15	15	127.9	2.00842e+07	2.00102e+07	1.84315e+07	1.86562e+07	1.70262e+07	1.77391e+07	1.72338e+07	2.04199e+07	2.63658e+07	2.48183e+07	2.53283e+07	2.67353e+07	2.37031e+07	2.39019e+07	2.4977e+07	2.50038e+07	0.868869	0.86232	0.806146	0.806364	0.892246	0.930923	0.903424	1.05366	1.13941	1.02852	1.06191	1.10562	1.16511	1.12145	1.21506	1.14991	4.82037e-06	0.027	0.001	0.001	0.0117	0.001	0.2631	Cluster3
A0A0H2UHL6	Pro-cathepsin H OS=Rattus norvegicus OX=10116 GN=Ctsh PE=1 SV=1	Ctsh	6	2	24	2	2	32.9	509722	577102	479491	480799	150393	743777	1.0503e+06	358142	1.16536e+06	1.10929e+06	1.29802e+06	685356	1.49976e+06	1.40406e+06	1.44642e+06	1.38055e+06	0.538933	0.607817	0.512548	0.507894	0.192618	0.953953	1.34563	0.451651	1.23083	1.12353	1.33005	0.692686	1.80173	1.61003	1.7197	1.55171	0.0136129	0.9	0.213	0.0207	0.2881	0.0298	0.5265	Cluster2
A0A0H2UHL9	Drebrin OS=Rattus norvegicus OX=10116 GN=Dbn1 PE=1 SV=1	Dbn1	2	1	15	1	1	77.3	442137	478672	437606	501892	317865	419069	369042	341168	445334	342004	332815	478121	265986	344837	305456	NA	NA	NA	NA	NA	NA	NA	NA	NA	NA	NA	NA	NA	NA	NA	NA	NA	NA	NA	NA	NA	NA	NA	NA	NA
A0A0H2UHM0	Vacuolar protein sorting-associated protein 28 homolog OS=Rattus norvegicus OX=10116 GN=Vps28 PE=1 SV=1	Vps28	21	3	24	3	3	25.5	5.71068e+06	5.40441e+06	5.14373e+06	4.51041e+06	4.58807e+06	4.67361e+06	2.92074e+06	2.82923e+06	3.13916e+06	4.70266e+06	5.13052e+06	4.05151e+06	5.18282e+06	3.98085e+06	5338061	6.09739e+06	1.17944	1.11187	1.07403	0.930705	1.14785	1.17091	0.730956	0.696952	0.647649	0.930402	1.02691	0.799878	1.21624	0.891683	1.23973	1.33872	0.146292	0.6584	0.3591	0.9	0.9	0.3654	0.1595	NA
A0A0H2UHM5	Protein disulfide-isomerase OS=Rattus norvegicus OX=10116 GN=Pdia3 PE=1 SV=1	Pdia3	49	22	552	22	22	57	1.31825e+08	1.28857e+08	1.46984e+08	1.39863e+08	1.07587e+08	1.13156e+08	1.05152e+08	1.07334e+08	1.58665e+08	1.61503e+08	1.59638e+08	1.60636e+08	1.3278e+08	1.33344e+08	1.3155e+08	1.42187e+08	0.924776	0.900463	1.04247	0.980283	0.91425	0.962941	0.893853	0.898102	1.11188	1.08533	1.08532	1.07721	1.05837	1.01452	1.03774	1.06037	0.000160473	0.3695	0.0029	0.0482	0.001	0.0026	0.4073	Cluster3
A0A0H2UHP9	RCG39700, isoform CRA_d OS=Rattus norvegicus OX=10116 GN=Rab6a PE=1 SV=1	Rab6a	22	5	62	4	4	23.5	9.9802e+06	9.01459e+06	9.43839e+06	9.2966e+06	9.56844e+06	1.00018e+07	1.03355e+07	1.0554e+07	1.014e+07	1.09722e+07	1.12249e+07	3.72796e+06	7.59182e+06	8.61028e+06	8.3887e+06	8.10225e+06	1.02963	0.92642	0.984453	0.958243	1.19578	1.25171	1.29207	1.2987	1.04501	1.08437	1.1223	0.367649	0.889927	0.963403	0.973186	0.888601	0.222548	0.5598	0.8163	0.9	0.1854	0.4269	0.9	NA
A0A0H2UHR0	N-acetyllactosaminide alpha-1,3-galactosyltransferase OS=Rattus norvegicus OX=10116 GN=Ggta1 PE=3 SV=1	Ggta1	6	1	8	1	1	39.8	166536	163182	NA	192980	147528	NA	NA	NA	163372	226669	NA	138450	230668	257099	179544	203373	NA	NA	NA	NA	NA	NA	NA	NA	NA	NA	NA	NA	NA	NA	NA	NA	NA	NA	NA	NA	NA	NA	NA	NA
A0A0H2UHR2	Myozenin 3 OS=Rattus norvegicus OX=10116 GN=Myoz3 PE=3 SV=1	Myoz3	52	9	232	9	9	27.2	5.89025e+07	5.58776e+07	6.17787e+07	6.28763e+07	6.06996e+07	6.36657e+07	5.66849e+07	5.52157e+07	4.36165e+07	41763564	4.43501e+07	4.21444e+07	3.67946e+07	3.84874e+07	4.16505e+07	3.88849e+07	1.11151	1.05035	1.17861	1.18542	1.38749	1.45736	1.29615	1.24276	0.822181	0.754946	0.811065	0.760216	0.78891	0.787668	0.883804	0.78004	3.37902e-08	0.006	0.001	0.001	0.001	0.001	0.9	Cluster5
A0A0H2UHS3	Mitochondrial potassium channel OS=Rattus norvegicus OX=10116 GN=Ccdc51 PE=1 SV=1	Ccdc51	21	6	27	6	6	42.3	4.39061e+07	4.65309e+07	52648871	4.90596e+07	4.20793e+07	4.78478e+07	4.11301e+07	4.63206e+07	4.50742e+07	4.30492e+07	4.79095e+07	4.95923e+07	3.19569e+07	4.36036e+07	4.34169e+07	4.75753e+07	0.922303	0.973664	1.11813	1.02963	1.07074	1.21925	1.04693	1.16057	0.945835	0.866271	0.975335	0.995823	0.762742	0.993387	1.02557	1.0624	0.0989594	0.4444	0.7643	0.8349	0.1125	0.1393	0.9	NA
A0A0H2UHU0	40S ribosomal protein S25 OS=Rattus norvegicus OX=10116 GN=Rps25 PE=3 SV=1	Rps25	36	6	151	6	6	13.6	4.10632e+07	4.21365e+07	3.93433e+07	4.10192e+07	3.35208e+07	3.572e+07	3.46109e+07	3.28918e+07	4.03761e+07	4.38481e+07	3.84995e+07	3.86148e+07	3.45752e+07	3.60851e+07	3.55961e+07	3.37729e+07	1.03466	1.0576	1.00224	1.03262	1.02312	1.09179	1.05674	0.988508	1.01627	1.05837	0.94012	0.930075	0.989863	0.986098	1.00857	0.90463	0.152778	0.9	0.5095	0.3031	0.3898	0.218	0.9	NA
A0A0H2UHV6	Calcineurin subunit B type 1 OS=Rattus norvegicus OX=10116 GN=Ppp3r1 PE=3 SV=1	Ppp3r1	29	4	74	4	4	18.2	1.15438e+07	1.08591e+07	1.29977e+07	1.25968e+07	7.68889e+06	1.29076e+07	1.13119e+07	1.12891e+07	1.10901e+07	8.94062e+06	7.89436e+06	1.101e+07	1.1029e+07	9.96849e+06	1.09613e+07	1.21038e+07	1.00468	0.941431	1.14366	1.09533	0.810601	1.36272	1.19296	1.17188	0.964165	0.745392	0.665851	0.91597	1.09063	0.940921	1.07274	1.11984	0.0552346	0.9	0.1527	0.9	0.0552	0.9	0.1317	NA
A0A0H2UHV9	Coatomer subunit gamma OS=Rattus norvegicus OX=10116 GN=Copg2 PE=1 SV=1	Copg2	9	6	26	5	5	97.5	2.4976e+06	1.64598e+06	2.20904e+06	2.03181e+06	1.32104e+06	1.86483e+06	1.19928e+06	2.03254e+06	1.84829e+06	1.54635e+06	1.49844e+06	1.41882e+06	6.19788e+06	6.90254e+06	6.30215e+06	5.17054e+06	0.828772	0.544071	0.741088	0.673604	0.531	0.750644	0.48222	0.804448	0.612663	0.49154	0.481876	0.450049	2.33679	2.48409	2.35157	1.82392	3.08439e-07	0.8788	0.1291	0.001	0.3783	0.001	0.001	Cluster2
A0A0H2UHW4	PEST proteolytic signal-containing nuclear protein OS=Rattus norvegicus OX=10116 GN=Pcnp PE=1 SV=1	Pcnp	8	1	20	1	1	20.1	949872	1.16807e+06	932423	1.1913e+06	NA	433927	NA	613204	1.25005e+06	1.44649e+06	1.45651e+06	1.22146e+06	NA	NA	871035	993343	NA	NA	NA	NA	NA	NA	NA	NA	NA	NA	NA	NA	NA	NA	NA	NA	NA	NA	NA	NA	NA	NA	NA	NA
A0A0H2UHX8	Interleukin enhancer-binding factor 2 OS=Rattus norvegicus OX=10116 GN=Ilf2 PE=1 SV=1	Ilf2	5	2	28	2	2	51.5	1.73349e+06	1.69481e+06	1.74392e+06	1697414	1.55288e+06	1.91574e+06	1.50761e+06	1.43682e+06	2220927	2.32306e+06	2.01469e+06	2.18807e+06	1.43625e+06	1.85481e+06	1.7399e+06	2.50765e+06	0.888803	0.865613	0.903991	0.86952	0.96447	1.19153	0.936661	0.878685	1.13751	1.141	1.00109	1.07242	0.836714	1.03141	1.00315	1.36681	0.154794	0.5946	0.1393	0.2805	0.6846	0.9	0.9	NA
A0A0H2UHY9	Troponin T, fast skeletal muscle OS=Rattus norvegicus OX=10116 GN=Tnnt3 PE=1 SV=1	Tnnt3	60	19	1829	3	21	29.7	3.78772e+09	3.9428e+09	3.8721e+09	4.1334e+09	3.91661e+09	4.05813e+09	4.23034e+09	4.11612e+09	3.67507e+09	3.92107e+09	3.70042e+09	3.52256e+09	3.52087e+09	3.67669e+09	3.51626e+09	3.81867e+09	0.935091	0.969614	0.96644	1.01951	1.17126	1.2153	1.2655	1.21202	0.906317	0.927299	0.885339	0.831291	0.987621	0.984416	0.976144	1.00218	1.47826e-07	0.001	0.0111	0.9	0.001	0.001	0.0036	Cluster5
A0A0H2UHZ2	Nucleosome assembly protein 1-like 4 OS=Rattus norvegicus OX=10116 GN=Nap1l4 PE=1 SV=1	Nap1l4	30	7	108	6	7	44	1.66284e+07	1.46217e+07	1.21817e+07	1.55323e+07	1.14642e+07	9.44329e+06	1.15084e+07	9.61256e+06	1.3528e+07	1.38092e+07	1.2728e+07	1.45009e+07	9.88168e+06	1.18349e+07	1.1354e+07	1.00165e+07	1.26905	1.11159	0.939915	1.18432	1.05984	0.874245	1.06427	0.875011	1.03134	1.00957	0.941391	1.05789	0.856885	0.979577	0.974396	0.812641	0.0602919	0.2054	0.4889	0.0453	0.9	0.778	0.4335	NA
A0A0H2UHZ4	Zinc finger Ran-binding domain-containing protein 2 OS=Rattus norvegicus OX=10116 GN=Zranb2 PE=1 SV=1	Zranb2	3	1	6	1	1	37.8	NA	NA	53061.4	82787.4	NA	198250	NA	NA	291655	336676	291022	304039	NA	NA	NA	NA	NA	NA	NA	NA	NA	NA	NA	NA	NA	NA	NA	NA	NA	NA	NA	NA	NA	NA	NA	NA	NA	NA	NA	NA
A0A0H2UHZ6	60 kDa poly(U)-binding-splicing factor OS=Rattus norvegicus OX=10116 GN=Puf60 PE=1 SV=1	Puf60	15	7	62	7	7	60.1	4.25464e+06	3.82277e+06	4.19081e+06	3.6283e+06	2.43364e+06	1.60992e+06	1.96621e+06	2.45806e+06	3.44356e+06	2.60415e+06	4.00313e+06	3.70713e+06	2.20668e+06	2.81482e+06	2.72234e+06	2.539e+06	1.33253	1.19264	1.32698	1.13534	0.92329	0.611647	0.7462	0.918236	1.07736	0.781304	1.21506	1.10987	0.785269	0.956118	0.958772	0.845348	0.00614373	0.0053	0.3451	0.0334	0.1078	0.7038	0.4911	Cluster1
A0A0H2UI06	NADH dehydrogenase (ubiquinone) complex I, assembly factor 6 OS=Rattus norvegicus OX=10116 GN=Ndufaf6 PE=1 SV=1	Ndufaf6	15	3	24	3	3	38.1	1.04892e+06	1.03446e+06	960606	983048	917001	962878	1.03139e+06	992524	812547	909637	812931	864229	869291	1.00961e+06	814527	786558	1.07371	1.05482	0.994134	1.00538	1.13706	1.19564	1.27932	1.21181	0.830872	0.891979	0.806462	0.845658	1.01106	1.12085	0.937583	0.855923	8.06846e-05	0.0321	0.006	0.6626	0.001	0.0045	0.0438	Cluster5
A0A0H2UI10	Protein O-GlcNAcase OS=Rattus norvegicus OX=10116 GN=Oga PE=1 SV=1	Oga	7	4	15	4	4	106.1	526619	400518	471336	447375	479244	433492	220352	211273	743067	652182	808540	708095	387030	576414	428174	645544	0.980885	0.743125	0.887576	0.832533	1.0813	0.979457	0.497336	0.469366	1.38257	1.16367	1.45951	1.26076	0.819089	1.1644	0.896808	1.27822	0.0285718	0.6929	0.1386	0.7451	0.0221	0.2212	0.5324	Cluster4
A0A0H2UI20	C-terminal-binding protein 1 OS=Rattus norvegicus OX=10116 GN=Ctbp1 PE=1 SV=1	Ctbp1	29	9	100	7	8	46.5	7.51086e+06	7.1883e+06	6.36081e+06	8.71942e+06	6.34872e+06	6.11322e+06	7.36686e+06	7.91567e+06	6.97002e+06	7.46083e+06	7.43402e+06	9.54484e+06	7.98577e+06	6.54322e+06	7.60338e+06	9.70615e+06	0.942821	0.898844	0.807245	1.09354	0.965367	0.930877	1.12055	1.18515	0.874003	0.897154	0.904371	1.14532	1.13899	0.890796	1.07326	1.29522	0.310658	0.5996	0.9	0.3651	0.7172	0.9	0.4782	NA
A0A0H2UI26	Metalloreductase STEAP3 OS=Rattus norvegicus OX=10116 GN=Steap3 PE=1 SV=1	Steap3	9	4	49	4	4	55.6	7.93032e+06	8.61616e+06	8.82578e+06	9.39874e+06	7.24738e+06	7.41538e+06	7.62762e+06	7.03634e+06	6.53325e+06	7.17466e+06	6.50002e+06	7.21344e+06	7.17354e+06	5.57707e+06	6.2886e+06	6.52016e+06	1.02688	1.11138	1.15541	1.21593	1.13678	1.16478	1.19682	1.08673	0.845079	0.889961	0.815694	0.892875	1.05543	0.783218	0.915674	0.897522	0.000263611	0.9	0.0017	0.0089	0.001	0.005	0.7389	Cluster5
A0A0H2UI35	Homer protein homolog 1 OS=Rattus norvegicus OX=10116 GN=Homer1 PE=1 SV=1	Homer1	21	8	103	8	8	41.4	5.98479e+08	6.97212e+08	6.03905e+08	5.97706e+08	6.07317e+08	621901609	6.1011e+08	5.5774e+08	5.02117e+08	4.84157e+08	4.53754e+08	5.40752e+08	5.28488e+08	5.60609e+08	5.52563e+08	5.41858e+08	1.00159	1.16232	1.02179	0.999397	1.23119	1.26254	1.23726	1.11332	0.839432	0.77619	0.735946	0.865086	1.00494	1.01753	1.03988	0.964017	6.10333e-06	0.0229	0.001	0.8089	0.001	0.0051	0.001	Cluster5
A0A0H2UI38	40S ribosomal protein S19 OS=Rattus norvegicus OX=10116 GN=Rps19l2 PE=3 SV=1	Rps19l2	38	6	161	6	6	17.4	2.99648e+07	2.99917e+07	3.22781e+07	33116028	2.96252e+07	2.65696e+07	2.95129e+07	2.96666e+07	3.78103e+07	3.998e+07	4.04162e+07	3.92503e+07	3.19223e+07	3.58486e+07	3.50611e+07	4.30594e+07	0.83495	0.83247	0.909306	0.921925	0.999946	0.898083	0.996488	0.985972	1.05244	1.06716	1.09141	1.04547	1.01067	1.08335	1.09858	1.27548	0.000669872	0.1398	0.0037	0.001	0.2023	0.0372	0.7234	Cluster3
A0A0U1RRP2	DCN1-like protein OS=Rattus norvegicus OX=10116 GN=NEWGENE_1582994 PE=1 SV=1	NEWGENE_1582994	26	5	53	4	5	30	2.65797e+06	3.02601e+06	2.33281e+06	3.03774e+06	3.31655e+06	2.55372e+06	1.68528e+06	1.27171e+06	1.23933e+06	1.83034e+06	3.33894e+06	4.81166e+06	2.31557e+06	1.14733e+06	1.0725e+06	1.64951e+06	1.08068	1.22557	0.958921	1.23398	1.63344	1.25952	0.830293	0.616714	0.503355	0.712886	1.31565	1.87009	1.06972	0.505925	0.490346	0.712955	0.333099	0.9	0.9	0.3166	0.9	0.4851	0.5656	NA
A0A0U1RRQ1	Complex I-MWFE OS=Rattus norvegicus OX=10116 GN=Ndufa1 PE=1 SV=1	Ndufa1	15	1	18	1	1	7.7	1.74285e+06	1.62988e+06	1.32507e+06	1.6708e+06	1.25352e+06	1.65565e+06	1.44078e+06	1.37099e+06	1.11461e+06	1.02995e+06	958756	1.18128e+06	1.00497e+06	1.14948e+06	1.29746e+06	1.43148e+06	NA	NA	NA	NA	NA	NA	NA	NA	NA	NA	NA	NA	NA	NA	NA	NA	NA	NA	NA	NA	NA	NA	NA	NA
A0A0U1RRQ7	SEC61 translocon subunit alpha 2 OS=Rattus norvegicus OX=10116 GN=Sec61a2 PE=1 SV=1	Sec61a2	12	4	54	2	2	44.7	377354	462110	1.0081e+06	1.06279e+06	951181	380945	655316	819724	477898	428335	1.16966e+06	1.76987e+06	632412	1.02652e+06	936965	897537	0.438148	0.534486	1.18339	1.2329	1.33783	0.536559	0.922007	1.13524	0.554302	0.476426	1.31619	1.96441	0.834328	1.29267	1.22336	1.10785	0.773464	0.9	0.9	0.7045	0.9	0.9	0.9	NA
A0A0U1RRU5	RCG59826 OS=Rattus norvegicus OX=10116 GN=Tab1 PE=1 SV=1	Tab1	9	2	14	2	2	54.6	178815	490653	724694	213778	764995	753267	746814	131761	200631	496087	785434	533324	664539	608174	513321	627448	0.321432	0.878577	1.31703	0.383935	1.66576	1.64255	1.62671	0.2825	0.360267	0.854248	1.36829	0.916424	1.35729	1.18566	1.03761	1.19901	0.463861	0.6099	0.9	0.4693	0.9	0.9	0.7699	NA
A0A0U1RRV5	Clustered mitochondria protein homolog OS=Rattus norvegicus OX=10116 GN=Cluh PE=1 SV=1	Cluh	13	14	139	14	14	151.1	5940168	5.97034e+06	6.14102e+06	6.72382e+06	4.18003e+06	4.19143e+06	3.92237e+06	4.96067e+06	5.49354e+06	5.68918e+06	6.31574e+06	5.37063e+06	4.79943e+06	5.39729e+06	3.45869e+06	4.30604e+06	1.08682	1.08812	1.13593	1.22909	0.926416	0.930261	0.869598	1.08255	1.00404	0.997124	1.11987	0.939298	0.997731	1.07098	0.711588	0.837518	0.0595755	0.1719	0.5173	0.0489	0.8324	0.8637	0.4289	NA
A0A0U1RRV7	RCG61099, isoform CRA_b OS=Rattus norvegicus OX=10116 GN=Srsf3 PE=1 SV=1	Srsf3	14	2	48	2	2	14.2	4.52878e+06	4.67434e+06	4.19076e+06	3.99309e+06	3.42295e+06	3.4203e+06	3738556	3.51109e+06	4.39919e+06	4.68287e+06	5.02445e+06	5.30749e+06	4.24507e+06	3945616	3.95444e+06	3.95105e+06	1.02489	1.05374	0.958831	0.902846	0.938346	0.938952	1.02521	0.947731	0.994507	1.01519	1.10196	1.14817	1.09156	0.968407	1.00632	0.95053	0.17284	0.9	0.3188	0.9	0.1499	0.7553	0.5482	NA
A0A140TAA4	Programmed cell death 6-interacting protein OS=Rattus norvegicus OX=10116 GN=Pdcd6ip PE=1 SV=1	Pdcd6ip	31	22	261	22	22	95.8	7.52809e+07	7.52566e+07	6.85208e+07	6.37859e+07	3.98136e+07	4.20359e+07	4.07454e+07	3.58059e+07	6.9227e+07	6.17962e+07	7.75583e+07	6.49132e+07	4.37703e+07	5.29466e+07	4.86023e+07	4.50603e+07	1.26091	1.25564	1.16032	1.06742	0.807791	0.85409	0.826969	0.715323	1.15828	0.991522	1.25896	1.03933	0.832999	0.961801	0.915409	0.802327	9.33102e-05	0.001	0.6955	0.0019	0.001	0.481	0.0121	Cluster1
A0A140TAC3	Epsin-1 OS=Rattus norvegicus OX=10116 GN=Epn1 PE=1 SV=1	Epn1	5	2	9	2	2	60.2	NA	NA	NA	NA	NA	NA	265277	309678	NA	411132	NA	442233	315983	357629	317872	NA	NA	NA	NA	NA	NA	NA	0.881077	1.01242	NA	1.07951	NA	1.15871	0.984086	1.06312	0.979747	NA	0.129131	NA	NA	NA	NA	NA	NA	NA
A0A140TAD1	ADP-sugar pyrophosphatase OS=Rattus norvegicus OX=10116 GN=Nudt5 PE=1 SV=1	Nudt5	15	3	10	3	3	24.1	1.56359e+06	1.43911e+06	1.56498e+06	1.45854e+06	684265	657637	712916	420092	1.57013e+06	1.21225e+06	1.7417e+06	1.74764e+06	1.05153e+06	1.19363e+06	1.53663e+06	1.59901e+06	1.17618	1.07837	1.19019	1.09617	0.62351	0.600097	0.649833	0.376916	1.17985	0.873545	1.26972	1.25668	0.898751	0.973797	1.29981	1.27867	0.00021589	0.001	0.9	0.9	0.001	0.001	0.9	Cluster1
A0A140TAE6	Enoyl-[acyl-carrier-protein] reductase, mitochondrial OS=Rattus norvegicus OX=10116 GN=Mecr PE=1 SV=1	Mecr	14	5	50	5	5	40.3	1.94979e+06	1.89593e+06	1.46117e+06	1.9251e+06	1.53817e+06	1737796	1.52149e+06	1.50319e+06	1.71421e+06	1.38449e+06	1.32471e+06	1.55334e+06	1.41926e+06	1.83902e+06	1.56587e+06	1.48017e+06	1.1451	1.10917	0.867579	1.12958	1.09428	1.23805	1.08277	1.05297	1.00568	0.778907	0.753979	0.872053	0.94707	1.17135	1.03412	0.924112	0.0254793	0.9	0.0712	0.9	0.022	0.6395	0.1624	Cluster5
A0A140TAF0	RCG62531, isoform CRA_g OS=Rattus norvegicus OX=10116 GN=Tpm3 PE=1 SV=1	Tpm3	65	26	1453	7	11	33	2.62181e+08	2.68211e+08	2.65007e+08	2.46301e+08	1.78571e+08	1.73442e+08	1.69112e+08	1.85873e+08	2.78991e+08	2.72368e+08	2.62451e+08	2.5541e+08	2.27733e+08	2.39205e+08	2.33964e+08	2.2385e+08	1.062	1.08223	1.08526	0.99678	0.876197	0.85224	0.830059	0.898023	1.12889	1.05687	1.03028	0.988968	1.04813	1.05085	1.06569	0.963918	8.04439e-05	0.001	0.9	0.8677	0.001	0.001	0.9	Cluster1
A0A140TAH1	Hepatocyte growth factor-regulated tyrosine kinase substrate OS=Rattus norvegicus OX=10116 GN=Hgs PE=1 SV=1	Hgs	6	5	57	5	5	101.1	2.48727e+06	1.24147e+06	2.20759e+06	2.48365e+06	996242	1.52139e+06	1.17839e+06	1.60541e+06	2.04662e+06	2.04151e+06	2.09038e+06	2.04094e+06	1.5397e+06	1.79365e+06	1.29912e+06	1.41517e+06	1.34726	0.669854	1.20892	1.34408	0.653669	0.999656	0.773439	1.0372	1.10739	1.0593	1.09732	1.05676	0.947603	1.05368	0.791288	0.81488	0.260141	0.3556	0.9	0.5334	0.4179	0.9	0.6004	NA
A0A140TAI1	Ubiquilin 1, isoform CRA_a OS=Rattus norvegicus OX=10116 GN=Ubqln1 PE=1 SV=1	Ubqln1	9	4	36	3	3	62	2.41951e+06	2.25568e+06	2.22404e+06	2.27647e+06	1.88674e+06	1.74064e+06	1.82616e+06	1.59766e+06	2.29674e+06	2120840	1.78425e+06	2.02631e+06	1.66926e+06	1.71129e+06	1.93011e+06	2.05436e+06	1.15275	1.07054	1.07128	1.08362	1.08889	1.006	1.05428	0.907898	1.09309	0.967951	0.823841	0.922851	0.903637	0.884249	1.03406	1.04049	0.125182	0.5734	0.1282	0.1983	0.6782	0.8261	0.9	NA
A0A140TAI6	60S ribosomal protein L36 OS=Rattus norvegicus OX=10116 GN=Rpl36 PE=3 SV=1	Rpl36	29	3	109	3	3	12.2	2.1712e+07	2.12082e+07	2.00288e+07	2.14215e+07	2.05585e+07	20209559	2.12199e+07	2.12211e+07	2.14616e+07	23301996	2.48431e+07	2.43514e+07	16362148	1.8213e+07	17724381	1.90805e+07	0.988711	0.962035	0.9221	0.974602	1.13404	1.11637	1.17091	1.15262	0.976272	1.01649	1.09637	1.06002	0.846593	0.899492	0.907608	0.923668	4.14756e-06	0.001	0.0555	0.063	0.0114	0.001	0.001	Cluster5
A0A140UHX6	Spectrin beta chain OS=Rattus norvegicus OX=10116 GN=Sptb PE=1 SV=1	Sptb	40	73	1147	69	69	267.9	2.21167e+08	2.25628e+08	1.89691e+08	1.67874e+08	1.75452e+08	1.88751e+08	1.94374e+08	2.10658e+08	1.33873e+08	1.74741e+08	1.33149e+08	1.54002e+08	1.63065e+08	1.59947e+08	1.59603e+08	1.85646e+08	1.1816	1.20078	1.02459	0.896071	1.13547	1.22327	1.25835	1.34238	0.714472	0.894306	0.689403	0.786498	0.98987	0.926778	0.958847	1.05438	0.000171961	0.2158	0.0026	0.629	0.001	0.0294	0.0207	Cluster5
A0A140UHY2	Cyclin-dependent kinase 16 OS=Rattus norvegicus OX=10116 GN=Cdk16 PE=1 SV=1	Cdk16	4	2	24	1	1	52.7	NA	216784	NA	230600	NA	237478	NA	168259	227726	269994	293306	270266	209088	235636	NA	NA	NA	NA	NA	NA	NA	NA	NA	NA	NA	NA	NA	NA	NA	NA	NA	NA	NA	NA	NA	NA	NA	NA	NA	NA
A0A140UHY3	RNA-binding protein EWS-like OS=Rattus norvegicus OX=10116 GN=Ewsr1 PE=1 SV=1	Ewsr1	10	4	34	4	4	68.9	2.14338e+06	1.96853e+06	2.00416e+06	2.01752e+06	1.6218e+06	1.96224e+06	1.46266e+06	1.62994e+06	2.32152e+06	2.65049e+06	2.63364e+06	2.0742e+06	1.88511e+06	2.19257e+06	1.95662e+06	1.87923e+06	1.00279	0.917432	0.947981	0.943059	0.91913	1.11365	0.829217	0.909561	1.08498	1.1879	1.19413	0.927645	1.00211	1.11253	1.02938	0.934652	0.140622	0.9	0.2207	0.7389	0.1533	0.6128	0.6983	NA
A0A1B0GWQ7	Component 3 of promoter of RISC OS=Rattus norvegicus OX=10116 GN=Tsn PE=1 SV=1	Tsn	18	4	78	4	4	31.9	2.94785e+06	2.74893e+06	1.54853e+06	3.74611e+06	2353557	2.67242e+06	2.71176e+06	2.79522e+06	4.4238e+06	4.26308e+06	4.30608e+06	5.22419e+06	3.32069e+06	3.60995e+06	4.85888e+06	4.06374e+06	0.803856	0.746715	0.426918	1.02061	0.777434	0.884015	0.896053	0.909149	1.20505	1.11362	1.13799	1.36179	1.02888	1.06763	1.48993	1.17803	0.0115535	0.5861	0.0204	0.0255	0.1771	0.2151	0.9	Cluster3
A0A1B0GWR1	ERI1 exoribonuclease family member 3 OS=Rattus norvegicus OX=10116 GN=Eri3 PE=1 SV=1	Eri3	8	2	45	2	2	37	2.65554e+06	3.81813e+06	2.93863e+06	2.60892e+06	2.11128e+06	2.10204e+06	2.06884e+06	947274	3.55825e+06	4.06256e+06	3.65604e+06	3.37353e+06	1.19305e+06	2.99387e+06	3.09892e+06	2.44468e+06	0.922697	1.32152	1.03229	0.905678	0.888626	0.88599	0.871052	0.39258	1.23504	1.35221	1.23112	1.12049	0.471008	1.1282	1.2108	0.902995	0.141659	0.3929	0.8403	0.8582	0.1206	0.8004	0.4312	NA
A0A1B0GWW0	HECT-type E3 ubiquitin transferase (Fragment) OS=Rattus norvegicus OX=10116 GN=Ube3c PE=1 SV=1	Ube3c	1	1	2	1	1	110.4	NA	NA	NA	NA	NA	NA	NA	NA	NA	NA	NA	NA	NA	NA	NA	NA	NA	NA	NA	NA	NA	NA	NA	NA	NA	NA	NA	NA	NA	NA	NA	NA	NA	NA	NA	NA	NA	NA	NA	NA
A0A1B0GWY3	RCG54790, isoform CRA_c OS=Rattus norvegicus OX=10116 GN=Tomm5 PE=1 SV=1	Tomm5	29	2	45	2	2	6	6.71056e+06	6417997	5.52987e+06	6.8664e+06	7.47758e+06	6.91867e+06	7.05085e+06	6.46153e+06	6.91563e+06	7.122e+06	6.86047e+06	6.6703e+06	6.64672e+06	6.9444e+06	6664189	6.77196e+06	0.941725	0.897188	0.784574	0.962726	1.27114	1.1778	1.199	1.08155	0.969474	0.957431	0.933045	0.894809	1.05983	1.05693	1.05165	1.01027	0.000139838	0.001	0.6627	0.0154	0.001	0.0603	0.1091	Cluster5
A0A1W2Q676	E3 ubiquitin-protein ligase TRIP12 OS=Rattus norvegicus OX=10116 GN=Trip12 PE=1 SV=1	Trip12	1	2	5	2	2	218.1	448695	362358	385521	406971	336819	345703	275352	353365	280831	249488	306003	406666	420595	453084	436300	377561	1.16372	0.93617	1.01088	1.05456	1.05819	1.08764	0.865362	1.09312	0.727584	0.619851	0.769144	1.00822	1.23944	1.27445	1.27245	1.04098	0.00362683	0.9	0.0344	0.4357	0.0464	0.3503	0.0023	Cluster5
A0A1W2Q680	H/ACA ribonucleoprotein complex subunit (Fragment) OS=Rattus norvegicus OX=10116 GN=Gar1 PE=1 SV=1	Gar1	21	4	41	4	4	18.4	1.73642e+06	1.79789e+06	2.15033e+06	1.79594e+06	1.39659e+06	1.76317e+06	1.22765e+06	1.6787e+06	2.79634e+06	2.78459e+06	3.01909e+06	2.60754e+06	2.41248e+06	2.54567e+06	2.55254e+06	2.5361e+06	0.756429	0.78018	0.947051	0.781654	0.736969	0.931733	0.648037	0.872236	1.21687	1.16202	1.2746	1.08583	1.1941	1.20272	1.25038	1.17446	6.07121e-05	0.9	0.0013	0.001	0.001	0.001	0.9	Cluster3
A0A1W2Q690	DNA-directed RNA polymerase II subunit E OS=Rattus norvegicus OX=10116 GN=Polr2e PE=1 SV=1	Polr2e	4	1	12	1	1	23.1	258974	214917	250283	188807	212159	262508	255574	256216	348016	370725	305728	366971	257397	374084	304982	416402	NA	NA	NA	NA	NA	NA	NA	NA	NA	NA	NA	NA	NA	NA	NA	NA	NA	NA	NA	NA	NA	NA	NA	NA
A0A1W2Q6G8	Mitochondrial carrier 1 (Fragment) OS=Rattus norvegicus OX=10116 GN=Mtch1 PE=1 SV=1	Mtch1	11	3	34	3	3	28.7	1.45552e+06	2.85493e+06	1.28126e+06	1.81161e+06	1.68254e+06	1.45292e+06	1.38418e+06	1688218	2.03809e+06	2.28353e+06	2.02066e+06	2.28799e+06	2.08404e+06	1.96735e+06	2.00304e+06	830290	0.757602	1.48025	0.674237	0.942098	1.06085	0.917374	0.873023	1.04809	1.0597	1.1386	1.0193	1.1384	1.23252	1.11058	1.17239	0.459421	0.843432	0.9	0.8393	0.9	0.9	0.9	0.8611	NA
A0A1W2Q6H6	ZP domain-containing protein (Fragment) OS=Rattus norvegicus OX=10116 PE=4 SV=1	--	6	1	1	1	1	16.3	NA	NA	NA	NA	NA	NA	264284	189484	346691	NA	326739	388867	253098	NA	234500	241064	NA	NA	NA	NA	NA	NA	NA	NA	NA	NA	NA	NA	NA	NA	NA	NA	NA	NA	NA	NA	NA	NA	NA	NA
A0A1W2Q6Q2	Serine/threonine-protein kinase DCLK1 OS=Rattus norvegicus OX=10116 GN=Dclk1 PE=1 SV=1	Dclk1	2	1	20	1	1	82	198970	230114	276141	212037	177497	179223	183408	220022	325332	242476	195084	551372	225660	210827	225850	286470	NA	NA	NA	NA	NA	NA	NA	NA	NA	NA	NA	NA	NA	NA	NA	NA	NA	NA	NA	NA	NA	NA	NA	NA
A0A5H1ZRV3	Tubulin polymerization-promoting protein OS=Rattus norvegicus OX=10116 GN=Tppp PE=1 SV=1	Tppp	22	5	54	5	5	25.6	4.00848e+06	4.43662e+06	4.54166e+06	4.41487e+06	3.37051e+06	3.42401e+06	3.68361e+06	2.74694e+06	3.70469e+06	3.49128e+06	3.31634e+06	3.2137e+06	3.3255e+06	3.39199e+06	2.88788e+06	2.84732e+06	1.06979	1.17947	1.22542	1.17718	1.08963	1.1085	1.19124	0.874407	0.98766	0.892568	0.857746	0.819862	1.00841	0.981788	0.866671	0.807813	0.00652765	0.5575	0.0101	0.0204	0.1012	0.1925	0.9	Cluster5
A0JN29	Endoplasmic reticulum junction formation protein lunapark OS=Rattus norvegicus OX=10116 GN=Lnpk PE=1 SV=1	Lnpk	14	4	52	4	4	42.1	1.21046e+06	1.57151e+06	1.66287e+06	1.7405e+06	1.87036e+06	2.18372e+06	1.30123e+06	1.70244e+06	1.39693e+06	1.13588e+06	1.25252e+06	1.24734e+06	1.31416e+06	727776	2.07401e+06	1.47847e+06	0.768779	0.994229	1.06773	1.10442	1.43894	1.6824	1.00142	1.28964	0.886267	0.691073	0.770938	0.757275	0.948337	0.501297	1.48122	0.998209	0.0807184	0.3933	0.6162	0.9	0.0597	0.2508	0.7914	NA
A0JN30	Canopy 2 homolog (Zebrafish) OS=Rattus norvegicus OX=10116 GN=Cnpy2 PE=1 SV=1	Cnpy2	21	4	57	4	4	20.7	5.49738e+06	7.85161e+06	7.36146e+06	5.6213e+06	4.98933e+06	2973381	5.4328e+06	3.2338e+06	7.49189e+06	3.5586e+06	7.00136e+06	4658844	5.22657e+06	5.90075e+06	5.66064e+06	7.77369e+06	0.923623	1.31406	1.25042	0.943591	1.01543	0.605999	1.10605	0.648037	1.25739	0.572741	1.14	0.748232	0.997746	1.07521	1.06945	1.38843	0.289903	0.4353	0.6692	0.9	0.9	0.3641	0.5939	NA
A0JPJ7	Obg-like ATPase 1 OS=Rattus norvegicus OX=10116 GN=Ola1 PE=2 SV=1	Ola1	48	16	286	16	16	44.5	4.2167e+07	4.48302e+07	4.74731e+07	4.48936e+07	3.99891e+07	4.00646e+07	3.86133e+07	3.84343e+07	3.52399e+07	3.83351e+07	3.96942e+07	3.89034e+07	3.43535e+07	3.3396e+07	3.17081e+07	3.58999e+07	1.02447	1.08496	1.16607	1.08973	1.17688	1.18078	1.13677	1.11376	0.855262	0.892199	0.93462	0.903507	0.948332	0.879967	0.866269	0.927204	1.84323e-06	0.2833	0.001	0.001	0.001	0.001	0.9	Cluster5
A0JPL7	Leukocyte cell-derived chemotaxin 1 OS=Rattus norvegicus OX=10116 GN=Cnmd PE=2 SV=1	Cnmd	7	2	11	2	2	37.4	64365.1	NA	51841.4	56558.8	35923.3	59050	47057.8	47953.1	718604	617532	635819	759000	NA	36310.3	338105	386598	0.221499	NA	0.180365	0.19446	0.149749	0.246504	0.196229	0.196828	2.4703	2.03573	2.1205	2.49679	NA	0.135519	1.30837	1.41429	0.000684629	0.9	0.0018	0.1572	0.001	0.1159	0.0819	NA
A0JPM9	Eukaryotic translation initiation factor 3 subunit J OS=Rattus norvegicus OX=10116 GN=Eif3j PE=1 SV=1	Eif3j	36	6	94	6	6	29.2	8.9658e+06	9.16322e+06	7.63975e+06	9.40007e+06	7.65645e+06	6.69069e+06	8.13519e+06	6.37472e+06	6.86265e+06	7.5098e+06	7.63454e+06	7.79746e+06	7.13901e+06	6.66134e+06	6.79636e+06	6.97113e+06	1.11965	1.13988	0.964553	1.17282	1.15821	1.01356	1.23104	0.949516	0.856101	0.898385	0.923975	0.930822	1.01297	0.9022	0.954395	0.925454	0.010722	0.9	0.0221	0.0999	0.0327	0.1438	0.8002	Cluster5
A0JPQ4	Tripartite motif-containing protein 72 OS=Rattus norvegicus OX=10116 GN=Trim72 PE=1 SV=1	Trim72	57	21	554	21	21	52.8	2.27843e+08	2.26635e+08	2.07975e+08	2.19952e+08	1.92049e+08	1.98289e+08	1.95446e+08	2.01531e+08	1.94185e+08	2.12126e+08	1.92849e+08	2.01052e+08	1.84581e+08	1.7575e+08	1.6804e+08	1.9478e+08	1.08176	1.07187	0.998299	1.04336	1.10452	1.14203	1.12443	1.14126	0.920982	0.964785	0.887353	0.912481	0.995744	0.904976	0.897153	0.983099	1.95631e-05	0.074	0.002	0.0096	0.001	0.001	0.771	Cluster5
A0JPQ9	Chitinase domain-containing protein 1 OS=Rattus norvegicus OX=10116 GN=Chid1 PE=2 SV=2	Chid1	8	2	9	2	2	44.8	164246	1.00139e+06	969605	171364	524562	113203	354082	636356	815688	503975	825444	227190	710855	238185	177775	210313	0.325738	1.97832	1.94411	0.339548	1.26019	0.27234	0.850915	1.50529	1.61598	0.95746	1.58651	0.430706	1.60183	0.51231	0.396461	0.4434	0.844158	0.9	0.9	0.9	0.9	0.9	0.7872	NA
A1A5L1	Bleomycin hydrolase OS=Rattus norvegicus OX=10116 GN=Blmh PE=1 SV=1	Blmh	21	6	64	6	6	52.4	7.2581e+06	1.00493e+07	4156959	8.82792e+06	6.40987e+06	3.92164e+06	7.63477e+06	6.46335e+06	6.94521e+06	4.87185e+06	5.47541e+06	3.28986e+06	7.4319e+06	7.12356e+06	4.08054e+06	5.77365e+06	1.1035	1.52197	0.638969	1.34096	1.1805	0.72327	1.40656	1.17208	1.05481	0.709552	0.806771	0.478131	1.28385	1.17461	0.69763	0.933165	0.292724	0.9	0.3322	0.9	0.3434	0.9	0.548	NA
A1A5Q0	Leiomodin-2 OS=Rattus norvegicus OX=10116 GN=Lmod2 PE=1 SV=1	Lmod2	21	9	131	9	9	61.7	1.67708e+07	1.53168e+07	1.50376e+07	1.61622e+07	1.36476e+07	1.33282e+07	1.33133e+07	1.33856e+07	1.42028e+07	1.51451e+07	1.49301e+07	1.45127e+07	1.11855e+07	1.17868e+07	1.2379e+07	1.34082e+07	1.13245	1.03027	1.02659	1.09037	1.11632	1.09174	1.08934	1.07808	0.958032	0.979663	0.977041	0.936768	0.858197	0.863197	0.939957	0.962484	5.59993e-05	0.8332	0.0133	0.001	0.0033	0.001	0.1759	Cluster5
A1A5Q1	Poly [ADP-ribose] polymerase OS=Rattus norvegicus OX=10116 GN=Parp9 PE=1 SV=1	Parp9	2	1	6	1	1	92.2	131606	191072	162094	120386	66358.1	62644.4	96268.2	111896	224827	244745	220195	219271	112618	153909	88928.7	167135	NA	NA	NA	NA	NA	NA	NA	NA	NA	NA	NA	NA	NA	NA	NA	NA	NA	NA	NA	NA	NA	NA	NA	NA
A1A5S1	Pre-mRNA-processing factor 6 OS=Rattus norvegicus OX=10116 GN=Prpf6 PE=1 SV=1	Prpf6	4	3	9	3	3	106.7	135022	NA	121404	107034	NA	164567	162835	NA	176226	198261	246229	183902	175643	251807	NA	245464	0.708002	NA	0.6436	0.560736	NA	1.04678	1.03464	NA	0.923078	0.995879	1.25127	0.921798	1.04646	1.432	NA	1.36828	0.00150034	0.0168	0.0083	0.0011	0.9	0.4266	0.212	NA
A1L108	Actin-related protein 2/3 complex subunit 5-like protein OS=Rattus norvegicus OX=10116 GN=Arpc5l PE=1 SV=2	Arpc5l	46	5	25	5	5	17	3.93205e+06	4.27023e+06	3.65085e+06	4.05239e+06	3.61614e+06	2.84592e+06	3.38151e+06	3.30779e+06	4.37577e+06	4.37622e+06	4.50657e+06	4.1547e+06	3.50164e+06	3.37735e+06	3.84692e+06	3.99489e+06	0.974178	1.05387	0.914463	1.00309	1.08525	0.855312	1.01517	0.977471	1.08296	1.03862	1.08205	0.983961	0.985724	0.90749	1.07174	1.05216	0.590062	0.9	0.6469	0.9	0.5896	0.9	0.8244	NA
A1L134	Lipid droplet-regulating VLDL assembly factor AUP1 OS=Rattus norvegicus OX=10116 GN=Aup1 PE=2 SV=1	Aup1	18	4	40	4	4	46.2	1.23547e+06	1.13798e+06	1.55417e+06	1.38963e+06	1.13117e+06	831539	1.2806e+06	1357405	1.06596e+06	959305	973828	1.52248e+06	712999	984248	1.07223e+06	757527	1.04249	0.956523	1.32585	1.17152	1.15621	0.851152	1.30938	1.36615	0.898508	0.775423	0.796356	1.22804	0.68359	0.900726	1.01739	0.679512	0.0711754	0.9	0.4719	0.1412	0.3537	0.0966	0.8118	NA
A1L1J4	Protein phosphatase 2C, magnesium dependent, catalytic subunit OS=Rattus norvegicus OX=10116 GN=Pdp1 PE=1 SV=1	Pdp1	37	14	235	14	14	61.1	2.43915e+07	2.58883e+07	2.48341e+07	2.90343e+07	2.2742e+07	2.70019e+07	2.48291e+07	2.77805e+07	2.73021e+07	2.55537e+07	2.99476e+07	2.89042e+07	2.81948e+07	2.88692e+07	3.08924e+07	28187536	0.851337	0.900089	0.876326	1.01247	0.96152	1.14325	1.05011	1.15651	0.951916	0.854392	1.013	0.964369	1.11814	1.09281	1.21247	1.04587	0.0052482	0.0331	0.8731	0.0096	0.117	0.8904	0.0351	Cluster3
A1L1J8	RAB5B, member RAS oncogene family OS=Rattus norvegicus OX=10116 GN=Rab5b PE=1 SV=1	Rab5b	42	7	187	4	7	23.7	2.86575e+07	2.93184e+07	3.05302e+07	2.83061e+07	2.20516e+07	2.25027e+07	2.18916e+07	2.23098e+07	2.5119e+07	2.97585e+07	2.98305e+07	2.7195e+07	2.48961e+07	23933091	2.49137e+07	2.20009e+07	1.0514	1.07149	1.13243	1.03757	0.980025	1.00149	0.973237	0.976276	0.920602	1.04588	1.06065	0.953759	1.03783	0.952305	1.02784	0.858081	0.117933	0.2146	0.311	0.1143	0.9	0.9	0.9	NA
A1L1J9	Lipase maturation factor 2 OS=Rattus norvegicus OX=10116 GN=Lmf2 PE=2 SV=1	Lmf2	9	4	31	4	4	80.2	1.48028e+06	1.83863e+06	1.88727e+06	1.92663e+06	1.8303e+06	1.5855e+06	1.69529e+06	1.5935e+06	2.38654e+06	1.91688e+06	2.30033e+06	1.89886e+06	1.74926e+06	1.78108e+06	1.91241e+06	1.78568e+06	0.758965	0.939053	0.978285	0.986924	1.13676	0.986114	1.05325	0.974487	1.22232	0.941483	1.14301	0.930659	1.01905	0.990392	1.10259	0.973282	0.235218	0.3337	0.2475	0.4361	0.9	0.9	0.9	NA
A1L1K8	Intracellular hyaluronan-binding protein 4 OS=Rattus norvegicus OX=10116 GN=Habp4 PE=1 SV=1	Habp4	4	1	3	1	1	45.8	217614	222876	230172	243478	204103	160787	165330	244622	200233	231979	145819	246543	168737	161442	214176	154314	NA	NA	NA	NA	NA	NA	NA	NA	NA	NA	NA	NA	NA	NA	NA	NA	NA	NA	NA	NA	NA	NA	NA	NA
A1L1L2	Transmembrane protein 214 OS=Rattus norvegicus OX=10116 GN=Tmem214 PE=2 SV=1	Tmem214	6	2	7	2	2	76.5	NA	279822	NA	NA	314454	NA	311773	247901	497920	472958	438251	657504	314301	NA	NA	268331	NA	0.694443	NA	NA	0.948985	NA	0.941207	0.736649	1.23918	1.12875	1.05814	1.56586	0.889703	NA	NA	0.710663	0.0319739	NA	NA	NA	NA	NA	NA	NA
A1L1M0	cAMP-dependent protein kinase OS=Rattus norvegicus OX=10116 GN=Prkaca PE=1 SV=1	Prkaca	38	11	239	3	11	40.6	4.10464e+07	4.32979e+07	4.11152e+07	3.98224e+07	3.14922e+07	3.11863e+07	3.35864e+07	3.416e+07	5.17427e+07	5.63375e+07	5.87455e+07	5.76615e+07	3.26125e+07	3.87949e+07	3.50178e+07	4.85609e+07	0.921641	0.968438	0.933346	0.893351	0.856557	0.849442	0.913821	0.914855	1.16058	1.21178	1.27834	1.23763	0.832024	0.94473	0.884164	1.15913	0.000389867	0.7884	0.0018	0.9	0.001	0.6001	0.0033	Cluster1
A2RRU1	Glycogen [starch] synthase, muscle OS=Rattus norvegicus OX=10116 GN=Gys1 PE=1 SV=1	Gys1	48	29	670	29	29	84	1.05863e+08	1.02891e+08	1.02527e+08	1.01555e+08	9.48183e+07	9.53014e+07	9.77089e+07	9.72799e+07	9.3779e+07	1.02946e+08	8.77256e+07	8.85906e+07	7.16754e+07	8.50071e+07	8.35792e+07	8.96231e+07	1.06932	1.03528	1.04701	1.02488	1.16017	1.16774	1.19594	1.17202	0.946254	0.996122	0.858762	0.855402	0.822618	0.931248	0.949334	0.962367	4.9326e-05	0.0385	0.0169	0.0192	0.001	0.001	0.9	Cluster5
A2RUW1	Toll-interacting protein OS=Rattus norvegicus OX=10116 GN=Tollip PE=1 SV=1	Tollip	8	2	18	2	2	30.3	2.26117e+06	2.42255e+06	2.39576e+06	2.21354e+06	1.87039e+06	1.89938e+06	1.73802e+06	1.81101e+06	2.51171e+06	2.89939e+06	2.55816e+06	2.4596e+06	1.72682e+06	2.27325e+06	2.01369e+06	2.36617e+06	0.967797	1.03286	1.03668	0.946554	0.969724	0.986154	0.901394	0.924525	1.07389	1.18877	1.06111	1.00632	0.839775	1.05522	0.969169	1.0766	0.119481	0.7333	0.4215	0.9	0.0949	0.8853	0.2889	NA
A2VCX1	TIP41-like protein OS=Rattus norvegicus OX=10116 GN=Tiprl PE=1 SV=1	Tiprl	38	6	81	6	6	31.2	4.09406e+06	3.57757e+06	3.15912e+06	2.65343e+06	2.20689e+06	2.45955e+06	2.32006e+06	2.48e+06	2.85637e+06	3173819	2.39057e+06	3.38114e+06	3.20314e+06	2.72729e+06	2.29036e+06	1.97375e+06	1.38089	1.20202	1.07727	0.894171	0.901679	1.00634	0.948232	0.997708	0.962404	1.02548	0.78143	1.09015	1.22757	0.997662	0.86869	0.707707	0.406426	0.564	0.5404	0.4165	0.9	0.9	0.9	NA
A2VD12	Pre-B-cell leukemia transcription factor-interacting protein 1 OS=Rattus norvegicus OX=10116 GN=Pbxip1 PE=1 SV=1	Pbxip1	34	18	245	18	18	80.2	2.44301e+07	2.39474e+07	2.43547e+07	2.25315e+07	2.5495e+07	1.96418e+07	2.13523e+07	1.92239e+07	2.3817e+07	2.68965e+07	2.24346e+07	2.13547e+07	1.57237e+07	2.05013e+07	1.79264e+07	1.75924e+07	1.06665	1.04154	1.07506	0.98287	1.3484	1.04031	1.12967	1.00112	1.03878	1.12495	0.94929	0.891271	0.780037	0.970792	0.880132	0.816546	0.0152594	0.6908	0.9	0.0713	0.3662	0.0108	0.1939	Cluster5
A4GW50	RCG29601 OS=Rattus norvegicus OX=10116 GN=Stk38l PE=1 SV=1	Stk38l	11	3	19	3	3	53.7	825681	1.27999e+06	1.13641e+06	730049	729087	736092	614269	513089	1.51193e+06	858879	651262	870250	555940	655659	450331	666069	0.979079	1.51193	1.36237	0.864899	1.04725	1.05882	0.882623	0.725681	1.79092	0.975613	0.748419	0.986436	0.749028	0.843199	0.600475	0.839618	0.148742	0.6074	0.9	0.1421	0.8292	0.6782	0.2675	NA
A4L9P7	Sister chromatid cohesion protein PDS5 homolog A OS=Rattus norvegicus OX=10116 GN=Pds5a PE=1 SV=1	Pds5a	3	3	15	3	3	150.2	377088	310684	350878	443872	296076	239356	267233	265185	311291	464516	326381	285530	303743	602304	443575	554963	0.978448	0.803031	0.920457	1.1507	0.930603	0.753392	0.840225	0.820713	0.806863	1.15461	0.820734	0.708216	0.895499	1.69495	1.29425	1.53079	0.0226535	0.7424	0.852	0.1451	0.9	0.0273	0.0391	Cluster3
A7VJC2	Heterogeneous nuclear ribonucleoproteins A2/B1 OS=Rattus norvegicus OX=10116 GN=Hnrnpa2b1 PE=1 SV=1	Hnrnpa2b1	44	13	308	12	12	37.5	5.87922e+07	6.10125e+07	5.84278e+07	6.08734e+07	5.13283e+07	4.90312e+07	5.02075e+07	4.78552e+07	5.82882e+07	5.5143e+07	5.11116e+07	5.55046e+07	5.3046e+07	5.26134e+07	5.88516e+07	5.35772e+07	1.01786	1.05222	1.02268	1.05294	1.07645	1.02973	1.05329	0.988201	1.00807	0.914533	0.857574	0.918581	1.04349	0.987898	1.14574	0.986066	0.0187553	0.9	0.039	0.9	0.0389	0.9	0.0348	Cluster5
A8WCF8	Tumor protein p63-regulated gene 1-like protein OS=Rattus norvegicus OX=10116 GN=Tprg1l PE=1 SV=1	Tprg1l	7	1	5	1	1	29.8	281880	292046	252747	262235	159244	160945	189947	232626	246745	276174	297979	306683	181698	181950	184620	207786	NA	NA	NA	NA	NA	NA	NA	NA	NA	NA	NA	NA	NA	NA	NA	NA	NA	NA	NA	NA	NA	NA	NA	NA
A9CMB8	DNA helicase OS=Rattus norvegicus OX=10116 GN=Mcm6 PE=1 SV=1	Mcm6	1	1	8	1	1	92.8	1.09821e+06	964490	925787	926811	808064	867372	862779	766416	1.09905e+06	1.07104e+06	1.0856e+06	1.06573e+06	697075	781022	729607	863594	NA	NA	NA	NA	NA	NA	NA	NA	NA	NA	NA	NA	NA	NA	NA	NA	NA	NA	NA	NA	NA	NA	NA	NA
A9UMV9	Complex I-B14.5a OS=Rattus norvegicus OX=10116 GN=Ndufa7 PE=1 SV=1	Ndufa7	54	6	116	6	6	12.5	3.16644e+07	3.3684e+07	3.12185e+07	3.00833e+07	38417075	3.25875e+07	3.76974e+07	3.13503e+07	3.03077e+07	3.09899e+07	3.23306e+07	2.91732e+07	3.15555e+07	3.11194e+07	2.87019e+07	3.26507e+07	0.934783	0.99056	0.931759	0.887305	1.37382	1.16701	1.34853	1.1039	0.89378	0.876395	0.92499	0.823271	1.05847	0.996363	0.952814	1.02468	5.46593e-05	0.001	0.5664	0.435	0.001	0.0039	0.0584	Cluster5
A9UMW3	Alpha hemoglobin-stabilizing protein OS=Rattus norvegicus OX=10116 GN=Ahsp PE=1 SV=1	Ahsp	14	1	2	1	1	11.7	170883	NA	262919	NA	NA	NA	NA	NA	NA	231087	225491	192709	470981	389038	271204	422171	NA	NA	NA	NA	NA	NA	NA	NA	NA	NA	NA	NA	NA	NA	NA	NA	NA	NA	NA	NA	NA	NA	NA	NA
B0BMS8	Myl9 protein OS=Rattus norvegicus OX=10116 GN=Myl9 PE=1 SV=1	Myl9	56	8	241	5	10	19.8	4.15824e+07	4.03373e+07	4.12911e+07	4.1219e+07	3.21344e+07	3.03746e+07	3.26937e+07	32582471	4.59668e+07	5.03137e+07	4.53093e+07	5.14432e+07	3.96617e+07	4.49855e+07	4.35322e+07	4.82104e+07	0.952787	0.920684	0.956524	0.943608	0.891914	0.844267	0.907738	0.890466	1.05213	1.10436	1.00614	1.12676	1.03257	1.11791	1.12164	1.17431	1.17444e-05	0.1599	0.0042	0.001	0.001	0.001	0.6076	Cluster3
B0BMT9	Sqrdl protein OS=Rattus norvegicus OX=10116 GN=Sqor PE=1 SV=1	Sqor	26	9	64	9	9	50.2	3.45367e+06	4.33586e+06	4.69906e+06	4.40848e+06	3.03358e+06	3.34546e+06	2.2269e+06	2.35681e+06	4.74183e+06	5.73855e+06	5.96649e+06	5.79648e+06	3.12549e+06	2.78528e+06	2.82481e+06	3.07624e+06	0.845651	1.05756	1.16325	1.07847	0.899774	0.993687	0.660727	0.688307	1.15983	1.34602	1.41583	1.35673	0.869547	0.73965	0.777782	0.800733	0.000439929	0.0802	0.0922	0.0749	0.001	0.9	0.001	Cluster1
B0BMV4	Yip1 interacting factor homolog (S. cerevisiae) OS=Rattus norvegicus OX=10116 GN=Yif1a PE=1 SV=1	Yif1a	10	2	13	2	2	32	544262	1.11961e+06	488327	386294	429431	431286	498648	458255	410639	437514	596506	731972	368234	307926	407293	397697	1.02961	2.10983	0.933957	0.73011	0.984064	0.989716	1.14306	1.03399	0.776	0.792857	1.09361	1.32366	0.791501	0.631766	0.866418	0.799784	0.304567	0.9	0.9	0.286	0.9	0.4393	0.6161	NA
B0BMX3	S100 calcium binding protein A16 (Predicted), isoform CRA_a OS=Rattus norvegicus OX=10116 GN=S100a16 PE=1 SV=1	S100a16	10	1	16	1	1	14.2	975596	978557	1191868	1072388	933993	784849	777352	845869	1.2118e+06	869626	1.20624e+06	1.39184e+06	873281	1.01287e+06	1.13447e+06	936574	NA	NA	NA	NA	NA	NA	NA	NA	NA	NA	NA	NA	NA	NA	NA	NA	NA	NA	NA	NA	NA	NA	NA	NA
B0BMY6	Ubiquitinyl hydrolase 1 OS=Rattus norvegicus OX=10116 GN=Otulin PE=1 SV=1	Otulin	10	3	10	3	3	40.4	717601	738150	917458	1174567	969046	926748	379233	814133	916545	1.7465e+06	1.70947e+06	1.994e+06	246038	948446	364907	300711	0.731925	0.749975	0.946069	1.19693	1.19728	1.14664	0.468706	0.990436	0.933849	1.70644	1.68977	1.94415	0.285135	1.04916	0.418527	0.326054	0.0117091	0.9	0.3177	0.1509	0.3269	0.1459	0.0068	Cluster4
B0BMY7	Protein tyrosine kinase 9-like (A6-related protein) (Predicted), isoform CRA_b OS=Rattus norvegicus OX=10116 GN=Twf2 PE=1 SV=1	Twf2	52	15	214	11	14	39.4	2.42041e+07	2.47098e+07	2.41594e+07	2.47846e+07	1.91005e+07	1.82063e+07	1.85493e+07	2.10632e+07	2.7219e+07	2.65402e+07	2.70403e+07	2.46336e+07	2.25139e+07	2.18116e+07	2.55817e+07	2.64957e+07	0.974315	0.990827	0.983218	0.996785	0.931373	0.889029	0.904791	1.01131	1.09451	1.02342	1.05489	0.947889	1.02974	0.952238	1.15797	1.13382	0.0529557	0.5904	0.7532	0.3369	0.1688	0.0448	0.8432	NA
B0BN18	Prefoldin subunit 2 OS=Rattus norvegicus OX=10116 GN=Pfdn2 PE=2 SV=1	Pfdn2	20	3	26	3	3	16.6	2.45719e+06	4.87221e+06	4.58537e+06	4.21091e+06	4.13382e+06	3.78857e+06	2.95358e+06	3.97928e+06	4.03969e+06	5.05955e+06	4.81936e+06	4870280	3.62299e+06	2.77811e+06	3.4503e+06	3.7623e+06	0.587718	1.16084	1.10881	1.00627	1.1977	1.09923	0.856032	1.13522	0.965199	1.15926	1.11713	1.11353	0.984603	0.720654	0.927992	0.956623	0.419642	0.7594	0.6769	0.9	0.9	0.574	0.4915	NA
B0BN46	Glyoxylate and hydroxypyruvate reductase OS=Rattus norvegicus OX=10116 GN=Grhpr PE=1 SV=1	Grhpr	36	10	131	10	10	35.9	1.41911e+07	1.60501e+07	1.51717e+07	1.48114e+07	1.24969e+07	1.30274e+07	1.15939e+07	1.18492e+07	1.28089e+07	1.53192e+07	1.2562e+07	1.30997e+07	1.10586e+07	1.07399e+07	1.1189e+07	1.22004e+07	1.03349	1.16435	1.11706	1.07769	1.10245	1.15088	1.02313	1.02926	0.931836	1.06872	0.88661	0.91195	0.915071	0.848275	0.916298	0.944541	0.00163292	0.9	0.0229	0.0037	0.052	0.0083	0.706	Cluster5
B0BN55	Uroporphyrinogen decarboxylase OS=Rattus norvegicus OX=10116 GN=Urod PE=1 SV=1	Urod	12	3	15	3	3	40.6	676012	429818	373676	489364	943873	972917	332092	377501	430126	429068	426763	482632	397825	497780	406609	408504	1.26924	0.803879	0.70931	0.917968	2.14668	2.21588	0.755538	0.845381	0.806719	0.77171	0.776528	0.866209	0.84868	1.01361	0.858464	0.815344	0.190322	0.3791	0.9	0.9	0.1838	0.3282	0.9	NA
B0BN56	28S ribosomal protein S31, mitochondrial OS=Rattus norvegicus OX=10116 GN=Mrps31 PE=2 SV=1	Mrps31	4	2	18	2	2	43.9	659326	542848	597490	521479	509647	546779	506381	495021	375592	416603	395995	354851	455781	509058	419217	381902	1.30015	1.06633	1.19118	1.0274	1.21739	1.30794	1.20999	1.1643	0.739861	0.786967	0.756777	0.668897	1.02121	1.0887	0.929589	0.800578	3.25972e-05	0.7167	0.001	0.085	0.001	0.0141	0.0113	Cluster5
B0BN63	Activator of Hsp90 ATPase activity 1 OS=Rattus norvegicus OX=10116 GN=Ahsa1 PE=1 SV=1	Ahsa1	39	9	86	9	9	38.1	9.47855e+06	9.82718e+06	8.27121e+06	9.1799e+06	6.35885e+06	6.4018e+06	6.65961e+06	6.4045e+06	7.4223e+06	8.58347e+06	8.76736e+06	7.79642e+06	6.94117e+06	6.69486e+06	7.48941e+06	7.18457e+06	1.16391	1.20205	1.02683	1.12622	0.945848	0.953588	0.990913	0.938012	0.910444	1.00967	1.04335	0.915147	0.968441	0.891589	1.03414	0.937851	0.00435719	0.009	0.0145	0.0089	0.9	0.9	0.9	Cluster1
B0BN68	Mitochondrial ribosomal protein S9 OS=Rattus norvegicus OX=10116 GN=Mrps9 PE=1 SV=1	Mrps9	11	3	39	3	3	45	828253	813067	831753	752058	806629	714312	875262	655977	778979	525154	479297	919669	664643	667969	782961	802050	1.05534	1.03199	1.07147	0.957394	1.24501	1.10408	1.35139	0.996936	0.991507	0.640999	0.59186	1.12017	0.962242	0.923069	1.12183	1.0864	0.075063	0.7371	0.2705	0.9	0.0548	0.7039	0.2952	NA
B0BN81	40S ribosomal protein S5 OS=Rattus norvegicus OX=10116 GN=Rps5 PE=1 SV=1	Rps5	19	3	37	3	3	22.9	2.42443e+06	2.59633e+06	2.42172e+06	2.67346e+06	2.58347e+06	2.08643e+06	2.13533e+06	2.09762e+06	2.78421e+06	3.3796e+06	3.0069e+06	2.06935e+06	2.51527e+06	2.74986e+06	2.14645e+06	2.7518e+06	0.909275	0.969985	0.918253	1.00177	1.1737	0.949231	0.970423	0.938341	1.0431	1.2142	1.09292	0.74189	1.07185	1.11852	0.905242	1.09714	0.77758	0.9	0.9	0.7134	0.9	0.9	0.9	NA
B0BN83	Armadillo repeat-containing protein 1 OS=Rattus norvegicus OX=10116 GN=Armc1 PE=1 SV=1	Armc1	16	2	24	2	2	31.2	620595	676554	516440	671653	449628	393250	398221	459223	460324	630868	576162	373807	527462	481141	369988	513560	1.15883	1.25844	0.974952	1.25304	1.01702	0.890762	0.901043	1.02278	0.858643	1.12847	1.04265	0.667233	1.11909	0.974382	0.776884	1.01943	0.197731	0.363	0.1819	0.4006	0.9	0.9	0.9	NA
B0BN85	Protein SGT1 homolog OS=Rattus norvegicus OX=10116 GN=Sugt1 PE=2 SV=1	Sugt1	14	4	18	4	4	38.1	548377	520853	547775	533945	357928	442391	381320	432052	582239	580208	716959	724033	417898	479680	289236	442333	1.03955	0.983559	1.04984	1.01128	0.821919	1.01732	0.875926	0.9769	1.10257	1.05364	1.31718	1.31203	0.900123	0.986201	0.616562	0.891401	0.013336	0.6614	0.3767	0.1834	0.0652	0.7108	0.0105	Cluster1
B0BN93	26S proteasome non-ATPase regulatory subunit 13 OS=Rattus norvegicus OX=10116 GN=Psmd13 PE=1 SV=1	Psmd13	40	14	154	14	14	42.8	1.04789e+07	1.16711e+07	1.27206e+07	1.15249e+07	8.47177e+06	1.07094e+07	1.01028e+07	9.8867e+06	1.41109e+07	1.36056e+07	1.34667e+07	1.33837e+07	1.17704e+07	1.12988e+07	1.00308e+07	1.00484e+07	0.86677	0.961655	1.06377	0.952428	0.848846	1.07457	1.0126	0.975408	1.16595	1.07807	1.07952	1.05824	1.10623	1.0136	0.933002	0.883572	0.158934	0.9	0.1726	0.9	0.259	0.9	0.3014	NA
B0BN94	Protein FAM136A OS=Rattus norvegicus OX=10116 GN=Fam136a PE=1 SV=1	Fam136a	18	3	31	3	3	15.6	3032941	3.16279e+06	3.14356e+06	3.71831e+06	3.23424e+06	3.07982e+06	2.85015e+06	3.009e+06	2.95479e+06	3.1214e+06	3.08837e+06	3.44482e+06	2.54516e+06	3.13596e+06	2.95439e+06	3.0069e+06	0.929218	0.965257	0.973707	1.13817	1.20031	1.14462	1.05811	1.09957	0.904313	0.916101	0.916994	1.00888	0.885999	1.04201	1.01784	0.979331	0.0150526	0.118	0.5499	0.9	0.0116	0.0604	0.7627	Cluster5
B0BNA5	Coactosin-like protein OS=Rattus norvegicus OX=10116 GN=Cotl1 PE=1 SV=1	Cotl1	47	5	98	5	5	15.9	5.21507e+06	5.29013e+06	6.48288e+06	4.84046e+06	3.01723e+06	3.11806e+06	3.29827e+06	3.59112e+06	8.43357e+06	8.50463e+06	8.03459e+06	7.79521e+06	4.22867e+06	4.16693e+06	5.13631e+06	4.63696e+06	0.921572	0.931224	1.15822	0.854603	0.645868	0.668399	0.706263	0.756914	1.48874	1.43968	1.37599	1.31679	0.849058	0.798605	1.02065	0.871083	1.96109e-06	0.0019	0.001	0.5837	0.001	0.0168	0.001	Cluster4
B0BNA7	Eukaryotic translation initiation factor 3 subunit I OS=Rattus norvegicus OX=10116 GN=Eif3i PE=2 SV=1	Eif3i	25	7	105	7	7	36.4	4.32733e+06	4.46817e+06	4.55465e+06	5.04303e+06	3.87077e+06	3.44884e+06	3.72376e+06	3.07652e+06	5.08418e+06	5.54452e+06	4.40236e+06	6.88564e+06	3.22624e+06	4.50222e+06	3.90992e+06	4.82144e+06	0.92543	0.951858	0.984764	1.07751	1.00274	0.894704	0.964977	0.784748	1.08614	1.13587	0.912415	1.40763	0.783943	1.04423	0.940263	1.09612	0.191802	0.8129	0.5152	0.9	0.1613	0.9	0.3729	NA
B0BNB0	Golgi transport 1B OS=Rattus norvegicus OX=10116 GN=Golt1b PE=1 SV=1	Golt1b	11	2	27	2	2	15.4	1.16692e+06	1.44209e+06	1.43001e+06	1.73232e+06	1.50465e+06	1.36921e+06	1.43472e+06	1.32661e+06	2.02255e+06	1.93035e+06	1.65123e+06	2.15586e+06	1.99059e+06	2.02147e+06	1.90749e+06	1.7327e+06	0.659641	0.812039	0.81726	0.978372	1.03031	0.938899	0.982754	0.894452	1.1421	1.04531	0.904604	1.16495	1.27854	1.23932	1.21252	1.04123	0.00293702	0.195	0.025	0.0021	0.6155	0.083	0.4955	Cluster3
B0BNB1	COMM domain-containing protein 1 OS=Rattus norvegicus OX=10116 GN=Commd1 PE=1 SV=1	Commd1	10	1	9	1	1	21	262781	244830	NA	141094	NA	NA	106980	146736	241651	NA	175304	235206	124559	147561	NA	121051	NA	NA	NA	NA	NA	NA	NA	NA	NA	NA	NA	NA	NA	NA	NA	NA	NA	NA	NA	NA	NA	NA	NA	NA
B0BNB5	LOC683983 protein OS=Rattus norvegicus OX=10116 GN=Nup43 PE=1 SV=1	Nup43	11	3	35	3	3	41.8	1.01713e+06	982419	940687	969393	768334	702363	816915	733073	1.11751e+06	1.27524e+06	1.26045e+06	1.27625e+06	1.04194e+06	709388	1.1359e+06	1.22201e+06	0.965618	0.92906	0.902873	0.919468	0.883579	0.808859	0.939758	0.830086	1.05978	1.15974	1.15968	1.1582	1.12392	0.730397	1.21262	1.23328	0.0502067	0.8501	0.1917	0.5469	0.0529	0.197	0.8406	NA
B0BNB9	HtrA serine peptidase 2 OS=Rattus norvegicus OX=10116 GN=Htra2 PE=1 SV=1	Htra2	3	1	5	1	1	49.1	NA	836167	790024	772694	572373	514283	NA	NA	891362	780625	NA	NA	723616	691460	734645	780741	NA	NA	NA	NA	NA	NA	NA	NA	NA	NA	NA	NA	NA	NA	NA	NA	NA	NA	NA	NA	NA	NA	NA	NA
B0BNC9	Quinone oxidoreductase-like protein 2 OS=Rattus norvegicus OX=10116 PE=2 SV=1	--	5	1	11	1	1	37.5	123362	183574	132439	113115	114600	106063	85334.3	88906.3	140478	132526	134146	146399	145975	146568	136214	114497	NA	NA	NA	NA	NA	NA	NA	NA	NA	NA	NA	NA	NA	NA	NA	NA	NA	NA	NA	NA	NA	NA	NA	NA
B0BNE3	Trafficking protein particle complex subunit 5 OS=Rattus norvegicus OX=10116 GN=Trappc5 PE=1 SV=1	Trappc5	19	4	41	4	4	20.8	3.60812e+06	4.63349e+06	4.7992e+06	5.07843e+06	3.14248e+06	3.31116e+06	3.22536e+06	2.38527e+06	3.0171e+06	2.81886e+06	2.90067e+06	3.40973e+06	3.32212e+06	4.98813e+06	5.01443e+06	6.19547e+06	0.884397	1.13134	1.18929	1.24367	0.933051	0.984531	0.957977	0.697351	0.738747	0.661881	0.689046	0.798924	0.925222	1.32602	1.38212	1.61435	0.00190178	0.2919	0.0162	0.5724	0.3433	0.0352	0.0017	Cluster3
B0BNE5	S-formylglutathione hydrolase OS=Rattus norvegicus OX=10116 GN=Esd PE=2 SV=1	Esd	53	10	159	10	10	31.3	2.01372e+07	2.46999e+07	2.1208e+07	1.87679e+07	1.82027e+07	1.87761e+07	1.96671e+07	2.0633e+07	2.24142e+07	2.51067e+07	2.67767e+07	2.80071e+07	1.92501e+07	1.91969e+07	1.90259e+07	1.89511e+07	0.895735	1.09445	0.953745	0.834074	0.980805	1.01314	1.06006	1.09469	0.99596	1.06982	1.15431	1.19088	0.972924	0.926099	0.951663	0.896134	0.0292908	0.3158	0.0548	0.9	0.6779	0.2874	0.0487	Cluster1
B0BNE6	Complex I-23kD OS=Rattus norvegicus OX=10116 GN=Ndufs8 PE=1 SV=1	Ndufs8	25	5	179	5	5	24	1.08068e+08	1.07985e+08	9.99054e+07	1.06407e+08	9.73196e+07	9.82024e+07	9.36803e+07	1.00367e+08	7.67848e+07	8.13132e+07	7.60996e+07	8.2019e+07	9.15394e+07	8.4896e+07	8.38127e+07	89574621	1.1085	1.10337	1.03605	1.09048	1.20922	1.22192	1.16439	1.22794	0.786781	0.798989	0.756493	0.804216	1.06687	0.944438	0.966733	0.976746	7.85922e-09	0.006	0.001	0.0144	0.001	0.001	0.001	Cluster5
B0BNG0	ER membrane protein complex subunit 2 OS=Rattus norvegicus OX=10116 GN=Emc2 PE=2 SV=1	Emc2	38	9	114	9	9	34.8	5.09864e+06	7.06477e+06	6.40625e+06	6.09702e+06	5.42194e+06	6.31337e+06	6.00995e+06	6.20368e+06	5.65557e+06	5.48847e+06	5.82649e+06	5.21013e+06	3.74607e+06	4.62295e+06	4.97492e+06	5.89009e+06	0.858563	1.18504	1.09062	1.02575	1.10596	1.28962	1.22631	1.24599	0.951334	0.885338	0.950841	0.83866	0.716733	0.844274	0.942022	1.05438	0.00757517	0.2486	0.412	0.2609	0.017	0.0094	0.9	Cluster5
B0BNG3	Lectin, mannose-binding 2 OS=Rattus norvegicus OX=10116 GN=Lman2 PE=1 SV=1	Lman2	46	14	185	14	14	40.4	1.66942e+07	1.61649e+07	1.62996e+07	1.76757e+07	1.19488e+07	1.13814e+07	1.21463e+07	1.28125e+07	1.51479e+07	1.56886e+07	1.39186e+07	1.47108e+07	1.38129e+07	1.34212e+07	1.5622e+07	1.4974e+07	1.08893	1.05033	1.07489	1.15191	0.944116	0.90056	0.960041	0.996813	0.987017	0.980297	0.87986	0.917252	1.02373	0.949446	1.14585	1.03831	0.00680883	0.0188	0.0119	0.5797	0.9	0.1679	0.1103	Cluster1
B0BNI5	Olfactomedin-like protein 3 OS=Rattus norvegicus OX=10116 GN=Olfml3 PE=2 SV=2	Olfml3	27	10	112	10	10	45.9	1.28332e+07	1.32886e+07	1.15587e+07	1.19126e+07	1.11169e+07	1.23237e+07	1.33435e+07	1.35496e+07	1.37483e+07	1.27278e+07	1.25474e+07	1.24832e+07	1.60338e+07	1.61857e+07	1.61199e+07	1.65354e+07	0.899432	0.927748	0.819019	0.834157	0.943809	1.04775	1.13322	1.13268	0.962546	0.854527	0.852256	0.836334	1.27683	1.2303	1.27044	1.23199	5.77337e-06	0.0033	0.9	0.001	0.0043	0.0128	0.001	Cluster3
B0BNJ1	LOC683667 protein OS=Rattus norvegicus OX=10116 GN=Sri PE=1 SV=1	Sri	27	6	101	6	6	21.6	1.1382e+07	1.06808e+07	1.1956e+07	1.05308e+07	6.91831e+06	6.50396e+06	9.22347e+06	8.66643e+06	9.91688e+06	1.08235e+07	9.37603e+06	1.37505e+07	1.17622e+07	1.4189e+07	9.56173e+06	1.10386e+07	1.03773	0.97004	1.10206	0.959256	0.764069	0.719327	1.01899	0.942439	0.903191	0.945311	0.828453	1.1984	1.21848	1.40302	0.980302	1.06988	0.0633095	0.3469	0.9	0.5776	0.641	0.0446	0.295	NA
B0BNJ4	ETHE1, persulfide dioxygenase OS=Rattus norvegicus OX=10116 GN=Ethe1 PE=1 SV=1	Ethe1	45	7	95	7	7	27.7	8.38354e+06	8.76717e+06	8.3099e+06	8.45797e+06	6.59361e+06	7.30253e+06	6.94312e+06	7.16835e+06	6.61685e+06	6.87908e+06	5.42463e+06	7.93422e+06	6.77166e+06	7.26821e+06	6.56077e+06	6.38482e+06	1.09787	1.14367	1.1002	1.10662	1.04596	1.16006	1.10177	1.11967	0.865594	0.862967	0.688458	0.993224	1.00759	1.03228	0.966131	0.888852	0.00205017	0.9	0.0035	0.1757	0.004	0.2008	0.1531	Cluster5
B0BNK1	RAB5C, member RAS oncogene family OS=Rattus norvegicus OX=10116 GN=Rab5c PE=1 SV=1	Rab5c	36	6	177	3	3	23.4	4.53546e+06	5.12098e+06	4.23658e+06	5035019	4.73119e+06	4.68374e+06	5.0108e+06	4.9638e+06	7.36415e+06	6.71373e+06	7.6914e+06	6.92544e+06	5379985	6.26495e+06	5.2114e+06	1.00387e+07	0.732198	0.823528	0.691472	0.812112	0.925217	0.917238	0.980223	0.955803	1.18759	1.03827	1.20336	1.06874	0.986853	1.09691	0.94606	1.72283	0.00733312	0.2338	0.0151	0.0097	0.3981	0.2836	0.9	Cluster3
B0BNL2	Peptidyl-prolyl cis-trans isomerase OS=Rattus norvegicus OX=10116 GN=Pin1 PE=1 SV=1	Pin1	25	3	40	3	3	18.3	5.81991e+06	6.1602e+06	5.94462e+06	6.11329e+06	5.38869e+06	6.11381e+06	4.76601e+06	5.09716e+06	5.84315e+06	5.88073e+06	6.50012e+06	5.43245e+06	5.25513e+06	4.1774e+06	4.79982e+06	4.44629e+06	1.00561	1.0603	1.03847	1.05535	1.12788	1.28147	0.997885	1.05049	1.00856	0.973387	1.08848	0.897283	1.03172	0.78283	0.932603	0.816714	0.0306549	0.7421	0.8674	0.1227	0.3482	0.0227	0.3731	Cluster5
B0BNM1	NAD(P)H-hydrate epimerase OS=Rattus norvegicus OX=10116 GN=Naxe PE=2 SV=1	Naxe	21	5	63	5	5	30.9	9.51608e+06	9.94816e+06	1.08575e+07	1.92789e+07	1.5929e+07	1.3463e+07	1.69192e+07	1.62176e+07	1.88311e+07	2.05222e+07	1.98043e+07	1.87362e+07	10092540	1.04076e+07	9.67724e+06	1.09348e+07	0.624163	0.649982	0.719987	1.26337	1.2656	1.07119	1.34471	1.26874	1.23383	1.28945	1.25887	1.17473	0.752151	0.740354	0.713755	0.762442	0.00108512	0.0126	0.0119	0.9	0.9	0.0063	0.0059	Cluster1
B0BNN3	Carbonic anhydrase 1 OS=Rattus norvegicus OX=10116 GN=Ca1 PE=1 SV=1	Ca1	60	10	313	10	10	28.3	5.20577e+07	5.1682e+07	4.94242e+07	5.59148e+07	4.67445e+07	5.57096e+07	4.67093e+07	4.54679e+07	4.06123e+07	4.28796e+07	4.30956e+07	4.08139e+07	6.404e+07	6.45552e+07	6.1276e+07	6.68713e+07	0.953318	0.94278	0.915051	1.02303	1.03693	1.23756	1.03649	0.993127	0.742932	0.752218	0.764837	0.714464	1.3325	1.28213	1.26183	1.30182	1.06529e-07	0.0694	0.001	0.001	0.001	0.0028	0.001	Cluster3
B0BNN4	Complement factor properdin OS=Rattus norvegicus OX=10116 GN=Cfp PE=1 SV=1	Cfp	5	1	1	1	1	50.5	NA	NA	NA	NA	NA	NA	NA	NA	NA	NA	NA	NA	NA	NA	NA	NA	NA	NA	NA	NA	NA	NA	NA	NA	NA	NA	NA	NA	NA	NA	NA	NA	NA	NA	NA	NA	NA	NA	NA	NA
B0K008	Eukaryotic translation initiation factor 1 OS=Rattus norvegicus OX=10116 GN=Eif1 PE=1 SV=1	Eif1	77	5	51	5	5	12.7	5.40631e+06	5.88006e+06	5.5387e+06	5.48956e+06	2.9351e+06	3.25079e+06	3.21514e+06	2.86013e+06	3.91879e+06	4.15128e+06	4.56722e+06	4.94775e+06	2.71674e+06	3.57303e+06	3.56594e+06	3.55059e+06	1.25003	1.35432	1.29474	1.26813	0.822073	0.911783	0.900804	0.788774	0.90513	0.91948	1.02342	1.09357	0.713729	0.895991	0.927154	0.872727	3.65225e-05	0.001	0.0029	0.001	0.1392	0.9	0.1145	Cluster1
B0K010	Thioredoxin domain-containing protein 17 OS=Rattus norvegicus OX=10116 GN=Txndc17 PE=1 SV=1	Txndc17	29	3	45	3	3	14.1	4.60718e+06	4.82393e+06	5.69818e+06	4.70768e+06	1.81679e+06	2.57914e+06	2.22423e+06	2.86366e+06	4.72481e+06	4.86019e+06	4.19474e+06	4.6826e+06	2.09173e+06	2.8835e+06	2.98021e+06	2.26469e+06	1.20417	1.25595	1.50572	1.22933	0.575208	0.817734	0.704439	0.892736	1.23361	1.21688	1.06253	1.16993	0.621189	0.817374	0.875906	0.629247	0.000111785	0.001	0.7385	0.001	0.0035	0.9	0.0027	Cluster1
B0K013	Chchd8 protein OS=Rattus norvegicus OX=10116 GN=Coa4 PE=2 SV=1	Coa4	17	1	8	1	1	10.2	182793	220091	204436	175435	129947	162123	160889	155914	171017	217243	199661	158160	140213	146451	146819	120255	NA	NA	NA	NA	NA	NA	NA	NA	NA	NA	NA	NA	NA	NA	NA	NA	NA	NA	NA	NA	NA	NA	NA	NA
B0K015	COMM domain containing 8 (Predicted), isoform CRA_a OS=Rattus norvegicus OX=10116 GN=Commd8 PE=1 SV=1	Commd8	9	1	11	1	1	20.8	137301	210265	197494	177426	66309.8	93657.5	129322	119129	169032	265243	157754	67835.6	193017	88198.6	56913.1	192713	NA	NA	NA	NA	NA	NA	NA	NA	NA	NA	NA	NA	NA	NA	NA	NA	NA	NA	NA	NA	NA	NA	NA	NA
B0K017	ADP-ribosylhydrolase like 2 OS=Rattus norvegicus OX=10116 GN=Adprhl2 PE=1 SV=1	Adprhl2	13	4	31	4	4	39.4	3.28279e+06	3.39803e+06	2.67178e+06	3.06595e+06	2.85072e+06	1.95508e+06	2.29314e+06	2.52922e+06	2.91903e+06	3.06519e+06	2992717	3.30457e+06	1.6083e+06	1.6902e+06	1.68644e+06	1.64449e+06	1.21511	1.2529	0.999827	1.13382	1.27818	0.877845	1.02852	1.11662	1.07932	1.08685	1.07354	1.16925	0.676397	0.678512	0.70194	0.647083	1.51721e-05	0.6988	0.9	0.001	0.9	0.001	0.001	Cluster1
B0K018	Phospholipase A2, group XIIA OS=Rattus norvegicus OX=10116 GN=Pla2g12a PE=2 SV=1	Pla2g12a	11	2	32	2	2	21.1	1.05639e+06	1.0598e+06	1.11899e+06	934425	536011	871448	925722	828882	518567	501917	747698	520240	973483	500721	816773	897287	1.25036	1.24955	1.33904	1.10501	0.768518	1.25123	1.32771	1.17018	0.613136	0.569096	0.857674	0.588622	1.3092	0.642771	1.08711	1.12902	0.00790019	0.9	0.0073	0.589	0.0245	0.9	0.0674	Cluster5
B0K020	CDGSH iron-sulfur domain-containing protein 1 OS=Rattus norvegicus OX=10116 GN=Cisd1 PE=3 SV=1	Cisd1	58	7	168	7	7	12.1	8.20234e+07	6.71203e+07	6.6684e+07	7.87897e+07	5.99633e+07	7.30114e+07	5.78309e+07	6.48167e+07	6.00579e+07	5.72038e+07	5.15482e+07	5.35421e+07	5.99375e+07	5.69504e+07	5.3759e+07	6.48152e+07	1.23356	1.00553	1.01391	1.18386	1.09238	1.33197	1.05389	1.16267	0.902259	0.824114	0.75131	0.769728	1.0242	0.928894	0.909141	1.03623	0.000560043	0.893	0.002	0.2484	0.001	0.0816	0.0598	Cluster5
B0K025	Oligosaccharyltransferase complex subunit OSTC OS=Rattus norvegicus OX=10116 GN=Ostc PE=2 SV=1	Ostc	8	1	17	1	1	16.8	NA	NA	NA	NA	NA	1353341	NA	1.1888e+06	NA	NA	1.40579e+06	NA	1.22925e+06	NA	1176709	1.40724e+06	NA	NA	NA	NA	NA	NA	NA	NA	NA	NA	NA	NA	NA	NA	NA	NA	NA	NA	NA	NA	NA	NA	NA	NA
B1H227	LOC682908 protein OS=Rattus norvegicus OX=10116 GN=Rcc1 PE=1 SV=1	Rcc1	27	8	86	8	8	45.1	1.78516e+07	1.6604e+07	1.55522e+07	1.63682e+07	1.77249e+07	1.93627e+07	1.65723e+07	1.87777e+07	1.85386e+07	2.03426e+07	2.0522e+07	1.93917e+07	1.31605e+07	1.57904e+07	1.61101e+07	1.82727e+07	0.963311	0.892523	0.848468	0.882467	1.15862	1.26747	1.08363	1.20859	0.999324	1.05156	1.07323	1.00028	0.806915	0.924121	0.977564	1.04821	0.000818089	0.001	0.073	0.8202	0.0915	0.0034	0.2752	Cluster5
B1H230	Dual-specificity mitogen-activated protein kinase kinase 3-like OS=Rattus norvegicus OX=10116 GN=Map2k3 PE=1 SV=1	Map2k3	16	5	70	4	5	39.3	1.37669e+08	1.46172e+08	1.37826e+08	1.30395e+08	1.1263e+08	1.05696e+08	1.12298e+08	1.22268e+08	9.26743e+07	9.486e+07	1.06457e+08	9.85747e+07	8.08777e+07	8.78456e+07	8.62603e+07	9.22829e+07	1.19619	1.26517	1.21074	1.13196	1.18546	1.11405	1.18235	1.26714	0.804382	0.789564	0.89644	0.818745	0.798468	0.82781	0.842816	0.852399	3.27977e-08	0.9	0.001	0.001	0.001	0.001	0.9	Cluster5
B1H232	Immunoglobulin superfamily-containing leucine-rich repeat OS=Rattus norvegicus OX=10116 GN=Islr PE=1 SV=1	Islr	9	3	21	3	3	45.7	1.23505e+06	1.42593e+06	1.25955e+06	1.33105e+06	990226	1.03933e+06	471714	977408	1.74298e+06	1.43497e+06	1.82566e+06	1.69508e+06	1.11126e+06	1.24733e+06	1.89111e+06	1.70543e+06	0.875586	1.00701	0.902788	0.942797	0.850387	0.893825	0.405234	0.826493	1.23437	0.974539	1.25435	1.14875	0.895151	0.959055	1.50761	1.28531	0.0426749	0.3974	0.5924	0.6256	0.0561	0.0624	0.9	Cluster3
B1H241	Protein Ric-8A OS=Rattus norvegicus OX=10116 GN=Ric8a PE=1 SV=1	Ric8a	2	1	1	1	1	59.8	134314	NA	NA	NA	NA	NA	NA	NA	NA	158369	NA	188989	NA	144749	NA	NA	NA	NA	NA	NA	NA	NA	NA	NA	NA	NA	NA	NA	NA	NA	NA	NA	NA	NA	NA	NA	NA	NA	NA	NA
B1H248	Vacuolar protein-sorting-associated protein 36 OS=Rattus norvegicus OX=10116 GN=Vps36 PE=1 SV=1	Vps36	20	7	42	7	7	43.7	3.21528e+06	3.09089e+06	3.1561e+06	3.11305e+06	3.01928e+06	3.19533e+06	2.98048e+06	2.32127e+06	3.49369e+06	4.39523e+06	4.66158e+06	4.40363e+06	2.44921e+06	3.2072e+06	3.35756e+06	3.25738e+06	0.914237	0.875469	0.907285	0.884369	1.03994	1.10214	1.02692	0.78725	0.992343	1.19718	1.28456	1.19693	0.791281	0.989037	1.07355	0.984613	0.0393867	0.6631	0.0315	0.8502	0.2079	0.9	0.1198	Cluster1
B1H257	BLOC-1-related complex subunit 5 OS=Rattus norvegicus OX=10116 GN=Borcs5 PE=1 SV=1	Borcs5	5	1	3	1	1	22.2	NA	NA	NA	NA	NA	NA	NA	NA	NA	NA	NA	NA	NA	NA	NA	NA	NA	NA	NA	NA	NA	NA	NA	NA	NA	NA	NA	NA	NA	NA	NA	NA	NA	NA	NA	NA	NA	NA	NA	NA
B1H264	TBC1 domain family, member 17 OS=Rattus norvegicus OX=10116 GN=Tbc1d17 PE=1 SV=1	Tbc1d17	4	2	30	2	2	72.8	694375	835596	839407	859202	511149	641077	625449	720944	760849	854578	1.06929e+06	1.13857e+06	514345	507925	563344	303390	0.920224	1.1031	1.12467	1.13764	0.820567	1.03061	1.00439	1.13959	1.00725	1.08491	1.37334	1.44237	0.774495	0.73004	0.83952	0.427423	0.00631597	0.9	0.7763	0.0257	0.4934	0.0646	0.0052	Cluster1
B1H267	Sorting nexin-5 OS=Rattus norvegicus OX=10116 GN=Snx5 PE=1 SV=1	Snx5	27	11	133	11	11	46.8	6.67887e+06	7.05585e+06	6.55148e+06	6.94002e+06	5.09139e+06	5.1345e+06	5.37455e+06	5.448e+06	5.47003e+06	6.41916e+06	5.63963e+06	5.6009e+06	5.44452e+06	5.4478e+06	5.17189e+06	6.40218e+06	1.07865	1.13513	1.06972	1.11981	0.996044	1.0059	1.05179	1.04945	0.882479	0.993102	0.882693	0.864674	0.999079	0.95421	0.939253	1.09916	0.00139669	0.2639	0.001	0.0743	0.0215	0.8411	0.086	Cluster5
B1H282	Collagen beta(1-O)galactosyltransferase 1 OS=Rattus norvegicus OX=10116 GN=Colgalt1 PE=1 SV=1	Colgalt1	14	7	52	7	7	71.1	989822	1.27971e+06	1.01211e+06	1.00707e+06	758474	2.62244e+06	2.40971e+06	908485	1.73769e+06	1.46236e+06	3.62445e+06	2.67901e+06	986566	1.14045e+06	819214	1.23225e+06	0.608271	0.783379	0.62881	0.618313	0.564609	1.95492	1.79439	0.665894	1.06673	0.860865	2.15857	1.57374	0.68886	0.760087	0.566102	0.805002	0.0757795	0.3406	0.1064	0.9	0.8577	0.4536	0.1534	NA
B1H2A6	FMR1 autosomal homolog 2 OS=Rattus norvegicus OX=10116 GN=Fxr2 PE=1 SV=1	Fxr2	12	7	80	5	5	74.3	1.5833e+07	1.59315e+07	1.73138e+07	1.40365e+07	1.35658e+07	1.268e+07	1.15986e+07	1.05421e+07	1.54632e+07	1.44054e+07	1.35012e+07	1.30664e+07	1.16003e+07	1.1371e+07	1.31308e+07	1.67535e+07	1.08713	1.08967	1.20189	0.962915	1.12832	1.05615	0.96502	0.863369	1.06062	0.947516	0.898412	0.85762	0.905017	0.846768	1.01384	1.22288	0.426668	0.7535	0.3621	0.6834	0.8715	0.9	0.9	NA
B1PLB1	CD34 antigen (Predicted) OS=Rattus norvegicus OX=10116 GN=Cd34 PE=1 SV=1	Cd34	14	5	43	5	5	41.2	8.82771e+06	9.00288e+06	8.78225e+06	8364968	6.92374e+06	7.87662e+06	7.34795e+06	7.07208e+06	7.54399e+06	7.28217e+06	9.20927e+06	8.51258e+06	8.41668e+06	7.77747e+06	1.067e+07	9.71954e+06	1.00375	1.01971	1.00957	0.950279	0.953644	1.08643	1.01241	0.959121	0.856878	0.793194	1.01482	0.92525	1.08739	0.959101	1.36427	1.17485	0.0315232	0.9	0.4298	0.2625	0.3848	0.2974	0.0193	Cluster3
B1PRL5	Caveolae-associated protein 4 OS=Rattus norvegicus OX=10116 GN=Cavin4 PE=1 SV=1	Cavin4	25	6	146	6	6	41.1	1.20231e+07	1.2633e+07	11604153	1.35075e+07	1.10184e+07	1.03377e+07	9.35535e+06	1.05124e+07	1.08666e+07	1.35543e+07	1.19449e+07	1.24355e+07	7.94359e+06	1.09187e+07	9.74903e+06	1.04266e+07	1.01925	1.06681	0.994559	1.14405	1.13149	1.06309	0.961025	1.06295	0.920227	1.10073	0.981366	1.00774	0.765148	1.00388	0.929357	0.939648	0.0733423	0.9	0.7883	0.0923	0.8038	0.097	0.3618	NA
B1WBS4	Similar to Vacuolar protein sorting 26 homolog (VPS26 protein homolog), isoform CRA_a OS=Rattus norvegicus OX=10116 GN=Vps26b PE=1 SV=1	Vps26b	12	4	60	3	3	39.1	2.38308e+06	2.38505e+06	2.24703e+06	2.24553e+06	1.93949e+06	2.04269e+06	1.89366e+06	1.79034e+06	2.70932e+06	3.10439e+06	2.88241e+06	2.7533e+06	2.43571e+06	2.84283e+06	2.66951e+06	2.86766e+06	0.921824	0.919018	0.878761	0.867834	0.908787	0.958504	0.887608	0.826021	1.04691	1.15034	1.08056	1.01808	1.07053	1.19263	1.16118	1.17922	1.45085e-05	0.9	0.0013	0.001	0.0011	0.001	0.2518	Cluster3
B1WBU5	Serine/threonine-protein kinase SBK2 OS=Rattus norvegicus OX=10116 GN=Sbk2 PE=2 SV=1	Sbk2	22	6	96	6	6	39.7	5.21708e+07	5.03306e+07	4.72902e+07	4.56944e+07	4.97852e+07	5.82094e+07	6.38746e+07	5.15578e+07	48159936	4.54422e+07	4.56195e+07	48494817	4.99469e+07	4.18181e+07	3.36623e+07	3.94787e+07	1.02513	0.985147	0.939452	0.89706	1.185	1.38748	1.52086	1.20835	0.945312	0.855361	0.868728	0.910888	1.11512	0.891173	0.743792	0.824652	0.000757729	0.0076	0.7818	0.6992	0.0016	0.0013	0.9	Cluster5
B1WBW4	Armadillo repeat-containing protein 10 OS=Rattus norvegicus OX=10116 GN=Armc10 PE=1 SV=1	Armc10	4	1	10	1	1	33.4	NA	356452	430541	559433	520704	NA	824902	682410	862420	885405	767504	786654	566245	564090	645012	684187	NA	NA	NA	NA	NA	NA	NA	NA	NA	NA	NA	NA	NA	NA	NA	NA	NA	NA	NA	NA	NA	NA	NA	NA
B1WBX6	Small ArfGAP2 OS=Rattus norvegicus OX=10116 GN=Smap2 PE=1 SV=1	Smap2	2	1	2	1	1	46.5	NA	78230.5	NA	NA	123787	NA	NA	NA	NA	NA	NA	NA	NA	NA	NA	NA	NA	NA	NA	NA	NA	NA	NA	NA	NA	NA	NA	NA	NA	NA	NA	NA	NA	NA	NA	NA	NA	NA	NA	NA
B1WBY1	Cul1 protein OS=Rattus norvegicus OX=10116 GN=Cul1 PE=1 SV=1	Cul1	19	12	124	12	12	89.6	5.35076e+06	5.35503e+06	5.46475e+06	6.45974e+06	4.6332e+06	4.6955e+06	4.36786e+06	5.07322e+06	5.53696e+06	4.94784e+06	4.97395e+06	5.21982e+06	5.27417e+06	5.19877e+06	5.17979e+06	4.76808e+06	0.983265	0.980248	1.01526	1.18598	1.03134	1.04669	0.9726	1.11195	1.0164	0.870985	0.885809	0.916917	1.10122	1.0361	1.07035	0.931442	0.0971935	0.9	0.1482	0.9	0.1416	0.9	0.1728	NA
B1WBY5	DnaJ (Hsp40) homolog, subfamily C, member 11 OS=Rattus norvegicus OX=10116 GN=Dnajc11 PE=1 SV=1	Dnajc11	12	5	32	5	5	63.2	1.50967e+06	2.05339e+06	1.77951e+06	2.13224e+06	936179	926927	1.47206e+06	2.10204e+06	1.45878e+06	1.81472e+06	2.18498e+06	1.70084e+06	1.64539e+06	703074	941894	1.44293e+06	0.922687	1.25015	1.09958	1.30202	0.693106	0.68723	1.09021	1.53236	0.890638	1.06248	1.29421	0.993704	1.14263	0.466039	0.647341	0.937513	0.288698	0.8075	0.9	0.2674	0.9	0.6998	0.4324	NA
B1WC02	CTP synthase OS=Rattus norvegicus OX=10116 GN=Ctps1 PE=1 SV=1	Ctps1	12	5	52	5	5	66.6	2.01113e+06	2.22168e+06	2.18179e+06	2.46065e+06	1.25036e+06	1.09363e+06	2.18903e+06	1.49913e+06	2.02137e+06	2.36767e+06	2.4572e+06	3.03995e+06	1.32155e+06	1.77007e+06	1.5565e+06	1.46706e+06	0.986426	1.08549	1.08191	1.20582	0.742892	0.650698	1.30103	0.877022	0.990399	1.11247	1.16801	1.42531	0.7365	0.941592	0.85848	0.764942	0.0486118	0.3181	0.9	0.1851	0.1447	0.9	0.0786	Cluster1
B1WC16	BCL2-associated transcription factor 1, isoform CRA_a OS=Rattus norvegicus OX=10116 GN=Bclaf1 PE=1 SV=1	Bclaf1	4	3	22	2	3	106	1.11095e+07	1.0447e+07	1.3153e+07	15548336	1.62375e+07	1.32006e+07	1.57094e+07	8.09382e+06	1.21008e+07	7.42286e+06	7.02212e+06	1.81368e+07	1.43649e+07	1.27308e+07	1.42334e+07	1.2503e+07	0.833716	0.780974	0.997935	1.16578	1.47608	1.20171	1.42855	0.724479	0.90715	0.533626	0.510713	1.30108	1.22488	1.03616	1.20113	0.99746	0.206503	0.7058	0.7241	0.8254	0.2162	0.9	0.2989	NA
B1WC21	Fibulin-1 OS=Rattus norvegicus OX=10116 GN=Fbln1 PE=1 SV=1	Fbln1	21	11	107	1	1	75.3	634058	474240	627923	626017	327432	363119	351823	473424	814413	922051	670451	1.00221e+06	437794	481277	388290	519037	NA	NA	NA	NA	NA	NA	NA	NA	NA	NA	NA	NA	NA	NA	NA	NA	NA	NA	NA	NA	NA	NA	NA	NA
B1WC24	Protein-serine/threonine phosphatase OS=Rattus norvegicus OX=10116 GN=Ctdsp1 PE=1 SV=1	Ctdsp1	3	1	13	1	1	29.3	NA	229484	174093	156763	NA	NA	NA	NA	165384	147330	206098	154981	162283	131208	212122	176245	NA	NA	NA	NA	NA	NA	NA	NA	NA	NA	NA	NA	NA	NA	NA	NA	NA	NA	NA	NA	NA	NA	NA	NA
B1WC26	N-acetylneuraminate synthase OS=Rattus norvegicus OX=10116 GN=Nans PE=1 SV=1	Nans	16	4	50	4	4	40	7.11867e+06	7.56049e+06	7.69579e+06	7.83181e+06	5.48236e+06	5.52715e+06	5.81255e+06	6.06617e+06	5.28582e+06	5.84169e+06	5.5787e+06	6.7072e+06	6.67766e+06	6.96358e+06	6.12695e+06	7.63657e+06	1.03857	1.09876	1.13512	1.14158	0.968881	0.978182	1.02757	1.0556	0.770348	0.816421	0.788774	0.935398	1.10694	1.10183	1.00517	1.18438	7.79124e-05	0.2215	0.001	0.9	0.0035	0.2577	0.001	Cluster5
B1WC28	Core histone macro-H2A OS=Rattus norvegicus OX=10116 GN=H2afy2 PE=1 SV=1	H2afy2	13	4	46	2	2	40.1	1.08459e+06	819231	985037	1.04443e+06	583010	642618	807281	852837	1.00508e+06	1.29135e+06	1.08931e+06	857868	1.08191e+06	1.17268e+06	1.42149e+06	1.58368e+06	1.00737	0.757961	0.92497	0.969189	0.655941	0.724032	0.908568	0.94479	0.932528	1.14896	0.980523	0.761661	1.14177	1.18127	1.48464	1.56368	0.00437882	0.6532	0.9	0.0243	0.4681	0.0033	0.0446	Cluster3
B1WC34	Glucosidase 2 subunit beta OS=Rattus norvegicus OX=10116 GN=Prkcsh PE=1 SV=1	Prkcsh	30	13	199	13	13	59.2	1.07355e+07	1.10346e+07	1.05682e+07	1.06089e+07	1.00102e+07	7.99484e+06	7.44507e+06	9.73828e+06	1.16824e+07	1.05897e+07	1.24055e+07	1.08927e+07	1.13403e+07	1.15986e+07	1.16036e+07	1.02671e+07	0.965803	0.988872	0.961218	0.953556	1.09087	0.872487	0.811608	1.04495	1.04988	0.912619	1.08159	0.936744	1.15919	1.13167	1.17386	0.981914	0.129439	0.9	0.9	0.2101	0.8911	0.1292	0.3674	NA
B1WC40	Nuclear cap-binding protein subunit 2 OS=Rattus norvegicus OX=10116 GN=Ncbp2 PE=1 SV=1	Ncbp2	5	1	12	1	1	18	250843	188406	NA	167225	170912	NA	161150	203832	208975	291098	312209	225315	224570	247505	177632	253538	NA	NA	NA	NA	NA	NA	NA	NA	NA	NA	NA	NA	NA	NA	NA	NA	NA	NA	NA	NA	NA	NA	NA	NA
B1WC42	LOC686323 protein OS=Rattus norvegicus OX=10116 GN=Trip6 PE=2 SV=1	Trip6	3	1	4	1	1	50.9	NA	NA	NA	NA	NA	NA	NA	NA	NA	NA	NA	NA	NA	NA	NA	NA	NA	NA	NA	NA	NA	NA	NA	NA	NA	NA	NA	NA	NA	NA	NA	NA	NA	NA	NA	NA	NA	NA	NA	NA
B1WC49	Api5 protein OS=Rattus norvegicus OX=10116 GN=Api5 PE=1 SV=1	Api5	6	3	25	3	3	56.8	3.04235e+06	2.45168e+06	2.97372e+06	2537598	1.74173e+06	2.51699e+06	2.66734e+06	2.04005e+06	2.63656e+06	2.72627e+06	2.69427e+06	2.73307e+06	3.2524e+06	2.40326e+06	3.49922e+06	2.44287e+06	1.08884	0.874055	1.07599	0.907377	0.7551	1.09275	1.15677	0.870855	0.942611	0.934687	0.934503	0.935034	1.32259	0.932833	1.40827	0.929425	0.385664	0.9	0.9	0.615	0.9	0.4835	0.3948	NA
B1WC56	Ribonucloprotein OS=Rattus norvegicus OX=10116 GN=Nhp2 PE=1 SV=1	Nhp2	12	1	24	1	1	17.3	276600	311937	280973	299145	208092	240922	207130	256605	341630	396259	242207	299830	275490	247426	243880	283455	NA	NA	NA	NA	NA	NA	NA	NA	NA	NA	NA	NA	NA	NA	NA	NA	NA	NA	NA	NA	NA	NA	NA	NA
B1WC61	Complex I assembly factor ACAD9, mitochondrial OS=Rattus norvegicus OX=10116 GN=Acad9 PE=1 SV=1	Acad9	27	13	208	13	13	68.8	1.52489e+07	1.63234e+07	1.58614e+07	1.64858e+07	1.27653e+07	1.47826e+07	1.54387e+07	1.48863e+07	1.21074e+07	1.68756e+07	1.42005e+07	1.42755e+07	1.62127e+07	1.66131e+07	1.67049e+07	1.85443e+07	0.934704	0.996702	0.982946	1.00961	0.947834	1.09918	1.14672	1.08836	0.741356	0.990914	0.843573	0.836459	1.12916	1.10442	1.15143	1.20838	0.00078819	0.4318	0.0844	0.0567	0.0055	0.5601	0.001	Cluster5
B1WC67	RCG29001 OS=Rattus norvegicus OX=10116 GN=Slc25a24 PE=1 SV=1	Slc25a24	23	11	128	11	11	52.9	2.11245e+07	1.93307e+07	1.92482e+07	1.98541e+07	1.55129e+07	1.67124e+07	1.63107e+07	1.56889e+07	1.96706e+07	2.11188e+07	1.99933e+07	2.1474e+07	2.26518e+07	2.19145e+07	2.24417e+07	2.12231e+07	1.01904	0.9289	0.938743	0.956889	0.906491	0.977967	0.953426	0.9027	0.947893	0.975914	0.934699	0.990229	1.24157	1.14652	1.21735	1.08835	2.72388e-05	0.797	0.9	0.001	0.7669	0.001	0.001	Cluster3
B1WC84	Canopy 4 homolog (Zebrafish) OS=Rattus norvegicus OX=10116 GN=Cnpy4 PE=1 SV=1	Cnpy4	13	2	14	2	2	28.4	NA	NA	NA	NA	NA	948021	NA	NA	NA	NA	NA	NA	NA	NA	NA	NA	NA	NA	NA	NA	NA	1.14939	NA	NA	NA	NA	NA	NA	NA	NA	NA	NA	NA	NA	NA	NA	NA	NA	NA	NA
B2GUV0	Cyth1 protein OS=Rattus norvegicus OX=10116 GN=Cyth1 PE=2 SV=1	Cyth1	4	2	15	2	2	46.2	397184	431278	472405	262122	290448	271349	219175	335167	263376	414141	465489	504124	279135	317493	295876	372531	1.07693	1.16485	1.29497	0.710078	0.953959	0.892493	0.720106	1.08393	0.713361	1.07568	1.22317	1.30662	0.859949	0.933631	0.902114	1.07378	0.694307	0.7796	0.9	0.9	0.7254	0.9	0.8646	NA
B2GUV5	V-type proton ATPase subunit G OS=Rattus norvegicus OX=10116 GN=Atp6v1g1 PE=1 SV=1	Atp6v1g1	9	1	14	1	1	13.7	904790	925382	NA	NA	NA	NA	NA	NA	NA	NA	NA	NA	NA	NA	NA	NA	NA	NA	NA	NA	NA	NA	NA	NA	NA	NA	NA	NA	NA	NA	NA	NA	NA	NA	NA	NA	NA	NA	NA	NA
B2GUV9	Exocyst complex component 3-like 4 OS=Rattus norvegicus OX=10116 GN=Exoc3l4 PE=1 SV=1	Exoc3l4	2	1	3	1	1	81	247321	209826	198548	170174	180798	151643	128005	125608	210417	173146	132046	175439	NA	140939	NA	200605	NA	NA	NA	NA	NA	NA	NA	NA	NA	NA	NA	NA	NA	NA	NA	NA	NA	NA	NA	NA	NA	NA	NA	NA
B2GUW1	Frizzled-related protein 1 OS=Rattus norvegicus OX=10116 GN=Frzb PE=2 SV=1	Frzb	3	1	1	1	1	36	291544	325594	298769	290414	256547	255645	237638	231827	269261	314952	318935	293666	417197	477469	434301	469939	NA	NA	NA	NA	NA	NA	NA	NA	NA	NA	NA	NA	NA	NA	NA	NA	NA	NA	NA	NA	NA	NA	NA	NA
B2GUX5	5'-nucleotidase OS=Rattus norvegicus OX=10116 GN=Nt5c3a PE=1 SV=1	Nt5c3a	22	6	74	6	6	33.8	2.90946e+06	3.21379e+06	2.92489e+06	2.7622e+06	2.13268e+06	2.55508e+06	1.84339e+06	2.62026e+06	2.73961e+06	2.98001e+06	2612141	2.68168e+06	1.92616e+06	2.9485e+06	2.48452e+06	1.79529e+06	1.07242	1.18002	1.08997	1.01722	0.952234	1.14245	0.82334	1.15197	1.00874	1.05223	0.933106	0.944883	0.806693	1.17869	1.0298	0.703467	0.43219	0.8754	0.7508	0.3642	0.9	0.7519	0.8766	NA
B2GUX7	Cellular repressor of E1A-stimulated genes (Predicted), isoform CRA_b OS=Rattus norvegicus OX=10116 GN=Creg1 PE=1 SV=1	Creg1	8	1	25	1	1	24.4	315365	337686	339126	338928	321084	314304	368651	314282	356075	364140	356377	363934	296360	257548	274433	346185	NA	NA	NA	NA	NA	NA	NA	NA	NA	NA	NA	NA	NA	NA	NA	NA	NA	NA	NA	NA	NA	NA	NA	NA
B2GUZ3	Formyltetrahydrofolate synthetase OS=Rattus norvegicus OX=10116 GN=Mthfd1l PE=1 SV=1	Mthfd1l	2	2	8	2	2	105.8	532062	249267	552841	266731	240576	414783	442884	468466	620671	NA	NA	NA	448426	509991	302520	269450	1.23222	0.575055	1.29443	0.617174	0.67491	1.16528	1.24287	1.29405	1.43591	NA	NA	NA	1.18	1.28096	0.78784	0.663381	0.620531	NA	NA	NA	NA	NA	NA	NA
B2GUZ5	F-actin-capping protein subunit alpha-1 OS=Rattus norvegicus OX=10116 GN=Capza1 PE=1 SV=1	Capza1	41	7	205	5	5	32.9	4.74186e+07	4.85873e+07	4.47878e+07	3.91616e+07	4.69158e+07	4.30093e+07	4.35923e+07	4.01829e+07	4.64467e+07	4.70036e+07	4.89878e+07	4.40121e+07	4.0838e+07	4.55367e+07	4.42291e+07	4.11403e+07	1.00987	1.03076	0.964341	0.833271	1.21033	1.11113	1.12496	1.02072	0.988124	0.958935	1.01109	0.896002	0.988205	1.05178	1.05921	0.931415	0.0366677	0.045	0.9	0.7311	0.0561	0.233	0.7994	Cluster5
B2GUZ6	Reticulon 4-interacting protein 1 OS=Rattus norvegicus OX=10116 GN=Rtn4ip1 PE=1 SV=1	Rtn4ip1	10	3	25	3	3	43.6	1.4461e+06	1.10527e+06	1.35027e+06	1.34988e+06	1.59368e+06	1.73836e+06	1.63682e+06	1.62342e+06	1.16908e+06	1.25096e+06	526723	792719	1.35643e+06	1.31843e+06	1.26124e+06	1.64426e+06	1.03589	0.788681	0.977887	0.966094	1.38288	1.51056	1.42078	1.38706	0.836567	0.858423	0.365664	0.542819	1.10402	1.02428	1.01595	1.25211	0.00113481	0.0764	0.0733	0.7282	0.001	0.3613	0.0126	Cluster5
B2GUZ9	Fam49b protein OS=Rattus norvegicus OX=10116 GN=Fam49b PE=1 SV=1	Fam49b	37	8	117	8	8	36.8	6.83352e+06	6.28322e+06	6.44484e+06	6.679e+06	3.26618e+06	4.01787e+06	5.52766e+06	5.5018e+06	6.91999e+06	5.42803e+06	5.86581e+06	5.98307e+06	5.7477e+06	5.86019e+06	5.25374e+06	5.05724e+06	1.14258	1.04651	1.08945	1.11574	0.661531	0.814932	1.11994	1.09723	1.15581	0.869411	0.950505	0.956283	1.09195	1.06268	0.987801	0.898906	0.348842	0.2861	0.6749	0.8286	0.8578	0.704	0.9	NA
B2GV01	Metastasis-associated 1 family, member 2 OS=Rattus norvegicus OX=10116 GN=Mta2 PE=1 SV=1	Mta2	5	3	30	2	3	74.9	609197	956372	936351	783912	1.04447e+06	1.02304e+06	1.11556e+06	999308	1.2727e+06	1.10938e+06	1.30223e+06	1.255e+06	1.28527e+06	1.31181e+06	1.12232e+06	1.2061e+06	0.532831	0.833254	0.827987	0.685026	1.10662	1.08545	1.18232	1.04251	1.11198	0.929508	1.10383	1.04928	1.2773	1.24437	1.10384	1.12143	0.000289148	0.0012	0.0033	0.001	0.9	0.8275	0.4986	Cluster3
B2GV06	Succinyl-CoA:3-ketoacid coenzyme A transferase 1, mitochondrial OS=Rattus norvegicus OX=10116 GN=Oxct1 PE=1 SV=1	Oxct1	37	12	286	12	12	56.2	6.52804e+07	6.517e+07	6.48181e+07	5.93612e+07	4.80483e+07	5.16037e+07	5.17501e+07	6.05267e+07	4.54273e+07	5.14227e+07	4.37831e+07	4.92568e+07	4.94363e+07	4.44603e+07	4.57949e+07	5.23953e+07	1.16632	1.15985	1.17081	1.05961	1.03987	1.11841	1.12036	1.28982	0.81076	0.880099	0.7581	0.841244	1.00357	0.861501	0.92005	0.995144	4.97506e-05	0.9	0.001	0.0117	0.001	0.0116	0.0671	Cluster5
B2GV15	Dihydrolipoamide acetyltransferase component of pyruvate dehydrogenase complex OS=Rattus norvegicus OX=10116 GN=Dbt PE=1 SV=1	Dbt	22	11	155	11	11	53.2	1.79389e+07	2.19178e+07	2.12255e+07	1.27347e+07	1.46965e+07	1.95312e+07	1.49873e+07	1.29378e+07	1.30971e+07	1.36988e+07	1.29721e+07	1.37665e+07	1.18902e+07	1.36207e+07	1.29712e+07	1.33716e+07	1.12678	1.37139	1.34789	0.799173	1.11821	1.48819	1.14072	0.96929	0.821784	0.824268	0.789658	0.826585	0.848588	0.927876	0.916186	0.892866	0.0165	0.9	0.0464	0.1904	0.0312	0.133	0.8119	Cluster5
B2GV22	Phosphatidylserine synthase 2 OS=Rattus norvegicus OX=10116 GN=Ptdss2 PE=1 SV=1	Ptdss2	5	2	6	2	2	54.7	830992	813402	783833	843732	806119	780019	917385	948500	834366	844124	192257	856019	694590	1.17681e+06	889082	1.0313e+06	0.951332	0.927597	0.907219	0.965047	1.1179	1.08324	1.27262	1.29515	0.954182	0.925725	0.213305	0.936781	0.903501	1.46112	1.14455	1.2551	0.147707	0.8053	0.5484	0.8303	0.1739	0.9	0.1868	NA
B2GV38	Ubiquitin-like protein 4A OS=Rattus norvegicus OX=10116 GN=Ubl4a PE=2 SV=1	Ubl4a	23	4	39	4	4	17.8	2.27628e+06	2.10847e+06	1.44456e+06	2.3646e+06	1.11001e+06	1.69508e+06	2.04371e+06	646760	1.40992e+06	2.17326e+06	1.43094e+06	984320	1.22184e+06	1.6122e+06	1.67778e+06	1.84743e+06	1.32487	1.22245	0.850032	1.37503	0.782597	1.1968	1.44137	0.44899	0.819747	1.21171	0.807143	0.547648	0.808026	1.01768	1.09809	1.14307	0.460956	0.6249	0.4431	0.9	0.9	0.9	0.7852	NA
B2GV41	Ubiquitin specific protease 39 (Predicted), isoform CRA_b OS=Rattus norvegicus OX=10116 GN=Usp39 PE=1 SV=1	Usp39	4	1	4	1	1	65.2	108577	195969	180658	103115	93324.1	78532.7	77515.3	89046.7	85640.7	234973	175615	188164	80868.7	76828	80723.6	210308	NA	NA	NA	NA	NA	NA	NA	NA	NA	NA	NA	NA	NA	NA	NA	NA	NA	NA	NA	NA	NA	NA	NA	NA
B2GV54	Neutral cholesterol ester hydrolase 1 OS=Rattus norvegicus OX=10116 GN=Nceh1 PE=1 SV=1	Nceh1	14	5	67	5	5	45.8	1.62284e+06	1.55322e+06	1.61862e+06	1.64242e+06	1.42453e+06	1.09221e+06	1.09063e+06	1.54414e+06	1.35058e+06	1.52756e+06	1.46029e+06	1.31033e+06	1.25433e+06	1.30143e+06	1.4835e+06	1.57264e+06	1.07674	1.02656	1.08575	1.08875	1.14492	0.879068	0.876844	1.22199	0.895143	0.970895	0.938981	0.831063	0.945604	0.936489	1.10682	1.10923	0.208945	0.9	0.1792	0.9	0.4397	0.9	0.4255	NA
B2GV72	Carbonyl reductase 3 OS=Rattus norvegicus OX=10116 GN=Cbr3 PE=1 SV=1	Cbr3	8	2	28	1	1	30.8	3.3757e+06	3332292	2.93775e+06	3.46749e+06	3.7484e+06	3.17318e+06	3.195e+06	3.48371e+06	4453264	4.43716e+06	5.08455e+06	4.79989e+06	3.74314e+06	4230622	3.7625e+06	4.00963e+06	NA	NA	NA	NA	NA	NA	NA	NA	NA	NA	NA	NA	NA	NA	NA	NA	NA	NA	NA	NA	NA	NA	NA	NA
B2GV73	Actin-related protein 2/3 complex subunit 3 OS=Rattus norvegicus OX=10116 GN=Arpc3 PE=1 SV=1	Arpc3	28	5	122	5	5	20.5	1.45346e+07	1.40488e+07	1.37467e+07	1.44954e+07	1.05377e+07	1.15508e+07	1.14795e+07	9.90834e+06	1.62713e+07	1.52884e+07	15517138	1.69729e+07	1.23778e+07	1.42467e+07	1.20018e+07	1.10522e+07	1.02952	0.991265	0.984425	1.02582	0.904154	0.992487	0.985296	0.837105	1.15131	1.03737	1.06519	1.14923	0.996182	1.09444	0.955949	0.832219	0.0415557	0.4412	0.3961	0.8371	0.0341	0.8715	0.1207	Cluster1
B2GV74	Kinesin light chain OS=Rattus norvegicus OX=10116 GN=Klc2 PE=1 SV=1	Klc2	7	3	12	1	1	68.6	188743	260697	299545	284096	278775	180348	NA	176558	128059	NA	413339	183483	270678	NA	165044	NA	NA	NA	NA	NA	NA	NA	NA	NA	NA	NA	NA	NA	NA	NA	NA	NA	NA	NA	NA	NA	NA	NA	NA	NA
B2GVB9	Fermitin family member 3 OS=Rattus norvegicus OX=10116 GN=Fermt3 PE=1 SV=1	Fermt3	9	5	23	5	5	75.6	5.76581e+07	57518000	50283888	5.30821e+07	5.13094e+07	5.63227e+07	5.8463e+07	5.39088e+07	5.2392e+07	5.01927e+07	6.50896e+07	6.69487e+07	4.28814e+07	4.88597e+07	4.66066e+07	5.33802e+07	1.01065	1.0043	0.891095	0.929604	1.08945	1.19759	1.24175	1.12706	0.917373	0.842796	1.1057	1.12177	0.854034	0.928838	0.918643	0.994671	0.014296	0.0387	0.9	0.9	0.0955	0.0136	0.6681	Cluster5
B2RYA8	DnaJ heat shock protein family (Hsp40) member B2 OS=Rattus norvegicus OX=10116 GN=Dnajb2 PE=1 SV=1	Dnajb2	8	2	14	1	1	30.7	1.55475e+06	1.58445e+06	NA	NA	1.39503e+06	NA	1.52178e+06	1599061	2.38631e+06	1.74133e+06	2395777	2.84035e+06	1.28052e+06	1.74648e+06	1.44926e+06	1.59231e+06	NA	NA	NA	NA	NA	NA	NA	NA	NA	NA	NA	NA	NA	NA	NA	NA	NA	NA	NA	NA	NA	NA	NA	NA
B2RYB8	Integrin beta OS=Rattus norvegicus OX=10116 GN=Itgb2 PE=1 SV=1	Itgb2	7	3	38	3	3	84.8	1.04339e+06	1.01337e+06	1.00178e+06	792577	765818	749034	762345	953678	1.33066e+06	1.10671e+06	1.09941e+06	1.15229e+06	958735	1.30264e+06	1.08002e+06	1.73784e+06	0.938743	0.908212	0.911222	0.71244	0.834624	0.817491	0.831115	1.02341	1.19592	0.953836	0.95861	0.991011	0.980081	1.27107	1.09267	1.66213	0.0209752	0.9	0.4321	0.0287	0.4906	0.0349	0.3571	Cluster3
B2RYD0	Ube2g2 protein OS=Rattus norvegicus OX=10116 GN=Ube2g2 PE=1 SV=1	Ube2g2	13	1	31	1	1	18.6	1.51887e+06	793521	1.65852e+06	1.56212e+06	760432	1.46654e+06	714494	1.52143e+06	1541073	1.74014e+06	1.72892e+06	1.76062e+06	668750	754397	738503	794968	NA	NA	NA	NA	NA	NA	NA	NA	NA	NA	NA	NA	NA	NA	NA	NA	NA	NA	NA	NA	NA	NA	NA	NA
B2RYD7	Dolichyl-diphosphooligosaccharide--protein glycotransferase OS=Rattus norvegicus OX=10116 GN=Stt3b PE=1 SV=1	Stt3b	10	7	64	7	7	93.4	3.45725e+07	3.11266e+07	3.33537e+07	35242074	3.75386e+07	4.108e+07	3.78875e+07	3.81021e+07	2.85552e+07	3.12509e+07	2.90952e+07	3.10584e+07	3.34517e+07	2.52679e+07	3.33185e+07	3.10407e+07	0.98531	0.883676	0.961035	1.00349	1.29595	1.42022	1.30842	1.29521	0.812954	0.853188	0.803613	0.846136	1.08324	0.781013	1.06779	0.940442	3.59413e-05	0.001	0.1307	0.9	0.001	0.001	0.121	Cluster5
B2RYF6	CLPTM1 regulator of GABA type A receptor forward-trafficking OS=Rattus norvegicus OX=10116 GN=Clptm1 PE=1 SV=1	Clptm1	3	2	12	2	2	75.2	689107	633846	1.4773e+06	1.61649e+06	563357	546442	1.16687e+06	1.44457e+06	1.56247e+06	911405	1.34533e+06	1.53883e+06	425313	556927	466524	1.52797e+06	0.634201	0.581088	1.37455	1.48635	0.628045	0.610051	1.30129	1.58572	1.43645	0.80351	1.19992	1.35379	0.444747	0.555885	0.482805	1.4949	0.392231	0.9	0.9	0.6876	0.9	0.6679	0.3295	NA
B2RYG6	Ubiquitin thioesterase OTUB1 OS=Rattus norvegicus OX=10116 GN=Otub1 PE=1 SV=1	Otub1	22	5	98	5	5	31.3	8.17139e+06	8.08687e+06	7.86902e+06	7.96346e+06	5635091	5.52755e+06	5.05924e+06	5.54493e+06	7.16148e+06	8.1292e+06	8.0798e+06	8.69299e+06	6841164	6.90981e+06	5.64229e+06	6.92163e+06	1.10375	1.08811	1.0746	1.07469	0.922024	0.905711	0.828077	0.893342	0.96631	1.05187	1.05769	1.12244	1.04995	1.01225	0.857013	0.993894	0.00211746	0.0021	0.8267	0.1043	0.0086	0.1598	0.3622	Cluster1
B2RYI2	Signal recognition particle subunit SRP68 OS=Rattus norvegicus OX=10116 GN=Srp68 PE=1 SV=1	Srp68	6	4	18	4	4	70.4	251142	1.18887e+06	317427	311883	256294	830415	255227	223979	1.03258e+06	892850	1.15479e+06	1.12944e+06	882200	794305	755461	904569	0.340508	1.60569	0.435116	0.422483	0.420934	1.3658	0.419321	0.362212	1.39853	1.15965	1.51739	1.46383	1.35907	1.168	1.1518	1.30379	0.0260887	0.9	0.0843	0.1395	0.0707	0.1179	0.9	Cluster4
B2RYJ1	Anaphase-promoting complex subunit 2 OS=Rattus norvegicus OX=10116 GN=Anapc2 PE=1 SV=1	Anapc2	2	1	7	1	1	95.3	NA	NA	NA	NA	NA	NA	NA	NA	NA	NA	NA	NA	NA	NA	NA	NA	NA	NA	NA	NA	NA	NA	NA	NA	NA	NA	NA	NA	NA	NA	NA	NA	NA	NA	NA	NA	NA	NA	NA	NA
B2RYJ3	Cullin 4A OS=Rattus norvegicus OX=10116 GN=Cul4a PE=1 SV=1	Cul4a	29	19	248	14	19	87.7	3.89596e+07	3.93287e+07	3.59351e+07	3.78896e+07	3.56071e+07	3.75332e+07	3.61461e+07	3.71745e+07	3.9156e+07	4.03518e+07	3.89523e+07	3.90017e+07	3.4148e+07	3.66136e+07	3.54538e+07	3.78989e+07	0.98415	0.989634	0.917737	0.956256	1.08956	1.15012	1.10642	1.12005	0.988062	0.976449	0.953592	0.941781	0.980114	1.00308	1.00709	1.01772	5.3771e-06	0.001	0.9	0.1399	0.001	0.001	0.1899	Cluster5
B2RYJ7	ARP1 actin-related protein 1 homolog B (Yeast) OS=Rattus norvegicus OX=10116 GN=Actr1b PE=1 SV=1	Actr1b	39	10	95	4	10	42.3	6.97668e+06	9.37327e+06	12574588	1.66082e+07	1.1048e+07	8.61885e+06	1.00312e+07	1.17009e+07	1.46315e+07	1.37876e+07	1.4108e+07	1.84056e+07	6.87194e+06	4.7614e+06	6.62321e+06	6.44998e+06	0.612897	0.820254	1.11683	1.4577	1.17568	0.918482	1.06783	1.22604	1.28401	1.16029	1.20112	1.54563	0.685935	0.453649	0.654282	0.602358	0.00253918	0.8161	0.2836	0.0524	0.7132	0.0119	0.002	Cluster1
B2RYM3	Inter-alpha trypsin inhibitor, heavy chain 1 OS=Rattus norvegicus OX=10116 GN=Itih1 PE=1 SV=1	Itih1	23	14	227	14	14	100.5	3.3398e+07	2.99335e+07	3.74635e+07	3.03245e+07	2.48949e+07	1.90982e+07	1.92386e+07	1.7142e+07	3.75716e+07	3.85482e+07	3.5266e+07	3.1452e+07	2.93793e+07	3.37764e+07	3.21984e+07	3.39734e+07	1.04686	0.934636	1.18721	0.949661	0.945246	0.726178	0.730722	0.64088	1.17643	1.15747	1.07129	0.942399	1.04634	1.14823	1.13491	1.13204	0.00123496	0.0104	0.8997	0.706	0.0032	0.0017	0.9	Cluster3
B2RYM5	Lys-63-specific deubiquitinase BRCC36 OS=Rattus norvegicus OX=10116 GN=Brcc3 PE=2 SV=1	Brcc3	9	2	16	2	2	33	491965	NA	NA	303185	NA	281495	NA	NA	279228	510537	NA	719067	527396	NA	NA	244151	1.11085	NA	NA	0.68397	NA	0.771036	NA	NA	0.629826	1.1043	NA	1.55207	1.35308	NA	NA	0.586054	0.948097	NA	NA	NA	NA	NA	NA	NA
B2RYN0	Phosphoacetylglucosamine mutase OS=Rattus norvegicus OX=10116 GN=Pgm3 PE=1 SV=1	Pgm3	16	9	100	9	9	59.6	4.46871e+06	5.71551e+06	6.0662e+06	5.47382e+06	2.75349e+06	3.56565e+06	3.41198e+06	3.26848e+06	5.22674e+06	5.27474e+06	5.84364e+06	4.7865e+06	4.41947e+06	5.00944e+06	4.86537e+06	4.70497e+06	0.905043	1.15308	1.2421	1.10761	0.675519	0.876009	0.837345	0.78955	1.05744	1.02336	1.14698	0.926668	1.017	1.10033	1.10805	1.01298	0.00251025	0.0034	0.8567	0.9	0.0128	0.0075	0.9	Cluster1
B2RYN1	Protein-ribulosamine 3-kinase OS=Rattus norvegicus OX=10116 GN=Fn3krp PE=1 SV=1	Fn3krp	19	3	24	3	3	34.1	542232	702785	474183	787804	720242	467867	648435	506156	700722	1.00145e+06	NA	732063	597100	862525	528551	716370	0.771548	0.996138	0.682145	1.11997	1.24143	0.807576	1.11803	0.859034	0.996008	1.36504	NA	0.995739	0.965362	1.33106	0.845712	1.08361	0.491132	0.8123	0.4714	0.6279	0.8908	0.9	0.9	NA
B2RYN3	Eukaryotic translation elongation factor 1 epsilon 1 OS=Rattus norvegicus OX=10116 GN=Eef1e1 PE=1 SV=1	Eef1e1	6	1	2	1	1	19.8	NA	NA	NA	NA	NA	NA	NA	NA	NA	NA	NA	NA	NA	NA	NA	NA	NA	NA	NA	NA	NA	NA	NA	NA	NA	NA	NA	NA	NA	NA	NA	NA	NA	NA	NA	NA	NA	NA	NA	NA
B2RYN7	Spastin OS=Rattus norvegicus OX=10116 GN=Spast PE=1 SV=1	Spast	3	1	5	1	1	63	1.8193e+06	2.31519e+06	1.91424e+06	2.28784e+06	1.59475e+06	1.55632e+06	1.6257e+06	1.39238e+06	1.96015e+06	2537935	2.82586e+06	2.18102e+06	1.60472e+06	1.54789e+06	1.61936e+06	1.46967e+06	NA	NA	NA	NA	NA	NA	NA	NA	NA	NA	NA	NA	NA	NA	NA	NA	NA	NA	NA	NA	NA	NA	NA	NA
B2RYP4	Sorting nexin-2 OS=Rattus norvegicus OX=10116 GN=Snx2 PE=1 SV=1	Snx2	28	13	157	13	13	58.5	1.35764e+07	1.2091e+07	1.19918e+07	1.32594e+07	8.76563e+06	9.38361e+06	8.4032e+06	9.53619e+06	1.08163e+07	1.20242e+07	1.14037e+07	1.13492e+07	1.00041e+07	1.04469e+07	9.58148e+06	1.04556e+07	1.18911	1.05492	1.06188	1.1603	0.93001	0.996989	0.891853	0.996231	0.946359	1.00887	0.967981	0.950218	0.995585	0.992364	0.943686	0.973514	0.00121554	0.0017	0.004	0.0063	0.9	0.864	0.9	Cluster1
B2RYP6	LUC7-like 2 (S. cerevisiae) OS=Rattus norvegicus OX=10116 GN=Luc7l2 PE=1 SV=1	Luc7l2	16	6	47	6	6	46.6	2.16154e+06	2.48407e+06	2.33042e+06	1.74853e+06	1.93434e+06	1.37959e+06	1.19627e+06	1.6314e+06	2.44053e+06	3.24368e+06	2.48159e+06	3.16963e+06	2.2595e+06	2.13154e+06	1.796e+06	2.11294e+06	0.949795	1.0873	1.03527	0.767625	1.0296	0.735362	0.636951	0.855018	1.07125	1.36535	1.05677	1.33136	1.12809	1.0158	0.887426	0.986986	0.0226292	0.4249	0.2038	0.9	0.0141	0.2258	0.3902	Cluster1
B2RYP8	Gamma-tubulin complex component OS=Rattus norvegicus OX=10116 GN=Tubgcp2 PE=1 SV=1	Tubgcp2	3	2	19	2	2	103	269292	318081	261316	271192	237937	237205	198682	297576	352792	360607	296684	347204	245928	308299	224333	306035	0.900593	1.05965	0.883535	0.906128	0.963902	0.962303	0.805145	1.187	1.17859	1.15526	0.961572	1.10996	0.934495	1.11821	0.843638	1.08801	0.318895	0.9	0.2852	0.9	0.4959	0.9	0.619	NA
B2RYQ2	Serine/threonine-protein phosphatase 2A activator OS=Rattus norvegicus OX=10116 GN=Ptpa PE=1 SV=1	Ptpa	15	4	95	4	4	36.6	7.11437e+06	7.46375e+06	7.03859e+06	7.04323e+06	6.46914e+06	5.08202e+06	5.87107e+06	5.51187e+06	8.34324e+06	8.08179e+06	9096101	1.07012e+07	6.90143e+06	6.61893e+06	6.40159e+06	6.71883e+06	0.942323	0.98478	0.942545	0.932058	1.03795	0.81655	0.942305	0.870783	1.10392	1.02544	1.16762	1.35493	1.03864	0.950819	0.953474	0.94605	0.00771477	0.9	0.0248	0.9	0.0075	0.7023	0.0481	Cluster1
B2RYQ5	Enhancer of rudimentary homolog OS=Rattus norvegicus OX=10116 GN=Erh PE=1 SV=1	Erh	28	2	54	2	2	12.3	4.18835e+06	4164440	4173346	4726871	4.30699e+06	4.16565e+06	4.17506e+06	4.17599e+06	4.29488e+06	5662602	6.14135e+06	5.75599e+06	3.90883e+06	4.99051e+06	4.79596e+06	5024222	0.850577	0.842453	0.856856	0.959074	1.05952	1.02621	1.02741	1.01153	0.871286	1.10161	1.2087	1.1174	0.901949	1.09916	1.09523	1.08467	0.0370391	0.1057	0.0427	0.0809	0.9	0.9	0.9	Cluster3
B2RYS2	Cytochrome b-c1 complex subunit 7 OS=Rattus norvegicus OX=10116 GN=Uqcrb PE=1 SV=1	Uqcrb	47	8	231	8	8	13.6	1.00414e+08	1.01682e+08	9.83394e+07	9.93316e+07	1.02697e+08	9.57155e+07	7.75471e+07	82615848	62567609	6.23515e+07	5.94757e+07	6.4359e+07	8.84586e+07	8.82281e+07	9.21909e+07	7.69561e+07	1.12519	1.135	1.11407	1.11205	1.39398	1.30105	1.05295	1.10418	0.700357	0.669295	0.645883	0.689381	1.12625	1.07222	1.16165	0.916708	2.65061e-06	0.6434	0.001	0.8172	0.001	0.2355	0.001	Cluster5
B2RYS8	NADH dehydrogenase [ubiquinone] 1 beta subcomplex subunit 8, mitochondrial OS=Rattus norvegicus OX=10116 GN=Ndufb8 PE=1 SV=1	Ndufb8	47	7	144	7	7	21.9	2.47866e+07	2.78467e+07	2.61057e+07	2.62576e+07	2.18162e+07	2.24195e+07	2.2524e+07	2.32773e+07	1.63507e+07	1.84981e+07	1.83006e+07	1.85509e+07	1.82571e+07	1.83795e+07	1.82759e+07	2.09374e+07	1.09687	1.22753	1.16796	1.16092	1.16946	1.2035	1.2078	1.22862	0.722796	0.784163	0.784853	0.784735	0.917987	0.882103	0.909443	0.984963	5.33005e-09	0.6337	0.001	0.001	0.001	0.001	0.001	Cluster5
B2RYS9	Multifunctional methyltransferase subunit TRM112-like protein OS=Rattus norvegicus OX=10116 GN=Trmt112 PE=1 SV=1	Trmt112	22	2	7	2	2	14.1	473678	433586	477076	450745	309817	305314	325028	359863	488495	508994	478578	597290	342783	477523	348057	456813	1.05084	0.958182	1.07003	0.999064	0.832581	0.821644	0.873748	0.952223	1.08256	1.0817	1.02894	1.26666	0.864049	1.14893	0.868284	1.07733	0.0235793	0.1404	0.5808	0.9	0.0155	0.3169	0.3055	Cluster1
B2RYT7	Haloacid dehalogenase-like hydrolase domain-containing protein 3 OS=Rattus norvegicus OX=10116 GN=Hdhd3 PE=1 SV=1	Hdhd3	8	1	11	1	1	27.8	571039	420762	NA	NA	559658	NA	NA	NA	NA	NA	527675	NA	426835	NA	NA	NA	NA	NA	NA	NA	NA	NA	NA	NA	NA	NA	NA	NA	NA	NA	NA	NA	NA	NA	NA	NA	NA	NA	NA	NA
B2RYU0	Complex I-AGGG OS=Rattus norvegicus OX=10116 GN=Ndufb2 PE=1 SV=1	Ndufb2	18	1	30	1	1	11.8	1.97668e+07	20373373	2.12801e+07	2.05058e+07	16628848	1.50658e+07	16051968	1.69588e+07	11383277	13469395	1.04731e+07	1.11982e+07	1.2039e+07	1.34825e+07	1.26957e+07	1.51719e+07	NA	NA	NA	NA	NA	NA	NA	NA	NA	NA	NA	NA	NA	NA	NA	NA	NA	NA	NA	NA	NA	NA	NA	NA
B2RYU6	Trafficking protein particle complex subunit 2-like protein OS=Rattus norvegicus OX=10116 GN=Trappc2l PE=2 SV=1	Trappc2l	14	1	12	1	1	16	NA	310862	220349	363125	152127	389749	NA	132507	558788	297532	324213	381874	182772	223073	NA	258266	NA	NA	NA	NA	NA	NA	NA	NA	NA	NA	NA	NA	NA	NA	NA	NA	NA	NA	NA	NA	NA	NA	NA	NA
B2RYV0	DnaJ (Hsp40) homolog, subfamily C, member 30 OS=Rattus norvegicus OX=10116 GN=Dnajc30 PE=1 SV=1	Dnajc30	9	1	5	1	1	24.9	368795	NA	142597	NA	NA	72357.5	NA	NA	105907	84275.6	411614	103273	102862	83715.5	NA	NA	NA	NA	NA	NA	NA	NA	NA	NA	NA	NA	NA	NA	NA	NA	NA	NA	NA	NA	NA	NA	NA	NA	NA	NA
B2RYW3	Complex I-B22 OS=Rattus norvegicus OX=10116 GN=Ndufb9 PE=1 SV=1	Ndufb9	63	9	189	9	9	21.9	6.59629e+07	6.61588e+07	6.27705e+07	6.13043e+07	5.60172e+07	5.89012e+07	5.41229e+07	5.58179e+07	4.60374e+07	4.89709e+07	5.18203e+07	4.84154e+07	5.24689e+07	4.89516e+07	4.67879e+07	5.05912e+07	1.14274	1.14171	1.0994	1.06108	1.17554	1.23782	1.13616	1.15337	0.796708	0.812694	0.870026	0.801774	1.0328	0.919735	0.911465	0.931712	2.68333e-07	0.3107	0.001	0.0012	0.001	0.001	0.0026	Cluster5
B2RYW4	39S ribosomal protein L53, mitochondrial OS=Rattus norvegicus OX=10116 GN=Mrpl53 PE=1 SV=1	Mrpl53	15	1	7	1	1	12.7	362799	475120	363390	429197	220375	331835	394803	411219	365311	397015	502791	379967	451182	355364	356786	440297	NA	NA	NA	NA	NA	NA	NA	NA	NA	NA	NA	NA	NA	NA	NA	NA	NA	NA	NA	NA	NA	NA	NA	NA
B2RYW7	Signal recognition particle 14 kDa protein OS=Rattus norvegicus OX=10116 GN=Srp14 PE=1 SV=1	Srp14	20	2	8	2	2	12.5	995082	985657	370013	1.07287e+06	396214	752759	368336	745008	891331	975540	1.214e+06	1.07643e+06	726285	356463	764470	922565	1.19604	1.18013	0.449632	1.28837	0.576877	1.09755	0.536466	1.06806	1.0702	1.12324	1.41413	1.23678	0.991879	0.464675	1.03325	1.1788	0.449542	0.8697	0.8052	0.9	0.4084	0.9	0.621	NA
B2RYW8	MICOS complex subunit Mic10 OS=Rattus norvegicus OX=10116 GN=Micos10 PE=3 SV=1	Micos10	42	2	31	2	2	8.5	4.04937e+06	4.21119e+06	4.9895e+06	4.16427e+06	5.1055e+06	5.469e+06	4.32831e+06	3.89409e+06	3.93756e+06	2.49177e+06	3.43961e+06	3.30938e+06	1.92317e+06	1.64978e+06	1.7351e+06	2.45786e+06	1.07408	1.11268	1.33801	1.10356	1.64041	1.7597	1.39116	1.23197	1.04331	0.633135	0.884181	0.839103	0.579604	0.474593	0.517524	0.693049	1.28912e-05	0.1679	0.0688	0.001	0.0015	0.001	0.0204	Cluster5
B2RYW9	Fumarylacetoacetate hydrolase domain-containing protein 2 OS=Rattus norvegicus OX=10116 GN=Fahd2 PE=1 SV=1	Fahd2	35	9	88	9	9	34.6	8.65352e+06	9.42644e+06	9.09673e+06	8.06741e+06	6.91036e+06	7.62677e+06	7.13165e+06	7.10417e+06	6.77988e+06	8.41534e+06	7.50847e+06	7.98052e+06	8.24638e+06	8.41565e+06	6.27746e+06	8.01883e+06	1.04401	1.13286	1.10956	0.972418	1.0099	1.11618	1.04259	1.02228	0.817093	0.972573	0.877901	0.920367	1.13042	1.10115	0.851632	1.02844	0.0512655	0.9	0.0587	0.9	0.0899	0.9	0.1738	NA
B2RZ23	Centromere protein A OS=Rattus norvegicus OX=10116 GN=Cenpa PE=1 SV=1	Cenpa	4	1	16	1	1	17.8	68240832	74641384	70819720	64319052	67261776	63150240	66198324	64431168	57952304	57498892	57857480	59576788	51046444	55719180	52076908	53954152	NA	NA	NA	NA	NA	NA	NA	NA	NA	NA	NA	NA	NA	NA	NA	NA	NA	NA	NA	NA	NA	NA	NA	NA
B2RZ27	SH3 domain binding glutamic acid-rich protein-like 3 OS=Rattus norvegicus OX=10116 GN=Sh3bgrl3 PE=1 SV=1	Sh3bgrl3	20	2	2	2	2	10.5	358525	410476	1.00765e+06	728667	366487	370864	293589	410431	452849	673722	458782	957950	392839	811730	322537	NA	0.635593	0.72488	1.80603	1.29062	0.787019	0.79755	0.630683	0.867856	0.80196	1.14414	0.788224	1.62339	0.791296	1.5607	0.64298	NA	0.657216	0.6982	0.9	0.9	0.6538	0.9	0.9	NA
B2RZ37	Receptor expression-enhancing protein 5 OS=Rattus norvegicus OX=10116 GN=Reep5 PE=1 SV=1	Reep5	16	3	47	3	3	21.4	2.20706e+07	1.56055e+07	1.86939e+07	2.13588e+07	18055479	2.07104e+07	2.24115e+07	23458444	2.50003e+07	23302111	27745961	2.48535e+07	1.92029e+07	16770466	19315154	19550552	0.989621	0.697026	0.847437	0.956839	0.980685	1.12649	1.21769	1.25459	1.11979	1.0009	1.20569	1.06527	0.978329	0.815541	0.973889	0.931902	0.0124165	0.0209	0.0499	0.8352	0.9	0.085	0.1901	Cluster1
B2RZ38	Ras-related GTP-binding protein OS=Rattus norvegicus OX=10116 GN=Rragd PE=1 SV=1	Rragd	13	5	53	1	4	45.1	3.32888e+06	3439276	3.73329e+06	3.46004e+06	2.99937e+06	2.78394e+06	2.78246e+06	2.83057e+06	4.16059e+06	3.9141e+06	3.97108e+06	4506032	2.85465e+06	3.73741e+06	2.77783e+06	3.15284e+06	NA	NA	NA	NA	NA	NA	NA	NA	NA	NA	NA	NA	NA	NA	NA	NA	NA	NA	NA	NA	NA	NA	NA	NA
B2RZ68	DDB1 and CUL4-associated factor 7 OS=Rattus norvegicus OX=10116 GN=Dcaf7 PE=1 SV=1	Dcaf7	14	4	39	4	4	38.9	782504	2.08405e+06	2.12346e+06	1.63686e+06	2.07863e+06	1.26331e+06	1.85182e+06	1.88317e+06	1.89594e+06	1.62926e+06	1.70193e+06	1.64612e+06	1.88314e+06	1.98502e+06	1.36684e+06	1.5036e+06	0.434291	1.15218	1.19149	0.907641	1.39746	0.850525	1.24539	1.24661	1.05113	0.866215	0.915418	0.873325	1.18752	1.19483	0.853043	0.887121	0.465025	0.436	0.9	0.8029	0.6367	0.9	0.9	NA
B2RZ72	Actin-related protein 2/3 complex subunit 4 OS=Rattus norvegicus OX=10116 GN=Arpc4 PE=1 SV=1	Arpc4	48	7	142	7	7	19.7	1.92008e+07	2.02506e+07	1.93821e+07	1.67745e+07	1.58956e+07	1.59126e+07	1.44327e+07	1.56602e+07	2.15403e+07	2.17139e+07	2.15115e+07	2.11094e+07	2.09115e+07	2.25723e+07	2.15778e+07	2.2832e+07	0.935143	0.982461	0.954358	0.816236	0.937782	0.940118	0.85176	0.909712	1.04797	1.01306	1.01534	0.982774	1.1572	1.19229	1.18174	1.18211	2.47877e-05	0.9	0.0653	0.001	0.0366	0.001	0.005	Cluster3
B2RZ74	U1 small nuclear ribonucleoprotein 70 kDa OS=Rattus norvegicus OX=10116 GN=Snrnp70 PE=1 SV=1	Snrnp70	5	2	38	2	2	52.1	1.76281e+06	1.79543e+06	1.58582e+06	1.65616e+06	1.23844e+06	1.22394e+06	1.39916e+06	1.15748e+06	1.94375e+06	1.86712e+06	1.30751e+06	1.72146e+06	1.76119e+06	1546231	1.69008e+06	1.89042e+06	1.0461	1.06134	0.951425	0.981921	0.890243	0.88107	1.00611	0.819274	1.15225	1.0614	0.751958	0.976524	1.18751	0.995148	1.1278	1.19256	0.0914734	0.4808	0.9	0.5571	0.7206	0.0658	0.3273	NA
B2RZ76	Dehydrogenase/reductase X-linked OS=Rattus norvegicus OX=10116 GN=Dhrsx PE=1 SV=1	Dhrsx	4	1	1	1	1	33.4	NA	NA	NA	NA	NA	NA	NA	NA	NA	NA	NA	NA	NA	NA	NA	NA	NA	NA	NA	NA	NA	NA	NA	NA	NA	NA	NA	NA	NA	NA	NA	NA	NA	NA	NA	NA	NA	NA	NA	NA
B2RZ77	Dermatopontin OS=Rattus norvegicus OX=10116 GN=Dpt PE=1 SV=1	Dpt	50	9	218	9	9	24.2	4.70341e+07	4.69871e+07	4.52131e+07	4.72508e+07	51628185	4.89404e+07	4.96417e+07	5.19149e+07	8.10171e+07	8.86114e+07	8.51778e+07	9.00876e+07	68964010	7.88668e+07	7.25078e+07	7.75964e+07	0.691314	0.687955	0.671862	0.693873	0.919213	0.872596	0.884138	0.910127	1.18954	1.24765	1.21331	1.26575	1.15173	1.2572	1.19841	1.21244	1.9683e-12	0.001	0.001	0.001	0.001	0.001	0.7055	Cluster3
B2RZ78	Vacuolar protein sorting-associated protein 29 OS=Rattus norvegicus OX=10116 GN=Vps29 PE=1 SV=2	Vps29	36	5	79	1	1	20.5	577908	857376	946285	881826	540362	801915	782093	774930	780292	767746	772190	1.63565e+06	489225	1.08841e+06	1.05042e+06	1425688	NA	NA	NA	NA	NA	NA	NA	NA	NA	NA	NA	NA	NA	NA	NA	NA	NA	NA	NA	NA	NA	NA	NA	NA
B2RZ79	Iron-sulfur cluster assembly enzyme OS=Rattus norvegicus OX=10116 GN=Iscu PE=1 SV=1	Iscu	5	1	23	1	1	18	1.41154e+06	1.51119e+06	987744	1.3667e+06	1.00505e+06	1.1082e+06	989217	1.10738e+06	1.06658e+06	1.03574e+06	1.14565e+06	1.20392e+06	1.05719e+06	1.05182e+06	867963	1.04637e+06	NA	NA	NA	NA	NA	NA	NA	NA	NA	NA	NA	NA	NA	NA	NA	NA	NA	NA	NA	NA	NA	NA	NA	NA
B2RZ96	LOC689226 protein OS=Rattus norvegicus OX=10116 GN=Ube2r2 PE=1 SV=1	Ube2r2	16	4	18	4	4	27.1	3.12e+06	3.10022e+06	2.18016e+06	2.37972e+06	1.99036e+06	1.6559e+06	1.63317e+06	830908	2.49119e+06	2.723e+06	1.18059e+06	1.11031e+06	1.41047e+06	1.49521e+06	1.71475e+06	1.50347e+06	1.54983	1.53405	1.09489	1.18104	1.19765	0.997807	0.983043	0.4923	1.23616	1.29574	0.568344	0.527223	0.796083	0.805525	0.95783	0.793927	0.186261	0.3183	0.2394	0.2455	0.9	0.9	0.9	NA
B2RZB6	U6 snRNA-associated Sm-like protein LSm8 OS=Rattus norvegicus OX=10116 GN=Lsm8 PE=1 SV=1	Lsm8	30	2	5	2	2	10.4	538781	NA	NA	455917	NA	NA	NA	552165	457351	NA	482214	NA	NA	NA	NA	1.02031e+06	0.873468	NA	NA	0.738462	NA	NA	NA	1.0677	0.740668	NA	0.75763	NA	NA	NA	NA	1.75842	0.0371809	NA	NA	NA	NA	NA	NA	NA
B2RZB7	Small nuclear ribonucleoprotein Sm D1 OS=Rattus norvegicus OX=10116 GN=Snrpd1 PE=1 SV=1	Snrpd1	20	3	51	3	3	13.3	4.4916e+06	4.91665e+06	4.62988e+06	4.36244e+06	3.92346e+06	3.66173e+06	3.2251e+06	3.77128e+06	6.64968e+06	6.21718e+06	6.32948e+06	5.18419e+06	5.54714e+06	6.86906e+06	4.93436e+06	5550711	0.848374	0.925069	0.884115	0.823234	0.89768	0.838985	0.738141	0.849614	1.25466	1.12491	1.15861	0.936022	1.19047	1.40712	1.04803	1.11453	0.000590507	0.9	0.0218	0.0049	0.0068	0.0016	0.8101	Cluster3
B2RZC0	Aig1 protein OS=Rattus norvegicus OX=10116 GN=Aig1 PE=1 SV=1	Aig1	6	1	15	1	1	27.2	310283	256837	320249	278584	327479	284632	309530	336631	479731	659916	461982	562982	326354	341197	259844	354310	NA	NA	NA	NA	NA	NA	NA	NA	NA	NA	NA	NA	NA	NA	NA	NA	NA	NA	NA	NA	NA	NA	NA	NA
B2RZD1	Protein transport protein Sec61 subunit beta OS=Rattus norvegicus OX=10116 GN=Sec61b PE=1 SV=1	Sec61b	22	2	34	2	2	10	2.71703e+06	2.81428e+06	3.01958e+06	3.11055e+06	4905770	5.17663e+06	4913630	5.45483e+06	6468226	6377411	5.54128e+06	5.77398e+06	5.84006e+06	6.5597e+06	6.41618e+06	6368960	0.505669	0.521745	0.568161	0.578385	1.10598	1.1687	1.10812	1.21088	1.20253	1.13699	0.99946	1.02723	1.23496	1.32405	1.34278	1.26008	5.88211e-10	0.001	0.001	0.001	0.6219	0.0826	0.0101	Cluster3
B2RZD4	60S ribosomal protein L34 OS=Rattus norvegicus OX=10116 GN=Rpl34 PE=1 SV=1	Rpl34	29	4	103	4	4	13.3	9.18376e+06	9.02222e+06	9.09229e+06	9.23559e+06	6.14018e+06	8.30986e+06	9.22385e+06	7.83209e+06	1.14975e+07	10466738	1.22646e+07	9.34941e+06	7.65507e+06	7.06483e+06	7.64912e+06	7.12986e+06	0.986614	0.965515	0.987537	0.991287	0.799052	1.08294	1.20074	1.00358	1.23387	1.07716	1.27692	0.960131	0.934417	0.823144	0.924051	0.814265	0.0520576	0.9	0.356	0.4837	0.5341	0.3134	0.034	NA
B2RZD6	NDUFA4, mitochondrial complex-associated OS=Rattus norvegicus OX=10116 GN=Ndufa4 PE=1 SV=1	Ndufa4	48	5	188	5	5	9.3	174127446	1.60808e+08	1.64197e+08	1.48278e+08	173961618	1.93911e+08	1.90781e+08	1.84823e+08	1.02841e+08	1.04065e+08	9.56718e+07	1.00738e+08	107454426	1.14907e+08	9.70829e+07	9.21477e+07	1.19676	1.10095	1.14093	1.01819	1.44831	1.61669	1.58887	1.51511	0.706069	0.685147	0.637248	0.661839	0.839132	0.856516	0.750312	0.67326	7.55279e-09	0.001	0.001	0.001	0.001	0.001	0.0689	Cluster5
B3DMA2	Acyl-CoA dehydrogenase family member 11 OS=Rattus norvegicus OX=10116 GN=Acad11 PE=1 SV=1	Acad11	2	2	2	1	1	87.3	NA	NA	NA	NA	NA	NA	NA	NA	NA	NA	NA	NA	NA	NA	NA	NA	NA	NA	NA	NA	NA	NA	NA	NA	NA	NA	NA	NA	NA	NA	NA	NA	NA	NA	NA	NA	NA	NA	NA	NA
B3GNI6	Septin-11 OS=Rattus norvegicus OX=10116 GN=Septin11 PE=1 SV=1	Septin11	32	11	172	4	11	49.7	3.97782e+07	4.48082e+07	3.80506e+07	3.82026e+07	3.95557e+07	3.83873e+07	3.85184e+07	37118630	4.04837e+07	3.82018e+07	3.44902e+07	3.57554e+07	3.65021e+07	4.03904e+07	3.56535e+07	3.5124e+07	0.98695	1.10746	0.954476	0.947004	1.18885	1.15537	1.15806	1.09847	1.00339	0.907975	0.829334	0.848029	1.02904	1.08686	0.994742	0.926427	0.00185557	0.0478	0.1588	0.9	0.001	0.07	0.111	Cluster5
B4F779	DCC-interacting protein 13-beta OS=Rattus norvegicus OX=10116 GN=Appl2 PE=2 SV=1	Appl2	5	2	9	2	2	74.1	291274	324251	337662	329549	242481	252656	214581	217724	360187	350353	355468	320283	334363	360745	349557	331244	0.888063	0.984785	1.04082	1.00385	0.895543	0.934447	0.792763	0.791765	1.09701	1.02327	1.05033	0.93346	1.15831	1.19286	1.19844	1.07361	0.000398437	0.063	0.76	0.0233	0.012	0.001	0.1189	Cluster3
B4F789	Apolipoprotein B editing complex 2 (Predicted), isoform CRA_a OS=Rattus norvegicus OX=10116 GN=Apobec2 PE=1 SV=1	Apobec2	69	11	356	11	11	25.6	1.65899e+08	1.9071e+08	1.68355e+08	1.66217e+08	1.07312e+08	1.35048e+08	1.2813e+08	1.56299e+08	1.10736e+08	1.19982e+08	1.0263e+08	1.23669e+08	1.05324e+08	9.4373e+07	9.23129e+07	1.17107e+08	1.20679	1.38191	1.23813	1.20801	0.945586	1.19167	1.1294	1.3561	0.804664	0.836069	0.72351	0.859936	0.870522	0.744529	0.755105	0.905582	5.60625e-05	0.5906	0.001	0.001	0.0018	0.0026	0.9	Cluster5
B4F795	Choline transporter-like protein 2 OS=Rattus norvegicus OX=10116 GN=Slc44a2 PE=2 SV=1	Slc44a2	7	5	46	5	5	79.8	1.95397e+06	2.30602e+06	2.1743e+06	2.47897e+06	2.74109e+06	2.27293e+06	2.70177e+06	2.55994e+06	2.97161e+06	2.89874e+06	3.00481e+06	3.38275e+06	2.69435e+06	2.98675e+06	2.77877e+06	2.93079e+06	0.691512	0.812949	0.777953	0.876518	1.17509	0.975775	1.15862	1.08058	1.05054	0.982724	1.03058	1.14438	1.08343	1.14638	1.10584	1.10261	6.7499e-05	0.001	0.001	0.001	0.846	0.9	0.709	Cluster3
B4F7A1	Complex III assembly factor LYRM7 OS=Rattus norvegicus OX=10116 GN=Lyrm7 PE=3 SV=1	Lyrm7	35	2	33	2	2	12	5.09147e+07	4.88967e+07	4.92686e+07	4.78113e+07	4.9581e+07	5.08005e+07	4.71359e+07	5.60185e+07	44346060	4.57152e+07	4.52857e+07	4.63634e+07	4.84053e+07	5.09045e+07	4.98263e+07	4.48411e+07	0.994542	0.951433	0.97298	0.93308	1.17318	1.20373	1.11569	1.30515	0.865315	0.855422	0.857284	0.865715	1.07433	1.07841	1.09445	0.931137	9.64839e-06	0.001	0.0442	0.1891	0.001	0.0123	0.0011	Cluster5
B4F7A3	Galectin OS=Rattus norvegicus OX=10116 GN=Lgalsl PE=1 SV=1	Lgalsl	19	2	25	2	2	18.9	2.25217e+06	2.16731e+06	2.16434e+06	2.45729e+06	1.62226e+06	1.75817e+06	2.16566e+06	1.3688e+06	1.87682e+06	2.26268e+06	3.22426e+06	2.27762e+06	1.65917e+06	2.24407e+06	1.61238e+06	2.1043e+06	1.02788	0.985327	0.998668	1.12049	0.896869	0.973386	1.19769	0.745127	0.855664	0.989249	1.42612	0.99367	0.860391	1.11077	0.827499	1.02096	0.714508	0.8397	0.9	0.8805	0.7749	0.9	0.8157	NA
B4F7A5	CD99 molecule (Xg blood group) OS=Rattus norvegicus OX=10116 GN=Cd99 PE=1 SV=1	Cd99	25	2	72	2	2	16.6	7.33207e+06	7.55711e+06	8171724	8.89771e+06	6.59895e+06	6.40197e+06	6.80041e+06	6.35154e+06	6.76603e+06	7.96067e+06	8.81571e+06	7.59812e+06	8.57299e+06	9.67809e+06	9.8065e+06	9.00386e+06	0.880002	0.903505	0.99157	1.06695	0.959396	0.93208	0.989014	0.90925	0.811203	0.915264	1.02541	0.87173	1.16911	1.25978	1.32351	1.1488	0.000463793	0.9	0.681	0.0032	0.7924	0.0023	0.001	Cluster3
B4F7A9	Casein kinase 2 alpha 2 OS=Rattus norvegicus OX=10116 GN=Csnk2a2 PE=1 SV=1	Csnk2a2	17	4	46	3	3	41.2	1.16128e+06	1.24458e+06	1.2869e+06	899261	1.29468e+06	1.11114e+06	1.18483e+06	1.13247e+06	1.46757e+06	1.57539e+06	1.40495e+06	1.66223e+06	1.32244e+06	1.1675e+06	1.3225e+06	1.43515e+06	0.851612	0.909174	0.95412	0.65887	1.1501	0.988452	1.05286	0.990557	1.07509	1.10671	0.998502	1.16524	1.10191	0.928558	1.09058	1.11882	0.0145173	0.0472	0.019	0.0349	0.9	0.9	0.9	Cluster3
B4F7C9	Dolichyl-diphosphooligosaccharide--protein glycotransferase OS=Rattus norvegicus OX=10116 GN=Stt3a PE=1 SV=1	Stt3a	10	7	126	7	7	80.5	4.53884e+06	4.07093e+06	4.77693e+06	5.22317e+06	5.3329e+06	5.18926e+06	5.54856e+06	5.15801e+06	6.56091e+06	6.78881e+06	6.15948e+06	6.65702e+06	5.82492e+06	5.92927e+06	5.30875e+06	5.61877e+06	0.775877	0.693204	0.825564	0.892053	1.10428	1.07606	1.14932	1.05167	1.12034	1.11169	1.02041	1.0878	1.13137	1.09925	1.02047	1.02105	3.37578e-05	0.001	0.001	0.001	0.9	0.9	0.9	Cluster3
B4F7E8	Protein Niban 2 OS=Rattus norvegicus OX=10116 GN=Niban2 PE=1 SV=1	Niban2	16	9	75	9	9	84.7	1.22423e+07	1.42194e+07	1.21669e+07	1.30551e+07	1.08371e+07	1.10994e+07	1.01967e+07	9.47957e+06	1.49044e+07	1.45741e+07	1.57345e+07	1.40468e+07	1.09006e+07	1.15657e+07	1.09176e+07	1.05924e+07	0.944352	1.09262	0.948864	1.00614	1.01263	1.03862	0.953111	0.872184	1.14849	1.07695	1.17627	1.03578	0.955401	0.967591	0.947012	0.868607	0.0148022	0.9	0.1425	0.5073	0.0474	0.8578	0.0124	Cluster1
B5DEF3	Gamma-glutamyl carboxylase OS=Rattus norvegicus OX=10116 GN=Ggcx PE=1 SV=1	Ggcx	4	3	24	3	3	87.3	949400	789781	1.0101e+06	946606	958260	586304	1.10279e+06	871311	1.15032e+06	1.14018e+06	1.25137e+06	972908	1.07844e+06	1.33684e+06	1.21327e+06	1.14473e+06	0.872174	0.722735	0.93815	0.868822	1.06636	0.65337	1.2276	0.954716	1.05562	1.00338	1.11409	0.854367	1.12568	1.33192	1.25334	1.11793	0.0599145	0.731	0.4868	0.0427	0.9	0.2229	0.418	NA
B5DEH2	Erlin-2 OS=Rattus norvegicus OX=10116 GN=Erlin2 PE=1 SV=1	Erlin2	19	6	81	6	6	37.7	1.03669e+08	1.01873e+08	8.94776e+07	8.92781e+07	8.63953e+07	7.93199e+07	9.20764e+07	8.72531e+07	7.36263e+07	7.86865e+07	7.99748e+07	7.2051e+07	67838052	7.10626e+07	7.21021e+07	7.26514e+07	1.19305	1.16785	1.04106	1.02651	1.20439	1.10732	1.28401	1.19767	0.846412	0.867461	0.891962	0.792627	0.88705	0.886948	0.933072	0.888815	4.1463e-06	0.2412	0.001	0.0012	0.001	0.001	0.5063	Cluster5
B5DEH4	UDP-N-acetylglucosamine pyrophosphorylase 1-like 1 OS=Rattus norvegicus OX=10116 GN=Uap1l1 PE=1 SV=1	Uap1l1	20	6	40	6	6	56.4	852741	835146	841140	983391	3.08008e+06	867838	483469	612922	1.2646e+06	3.54051e+06	1.18237e+06	1.32002e+06	2.26053e+06	2.02844e+06	1.92219e+06	1.64705e+06	0.54496	0.531653	0.543461	0.627887	2.38439	0.672773	0.374392	0.467196	0.807306	2.16747	0.73229	0.806394	1.64143	1.4059	1.38134	1.11895	0.11046	0.87	0.3763	0.0993	0.7707	0.3119	0.7953	NA
B5DEH7	Complement subcomponent C1r OS=Rattus norvegicus OX=10116 GN=C1r PE=1 SV=1	C1r	7	4	41	4	4	80.4	1672185	1.29852e+06	1.34684e+06	1.07418e+06	996265	1.11618e+06	1.3325e+06	1.00211e+06	1.25233e+06	1.24361e+06	917143	1.23162e+06	1.337e+06	1.41069e+06	1.11538e+06	1.18683e+06	1.29782	1.00391	1.05681	0.83294	0.936636	1.05087	1.25316	0.927663	0.970926	0.924601	0.689842	0.913743	1.17903	1.18743	0.973438	0.979207	0.227804	0.9	0.379	0.9	0.3817	0.9	0.2303	NA
B5DEI0	Pcyox1l protein OS=Rattus norvegicus OX=10116 GN=Pcyox1l PE=2 SV=1	Pcyox1l	6	2	17	2	2	54.6	815627	139112	145970	784297	424900	529510	548794	742563	606239	757154	653226	881819	737221	652041	584033	649191	1.28113	0.217664	0.231803	1.23081	0.808455	1.00893	1.04453	1.39118	0.951229	1.13927	0.994373	1.32404	1.31572	1.11077	1.03157	1.08401	0.177264	0.3007	0.2512	0.2192	0.9	0.9	0.9	NA
B5DEJ5	Eefsec protein OS=Rattus norvegicus OX=10116 GN=Eefsec PE=1 SV=1	Eefsec	8	4	42	4	4	63.6	2.99003e+06	3.04689e+06	3.00876e+06	3.01138e+06	2.58816e+06	2.78019e+06	2.96771e+06	2.62606e+06	2.70637e+06	2.77502e+06	2.62863e+06	2.86563e+06	2.97874e+06	2.83212e+06	2.76686e+06	2.60609e+06	1.00334	1.01847	1.02074	1.00959	1.05204	1.1317	1.20672	1.05106	0.907193	0.892028	0.854843	0.919205	1.13572	1.0307	1.04404	0.92965	0.00107243	0.1508	0.0318	0.9	0.001	0.3108	0.0136	Cluster5
B5DEJ6	Thiamine pyrophosphokinase OS=Rattus norvegicus OX=10116 GN=Tpk1 PE=1 SV=1	Tpk1	7	1	2	1	1	27.2	NA	NA	NA	NA	NA	NA	NA	NA	NA	NA	NA	NA	NA	NA	NA	NA	NA	NA	NA	NA	NA	NA	NA	NA	NA	NA	NA	NA	NA	NA	NA	NA	NA	NA	NA	NA	NA	NA	NA	NA
B5DEK0	Regulation of nuclear pre-mRNA domain-containing 1B OS=Rattus norvegicus OX=10116 GN=Rprd1b PE=1 SV=1	Rprd1b	11	2	4	2	2	36.9	605354	558141	645282	527401	507583	697616	NA	548298	782103	677088	634797	647709	545372	563539	614936	643699	0.935298	0.85902	1.00796	0.814122	0.949981	1.3075	NA	1.01043	1.2071	1.00213	0.950515	0.956621	0.957411	0.944304	1.06839	1.05726	0.222316	0.2026	0.3994	0.523	0.9	0.8226	0.9	NA
B5DEL8	Complex I-15 kDa OS=Rattus norvegicus OX=10116 GN=Ndufs5 PE=1 SV=1	Ndufs5	55	6	139	6	6	12.7	3.52691e+07	3.45486e+07	3.73325e+07	4.02105e+07	3.99558e+07	4.33998e+07	4.23501e+07	4.3938e+07	3.31838e+07	2.84248e+07	2.52153e+07	2.55473e+07	2.27493e+07	2.35927e+07	2.49089e+07	2.40628e+07	1.01906	0.994383	1.09055	1.16078	1.39846	1.52116	1.48275	1.51423	0.957789	0.786758	0.706076	0.705615	0.746857	0.739314	0.809312	0.739107	3.15046e-07	0.001	0.0013	0.001	0.001	0.001	0.9	Cluster5
B5DEN5	Elongation factor 1-beta OS=Rattus norvegicus OX=10116 GN=Eef1b2 PE=1 SV=1	Eef1b2	44	7	166	6	6	24.7	1.22282e+07	1.2677e+07	12167331	12339373	8.93205e+06	7.11816e+06	7.79032e+06	7.97504e+06	1.00761e+07	1.49442e+07	1.10973e+07	1.2804e+07	1.07929e+07	1.20221e+07	1.15677e+07	1.15284e+07	1.05295	1.08738	1.05924	1.06156	0.931672	0.743524	0.812852	0.819078	0.866719	1.2327	0.92607	1.05393	1.05596	1.12273	1.12008	1.05529	0.00426299	0.0094	0.8381	0.9	0.0385	0.0054	0.6653	Cluster3
B5DEP7	Small nuclear ribonucleoprotein G OS=Rattus norvegicus OX=10116 GN=Snrpg PE=1 SV=1	Snrpg	9	1	18	1	1	8.5	3.01229e+06	3146639	3.73189e+06	3.64964e+06	2771208	2402574	3274605	2647411	3.05416e+06	3.14812e+06	3.73939e+06	3.54171e+06	2663672	3.20714e+06	3.54681e+06	3.56757e+06	NA	NA	NA	NA	NA	NA	NA	NA	NA	NA	NA	NA	NA	NA	NA	NA	NA	NA	NA	NA	NA	NA	NA	NA
B5DEQ4	RCG27500, isoform CRA_c OS=Rattus norvegicus OX=10116 GN=Snrpb2 PE=1 SV=1	Snrpb2	8	2	33	1	1	25.3	5.9663e+06	8.44386e+06	5.84503e+06	6.64213e+06	9.47393e+06	9.48975e+06	1.09326e+07	9.84586e+06	2.18759e+07	1.77547e+07	1.71477e+07	17434582	10444363	1.44809e+07	1.20408e+07	13217008	NA	NA	NA	NA	NA	NA	NA	NA	NA	NA	NA	NA	NA	NA	NA	NA	NA	NA	NA	NA	NA	NA	NA	NA
B5DES0	Small nuclear ribonucleoprotein Sm D2 OS=Rattus norvegicus OX=10116 GN=Snrpd2 PE=1 SV=1	Snrpd2	49	5	77	5	5	13.5	8.51081e+06	9.4291e+06	8.50242e+06	8.4813e+06	6.25951e+06	7.7185e+06	7711098	6.59523e+06	8.67014e+06	9.97828e+06	1.15641e+07	1.00086e+07	7.44146e+06	10129145	8.04735e+06	8.81334e+06	0.935918	1.03289	0.945284	0.931831	0.833823	1.02963	1.02753	0.865056	0.952427	1.05114	1.23243	1.05211	0.9298	1.20805	0.995124	1.0303	0.237542	0.9	0.458	0.6878	0.273	0.4773	0.9	NA
B5DEY8	Sorting nexin OS=Rattus norvegicus OX=10116 GN=Snx6 PE=1 SV=1	Snx6	22	9	104	9	9	46.6	5.72095e+06	5.28762e+06	5.1769e+06	4.10366e+06	4.08161e+06	4.699e+06	3.92374e+06	3.16264e+06	5.7334e+06	4.74175e+06	3.61076e+06	4.15306e+06	4.49317e+06	5.12508e+06	4.96726e+06	4.81893e+06	1.17523	1.08201	1.07517	0.842234	1.01567	1.17096	0.976706	0.774907	1.17653	0.933106	0.718845	0.815529	1.04875	1.14183	1.14743	1.05235	0.337766	0.9	0.5632	0.9	0.8615	0.6937	0.3034	NA
B5DEZ4	Tcerg1 protein OS=Rattus norvegicus OX=10116 GN=Tcerg1 PE=1 SV=1	Tcerg1	6	4	29	4	4	121.7	797247	1.00583e+06	907324	1.39791e+06	308439	359206	745275	661024	672803	555455	1.18661e+06	208274	516108	739733	958251	1.90528e+06	0.93514	1.17524	1.07597	1.63821	0.438248	0.511104	1.05928	0.924801	0.788334	0.624126	1.34888	0.233528	0.687842	0.941034	1.26392	2.37575	0.208805	0.4713	0.3504	0.9	0.9	0.4701	0.3493	NA
B5DEZ6	Glucosamine-6-phosphate isomerase OS=Rattus norvegicus OX=10116 GN=Gnpda2 PE=1 SV=1	Gnpda2	10	2	23	1	1	31	197148	NA	NA	161392	NA	NA	NA	130661	168798	96019.8	NA	NA	148486	NA	164754	NA	NA	NA	NA	NA	NA	NA	NA	NA	NA	NA	NA	NA	NA	NA	NA	NA	NA	NA	NA	NA	NA	NA	NA	NA
B5DEZ8	Plexin domain containing 2 (Predicted) OS=Rattus norvegicus OX=10116 GN=Plxdc2 PE=1 SV=1	Plxdc2	12	6	57	6	6	59.4	2.64899e+06	2.83971e+06	2.4839e+06	2.70603e+06	2.11713e+06	1789956	2.37355e+06	2.53536e+06	3.18016e+06	4.55228e+06	3.44351e+06	3289770	3.5175e+06	3.74637e+06	4.3089e+06	3.93486e+06	0.811826	0.866912	0.769608	0.828558	0.785954	0.665437	0.881437	0.926765	0.973575	1.33645	1.02274	0.963755	1.22484	1.2452	1.48493	1.28194	0.000216134	0.9	0.0365	0.001	0.0282	0.001	0.1196	Cluster3
B5DF05	Ras interacting protein 1 (Predicted), isoform CRA_a OS=Rattus norvegicus OX=10116 GN=Rasip1 PE=1 SV=1	Rasip1	4	1	9	1	1	67.8	227089	198246	161776	261555	147651	186078	62487	206271	220428	219172	279000	330005	196853	210736	169779	164705	NA	NA	NA	NA	NA	NA	NA	NA	NA	NA	NA	NA	NA	NA	NA	NA	NA	NA	NA	NA	NA	NA	NA	NA
B5DF27	Lysyl oxidase homolog 2 OS=Rattus norvegicus OX=10116 GN=Loxl2 PE=2 SV=2	Loxl2	3	2	15	2	2	87.1	272460	188002	NA	332669	211826	NA	195565	NA	401392	260512	312775	818416	349913	173823	273286	257047	0.829134	0.569908	NA	1.01145	0.780851	NA	0.721147	NA	1.2202	0.759435	0.922441	2.38076	1.20989	0.573689	0.935186	0.831558	0.389402	0.9	0.4698	0.9	0.4951	0.9	0.5907	NA
B5DF46	Phosphomannomutase OS=Rattus norvegicus OX=10116 GN=Pmm2 PE=1 SV=1	Pmm2	12	3	26	3	3	27.7	1.66974e+06	2.56826e+06	2.35211e+06	2.66765e+06	2.11161e+06	1.87126e+06	2.19277e+06	2.10382e+06	2.61893e+06	2.93613e+06	2.53158e+06	2.25641e+06	1.63308e+06	2.39376e+06	2.27023e+06	2.25739e+06	0.694769	1.0645	0.989469	1.10899	1.06432	0.944511	1.10559	1.04411	1.08856	1.17032	1.02086	0.897488	0.772081	1.08023	1.06223	0.998513	0.755151	0.8106	0.8032	0.9	0.9	0.9	0.9	NA
B5DF51	ER membrane protein complex subunit 5 OS=Rattus norvegicus OX=10116 GN=Mmgt1 PE=2 SV=1	Mmgt1	8	1	1	1	1	14.7	508766	340344	573654	377791	416925	482958	387421	431113	NA	NA	919548	NA	NA	136660	NA	NA	NA	NA	NA	NA	NA	NA	NA	NA	NA	NA	NA	NA	NA	NA	NA	NA	NA	NA	NA	NA	NA	NA	NA	NA
B5DF55	RCG55706 OS=Rattus norvegicus OX=10116 GN=Stam PE=1 SV=1	Stam	7	2	13	2	2	59.6	547724	556875	659376	647557	NA	868018	NA	665454	794829	845305	878488	848698	NA	1.76174e+06	1576430	NA	0.584735	0.592207	0.711678	0.69069	NA	1.12411	NA	0.84735	0.847638	0.864473	0.908901	0.866104	NA	2.0398	1.89247	NA	8.61453e-06	0.005	0.0097	0.001	0.5642	0.001	0.001	NA
B5DF57	Protein-glutamine gamma-glutamyltransferase OS=Rattus norvegicus OX=10116 GN=Epb42 PE=1 SV=1	Epb42	9	4	24	4	4	76.5	335261	338570	267059	NA	389132	414516	446732	338518	NA	NA	208165	NA	202640	747754	1.24816e+06	1.22828e+06	0.618347	0.622038	0.497977	NA	0.869386	0.927413	0.998407	0.744695	NA	NA	0.372083	NA	0.424657	1.49574	2.58867	2.40827	0.120335	NA	NA	NA	NA	NA	NA	NA
B5DF58	Eukaryotic translation initiation factor 4E family member 3 OS=Rattus norvegicus OX=10116 GN=Eif4e3 PE=2 SV=1	Eif4e3	20	2	21	2	2	22.8	578555	1.23962e+06	547920	1.21089e+06	682249	1.30913e+06	701164	783892	377600	363780	1.00054e+06	338584	362292	NA	840782	347693	0.769592	1.64256	0.736862	1.60926	1.09932	2.11242	1.13018	1.24371	0.501749	0.463548	1.28983	0.430528	0.547569	NA	1.25764	0.491665	0.0904675	0.9	0.2676	0.5477	0.1053	0.2734	0.9	NA
B5DF60	Eukaryotic translation initiation factor 4C OS=Rattus norvegicus OX=10116 GN=Eif1ax PE=1 SV=1	Eif1ax	15	2	25	2	2	16.5	3.27835e+06	3.47742e+06	3.46321e+06	3.57652e+06	2.95417e+06	2.75422e+06	3.23722e+06	3.15613e+06	2.91386e+06	3.26334e+06	3.35204e+06	3.27918e+06	3.1377e+06	2.76461e+06	3359846	2.80979e+06	0.978789	1.03421	1.04536	1.06685	1.0684	0.997505	1.17116	1.12392	0.869044	0.933333	0.969899	0.935878	1.06441	0.895188	1.128	0.891796	0.0596596	0.7243	0.239	0.8584	0.0453	0.3254	0.6077	NA
B5DF63	Sarcolemmal membrane-associated protein OS=Rattus norvegicus OX=10116 GN=Slmap PE=1 SV=1	Slmap	23	17	332	17	17	86	2.7809e+07	2.7194e+07	2.56204e+07	2.88299e+07	1.81902e+07	1.75654e+07	1.96977e+07	1.95456e+07	4.06646e+07	4.46854e+07	3.92636e+07	4.46904e+07	2.6464e+07	2.73493e+07	2.74164e+07	2.80277e+07	0.910538	0.886959	0.84811	0.943114	0.721468	0.697673	0.781518	0.763325	1.33005	1.40158	1.24591	1.39877	0.98454	0.971191	1.00944	0.975568	2.87315e-09	0.001	0.001	0.05	0.001	0.001	0.001	Cluster4
B5DF65	Biliverdin reductase B OS=Rattus norvegicus OX=10116 GN=Blvrb PE=1 SV=1	Blvrb	65	9	214	9	9	22.1	3.63405e+07	3.66287e+07	3.75256e+07	3.9501e+07	2.71284e+07	2.71963e+07	2.7351e+07	2.79238e+07	3.80854e+07	4.34791e+07	3.92223e+07	3.86548e+07	33663730	3.32822e+07	3.6317e+07	3.16919e+07	0.994475	0.998489	1.03821	1.07999	0.899277	0.902807	0.906957	0.911433	1.04112	1.13979	1.04021	1.01117	1.04672	0.987784	1.11756	0.921954	0.00625595	0.0229	0.8565	0.9	0.006	0.0385	0.6976	Cluster1
B5DF80	Polyadenylate-binding protein OS=Rattus norvegicus OX=10116 GN=Pabpc6 PE=1 SV=1	Pabpc6	11	8	150	1	1	71	40307468	37472136	31760028	32551200	35161576	34533248	33553152	30546806	33579916	37436304	36488412	33563320	30196350	29074408	29599180	31951952	NA	NA	NA	NA	NA	NA	NA	NA	NA	NA	NA	NA	NA	NA	NA	NA	NA	NA	NA	NA	NA	NA	NA	NA
B5DF86	Conserved oligomeric Golgi complex subunit 8 OS=Rattus norvegicus OX=10116 GN=Cog8 PE=1 SV=1	Cog8	3	1	7	1	1	70.7	NA	NA	NA	NA	202924	NA	NA	NA	NA	329624	NA	NA	NA	NA	NA	NA	NA	NA	NA	NA	NA	NA	NA	NA	NA	NA	NA	NA	NA	NA	NA	NA	NA	NA	NA	NA	NA	NA	NA	NA
B5DF89	Cullin-3 OS=Rattus norvegicus OX=10116 GN=Cul3 PE=1 SV=2	Cul3	14	9	90	8	9	88.9	7.77404e+06	6.24008e+06	7.57851e+06	4.32054e+06	7.15735e+06	4.39698e+06	4.98477e+06	4.50753e+06	5.04391e+06	5.16285e+06	5.77533e+06	8.39308e+06	2.68946e+06	3.12284e+06	2.71981e+06	5.19105e+06	1.3856	1.1079	1.36561	0.769373	1.54529	0.950665	1.07658	0.958244	0.898042	0.881496	0.997586	1.42998	0.544654	0.603653	0.545112	0.983565	0.0286851	0.9	0.9	0.0409	0.9	0.0476	0.0955	Cluster1
B5DF91	ELAV-like protein 1 OS=Rattus norvegicus OX=10116 GN=Elavl1 PE=1 SV=1	Elavl1	13	4	72	4	4	36.1	5.21574e+06	5.6523e+06	6.04564e+06	4.71982e+06	4.36688e+06	4.57999e+06	4.58148e+06	4.10422e+06	5.50607e+06	5.84445e+06	5405490	5.69314e+06	4.58878e+06	4.06711e+06	4.36228e+06	4.04742e+06	1.0037	1.0835	1.1762	0.907444	1.01794	1.06914	1.06832	0.942028	1.05844	1.07738	1.0081	1.04727	1.00334	0.848825	0.943967	0.827982	0.0667345	0.9	0.9	0.1102	0.9	0.1676	0.0839	NA
B5DF94	Sushi repeat-containing protein SRPX2 OS=Rattus norvegicus OX=10116 GN=Srpx2 PE=1 SV=1	Srpx2	16	6	57	6	6	52.8	2.74357e+06	3.00472e+06	2.75205e+06	2.29146e+06	1.84396e+06	2.81292e+06	2.82416e+06	3.13997e+06	5.37143e+06	4.57484e+06	4.18337e+06	6.33753e+06	5.20787e+06	4.92661e+06	5.03615e+06	5.12357e+06	0.668978	0.729824	0.67843	0.558234	0.544645	0.832025	0.834443	0.913207	1.30835	1.06859	0.988567	1.47719	1.44285	1.30284	1.38087	1.32809	7.43433e-05	0.533	0.001	0.001	0.0095	0.0013	0.6515	Cluster3
B5DFB0	Procollagen-proline 3-dioxygenase OS=Rattus norvegicus OX=10116 GN=P3h3 PE=2 SV=1	P3h3	20	8	55	8	8	62.2	2.73148e+06	2.30987e+06	2.9751e+06	2.29135e+06	2.50706e+06	2.33147e+06	2.87569e+06	2.94939e+06	3.37207e+06	2.8207e+06	3.26233e+06	3.99436e+06	3.85914e+06	4.88315e+06	4.34218e+06	4.69016e+06	0.793362	0.668313	0.873631	0.664925	0.882072	0.82146	1.01211	1.02177	0.978383	0.784821	0.9183	1.10902	1.27359	1.53823	1.4182	1.44817	5.29621e-05	0.0863	0.0696	0.001	0.9	0.0015	0.0018	Cluster3
B5DFB2	RB-binding protein 4, chromatin-remodeling factor OS=Rattus norvegicus OX=10116 GN=Rbbp4 PE=1 SV=1	Rbbp4	26	9	131	4	4	47.6	2.50264e+06	1.31242e+06	3.88078e+06	3.73004e+06	2.65114e+06	1.10488e+06	2.41246e+06	2.60772e+06	3.45874e+06	3.60767e+06	3.40968e+06	3.17373e+06	3.97446e+06	3.00259e+06	3.55908e+06	2.5313e+06	0.808634	0.422422	1.26773	1.20414	1.03766	0.433064	0.944552	1.00499	1.11638	1.11666	1.0677	0.980264	1.45914	1.0522	1.29315	0.869472	0.444829	0.9	0.7728	0.6218	0.6645	0.5134	0.9	NA
B5DFC8	Eukaryotic translation initiation factor 3 subunit C OS=Rattus norvegicus OX=10116 GN=Eif3c PE=1 SV=1	Eif3c	20	14	184	14	14	105.4	1.55624e+07	1.42993e+07	1.30251e+07	1.51717e+07	1.22784e+07	1.13042e+07	1.18035e+07	1.46383e+07	1.56038e+07	1.62432e+07	1.55919e+07	1.32923e+07	1.17902e+07	1.10087e+07	1.11935e+07	1.0461e+07	1.10626	1.01254	0.936084	1.07752	1.05728	0.974774	1.01673	1.24113	1.10803	1.1061	1.07415	0.903234	0.952285	0.848717	0.894758	0.790521	0.0266402	0.9	0.9	0.0829	0.9	0.032	0.0589	Cluster1
B5DFC9	Nidogen-2 OS=Rattus norvegicus OX=10116 GN=Nid2 PE=2 SV=1	Nid2	24	24	271	24	24	152.9	2.9796e+07	3.3576e+07	3.21867e+07	3.32069e+07	2.61725e+07	2.80217e+07	2.73986e+07	2.64557e+07	3.09634e+07	3.48524e+07	3.45055e+07	3.66053e+07	2.87954e+07	3.08651e+07	3.40535e+07	3.55632e+07	0.898008	1.00802	0.980738	0.999907	0.955507	1.02447	1.0006	0.951021	0.932201	1.00623	1.00785	1.0546	0.986076	1.00888	1.1541	1.13941	0.135275	0.9	0.889	0.1357	0.9	0.2148	0.3841	NA
B5DFD8	SH3 domain-binding glutamic acid-rich-like protein OS=Rattus norvegicus OX=10116 GN=Sh3bgrl PE=1 SV=1	Sh3bgrl	51	5	101	5	5	12.8	1.24301e+07	1.24462e+07	9.47476e+06	1.24272e+07	1.0578e+07	1.27193e+07	1.20276e+07	1.20252e+07	9.96995e+06	1.20781e+07	1.1057e+07	1.28146e+07	9.33346e+06	1.06035e+07	11515396	1.05242e+07	1.03527	1.0326	0.797807	1.03409	1.0672	1.28506	1.21386	1.19458	0.829485	0.963637	0.892474	1.02024	0.88325	0.957793	1.07848	0.931798	0.014149	0.0522	0.897	0.9	0.0155	0.0415	0.9	Cluster5
B5DFF4	VPS37C subunit of ESCRT-I OS=Rattus norvegicus OX=10116 GN=Vps37c PE=1 SV=1	Vps37c	3	1	3	1	1	38.4	1.58484e+06	1.45373e+06	1.05353e+06	928719	673474	568326	645334	NA	1.2094e+06	1.01892e+06	823489	999848	586039	677213	793137	556748	NA	NA	NA	NA	NA	NA	NA	NA	NA	NA	NA	NA	NA	NA	NA	NA	NA	NA	NA	NA	NA	NA	NA	NA
B5DFG4	Heat shock 27kD protein family, member 7 (Cardiovascular) OS=Rattus norvegicus OX=10116 GN=Hspb7 PE=2 SV=1	Hspb7	76	9	183	9	9	18.6	1.11089e+08	1.08258e+08	1.02382e+08	1.03629e+08	5.89432e+07	6.15603e+07	6.72613e+07	6.12405e+07	120666131	1.15899e+08	1.17636e+08	1.07902e+08	4.74541e+07	4.97743e+07	5.05778e+07	4.74753e+07	1.26461	1.22762	1.17831	1.17862	0.812802	0.850096	0.927813	0.831516	1.37217	1.26387	1.2978	1.17418	0.613794	0.61452	0.647443	0.574525	4.58135e-10	0.001	0.5401	0.001	0.001	0.001	0.001	Cluster1
B5DFG5	Septin OS=Rattus norvegicus OX=10116 GN=Sept6 PE=1 SV=1	Sept6	24	9	140	3	3	48.7	3628408	3.83356e+06	3.97588e+06	4.4303e+06	3.54983e+06	3.22633e+06	3.65347e+06	3.81076e+06	5.24606e+06	4.78702e+06	4.83369e+06	4.40878e+06	4.75629e+06	5.16818e+06	5.06723e+06	5.85084e+06	0.783286	0.824375	0.867743	0.955533	0.92828	0.844882	0.955699	0.981214	1.1313	0.989941	1.01127	0.909792	1.16664	1.21001	1.23008	1.3427	0.000115578	0.4797	0.0436	0.001	0.4312	0.001	0.0117	Cluster3
B5DFG7	Cytl1 protein OS=Rattus norvegicus OX=10116 GN=Cytl1 PE=2 SV=1	Cytl1	15	2	2	2	2	15.9	NA	NA	NA	NA	NA	NA	NA	NA	233141	214789	298025	224462	NA	NA	NA	NA	NA	NA	NA	NA	NA	NA	NA	NA	0.90959	0.803601	1.12804	0.83801	NA	NA	NA	NA	NA	NA	NA	NA	NA	NA	NA	NA
B5DFI3	AP complex subunit sigma OS=Rattus norvegicus OX=10116 GN=Ap1s1 PE=1 SV=1	Ap1s1	10	2	43	1	2	18.7	807371	258705	208473	751352	193518	189964	555089	581408	1.28066e+06	374463	944856	827960	842939	761643	279238	798137	NA	NA	NA	NA	NA	NA	NA	NA	NA	NA	NA	NA	NA	NA	NA	NA	NA	NA	NA	NA	NA	NA	NA	NA
B5DFK6	AP-3 complex subunit delta OS=Rattus norvegicus OX=10116 GN=Ap3d1 PE=1 SV=1	Ap3d1	8	6	33	6	6	135.6	3.23247e+06	3.02e+06	3.06706e+06	4.01519e+06	2.98874e+06	3.67341e+06	3.65257e+06	3.35868e+06	4.59793e+06	3.72684e+06	4.88756e+06	4.8715e+06	3.42467e+06	3.13652e+06	2.93945e+06	2.98026e+06	0.851184	0.792162	0.816514	1.05634	0.953331	1.17338	1.16546	1.05488	1.20946	0.940089	1.24728	1.22623	1.02464	0.895744	0.870386	0.834258	0.0130442	0.0849	0.0243	0.9	0.8813	0.1683	0.0506	Cluster1
B5DFL0	Snta1 protein OS=Rattus norvegicus OX=10116 GN=Snta1 PE=1 SV=1	Snta1	34	13	211	12	13	53.3	3.32862e+07	3.39293e+07	3.25352e+07	3.02881e+07	2.5258e+07	2.50036e+07	2.4168e+07	2.65577e+07	2.92407e+07	2.68712e+07	2.59049e+07	2.77162e+07	2.51626e+07	2.35793e+07	2.46964e+07	2.62767e+07	1.14564	1.16327	1.13212	1.04151	1.05306	1.04393	1.00795	1.09024	1.00534	0.885958	0.864075	0.911882	0.984025	0.880163	0.955823	0.961424	0.000370027	0.3047	0.001	0.0023	0.0119	0.0551	0.7995	Cluster5
B5DFN2	S-adenosylhomocysteine hydrolase-like protein 1 OS=Rattus norvegicus OX=10116 GN=Ahcyl1 PE=1 SV=2	Ahcyl1	16	6	66	5	5	53.7	2.46023e+06	2.84507e+06	1.58075e+06	2.11838e+06	1.03118e+06	865986	1.14088e+06	1.17995e+06	1.72967e+06	2.1586e+06	1.71869e+06	2.68141e+06	1.60652e+06	1.30876e+06	1.65823e+06	2.1648e+06	1.32031	1.52094	0.857666	1.13583	0.670349	0.563761	0.741915	0.755287	0.927264	1.10972	0.893889	1.37557	0.97961	0.761742	1.0007	1.23503	0.00999667	0.0086	0.8522	0.5506	0.0336	0.0887	0.9	Cluster1
B5DFN4	Prefoldin 5 (Predicted), isoform CRA_a OS=Rattus norvegicus OX=10116 GN=Pfdn5 PE=1 SV=1	Pfdn5	34	4	47	4	4	17.3	3.44218e+06	3.40614e+06	3.19547e+06	3.10328e+06	2.64315e+06	2.56841e+06	2.49074e+06	2.67507e+06	2.98071e+06	3.15469e+06	3.25999e+06	3.33976e+06	2548899	3.09186e+06	2.75264e+06	3.49636e+06	1.0838	1.06831	1.01719	0.976213	1.0081	0.980985	0.950287	1.00461	0.937508	0.951509	0.994754	1.00519	0.911871	1.0558	0.974593	1.17028	0.457982	0.6753	0.5046	0.9	0.9	0.8136	0.6428	NA
B6ID11	Ubiquitin-related modifier 1 OS=Rattus norvegicus OX=10116 GN=Urm1 PE=1 SV=1	Urm1	22	2	15	2	2	11.3	254884	268937	453912	1.14584e+06	723474	725177	613906	635064	244625	299067	1.03646e+06	1.20522e+06	817468	989288	768059	967110	0.346603	0.3643	0.624044	1.55677	1.19174	1.19624	1.01159	1.03004	0.3323	0.389581	1.36592	1.56667	1.26306	1.45901	1.17447	1.39805	0.188476	0.3995	0.9	0.2087	0.6819	0.9	0.4342	NA
B6RK61	Myosin heavy chain 7B OS=Rattus norvegicus OX=10116 GN=Myh7b PE=2 SV=1	Myh7b	10	27	3305	10	10	221.5	9.58125e+06	6.90009e+06	6.33918e+06	5.90092e+06	5.94528e+06	5.95268e+06	5.95001e+06	6.81689e+06	5.60902e+06	7.19068e+06	5.70147e+06	6.12966e+06	5.07991e+06	5.24664e+06	4.62836e+06	5.47666e+06	1.47543	1.05845	0.986921	0.907871	1.10901	1.11197	1.11026	1.25207	0.862824	1.06073	0.850876	0.902302	0.888826	0.876243	0.801459	0.89654	0.022106	0.9	0.2559	0.0926	0.104	0.0344	0.9	Cluster5
C0JPT7	Filamin A OS=Rattus norvegicus OX=10116 GN=Flna PE=1 SV=1	Flna	44	81	1591	73	73	280.3	2.40696e+08	2.40644e+08	2.42011e+08	2.46328e+08	1.80903e+08	1.9043e+08	1.89732e+08	1.85054e+08	2.48131e+08	2.62626e+08	2.57734e+08	2.52387e+08	2.19315e+08	2.20765e+08	2.19575e+08	2.14293e+08	1.01063	1.00651	1.02733	1.03335	0.920101	0.969934	0.965329	0.926766	1.04074	1.05634	1.04877	1.013	1.0463	1.00531	1.03673	0.956508	0.0017149	0.0085	0.7162	0.9	0.0015	0.0189	0.4724	Cluster1
C0KUC6	LIM and senescent cell antigen-like-containing domain protein OS=Rattus norvegicus OX=10116 GN=Lims1 PE=1 SV=1	Lims1	36	11	160	11	11	44.4	9.83269e+06	9.74251e+06	8.80714e+06	1.02665e+07	8.29602e+06	7.91723e+06	7.44832e+06	8119301	1.31328e+07	1.15962e+07	9.04687e+06	1.27024e+07	9.38499e+06	1.01857e+07	1.1135e+07	1.08688e+07	0.940582	0.928355	0.851751	0.981196	0.961305	0.918715	0.863364	0.926383	1.25493	1.06263	0.838699	1.16153	1.02005	1.05673	1.19777	1.10526	0.0541094	0.9	0.2348	0.1415	0.1979	0.1178	0.9	NA
C6ZII9	NAD-dependent protein deacetylase OS=Rattus norvegicus OX=10116 GN=Sirt3 PE=1 SV=1	Sirt3	3	1	16	1	1	35	NA	458363	239743	410591	476678	535208	568928	502042	193431	577063	704182	562654	674782	204660	563029	606664	NA	NA	NA	NA	NA	NA	NA	NA	NA	NA	NA	NA	NA	NA	NA	NA	NA	NA	NA	NA	NA	NA	NA	NA
C9WPN6	Eukaryotic translation initiation factor 2 subunit 3, Y-linked OS=Rattus norvegicus OX=10116 GN=Eif2s3y PE=2 SV=2	Eif2s3y	15	7	109	2	2	51.1	1.72981e+06	1.62336e+06	1.7245e+06	1.73642e+06	1.13281e+06	1.26923e+06	1.19822e+06	1.15253e+06	1.60364e+06	1.49525e+06	1594552	1671684	1.18719e+06	1.16053e+06	1.3418e+06	1.26709e+06	1.14574	1.07108	1.15479	1.14908	0.908887	1.01978	0.961691	0.910517	1.06104	0.948723	1.02355	1.05843	0.89345	0.833663	0.999384	0.892176	0.00062327	0.0043	0.1062	0.001	0.2947	0.5946	0.0383	Cluster1
D2XV59	GTP-binding protein 1 OS=Rattus norvegicus OX=10116 GN=Gtpbp1 PE=1 SV=1	Gtpbp1	6	3	8	3	3	72.4	409774	331371	305971	396860	277410	363058	325099	289359	491858	521191	512244	660142	379716	373569	425360	335802	0.970853	0.782064	0.732896	0.939407	0.796155	1.04344	0.933329	0.817699	1.16409	1.18289	1.17617	1.49508	1.02219	0.959901	1.13324	0.845764	0.0049527	0.9	0.0051	0.3958	0.013	0.681	0.0875	Cluster1
D3Z863	CWF19-like 1, cell cycle control (S. pombe) (Predicted) OS=Rattus norvegicus OX=10116 GN=Cwf19l1 PE=1 SV=1	Cwf19l1	2	1	6	1	1	60.3	218886	243980	181760	185743	138991	134046	132969	150564	175227	225822	238539	226174	136912	161006	138735	239310	NA	NA	NA	NA	NA	NA	NA	NA	NA	NA	NA	NA	NA	NA	NA	NA	NA	NA	NA	NA	NA	NA	NA	NA
D3Z874	Uncharacterized protein OS=Rattus norvegicus OX=10116 PE=1 SV=1	--	58	18	430	18	18	47.5	1.94367e+08	1.95557e+08	1.84912e+08	1.89813e+08	1.93234e+08	1.879e+08	1.9214e+08	1.80962e+08	1.84329e+08	1.9113e+08	1.84484e+08	174222979	163356628	1.69871e+08	1.71795e+08	1.67571e+08	1.00718	1.00943	0.96873	0.982696	1.21293	1.18112	1.20646	1.11846	0.954149	0.948756	0.926458	0.862997	0.961803	0.954667	1.00104	0.923085	2.2717e-06	0.001	0.0559	0.5664	0.001	0.001	0.4217	Cluster5
D3Z881	TBC1 domain family, member 4 OS=Rattus norvegicus OX=10116 GN=Tbc1d4 PE=1 SV=3	Tbc1d4	2	2	16	2	2	140.3	466970	463626	530777	484932	234778	266216	213442	250534	NA	682509	315816	273752	NA	NA	NA	NA	1.16344	1.15064	1.33696	1.2071	0.708563	0.804583	0.644384	0.744508	NA	1.62893	0.762556	0.651974	NA	NA	NA	NA	0.0591704	NA	NA	NA	NA	NA	NA	NA
D3Z8B2	Nucleoporin 133 OS=Rattus norvegicus OX=10116 GN=Nup133 PE=1 SV=3	Nup133	4	3	16	3	3	128.3	694227	673965	681195	709199	607647	502141	552397	456516	640563	761454	813005	536541	528547	555948	421869	430923	1.1002	1.06396	1.09143	1.12291	1.16651	0.965335	1.0608	0.862924	1.01408	1.15599	1.24867	0.812815	0.951739	0.955544	0.751804	0.725983	0.0787011	0.8109	0.9	0.0726	0.9	0.2807	0.1609	NA
D3Z8E0	Ribosomal protein S6 kinase OS=Rattus norvegicus OX=10116 GN=Rps6ka3 PE=1 SV=2	Rps6ka3	28	18	173	18	18	83.7	1.20737e+07	1.29925e+07	1.20657e+07	1.09994e+07	9.84499e+06	8.85923e+06	1.00409e+07	9.66653e+06	1.18853e+07	1.33819e+07	1.24827e+07	1.31016e+07	8.63775e+06	9.9377e+06	1.04773e+07	9.72194e+06	1.03901	1.11375	1.04974	0.945702	1.02626	0.924815	1.04703	0.992188	1.02171	1.10315	1.04104	1.07775	0.844582	0.927489	1.01387	0.889378	0.0257518	0.7926	0.9	0.0628	0.4941	0.2612	0.0237	Cluster1
D3Z8F1	Villin-like OS=Rattus norvegicus OX=10116 GN=Vill PE=1 SV=2	Vill	2	1	1	1	1	96.3	1.42928e+06	1497536	1.50631e+06	1.65869e+06	1.48733e+06	1.45514e+06	1.52508e+06	1.64432e+06	1.48187e+06	1.18322e+06	1.12766e+06	1155504	1.06049e+06	847858	1.07946e+06	1.17355e+06	NA	NA	NA	NA	NA	NA	NA	NA	NA	NA	NA	NA	NA	NA	NA	NA	NA	NA	NA	NA	NA	NA	NA	NA
D3Z8L7	Ras-related protein R-Ras OS=Rattus norvegicus OX=10116 GN=Rras PE=1 SV=1	Rras	41	7	157	5	7	23.9	1.40961e+07	1.37413e+07	1.41796e+07	1.37955e+07	1.0417e+07	1.03808e+07	1.05135e+07	1.00702e+07	1.42583e+07	1.42072e+07	1.3995e+07	1.35766e+07	1.02072e+07	1.08489e+07	1.12183e+07	1.23852e+07	1.07989	1.04864	1.09824	1.05591	0.966699	0.964701	0.975977	0.92017	1.09116	1.04263	1.03905	0.994241	0.888492	0.901391	0.966416	1.00865	0.00114328	0.0075	0.7343	0.0025	0.043	0.9	0.0142	Cluster1
D3Z8P1	Ring finger protein 7 OS=Rattus norvegicus OX=10116 GN=Rnf7 PE=1 SV=1	Rnf7	30	2	18	2	2	12.7	2.69757e+06	3.129e+06	2.80709e+06	3.16455e+06	2.86455e+06	2.93327e+06	2.33387e+06	2.94435e+06	2.34287e+06	1.83699e+06	2.58813e+06	1.95273e+06	1.88652e+06	1.83589e+06	2.17931e+06	1.81219e+06	1.04037	1.2021	1.09452	1.21937	1.33825	1.37231	1.09069	1.35442	0.902614	0.678675	0.967354	0.719908	0.82669	0.767906	0.94513	0.742981	0.000231987	0.5109	0.0084	0.0106	0.001	0.001	0.9	Cluster5
D3Z8R4	RNA-binding motif protein 25-like 1 OS=Rattus norvegicus OX=10116 GN=Rbm25l1 PE=1 SV=3	Rbm25l1	4	2	24	2	2	96.5	336459	366627	471476	559109	590052	200208	196870	467408	572172	604803	238593	302013	197591	265537	205145	247219	0.876233	0.951109	1.24137	1.45476	1.86142	0.632488	0.621267	1.45188	1.48852	1.50883	0.602184	0.751853	0.584683	0.749998	0.600766	0.684426	0.267275	0.9	0.9	0.2709	0.9	0.4136	0.4339	NA
D3Z900	Mitochondrial amidoxime reducing component 2 OS=Rattus norvegicus OX=10116 GN=Marc2 PE=1 SV=2	Marc2	8	4	59	4	4	38.2	5.05186e+06	4.48839e+06	3.77153e+06	4.48384e+06	3.82096e+06	3.80765e+06	3.13517e+06	4.0926e+06	4.11954e+06	4.1598e+06	4.04196e+06	4.03621e+06	3.90347e+06	3.68005e+06	3.83976e+06	4.22845e+06	1.18444	1.04827	0.893992	1.05032	1.08518	1.08293	0.890705	1.14448	0.964828	0.934276	0.918412	0.904597	1.03987	0.935756	1.01233	1.0539	0.241281	0.9	0.3049	0.9	0.2601	0.9	0.5458	NA
D3Z937	High mobility group 20A OS=Rattus norvegicus OX=10116 GN=Hmg20a PE=1 SV=1	Hmg20a	6	1	4	1	1	39.9	NA	NA	NA	168871	NA	104121	NA	NA	173722	NA	191142	179596	NA	183009	NA	208239	NA	NA	NA	NA	NA	NA	NA	NA	NA	NA	NA	NA	NA	NA	NA	NA	NA	NA	NA	NA	NA	NA	NA	NA
D3Z941	Methionine--tRNA ligase, cytoplasmic OS=Rattus norvegicus OX=10116 GN=Mars PE=1 SV=1	Mars	19	13	129	13	13	101.5	7.31635e+06	9.72135e+06	8.51427e+06	7.94182e+06	7.55623e+06	7.11534e+06	7.35129e+06	5.72869e+06	7.16523e+06	6.44096e+06	6.6466e+06	6.85827e+06	4.88142e+06	5.85388e+06	6.37958e+06	6795344	0.987985	1.30768	1.1624	1.07148	1.23603	1.16556	1.2029	0.922695	0.966551	0.833194	0.869838	0.885298	0.748974	0.857326	0.968736	0.975494	0.00994275	0.9	0.0503	0.0447	0.052	0.0463	0.9	Cluster5
D3Z945	Carnosine synthase 1 OS=Rattus norvegicus OX=10116 GN=Carns1 PE=4 SV=2	Carns1	3	1	5	1	1	102.5	31800.2	65752.4	56009.9	50132.5	90591.4	82777.4	NA	79983.4	144689	149027	94735.5	113518	70988.9	89870.3	82446.9	68336.9	NA	NA	NA	NA	NA	NA	NA	NA	NA	NA	NA	NA	NA	NA	NA	NA	NA	NA	NA	NA	NA	NA	NA	NA
D3Z949	Mitochondrial nucleoid factor 1 OS=Rattus norvegicus OX=10116 GN=RGD1561671 PE=4 SV=3	RGD1561671	12	1	15	1	1	16.6	529586	594072	NA	561423	417054	489757	411166	552646	385569	414957	349617	473958	441081	567515	513079	363001	NA	NA	NA	NA	NA	NA	NA	NA	NA	NA	NA	NA	NA	NA	NA	NA	NA	NA	NA	NA	NA	NA	NA	NA
D3Z952	Microfibril-associated protein 2 OS=Rattus norvegicus OX=10116 GN=Mfap2 PE=3 SV=1	Mfap2	5	1	35	1	1	20.8	1.53984e+07	1.31674e+07	1.54408e+07	15977274	1.74115e+07	15485029	1.30604e+07	1.51761e+07	2.52439e+07	24988220	2.26564e+07	2.01347e+07	21868131	24016075	2.40191e+07	23457555	NA	NA	NA	NA	NA	NA	NA	NA	NA	NA	NA	NA	NA	NA	NA	NA	NA	NA	NA	NA	NA	NA	NA	NA
D3Z955	Phosphoglucomutase 2-like 1 OS=Rattus norvegicus OX=10116 GN=Pgm2l1 PE=1 SV=1	Pgm2l1	5	3	23	3	3	70.2	1370091	981595	1.36188e+06	1.1077e+06	1.51638e+06	1.01421e+06	1.06177e+06	1.41704e+06	1.08454e+06	1.37082e+06	1.29051e+06	1.02441e+06	893270	893252	923095	985122	1.13529	0.810231	1.1409	0.917042	1.52206	1.01945	1.0661	1.40051	0.89772	1.08813	1.03634	0.81143	0.841018	0.802747	0.860125	0.867771	0.0220918	0.2054	0.9	0.4404	0.1127	0.0149	0.6427	Cluster5
D3Z9D2	FYVE and coiled-coil domain autophagy adaptor 1 OS=Rattus norvegicus OX=10116 GN=Fyco1 PE=1 SV=1	Fyco1	5	7	35	7	7	163.5	1.51167e+06	1.62057e+06	1.99488e+06	1.61554e+06	1.53945e+06	1.68871e+06	1.6459e+06	1.71047e+06	1.69698e+06	2.19956e+06	2.17982e+06	2.10052e+06	1.3608e+06	1.55637e+06	1.67326e+06	1.58435e+06	0.827969	0.884188	1.10466	0.884066	1.02139	1.12201	1.09238	1.11743	0.928484	1.15407	1.15708	1.09977	0.84687	0.924525	1.03058	0.922502	0.0374982	0.1043	0.1222	0.9	0.9	0.1335	0.1559	Cluster1
D3Z9E1	Elastin microfibril interfacer 1 OS=Rattus norvegicus OX=10116 GN=Emilin1 PE=1 SV=1	Emilin1	18	14	136	14	14	94.4	7.30048e+06	5.49045e+06	6.15474e+06	7.0085e+06	3.92714e+06	3.78626e+06	3.98613e+06	5.46093e+06	10730297	1.24057e+07	1.25994e+07	1.2674e+07	8.85417e+06	9.66812e+06	9.67574e+06	8.56383e+06	0.862738	0.64633	0.735343	0.827486	0.562174	0.542776	0.570808	0.769735	1.26671	1.40439	1.44298	1.43173	1.18889	1.23913	1.28579	1.07585	8.26651e-07	0.0601	0.001	0.001	0.001	0.001	0.3122	Cluster4
D3Z9H2	Hyaluronan and proteoglycan link protein 4 OS=Rattus norvegicus OX=10116 GN=Hapln4 PE=4 SV=1	Hapln4	4	2	29	1	1	42.7	3.01107e+06	2.81829e+06	2.75226e+06	1.90076e+06	1.69981e+06	1.84979e+06	2.36224e+06	1.55708e+06	1.47486e+06	1.65804e+06	1.82473e+06	1.85377e+06	1.66967e+06	3.12578e+06	1.58873e+06	1.99188e+06	NA	NA	NA	NA	NA	NA	NA	NA	NA	NA	NA	NA	NA	NA	NA	NA	NA	NA	NA	NA	NA	NA	NA	NA
D3Z9I1	Cytochrome c oxidase assembly factor 3 OS=Rattus norvegicus OX=10116 GN=Coa3 PE=1 SV=1	Coa3	9	1	2	1	1	11.9	3.39385e+06	4.00268e+06	3976600	3.03777e+06	NA	NA	NA	NA	2.8771e+06	2.20476e+06	1.91897e+06	2.31065e+06	2532950	2.55707e+06	NA	2.63598e+06	NA	NA	NA	NA	NA	NA	NA	NA	NA	NA	NA	NA	NA	NA	NA	NA	NA	NA	NA	NA	NA	NA	NA	NA
D3Z9K3	Myosin regulatory light chain 2, ventricular/cardiac muscle isoform OS=Rattus norvegicus OX=10116 GN=Myl2 PE=1 SV=3	Myl2	45	6	505	1	1	18.4	507746	544552	615152	331646	519907	478087	530553	462413	606968	NA	451774	NA	758645	789877	959024	879628	NA	NA	NA	NA	NA	NA	NA	NA	NA	NA	NA	NA	NA	NA	NA	NA	NA	NA	NA	NA	NA	NA	NA	NA
D3Z9K4	Pleckstrin homology domain-containing O2 OS=Rattus norvegicus OX=10116 GN=Plekho2 PE=1 SV=2	Plekho2	6	3	13	3	3	54	NA	NA	359278	NA	235366	288316	NA	125251	505309	430454	995570	633195	1.07849e+06	476259	630695	499078	NA	NA	0.660036	NA	0.518077	0.635527	NA	0.271464	0.917232	0.74929	1.75323	1.09987	2.22671	0.938585	1.28872	0.964072	0.039293	NA	NA	NA	NA	NA	NA	NA
D3Z9L0	Acylglycerol kinase OS=Rattus norvegicus OX=10116 GN=Agk PE=1 SV=2	Agk	13	5	54	5	5	54.2	1.41346e+06	2.2599e+06	2.07019e+06	1.82946e+06	2.15599e+06	1.78455e+06	2.05521e+06	2.52873e+06	1.275e+06	2.02969e+06	2.59254e+06	2.76416e+06	2.129e+06	2.50816e+06	895841	738391	0.690567	1.09984	1.02255	0.893001	1.27595	1.05762	1.21671	1.47357	0.622256	0.949927	1.22752	1.29093	1.18185	1.329	0.492163	0.383499	0.30672	0.6377	0.9	0.8392	0.7892	0.2462	0.6876	NA
D3Z9M5	Peptidylprolyl isomerase OS=Rattus norvegicus OX=10116 GN=Fkbp7 PE=4 SV=1	Fkbp7	9	2	7	2	2	24.8	704638	599568	671722	643885	431889	434691	451887	917704	1677594	1.2366e+06	1283183	1.40821e+06	705624	680587	638288	616112	0.815322	0.691066	0.785788	0.744354	0.605343	0.610135	0.633583	1.26652	1.93905	1.37066	1.43891	1.55757	0.927686	0.85407	0.830495	0.757844	0.000621262	0.9	0.0015	0.8843	0.0011	0.7861	0.0049	Cluster4
D3Z9N3	Leucine--tRNA ligase OS=Rattus norvegicus OX=10116 GN=Lars2 PE=1 SV=1	Lars2	1	1	1	1	1	79.6	NA	NA	NA	NA	NA	NA	NA	NA	NA	NA	NA	NA	NA	NA	NA	NA	NA	NA	NA	NA	NA	NA	NA	NA	NA	NA	NA	NA	NA	NA	NA	NA	NA	NA	NA	NA	NA	NA	NA	NA
D3Z9P1	3-ketodihydrosphingosine reductase OS=Rattus norvegicus OX=10116 GN=Kdsr PE=1 SV=1	Kdsr	8	2	18	2	2	36	608872	883891	709785	653254	908038	724189	865220	717561	1.07485e+06	1.11407e+06	931109	877428	846430	853613	806144	903837	0.684853	0.99035	0.807145	0.73411	1.23721	0.988112	1.17926	0.96267	1.2077	1.2004	1.01497	0.943414	1.08175	1.04131	1.01963	1.08073	0.00807477	0.0151	0.0151	0.0269	0.9	0.9	0.9	Cluster3
D3Z9R8	ATP synthase subunit ATP5MJ, mitochondrial OS=Rattus norvegicus OX=10116 GN=Atp5mj PE=1 SV=1	Atp5mj	35	3	61	3	3	6.9	2.84406e+07	3.03581e+07	2.93807e+07	2.81139e+07	1.74039e+07	1.84991e+07	1.78789e+07	1.69564e+07	1.54014e+07	1.57177e+07	1.65315e+07	1.62775e+07	2.47068e+07	2.40718e+07	2.27916e+07	2.3244e+07	1.24696	1.32589	1.30236	1.23152	0.924333	0.983891	0.949873	0.886735	0.67455	0.66015	0.702443	0.682216	1.23082	1.14464	1.12369	1.08339	2.7937e-10	0.001	0.001	0.0125	0.001	0.001	0.001	Cluster5
D3Z9U2	CD163 antigen (Predicted) OS=Rattus norvegicus OX=10116 GN=Cd163 PE=1 SV=1	Cd163	22	15	188	15	15	120.6	1.59429e+07	1.583e+07	1.38832e+07	1.26127e+07	1.0595e+07	1.05391e+07	7.94966e+06	7.15042e+06	1.79463e+07	1.86799e+07	1.70963e+07	1.56244e+07	1.20719e+07	1.27421e+07	1.39106e+07	1.09947e+07	1.13171	1.11935	0.996349	0.894507	0.911033	0.907519	0.683797	0.605406	1.27257	1.27023	1.17613	1.0602	0.973659	0.980966	1.11038	0.829678	0.00520174	0.0431	0.4768	0.9	0.0033	0.1263	0.2011	Cluster1
D3Z9Z0	Ankyrin 1 OS=Rattus norvegicus OX=10116 GN=Ank1 PE=1 SV=1	Ank1	14	16	200	15	16	187	1.97826e+07	2.17166e+07	2.23593e+07	2.1719e+07	2.40696e+07	2.45328e+07	2.49274e+07	2.3619e+07	1.9073e+07	1.91748e+07	18992569	1.91217e+07	1.97648e+07	2.04115e+07	2.01193e+07	2.26454e+07	0.876851	0.958854	1.00197	0.961815	1.29234	1.31909	1.33885	1.24868	0.844502	0.814168	0.81585	0.810195	0.995406	0.981216	1.0028	1.06704	8.71284e-09	0.001	0.001	0.1382	0.001	0.001	0.001	Cluster5
D3ZA22	Similar to Tripartite motif protein 47 OS=Rattus norvegicus OX=10116 GN=Trim47 PE=1 SV=1	Trim47	10	6	65	6	6	70	2.23923e+06	3.04269e+06	2.4166e+06	2.72805e+06	1.5406e+06	1.7931e+06	2.41384e+06	1.77931e+06	2.27323e+06	2.69418e+06	2.34107e+06	2.88373e+06	1.54041e+06	1.70837e+06	1.90798e+06	1.93571e+06	0.963367	1.30398	1.05112	1.17261	0.80288	0.935795	1.25838	0.913044	0.976958	1.11035	0.976094	1.18595	0.752999	0.797118	0.923051	0.885303	0.0477671	0.4448	0.9	0.0443	0.7397	0.4713	0.1133	Cluster1
D3ZA31	Phosphatidylinositol-3,5-bisphosphate 3-phosphatase OS=Rattus norvegicus OX=10116 GN=Mtmr2 PE=1 SV=1	Mtmr2	5	2	24	2	2	73.2	834031	739685	678886	213287	604757	672260	669493	227309	248661	563002	701247	581419	502135	230999	185444	175676	1.61518	1.42694	1.3292	0.412679	1.41869	1.57928	1.57107	0.525052	0.481046	1.04445	1.31611	1.07634	1.1049	0.485173	0.403841	0.361666	0.209364	0.9	0.9	0.302	0.9	0.2099	0.4885	NA
D3ZA38	Myosin binding protein C, fast-type (Predicted) OS=Rattus norvegicus OX=10116 GN=Mybpc2 PE=1 SV=1	Mybpc2	63	60	2066	59	59	128.9	1.50275e+09	1.53858e+09	1.52166e+09	1.54168e+09	1.94788e+09	1.96157e+09	1.8773e+09	1.9022e+09	1.16722e+09	1.25792e+09	1.19881e+09	1.24368e+09	1.43527e+09	1.48893e+09	1.47394e+09	1.55585e+09	0.925525	0.943935	0.947484	0.948645	1.45322	1.46551	1.40103	1.39735	0.718118	0.742158	0.715542	0.732202	1.00439	0.994542	1.02079	1.01865	8.66191e-15	0.001	0.001	0.001	0.001	0.001	0.001	Cluster5
D3ZA84	Talin 2 OS=Rattus norvegicus OX=10116 GN=Tln2 PE=1 SV=3	Tln2	28	52	876	45	45	271.5	5.07439e+07	4.87318e+07	5.17633e+07	5.34849e+07	4.26782e+07	4.35087e+07	4.09249e+07	3.96637e+07	4.43447e+07	4.78214e+07	4.64338e+07	4.62392e+07	4.6077e+07	4.99267e+07	4.54518e+07	4.80277e+07	1.03147	0.986739	1.06377	1.0862	1.05086	1.07283	1.00802	0.961638	0.900434	0.93118	0.914721	0.898464	1.06419	1.10066	1.03892	1.03782	0.000262196	0.8813	0.001	0.8922	0.0032	0.5058	0.001	Cluster5
D3ZA85	NFU1 iron-sulfur cluster scaffold homolog, mitochondrial OS=Rattus norvegicus OX=10116 GN=Nfu1 PE=1 SV=1	Nfu1	13	3	34	3	3	28.3	3.13724e+06	3.32066e+06	3.37028e+06	2.89733e+06	4.59938e+06	3.94423e+06	3.75817e+06	3.82142e+06	3.10851e+06	3.23878e+06	2.99662e+06	4.06921e+06	2.9873e+06	3.1361e+06	3.8837e+06	3.95646e+06	0.845904	0.891902	0.91874	0.780512	1.50224	1.29009	1.2279	1.22898	0.837269	0.836556	0.783048	1.04883	0.915202	0.917087	1.17755	1.13406	0.000505037	0.001	0.9	0.1448	0.0011	0.0419	0.1968	Cluster5
D3ZA93	Acyl-CoA thioesterase 13 OS=Rattus norvegicus OX=10116 GN=Acot13 PE=1 SV=1	Acot13	16	2	31	2	2	15.3	7.56444e+06	7.54179e+06	6.92837e+06	6.95105e+06	6403452	6.30993e+06	6.48045e+06	5.96701e+06	5.52076e+06	5.66487e+06	5.06296e+06	5312000	4.41734e+06	3959345	4.37351e+06	4276799	1.23664	1.22817	1.14512	1.13534	1.26808	1.25134	1.28376	1.16351	0.901581	0.887149	0.802148	0.830126	0.820526	0.702	0.803997	0.743264	4.96414e-08	0.6451	0.001	0.001	0.001	0.001	0.0678	Cluster5
D3ZAA3	Latent-transforming growth factor beta-binding protein 1 OS=Rattus norvegicus OX=10116 GN=Ltbp1 PE=1 SV=2	Ltbp1	4	5	42	5	5	186.5	1.0254e+06	1.13783e+06	1.18966e+06	1.26446e+06	958903	2.01206e+06	1.20845e+06	905523	2.49249e+06	2.73877e+06	2.97787e+06	2.75142e+06	494471	1.84125e+06	2.29808e+06	2.4917e+06	0.559419	0.61836	0.656175	0.689218	0.633702	1.33158	0.79888	0.589238	1.35836	1.43133	1.57446	1.43489	0.306513	1.08944	1.40983	1.44509	0.080743	0.8444	0.0622	0.5999	0.2247	0.9	0.4211	NA
D3ZAF5	Periostin OS=Rattus norvegicus OX=10116 GN=Postn PE=1 SV=1	Postn	52	30	947	30	30	90	2.46005e+08	2.45856e+08	2.42466e+08	2.39162e+08	1.97885e+08	2.01218e+08	2.04736e+08	2.17742e+08	4.6169e+08	5.03414e+08	4.91243e+08	4.66909e+08	4.76136e+08	4.60227e+08	4.62634e+08	4.72408e+08	0.667206	0.664225	0.664843	0.648061	0.650121	0.662011	0.672853	0.704377	1.25085	1.30792	1.2912	1.2105	1.46727	1.35374	1.41095	1.36204	1.48945e-13	0.871	0.001	0.001	0.001	0.001	0.0034	Cluster3
D3ZAF6	ATP synthase subunit f, mitochondrial OS=Rattus norvegicus OX=10116 GN=Atp5mf PE=1 SV=1	Atp5mf	24	2	82	2	2	10.4	8.71379e+07	8.03001e+07	8.09475e+07	8.72338e+07	8.96108e+07	8.61695e+07	8.76415e+07	9.12343e+07	6.60511e+07	6.96007e+07	6.9081e+07	6.4618e+07	8.48724e+07	8.01808e+07	7.54008e+07	8.40267e+07	1.02876	0.944365	0.966188	1.02896	1.28154	1.23407	1.25379	1.28473	0.778976	0.787152	0.7904	0.729253	1.13851	1.02665	1.00101	1.05458	1.05212e-08	0.001	0.001	0.2083	0.001	0.001	0.001	Cluster5
D3ZAI6	5'-nucleotidase domain-containing 3 OS=Rattus norvegicus OX=10116 GN=Nt5dc3 PE=1 SV=2	Nt5dc3	8	4	17	4	4	63.1	831813	868900	1.07891e+06	891986	795655	318251	804455	701267	743327	325838	876904	922121	334563	587009	352383	393434	1.16475	1.21198	1.52737	1.24788	1.34958	0.540578	1.36495	1.17121	1.03974	0.437066	1.18998	1.23428	0.532289	0.891451	0.554853	0.585645	0.0813147	0.8249	0.5292	0.0623	0.9	0.2373	0.4914	NA
D3ZAN3	Alpha glucosidase 2 alpha neutral subunit (Predicted) OS=Rattus norvegicus OX=10116 GN=Ganab PE=1 SV=1	Ganab	29	15	240	15	15	90.5	1.68766e+07	1.95573e+07	1.91305e+07	1.81914e+07	1.42491e+07	1.34447e+07	1.28571e+07	1.47523e+07	1.96276e+07	2.40555e+07	2.1212e+07	2.35792e+07	1.55974e+07	1.91506e+07	1.76465e+07	1.68591e+07	0.892137	1.02985	1.02241	0.960775	0.912436	0.862148	0.823569	0.930149	1.03646	1.21815	1.08671	1.1915	0.936837	1.09793	1.04897	0.947411	0.00241131	0.2231	0.0458	0.9	0.0014	0.0811	0.1327	Cluster1
D3ZAP9	Glycerol-3-phosphate dehydrogenase [NAD(+)] OS=Rattus norvegicus OX=10116 GN=Gpd1l PE=1 SV=1	Gpd1l	25	10	246	9	9	38	5.66802e+07	5.69603e+07	5.36333e+07	4.98518e+07	4.93663e+07	4.85965e+07	4.72218e+07	4.61709e+07	5.03117e+07	5.10855e+07	4.89211e+07	4.92294e+07	4.16214e+07	4.5042e+07	4.03679e+07	4.60964e+07	1.10002	1.10118	1.05234	0.966624	1.16056	1.14408	1.11051	1.06877	0.975385	0.949742	0.920127	0.913296	0.917804	0.948054	0.880971	0.951027	7.77319e-05	0.2269	0.0115	0.0045	0.001	0.001	0.9	Cluster5
D3ZAQ0	FUN14 domain-containing 2 OS=Rattus norvegicus OX=10116 GN=Fundc2 PE=1 SV=1	Fundc2	42	6	109	6	6	16.3	2.02944e+07	2.3338e+07	2.27624e+07	2.20195e+07	2.20577e+07	2.30094e+07	2.3023e+07	2.33551e+07	1.97135e+07	2.17997e+07	2.08773e+07	2.3792e+07	1.80593e+07	1.80627e+07	1.61328e+07	20341093	0.908547	1.04077	1.03025	0.984885	1.19618	1.24956	1.24895	1.2471	0.881604	0.934893	0.90579	1.01817	0.918622	0.877001	0.812152	0.96806	2.23204e-05	0.001	0.5189	0.1097	0.001	0.001	0.6813	Cluster5
D3ZAQ4	Proteasome assembly chaperone 2 OS=Rattus norvegicus OX=10116 GN=Psmg2 PE=1 SV=1	Psmg2	6	2	9	2	2	29.6	4.36892e+06	4.48677e+06	3.55148e+06	4112776	2853855	3.29394e+06	3.59919e+06	3.41726e+06	3.59743e+06	3.52649e+06	3.24198e+06	3608044	3.37423e+06	3576415	3.4284e+06	4.24489e+06	1.13644	1.16258	0.933972	1.06884	0.899228	1.03937	1.13445	1.06022	0.934766	0.878728	0.817269	0.897144	0.997265	1.00894	1.00281	1.1738	0.0267182	0.9	0.0292	0.9	0.0921	0.9	0.0638	Cluster5
D3ZAS8	Spliceosome-associated factor 3, U4/U6 recycling protein OS=Rattus norvegicus OX=10116 GN=Sart3 PE=1 SV=1	Sart3	3	3	16	3	3	109.4	304929	421183	446289	390583	459642	418394	434748	475489	867077	382267	953523	646522	854081	417082	905722	419234	0.525511	0.723058	0.777594	0.672519	0.959555	0.874685	0.907888	0.977398	1.49273	0.631088	1.59257	1.06509	1.67243	0.779563	1.75524	0.768063	0.118321	0.5011	0.1602	0.1357	0.8248	0.7695	0.9	NA
D3ZAS9	DDRGK domain-containing protein 1 OS=Rattus norvegicus OX=10116 GN=Ddrgk1 PE=1 SV=1	Ddrgk1	4	1	15	1	1	38.6	470898	NA	587052	NA	NA	NA	NA	NA	NA	NA	NA	NA	NA	NA	NA	NA	NA	NA	NA	NA	NA	NA	NA	NA	NA	NA	NA	NA	NA	NA	NA	NA	NA	NA	NA	NA	NA	NA	NA	NA
D3ZAW4	Abhydrolase domain containing 4 (Predicted) OS=Rattus norvegicus OX=10116 GN=Abhd4 PE=1 SV=1	Abhd4	9	2	17	2	2	40.3	1.3068e+07	13403723	1.30716e+07	1.32111e+07	7.87887e+06	1.097e+07	10342147	11910718	9.3053e+06	9.83247e+06	1.26508e+07	9.07604e+06	9974806	9.72462e+06	1.03048e+07	1.27322e+07	1.1164	1.14066	1.129	1.12761	0.815349	1.13685	1.07062	1.21366	0.794113	0.804665	1.0474	0.741188	0.968237	0.901016	0.989945	1.15631	0.0369328	0.8276	0.0286	0.5501	0.1172	0.9	0.2617	Cluster5
D3ZAY8	Pinin OS=Rattus norvegicus OX=10116 GN=Pnn PE=1 SV=1	Pnn	5	3	20	3	3	82.6	668138	712843	807915	630426	635772	763075	788296	565106	767530	993877	1.13628e+06	890509	735834	969755	753972	934507	0.794203	0.844069	0.970922	0.748699	0.915448	1.10031	1.13544	0.801203	0.911381	1.13172	1.30898	1.01187	0.993826	1.25019	1.00781	1.18088	0.0547392	0.4077	0.0879	0.0625	0.7231	0.6151	0.9	NA
D3ZAZ0	Eukaryotic translation initiation factor 3 subunit M OS=Rattus norvegicus OX=10116 GN=Eif3m PE=1 SV=1	Eif3m	21	6	85	6	6	42.5	8354951	3.17319e+06	8.42009e+06	7.38995e+06	7.29486e+06	5.57398e+06	7.67304e+06	7.38394e+06	2.82308e+06	9.15495e+06	8.17297e+06	8.5493e+06	8.14596e+06	7.60705e+06	6.7803e+06	6.5747e+06	1.1202	0.423804	1.14135	0.989918	1.18477	0.906563	1.2466	1.18082	0.378105	1.17583	1.06197	1.09572	1.24096	1.10615	1.02225	0.937094	0.612529	0.7185	0.9	0.8121	0.7001	0.9	0.7937	NA
D3ZB65	BRCA2 and CDKN1A-interacting protein OS=Rattus norvegicus OX=10116 GN=Bccip PE=1 SV=2	Bccip	2	1	2	1	1	41.7	244168	380213	263689	202346	NA	NA	NA	NA	327753	271980	NA	250566	189260	238264	NA	NA	NA	NA	NA	NA	NA	NA	NA	NA	NA	NA	NA	NA	NA	NA	NA	NA	NA	NA	NA	NA	NA	NA	NA	NA
D3ZB81	ADP/ATP translocase OS=Rattus norvegicus OX=10116 GN=Slc25a31 PE=3 SV=3	Slc25a31	12	4	325	1	1	35.2	3.2442e+06	3.40669e+06	3.06342e+06	3.52325e+06	2.44897e+06	2.45887e+06	2.47101e+06	2.2993e+06	2.873e+06	2.61649e+06	2.7382e+06	3.07433e+06	6.90899e+06	5.21455e+06	6.17271e+06	6794030	NA	NA	NA	NA	NA	NA	NA	NA	NA	NA	NA	NA	NA	NA	NA	NA	NA	NA	NA	NA	NA	NA	NA	NA
D3ZBC7	Dehydrogenase/reductase 13 OS=Rattus norvegicus OX=10116 GN=Dhrs13 PE=1 SV=3	Dhrs13	2	1	13	1	1	40.3	139455	137323	143346	145615	148747	141772	122089	133195	148058	131771	155340	208612	148658	133184	143996	160807	NA	NA	NA	NA	NA	NA	NA	NA	NA	NA	NA	NA	NA	NA	NA	NA	NA	NA	NA	NA	NA	NA	NA	NA
D3ZBE5	Serine/threonine-protein kinase Nek7 OS=Rattus norvegicus OX=10116 GN=Nek7 PE=2 SV=1	Nek7	31	8	70	8	8	34.5	4.45587e+06	3.90349e+06	4.23007e+06	3.39731e+06	3.97675e+06	3.58911e+06	3.57206e+06	3.07362e+06	3.96601e+06	2.65416e+06	4.14391e+06	2.82407e+06	2762036	2.85821e+06	2.97991e+06	3.08475e+06	1.21778	1.0627	1.16879	0.927643	1.31654	1.18989	1.18295	1.00192	1.08275	0.694872	1.09757	0.73779	0.857693	0.847187	0.915794	0.89622	0.0395028	0.9	0.2463	0.2287	0.0859	0.0788	0.9	Cluster5
D3ZBG6	Aminoacyl-tRNA hydrolase OS=Rattus norvegicus OX=10116 GN=Ptrhd1 PE=1 SV=1	Ptrhd1	24	2	14	2	2	16	2.1169e+06	624507	599546	NA	416653	290178	361629	436132	NA	366420	419363	NA	584249	500483	469454	474425	3.40412	1.00037	0.97472	NA	0.811607	0.566045	0.704658	0.836507	NA	0.564447	0.653549	NA	1.0675	0.872852	0.848898	0.811017	0.0740769	0.1035	0.0903	0.3112	0.9	0.8169	0.6112	NA
D3ZBJ0	U6 snRNA-associated Sm-like protein LSm5 OS=Rattus norvegicus OX=10116 GN=Lsm5 PE=1 SV=1	Lsm5	22	1	13	1	1	9.9	NA	NA	383541	367514	404102	326015	289843	337606	370516	406967	448300	354621	302128	386621	392133	428591	NA	NA	NA	NA	NA	NA	NA	NA	NA	NA	NA	NA	NA	NA	NA	NA	NA	NA	NA	NA	NA	NA	NA	NA
D3ZBL5	Phosphatidylinositol-3,4-bisphosphate 4-phosphatase OS=Rattus norvegicus OX=10116 GN=Inpp4a PE=1 SV=3	Inpp4a	2	1	1	1	1	105.5	NA	NA	NA	NA	NA	NA	NA	NA	NA	NA	NA	NA	NA	NA	NA	NA	NA	NA	NA	NA	NA	NA	NA	NA	NA	NA	NA	NA	NA	NA	NA	NA	NA	NA	NA	NA	NA	NA	NA	NA
D3ZBL6	Nucleoporin 160 OS=Rattus norvegicus OX=10116 GN=Nup160 PE=1 SV=3	Nup160	1	1	5	1	1	137.8	203455	NA	NA	125328	129171	135039	144538	124603	180297	166751	220173	196231	182833	194007	214383	168091	NA	NA	NA	NA	NA	NA	NA	NA	NA	NA	NA	NA	NA	NA	NA	NA	NA	NA	NA	NA	NA	NA	NA	NA
D3ZBM3	Ferrochelatase OS=Rattus norvegicus OX=10116 GN=Fech PE=1 SV=1	Fech	18	6	76	6	6	47.5	1.29229e+07	3937213	4.59766e+06	3.87181e+06	2.27872e+06	1.6118e+06	2.46222e+06	1.9184e+06	2.99482e+06	3.7551e+06	1.03086e+07	5.1165e+06	NA	1.56041e+06	NA	NA	2.77626	0.842575	0.998599	0.831043	0.593005	0.420044	0.640971	0.491574	0.642704	0.772792	2.14627	1.05074	NA	0.363568	NA	NA	0.0703267	NA	NA	NA	NA	NA	NA	NA
D3ZBN0	Histone H1.5 OS=Rattus norvegicus OX=10116 GN=H1-5 PE=1 SV=1	H1-5	25	6	236	5	5	22.6	3.08889e+07	2.73412e+07	2.67781e+07	2.86279e+07	2.42464e+07	2.60497e+07	2.65389e+07	2.42268e+07	3.02581e+07	3.0539e+07	2.92953e+07	3.08566e+07	3.48279e+07	3.92435e+07	3.78312e+07	3.78532e+07	0.964731	0.850629	0.845545	0.893307	0.917316	0.986937	1.00438	0.902499	0.944028	0.91369	0.886717	0.921238	1.23593	1.32929	1.32865	1.25679	2.8842e-07	0.1959	0.747	0.001	0.6482	0.001	0.001	Cluster3
D3ZBP3	Ribosomal RNA-processing protein 4 OS=Rattus norvegicus OX=10116 GN=Exosc2 PE=1 SV=1	Exosc2	6	1	1	1	1	32.7	45600.6	44682.6	45218.9	40347	NA	27988.3	34958.6	45907.4	55198.7	47839.8	33787.4	56222	35436.8	34088.4	32829.4	45453.4	NA	NA	NA	NA	NA	NA	NA	NA	NA	NA	NA	NA	NA	NA	NA	NA	NA	NA	NA	NA	NA	NA	NA	NA
D3ZBS2	Inter-alpha-trypsin inhibitor heavy chain H3 OS=Rattus norvegicus OX=10116 GN=Itih3 PE=1 SV=3	Itih3	18	12	208	12	12	99	3.22994e+07	2.92598e+07	3.15791e+07	3.31036e+07	1.73378e+07	17618760	1.68786e+07	1.91658e+07	2.94862e+07	3.00576e+07	3.06293e+07	2.90489e+07	2.51386e+07	2.25085e+07	2.27415e+07	2.51755e+07	1.18843	1.07243	1.17471	1.21692	0.772751	0.786387	0.752534	0.84111	1.08377	1.05943	1.09219	1.02171	1.05096	0.898198	0.940923	0.984722	1.27216e-06	0.001	0.1285	0.0015	0.001	0.001	0.092	Cluster1
D3ZBT9	Protein phosphatase 6, regulatory subunit 3 OS=Rattus norvegicus OX=10116 GN=Ppp6r3 PE=1 SV=2	Ppp6r3	6	4	60	3	4	97.5	2.87432e+06	3.47613e+06	3.29277e+06	3.21826e+06	2.84482e+06	2.72139e+06	3.14502e+06	2.78159e+06	3.63764e+06	3.81238e+06	3.68e+06	4.03967e+06	2.5005e+06	2.54362e+06	2.58951e+06	2.949e+06	0.869655	1.04767	1.00722	0.972837	1.04264	0.998815	1.15304	1.00381	1.09943	1.10496	1.07905	1.16836	0.859611	0.834662	0.881021	0.948513	0.000964406	0.3508	0.0389	0.1534	0.5312	0.0079	0.001	Cluster1
D3ZBW3	Transmembrane protein 201 OS=Rattus norvegicus OX=10116 GN=Tmem201 PE=1 SV=2	Tmem201	6	3	50	3	3	67.9	1.3303e+06	1.29009e+06	1.23832e+06	1.33943e+06	1.26935e+06	1.12441e+06	1.07115e+06	1.10973e+06	1.30017e+06	1.44822e+06	1.60837e+06	1560995	1281179	1.54176e+06	1.09612e+06	1.32052e+06	0.963573	0.930837	0.906819	0.969306	1.11374	0.98797	0.940145	0.958732	0.94075	1.00487	1.12903	1.08082	1.05441	1.21115	0.892795	1.0168	0.374994	0.7593	0.4251	0.4145	0.9	0.9	0.9	NA
D3ZC07	Protein SET OS=Rattus norvegicus OX=10116 GN=Pkn3 PE=1 SV=3	Pkn3	6	5	73	5	5	107.1	2.14802e+07	2.27437e+07	1.46065e+07	1.39721e+07	1.17956e+07	1.16535e+07	1.97655e+07	1.93927e+07	2.31755e+07	2.42663e+07	1.4245e+07	1.44199e+07	2.16273e+07	1.28561e+07	1.92099e+07	1.21122e+07	1.17425	1.23852	0.807274	0.763117	0.781104	0.772792	1.3093	1.26447	1.26558	1.27077	0.754688	0.753532	1.34335	0.762213	1.18088	0.703887	0.997805	0.9	0.9	0.9	0.9	0.9	0.9	NA
D3ZC54	Ig-like domain-containing protein OS=Rattus norvegicus OX=10116 PE=1 SV=2	--	9	1	26	1	1	13.1	1.42981e+06	1.57891e+06	1.71607e+06	1.80137e+06	947582	1.05045e+06	860850	863134	1.63991e+06	2.02333e+06	1.96824e+06	2.43843e+06	1.2931e+06	1.68746e+06	1.21965e+06	1.50625e+06	NA	NA	NA	NA	NA	NA	NA	NA	NA	NA	NA	NA	NA	NA	NA	NA	NA	NA	NA	NA	NA	NA	NA	NA
D3ZC55	Heat shock 70kDa protein 12A (Predicted), isoform CRA_a OS=Rattus norvegicus OX=10116 GN=Hspa12a PE=1 SV=1	Hspa12a	3	2	11	1	1	74.8	NA	318280	322362	NA	270994	NA	259828	324679	277079	307062	259522	NA	NA	NA	NA	273541	NA	NA	NA	NA	NA	NA	NA	NA	NA	NA	NA	NA	NA	NA	NA	NA	NA	NA	NA	NA	NA	NA	NA	NA
D3ZC56	Dystonin OS=Rattus norvegicus OX=10116 GN=Dst PE=1 SV=3	Dst	2	15	129	15	15	846.7	5.24331e+06	4.16787e+06	4.62164e+06	3.28294e+06	2.57956e+06	2.2882e+06	3.5446e+06	2.33287e+06	5.58504e+06	3.59339e+06	2.37842e+06	2.74898e+06	3.57982e+06	2.2624e+06	2.9016e+06	3.65038e+06	1.45158	1.14939	1.29355	0.908041	0.865061	0.768444	1.18909	0.770323	1.54454	0.952969	0.638126	0.727487	1.12606	0.679284	0.903295	1.07431	0.422879	0.4463	0.5271	0.5853	0.9	0.9	0.9	NA
D3ZC63	Cytidine/uridine monophosphate kinase 2 OS=Rattus norvegicus OX=10116 GN=Cmpk2 PE=1 SV=3	Cmpk2	4	1	19	1	1	50.1	349758	381051	286740	306370	291118	244684	274106	218807	279421	263639	341476	324600	320819	308521	365571	307388	NA	NA	NA	NA	NA	NA	NA	NA	NA	NA	NA	NA	NA	NA	NA	NA	NA	NA	NA	NA	NA	NA	NA	NA
D3ZC82	Nuclear FMR1-interacting protein 2 OS=Rattus norvegicus OX=10116 GN=Nufip2 PE=1 SV=2	Nufip2	3	1	12	1	1	75.6	282658	236474	278149	243898	240688	237803	201874	226273	292359	247650	247326	283501	245993	228571	213655	294489	NA	NA	NA	NA	NA	NA	NA	NA	NA	NA	NA	NA	NA	NA	NA	NA	NA	NA	NA	NA	NA	NA	NA	NA
D3ZC84	Ubiquitinyl hydrolase 1 OS=Rattus norvegicus OX=10116 GN=Usp9x PE=1 SV=1	Usp9x	11	23	186	23	23	289.3	5.1479e+07	4.95288e+07	4.9259e+07	5.62594e+07	4.96756e+07	5.27373e+07	5.53634e+07	5.1075e+07	5.23004e+07	4.76607e+07	4.74176e+07	4.24861e+07	4.51656e+07	5.31512e+07	4.99397e+07	4.70979e+07	0.974816	0.934261	0.943043	1.06438	1.13947	1.21142	1.27036	1.15358	0.989319	0.864556	0.870192	0.769057	0.971773	1.09157	1.0634	0.948093	0.000476247	0.0107	0.1599	0.8621	0.001	0.0405	0.0449	Cluster5
D3ZC89	Uncharacterized protein OS=Rattus norvegicus OX=10116 PE=1 SV=3	--	14	5	49	5	5	54.4	1.9391e+06	2.02135e+06	9.00935e+06	2.65854e+06	9.66164e+06	1.64115e+06	2.08418e+06	8.36622e+06	1.02258e+07	7.03586e+06	1.74463e+06	2.05297e+06	2.1349e+06	7.5428e+06	2.68556e+06	2.012e+06	0.40372	0.419218	1.89638	0.553007	2.43667	0.414486	0.525806	2.07757	2.12675	1.40325	0.352019	0.408584	0.505035	1.70317	0.62874	0.445311	0.856668	0.8355	0.9	0.9	0.9	0.9	0.9	NA
D3ZCA0	Pyridoxal phosphate homeostasis protein OS=Rattus norvegicus OX=10116 GN=Plpbp PE=1 SV=1	Plpbp	31	5	26	5	5	30.1	1.78355e+06	1.2267e+06	1.43612e+06	2.13924e+06	1.67615e+06	273152	1.34502e+06	2.00408e+06	865650	1.05729e+06	2.84801e+06	889762	1.40765e+06	645278	465246	1.15293e+06	1.27448	0.873176	1.0375	1.52727	1.45086	0.236774	1.16462	1.70808	0.617913	0.723736	1.97229	0.60777	1.1429	0.50008	0.373841	0.875804	0.639396	0.9	0.8969	0.5692	0.9	0.8644	0.9	NA
D3ZCF8	ATP-binding cassette, subfamily A (ABC1), member 8a OS=Rattus norvegicus OX=10116 GN=Abca8a PE=1 SV=3	Abca8a	10	12	115	12	12	184.8	2.97896e+06	3.11857e+06	3.94448e+06	2.65958e+06	2.87597e+06	3.02935e+06	4.12105e+06	3.69657e+06	2.18816e+06	2.25849e+06	2.80963e+06	2.94673e+06	3.97363e+06	4.25016e+06	2832926	5.10049e+06	0.855584	0.892221	1.14536	0.763166	1.00057	1.05543	1.43422	1.26632	0.627793	0.621378	0.782042	0.809016	1.29673	1.32388	0.914935	1.55728	0.00237835	0.2086	0.2498	0.0966	0.0073	0.9	0.0032	Cluster5
D3ZCG3	Protein MON2 homolog OS=Rattus norvegicus OX=10116 GN=Mon2 PE=1 SV=3	Mon2	4	6	36	6	6	188.3	4.79362e+06	4.82336e+06	4.03599e+06	4.51982e+06	4.30765e+06	4.31276e+06	3.86272e+06	3.98359e+06	4.1662e+06	3.27182e+06	3.20505e+06	4.1125e+06	3.78659e+06	3.98052e+06	3.52608e+06	3.36828e+06	1.1345	1.13713	0.965709	1.06874	1.23495	1.23817	1.10776	1.12451	0.984968	0.741775	0.735124	0.930397	1.01825	1.02171	0.938411	0.847438	0.00279239	0.5943	0.0213	0.3762	0.0024	0.0524	0.3292	Cluster5
D3ZCH6	RCG44970 OS=Rattus norvegicus OX=10116 GN=Rnaset2 PE=1 SV=1	Rnaset2	6	1	25	1	1	29.5	369302	367142	378552	402645	287559	284833	347119	289880	456564	487538	497600	493008	331817	358939	362218	433687	NA	NA	NA	NA	NA	NA	NA	NA	NA	NA	NA	NA	NA	NA	NA	NA	NA	NA	NA	NA	NA	NA	NA	NA
D3ZCI9	Myosin light chain 10 OS=Rattus norvegicus OX=10116 GN=Myl10 PE=4 SV=3	Myl10	33	4	270	1	1	16.9	406618	419455	443137	491170	309510	215236	248869	NA	410185	523633	523371	425347	333706	309615	275781	238627	NA	NA	NA	NA	NA	NA	NA	NA	NA	NA	NA	NA	NA	NA	NA	NA	NA	NA	NA	NA	NA	NA	NA	NA
D3ZCL3	U1 small nuclear ribonucleoprotein C OS=Rattus norvegicus OX=10116 GN=Snrpc PE=3 SV=1	Snrpc	25	3	16	3	3	17.4	1.86307e+06	1.88489e+06	1.58249e+06	1.80131e+06	1.16036e+06	1.59853e+06	1.41899e+06	1.42234e+06	1.07521e+06	489502	541836	1.12258e+06	1.5392e+06	1.60724e+06	1.35646e+06	405318	1.3534	1.36396	1.16223	1.30735	1.02107	1.40865	1.24907	1.23239	0.780247	0.340637	0.38146	0.779536	1.27045	1.26627	1.10806	0.313005	0.0367767	0.9	0.0437	0.533	0.062	0.6406	0.3815	Cluster5
D3ZCQ9	Myeloid leukemia factor 1 OS=Rattus norvegicus OX=10116 GN=Mlf1 PE=1 SV=1	Mlf1	26	6	48	6	6	32.2	3.62634e+06	4.83474e+06	3.35132e+06	3.79571e+06	4.85073e+06	9.85953e+06	4.74845e+06	3.57839e+06	2.81013e+06	3.51942e+06	3.27337e+06	2.74763e+06	4.31703e+06	4.01979e+06	2.99329e+06	3.83367e+06	0.830965	1.10358	0.776396	0.868989	1.34644	2.74064	1.31849	0.978021	0.643249	0.772547	0.726929	0.601854	1.12399	0.998996	0.771295	0.933869	0.0073014	0.0591	0.4829	0.9	0.0046	0.1115	0.299	Cluster5
D3ZCV0	Actinin alpha 2 OS=Rattus norvegicus OX=10116 GN=Actn2 PE=1 SV=1	Actn2	66	59	4464	39	44	103.8	3.78823e+09	3.90491e+09	3.86957e+09	4.01944e+09	3.2592e+09	3.14573e+09	3.15482e+09	3.22214e+09	3.58198e+09	3.68599e+09	3.69913e+09	3.75551e+09	2.89756e+09	3.07096e+09	2.94125e+09	3.12127e+09	1.04196	1.0699	1.07605	1.10456	1.08591	1.04959	1.05148	1.05708	0.984187	0.971201	0.986048	0.987423	0.905548	0.916087	0.909714	0.912649	8.14913e-09	0.7053	0.001	0.001	0.001	0.001	0.001	Cluster5
D3ZCZ9	NADH dehydrogenase [ubiquinone] iron-sulfur protein 6, mitochondrial OS=Rattus norvegicus OX=10116 GN=LOC100912599 PE=1 SV=1	LOC100912599	47	4	88	4	4	13	68738122	68521650	6.72398e+07	7.16021e+07	6.55831e+07	73584903	68362403	7.52348e+07	4.61897e+07	5.27924e+07	4.57621e+07	48496072	5.44193e+07	51002808	5.43391e+07	49627338	1.08382	1.07623	1.07186	1.12796	1.25262	1.40744	1.30613	1.4149	0.727517	0.79739	0.699276	0.730945	0.974937	0.872167	0.96345	0.831835	3.36962e-08	0.0011	0.001	0.0035	0.001	0.001	0.0012	Cluster5
D3ZD09	Cytochrome c oxidase subunit OS=Rattus norvegicus OX=10116 GN=Cox6b1 PE=1 SV=1	Cox6b1	62	5	308	5	5	10.1	147234239	1.42325e+08	1.38895e+08	1.4094e+08	1.45136e+08	1.51868e+08	1.47611e+08	1.58254e+08	1.02302e+08	1.09406e+08	1.0786e+08	1.17423e+08	1.39132e+08	1.40104e+08	1.29493e+08	1.29739e+08	1.03929	1.00076	0.991214	0.993961	1.241	1.3004	1.26258	1.33238	0.721356	0.73979	0.737859	0.792321	1.11589	1.07257	1.02785	0.973544	3.01788e-09	0.001	0.001	0.5411	0.001	0.001	0.001	Cluster5
D3ZD11	Microsomal signal peptidase 25 kDa subunit OS=Rattus norvegicus OX=10116 GN=Spcs2 PE=1 SV=1	Spcs2	21	4	67	4	4	25	2.8347e+06	3.06782e+06	2.60806e+06	2.3336e+06	2.19947e+06	2.58154e+06	2.24091e+06	2.36516e+06	2.70891e+06	2.62379e+06	2.81543e+06	2.91308e+06	2.8477e+06	2.54449e+06	4.52979e+06	2.98119e+06	0.972376	1.04827	0.904476	0.799762	0.913926	1.07421	0.931455	0.967688	0.928241	0.862177	0.935954	0.955208	1.1099	0.946619	1.74728	1.08711	0.105799	0.9	0.9	0.1458	0.9	0.2779	0.1302	NA
D3ZD19	Extracellular link domain-containing 1 (Predicted) OS=Rattus norvegicus OX=10116 GN=Lyve1 PE=1 SV=1	Lyve1	5	2	77	2	2	37.2	4.66144e+06	4.93002e+06	4.37337e+06	4.42309e+06	2.90373e+06	2.99255e+06	2.8261e+06	2.83818e+06	3.39772e+06	4.08866e+06	3.87645e+06	3.90531e+06	3.20586e+06	3.30892e+06	3.15001e+06	3.60382e+06	1.20832	1.273	1.14612	1.1455	0.911765	0.940989	0.887684	0.8775	0.879806	1.01527	0.973817	0.967687	0.944211	0.930237	0.918184	0.993072	8.40052e-06	0.001	0.001	0.001	0.3263	0.5213	0.9	Cluster1
D3ZD23	ATP-binding cassette subfamily E member 1 OS=Rattus norvegicus OX=10116 GN=Abce1 PE=1 SV=1	Abce1	28	14	186	14	14	67.3	2.03614e+07	2.01457e+07	1.81884e+07	1.77078e+07	1.29932e+07	1.36754e+07	1.406e+07	1.62716e+07	1.82379e+07	1.92165e+07	1.78725e+07	1.65987e+07	1.58886e+07	1.61764e+07	1.86818e+07	1.66719e+07	1.13176	1.11544	1.0221	0.983373	0.874839	0.922077	0.946983	1.07875	1.01265	1.0232	0.962748	0.881939	1.00345	0.975157	1.16767	0.985118	0.218839	0.2562	0.3847	0.9	0.9	0.5136	0.6718	NA
D3ZD31	Mannose receptor, C type 1 OS=Rattus norvegicus OX=10116 GN=Mrc1 PE=1 SV=3	Mrc1	20	24	318	24	24	164.9	1.98733e+07	2.08383e+07	1.63311e+07	4.25044e+07	1.66047e+07	1.62599e+07	1.71401e+07	1.44559e+07	2.25616e+07	5.20626e+07	2.0406e+07	5.7363e+07	2.10779e+07	1.83353e+07	1.8164e+07	1.88062e+07	0.767046	0.801184	0.637266	1.63906	0.776334	0.761296	0.801634	0.665495	0.869884	1.92494	0.763296	2.11643	0.924369	0.767515	0.788355	0.771632	0.177609	0.875	0.4732	0.9	0.1711	0.9	0.2778	NA
D3ZD73	RNA helicase OS=Rattus norvegicus OX=10116 GN=Ddx6 PE=1 SV=1	Ddx6	23	8	159	8	8	54.2	7.08416e+06	9.03172e+06	8.56618e+06	9.43478e+06	7.16216e+06	7.31673e+06	6.77274e+06	6.67387e+06	8.38069e+06	9.91151e+06	9.88092e+06	1.03424e+07	6.95579e+06	6.87824e+06	7.03959e+06	7.9772e+06	0.82991	1.05398	1.01457	1.10429	1.01637	1.03978	0.961432	0.932542	0.980758	1.1123	1.12182	1.1582	0.925878	0.873911	0.927358	0.993461	0.0953026	0.9	0.4131	0.6334	0.3415	0.7116	0.0674	NA
D3ZD83	Major facilitator superfamily domain-containing 10 OS=Rattus norvegicus OX=10116 GN=Mfsd10 PE=1 SV=1	Mfsd10	4	1	5	1	1	49.4	NA	NA	NA	NA	NA	NA	420076	NA	493391	384663	350800	458981	172479	NA	274234	326629	NA	NA	NA	NA	NA	NA	NA	NA	NA	NA	NA	NA	NA	NA	NA	NA	NA	NA	NA	NA	NA	NA	NA	NA
D3ZD89	N(alpha)-acetyltransferase 15, NatA auxiliary subunit OS=Rattus norvegicus OX=10116 GN=Naa15 PE=1 SV=2	Naa15	14	11	94	11	11	100.9	3.97908e+06	3.32946e+06	4.72212e+06	4.13571e+06	2.9666e+06	3.26068e+06	3.24933e+06	3.01114e+06	3.99862e+06	4.44797e+06	4.33706e+06	4.90055e+06	3.53578e+06	3.45265e+06	3.90817e+06	3.6737e+06	0.990398	0.825504	1.18828	1.02846	0.894443	0.984506	0.980014	0.893934	0.994206	1.06055	1.04618	1.16598	0.999949	0.932024	1.09385	0.97205	0.330339	0.7424	0.7548	0.9	0.2602	0.7591	0.7381	NA
D3ZD97	RNA helicase OS=Rattus norvegicus OX=10116 GN=Dhx15 PE=1 SV=1	Dhx15	22	16	185	16	16	90.9	2.90024e+07	2.97052e+07	3.02848e+07	3.20324e+07	2.58397e+07	2.86783e+07	2.51354e+07	2.21665e+07	3.08651e+07	3.56402e+07	3.42357e+07	2.97592e+07	3.85588e+07	4.32383e+07	4.43452e+07	4.11778e+07	0.844465	0.861587	0.891509	0.93185	0.911387	1.01294	0.88684	0.769826	0.897747	0.994094	0.966074	0.828302	1.27566	1.36541	1.45195	1.27458	1.64107e-05	0.9	0.8719	0.001	0.9	0.001	0.001	Cluster3
D3ZDB9	NmrA-like family domain-containing protein 1 OS=Rattus norvegicus OX=10116 GN=Nmral1 PE=1 SV=2	Nmral1	4	1	5	1	1	33.9	NA	NA	NA	NA	NA	NA	NA	NA	1.05217e+06	1.07805e+06	1.1782e+06	NA	1.29878e+06	NA	561959	NA	NA	NA	NA	NA	NA	NA	NA	NA	NA	NA	NA	NA	NA	NA	NA	NA	NA	NA	NA	NA	NA	NA	NA	NA
D3ZDE4	Deoxyguanosine kinase OS=Rattus norvegicus OX=10116 GN=Dguok PE=1 SV=1	Dguok	30	6	100	6	6	32.2	6.2652e+06	7.32193e+06	7.20145e+06	7.74004e+06	6.38492e+06	6.23952e+06	5.67121e+06	2.96704e+06	6.40505e+06	6314394	4.91599e+06	5.24171e+06	5.27958e+06	6.33434e+06	5.52029e+06	6.1699e+06	0.989678	1.15213	1.15009	1.22155	1.22175	1.19562	1.08554	0.559024	1.0107	0.9555	0.752581	0.791502	0.947596	1.08519	0.98057	1.03608	0.40388	0.7266	0.339	0.8768	0.8723	0.9	0.722	NA
D3ZDF3	MRV integration site 1 homolog (Mouse) (Predicted), isoform CRA_b OS=Rattus norvegicus OX=10116 GN=Mrvi1 PE=1 SV=1	Mrvi1	1	1	3	1	1	93.5	NA	NA	NA	NA	NA	NA	NA	NA	438973	489478	NA	477970	NA	NA	NA	NA	NA	NA	NA	NA	NA	NA	NA	NA	NA	NA	NA	NA	NA	NA	NA	NA	NA	NA	NA	NA	NA	NA	NA	NA
D3ZDH8	Septin OS=Rattus norvegicus OX=10116 GN=Sept5 PE=1 SV=1	Sept5	6	2	23	2	2	43.9	761580	819446	500820	679034	581567	761742	808362	791885	898140	1.02078e+06	908675	1.11018e+06	1.03883e+06	1.24845e+06	1.03533e+06	841668	0.836255	0.896318	0.555979	0.744943	0.773552	1.01464	1.07557	1.03713	0.985158	1.07373	0.966975	1.16529	1.29608	1.48676	1.27838	0.982475	0.00573097	0.1606	0.0523	0.0035	0.9	0.172	0.4422	Cluster3
D3ZDI5	Rho GTPase-activating protein 12 OS=Rattus norvegicus OX=10116 GN=Arhgap12 PE=1 SV=3	Arhgap12	5	1	4	1	1	56.5	156084	167696	145972	154579	118246	NA	90014.5	108402	86728.5	149069	142315	174729	67096.6	88712	93198.1	103998	NA	NA	NA	NA	NA	NA	NA	NA	NA	NA	NA	NA	NA	NA	NA	NA	NA	NA	NA	NA	NA	NA	NA	NA
D3ZDI7	Serine/threonine-protein phosphatase 2A 56 kDa regulatory subunit OS=Rattus norvegicus OX=10116 GN=Ppp2r5a PE=1 SV=1	Ppp2r5a	10	4	52	4	4	56.3	3.62324e+06	3.6036e+06	3.62476e+06	3.60696e+06	2.3585e+06	2.55423e+06	3.28761e+06	3.06784e+06	2.62521e+06	2.84033e+06	2.52141e+06	2.70851e+06	2.34856e+06	2.60399e+06	2.50038e+06	2.79281e+06	1.17702	1.16612	1.19047	1.17068	0.928089	1.00654	1.29413	1.18869	0.851904	0.883887	0.793805	0.841081	0.866869	0.917432	0.91338	0.964464	0.000296572	0.6117	0.001	0.0047	0.0034	0.0405	0.5066	Cluster5
D3ZDK2	Ubiquitin-conjugating enzyme E2 D1 OS=Rattus norvegicus OX=10116 GN=Ube2d1 PE=1 SV=1	Ube2d1	24	3	69	2	2	16.6	6332048	5.88559e+06	5.87067e+06	6.20424e+06	5581262	5.60886e+06	5829103	5.75965e+06	6.81413e+06	6218728	6.2972e+06	6.32106e+06	5.06566e+06	4.76679e+06	4.14055e+06	4.72815e+06	1.05001	0.972201	0.984211	1.02788	1.12111	1.12825	1.17128	1.13918	1.12875	0.987846	1.01199	1.00197	0.954439	0.857276	0.772081	0.833483	0.000102275	0.0448	0.9	0.0063	0.1155	0.001	0.0024	Cluster5
D3ZDK4	Angiopoietin-like 7 OS=Rattus norvegicus OX=10116 GN=Angptl7 PE=4 SV=2	Angptl7	29	9	141	9	9	47.1	3.64524e+07	4.51671e+07	4.84317e+07	5.10226e+07	1.06912e+07	1.23808e+07	1.16406e+07	1.27719e+07	5.4429e+07	6.16688e+07	5.57643e+07	6.51775e+07	2.69486e+07	31847297	2.93376e+07	2.80404e+07	0.949904	1.17245	1.27596	1.32839	0.337478	0.391367	0.367569	0.39697	1.41685	1.53943	1.40829	1.62357	0.79791	0.900063	0.859677	0.776776	6.47954e-10	0.001	0.0176	0.0014	0.001	0.001	0.001	Cluster4
D3ZDK7	Glycerol-3-phosphate phosphatase OS=Rattus norvegicus OX=10116 GN=Pgp PE=1 SV=1	Pgp	22	6	71	6	6	34.6	1.07013e+07	1.05102e+07	1.20857e+07	1.18168e+07	9558903	8.93834e+06	1.02788e+07	8.37079e+06	8.08258e+06	8993521	9202346	1.04417e+07	7.97822e+06	1.03626e+07	9.7159e+06	7.48496e+06	1.04991	1.02717	1.19878	1.1583	1.13603	1.06378	1.22199	0.979553	0.792142	0.845247	0.874976	0.979276	0.889374	1.10263	1.0719	0.780658	0.0261041	0.9	0.0422	0.2696	0.0511	0.3145	0.6577	Cluster5
D3ZDP2	Mitochondrial ribosomal protein L58 OS=Rattus norvegicus OX=10116 GN=Mrpl58 PE=1 SV=1	Mrpl58	7	1	10	1	1	23.5	418267	650512	600330	NA	466078	359779	595656	585694	524413	427729	430560	NA	NA	383233	514371	386402	NA	NA	NA	NA	NA	NA	NA	NA	NA	NA	NA	NA	NA	NA	NA	NA	NA	NA	NA	NA	NA	NA	NA	NA
D3ZDQ9	Sarcoglycan, alpha OS=Rattus norvegicus OX=10116 GN=Sgca PE=1 SV=1	Sgca	42	12	198	12	12	43.1	1.71728e+07	1.95938e+07	2.01691e+07	1.86177e+07	1.72548e+07	1.68653e+07	1.61069e+07	1.50793e+07	2.07428e+07	1.90624e+07	1.80478e+07	1.89327e+07	1.41958e+07	1.82467e+07	1.54425e+07	1.77542e+07	0.919017	1.04453	1.09125	0.995446	1.11856	1.09486	1.0445	0.962522	1.10889	0.97724	0.936031	0.968533	0.863195	1.05905	0.929303	1.01005	0.44669	0.8596	0.9	0.7888	0.7131	0.3834	0.9	NA
D3ZDR2	Charged multivesicular body protein 6 OS=Rattus norvegicus OX=10116 GN=Chmp6 PE=1 SV=1	Chmp6	6	1	7	1	1	23.3	580044	656732	634449	338876	629535	772692	647787	338260	473068	403630	529287	421896	370917	208301	455177	173956	NA	NA	NA	NA	NA	NA	NA	NA	NA	NA	NA	NA	NA	NA	NA	NA	NA	NA	NA	NA	NA	NA	NA	NA
D3ZDS4	EMG1 N1-specific pseudouridine methyltransferase OS=Rattus norvegicus OX=10116 GN=Emg1 PE=1 SV=1	Emg1	10	1	7	1	1	26.9	NA	NA	NA	NA	NA	NA	NA	NA	170611	NA	NA	NA	NA	224350	49572	199560	NA	NA	NA	NA	NA	NA	NA	NA	NA	NA	NA	NA	NA	NA	NA	NA	NA	NA	NA	NA	NA	NA	NA	NA
D3ZDU2	Regulatory-associated protein of MTOR, complex 1 OS=Rattus norvegicus OX=10116 GN=Rptor PE=1 SV=2	Rptor	1	1	10	1	1	149.4	NA	NA	NA	NA	NA	NA	NA	NA	NA	NA	NA	NA	NA	NA	NA	NA	NA	NA	NA	NA	NA	NA	NA	NA	NA	NA	NA	NA	NA	NA	NA	NA	NA	NA	NA	NA	NA	NA	NA	NA
D3ZDU5	Profilin OS=Rattus norvegicus OX=10116 GN=Pfn2 PE=3 SV=1	Pfn2	15	2	63	2	2	16	1.49247e+07	1.45983e+07	1.39303e+07	1.45983e+07	9.2553e+06	9.09643e+06	9.93558e+06	9.6683e+06	1.79252e+07	1.67755e+07	1.5775e+07	1.9456e+07	1.05137e+07	1.1782e+07	1.11893e+07	1.22871e+07	1.06873	1.04132	1.0085	1.04442	0.802823	0.790162	0.862118	0.825772	1.28223	1.15074	1.09475	1.33179	0.855424	0.915017	0.900997	0.935342	1.74255e-06	0.001	0.0091	0.0131	0.001	0.1176	0.001	Cluster1
D3ZDW9	Docking protein 7 OS=Rattus norvegicus OX=10116 GN=Dok7 PE=4 SV=2	Dok7	3	1	6	1	1	59.7	NA	NA	NA	NA	NA	NA	NA	NA	NA	NA	NA	NA	NA	NA	NA	NA	NA	NA	NA	NA	NA	NA	NA	NA	NA	NA	NA	NA	NA	NA	NA	NA	NA	NA	NA	NA	NA	NA	NA	NA
D3ZDZ1	Amyloid beta (A4) protein-binding, family B, member 1 interacting protein OS=Rattus norvegicus OX=10116 GN=Apbb1ip PE=1 SV=2	Apbb1ip	3	1	11	1	1	73.6	138475	159667	153686	161517	NA	87803.4	73767.9	161880	146231	149976	148485	198512	167444	138429	120824	35133.2	NA	NA	NA	NA	NA	NA	NA	NA	NA	NA	NA	NA	NA	NA	NA	NA	NA	NA	NA	NA	NA	NA	NA	NA
D3ZE00	Ig-like domain-containing protein OS=Rattus norvegicus OX=10116 PE=1 SV=3	--	65	4	55	3	3	10.8	6.47248e+06	485712	5.75791e+06	438028	5.09303e+06	5.56584e+06	5.55487e+06	5.90646e+06	696496	6.99372e+06	561590	5.20496e+06	6.06802e+06	4.69347e+06	4.64779e+06	5010721	1.41899	0.106073	1.27622	0.0959439	1.35254	1.4802	1.47568	1.54448	0.152533	1.46877	0.119319	1.0908	1.51154	1.11596	1.14581	1.16779	0.156923	0.2562	0.9	0.3618	0.3218	0.9	0.4442	NA
D3ZE05	Cartilage intermediate layer protein 2 OS=Rattus norvegicus OX=10116 GN=Cilp2 PE=4 SV=1	Cilp2	27	23	450	23	23	128.8	7.55238e+07	7.53869e+07	7.16416e+07	7.72353e+07	69381987	7.74998e+07	6.88581e+07	6.48741e+07	8.74816e+07	1.08493e+08	8.66179e+07	1.01176e+08	1.2157e+08	1.31782e+08	1.26028e+08	1.29634e+08	0.777201	0.772793	0.745362	0.794096	0.864893	0.967459	0.858648	0.796284	0.8993	1.06952	0.863853	0.995282	1.42148	1.4708	1.45839	1.41816	7.20817e-08	0.0951	0.003	0.001	0.2391	0.001	0.001	Cluster3
D3ZE10	39S ribosomal protein L35, mitochondrial OS=Rattus norvegicus OX=10116 GN=Mrpl35 PE=1 SV=1	Mrpl35	4	1	4	1	1	21.5	NA	235147	NA	NA	NA	NA	NA	NA	NA	NA	NA	133800	183048	NA	NA	NA	NA	NA	NA	NA	NA	NA	NA	NA	NA	NA	NA	NA	NA	NA	NA	NA	NA	NA	NA	NA	NA	NA	NA	NA
D3ZE49	Trafficking protein particle complex 12 OS=Rattus norvegicus OX=10116 GN=Trappc12 PE=1 SV=1	Trappc12	1	1	12	1	1	87.5	470024	392484	369420	459276	343998	413245	421781	338513	468246	524100	448432	482065	437411	379628	420104	415146	NA	NA	NA	NA	NA	NA	NA	NA	NA	NA	NA	NA	NA	NA	NA	NA	NA	NA	NA	NA	NA	NA	NA	NA
D3ZE63	Uncharacterized protein OS=Rattus norvegicus OX=10116 PE=3 SV=1	--	18	2	30	2	2	12.6	1.03883e+06	1.87297e+06	2.23614e+06	2.18481e+06	1.46771e+06	1.80735e+06	1.44119e+06	712727	1.08306e+06	1.1152e+06	1.71886e+06	1.74277e+06	441774	1.87191e+06	1.91315e+06	4.44432e+06	0.581297	1.04401	1.26504	1.22145	0.994855	1.22681	0.977205	0.475689	0.6054	0.597784	0.932131	0.932204	0.280878	1.13602	1.20382	2.64372	0.868772	0.9	0.8971	0.9	0.9	0.9	0.8701	NA
D3ZE72	Methionine aminopeptidase OS=Rattus norvegicus OX=10116 GN=Metap1 PE=1 SV=1	Metap1	22	6	63	6	6	43.2	9.42573e+06	8.95008e+06	9.64881e+06	9.42825e+06	9.161e+06	8.94722e+06	8286494	8.67393e+06	9.18961e+06	9.73721e+06	9629377	1.02563e+07	9.14202e+06	9.18267e+06	8.09354e+06	1.05459e+07	0.963575	0.911414	0.997235	0.962963	1.13444	1.10954	1.02648	1.05763	0.93844	0.953554	0.954008	1.00226	1.06188	1.01809	0.930394	1.14607	0.0213728	0.0371	0.9	0.2296	0.0438	0.6778	0.2633	Cluster5
D3ZEA0	Fibronectin type III domain containing 3a (Predicted), isoform CRA_a OS=Rattus norvegicus OX=10116 GN=Fndc3a PE=1 SV=2	Fndc3a	2	2	100	2	2	128.9	59038415	68204813	70163243	66989773	66974686	66756219	55511214	6.5441e+07	5.23194e+07	52654685	4.69534e+07	59780414	6.18645e+07	60334141	62636163	7.09231e+07	0.907244	1.04405	1.09006	1.0285	1.24671	1.24441	1.03367	1.19946	0.80314	0.775115	0.699262	0.878147	1.08018	1.00554	1.08236	1.1586	8.80668e-05	0.0953	0.0038	0.6894	0.001	0.4659	0.001	Cluster5
D3ZEF4	Cullin-7 OS=Rattus norvegicus OX=10116 GN=Cul7 PE=1 SV=1	Cul7	1	2	64	1	1	192.5	NA	115221	97470	NA	NA	77397.5	NA	47943.3	105392	79693.7	NA	NA	NA	NA	71051.7	NA	NA	NA	NA	NA	NA	NA	NA	NA	NA	NA	NA	NA	NA	NA	NA	NA	NA	NA	NA	NA	NA	NA	NA	NA
D3ZEG8	Translocase of inner mitochondrial membrane 29 OS=Rattus norvegicus OX=10116 GN=Timm29 PE=1 SV=1	Timm29	5	1	3	1	1	29.9	151091	142176	188334	197830	NA	62758.1	143296	160360	NA	NA	NA	120808	90642.8	NA	153054	193558	NA	NA	NA	NA	NA	NA	NA	NA	NA	NA	NA	NA	NA	NA	NA	NA	NA	NA	NA	NA	NA	NA	NA	NA
D3ZER6	Transportin 2 OS=Rattus norvegicus OX=10116 GN=Tnpo2 PE=1 SV=2	Tnpo2	5	4	54	1	1	102.8	343193	NA	293317	363864	282488	NA	NA	404738	NA	375892	NA	NA	NA	NA	NA	NA	NA	NA	NA	NA	NA	NA	NA	NA	NA	NA	NA	NA	NA	NA	NA	NA	NA	NA	NA	NA	NA	NA	NA	NA
D3ZES2	Trafficking protein particle complex 6B OS=Rattus norvegicus OX=10116 GN=Trappc6b PE=1 SV=1	Trappc6b	22	4	19	4	4	18	1.21191e+06	1.11314e+06	1.28405e+06	1.08156e+06	967536	940952	890725	936669	1.30413e+06	1.10563e+06	1.17622e+06	1.45672e+06	1.30414e+06	1.08766e+06	988837	1.05272e+06	1.02627	0.938984	1.09933	0.915061	0.992484	0.966585	0.913996	0.94607	1.10319	0.896889	0.965303	1.17919	1.25481	0.998922	0.941612	0.947678	0.691998	0.9	0.9	0.9	0.7056	0.7183	0.9	NA
D3ZES7	Plexin A4 OS=Rattus norvegicus OX=10116 GN=Plxna4 PE=3 SV=1	Plxna4	0	1	52	1	1	212.5	7793543	7.25251e+06	9.71536e+06	8.6793e+06	5.43984e+06	5.58924e+06	5.01362e+06	5.53393e+06	1.12612e+07	1.24256e+07	1.2336e+07	1.15884e+07	6.91525e+06	7.34664e+06	7.2137e+06	7.77469e+06	NA	NA	NA	NA	NA	NA	NA	NA	NA	NA	NA	NA	NA	NA	NA	NA	NA	NA	NA	NA	NA	NA	NA	NA
D3ZEV8	Sushi domain containing 2 (Predicted), isoform CRA_a OS=Rattus norvegicus OX=10116 GN=Susd2 PE=1 SV=1	Susd2	11	5	42	5	5	89.6	1.2592e+06	1.43621e+06	2.2978e+06	1.08237e+06	1.91137e+06	1.49095e+06	1.43321e+06	1583186	1.38477e+06	1.69055e+06	1.16285e+06	1.54409e+06	1.38745e+06	970152	1.38925e+06	1.53696e+06	0.810252	0.920581	1.49482	0.695839	1.48982	1.16378	1.11749	1.21508	0.890107	1.04206	0.725153	0.949768	1.01439	0.677035	1.00522	1.05134	0.184216	0.3245	0.9	0.9	0.2071	0.2799	0.9	NA
D3ZEW7	Constitutive NOS OS=Rattus norvegicus OX=10116 GN=Nos1 PE=1 SV=2	Nos1	1	2	22	2	2	164.2	301255	907414	913237	829391	699020	569739	653707	663626	812763	826606	887708	822903	247688	550848	615347	265031	0.432234	1.2969	1.32471	1.18892	1.2149	0.991613	1.13652	1.13568	1.1649	1.13612	1.23435	1.12863	0.403788	0.857161	0.9928	0.404239	0.0974095	0.9	0.8872	0.3229	0.9	0.1427	0.1092	NA
D3ZF12	Signal peptidase complex subunit 3 OS=Rattus norvegicus OX=10116 GN=Spcs3 PE=1 SV=1	Spcs3	16	3	38	3	3	20.3	2.83039e+06	2.7714e+06	3.03915e+06	3.7081e+06	2.51989e+06	2.86295e+06	3.84325e+06	3.34009e+06	4.69645e+06	2.09665e+06	4.42128e+06	5.13818e+06	4.23605e+06	4.58244e+06	4.4387e+06	3.05868e+06	0.745168	0.726817	0.808933	0.975362	0.803628	0.914331	1.22607	1.04885	1.23514	0.528778	1.12808	1.29311	1.26716	1.30843	1.31407	0.85605	0.307427	0.693	0.6871	0.2405	0.9	0.7753	0.7812	NA
D3ZF13	Acyl carrier protein OS=Rattus norvegicus OX=10116 GN=Ndufab1 PE=1 SV=1	Ndufab1	10	2	31	2	2	17.5	6.82953e+06	7971834	7.50386e+06	7.48722e+06	7.1231e+06	7.9439e+06	7.04595e+06	6.74743e+06	6.06379e+06	4.98181e+06	4673311	4.42e+06	4.55249e+06	4.80385e+06	3.10388e+06	4.55087e+06	1.08073	1.25662	1.20051	1.18374	1.36541	1.52491	1.35107	1.27354	0.958541	0.755188	0.716697	0.668604	0.818544	0.824449	0.552319	0.765562	3.28003e-05	0.3893	0.003	0.0013	0.001	0.001	0.9	Cluster5
D3ZF26	Tankyrase 1-binding protein 1 OS=Rattus norvegicus OX=10116 GN=Tnks1bp1 PE=1 SV=1	Tnks1bp1	6	6	38	6	6	179.9	1.75741e+06	1.20644e+06	1.24079e+06	893053	327941	518874	703459	1.18977e+06	1.35885e+06	1.06503e+06	1.58051e+06	1.74944e+06	1.03706e+06	1.51379e+06	1.00124e+06	1.19016e+06	1.45321	0.99375	1.0373	0.7378	0.328485	0.520472	0.704859	1.17345	1.12244	0.843637	1.26659	1.38284	0.974369	1.35758	0.930996	1.0462	0.0764458	0.1789	0.9	0.9	0.0887	0.1382	0.9	NA
D3ZF39	UDP-N-acetylglucosamine pyrophosphorylase 1 OS=Rattus norvegicus OX=10116 GN=Uap1 PE=1 SV=2	Uap1	13	6	52	6	6	58.4	4.4916e+06	4.62026e+06	4.52997e+06	4.92627e+06	2.90688e+06	1.94959e+06	3.08463e+06	3.30654e+06	4.43938e+06	5.5264e+06	4.93263e+06	5.8397e+06	4.06519e+06	4.07218e+06	4.01021e+06	4.44973e+06	1.01404	1.03905	1.03396	1.11117	0.794961	0.533923	0.843852	0.890376	1.00118	1.19519	1.07923	1.26027	1.04279	0.997072	1.01807	1.06793	0.00379603	0.0155	0.8371	0.9	0.0038	0.0215	0.7376	Cluster1
D3ZF54	Anoctamin OS=Rattus norvegicus OX=10116 GN=Ano10 PE=1 SV=2	Ano10	8	4	58	4	4	79	5.06974e+06	1.83664e+06	1.50462e+06	3.49232e+06	880774	3.50268e+06	1.27101e+06	3.36121e+06	4.09867e+06	4.69261e+06	4.30918e+06	4.7864e+06	4.07983e+06	4.15559e+06	4.73512e+06	3.30531e+06	1.39535	0.503548	0.418678	0.960332	0.29365	1.16945	0.423896	1.10342	1.12689	1.23724	1.14941	1.25929	1.27587	1.24045	1.4655	0.967094	0.140283	0.9	0.4523	0.4095	0.2522	0.2235	0.9	NA
D3ZF77	Aldo-keto reductase family 1 member C15 OS=Rattus norvegicus OX=10116 GN=Akr1c15 PE=1 SV=1	Akr1c15	26	7	85	7	7	37.2	1.73072e+08	1.75722e+08	1.61718e+08	1.81533e+08	1.55043e+08	1.86239e+08	1.51186e+08	1.64792e+08	1.40486e+08	1.19124e+08	1.29983e+08	1.06696e+08	1.56894e+08	145005907	1.19461e+08	1.31874e+08	1.09379	1.10625	1.03328	1.14623	1.18693	1.42778	1.15779	1.2422	0.886911	0.721186	0.796116	0.644574	1.12662	0.993892	0.848964	0.88598	0.000164517	0.3361	0.0018	0.3353	0.001	0.0188	0.0378	Cluster5
D3ZF97	Endoplasmic reticulum lectin 1 OS=Rattus norvegicus OX=10116 GN=Erlec1 PE=1 SV=2	Erlec1	5	1	2	1	1	54.6	NA	NA	NA	NA	NA	NA	NA	NA	NA	NA	NA	NA	NA	NA	NA	NA	NA	NA	NA	NA	NA	NA	NA	NA	NA	NA	NA	NA	NA	NA	NA	NA	NA	NA	NA	NA	NA	NA	NA	NA
D3ZFA8	40S ribosomal protein S17 OS=Rattus norvegicus OX=10116 GN=LOC100362366 PE=3 SV=1	LOC100362366	41	4	79	4	4	15.5	16909293	1.73597e+07	1.79946e+07	1.73672e+07	1.36941e+07	14699466	1.46477e+07	1.67791e+07	1.87505e+07	1.96714e+07	1.84776e+07	20057467	1.78932e+07	16073333	1.49859e+07	16257308	0.943786	0.965179	1.01541	0.968467	0.925865	0.99525	0.990667	1.11703	1.04544	1.05177	0.999489	1.07015	1.13475	0.972973	0.940565	0.964615	0.504626	0.8706	0.4336	0.9	0.8303	0.9	0.7758	NA
D3ZFB2	LUC7-like 3 pre-mRNA-splicing factor OS=Rattus norvegicus OX=10116 GN=Luc7l3 PE=1 SV=1	Luc7l3	5	2	10	2	2	58.4	842753	929157	1.03803e+06	935193	668034	577071	680941	609230	777740	988212	815888	917537	755733	847795	711711	820108	0.989254	1.08646	1.23188	1.09677	0.949889	0.821712	0.968562	0.852975	0.911971	1.11121	0.928157	1.02956	1.00795	1.07931	0.939439	1.02338	0.0297452	0.0187	0.3362	0.5064	0.3334	0.2064	0.9	Cluster1
D3ZFD2	Polypeptide N-acetylgalactosaminyltransferase OS=Rattus norvegicus OX=10116 GN=Galnt2 PE=1 SV=1	Galnt2	3	1	12	1	1	53.7	276722	182937	239584	271554	235396	261225	NA	NA	275645	370820	NA	264031	318827	NA	281256	267538	NA	NA	NA	NA	NA	NA	NA	NA	NA	NA	NA	NA	NA	NA	NA	NA	NA	NA	NA	NA	NA	NA	NA	NA
D3ZFF4	Lysocardiolipin acyltransferase 1 OS=Rattus norvegicus OX=10116 GN=Lclat1 PE=1 SV=1	Lclat1	9	3	21	3	3	44.5	414526	917459	516692	423842	451460	478481	508486	799949	901088	863431	872528	905205	811899	867345	723782	340721	0.582048	1.28325	0.733487	0.594592	0.76788	0.814996	0.865161	1.33973	1.2639	1.16138	1.18733	1.21499	1.29531	1.32083	1.14281	0.508585	0.271065	0.795	0.2164	0.6088	0.6352	0.9	0.8214	NA
D3ZFF8	Ig-like domain-containing protein OS=Rattus norvegicus OX=10116 PE=1 SV=2	--	23	2	38	2	2	13	2678788	2.77976e+06	2.82217e+06	2.58943e+06	1.41382e+06	1.83182e+06	1.63469e+06	1.4706e+06	2.94699e+06	3.29837e+06	3.4748e+06	3.23607e+06	1.95964e+06	2.12284e+06	1.98692e+06	2.39063e+06	1.05108	1.08649	1.11953	1.0151	0.671987	0.871895	0.777221	0.688243	1.15509	1.23976	1.32133	1.21377	0.873655	0.903365	0.87667	0.997171	5.62747e-06	0.001	0.086	0.053	0.001	0.0148	0.001	Cluster1
D3ZFG5	Myelin P2 protein OS=Rattus norvegicus OX=10116 GN=Pmp2 PE=3 SV=1	Pmp2	14	2	38	1	1	14.9	NA	135863	NA	NA	726192	807839	668172	817340	204383	255012	NA	NA	124032	NA	NA	NA	NA	NA	NA	NA	NA	NA	NA	NA	NA	NA	NA	NA	NA	NA	NA	NA	NA	NA	NA	NA	NA	NA	NA	NA
D3ZFH5	Inter-alpha-trypsin inhibitor heavy chain 2 OS=Rattus norvegicus OX=10116 GN=Itih2 PE=1 SV=3	Itih2	13	7	153	7	7	92.3	7.91016e+06	8.56748e+06	9585767	9.41987e+06	6.3409e+06	5.31054e+06	8.38446e+06	4.11847e+06	1.07406e+07	1.14456e+07	9.9096e+06	1.18691e+07	7.66148e+06	9.93138e+06	7.59334e+06	8.93918e+06	0.870702	0.939411	1.06675	1.03595	0.845478	0.709096	1.11833	0.540714	1.18101	1.20688	1.05712	1.24888	0.958212	1.18561	0.939884	1.04602	0.0347254	0.287	0.464	0.9	0.0241	0.1492	0.6959	Cluster1
D3ZFJ6	Lactamase, beta OS=Rattus norvegicus OX=10116 GN=Lactb PE=1 SV=1	Lactb	9	3	33	3	3	60.4	2.19622e+06	1.79962e+06	1.48541e+06	1.3101e+06	1.37727e+06	1.28614e+06	1.35174e+06	1.27982e+06	1.54018e+06	2.38e+06	2.25756e+06	2238193	2.09253e+06	2.03604e+06	1.47416e+06	2.13772e+06	1.1789	0.962275	0.806122	0.702608	0.89554	0.83747	0.879232	0.819399	0.825868	1.22382	1.17442	1.14846	1.27625	1.18531	0.889821	1.21985	0.0929491	0.9	0.4192	0.2456	0.2555	0.1398	0.9	NA
D3ZFK5	Microsomal signal peptidase 12 kDa subunit OS=Rattus norvegicus OX=10116 GN=Spcs1 PE=1 SV=3	Spcs1	8	1	14	1	1	18.1	789954	682607	932861	863791	871501	691751	707626	671266	664147	1.02481e+06	906045	754047	648030	809495	726996	1.13984e+06	NA	NA	NA	NA	NA	NA	NA	NA	NA	NA	NA	NA	NA	NA	NA	NA	NA	NA	NA	NA	NA	NA	NA	NA
D3ZFQ8	Cytochrome c-1 OS=Rattus norvegicus OX=10116 GN=Cyc1 PE=1 SV=3	Cyc1	33	7	168	7	7	35.4	1.10544e+08	1.22088e+08	1.33655e+08	1.36815e+08	1.18591e+08	1.33395e+08	1.20995e+08	1.27943e+08	1.04061e+08	1.07659e+08	1.07766e+08	9.88027e+07	1.11186e+08	1.13297e+08	1.23145e+08	1.09436e+08	0.891715	0.981031	1.09001	1.10264	1.15881	1.30532	1.18269	1.23099	0.838529	0.831922	0.842473	0.761869	1.01908	0.991194	1.11703	0.93845	4.65738e-05	0.0147	0.0055	0.9	0.001	0.0156	0.0051	Cluster5
D3ZFR7	PDZ and LIM domain 3, isoform CRA_b OS=Rattus norvegicus OX=10116 GN=Pdlim3 PE=1 SV=1	Pdlim3	61	16	404	16	16	39.4	1.49357e+08	1.47671e+08	1.33869e+08	1.50711e+08	1.1479e+08	1.22299e+08	1.15588e+08	1.19088e+08	1.85612e+08	1.88254e+08	1.95349e+08	2.0468e+08	9.63321e+07	1.09985e+08	1.03611e+08	1.07358e+08	1.00879	0.993549	0.914134	1.01702	0.93918	1.00203	0.946015	0.959386	1.25234	1.21804	1.27871	1.32151	0.739285	0.805668	0.786933	0.770846	4.7894e-09	0.8354	0.001	0.001	0.001	0.001	0.001	Cluster1
D3ZFY0	Selenide, water dikinase OS=Rattus norvegicus OX=10116 GN=Sephs1 PE=1 SV=1	Sephs1	22	6	64	6	6	42.9	3.26373e+06	3049142	3.53621e+06	4.01422e+06	1.99438e+06	3.39313e+06	2.55455e+06	3.13414e+06	3.2758e+06	3.78703e+06	3.59999e+06	3.42447e+06	2.87077e+06	2.67819e+06	2.49479e+06	2.12474e+06	1.00577	0.936007	1.10173	1.23593	0.744486	1.26843	0.95391	1.15199	1.00841	1.11795	1.07514	1.00878	1.00518	0.895101	0.86452	0.69606	0.228692	0.9	0.9	0.252	0.9	0.4751	0.2939	NA
D3ZFY8	Ubiquitin-conjugating enzyme E2 variant 1-like OS=Rattus norvegicus OX=10116 GN=LOC100912618 PE=1 SV=1	LOC100912618	33	4	114	1	1	16.3	10965721	10942966	10458823	11120776	7.47565e+06	7.47656e+06	8319860	7141021	7472415	8675937	7851754	7.03835e+06	7772424	6.70357e+06	7.42631e+06	6285954	NA	NA	NA	NA	NA	NA	NA	NA	NA	NA	NA	NA	NA	NA	NA	NA	NA	NA	NA	NA	NA	NA	NA	NA
D3ZG43	Complex I-30kD OS=Rattus norvegicus OX=10116 GN=Ndufs3 PE=1 SV=1	Ndufs3	41	10	354	10	10	30.2	112210851	1.14768e+08	1.11081e+08	1.15231e+08	9.95042e+07	1.08895e+08	1.11611e+08	1.13357e+08	8.30986e+07	8.91379e+07	88874030	9.05722e+07	9.82913e+07	1.00092e+08	1.01384e+08	1.10508e+08	1.03186	1.0513	1.03272	1.05868	1.1084	1.21473	1.24367	1.24332	0.763342	0.785216	0.792036	0.796161	1.02699	0.998235	1.04837	1.08029	5.22547e-09	0.001	0.001	0.9	0.001	0.001	0.001	Cluster5
D3ZG88	Mammary tumor virus receptor 2, isoform CRA_a OS=Rattus norvegicus OX=10116 GN=Znrd2 PE=1 SV=1	Znrd2	5	1	13	1	1	21.3	1.42372e+06	609601	648850	546770	534610	564720	461258	487952	556790	769362	650699	800686	584003	669228	541351	637398	NA	NA	NA	NA	NA	NA	NA	NA	NA	NA	NA	NA	NA	NA	NA	NA	NA	NA	NA	NA	NA	NA	NA	NA
D3ZGB8	Cartilage intermediate layer protein OS=Rattus norvegicus OX=10116 GN=Cilp PE=4 SV=2	Cilp	10	10	127	10	10	132	1.14811e+07	1.10466e+07	1.16401e+07	1.26208e+07	7.60537e+06	7.88473e+06	6.36346e+06	6.31336e+06	1.13201e+07	1.18569e+07	1.33806e+07	9733467	9.9233e+06	1.09646e+07	8.47122e+06	1.03191e+07	1.0816	1.03665	1.10865	1.1879	0.867902	0.901059	0.72642	0.7094	1.0653	1.07002	1.22163	0.876537	1.06219	1.12027	0.897401	1.03343	0.00458124	0.005	0.9	0.7545	0.0149	0.0266	0.9	Cluster1
D3ZGE9	RNA-binding motif protein 38 OS=Rattus norvegicus OX=10116 GN=Rbm38 PE=1 SV=3	Rbm38	15	3	25	3	3	25.4	1.60144e+06	1.73625e+06	1.48689e+06	1.40421e+06	1.01976e+06	902017	973816	1009180	1.29825e+06	1280387	1.60021e+06	1.64423e+06	978927	1.1148e+06	876817	1.22654e+06	1.20465	1.30101	1.1308	1.05534	0.929209	0.823091	0.887644	0.905455	0.975546	0.92264	1.16657	1.18231	0.836692	0.909484	0.741681	0.980825	0.00298759	0.0099	0.5027	0.0052	0.1178	0.9	0.0637	Cluster1
D3ZGF1	CD44 antigen OS=Rattus norvegicus OX=10116 GN=Cd44 PE=1 SV=3	Cd44	12	6	63	6	6	52.8	5.45733e+06	6.25099e+06	6.53796e+06	6.97386e+06	4.97883e+06	6.19982e+06	4.77906e+06	4.4447e+06	6.84057e+06	7.03609e+06	8.40984e+06	7.43975e+06	6.12863e+06	6.19887e+06	6.33688e+06	6.73033e+06	0.821239	0.937037	0.994683	1.0485	0.907576	1.13175	0.87145	0.797773	1.0283	1.01429	1.22648	1.0702	1.04789	1.01169	1.07232	1.07667	0.117245	0.9	0.2976	0.4871	0.163	0.2907	0.9	NA
D3ZGM7	Peptidase inhibitor 16 OS=Rattus norvegicus OX=10116 GN=Pi16 PE=1 SV=2	Pi16	8	2	5	2	2	52.1	NA	NA	NA	NA	NA	NA	NA	NA	NA	NA	NA	NA	NA	NA	NA	NA	NA	NA	NA	NA	NA	NA	NA	NA	NA	NA	NA	NA	NA	NA	NA	NA	NA	NA	NA	NA	NA	NA	NA	NA
D3ZGP9	Dehydrogenase/reductase 7C OS=Rattus norvegicus OX=10116 GN=Dhrs7c PE=3 SV=1	Dhrs7c	42	11	233	11	11	34.3	3.20939e+07	30619178	31005161	2.94533e+07	3.58503e+07	3.60277e+07	3.6219e+07	3.77248e+07	2.64475e+07	2.9258e+07	2.77663e+07	3.26985e+07	2.48858e+07	2.4086e+07	2.48416e+07	2.87759e+07	0.997536	0.948023	0.974302	0.914636	1.34979	1.35839	1.36412	1.39856	0.821164	0.871145	0.836388	0.971526	0.878866	0.811928	0.868247	0.950807	1.29874e-07	0.001	0.1201	0.1383	0.001	0.001	0.9	Cluster5
D3ZGR7	RCG51149 OS=Rattus norvegicus OX=10116 GN=Trir PE=1 SV=1	Trir	5	1	1	1	1	18.5	1.00966e+06	956580	755689	883112	824515	719997	937487	622481	692493	882564	779612	816648	862659	960054	808105	1.04372e+06	NA	NA	NA	NA	NA	NA	NA	NA	NA	NA	NA	NA	NA	NA	NA	NA	NA	NA	NA	NA	NA	NA	NA	NA
D3ZGW2	AP-1 complex subunit gamma OS=Rattus norvegicus OX=10116 GN=Ap1g2 PE=1 SV=1	Ap1g2	3	2	22	2	2	87.2	2.12331e+07	2.03508e+07	1.91192e+07	1.82677e+07	1.87929e+07	1.83132e+07	1.88338e+07	1.87266e+07	1.68391e+07	3.2573e+07	1.70142e+07	1.73859e+07	1.78818e+07	1.81399e+07	1.70937e+07	1.85524e+07	1.04135	0.994222	0.947997	0.895108	1.11646	1.0895	1.11926	1.09544	0.824975	1.53031	0.808684	0.815076	0.996458	0.964861	0.942705	0.967253	0.553771	0.6484	0.9	0.9	0.5849	0.6459	0.9	NA
D3ZGY1	PYM homolog 1, exon junction complex-associated factor OS=Rattus norvegicus OX=10116 GN=Pym1 PE=1 SV=1	Pym1	15	1	5	1	1	22.7	299508	224249	255750	165639	292497	NA	208825	194866	NA	148959	201438	NA	188443	248881	NA	425630	NA	NA	NA	NA	NA	NA	NA	NA	NA	NA	NA	NA	NA	NA	NA	NA	NA	NA	NA	NA	NA	NA	NA	NA
D3ZGY2	Ubiquitinyl hydrolase 1 OS=Rattus norvegicus OX=10116 GN=Otud6b PE=1 SV=3	Otud6b	26	5	45	5	5	32.8	1.21901e+06	777624	1.33325e+06	1241899	1.10907e+06	431833	1.03103e+06	1.03387e+06	1.29972e+06	1.43431e+06	1.37908e+06	1.35482e+06	967767	1.08378e+06	1.08616e+06	985508	1.04006	0.660903	1.15004	1.05863	1.14624	0.446939	1.06594	1.05211	1.10774	1.17228	1.14031	1.10497	0.938178	1.00285	1.04208	0.893856	0.567702	0.9	0.7787	0.9	0.5045	0.9	0.8124	NA
D3ZH14	Transmembrane and coiled-coil domain family 1 OS=Rattus norvegicus OX=10116 GN=Tmcc1 PE=1 SV=1	Tmcc1	1	1	40	1	1	71.6	1.16309e+07	1.13327e+07	1.22268e+07	1.20766e+07	1.13235e+07	9.96181e+06	1.05733e+07	1.10059e+07	1.05641e+07	1.04847e+07	9.09251e+06	1.03533e+07	1.0118e+07	9.04087e+06	1.80875e+06	8.03589e+06	NA	NA	NA	NA	NA	NA	NA	NA	NA	NA	NA	NA	NA	NA	NA	NA	NA	NA	NA	NA	NA	NA	NA	NA
D3ZH28	Alpha-kinase 3 OS=Rattus norvegicus OX=10116 GN=Alpk3 PE=1 SV=2	Alpk3	6	9	50	9	9	180.1	4.01664e+07	4.12834e+07	41365156	4.18612e+07	3.50738e+07	3.85151e+07	3.66079e+07	3.60186e+07	5.35598e+07	5.03972e+07	4.80514e+07	5.37551e+07	2.85907e+07	3.06247e+07	2.84848e+07	2.14591e+07	0.973024	0.99622	1.01309	1.01317	1.02923	1.13181	1.0746	1.04072	1.2961	1.16952	1.12811	1.2448	0.786955	0.804598	0.775947	0.552624	5.33183e-05	0.7464	0.0717	0.0025	0.3281	0.001	0.001	Cluster1
D3ZH41	Cytoskeleton-associated protein 4 OS=Rattus norvegicus OX=10116 GN=Ckap4 PE=1 SV=2	Ckap4	31	9	109	9	9	36.3	1.96215e+07	1.78047e+07	2.08984e+07	2.08237e+07	2.41648e+07	2.46651e+07	2.36055e+07	2.55893e+07	2.85034e+07	2.48706e+07	2.98849e+07	3.12453e+07	3.51007e+07	2.8788e+07	3.61265e+07	2.91133e+07	0.706898	0.638968	0.761186	0.749531	1.05457	1.07793	1.0305	1.09959	1.02579	0.858324	1.04342	1.07604	1.43683	1.12482	1.46355	1.115	2.44508e-05	0.001	0.0022	0.001	0.7675	0.1033	0.0205	Cluster3
D3ZH75	AKT1 substrate 1 OS=Rattus norvegicus OX=10116 GN=Akt1s1 PE=1 SV=1	Akt1s1	5	1	3	1	1	27.6	622889	571162	NA	596253	NA	485063	464082	370847	677851	599591	621238	652246	486475	579723	444346	470888	NA	NA	NA	NA	NA	NA	NA	NA	NA	NA	NA	NA	NA	NA	NA	NA	NA	NA	NA	NA	NA	NA	NA	NA
D3ZH76	PPARGC1 and ESRR-induced regulator, muscle 1 OS=Rattus norvegicus OX=10116 GN=Perm1 PE=1 SV=1	Perm1	15	6	42	6	6	83.3	2.38023e+06	2.33688e+06	2.4647e+06	3.43857e+06	1.69169e+06	1.57441e+06	1.04251e+06	1.82785e+06	2.87268e+06	3.22387e+06	3.74725e+06	3.29457e+06	2.37916e+06	2.72954e+06	2.50126e+06	3.48802e+06	0.880263	0.860895	0.921536	1.27052	0.757848	0.706311	0.467182	0.806272	1.06126	1.14212	1.34305	1.16469	0.999731	1.09479	1.04018	1.3713	0.00290203	0.0489	0.4532	0.6615	0.0034	0.0067	0.9	Cluster3
D3ZHA0	Filamin-C OS=Rattus norvegicus OX=10116 GN=Flnc PE=1 SV=1	Flnc	54	109	3286	98	109	290.8	2.05909e+09	1.99337e+09	1.98458e+09	2.05106e+09	1.54386e+09	1.50295e+09	1.48987e+09	1.5565e+09	2.32093e+09	2.34598e+09	2.34587e+09	2.39196e+09	1.2509e+09	1.31211e+09	1.32547e+09	1.32715e+09	1.08384	1.04519	1.05611	1.07864	0.984383	0.959659	0.950272	0.977206	1.22037	1.18291	1.19667	1.20354	0.748131	0.749041	0.78454	0.742619	1.26895e-12	0.001	0.001	0.001	0.001	0.001	0.001	Cluster1
D3ZHA7	Similar to Myosin light chain 1 slow a (Predicted) OS=Rattus norvegicus OX=10116 GN=RGD1560334_predicted PE=4 SV=1	RGD1560334_predicted	74	14	589	7	14	22.8	1.74784e+08	1.56682e+08	1.58867e+08	1.67362e+08	1.35253e+08	1.32058e+08	1.40416e+08	1.35529e+08	2.69586e+08	2.79117e+08	2.7122e+08	2.99306e+08	2.00347e+08	2.24197e+08	2.30028e+08	2.26809e+08	0.82765	0.739065	0.760555	0.791787	0.775812	0.758564	0.8057	0.76546	1.27521	1.26611	1.24466	1.35481	1.07793	1.15138	1.22485	1.14173	8.50596e-10	0.9	0.001	0.001	0.001	0.001	0.0129	Cluster3
D3ZHD1	Annexin OS=Rattus norvegicus OX=10116 GN=Anxa13 PE=1 SV=1	Anxa13	8	2	39	1	1	36.1	1.11177e+07	1.1832e+07	1.15701e+07	1.19559e+07	9.73026e+06	9.70778e+06	1.02651e+07	10569938	8.39905e+06	9.62782e+06	9.52015e+06	9.89569e+06	7.45247e+06	6.96716e+06	6.83997e+06	8.69785e+06	NA	NA	NA	NA	NA	NA	NA	NA	NA	NA	NA	NA	NA	NA	NA	NA	NA	NA	NA	NA	NA	NA	NA	NA
D3ZHF8	Translation factor GUF1, mitochondrial OS=Rattus norvegicus OX=10116 GN=Guf1 PE=1 SV=1	Guf1	2	1	1	1	1	73.2	NA	NA	NA	NA	NA	NA	NA	NA	NA	NA	NA	NA	NA	NA	NA	NA	NA	NA	NA	NA	NA	NA	NA	NA	NA	NA	NA	NA	NA	NA	NA	NA	NA	NA	NA	NA	NA	NA	NA	NA
D3ZHG8	ADP-ribosylation factor-binding protein GGA3 OS=Rattus norvegicus OX=10116 GN=Gga3 PE=1 SV=1	Gga3	1	1	15	1	1	71.7	891085	905611	884516	814363	698768	819324	594718	665340	838055	1134218	885848	1.03753e+06	824865	770875	895582	895182	NA	NA	NA	NA	NA	NA	NA	NA	NA	NA	NA	NA	NA	NA	NA	NA	NA	NA	NA	NA	NA	NA	NA	NA
D3ZI16	COP9 signalosome complex subunit 6 OS=Rattus norvegicus OX=10116 GN=Cops6 PE=1 SV=1	Cops6	27	6	90	6	6	37.7	2.22276e+07	2.11796e+07	2.15902e+07	2.08282e+07	1.81592e+07	2.03235e+07	2.08537e+07	2.23009e+07	2.00961e+07	2.06188e+07	2.09483e+07	1.93081e+07	1.97514e+07	2.08465e+07	1.85667e+07	20586410	1.02679	0.974594	1.00832	0.961275	1.01613	1.13886	1.16729	1.22873	0.927338	0.91241	0.937818	0.852602	1.03669	1.0444	0.964451	1.01094	0.000445972	0.0137	0.1127	0.9	0.001	0.0381	0.0418	Cluster5
D3ZIC4	Protein phosphatase 1 regulatory subunit OS=Rattus norvegicus OX=10116 GN=Ppp1r12b PE=1 SV=1	Ppp1r12b	21	18	176	18	18	111.3	3.14293e+07	3.06941e+07	3.21379e+07	3.12526e+07	3.40353e+07	3.03912e+07	3.40656e+07	2.9833e+07	2.74514e+07	3.40302e+07	2.90472e+07	3.46039e+07	2.90528e+07	3.1525e+07	3.02835e+07	3.27918e+07	0.947977	0.922223	0.980015	0.941795	1.24354	1.11197	1.24506	1.07327	0.827116	0.983256	0.849084	0.997715	0.995668	1.03125	1.02713	1.05144	0.000761951	0.0031	0.8035	0.3413	0.001	0.0653	0.09	Cluster5
D3ZIE9	Delta-1-pyrroline-5-carboxylate synthase OS=Rattus norvegicus OX=10116 GN=Aldh18a1 PE=3 SV=1	Aldh18a1	11	7	50	7	7	87.3	1.54909e+06	1.16731e+06	1.55353e+06	1.18189e+06	1.08555e+06	1.07471e+06	1.4271e+06	1.09031e+06	1.53142e+06	1.87612e+06	1.68042e+06	1.6924e+06	1.76092e+06	1.89013e+06	1.96376e+06	1.66593e+06	0.970816	0.728725	0.984313	0.740026	0.824092	0.817024	1.08374	0.814998	0.958721	1.12631	1.02061	1.01387	1.25391	1.28469	1.3839	1.10987	0.00262793	0.9	0.1689	0.0033	0.3106	0.0067	0.1535	Cluster3
D3ZII1	Raftlin family member 2 OS=Rattus norvegicus OX=10116 GN=Rftn2 PE=1 SV=1	Rftn2	5	2	9	2	2	54.7	855378	776990	907268	883663	818021	739961	727069	709229	769022	1.09508e+06	883115	986894	810842	848794	987927	958979	0.942544	0.85286	1.01072	0.972833	1.09188	0.989088	0.970801	0.932132	0.846489	1.15593	0.94307	1.03952	1.01518	1.01436	1.22413	1.12334	0.228285	0.8447	0.8819	0.1839	0.9	0.5286	0.4915	NA
D3ZIJ5	Dolichol-phosphate mannosyltransferase subunit 3 OS=Rattus norvegicus OX=10116 GN=Dpm3 PE=1 SV=1	Dpm3	24	2	10	2	2	10.1	432574	363968	374686	724628	NA	NA	NA	371766	NA	418172	526442	413354	510281	429653	NA	465473	0.89616	0.751116	0.784775	1.49985	NA	NA	NA	0.918633	NA	0.829889	1.05696	0.81859	1.20115	0.965361	NA	1.02513	0.828646	NA	NA	NA	NA	NA	NA	NA
D3ZIL6	Enoyl CoA hydratase domain-containing 2 OS=Rattus norvegicus OX=10116 GN=Echdc2 PE=1 SV=1	Echdc2	8	2	50	2	2	31.8	2318832	2.3511e+06	2.47089e+06	2.39933e+06	1.99485e+06	1.97027e+06	1.99332e+06	2.14513e+06	2.0117e+06	2.08349e+06	2.02847e+06	2.31143e+06	2.36007e+06	2.5225e+06	2.24049e+06	2.43181e+06	0.98654	0.996401	1.0628	1.01987	1.02807	1.01684	1.02762	1.08854	0.854963	0.849137	0.836368	0.940038	1.14087	1.16392	1.07188	1.09985	8.83108e-06	0.8231	0.001	0.0216	0.001	0.0913	0.001	Cluster5
D3ZIN7	Mitochondrial ribosomal protein S23 OS=Rattus norvegicus OX=10116 GN=Mrps23 PE=1 SV=1	Mrps23	16	3	16	3	3	20.3	1.78466e+06	881927	1.69475e+06	1.71431e+06	1.23955e+06	938132	1.73385e+06	999054	771065	869270	1.43129e+06	1.55074e+06	1.58517e+06	1.49783e+06	1.61791e+06	2.02024e+06	1.21165	0.59645	1.16327	1.16284	1.01942	0.772625	1.42641	0.80902	0.522941	0.56535	0.941743	1.00642	1.22282	1.10289	1.23519	1.45809	0.116129	0.9	0.4396	0.6643	0.4876	0.616	0.0811	NA
D3ZIQ3	Fat storage-inducing transmembrane protein 1 OS=Rattus norvegicus OX=10116 GN=Fitm1 PE=4 SV=1	Fitm1	23	6	78	6	6	32.2	1.47951e+07	1.4858e+07	1.85184e+07	1.52019e+07	1.70418e+07	1.79164e+07	1.70425e+07	1.70747e+07	2.11606e+07	2.29374e+07	2.32951e+07	2.34344e+07	1.58603e+07	1.81917e+07	1.59696e+07	1.76781e+07	0.770843	0.771132	0.975454	0.791327	1.07555	1.13236	1.07595	1.06108	1.10133	1.14481	1.17624	1.16714	0.938912	1.02794	0.935622	0.979135	4.90086e-05	0.001	0.001	0.0166	0.6272	0.1135	0.0143	Cluster3
D3ZIU2	Proteasome assembly chaperone 3 OS=Rattus norvegicus OX=10116 GN=Psmg3 PE=1 SV=1	Psmg3	12	1	8	1	1	13.3	279889	305648	237101	268601	142081	112130	130109	141804	203858	258940	251525	368593	214764	160815	147101	183705	NA	NA	NA	NA	NA	NA	NA	NA	NA	NA	NA	NA	NA	NA	NA	NA	NA	NA	NA	NA	NA	NA	NA	NA
D3ZIX4	H1.10 linker histone OS=Rattus norvegicus OX=10116 GN=H1fx PE=1 SV=1	H1fx	5	1	18	1	1	20.5	517184	481881	518020	615740	467064	430971	427160	NA	904174	678610	440910	524845	954977	637772	627446	697770	NA	NA	NA	NA	NA	NA	NA	NA	NA	NA	NA	NA	NA	NA	NA	NA	NA	NA	NA	NA	NA	NA	NA	NA
D3ZIY3	YTH N(6)-methyladenosine RNA-binding protein 3 OS=Rattus norvegicus OX=10116 GN=Ythdf3 PE=1 SV=1	Ythdf3	4	2	17	2	2	63.9	222445	482479	536297	497590	305164	240277	563054	600245	786667	803542	319780	624910	271519	298398	550245	527896	0.441952	0.954882	1.07724	0.987718	0.734433	0.579091	1.35555	1.42242	1.56129	1.52933	0.615726	1.18683	0.612941	0.642976	1.22932	1.11496	0.673282	0.9	0.6526	0.9	0.9	0.9	0.7364	NA
D3ZJ07	T-box transcription factor 15 OS=Rattus norvegicus OX=10116 GN=Tbx15 PE=4 SV=2	Tbx15	6	2	26	2	2	65.7	524400	420809	540219	508941	369534	486163	418762	425660	639897	631260	730631	650962	420754	531671	517243	544160	0.95084	0.76006	0.990303	0.921977	0.811645	1.06932	0.920074	0.920567	1.15903	1.09646	1.28389	1.12829	0.866838	1.04552	1.05462	1.04889	0.0151262	0.9	0.0163	0.4832	0.0317	0.6858	0.1961	Cluster1
D3ZJ08	Histone H3 OS=Rattus norvegicus OX=10116 GN=Hist2h3c2 PE=1 SV=1	Hist2h3c2	40	4	309	1	4	15.4	4.34014e+08	4.84056e+08	5.23319e+08	5.47291e+08	4.50689e+08	4.83397e+08	4.55209e+08	4.60862e+08	5.84333e+08	5.91037e+08	6.01514e+08	5.67133e+08	5.4356e+08	5.6201e+08	5.50133e+08	5.42464e+08	NA	NA	NA	NA	NA	NA	NA	NA	NA	NA	NA	NA	NA	NA	NA	NA	NA	NA	NA	NA	NA	NA	NA	NA
D3ZJ32	Extended synaptotagmin 2 OS=Rattus norvegicus OX=10116 GN=Esyt2 PE=1 SV=3	Esyt2	22	14	103	14	14	93.9	5.15884e+07	4.8668e+07	4.75879e+07	5.15405e+07	3.761e+07	3.76255e+07	3.49887e+07	3.47301e+07	4.98151e+07	5.43998e+07	4.93989e+07	5.50758e+07	4.53469e+07	4.33093e+07	4.52873e+07	4.84936e+07	1.0634	0.999322	0.991731	1.06145	0.939104	0.940825	0.873941	0.853882	1.02576	1.07419	0.986835	1.08524	1.06208	0.968215	1.04973	1.06264	0.00144309	0.0056	0.9	0.9	0.0027	0.004	0.9	Cluster1
D3ZJ80	Leucine-rich repeat-containing 14B OS=Rattus norvegicus OX=10116 GN=Lrrc14b PE=4 SV=1	Lrrc14b	3	1	8	1	1	56.4	1.02845e+06	NA	1324089	1.10991e+06	1.34532e+06	NA	NA	NA	NA	1.26527e+06	NA	1.50901e+06	NA	1.24823e+06	NA	NA	NA	NA	NA	NA	NA	NA	NA	NA	NA	NA	NA	NA	NA	NA	NA	NA	NA	NA	NA	NA	NA	NA	NA	NA
D3ZJ86	Sodium/hydrogen exchanger OS=Rattus norvegicus OX=10116 GN=Slc9a6 PE=1 SV=2	Slc9a6	4	2	20	2	2	79.8	427740	404247	349693	553511	389950	459520	351053	456718	433197	560362	565681	723476	387622	497521	383320	490058	0.872333	0.821237	0.721014	1.12781	0.963339	1.13682	0.867535	1.11096	0.882526	1.09474	1.11804	1.41041	0.898207	1.10043	0.879067	1.06245	0.250787	0.5638	0.1969	0.7225	0.8331	0.9	0.6744	NA
D3ZJ91	DDHD domain-containing 2 OS=Rattus norvegicus OX=10116 GN=Ddhd2 PE=1 SV=2	Ddhd2	3	1	1	1	1	79.5	NA	NA	NA	NA	NA	NA	NA	NA	NA	NA	NA	NA	NA	NA	NA	NA	NA	NA	NA	NA	NA	NA	NA	NA	NA	NA	NA	NA	NA	NA	NA	NA	NA	NA	NA	NA	NA	NA	NA	NA
D3ZJ92	Pre-mRNA processing factor 40 homolog A (Yeast) (Predicted) OS=Rattus norvegicus OX=10116 GN=Prpf40a PE=1 SV=1	Prpf40a	2	2	17	2	2	108.4	629503	619053	352027	649406	521005	640166	618981	214215	627428	700242	758865	483662	604867	691060	783131	619185	1.00322	0.982753	0.567188	1.03401	1.00579	1.23758	1.19533	0.407188	0.998852	1.06902	1.17205	0.736816	1.09527	1.19443	1.40343	1.049	0.542806	0.9	0.9	0.5625	0.9	0.5898	0.8361	NA
D3ZJA8	Nuclear envelope phosphatase-regulatory subunit 1 OS=Rattus norvegicus OX=10116 GN=Cnep1r1 PE=3 SV=1	Cnep1r1	8	1	16	1	1	14.2	315833	255455	265383	284002	292704	218861	284768	277739	280672	305259	280283	341825	316014	233223	263928	344654	NA	NA	NA	NA	NA	NA	NA	NA	NA	NA	NA	NA	NA	NA	NA	NA	NA	NA	NA	NA	NA	NA	NA	NA
D3ZJB1	Microfibril-associated protein 5 OS=Rattus norvegicus OX=10116 GN=Mfap5 PE=3 SV=1	Mfap5	29	6	128	6	6	18.7	27873410	2.88509e+07	2.83082e+07	2.84787e+07	1.4861e+07	1.8434e+07	2.06302e+07	1.90012e+07	2.48619e+07	2.40455e+07	2.64249e+07	3.16781e+07	1.49079e+07	1.58928e+07	1.67688e+07	2.20317e+07	1.16394	1.2001	1.19511	1.18814	0.75172	0.933779	1.04389	0.946387	1.03708	0.961867	1.06939	1.2645	0.707329	0.71976	0.787409	0.978017	0.00180304	0.0351	0.6473	0.0018	0.2381	0.3555	0.0132	Cluster1
D3ZJB8	RBR-type E3 ubiquitin transferase OS=Rattus norvegicus OX=10116 GN=Arih2 PE=1 SV=1	Arih2	11	4	19	4	4	57.7	280297	119065	715869	304692	694809	458283	711532	441273	380520	319553	664388	691138	311036	565416	609043	363543	0.556895	0.235646	1.43795	0.604819	1.6722	1.10452	1.71301	1.04571	0.755218	0.60819	1.27927	1.31262	0.702152	1.21835	1.3607	0.767836	0.140257	0.1019	0.4966	0.4374	0.68	0.7395	0.9	NA
D3ZJD3	60S ribosomal protein L28 OS=Rattus norvegicus OX=10116 PE=3 SV=1	--	30	4	64	4	4	15.6	1.41474e+07	9.75634e+06	9.37981e+06	1.15933e+07	1.13833e+07	1.13238e+07	8.65613e+06	9135996	1.42264e+07	9899468	8.44798e+06	9.02415e+06	7642856	8.30127e+06	7.7243e+06	6897335	1.36142	0.935236	0.912563	1.11463	1.32694	1.32188	1.00937	1.04862	1.36758	0.912573	0.787865	0.830121	0.835673	0.866378	0.835858	0.705594	0.0636791	0.8867	0.7793	0.1777	0.3999	0.0547	0.5822	NA
D3ZJF9	Alpha-galactosidase OS=Rattus norvegicus OX=10116 GN=Gla PE=1 SV=2	Gla	5	2	15	2	2	47.5	190273	231774	581399	240252	NA	NA	NA	359064	359031	NA	735283	546284	229306	412285	243931	304928	0.487942	0.592072	1.50736	0.615553	NA	NA	NA	1.09827	0.919732	NA	1.82738	1.33915	0.668144	1.14666	0.70342	0.831275	0.266687	NA	NA	NA	NA	NA	NA	NA
D3ZJG1	Methyltransferase-like 21C OS=Rattus norvegicus OX=10116 GN=Mettl21c PE=4 SV=1	Mettl21c	13	2	9	2	2	28	165764	205518	217227	182645	257756	256936	320124	300423	218749	NA	NA	NA	300594	213535	228868	NA	0.657139	0.811587	0.87063	0.723407	1.23778	1.23559	1.53779	1.42052	0.86627	NA	NA	NA	1.35398	0.918087	1.02026	NA	0.00286688	NA	NA	NA	NA	NA	NA	NA
D3ZJG4	Phosphofurin acidic cluster sorting protein 2 OS=Rattus norvegicus OX=10116 GN=Pacs2 PE=1 SV=2	Pacs2	2	1	19	1	1	95.9	241335	341581	291271	281611	285286	244237	215055	223254	273278	369401	348762	293590	203960	254201	255626	176139	NA	NA	NA	NA	NA	NA	NA	NA	NA	NA	NA	NA	NA	NA	NA	NA	NA	NA	NA	NA	NA	NA	NA	NA
D3ZJH4	Ras-like without CAAX 1 OS=Rattus norvegicus OX=10116 GN=Rit1 PE=1 SV=1	Rit1	6	1	16	1	1	22.6	208184	198579	190262	200878	165849	189890	164180	176806	250904	324798	226412	241218	206750	184355	184502	173070	NA	NA	NA	NA	NA	NA	NA	NA	NA	NA	NA	NA	NA	NA	NA	NA	NA	NA	NA	NA	NA	NA	NA	NA
D3ZJH9	Malic enzyme OS=Rattus norvegicus OX=10116 GN=Me2 PE=1 SV=1	Me2	13	6	34	5	5	65.3	5.08447e+06	4.91006e+06	4.23622e+06	4.3949e+06	3.16645e+06	2.88908e+06	3.47862e+06	3.44623e+06	4.37693e+06	3.54669e+06	3.51519e+06	2.44928e+06	3.25438e+06	3.31998e+06	3.42925e+06	3.25264e+06	1.31202	1.26212	1.10517	1.13306	0.989773	0.904353	1.08771	1.06069	1.12825	0.876717	0.879078	0.604163	0.954177	0.929133	0.995066	0.892254	0.0330498	0.356	0.024	0.1319	0.3814	0.9	0.7357	Cluster5
D3ZJK0	NAD(P)(+)--arginine ADP-ribosyltransferase OS=Rattus norvegicus OX=10116 GN=Art1 PE=3 SV=1	Art1	3	1	14	1	1	35.6	887241	1.2523e+06	929686	1.19136e+06	1.16237e+06	977240	1.08409e+06	1.13464e+06	1.19659e+06	1.035e+06	1.17806e+06	1.13046e+06	989686	1.21555e+06	997211	1.03473e+06	NA	NA	NA	NA	NA	NA	NA	NA	NA	NA	NA	NA	NA	NA	NA	NA	NA	NA	NA	NA	NA	NA	NA	NA
D3ZJR1	Epidermal growth factor receptor pathway substrate 15-like 1 OS=Rattus norvegicus OX=10116 GN=Eps15l1 PE=1 SV=3	Eps15l1	7	7	71	7	7	99.4	2.71998e+06	2.85743e+06	1.90095e+06	1.58163e+06	1.63524e+06	1.54711e+06	2.59946e+06	1.72854e+06	3.08067e+06	3.14056e+06	3.0459e+06	2.48958e+06	2.76822e+06	1.76168e+06	2.48124e+06	3.15678e+06	1.07119	1.12098	0.75688	0.622321	0.780102	0.739103	1.2405	0.81195	1.21196	1.18481	1.16252	0.937233	1.23871	0.752448	1.09882	1.32161	0.298658	0.9	0.4385	0.5563	0.4598	0.5778	0.9	NA
D3ZJW6	RCG21066 OS=Rattus norvegicus OX=10116 GN=rCG_21066 PE=1 SV=1	rCG_21066	28	2	24	2	2	13.1	534713	420817	366260	1.08785e+06	424573	427986	485366	316157	1118593	1.60766e+06	1.39318e+06	1.71606e+06	530232	631847	1.29803e+06	1.08656e+06	0.60289	0.472638	0.417502	1.22544	0.579877	0.585368	0.663128	0.425175	1.25988	1.73641	1.52232	1.84956	0.679278	0.772638	1.64573	1.30235	0.00362242	0.9	0.0108	0.2078	0.0051	0.1046	0.3433	Cluster4
D3ZJX5	Mitochondrial import inner membrane translocase subunit TIM50 OS=Rattus norvegicus OX=10116 GN=Timm50 PE=1 SV=2	Timm50	17	5	117	5	5	39.8	5.59493e+06	5.59318e+06	5.81539e+06	6.72731e+06	4.4437e+06	4.85942e+06	4.55404e+06	6.20559e+06	4.93217e+06	5.91568e+06	4.84062e+06	5.94508e+06	5.34732e+06	4.65185e+06	4.58739e+06	6.4299e+06	0.981224	0.977128	1.03111	1.17875	0.944028	1.03381	0.96779	1.29809	0.864073	0.993843	0.822731	0.996668	1.06555	0.884802	0.904684	1.19877	0.400121	0.9	0.4854	0.9	0.4078	0.9	0.6885	NA
D3ZJY1	39S ribosomal protein L28, mitochondrial OS=Rattus norvegicus OX=10116 GN=Mrpl28 PE=1 SV=1	Mrpl28	4	1	1	1	1	30.2	NA	NA	NA	NA	NA	NA	NA	NA	NA	NA	NA	NA	NA	NA	NA	NA	NA	NA	NA	NA	NA	NA	NA	NA	NA	NA	NA	NA	NA	NA	NA	NA	NA	NA	NA	NA	NA	NA	NA	NA
D3ZJZ0	Transmembrane protein 205 OS=Rattus norvegicus OX=10116 GN=Tmem205 PE=1 SV=1	Tmem205	12	2	22	2	2	21.2	1.12776e+06	1.40759e+06	1.46432e+06	1.35515e+06	1.2992e+06	989416	503398	1.20225e+06	788992	627150	685751	1.39729e+06	1.18926e+06	1.14617e+06	1.23693e+06	821746	0.991577	1.23283	1.30166	1.19044	1.38373	1.05529	0.53633	1.26082	0.692981	0.528228	0.584331	1.1744	1.18809	1.09296	1.22296	0.768076	0.159912	0.8639	0.1409	0.9	0.4199	0.9	0.3039	NA
D3ZK14	Tenascin N OS=Rattus norvegicus OX=10116 GN=Tnn PE=3 SV=2	Tnn	35	33	349	33	33	173.1	3.33323e+07	3.50944e+07	3.42074e+07	3.70136e+07	7.94426e+06	5.97642e+06	5.49193e+06	5.35972e+06	5.42729e+07	5.96548e+07	5.43256e+07	5.9248e+07	3.26379e+07	3.45016e+07	3.25775e+07	3.35377e+07	0.962201	1.00915	0.998332	1.06751	0.277793	0.209279	0.192104	0.18454	1.56503	1.64963	1.51981	1.63491	1.0705	1.08016	1.05749	1.02918	8.31076e-12	0.001	0.001	0.8883	0.001	0.001	0.001	Cluster4
D3ZK56	Ras-related protein Rap-2 OS=Rattus norvegicus OX=10116 GN=Rap2c PE=1 SV=2	Rap2c	35	5	46	2	4	20.7	3.14355e+06	2.65082e+06	2.7126e+06	3.21659e+06	1.69331e+06	2.24124e+06	2.50631e+06	2.5867e+06	3.0918e+06	2.0875e+06	2.14846e+06	2.82088e+06	2.6773e+06	2.58375e+06	2.94263e+06	1.63928e+06	1.16971	0.982552	1.02046	1.19581	0.763237	1.01164	1.13006	1.14802	1.14923	0.744084	0.77476	1.00337	1.13193	1.04268	1.23126	0.648436	0.659653	0.9	0.5873	0.9	0.894	0.9	0.9	NA
D3ZK73	Cullin 4B OS=Rattus norvegicus OX=10116 GN=Cul4b PE=1 SV=1	Cul4b	7	7	70	2	2	110.7	753450	877466	1.03339e+06	1.13394e+06	87957.5	716502	77802.6	105212	119167	1.09608e+06	112157	1.05561e+06	800095	553637	931113	835571	1.11015	1.28788	1.53937	1.66926	0.156988	1.28064	0.138909	0.184901	0.175398	1.54707	0.160153	1.48678	1.33947	0.884705	1.54272	1.30878	0.0510438	0.0704	0.3638	0.9	0.6996	0.0953	0.4557	NA
D3ZKG1	Methylmalonyl-CoA isomerase OS=Rattus norvegicus OX=10116 GN=Mmut PE=1 SV=2	Mmut	16	9	96	9	9	92	9.17281e+06	9.64532e+06	9.39502e+06	9.48288e+06	7.52265e+06	9.42595e+06	9.18661e+06	9.33739e+06	8.20032e+06	8.79516e+06	8.53473e+06	8.82806e+06	9.38063e+06	8.76091e+06	8.39654e+06	9.93325e+06	0.965721	1.01154	1	0.997465	0.959371	1.20381	1.17197	1.17252	0.86242	0.887019	0.870807	0.888451	1.12214	1.00033	0.994047	1.11173	0.000903837	0.0759	0.0685	0.5486	0.001	0.534	0.0065	Cluster5
D3ZKG5	Parvin, beta OS=Rattus norvegicus OX=10116 GN=Parvb PE=1 SV=1	Parvb	30	8	101	7	8	41.7	8.661e+06	8.20135e+06	7.89069e+06	7.79032e+06	6514059	6.50009e+06	6.19154e+06	4.9707e+06	8.37668e+06	7.44846e+06	7.3343e+06	8.61738e+06	7.37286e+06	7.99992e+06	8.11149e+06	7.52102e+06	1.09875	1.03642	1.01204	0.987405	1.00104	1.00031	0.95179	0.752136	1.06155	0.905186	0.901724	1.04502	1.06275	1.10069	1.15715	1.0143	0.109137	0.3049	0.784	0.8704	0.7732	0.0967	0.3889	NA
D3ZKH6	RAB GTPase-activating protein 1-like OS=Rattus norvegicus OX=10116 GN=Rabgap1l PE=1 SV=1	Rabgap1l	2	1	8	1	1	92.2	160634	NA	178923	179549	140515	136964	139381	165347	251520	267171	222668	218586	234588	213671	232893	NA	NA	NA	NA	NA	NA	NA	NA	NA	NA	NA	NA	NA	NA	NA	NA	NA	NA	NA	NA	NA	NA	NA	NA	NA
D3ZKQ0	Nudix (Nucleoside diphosphate linked moiety X)-type motif 15 (Predicted) OS=Rattus norvegicus OX=10116 GN=Nudt15 PE=1 SV=1	Nudt15	17	2	8	2	2	19.7	NA	NA	NA	NA	NA	NA	NA	NA	NA	NA	NA	NA	NA	NA	NA	NA	NA	NA	NA	NA	NA	NA	NA	NA	NA	NA	NA	NA	NA	NA	NA	NA	NA	NA	NA	NA	NA	NA	NA	NA
D3ZKR8	Protein kish OS=Rattus norvegicus OX=10116 GN=Tmem167a PE=3 SV=2	Tmem167a	25	2	41	2	2	7.9	2.23201e+06	1.84841e+06	2096927	2.11813e+06	2.43594e+06	1.98654e+06	2.19686e+06	2.25161e+06	3.21645e+06	3.01146e+06	2.47489e+06	2.42878e+06	2.26107e+06	2.23424e+06	1.89118e+06	1.98173e+06	0.922859	0.761304	0.876549	0.874985	1.22004	0.99637	1.10066	1.1104	1.32848	1.19277	0.991699	0.959948	1.06223	1.00188	0.879287	0.871047	0.0145959	0.0277	0.0254	0.5483	0.9	0.2565	0.2386	Cluster1
D3ZKT8	5'-deoxynucleotidase HDDC2 OS=Rattus norvegicus OX=10116 GN=Hddc2 PE=1 SV=1	Hddc2	26	3	32	3	3	23	2.40752e+06	2.87807e+06	2805680	2.85549e+06	2.64389e+06	2.52675e+06	3.0072e+06	2.95096e+06	3.07845e+06	4.71727e+06	2.99237e+06	2.67466e+06	2.89408e+06	2.77401e+06	2.71582e+06	2.46948e+06	0.786748	0.936886	0.926952	0.932297	1.04659	1.00164	1.1908	1.15021	1.00493	1.47671	0.947686	0.835513	1.07458	0.983152	0.997985	0.857884	0.266662	0.2418	0.4653	0.8082	0.9	0.6621	0.9	NA
[truncated: 2,978 more rows]
