# Supplementary material for: Proteomics and phosphoproteomics to study Tuina reverses capsule fibrosis in frozen shoulder: a research report based on rats
Source: Sci Rep. 2024 Jan 5;14:661. doi: 10.1038/s41598-023-50904-9 (PMC10770356; doi:10.1038/s41598-023-50904-9)
Supplement: Supplementary file 1 — Supplementary Tables. [file 41598_2023_50904_MOESM1_ESM.zip › Supplementary Tables/S3_Table.xls]

Protein accession	C	CT	M	MT	Cluster	Membership
B0BNA5	0.96640404975	0.69436142625	1.40529992125	0.88484956775	Cluster2	0.933971817047982
B0BNE6	1.0846010205	1.2058703715	0.7866198425	0.98869734275	Cluster4	0.876410794069761
B0BNG0	1.0399956855	1.216968191	0.906543168	0.88935204275	Cluster1	0.626858587936674
B0K018	1.235990593	1.12941049825	0.65713190625	1.042024441	Cluster4	0.709296080629307
B0K020	1.1092135745	1.16022865975	0.81185298875	0.974617208	Cluster4	0.778882995856672
B1H230	1.2010140315	1.18724732675	0.827282868	0.830373133	Cluster1	0.896734350112395
A0A0G2JSR0	0.982337264	1.2358734655	0.85428531525	0.99590172625	Cluster3	0.929158918438517
B1WBU5	0.961696809	1.3254209125	0.8950724605	0.89368543425	Cluster3	0.507188649322577
B2GUZ6	0.9421376295	1.42532084275	0.6508680125	1.099089819	Cluster3	0.666084133448798
B2GV06	1.1391491995	1.1421172285	0.8225505625	0.94506580625	Cluster4	0.484791908109189
B2GV15	1.1613096175	1.179101443	0.8155738535	0.896379218	Cluster1	0.697954122026306
B2RYD7	0.958377111	1.32994997075	0.82897261475	0.9681210125	Cluster3	0.863899231613312
A0A0G2JT33	0.84816414175	0.428478646	1.40711726275	1.246049332	Cluster2	0.840481885188106
B2RYI2	0.7009497415	0.6420664715	1.38484846675	1.24566528275	Cluster2	0.828470286920074
B2RYS2	1.121577273	1.213041643	0.67622883675	1.069208415	Cluster4	0.876413902139339
B2RYS8	1.1633207915	1.2023476955	0.76913684775	0.92362399875	Cluster4	0.504879808039018
B2RYW3	1.1112337355	1.1757226145	0.82030021325	0.9489275265	Cluster4	0.552799444690259
B2RYW8	1.15708263775	1.5058127705	0.8499327465	0.56619220775	Cluster1	0.697442593590245
B2RZD6	1.1142075845	1.54224302925	0.67257588075	0.7798050035	Cluster1	0.547012761513742
B4F789	1.258709422	1.155689134	0.80604456325	0.81893455325	Cluster1	0.775964248198104
B4F7A1	0.96300901825	1.1994358935	0.86093413675	1.0445822595	Cluster3	0.847893741477275
B5DEH2	1.1071186905	1.1983497245	0.84961589	0.8989714665	Cluster1	0.796986545624722
B5DEL8	1.066192392	1.4791509525	0.7890595425	0.75864744125	Cluster1	0.642965072724644
B5DF63	0.89718017775	0.74099585875	1.34407686375	0.98518475325	Cluster2	0.988423729917107
D3Z8P1	1.13909115875	1.288917287	0.817137628	0.82067676975	Cluster1	0.918657349603624
D3Z941	1.13238577075	1.1317949885	0.8887202485	0.88763232575	Cluster1	0.914998029031968
A0A0G2JTP6	1.25459784475	0.846258182	0.80012095175	1.1167044785	Cluster4	0.362764253080345
D3Z955	1.00086685	1.2520315265	0.9584040655	0.842915291	Cluster1	0.505196435735613
D3Z9E1	0.76797422375	0.61137325875	1.38645307875	1.197413363	Cluster2	0.881637042349645
D3Z9M5	0.7591325	0.77889597875	1.57654959175	0.84252391825	Cluster2	0.8661741137849
D3Z9R8	1.27668182225	0.936208	0.679839817	1.14563382575	Cluster4	0.480064937649506
D3Z9Z0	0.94987207	1.29973959225	0.82117848425	1.0116141485	Cluster3	0.939490836766051
D3ZA38	0.94139710325	1.429277655	0.7270050245	1.00959412625	Cluster3	0.941513798399132
D3ZA85	0.8592643645	1.312302061	0.876424691	1.03597461525	Cluster3	0.68539214332381
D3ZA93	1.18631845875	1.241672642	0.85525118475	0.76744695425	Cluster1	0.893434527129656
D3ZAF6	0.99206671725	1.26353327925	0.77144531425	1.0551872095	Cluster3	0.632386788226691
A0A0G2JTQ5	0.85618560175	0.769970063	1.4588729225	0.88099600375	Cluster2	0.93095740330104
D3ZAQ0	0.99111125275	1.23544809575	0.93511428275	0.8939588845	Cluster1	0.411968958461318
D3ZBE5	1.09422975375	1.17282562325	0.9032461795	0.87922347275	Cluster1	0.930695012750148
D3ZCF8	0.9140821465	1.189136411	0.71005745875	1.27320804925	Cluster3	0.428342890305705
D3ZCG3	1.0765212355	1.17634901975	0.84806597925	0.9564541435	Cluster4	0.501208115057105
D3ZCL3	1.2967362115	1.22779429475	0.57047001325	0.98944661725	Cluster4	0.769004053425456
D3ZCQ9	0.89498354175	1.595899493	0.6861448135	0.957038074	Cluster3	0.92487068634884
A0A0G2JTX5	1.25179402175	1.0425589755	0.6303601445	1.13506385125	Cluster4	0.59243458896968
D3ZCZ9	1.08996681525	1.34527145075	0.7387817525	0.91059722975	Cluster4	0.437282786017942
D3ZD09	1.0063062625	1.28409031475	0.7478315155	1.0474633875	Cluster3	0.534074547920068
D3ZDI7	1.1760731115	1.104361975	0.84266951825	0.91553618725	Cluster1	0.595233095557775
D3ZDK4	1.18167397325	0.37334596325	1.49703469575	0.833606753	Cluster2	0.781120554930365
D3ZEA0	1.01746630375	1.18106334175	0.78891609425	1.08167036175	Cluster4	0.58625238030809
D3ZF13	1.18040172275	1.37873471025	0.774757779	0.74021846125	Cluster1	0.931363543125761
D3ZF77	1.09488542075	1.253673966	0.76219692125	0.9638650435	Cluster4	0.738086980287353
D3ZFQ8	1.01634851075	1.2194507485	0.81869816325	1.0164381785	Cluster3	0.595544762722757
D3ZG43	1.04363716175	1.2025275865	0.78418852075	1.0384697825	Cluster4	0.777383833105221
D3ZGP9	0.95862425775	1.367715857	0.87505585125	0.87746219	Cluster3	0.504483230264226
D3ZJW6	0.6796186415	0.56338696675	1.592041603	1.100000113	Cluster2	0.933620546710212
D3ZK14	1.009298712	0.21592910225	1.59234595725	1.059334132	Cluster2	0.804018378197754
A0A0G2JU95	0.99035726725	1.3941313665	0.769129588	0.942258799	Cluster3	0.774385869072461
D3ZL50	0.489108366	0.8648092795	1.4164892275	1.23547910675	Cluster2	0.56914175165579
D3ZL85	1.152091635	1.08559890525	0.795475809	1.01479348025	Cluster4	0.685803910063154
D3ZLN7	1.04039252925	1.22149356975	0.76891726075	1.04273906775	Cluster4	0.732916456510205
D3ZLT1	1.09530365375	1.192150563	0.722969548	1.0613668455	Cluster4	0.885381117878949
D3ZM27	1.058119516	0.71731454025	1.47136566975	0.68777129475	Cluster2	0.698985732835394
D3ZM69	0.7706549585	1.5524672855	0.92612900925	0.86063077325	Cluster3	0.501706325232374
D3ZML4	1.08531069425	1.1998580015	0.81437400375	0.96311526275	Cluster4	0.65488826993868
D3ZMS1	0.99031845425	1.1055800175	0.7493240545	1.2261946325	Cluster4	0.466128216119651
A0A0G2JUF8	1.06415983425	1.322424984	0.75433179975	0.9467909415	Cluster4	0.467852602149467
D3ZNJ5	1.0861680525	1.171020092	0.919202545	0.868551243	Cluster1	0.876127939197871
D3ZNK1	1.047660014	1.2122833085	0.911957499	0.8805566455	Cluster1	0.687771525278828
D3ZP47	1.38790142925	1.00406270875	0.8153197905	0.80690720625	Cluster1	0.523694927237657
D3ZPF0	1.015891593	1.30872823375	0.7672333565	0.98969334225	Cluster3	0.660506148832921
D3ZPN3	1.0388990005	1.2021547975	0.9417820155	0.86319714175	Cluster1	0.652263812731291
D3ZQI1	1.03371960525	1.22542601725	0.797760081	1.012290258	Cluster4	0.569379690517911
D3ZQN6	1.023836141	1.26859849175	0.8822388645	0.8891950975	Cluster1	0.466199971456027
D3ZRE7	0.4088358265	0.3769855125	2.18310467375	0.88252902	Cluster2	0.929277289418138
A0A096MK15	1.0411652185	1.2476814085	0.87700610925	0.89560702775	Cluster1	0.534082595734394
A0A0G2JUS7	1.15013988975	1.18413547375	0.84765110075	0.869745512	Cluster1	0.925357656534768
D3ZS58	1.04786361625	1.23888627025	0.7528398795	1.03775733425	Cluster4	0.772269807377316
D3ZSG3	1.101877127	1.1992639445	0.850402976	0.904142774	Cluster1	0.75580864732611
D3ZTB5	1.08480369425	1.0820718105	0.77447202625	1.116807036	Cluster4	0.642398867454055
D3ZTR5	1.05862622	1.2105682075	0.8482745965	0.94223521225	Cluster4	0.349185602130883
D3ZU20	1.14919354875	1.12228072925	0.88869886075	0.878124131	Cluster1	0.86873663206355
D3ZU54	1.1319163925	1.17855471975	0.81453285375	0.933211165	Cluster4	0.433964048200544
D3ZUB0	1.05091020525	1.2740993395	0.87589332675	0.8604529775	Cluster1	0.642231447023114
D3ZUC1	0.940106893	1.32097206875	0.848934557	0.97344379025	Cluster3	0.836159966576374
A0A0G2JUY3	1.0242724975	0.67443573425	1.389801667	0.85012470825	Cluster2	0.872581266466275
D3ZUV3	1.08428765125	1.2009688095	0.7770549915	1.0072407725	Cluster4	0.952067168746057
D3ZUX5	1.17867022225	1.307024178	0.693365741	0.8974843585	Cluster4	0.562821400048685
D3ZV82	1.35216444575	1.2647703735	0.137930331	1.375865612	Cluster4	0.677862105640414
D3ZVD3	1.139690288	1.2617796965	0.79830941875	0.8653752435	Cluster1	0.782499726435731
D3ZVD7	1.039863991	1.018260929	0.767003335	1.2321604795	Cluster4	0.463369214185828
D3ZVR7	1.246351727	1.1031617985	0.87816918475	0.80081490125	Cluster1	0.715510668136873
D3ZVS2	1.06133245475	1.17096253975	0.7384735075	1.1029122435	Cluster4	0.731144483162271
D3ZW75	0.958552632	1.3658226815	0.859266887	0.89891849125	Cluster3	0.584837396380561
A0A0G2JVG4	1.8258795405	0.8947909645	0.58591218225	0.6855693815	Cluster1	0.455178772464867
D3ZXF9	1.07895992	1.2131163235	0.72370121425	1.062619636	Cluster4	0.874590580125291
D3ZXS8	1.1705496975	1.133379745	0.9730886175	0.753686218	Cluster1	0.637687049004542
D3ZY50	1.144600296	1.210054799	0.79763243975	0.9060545085	Cluster1	0.556906455852928
D3ZYX8	1.073724518	1.280100605	0.74237010075	0.98447032225	Cluster4	0.757811928046969
D3ZYY0	1.3168254025	1.17399497225	0.68343225225	0.8834896365	Cluster4	0.438534371530425
D3ZZN3	1.2851728575	1.06648104875	0.7758707225	0.9088621955	Cluster1	0.442270296716179
D4A0T0	1.06421045225	1.22345646525	0.7522430705	1.0330321345	Cluster4	0.886023546375903
A0A0G2JVH4	1.0096360885	1.17337863075	0.82775832225	1.05337756775	Cluster4	0.474642801564911
D4A197	1.15422060825	1.206263273	0.7347218785	0.97222910025	Cluster4	0.831085941389397
D4A3V2	1.05297860775	1.2887117265	0.72973195075	1.01150489525	Cluster4	0.721736361878819
D4A4T0	0.68232973575	0.8172800795	1.4585648215	1.02783803375	Cluster2	0.798848520617011
D4A4T9	1.25140980975	1.36271075075	0.8452790335	0.59657488225	Cluster1	0.754623376823272
D4A565	1.09276498725	1.1456034995	0.780158583	1.0384770205	Cluster4	0.911612142064472
D4A5G8	1.08138748625	1.22361441425	0.7776742795	0.98602056875	Cluster4	0.840388802643686
D4A5T8	0.93997226475	1.275769876	0.7847619295	1.0850381285	Cluster3	0.742662124684799
A0A0G2JVL6	0.91486749425	1.21098128875	0.88636798675	1.05272248075	Cluster3	0.734904493883166
D4A617	1.06759577075	1.153113995	0.988692825	0.8301277235	Cluster1	0.632105399372454
D4A678	0.81097622075	1.381733049	0.71485011975	1.2127604215	Cluster3	0.613177057814136
D4A6M0	1.00372870025	1.177179248	1.0206027055	0.8389431635	Cluster1	0.484116000758939
D4A7F2	1.0946879955	1.28175308275	0.808040747	0.88026062175	Cluster1	0.612872657180529
D4A7L4	1.04143462625	1.2512554715	0.742063672	1.04419554425	Cluster4	0.721899862734901
D4A7U8	1.06619269225	1.37038754	0.8062205525	0.836212403	Cluster1	0.58751835505103
D4A871	1.180152781	1.2521865575	0.8405933125	0.7800557165	Cluster1	0.931043476071434
A0A0G2JVM0	1.1658651105	1.13010765475	0.80795048725	0.94599886625	Cluster4	0.495720741479555
D4A9L2	0.8836839455	1.5185479095	0.679132907	1.04738005825	Cluster3	0.893701944044164
D4A9P9	0.875885872	1.22097464725	1.00311329775	0.9576641865	Cluster3	0.46452421132411
D4A9W3	1.43318900525	1.17017339825	0.75899138625	0.665210231	Cluster1	0.731914434440369
D4AAM0	0.90907549475	1.4081405255	0.96576524625	0.7973347235	Cluster3	0.368922566088814
D4AB01	1.2577616235	1.08021497425	0.75733858125	0.94246955525	Cluster4	0.466355803720594
D4ABM5	1.12082170925	1.629126071	0.677443396	0.6840216685	Cluster1	0.728216046039325
A0A0G2JVM2	0.90476459575	1.20073461975	0.72508675725	1.26225944975	Cluster3	0.45053101861346
D4ACG2	0.73021053175	0.64481323525	1.29862587025	1.29631181325	Cluster2	0.784022765850248
D4ACG8	1.30365277025	0.95336590225	0.8333925585	0.926265311	Cluster1	0.392448121792474
D4ADD7	1.0221013635	1.24906538825	0.7761223895	1.03397121375	Cluster4	0.490843471552578
D4ADL7	1.0228103015	0.42314531375	1.335181892	1.13589619875	Cluster2	0.791806351650236
D4ADN6	1.7863484605	1.06836604125	0.45004918975	0.71991682125	Cluster1	0.418023194307092
D4AE17	0.829327001	0.78416594075	1.48656981375	0.86088537175	Cluster2	0.899370793574754
D4AE56	1.04113733825	1.3330972295	0.7089551265	1.00941349975	Cluster4	0.589582222812658
E9PSJ4	1.39290464825	1.663807756	0.40782854925	0.661358071	Cluster1	0.466711001233298
A0A0G2JVQ1	1.07194370075	1.378443857	0.87555917725	0.742339491	Cluster1	0.687354322762591
E9PT22	1.39590219625	1.228535645	0.37685520675	1.08718727425	Cluster4	0.73297093812308
E9PT82	0.91603706125	0.871665141	1.443185279	0.72984325075	Cluster2	0.666552999376006
F1LLZ7	1.00852899875	1.3082725875	0.795195183	0.96846053175	Cluster3	0.742293923572258
F1LM10	0.928164028	1.2832093215	0.8871299845	0.974519179	Cluster3	0.754557580386421
F1LM47	1.1099097025	1.28411843775	0.7155422885	0.96990441175	Cluster4	0.849468998737166
F1LN92	1.12870988975	1.11539411	0.7760202225	1.03462993575	Cluster4	0.805091197598159
F1LNJ2	1.2007696815	1.091858872	0.78382489125	0.9734961605	Cluster4	0.556486177679246
A0A0G2JW34	1.0860948425	1.221246673	0.8426402675	0.91052348425	Cluster1	0.602456108451538
F1LP05	1.05239597775	1.19820913975	0.8131534575	1.00104400525	Cluster4	0.753231235580775
F1LP30	1.145637228	1.166549201	0.760000356	0.98687563575	Cluster4	0.828996658617446
F1LPX0	0.94964992525	1.21417722925	0.7485662485	1.17566804475	Cluster3	0.47348875340376
F1LQB2	0.968287949	1.27120235175	1.0355161795	0.77356600075	Cluster1	0.441864407299016
F1LQN9	1.48167778175	1.127327469	0.6243777315	0.803934847	Cluster1	0.480656584661996
F1LQX9	1.0672965005	1.28925971225	0.82435064725	0.88913792125	Cluster1	0.51325665030227
F1LQZ0	0.97852121625	1.265781709	0.82840347225	1.001540841	Cluster3	0.937469885052186
F1LR92	1.08125432625	1.1026370355	0.73039465375	1.15443270275	Cluster4	0.620396951815732
A0A0G2JWG6	0.650247828	0.38142209225	1.4390245685	1.47835851475	Cluster2	0.797701956357669
F1LU71	1.0929845125	1.10426286775	0.794315165	1.06280810825	Cluster4	0.7842265517811
F1LUD9	1.09543759875	1.1700150845	0.80334790475	0.9901849915	Cluster4	0.900236782649774
F1LUV9	0.81120790425	0.67037322675	1.30967963125	1.18413474825	Cluster2	0.869241003000706
A0A0G2JXY6	1.0557915	1.26449918125	0.8059907015	0.9389972535	Cluster4	0.381792641808461
F1LX07	1.075161891	1.21304642775	0.84461844175	0.92726796725	Cluster1	0.466204572342192
F1LXA0	1.01997493075	1.29032966475	0.836127759	0.925251284	Cluster3	0.531365603127497
F1LXY6	1.233153542	0.44464173	1.6655545	0.523939179	Cluster2	0.677209291308103
F1LZC5	1.0548487425	1.3122944305	0.68374172725	1.04162369925	Cluster4	0.774986823347893
F1M0R1	1.30895530925	1.06321925225	0.628882974	1.05093922025	Cluster4	0.599176788412814
F1M1J2	1.01635089325	1.266903667	0.83854234425	0.94932587325	Cluster3	0.62443920191965
F1M392	1.15838865275	1.2066931215	0.7289998505	0.97515386925	Cluster4	0.838792663448979
A0A0G2JXZ3	1.07093512525	1.15465938725	0.827495991	1.005559204	Cluster4	0.947079152787821
F1M4I4	1.0548100375	1.18505661375	0.82818879325	0.994870264	Cluster4	0.744089300919997
F1M5N4	0.9408504725	1.3765847975	0.686064852	1.1035602035	Cluster3	0.672516525475468
F1M5Q4	0.913752445	0.5959738015	1.3976401695	1.0402864025	Cluster2	0.941389106510451
F1M7N2	0.89405235275	1.17885216275	0.7961169085	1.212587835	Cluster3	0.487509562405353
F1M7S4	0.9549115705	1.11187504775	0.84580363725	1.1502081485	Cluster3	0.443696431214119
F1M7T1	0.921816495	1.71365963775	0.6189693455	0.8938470125	Cluster3	0.856006837971643
F1MAA5	1.03052432125	1.2806941505	0.82492091625	0.9353876475	Cluster3	0.516867613204141
F7F588	1.085479339	1.2302655945	0.79881918875	0.9522501625	Cluster4	0.583976440966354
F8WFT7	0.75155640725	1.29041960075	0.59639269325	1.49226735225	Cluster3	0.456088216151643
G3V644	1.2896892165	1.1881590195	0.68635826675	0.9000696235	Cluster4	0.492435010420906
G3V6B0	0.94249334325	0.52819882975	1.708962833	0.72035457025	Cluster2	0.890804988185062
G3V6C9	0.996983628	1.21693997725	0.9831603435	0.84947183025	Cluster1	0.49213575020714
G3V6D8	0.72972628875	0.5585867105	1.84732288775	0.7707217565	Cluster2	0.953592783100991
G3V6D9	1.1832870545	1.01879514525	0.84367417275	0.98726861025	Cluster4	0.450209718893753
G3V6F1	0.769771213	1.4587734265	0.963134832	0.90254449275	Cluster3	0.486760869915937
G3V6G7	1.1797699615	0.98631970875	0.77740526	1.09119704125	Cluster4	0.509599102484099
G3V741	1.00379873125	1.227952245	0.8295864215	1.0064905865	Cluster3	0.791252493242648
A0A0G2JYY6	1.22160541675	1.5291278995	0.65223274975	0.695761705	Cluster1	0.883086999496699
G3V7K1	1.0277081535	1.25214982375	0.852800518	0.933122156	Cluster3	0.482515243443434
G3V7P6	1.01331287675	0.3872435615	1.40880708175	1.1096163855	Cluster2	0.81239671664675
G3V7T3	1.677154834	0.966022503	0.61243202675	0.75338544175	Cluster1	0.453419966395721
G3V7U0	1.03672101975	0.34750093375	1.8592665295	0.6067510575	Cluster2	0.834608563772463
G3V7U2	0.843885972	0.64115876825	1.6614319515	0.78012093275	Cluster2	0.925006347392079
G3V7U4	0.889919224	1.25202168675	0.9986940415	0.9201153025	Cluster3	0.447201755249316
G3V7V6	0.7478623765	0.45651077575	1.434540525	1.30571043025	Cluster2	0.846266150388704
A0A0G2JZ38	0.8664410345	1.32282995225	0.8852537375	1.010695842	Cluster3	0.686040091353962
G3V7Y3	1.061074462	1.2349059175	0.766492239	1.0112191305	Cluster4	0.82893374323591
G3V824	0.8342748665	0.6244508985	1.41874908525	1.0732865745	Cluster2	0.955654199024005
G3V837	0.923508003	1.335124091	0.8304898735	0.99845541375	Cluster3	0.875679193039942
G3V8M4	1.22576849275	1.3561175635	0.7320522665	0.7575441	Cluster1	0.944745405364386
G3V8U4	1.19263771375	1.30196200475	0.71829697525	0.86131838775	Cluster1	0.548179252283036
G3V8V3	1.02125798225	1.19642256175	0.84566397475	1.000085186	Cluster3	0.596681645854098
A0A0G2JZH3	1.10760822875	0.9674608665	0.6967543755	1.282662941	Cluster4	0.465712665641712
G3V936	1.048595417	1.23094337075	0.82851188975	0.95776130425	Cluster4	0.400901263859544
G3V945	1.0930224905	1.24575272475	0.7303906155	1.01033540925	Cluster4	0.951318245200292
G3V978	1.19240306375	1.370561109	0.48217635125	1.069087106	Cluster4	0.897729196287694
G3V9T1	1.20496115525	1.12353216725	0.833745422	0.87842509125	Cluster1	0.708807915867943
G3V9U2	1.11372345925	1.267642333	0.69454832525	1.0050289345	Cluster4	0.966749377959955
G3V9Y1	0.68370530525	0.7002409	1.58898227825	0.98192982025	Cluster2	0.908393334788559
A0A0G2JZH8	1.148553699	1.229971023	0.788957673	0.89440606125	Cluster1	0.600290118369673
M0R4J2	1.14039613975	1.13768866275	0.78736149925	0.988163776	Cluster4	0.777487064633275
M0R628	1.116731823	0.57830574225	1.49484456375	0.72366277325	Cluster2	0.769566687610882
M0R629	1.11435345475	1.17968225475	0.82000680725	0.941656862	Cluster4	0.492182496241488
M0R7E6	2.11047315475	0.86019107175	0.487613451	0.514060946	Cluster1	0.502434788564973
M0R7G4	0.999805164	1.24396462375	0.795819704	1.03661137925	Cluster3	0.669885742009483
M0R7R2	0.941903695	1.3468772085	0.788601136	1.01596767525	Cluster3	0.941187628073453
M0R979	0.9139230605	0.35820437875	1.4994935595	1.140870832	Cluster2	0.85057352523959
A0A0G2K0D3	1.27396590575	0.94458749475	0.75640880775	1.05262932325	Cluster4	0.445792027530323
M0R9U2	1.12596005675	0.46511500375	1.2678075075	1.0702506445	Cluster2	0.744591003411677
M0RB63	1.15757716925	1.50366037075	0.96706600075	0.43093162475	Cluster1	0.56967779638487
M0RBD5	1.111478346	0.57939109075	1.26848696675	0.982432518	Cluster2	0.78440787093187
M0RBK4	0.87961903875	0.3687657535	1.554409644	1.100691833	Cluster2	0.882522102322219
M0RCE9	1.1198316055	1.150290496	0.87313191225	0.90147027025	Cluster1	0.899618391343847
M0RDK9	1.0915431915	1.29911084925	0.7405557305	0.94948553525	Cluster4	0.642982535147095
O09175	0.927271803	0.23616143625	1.68730572925	1.0225053075	Cluster2	0.849690203889558
A0A0G2K0N9	1.0517985585	1.299822477	0.806879501	0.91624862775	Cluster3	0.393655664752083
O35077	1.12160706325	1.22125126675	0.82476274575	0.88964147225	Cluster1	0.755366040599763
O35094	1.03884155025	1.14820385125	0.81144462825	1.063710843	Cluster4	0.741270765218796
O35264	0.94617906875	0.7767695675	1.3815400385	0.85675539525	Cluster2	0.896910475013929
O35821	0.672831664	0.68817688625	1.649034067	0.9365033795	Cluster2	0.911087792923822
O35878	0.896020118	0.796687669	1.3275794135	0.95523640675	Cluster2	0.97529851993516
O54922	0.727583829	0.661630443	1.7265105225	0.799879262	Cluster2	0.919080002793257
A0A0G2K0Q7	1.27397795625	1.04484544425	0.8519496095	0.853980101	Cluster1	0.576715030618654
O70351	1.129282442	1.17749367525	0.79724008475	0.95207998225	Cluster4	0.636788934906702
O70593	0.635892124	0.77453081575	1.65148109025	0.8976361045	Cluster2	0.816678471330594
O88201	0.976352855	1.07576034975	0.818069039	1.19293040775	Cluster4	0.422626668831272
P00406	0.99290593575	1.21470656375	0.794495131	1.0709567935	Cluster3	0.544007460487903
P01048	1.17692016725	0.31783475	1.94075941625	0.3872975755	Cluster2	0.695877488885548
P01883	0.81260416125	0.53054313925	1.69843979075	0.869529227	Cluster2	0.98201672949387
P01946	0.914672914	1.14243491625	0.82088326625	1.1944423405	Cluster3	0.465355068954317
A0A0G2K161	1.12730615975	1.40752090575	0.495657198	1.09245861225	Cluster4	0.870859129235807
P02091	0.92956840075	1.1636254825	0.77299153875	1.21323966775	Cluster3	0.446328555824861
P02764	1.28506977275	0.24692559025	1.94627693375	0.32482811375	Cluster2	0.667067650461005
P03994	0.18351238675	0.55210697675	1.69498870875	1.543360891	Cluster2	0.575747923590467
P04466	0.99581636675	1.23664678875	0.87485184775	0.9583807675	Cluster3	0.715364210718898
P04636	1.07303343075	1.22834748275	0.755933711	1.01562427475	Cluster4	0.913891047774114
A0A0G2K1W9	1.05972176375	1.252222831	0.745785205	1.02286006275	Cluster4	0.823755081015222
P05065	1.093258587	1.1938955775	0.86252891	0.904911078	Cluster1	0.78383676920585
P05503	1.2033670085	1.233736015	0.9004378735	0.70386889275	Cluster1	0.749012624827245
P05508	1.01634744825	1.17612041125	0.75190377	1.127496486	Cluster4	0.574161625606685
P05982	1.23608403	1.04396087125	0.8424292935	0.9092139595	Cluster1	0.502507994665426
P07895	1.1416363605	1.05923268725	0.821974217	1.02120242275	Cluster4	0.634113427568065
P07953	1.1802362685	1.2444921405	0.751833581	0.88641788825	Cluster1	0.523830426674634
P08461	1.090948463	1.15571901325	0.79038961275	1.0229451615	Cluster4	0.957190140698997
P08503	1.00476406025	1.220560828	0.70400592725	1.1558143725	Cluster4	0.544810775932708
P08932	1.2229923615	0.28023460525	2.00463530525	0.29775374275	Cluster2	0.649749941345083
P09605	1.12291003025	1.18774449625	0.72964711325	1.02768698075	Cluster4	0.932462074652149
P0C089	1.11569467225	1.12410637325	0.75322315625	1.0632628125	Cluster4	0.7982640697244
P0C5I0	1.01463537175	1.36661451	0.841872326	0.857238974	Cluster1	0.416196551054765
P0DMW0	0.99104715	1.22713067425	0.82823191	1.02623631625	Cluster3	0.834662611501901
P0DN35	1.08026426725	1.3443187495	0.62259033175	1.056855827	Cluster4	0.859713596325376
A0A0G2K264	0.90824803675	1.26923902875	0.74292900075	1.174245428	Cluster3	0.567509544179188
P10252	0.603176511	0.756488884	1.57975234525	1.0186375605	Cluster2	0.799663083342772
P10719	1.0985626195	1.20150335175	0.8101825705	0.951492246	Cluster4	0.594041044409075
P10759	0.90213862925	1.369265893	0.8084663615	1.0149866165	Cluster3	0.865082750329998
P10818	1.260779147	1.19536854025	0.63820704	0.9657450065	Cluster4	0.725232813015205
P10888	0.99954867775	1.30320849525	0.74471123475	1.04249995625	Cluster3	0.619235441367888
P11240	0.82060934825	1.42167789725	0.86534476725	0.9897565055	Cluster3	0.655263090137098
P11275	1.02339417275	1.188574745	0.732260446	1.133757184	Cluster4	0.596532908619609
P11497	0.998961217	0.66668285475	1.37488788775	0.9050189685	Cluster2	0.916886366510254
P11505	1.22176613475	1.260909525	0.8422340075	0.727760286	Cluster1	0.865596692005673
P11517	1.0036633175	1.1477585205	0.7347046985	1.1906714255	Cluster4	0.511663416492011
A0A0G2K2F1	1.10513623975	1.6034775285	0.70460505425	0.69736451725	Cluster1	0.70704496214859
P11730	0.94720596525	1.26449252875	0.90804908825	0.9502248965	Cluster3	0.661474080327457
P11915	2.031029116	0.70047236675	0.578679742	0.647566746	Cluster1	0.398554896709092
P11951	1.03411332225	1.430160905	0.683813032	0.958383393	Cluster3	0.529802679253964
P11980	1.07258224275	1.24056901375	0.83255578475	0.9177829075	Cluster1	0.45209210086415
P12075	0.967268937	1.26160331575	0.76563112975	1.089769532	Cluster3	0.629488801687813
P12527	1.07044059275	1.17087153025	0.828636508	0.98695500075	Cluster4	0.816949921044517
P12839	0.7847142605	1.585880189	0.90916382375	0.83084399625	Cluster3	0.497627592909676
A0A0G2K2L1	1.316776028	0.953556781	0.678195084	1.091259628	Cluster4	0.486336861962291
P13286	1.0541212895	1.5358562675	0.6520693605	0.874159157	Cluster3	0.460578474229337
P13638	0.90275302525	1.4280792875	0.834915075	0.92889578425	Cluster3	0.718054960464517
P14408	1.1165148425	1.20738066625	0.78221670875	0.9576361215	Cluster4	0.720470608289286
P14604	1.1790396425	1.14379204825	0.75230914575	0.97992116825	Cluster4	0.715280865354847
P15651	1.030143685	1.272006664	0.77911196575	0.99624358925	Cluster3	0.499724418931145
A0A0G2K382	1.7410193105	1.018701232	0.6573548045	0.58623341825	Cluster1	0.582000242156012
P16290	1.08717359725	1.156125488	0.94955209175	0.84598633375	Cluster1	0.768571998931609
P17764	0.98910886725	1.25271002375	0.73988951175	1.10144748175	Cluster3	0.471149339190639
P18163	1.08356709975	1.172480955	0.815007734	0.9890357755	Cluster4	0.876303837489856
P19103	1.2515076895	1.2485912875	0.91070105425	0.6245273185	Cluster1	0.682101098469837
P19234	1.049396764	1.2559884235	0.75004627725	1.02379345575	Cluster4	0.747905230413537
P19511	0.98247188575	1.16584025575	0.83491941475	1.08101166475	Cluster3	0.55141607133097
P20069	0.96814641	1.11567819775	0.829742869	1.1466520005	Cluster3	0.423802587488322
P20717	0.935800203	0.738519571	1.36581829925	0.91912985725	Cluster2	0.964194459589106
P20788	1.066089095	1.26201013275	0.7203288265	1.0324945745	Cluster4	0.863516705174722
P20909	0.50684327875	0.88859950975	1.50720139975	1.099737867	Cluster2	0.60246879120819
P21263	1.01066983575	0.6664600155	1.653533241	0.57877576775	Cluster2	0.680494203426784
A0A0G2K3W1	1.06184450375	1.42807975325	0.54901950475	1.0776312385	Cluster4	0.786048324330797
P21571	1.009722455	1.27747579325	0.740963435	1.05932022275	Cluster4	0.467575558125388
P21913	1.08192793375	1.16384009475	0.75753583075	1.06396432625	Cluster4	0.857917268629079
P24329	0.95050128125	1.226059916	0.860157213	1.03657774425	Cluster3	0.87850396073162
P25409	1.1358160755	1.165953558	0.81962461475	0.932631265	Cluster1	0.449383915590928
P26453	1.07042953125	1.17425298275	0.78134219875	1.0416065435	Cluster4	0.918904268855669
P27867	0.9509077085	1.1069510765	0.67052122275	1.36778773725	Cluster4	0.430435763519407
A0A0A0MXU8	1.24264755475	1.057361364	0.84860258225	0.8784586225	Cluster1	0.579239676639082
A0A0G2K3X1	1.06673242	1.30974016375	0.74330932575	0.966404342	Cluster4	0.591389822830511
P28480	1.148514841	1.10398239575	0.8555142525	0.93291587025	Cluster1	0.563459904000664
P29117	1.021712017	1.2234002905	0.78566786225	1.044456063	Cluster4	0.545534619873339
P29418	0.99653073675	1.2253961625	0.84974867175	0.99517473625	Cluster3	0.876918663830012
P29419	1.09435959225	1.18894397125	0.8328607415	0.93954397575	Cluster4	0.427454837846414
P31399	1.1168988575	1.26258604625	0.76008995625	0.93203906975	Cluster4	0.581153741176312
P32089	1.170568679	1.25747103225	0.84226474225	0.7830576955	Cluster1	0.932239720257993
P32551	1.09096623675	1.2724189325	0.77598002025	0.93445780775	Cluster4	0.508630300475622
P32577	0.74193600175	0.89499390775	1.35162216425	1.01479618875	Cluster2	0.753306410085522
A0A0G2K401	0.6135698295	1.4994053565	1.0529878875	0.93887619	Cluster3	0.412174228692773
P35171	1.11369934725	1.280605148	0.66220023625	1.02958021375	Cluster4	0.96027725161245
P35435	1.05692728125	1.2188986145	0.8122113815	0.977281979	Cluster4	0.603985720520383
P35524	0.54123682125	1.66480069925	0.64762397425	1.3314572295	Cluster3	0.548796263875362
P35571	0.8481497065	1.449678158	0.74546540975	1.0730990485	Cluster3	0.799007030360667
P39052	1.15278776775	1.21328335975	0.68240102125	1.02444473925	Cluster4	0.915039953836817
P39069	0.94666792175	1.38977638575	0.7802893075	0.97915266075	Cluster3	0.925798760558993
P43424	0.9409693665	1.36637759	0.59917158325	1.21876450925	Cluster3	0.449076639083575
A0A0G2K459	1.02256858	1.21909973475	0.844973407	0.976935583	Cluster3	0.619924028467827
P47863	1.38638604575	1.1536617335	0.579258276	0.942231751	Cluster4	0.600917558072401
P47967	1.0934547535	1.06027455625	0.57600481575	1.351517701	Cluster4	0.523141251778679
P50430	0.945269784	0.624838159	1.27005571775	1.12015427525	Cluster2	0.867755667451564
P51673	0.73314679425	0.620087677	1.79800702225	0.76141161725	Cluster2	0.923750904288289
P56522	1.14468774625	1.2129876205	0.85642515325	0.83798694225	Cluster1	0.962593155407118
P56571	1.0662584575	1.19285518925	0.79344663725	1.0132262695	Cluster4	0.91692464573409
A0A0G2K484	0.92887603275	1.4673351045	0.75548664225	0.9569514625	Cluster3	0.893986004419319
P56574	1.23382786325	1.117763938	0.77893641725	0.91357240375	Cluster1	0.455335002212062
P61203	1.09304761175	1.151784599	0.98136820825	0.81035616775	Cluster1	0.654926581158453
P61765	1.0127716645	1.2482351225	0.978433177	0.81032760875	Cluster1	0.533754277241993
P62076	1.0421730395	1.2476498435	0.831567484	0.94906554725	Cluster3	0.454975991347338
P62078	1.31016389425	1.12324068375	0.72066028825	0.8902652085	Cluster1	0.434612474595811
A0A0G2K4M6	1.09338663625	1.2248337815	0.8921501195	0.84224210975	Cluster1	0.858248476773289
P62718	1.03284900575	1.1823787255	0.83987490075	1.00833409275	Cluster4	0.562398559868791
P62744	1.1325869875	1.161168515	0.89347529075	0.85936468125	Cluster1	0.937268932442381
P62845	1.143632299	1.134694032	0.9096586495	0.848678954	Cluster1	0.860845389936341
P62870	1.1491994495	1.099989488	0.9380895845	0.841560788	Cluster1	0.745266308621456
P62898	1.12315083	1.290761999	0.7325998775	0.93062748825	Cluster4	0.631489001213516
P63031	1.112543518	1.2636701235	0.8380841895	0.84426625725	Cluster1	0.87932392367326
A0A0G2K4U4	0.9447256415	1.2463033645	0.90268166175	0.9741548475	Cluster3	0.748251651547264
P63088	1.07552696	1.2720671955	0.7486641685	0.983798794	Cluster4	0.765593240027488
P63159	1.16237251075	1.21321654325	0.7656880825	0.921967381	Cluster4	0.505016166830099
P68511	0.672034878	0.896229815	1.65926278275	0.7335412075	Cluster2	0.667313902301195
P70584	1.51721531925	1.495307075	0.35768326525	0.734585663	Cluster4	0.616684664363588
P80254	0.338837319	0.6545764825	1.72375985375	1.24283860225	Cluster2	0.656755915553222
A0A0G2K5C8	0.93704659425	1.25889241725	0.83069229675	1.05368088825	Cluster3	0.840569429279405
P80432	1.1180807965	1.26187964975	0.69727216175	1.001917132	Cluster4	0.966290747607403
P82808	0.858404301	0.79662928775	1.50846985775	0.78486267825	Cluster2	0.82421945365132
P85834	1.142519941	1.197364142	0.759118226	0.96466370175	Cluster4	0.782002365869528
P86182	1.124526819	1.0512222435	0.7115885245	1.17231861725	Cluster4	0.576355122373888
P97541	1.181358987	1.06744111225	0.941458285	0.83179092625	Cluster1	0.657698920314693
Q00972	1.162438728	1.179925562	0.819016044	0.89024643525	Cluster1	0.746372054635041
Q01205	1.053168186	1.212947518	0.8510145325	0.9440118515	Cluster3	0.338690185439605
Q03346	1.1547392935	1.175920896	0.72443805875	1.01191089	Cluster4	0.870541291077177
Q06647	1.0847301165	1.26978928825	0.776836259	0.94209034	Cluster4	0.535155262457536
Q07116	1.08383114325	1.1596220775	0.80290643975	1.0174093325	Cluster4	0.971531589690119
Q07803	1.35472926325	1.01754348375	0.763610389	0.88993095225	Cluster1	0.435009497635861
Q08290	0.96631105725	0.68085617325	1.58826184075	0.68502196375	Cluster2	0.783366845707396
Q09073	0.83084242675	0.8447506135	1.30887960625	1.000156453	Cluster2	0.906341656522046
Q0D2L2	1.18491239025	1.265026371	0.704931249	0.9229466785	Cluster4	0.654221549945427
Q2PS20	1.0690791585	1.230681314	0.9450010775	0.801691807	Cluster1	0.681628096391473
Q2TA68	0.619041812	1.43702129725	0.96391549925	1.08954394275	Cluster3	0.449094775161414
Q32Q06	1.17485005625	1.21115519225	0.60688691125	1.086721488	Cluster4	0.817012546775356
Q3B8N9	1.421676645	1.064787321	0.83046586425	0.69018014275	Cluster1	0.61978212017598
Q3KR94	0.93456170325	0.64114172775	1.31734024825	1.0681983475	Cluster2	0.921403926492104
Q3MHT2	1.257718026	1.20756126475	0.74744235975	0.84217156375	Cluster1	0.692369893416749
Q3V5X8	1.11459098975	1.2759430005	0.73149626175	0.95585716525	Cluster4	0.770140206746381
A0A0G2K6A2	0.74888052	0.86677223725	1.32957033375	1.047325624	Cluster2	0.783440330509636
Q498U4	0.99518772075	1.26764508425	0.92206530125	0.877752287	Cluster1	0.432570888353415
Q4FZS2	0.80896932425	0.8765703825	1.3616010485	0.9356797025	Cluster2	0.835943463523147
Q4FZT8	0.9397339165	1.62809208625	0.76083984175	0.7920976655	Cluster3	0.501459806459414
Q4G064	0.85646888225	1.2127475165	0.88987447675	1.1116633605	Cluster3	0.576129060626909
Q4G069	1.0729831455	1.224843824	0.75435715	1.0199793755	Cluster4	0.921672889349741
Q4KLI4	1.097891309	1.293442487	0.807156529	0.8712220265	Cluster1	0.650474454196431
Q4QQR9	1.096606269	1.23401208675	0.8809704415	0.8429480745	Cluster1	0.869970712598372
Q4QQV3	1.07012825925	1.12316236725	0.79527939425	1.068899951	Cluster4	0.796307737931262
Q4QRB8	0.894328318	0.7878451505	1.311311005	0.9830651505	Cluster2	0.984788080480939
A0A0A0MY07	0.83311712175	1.200149774	1.079734635	0.937608835	Cluster3	0.359267110361815
Q4V7D9	1.060177392	1.494202144	0.650233698	0.90545772775	Cluster3	0.429087557754501
Q4V8F9	1.1481850995	1.1829822265	0.72586438575	1.008830884	Cluster4	0.890709447469716
Q4V8J4	1.06064690475	1.299255025	0.89490311575	0.807504649	Cluster1	0.690542193305941
Q4V8N0	0.95157145375	0.60902304975	1.364728321	1.0256832865	Cluster2	0.927397953503401
Q52KS1	1.06918822	1.22239852475	0.81984499625	0.9532711785	Cluster4	0.496098233116486
Q561S0	1.21979271375	1.17539951925	0.754046155	0.902927777	Cluster1	0.452967205718599
Q56A27	1.18829641825	1.051710814	0.7135648955	1.09975769425	Cluster4	0.612175550498401
Q58FK9	0.9740433245	1.21704534725	0.8636802575	1.01297798425	Cluster3	0.948438768858533
Q5BJQ0	1.04618869175	1.24215056275	0.75309966025	1.0350413285	Cluster4	0.756546575928673
Q5BJZ6	1.00051223775	1.27986904175	0.810783057	0.99036559325	Cluster3	0.831036730641536
Q5BK63	1.11201421175	1.270982179	0.7732741885	0.914024577	Cluster4	0.432272322833689
Q5BK81	1.2560259525	1.03747390675	0.84140685	0.88979941875	Cluster1	0.521327954274124
Q5BK85	0.866577566	1.27292421625	0.973622756	0.95872790775	Cluster3	0.51458867037182
Q5FVM4	1.04556031375	1.199406583	0.854765035	0.96026097175	Cluster3	0.387051406996377
A0A0G2K7E5	1.111026638	1.16218433275	0.83224432075	0.94781266075	Cluster4	0.500563213883426
Q5HZA9	0.92363350425	1.2421213135	0.8717767855	1.036009739	Cluster3	0.810237897475809
Q5HZY2	1.15373715075	1.1599410745	0.8342959735	0.900329508	Cluster1	0.739180314225992
Q5I0K3	0.9748727695	1.42943967775	0.7367363355	0.9657746595	Cluster3	0.875191137631997
Q5M860	1.04655419825	0.62972437025	1.2715677445	0.9983644855	Cluster2	0.847409447763832
Q5M878	0.9166001865	1.25337720475	0.966210533	0.9283471775	Cluster3	0.499073201944031
Q5M9H2	1.06700186975	1.2211510185	0.8013496365	0.97711275775	Cluster4	0.683994530712128
Q5M9I2	1.16467215625	1.18534027975	0.78204621225	0.92591043375	Cluster4	0.474430624843125
A0A0G2K7L0	1.21473577175	1.176942171	0.7915262955	0.86553302325	Cluster1	0.722955289847001
Q5M9I5	0.9970360445	1.2643465355	0.734992726	1.08948092525	Cluster4	0.460125592950143
Q5PQZ9	1.09438648075	1.2592279305	0.75967510375	0.959418838	Cluster4	0.713036858682184
Q5QJC9	0.869420892	1.4212004065	0.84360654425	0.9638269305	Cluster3	0.726785846109571
Q5RJN0	0.99032668675	1.3100787925	0.79913614675	0.98460732575	Cluster3	0.870714343055977
Q5RK00	1.1562037235	0.99824066525	0.83075166725	1.04920949775	Cluster4	0.505783140482497
Q5RK08	1.13984654225	1.27961803775	0.74298353975	0.91015458725	Cluster4	0.503287366390307
Q5RKH2	0.990733801	0.6956381355	1.375202516	0.88938937225	Cluster2	0.918075910619409
Q5U1W6	1.0308775925	1.25061005475	0.83933639675	0.94672251625	Cluster3	0.5184349758799
Q5U1Z9	1.13221252325	1.1692699035	0.8686171755	0.87415188025	Cluster1	0.952920523275622
Q5U203	1.08224937875	1.15859249725	1.01579452075	0.77511285775	Cluster1	0.567586604981039
Q5U2Q8	1.040804244	1.24860402325	0.87976778525	0.892262677	Cluster1	0.547563783179556
Q5U2V8	1.11825782975	1.306388236	0.8347457595	0.8076099705	Cluster1	0.870972556283601
Q5U2X7	1.13522351375	1.1374017595	0.8210961775	0.9552393675	Cluster4	0.562330569935428
Q5U349	1.17797394475	0.9712538065	0.718399336	1.17534965825	Cluster4	0.499604052199543
A0A0G2K8Q8	1.11948979075	1.2483944475	0.77745692875	0.923247578	Cluster4	0.483977865239048
Q5XI81	1.1530669985	1.0612289115	0.81590135625	1.01386292675	Cluster4	0.616966609865246
Q5XI97	1.0444259555	1.194670205	0.83820833325	0.9862471285	Cluster4	0.545215493566211
Q5XIB3	0.89445193725	0.7469231855	1.37510822225	0.94701427325	Cluster2	0.98268220766233
Q5XIC0	1.129624403	1.163404635	0.77202884575	0.9928032555	Cluster4	0.867936606824449
Q5XIF0	0.910215882	0.753250688	1.3900994915	0.908536778	Cluster2	0.961861076744046
Q5XIF3	1.1038239275	1.2625366415	0.73952231075	0.9694721025	Cluster4	0.821828751378012
A0A0G2K8S9	1.16498347425	1.1326793745	0.90243882775	0.83646337525	Cluster1	0.833014083944754
Q5XIG9	0.97572324125	1.39643959675	0.7776598535	0.9412919985	Cluster3	0.806138452471222
Q5XIH3	1.04455665125	1.26981471675	0.7506535665	1.014979223	Cluster4	0.667091585026931
Q5XIH6	1.1763988345	1.065813358	0.9287257385	0.85472403525	Cluster1	0.678569629519576
Q5XIJ3	0.9793411865	1.20114196825	0.79446366325	1.09917976825	Cluster3	0.523071341040081
Q5XIJ4	1.087953274	1.1961722645	0.78615482525	0.99587381525	Cluster4	0.924110154847285
Q60587	1.09578383625	1.20941560025	0.770802938	0.98990710325	Cluster4	0.913804699697467
A0A0G2K9B2	0.67220331675	1.5897236865	0.67282968875	1.2160710175	Cluster3	0.622633636551496
Q62651	1.03032329	1.151570768	0.7991149205	1.08405273975	Cluster4	0.65720474180943
Q62667	0.793951219	0.73507326325	1.41290403825	1.0264867905	Cluster2	0.949562353171829
Q62669	0.979026127	1.17036729625	0.6803429075	1.25813719375	Cluster4	0.479045280515344
Q62920	0.97569801675	1.33260803075	0.87132229275	0.89691173775	Cluster3	0.528492342376321
Q63042	1.20535091825	1.1775304955	0.81445822325	0.84959977375	Cluster1	0.833861809030847
Q63072	0.68846418025	0.5508621825	1.385463812	1.3400711145	Cluster2	0.809442228839101
Q63135	1.12436993125	1.155916552	0.85826217875	0.907307939	Cluster1	0.815167939751675
Q63448	0.288358637	0.5392457505	1.984167845	1.10500170625	Cluster2	0.723659803268154
A0A0G2K9C8	0.94515720075	1.4233590595	0.7611945965	0.970018005	Cluster3	0.919319741181468
Q63584	0.9519983655	1.09242310625	0.827338515	1.1940343795	Cluster3	0.399067996635924
Q641Z8	1.0699318195	1.147730435	0.777547738	1.06910820875	Cluster4	0.819711525716223
Q64428	0.98397859525	1.25458681725	0.81190496225	1.0253145075	Cluster3	0.864831024784658
Q64542	1.29070152325	1.5494514145	0.79801268175	0.44207161375	Cluster1	0.708365840138759
Q64578	1.01641488725	1.23409137475	0.81847043175	1.001554604	Cluster3	0.657718259099157
Q64591	0.6271554585	1.48531079325	0.6122815385	1.43352836925	Cluster3	0.526383850273686
A0A0G2K9Z7	0.9924485035	1.216965659	0.98734745625	0.8537884835	Cluster1	0.47623437054825
Q64627	0.91656950575	1.342214172	0.869219974	0.9552492095	Cluster3	0.728585455256774
Q66H86	0.94603750025	1.2906615505	0.9025544915	0.93144822975	Cluster3	0.615314680206404
Q66HF1	1.08864178925	1.23960305725	0.7186249945	1.03145716725	Cluster4	0.946325147511738
Q66HF3	1.029167208	1.23102057325	0.78454090775	1.027883141	Cluster4	0.577539676711349
Q66HG6	0.699240491	0.54859253525	1.32345872125	1.40665338425	Cluster2	0.766770455558387
Q66HI5	0.7122751515	0.60408412475	1.480033006	1.1575462095	Cluster2	0.903942302266083
Q68FP1	1.04214195625	1.1582326535	0.7776796065	1.09030699125	Cluster4	0.698040583645008
A0A0A6YYM0	1.0541937495	1.34678448425	0.6121880535	1.0909626075	Cluster4	0.753851240337021
Q68FT1	0.99556577	1.26959653275	0.7437829555	1.07463079775	Cluster3	0.510084034390859
Q68FU3	1.03406987025	1.18704552325	0.7884400785	1.0590354025	Cluster4	0.705763114529089
Q68FU7	1.0571514215	1.1725477015	0.81804843125	1.0130533885	Cluster4	0.895679076428329
Q68FW9	1.0862556335	1.17012303725	0.969189488	0.80975022525	Cluster1	0.676282130424633
Q68FX0	1.01063169425	1.23272537675	0.8046598275	1.02479156275	Cluster3	0.615274586099465
Q68FY0	1.07997138525	1.22107460675	0.79047201375	0.97529536025	Cluster4	0.754548819995448
Q68FZ8	1.0020562485	1.126533832	0.82539951025	1.1053113855	Cluster4	0.504529829693467
Q6AXS5	0.85668890275	1.3027501835	1.043915008	0.8555091735	Cluster3	0.375581480429977
Q6AXX6	1.16622776425	1.073913954	0.937815089	0.84708542625	Cluster1	0.691030809146706
Q6AYK8	1.0651402915	0.5656333055	1.4401314625	0.8557349755	Cluster2	0.854475253534185
Q6AYQ8	1.1134303	1.2841190685	0.58617040475	1.11717133975	Cluster4	0.812988560872775
Q6MG55	1.22692843925	1.35653801125	0.728300421	0.7620788585	Cluster1	0.935118958517622
Q6P756	0.93396707625	0.70725573725	1.26695761925	1.0637913805	Cluster2	0.933801491745134
Q6P7R8	0.359759699	0.34487969875	2.6138413605	0.47938596725	Cluster2	0.893940636891153
Q6P9Y4	0.99950773675	1.236807337	0.8064879685	1.03147088425	Cluster3	0.708615134816765
Q6PCT8	0.81023618475	1.2431104875	0.914194667	1.108280618	Cluster3	0.531930508272533
A0A0H2UHE1	0.95347156675	1.231372513	0.87633362325	1.00687873625	Cluster3	0.896681516738309
Q6PDU7	0.88234874275	1.30126121575	0.7835283265	1.1290166495	Cluster3	0.677617768671563
Q6Q7Y5	1.14874365925	1.16235688825	0.89317787175	0.8351665305	Cluster1	0.895657029789445
Q6U6G5	0.98908102	0.735598946	1.35566292225	0.870274437	Cluster2	0.899686797161988
Q6XVN8	1.0559018545	0.6557847895	1.54424174275	0.65942116325	Cluster2	0.726155664675547
Q704S8	1.05719176025	1.1925702795	0.83308972925	0.97822744675	Cluster4	0.618296663657781
Q712U5	1.09922381125	1.2329286235	1.02342908175	0.677741207	Cluster1	0.551572270780485
Q7M730	0.9567591325	1.1665888615	0.83800811275	1.1073078035	Cluster3	0.566071107109485
Q7TP52	1.23792289375	1.12143542225	0.89756469425	0.7707517115	Cluster1	0.719914869426347
Q7TP54	0.61194826975	0.5371624405	1.48654996475	1.322171791	Cluster2	0.822242270303415
Q7TP58	1.0637856155	1.17524326475	0.71082334475	1.1261606925	Cluster4	0.697261344290947
Q7TQ16	0.9807813075	1.27994466725	0.799487028	1.0204717585	Cluster3	0.887607874322779
Q7TQ77	1.44233795675	1.36044847575	1.0295536085	0.17668352825	Cluster1	0.511787198026443
Q80W89	1.1557848995	1.26278942	0.73274337025	0.9189384665	Cluster4	0.585171842584557
Q8K4G6	1.0873674265	1.30106705675	0.7029141715	1.0001624845	Cluster4	0.877995462204737
Q8R4I6	0.991220574	1.2730375995	0.862661531	0.94279321075	Cluster3	0.675496877201552
A0A0H2UHH3	0.9732941455	1.35799921225	0.86947808325	0.87216193025	Cluster3	0.471562686955938
Q8VID1	0.93919820125	1.248035207	0.7541326575	1.1461743325	Cluster3	0.555719201899399
Q91ZW1	0.9801583525	1.23324786225	0.82323516425	1.03758580875	Cluster3	0.83780970080929
Q91ZW6	0.69827936375	1.39005026	0.8071574485	1.222432655	Cluster3	0.533441069345593
Q920F5	1.13892344925	1.3030131295	0.729514571	0.90814220675	Cluster4	0.520092349720282
Q920L2	1.09589286	1.0998174185	0.80936795475	1.04920054575	Cluster4	0.805591809603872
Q99376	1.169613119	1.02481046	0.77344872	1.07602898225	Cluster4	0.570646944660653
Q99MI5	0.93957755775	0.64851421125	1.57385703	0.7592996115	Cluster2	0.877925390169867
A0A0H2UHI5	1.01226833925	0.8606960595	1.48838394025	0.58597049775	Cluster2	0.511749028285073
Q99ML5	0.9305899615	1.27295627225	0.9725139795	0.889590629	Cluster3	0.426416938748057
Q99NA5	1.02003391175	1.23342029925	0.7699858455	1.05176395125	Cluster4	0.555124179216376
Q9EQV6	0.86751359875	0.788524585	1.29312012825	1.02677495275	Cluster2	0.966431306218926
Q9ER34	1.05816311475	1.18118158025	0.828643945	0.9923423545	Cluster4	0.766366004953595
Q9ERL1	0.640417799	0.7750075455	1.43001027925	1.1392786025	Cluster2	0.76471277954164
Q9ET45	1.2147357885	1.40631029625	0.4968824165	0.98771130725	Cluster4	0.954942581549749
Q9ET61	1.44770382325	1.290981292	0.64170787	0.68371457625	Cluster1	0.793576990101959
A0A0H2UHR2	1.13147302125	1.345942329	0.78710202325	0.810105353	Cluster1	0.83821283104676
Q9JHL4	0.75021797475	0.2250330265	1.8489757765	1.037349914	Cluster2	0.902966856912405
Q9JI04	0.55424433025	0.7474681835	1.529803896	1.15395519	Cluster2	0.734511571142066
Q9JJW3	1.41524392025	1.60572292275	0.49809180625	0.59154408025	Cluster1	0.868982280276661
Q9JK11	0.99887263725	1.23570260575	0.932332709	0.89197888675	Cluster1	0.438248728468216
Q9JM53	1.08298507325	1.268361642	0.84086428325	0.87174009525	Cluster1	0.711101723531982
Q9NQR8	1.19352447575	1.20108788825	0.81697909225	0.83972498625	Cluster1	0.900648231710649
Q9QX79	1.06773469725	1.28254105725	0.859868383	0.8545325975	Cluster1	0.700541774383467
Q9QZ86	0.273376154	1.04302975175	1.629775291	1.07289429925	Cluster2	0.452791913346817
Q9R0T3	1.41545708525	0.892504448	0.772810351	0.9187881125	Cluster1	0.360635361349704
Q9R1J8	0.88737425	0.6292905795	1.3504225815	1.09465537575	Cluster2	0.929166621677564
Q9WTT2	1.14312809775	1.29345950575	0.37622514425	1.3105777055	Cluster4	0.669861040503395
Q9WVK7	1.06238080925	1.2361764505	0.747232834	1.02903382925	Cluster4	0.866589491174165
A0A0H2UI06	1.03201155	1.205957766	0.843742677	0.9813546695	Cluster3	0.506456758162271
Q9Z1N1	1.26774131525	0.91522159275	0.59266453425	1.2788592865	Cluster4	0.481931392745461
Q9Z1Z9	0.95170270625	1.42704040725	0.75206572575	0.9704064385	Cluster3	0.920666094208113
Q9Z269	1.042829739	1.2255476105	0.9153744675	0.86926044825	Cluster1	0.65950856007341
Q9Z2L0	1.12734056325	1.1873360655	0.813530618	0.9266536965	Cluster1	0.457013238725215
A0A0H2UI10	0.86102973725	0.756864443	1.31662845325	1.03962897825	Cluster2	0.966618775211196
A0A0H2UI26	1.127397897	1.14628000025	0.86090227375	0.912959739	Cluster1	0.785024528774091
A0A0H2UI35	1.0462754485	1.2110779735	0.80416357075	1.00659248825	Cluster4	0.700917805586686
A0A140UHX6	1.07576208375	1.2398701565	0.77116963425	0.9824677575	Cluster4	0.786110060520025
A0A1W2Q676	1.04133270625	1.02607729925	0.7811999235	1.20683350325	Cluster4	0.475186370876465
A9UMV9	0.936101807	1.2483138645	0.8796088855	1.008082692	Cluster3	0.841711431607577
B0BMY6	0.9062255355	0.95076533975	1.568552107	0.519719811	Cluster2	0.449623741589246
B0BN56	1.146266461	1.2249078115	0.73812567175	0.9600200525	Cluster4	0.798133927385751
