# Supplementary material for: Proteomics and phosphoproteomics to study Tuina reverses capsule fibrosis in frozen shoulder: a research report based on rats
Source: Sci Rep. 2024 Jan 5;14:661. doi: 10.1038/s41598-023-50904-9 (PMC10770356; doi:10.1038/s41598-023-50904-9)
Supplement: Supplementary file 1 — Supplementary Tables. [file 41598_2023_50904_MOESM1_ESM.zip › Supplementary Tables/S4_Table.xls]

Cluster	Terms	Mapping	All.mapping	Background	All.background	Fold.enrich	p.value	Protein.IDs	Type
Cluster1	'de novo' protein folding	1	123	1	494	4.02	0.249	P28480	GO_BP
Cluster1	2-oxoglutarate metabolic process	2	123	8	494	1	0.632	P25409 P56574	GO_BP
Cluster1	ADP metabolic process	5	123	11	494	1.83	0.111	D3Z955 P05065 P07953 P11980 P16290	GO_BP
Cluster1	ATP biosynthetic process	6	123	27	494	0.89	0.703	D3Z955 F1LX07 P05065 P07953 P11980 P16290	GO_BP
Cluster1	ATP generation from ADP	5	123	10	494	2.01	0.0749	D3Z955 P05065 P07953 P11980 P16290	GO_BP
Cluster1	ATP metabolic process	15	123	86	494	0.7	0.974	A0A0G2JUS7 B2RZD6 B5DEL8 D3Z955 D3ZF13 F1LX07 G3V8M4 M0RB63 P05065 P05503 P07953 P11980 P16290 Q561S0 Q9JM53	GO_BP
Cluster1	ATP synthesis coupled electron transport	9	123	56	494	0.65	0.968	A0A0G2JUS7 B2RZD6 B5DEL8 D3ZF13 G3V8M4 M0RB63 P05503 Q561S0 Q9JM53	GO_BP
Cluster1	AV node cell action potential	1	123	3	494	1.34	0.577	M0RCE9	GO_BP
Cluster1	AV node cell to bundle of His cell communication	1	123	3	494	1.34	0.577	M0RCE9	GO_BP
Cluster1	AV node cell to bundle of His cell signaling	1	123	3	494	1.34	0.577	M0RCE9	GO_BP
Cluster1	B cell activation	1	123	3	494	1.34	0.577	Q63135	GO_BP
Cluster1	B cell differentiation	1	123	1	494	4.02	0.249	Q63135	GO_BP
Cluster1	B cell proliferation	1	123	2	494	2.01	0.436	Q63135	GO_BP
Cluster1	C21-steroid hormone biosynthetic process	2	123	2	494	4.02	0.0616	P11915 P56522	GO_BP
Cluster1	C21-steroid hormone metabolic process	2	123	3	494	2.68	0.155	P11915 P56522	GO_BP
Cluster1	C4-dicarboxylate transport	1	123	2	494	2.01	0.436	F1LX07	GO_BP
Cluster1	COPII vesicle coating	1	123	3	494	1.34	0.577	Q5HZY2	GO_BP
Cluster1	COPII-coated vesicle budding	2	123	5	494	1.61	0.365	Q5HZY2 Q9Z269	GO_BP
Cluster1	DNA biosynthetic process	1	123	2	494	2.01	0.436	F1LQX9	GO_BP
Cluster1	DNA catabolic process	1	123	3	494	1.34	0.577	Q9JM53	GO_BP
Cluster1	DNA catabolic process, endonucleolytic	1	123	3	494	1.34	0.577	Q9JM53	GO_BP
Cluster1	DNA conformation change	1	123	7	494	0.57	0.867	Q9JM53	GO_BP
Cluster1	DNA dealkylation	1	123	1	494	4.02	0.249	B4F789	GO_BP
Cluster1	DNA demethylation	1	123	1	494	4.02	0.249	B4F789	GO_BP
Cluster1	DNA metabolic process	5	123	13	494	1.54	0.201	B4F789 F1LQX9 P61203 Q68FW9 Q9JM53	GO_BP
Cluster1	DNA methylation or demethylation	1	123	2	494	2.01	0.436	B4F789	GO_BP
Cluster1	DNA modification	1	123	2	494	2.01	0.436	B4F789	GO_BP
Cluster1	DNA packaging	1	123	7	494	0.57	0.867	Q9JM53	GO_BP
Cluster1	DNA repair	3	123	6	494	2.01	0.167	F1LQX9 P61203 Q68FW9	GO_BP
Cluster1	DNA synthesis involved in DNA repair	1	123	1	494	4.02	0.249	F1LQX9	GO_BP
Cluster1	DNA-templated transcription, elongation	1	123	2	494	2.01	0.436	P62870	GO_BP
Cluster1	ER-associated misfolded protein catabolic process	1	123	1	494	4.02	0.249	F1LQX9	GO_BP
Cluster1	ER-nucleus signaling pathway	1	123	3	494	1.34	0.577	B5DEH2	GO_BP
Cluster1	ERAD pathway	2	123	5	494	1.61	0.365	B5DEH2 F1LQX9	GO_BP
Cluster1	G protein-coupled receptor signaling pathway	3	123	10	494	1.2	0.472	D4A617 Q6Q7Y5 Q712U5	GO_BP
Cluster1	G2/M transition of mitotic cell cycle	1	123	3	494	1.34	0.577	Q712U5	GO_BP
Cluster1	GTP metabolic process	1	123	2	494	2.01	0.436	Q3MHT2	GO_BP
Cluster1	Golgi localization	1	123	1	494	4.02	0.249	Q7TQ77	GO_BP
Cluster1	Golgi organization	1	123	7	494	0.57	0.867	F1LQX9	GO_BP
Cluster1	Golgi to plasma membrane transport	1	123	3	494	1.34	0.577	F1LQN9	GO_BP
Cluster1	Golgi vesicle budding	2	123	5	494	1.61	0.365	Q5HZY2 Q9Z269	GO_BP
Cluster1	Golgi vesicle transport	3	123	15	494	0.8	0.765	F1LQN9 Q5HZY2 Q9Z269	GO_BP
Cluster1	IRE1-mediated unfolded protein response	1	123	4	494	1	0.683	Q9R0T3	GO_BP
Cluster1	JNK cascade	2	123	5	494	1.61	0.365	A0A0G2K382 E9PSJ4	GO_BP
Cluster1	L-alanine metabolic process	1	123	1	494	4.02	0.249	P25409	GO_BP
Cluster1	L-alpha-amino acid transmembrane transport	1	123	1	494	4.02	0.249	F1LX07	GO_BP
Cluster1	L-amino acid transport	1	123	1	494	4.02	0.249	F1LX07	GO_BP
Cluster1	L-aspartate transmembrane transport	1	123	1	494	4.02	0.249	F1LX07	GO_BP
Cluster1	L-glutamate transmembrane transport	1	123	1	494	4.02	0.249	F1LX07	GO_BP
Cluster1	MAPK cascade	3	123	13	494	0.93	0.667	A0A0G2K382 B1H230 E9PSJ4	GO_BP
Cluster1	NAD biosynthetic process	4	123	8	494	2.01	0.111	D3Z955 P05065 P11980 P16290	GO_BP
Cluster1	NAD metabolic process	5	123	17	494	1.18	0.422	D3Z955 O35077 P05065 P11980 P16290	GO_BP
Cluster1	NADH dehydrogenase complex assembly	6	123	35	494	0.69	0.908	B5DEL8 D3ZF13 M0RB63 Q561S0 Q9JM53 Q9NQR8	GO_BP
Cluster1	NADH metabolic process	5	123	15	494	1.34	0.308	D3Z955 O35077 P05065 P11980 P16290	GO_BP
Cluster1	NADH oxidation	1	123	3	494	1.34	0.577	O35077	GO_BP
Cluster1	NADH regeneration	4	123	8	494	2.01	0.111	D3Z955 P05065 P11980 P16290	GO_BP
Cluster1	NADP biosynthetic process	1	123	1	494	4.02	0.249	P56574	GO_BP
Cluster1	NADP metabolic process	2	123	2	494	4.02	0.0616	P56522 P56574	GO_BP
Cluster1	NADPH oxidation	1	123	1	494	4.02	0.249	P56522	GO_BP
Cluster1	Notch signaling pathway	1	123	1	494	4.02	0.249	P16290	GO_BP
Cluster1	P granule assembly	1	123	1	494	4.02	0.249	D3ZDI7	GO_BP
Cluster1	P granule organization	1	123	1	494	4.02	0.249	D3ZDI7	GO_BP
Cluster1	R7 cell development	1	123	1	494	4.02	0.249	Q7TQ77	GO_BP
Cluster1	R7 cell differentiation	1	123	1	494	4.02	0.249	Q7TQ77	GO_BP
Cluster1	RNA 3'-end processing	1	123	5	494	0.8	0.763	Q498U4	GO_BP
Cluster1	RNA biosynthetic process	5	123	10	494	2.01	0.0749	D3Z941 D3ZPN3 M0R7E6 P61203 P62870	GO_BP
Cluster1	RNA catabolic process	1	123	9	494	0.45	0.926	P62845	GO_BP
Cluster1	RNA export from nucleus	2	123	4	494	2.01	0.26	P62845 Q498U4	GO_BP
Cluster1	RNA interference	1	123	4	494	1	0.683	M0R7E6	GO_BP
Cluster1	RNA localization	3	123	9	494	1.34	0.396	P28480 P62845 Q498U4	GO_BP
Cluster1	RNA localization to Cajal body	1	123	1	494	4.02	0.249	P28480	GO_BP
Cluster1	RNA localization to nucleus	1	123	1	494	4.02	0.249	P28480	GO_BP
Cluster1	RNA metabolic process	10	123	32	494	1.26	0.253	B4F789 D3Z941 D3ZPN3 M0R7E6 P61203 P62845 P62870 Q3MHT2 Q498U4 Q4KLI4	GO_BP
Cluster1	RNA modification	2	123	5	494	1.61	0.365	B4F789 Q3MHT2	GO_BP
Cluster1	RNA processing	5	123	16	494	1.26	0.365	M0R7E6 P62845 Q3MHT2 Q498U4 Q4KLI4	GO_BP
Cluster1	RNA splicing	2	123	10	494	0.8	0.757	M0R7E6 Q4KLI4	GO_BP
Cluster1	RNA splicing, via transesterification reactions	2	123	9	494	0.89	0.7	M0R7E6 Q4KLI4	GO_BP
Cluster1	RNA transport	2	123	7	494	1.15	0.554	P62845 Q498U4	GO_BP
Cluster1	Ras protein signal transduction	1	123	3	494	1.34	0.577	Q6Q7Y5	GO_BP
Cluster1	Rho protein signal transduction	1	123	2	494	2.01	0.436	Q6Q7Y5	GO_BP
Cluster1	SREBP signaling pathway	1	123	2	494	2.01	0.436	B5DEH2	GO_BP
Cluster1	T cell activation	1	123	5	494	0.8	0.763	A0A0G2K382	GO_BP
Cluster1	T cell differentiation	1	123	3	494	1.34	0.577	A0A0G2K382	GO_BP
Cluster1	T cell differentiation in thymus	1	123	2	494	2.01	0.436	A0A0G2K382	GO_BP
Cluster1	T cell selection	1	123	2	494	2.01	0.436	A0A0G2K382	GO_BP
Cluster1	T-tubule organization	1	123	2	494	2.01	0.436	D3ZQN6	GO_BP
Cluster1	Wnt signaling pathway	1	123	4	494	1	0.683	P62744	GO_BP
Cluster1	acetate biosynthetic process	1	123	1	494	4.02	0.249	D3ZZN3	GO_BP
Cluster1	acetate metabolic process	1	123	2	494	2.01	0.436	D3ZZN3	GO_BP
Cluster1	acetyl-CoA biosynthetic process	3	123	7	494	1.72	0.24	A0A0G2JZH8 D3ZZN3 P63031	GO_BP
Cluster1	acetyl-CoA biosynthetic process from pyruvate	2	123	4	494	2.01	0.26	A0A0G2JZH8 P63031	GO_BP
Cluster1	acetyl-CoA metabolic process	3	123	10	494	1.2	0.472	A0A0G2JZH8 D3ZZN3 P63031	GO_BP
Cluster1	acidic amino acid transport	1	123	1	494	4.02	0.249	F1LX07	GO_BP
Cluster1	actin cytoskeleton organization	8	123	27	494	1.19	0.35	A0A0G2K382 A0A0G2K4M6 A0A0G2K9Z7 D3ZSG3 D4A7U8 D4A871 G3V6C9 P05065	GO_BP
Cluster1	actin cytoskeleton reorganization	2	123	5	494	1.61	0.365	A0A0G2K382 G3V6C9	GO_BP
Cluster1	actin filament organization	5	123	13	494	1.54	0.201	A0A0G2K4M6 A0A0G2K9Z7 D3ZSG3 D4A871 P05065	GO_BP
Cluster1	actin filament-based movement	3	123	16	494	0.75	0.805	A0A096MK15 A0A0G2K9Z7 M0RCE9	GO_BP
Cluster1	actin filament-based process	10	123	39	494	1.03	0.521	A0A096MK15 A0A0G2K382 A0A0G2K4M6 A0A0G2K9Z7 D3ZSG3 D4A7U8 D4A871 G3V6C9 M0RCE9 P05065	GO_BP
Cluster1	actin nucleation	1	123	2	494	2.01	0.436	D4A871	GO_BP
Cluster1	actin-mediated cell contraction	3	123	15	494	0.8	0.765	A0A096MK15 A0A0G2K9Z7 M0RCE9	GO_BP
Cluster1	actin-myosin filament sliding	2	123	9	494	0.89	0.7	A0A096MK15 A0A0G2K9Z7	GO_BP
Cluster1	action potential	1	123	7	494	0.57	0.867	M0RCE9	GO_BP
Cluster1	activation of cysteine-type endopeptidase activity	1	123	1	494	4.02	0.249	Q5U2Q8	GO_BP
Cluster1	activation of immune response	1	123	7	494	0.57	0.867	Q63135	GO_BP
Cluster1	activation of phospholipase D activity	1	123	1	494	4.02	0.249	Q6Q7Y5	GO_BP
Cluster1	activation of protein kinase activity	4	123	10	494	1.61	0.22	A0A0G2K382 B1H230 D3ZBE5 E9PSJ4	GO_BP
Cluster1	actomyosin structure organization	6	123	17	494	1.42	0.228	A0A0G2K4M6 A0A0G2K9Z7 D3ZSG3 D4A7U8 D4A871 G3V6C9	GO_BP
Cluster1	acyl-CoA biosynthetic process	4	123	12	494	1.34	0.347	A0A0G2JZH8 D3ZZN3 P32089 P63031	GO_BP
Cluster1	acyl-CoA metabolic process	6	123	22	494	1.1	0.48	A0A0G2JZH8 D3ZA93 D3ZZN3 P11915 P32089 P63031	GO_BP
Cluster1	acylglycerol biosynthetic process	1	123	3	494	1.34	0.577	Q4V8J4	GO_BP
Cluster1	acylglycerol catabolic process	1	123	1	494	4.02	0.249	Q6MG55	GO_BP
Cluster1	acylglycerol metabolic process	3	123	5	494	2.41	0.101	O35077 Q4V8J4 Q6MG55	GO_BP
Cluster1	adenosine metabolic process	1	123	1	494	4.02	0.249	D3ZVD3	GO_BP
Cluster1	adult behavior	1	123	10	494	0.4	0.945	O35077	GO_BP
Cluster1	adult heart development	1	123	2	494	2.01	0.436	A0A0G2K9Z7	GO_BP
Cluster1	adult locomotory behavior	1	123	8	494	0.5	0.901	O35077	GO_BP
Cluster1	aerobic electron transport chain	2	123	10	494	0.8	0.757	G3V8M4 P05503	GO_BP
Cluster1	aerobic respiration	4	123	34	494	0.47	0.985	B2GV15 G3V8M4 P05503 P56574	GO_BP
Cluster1	aging	11	123	45	494	0.98	0.591	D3ZDI7 M0RCE9 P05065 P05503 P05982 P11505 P11915 P62845 Q64542 Q7TQ77 Q9JK11	GO_BP
Cluster1	alanine metabolic process	1	123	1	494	4.02	0.249	P25409	GO_BP
Cluster1	alcohol biosynthetic process	1	123	3	494	1.34	0.577	P11915	GO_BP
Cluster1	alcohol catabolic process	1	123	2	494	2.01	0.436	P56522	GO_BP
Cluster1	alcohol metabolic process	5	123	12	494	1.67	0.153	A0A0G2JVG4 D3ZZN3 O35077 P11915 P56522	GO_BP
Cluster1	alditol phosphate metabolic process	1	123	2	494	2.01	0.436	O35077	GO_BP
Cluster1	alpha-amino acid metabolic process	3	123	15	494	0.8	0.765	A0A0G2JVQ1 D4A9W3 P25409	GO_BP
Cluster1	alpha-linolenic acid metabolic process	1	123	2	494	2.01	0.436	P11915	GO_BP
Cluster1	amide biosynthetic process	9	123	29	494	1.25	0.278	A0A0G2JZH8 A0A0G2K7L0 D3Z941 D3ZZN3 D4ABM5 P32089 P62845 P63031 Q07803	GO_BP
Cluster1	amide transport	12	123	50	494	0.96	0.62	A0A0G2JVG4 A0A0H2UI26 F1LQX9 G3V8U4 P11915 P28480 P62078 P62744 P62845 Q498U4 Q5HZY2 Q5U1Z9	GO_BP
Cluster1	amine metabolic process	1	123	2	494	2.01	0.436	D3ZNJ5	GO_BP
Cluster1	amino acid activation	1	123	1	494	4.02	0.249	D3Z941	GO_BP
Cluster1	amino acid transmembrane transport	1	123	2	494	2.01	0.436	F1LX07	GO_BP
Cluster1	amino acid transport	1	123	2	494	2.01	0.436	F1LX07	GO_BP
Cluster1	anatomical structure development	53	123	218	494	0.98	0.645	A0A096MK15 A0A0A0MXU8 A0A0G2JUS7 A0A0G2K0Q7 A0A0G2K382 A0A0G2K4M6 A0A0G2K9Z7 B1H230 D3Z8P1 D3ZBE5 D3ZDI7 D3ZPN3 D3ZQN6 D3ZSG3 D3ZUB0 D4A4T9 D4A7U8 D4A871 D4ACG8 E9PSJ4 F1LQB2 F1LQX9 G3V8U4 G3V9T1 M0R7E6 M0RCE9 P05065 P05503 P07953 P0C5I0 P11505 P11915 P11980 P28480 P56522 P56574 P61203 P61765 P62845 P62870 Q498U4 Q5HZY2 Q5U2V8 Q63042 Q63135 Q64542 Q68FW9 Q6Q7Y5 Q712U5 Q7TQ77 Q9JK11 Q9JM53 Q9Z269	GO_BP
Cluster1	anatomical structure homeostasis	3	123	18	494	0.67	0.867	A0A0G2K382 P05065 Q5U2V8	GO_BP
Cluster1	anatomical structure morphogenesis	20	123	85	494	0.95	0.672	A0A0G2JUS7 A0A0G2K0Q7 A0A0G2K382 A0A0G2K4M6 A0A0G2K9Z7 D3ZSG3 D4A7U8 D4A871 F1LQB2 G3V9T1 M0RCE9 P11980 P61203 P61765 P62870 Q5HZY2 Q68FW9 Q6Q7Y5 Q7TQ77 Q9JK11	GO_BP
Cluster1	angiogenesis	2	123	7	494	1.15	0.554	Q6Q7Y5 Q9JK11	GO_BP
Cluster1	animal organ development	29	123	127	494	0.92	0.77	A0A096MK15 A0A0A0MXU8 A0A0G2K0Q7 A0A0G2K382 A0A0G2K4M6 A0A0G2K9Z7 D3Z8P1 D3ZBE5 D3ZPN3 D3ZQN6 D3ZUB0 D4A871 F1LQB2 M0RCE9 P05065 P05503 P07953 P11505 P61203 P62845 P62870 Q498U4 Q5HZY2 Q5U2V8 Q63042 Q63135 Q64542 Q7TQ77 Q9JK11	GO_BP
Cluster1	animal organ morphogenesis	7	123	28	494	1	0.571	A0A0G2K0Q7 A0A0G2K4M6 A0A0G2K9Z7 F1LQB2 P62870 Q7TQ77 Q9JK11	GO_BP
Cluster1	animal organ regeneration	4	123	8	494	2.01	0.111	P05065 P07953 P62845 Q63042	GO_BP
Cluster1	anion transmembrane transport	4	123	15	494	1.07	0.537	F1LX07 P32089 P63031 Q9Z2L0	GO_BP
Cluster1	anion transport	5	123	23	494	0.87	0.719	F1LX07 P11915 P32089 P63031 Q9Z2L0	GO_BP
Cluster1	anterior/posterior axis specification	2	123	4	494	2.01	0.26	B1H230 D3ZDI7	GO_BP
Cluster1	anterior/posterior axis specification, embryo	2	123	3	494	2.68	0.155	B1H230 D3ZDI7	GO_BP
Cluster1	anterior/posterior pattern specification	3	123	6	494	2.01	0.167	A0A0G2K9Z7 B1H230 D3ZDI7	GO_BP
Cluster1	anterograde trans-synaptic signaling	7	123	15	494	1.87	0.0527	A0A0A0MXU8 A0A0G2K382 D3ZQN6 P05982 P61765 Q9Z269 Q9Z2L0	GO_BP
Cluster1	antibiotic biosynthetic process	1	123	3	494	1.34	0.577	D3ZZN3	GO_BP
Cluster1	antibiotic metabolic process	4	123	28	494	0.57	0.948	B2GV15 D3ZZN3 O35077 P56574	GO_BP
Cluster1	antigen processing and presentation	2	123	5	494	1.61	0.365	P62744 Q5HZY2	GO_BP
Cluster1	aorta development	1	123	3	494	1.34	0.577	A0A0G2K0Q7	GO_BP
Cluster1	aorta morphogenesis	1	123	1	494	4.02	0.249	A0A0G2K0Q7	GO_BP
Cluster1	aorta smooth muscle tissue morphogenesis	1	123	1	494	4.02	0.249	A0A0G2K0Q7	GO_BP
Cluster1	apoptotic DNA fragmentation	1	123	3	494	1.34	0.577	Q9JM53	GO_BP
Cluster1	apoptotic mitochondrial changes	2	123	12	494	0.67	0.843	D3Z8P1 Q9JM53	GO_BP
Cluster1	apoptotic nuclear changes	1	123	4	494	1	0.683	Q9JM53	GO_BP
Cluster1	apoptotic process	6	123	28	494	0.86	0.739	D3Z8P1 D3ZXS8 P05065 Q9JK11 Q9JM53 Q9Z2L0	GO_BP
Cluster1	apoptotic signaling pathway	3	123	10	494	1.2	0.472	D3Z8P1 D3ZXS8 Q9JM53	GO_BP
Cluster1	appendage development	2	123	13	494	0.62	0.875	F1LQB2 P62870	GO_BP
Cluster1	appendage morphogenesis	2	123	12	494	0.67	0.843	F1LQB2 P62870	GO_BP
Cluster1	aromatic compound biosynthetic process	19	123	66	494	1.16	0.26	A0A0G2JZH8 D3Z941 D3Z955 D3ZPN3 D3ZVD3 D3ZZN3 D4A617 F1LQX9 F1LX07 M0R7E6 P05065 P07953 P11980 P16290 P32089 P56574 P61203 P62870 P63031	GO_BP
Cluster1	aromatic compound catabolic process	10	123	29	494	1.38	0.156	B4F789 D3Z955 D3ZVD3 D4A617 P05065 P07953 P11980 P16290 P62845 Q9JM53	GO_BP
Cluster1	artery development	1	123	3	494	1.34	0.577	A0A0G2K0Q7	GO_BP
Cluster1	artery morphogenesis	1	123	1	494	4.02	0.249	A0A0G2K0Q7	GO_BP
Cluster1	ascaroside biosynthetic process	1	123	1	494	4.02	0.249	P11915	GO_BP
Cluster1	ascaroside metabolic process	1	123	1	494	4.02	0.249	P11915	GO_BP
Cluster1	aspartate transmembrane transport	1	123	1	494	4.02	0.249	F1LX07	GO_BP
Cluster1	associative learning	2	123	7	494	1.15	0.554	A0A0H2UHR2 P11915	GO_BP
Cluster1	asymmetric cell division	2	123	3	494	2.68	0.155	P61203 Q68FW9	GO_BP
Cluster1	atrial cardiac muscle cell action potential	1	123	2	494	2.01	0.436	M0RCE9	GO_BP
Cluster1	autophagy	2	123	7	494	1.15	0.554	D3ZAQ0 D3ZDI7	GO_BP
Cluster1	autophagy of mitochondrion	1	123	3	494	1.34	0.577	D3ZAQ0	GO_BP
Cluster1	axis specification	2	123	6	494	1.34	0.464	B1H230 D3ZDI7	GO_BP
Cluster1	axo-dendritic transport	2	123	7	494	1.15	0.554	E9PSJ4 Q9Z269	GO_BP
Cluster1	axon development	2	123	16	494	0.5	0.938	P61765 Q9JK11	GO_BP
Cluster1	axon target recognition	1	123	1	494	4.02	0.249	P61765	GO_BP
Cluster1	axonal fasciculation	1	123	3	494	1.34	0.577	Q9JK11	GO_BP
Cluster1	axonogenesis	1	123	14	494	0.29	0.983	P61765	GO_BP
Cluster1	base conversion or substitution editing	1	123	2	494	2.01	0.436	B4F789	GO_BP
Cluster1	behavior	9	123	37	494	0.98	0.6	A0A0H2UHR2 B1H230 D4ACG8 E9PSJ4 M0RCE9 O35077 P11915 P56522 Q9Z2L0	GO_BP
Cluster1	behavioral defense response	1	123	3	494	1.34	0.577	Q9Z2L0	GO_BP
Cluster1	behavioral fear response	1	123	3	494	1.34	0.577	Q9Z2L0	GO_BP
Cluster1	bile acid biosynthetic process	1	123	2	494	2.01	0.436	P11915	GO_BP
Cluster1	bile acid metabolic process	1	123	2	494	2.01	0.436	P11915	GO_BP
Cluster1	binding of sperm to zona pellucida	3	123	4	494	3.01	0.0495	P05065 P28480 Q9QX79	GO_BP
Cluster1	biological adhesion	3	123	18	494	0.67	0.867	D4A617 P61765 Q9ET61	GO_BP
Cluster1	biological regulation	78	123	312	494	1	0.518	A0A096MK15 A0A0A0MXU8 A0A0G2JVQ1 A0A0G2K0Q7 A0A0G2K382 A0A0G2K4M6 A0A0H2UHR2 A0A0H2UI26 B1H230 B2GV15 B5DEH2 D3Z8P1 D3Z941 D3ZBE5 D3ZDI7 D3ZP47 D3ZPN3 D3ZQN6 D3ZU20 D3ZXS8 D4A4T9 D4A617 D4A6M0 D4A7F2 D4A871 D4ACG8 E9PSJ4 F1LQB2 F1LQN9 F1LQX9 G3V6C9 G3V8M4 G3V8U4 M0R7E6 M0RCE9 O35077 P05065 P05982 P07953 P11505 P11915 P11980 P16290 P19103 P28480 P56522 P56574 P61203 P61765 P62744 P62845 P62870 P97…	GO_BP
Cluster1	biosynthetic process	34	123	127	494	1.08	0.325	A0A0G2JVG4 A0A0G2JYY6 A0A0G2JZH8 A0A0G2K7L0 D3Z941 D3Z955 D3ZF13 D3ZPN3 D3ZVD3 D3ZVR7 D3ZZN3 D4A617 D4ABM5 F1LQX9 F1LX07 M0R7E6 O35077 P05065 P05982 P07953 P11915 P11980 P16290 P25409 P32089 P56522 P56574 P61203 P62845 P62870 P63031 Q07803 Q3MHT2 Q4V8J4	GO_BP
Cluster1	blastoderm segmentation	2	123	3	494	2.68	0.155	B1H230 D3ZDI7	GO_BP
Cluster1	bleb assembly	1	123	1	494	4.02	0.249	A0A0G2K0Q7	GO_BP
Cluster1	blood circulation	4	123	21	494	0.77	0.811	A0A0G2K4M6 A0A0G2K9Z7 B1H230 M0RCE9	GO_BP
Cluster1	blood coagulation	3	123	10	494	1.2	0.472	D4A617 P61765 Q6Q7Y5	GO_BP
Cluster1	blood vessel development	4	123	11	494	1.46	0.282	A0A0G2K0Q7 A0A0G2K4M6 Q6Q7Y5 Q9JK11	GO_BP
Cluster1	blood vessel diameter maintenance	1	123	4	494	1	0.683	A0A0G2K4M6	GO_BP
Cluster1	blood vessel morphogenesis	3	123	8	494	1.51	0.318	A0A0G2K0Q7 Q6Q7Y5 Q9JK11	GO_BP
Cluster1	body morphogenesis	1	123	3	494	1.34	0.577	G3V9T1	GO_BP
Cluster1	brain development	7	123	28	494	1	0.571	D3Z8P1 P05503 P07953 P11505 Q64542 Q7TQ77 Q9JK11	GO_BP
Cluster1	branched-chain amino acid catabolic process	1	123	7	494	0.57	0.867	Q00972	GO_BP
Cluster1	branched-chain amino acid metabolic process	1	123	7	494	0.57	0.867	Q00972	GO_BP
Cluster1	branching involved in blood vessel morphogenesis	1	123	1	494	4.02	0.249	Q6Q7Y5	GO_BP
Cluster1	branching morphogenesis of an epithelial tube	1	123	3	494	1.34	0.577	Q6Q7Y5	GO_BP
Cluster1	cAMP-mediated signaling	1	123	2	494	2.01	0.436	Q6Q7Y5	GO_BP
Cluster1	calcium ion export	2	123	2	494	4.02	0.0616	P11505 Q64542	GO_BP
Cluster1	calcium ion export across plasma membrane	1	123	1	494	4.02	0.249	P11505	GO_BP
Cluster1	calcium ion homeostasis	8	123	24	494	1.34	0.225	D4A6M0 M0RCE9 P11505 Q2PS20 Q5U2Q8 Q64542 Q6Q7Y5 Q9Z269	GO_BP
Cluster1	calcium ion import	2	123	6	494	1.34	0.464	M0RCE9 Q64542	GO_BP
Cluster1	calcium ion import across plasma membrane	1	123	2	494	2.01	0.436	Q64542	GO_BP
Cluster1	calcium ion import into cytosol	1	123	2	494	2.01	0.436	Q64542	GO_BP
Cluster1	calcium ion transmembrane import into cytosol	2	123	5	494	1.61	0.365	Q2PS20 Q64542	GO_BP
Cluster1	calcium ion transmembrane transport	6	123	15	494	1.61	0.143	M0RCE9 P11505 Q2PS20 Q5U2Q8 Q64542 Q9Z2L0	GO_BP
Cluster1	calcium ion transport	6	123	17	494	1.42	0.228	M0RCE9 P11505 Q2PS20 Q5U2Q8 Q64542 Q9Z2L0	GO_BP
Cluster1	calcium ion transport into cytosol	3	123	6	494	2.01	0.167	M0RCE9 Q2PS20 Q64542	GO_BP
Cluster1	calcium-ion regulated exocytosis	2	123	3	494	2.68	0.155	P61765 Q9Z269	GO_BP
Cluster1	calcium-mediated signaling	3	123	6	494	2.01	0.167	M0RCE9 Q2PS20 Q5U2Q8	GO_BP
Cluster1	camera-type eye development	5	123	13	494	1.54	0.201	D3ZUB0 M0RCE9 P11505 Q5U2V8 Q64542	GO_BP
Cluster1	canonical glycolysis	4	123	7	494	2.3	0.0682	D3Z955 P05065 P11980 P16290	GO_BP
Cluster1	carbohydrate biosynthetic process	8	123	14	494	2.3	0.00909	D3Z955 D3ZF13 F1LX07 O35077 P05065 P07953 P16290 P32089	GO_BP
Cluster1	carbohydrate catabolic process	5	123	15	494	1.34	0.308	D3Z955 P05065 P07953 P11980 P16290	GO_BP
Cluster1	carbohydrate derivative biosynthetic process	12	123	50	494	0.96	0.62	A0A0G2JZH8 D3Z955 D3ZF13 D3ZZN3 F1LX07 P05065 P07953 P11915 P11980 P16290 P32089 P63031	GO_BP
Cluster1	carbohydrate derivative catabolic process	2	123	11	494	0.73	0.804	B4F789 D3ZVD3	GO_BP
Cluster1	carbohydrate derivative metabolic process	25	123	130	494	0.77	0.97	A0A0G2JUS7 A0A0G2JZH8 B2RZD6 B4F789 B5DEL8 D3Z955 D3ZA93 D3ZF13 D3ZVD3 D3ZZN3 F1LX07 G3V8M4 M0RB63 O35077 P05065 P05503 P07953 P11915 P11980 P16290 P32089 P63031 Q3MHT2 Q561S0 Q9JM53	GO_BP
Cluster1	carbohydrate homeostasis	1	123	7	494	0.57	0.867	P11980	GO_BP
Cluster1	carbohydrate metabolic process	11	123	34	494	1.3	0.199	D3Z955 D3ZF13 D4ACG8 F1LX07 O35077 P05065 P07953 P11980 P16290 P32089 P56574	GO_BP
Cluster1	carbohydrate phosphorylation	1	123	4	494	1	0.683	P07953	GO_BP
Cluster1	carboxylic acid biosynthetic process	11	123	26	494	1.7	0.0349	A0A0G2JVG4 D3Z955 D3ZF13 D3ZVR7 D3ZZN3 P05065 P07953 P11915 P11980 P16290 P25409	GO_BP
Cluster1	carboxylic acid catabolic process	4	123	36	494	0.45	0.991	A0A0G2JVG4 P11915 Q00972 Q6MG55	GO_BP
Cluster1	carboxylic acid metabolic process	23	123	94	494	0.98	0.59	A0A0G2JVG4 A0A0G2JVQ1 A0A0G2JZH8 B2GV15 D3Z941 D3Z955 D3ZF13 D3ZVR7 D3ZZN3 D4A9W3 P05065 P07953 P11915 P11980 P16290 P25409 P56574 P63031 Q00972 Q3B8N9 Q3MHT2 Q5BK81 Q6MG55	GO_BP
Cluster1	carboxylic acid transmembrane transport	3	123	7	494	1.72	0.24	F1LX07 P32089 P63031	GO_BP
Cluster1	carboxylic acid transport	3	123	9	494	1.34	0.396	F1LX07 P32089 P63031	GO_BP
Cluster1	cardiac cell development	1	123	6	494	0.67	0.822	A0A0G2K9Z7	GO_BP
Cluster1	cardiac conduction	1	123	6	494	0.67	0.822	M0RCE9	GO_BP
Cluster1	cardiac epithelial to mesenchymal transition	1	123	1	494	4.02	0.249	Q9JK11	GO_BP
Cluster1	cardiac muscle adaptation	1	123	2	494	2.01	0.436	A0A0G2K9Z7	GO_BP
Cluster1	cardiac muscle cell action potential	1	123	5	494	0.8	0.763	M0RCE9	GO_BP
Cluster1	cardiac muscle cell contraction	1	123	6	494	0.67	0.822	M0RCE9	GO_BP
Cluster1	cardiac muscle cell development	1	123	6	494	0.67	0.822	A0A0G2K9Z7	GO_BP
Cluster1	cardiac muscle cell differentiation	1	123	8	494	0.5	0.901	A0A0G2K9Z7	GO_BP
Cluster1	cardiac muscle contraction	3	123	12	494	1	0.609	A0A0G2K9Z7 B1H230 M0RCE9	GO_BP
Cluster1	cardiac muscle hypertrophy	1	123	5	494	0.8	0.763	A0A0G2K9Z7	GO_BP
Cluster1	cardiac muscle hypertrophy in response to stress	1	123	2	494	2.01	0.436	A0A0G2K9Z7	GO_BP
Cluster1	cardiac muscle tissue development	1	123	10	494	0.4	0.945	A0A0G2K9Z7	GO_BP
Cluster1	cardiac muscle tissue morphogenesis	1	123	2	494	2.01	0.436	A0A0G2K9Z7	GO_BP
Cluster1	cardiac myofibril assembly	1	123	3	494	1.34	0.577	A0A0G2K9Z7	GO_BP
Cluster1	cardiocyte differentiation	1	123	8	494	0.5	0.901	A0A0G2K9Z7	GO_BP
Cluster1	catabolic process	24	123	103	494	0.94	0.706	A0A0G2JVG4 B4F789 B5DEH2 D3Z8P1 D3Z955 D3ZAQ0 D3ZDI7 D3ZVD3 D3ZXS8 D4A617 F1LQX9 P05065 P07953 P11915 P11980 P16290 P56522 P62744 P62845 Q00972 Q68FW9 Q6MG55 Q9JM53 Q9R0T3	GO_BP
Cluster1	cation homeostasis	8	123	33	494	0.97	0.606	D4A6M0 M0RCE9 P11505 Q2PS20 Q5U2Q8 Q64542 Q6Q7Y5 Q9Z269	GO_BP
Cluster1	cation transmembrane transport	10	123	49	494	0.82	0.826	A0A0H2UI26 G3V8M4 M0RCE9 P05503 P11505 P62078 Q2PS20 Q5U2Q8 Q64542 Q9Z2L0	GO_BP
Cluster1	cation transport	10	123	55	494	0.73	0.921	A0A0H2UI26 G3V8M4 M0RCE9 P05503 P11505 P62078 Q2PS20 Q5U2Q8 Q64542 Q9Z2L0	GO_BP
Cluster1	caveola assembly	1	123	1	494	4.02	0.249	A0A0A0MXU8	GO_BP
Cluster1	cell activation	11	123	43	494	1.03	0.52	A0A0G2K382 D4A617 G3V8U4 G3V9T1 P05065 P11980 P61765 Q63135 Q6Q7Y5 Q9ET61 Q9R0T3	GO_BP
Cluster1	cell activation involved in immune response	5	123	31	494	0.65	0.922	G3V9T1 P05065 P11980 Q9ET61 Q9R0T3	GO_BP
Cluster1	cell adhesion	3	123	18	494	0.67	0.867	D4A617 P61765 Q9ET61	GO_BP
Cluster1	cell communication	35	123	105	494	1.34	0.0183	A0A0A0MXU8 A0A0G2K382 B1H230 B5DEH2 D3Z8P1 D3Z941 D3ZBE5 D3ZQN6 D3ZXS8 D4A617 E9PSJ4 F1LQN9 M0RCE9 P05065 P05982 P11505 P16290 P19103 P28480 P61203 P61765 P62744 Q2PS20 Q5U2Q8 Q5XIH6 Q63135 Q64542 Q68FW9 Q6Q7Y5 Q712U5 Q9ET61 Q9JM53 Q9R0T3 Q9Z269 Q9Z2L0	GO_BP
Cluster1	cell communication involved in cardiac conduction	1	123	6	494	0.67	0.822	M0RCE9	GO_BP
Cluster1	cell cycle	8	123	28	494	1.15	0.394	D3ZBE5 D3ZDI7 D3ZPN3 D4A4T9 F1LQB2 P61765 Q68FW9 Q712U5	GO_BP
Cluster1	cell cycle G2/M phase transition	1	123	3	494	1.34	0.577	Q712U5	GO_BP
Cluster1	cell cycle phase transition	1	123	6	494	0.67	0.822	Q712U5	GO_BP
Cluster1	cell cycle process	8	123	25	494	1.29	0.265	D3ZBE5 D3ZDI7 D3ZPN3 D4A4T9 F1LQB2 P61765 Q68FW9 Q712U5	GO_BP
Cluster1	cell death	8	123	37	494	0.87	0.745	D3Z8P1 D3ZXS8 P05065 P11980 Q9JK11 Q9JM53 Q9Z269 Q9Z2L0	GO_BP
Cluster1	cell death in response to oxidative stress	1	123	2	494	2.01	0.436	D3Z8P1	GO_BP
Cluster1	cell development	22	123	86	494	1.03	0.484	A0A0A0MXU8 A0A0G2K382 A0A0G2K4M6 A0A0G2K9Z7 B1H230 D3ZDI7 D3ZQN6 D3ZSG3 D4A7U8 D4A871 E9PSJ4 M0RCE9 P0C5I0 P28480 P61203 P61765 Q68FW9 Q712U5 Q7TQ77 Q9JK11 Q9JM53 Q9Z269	GO_BP
Cluster1	cell differentiation	34	123	132	494	1.03	0.437	A0A0A0MXU8 A0A0G2K382 A0A0G2K4M6 A0A0G2K9Z7 B1H230 D3ZDI7 D3ZPN3 D3ZQN6 D3ZSG3 D4A4T9 D4A7U8 D4A871 D4ACG8 E9PSJ4 F1LQB2 M0R7E6 M0RCE9 P0C5I0 P11505 P11980 P28480 P56574 P61203 P61765 Q5HZY2 Q63135 Q64542 Q68FW9 Q6Q7Y5 Q712U5 Q7TQ77 Q9JK11 Q9JM53 Q9Z269	GO_BP
Cluster1	cell division	3	123	7	494	1.72	0.24	P61203 P61765 Q68FW9	GO_BP
Cluster1	cell maturation	2	123	5	494	1.61	0.365	B1H230 D3ZDI7	GO_BP
Cluster1	cell migration	3	123	26	494	0.46	0.976	D3Z8P1 G3V6C9 Q9JK11	GO_BP
Cluster1	cell migration in hindbrain	1	123	1	494	4.02	0.249	D3Z8P1	GO_BP
Cluster1	cell morphogenesis	3	123	22	494	0.55	0.942	A0A0G2K382 P61765 Q5HZY2	GO_BP
Cluster1	cell morphogenesis involved in differentiation	2	123	16	494	0.5	0.938	A0A0G2K382 P61765	GO_BP
Cluster1	cell motility	5	123	30	494	0.67	0.907	D3Z8P1 G3V6C9 P11505 Q64542 Q9JK11	GO_BP
Cluster1	cell part morphogenesis	3	123	26	494	0.46	0.976	A0A0G2JUS7 A0A0G2K382 P61765	GO_BP
Cluster1	cell population proliferation	5	123	16	494	1.26	0.365	M0R7E6 P61203 Q63135 Q68FW9 Q7TQ77	GO_BP
Cluster1	cell projection assembly	1	123	6	494	0.67	0.822	A0A0G2K0Q7	GO_BP
Cluster1	cell projection morphogenesis	2	123	21	494	0.38	0.982	A0A0G2K382 P61765	GO_BP
Cluster1	cell projection organization	8	123	34	494	0.95	0.644	A0A0G2K0Q7 A0A0G2K382 E9PSJ4 F1LQB2 P0C5I0 P61765 Q9JK11 Q9Z269	GO_BP
Cluster1	cell proliferation in forebrain	1	123	1	494	4.02	0.249	Q7TQ77	GO_BP
Cluster1	cell recognition	4	123	8	494	2.01	0.111	P05065 P28480 Q9JK11 Q9QX79	GO_BP
Cluster1	cell surface receptor signaling pathway	5	123	25	494	0.8	0.79	A0A0A0MXU8 P16290 P28480 P62744 Q63135	GO_BP
Cluster1	cell-cell adhesion	2	123	9	494	0.89	0.7	P61765 Q9ET61	GO_BP
Cluster1	cell-cell recognition	3	123	4	494	3.01	0.0495	P05065 P28480 Q9QX79	GO_BP
Cluster1	cell-cell signaling	9	123	26	494	1.39	0.171	A0A0A0MXU8 A0A0G2K382 D3ZQN6 M0RCE9 P05982 P61765 P62744 Q9Z269 Q9Z2L0	GO_BP
Cluster1	cell-cell signaling by wnt	1	123	5	494	0.8	0.763	P62744	GO_BP
Cluster1	cell-cell signaling involved in cardiac conduction	1	123	5	494	0.8	0.763	M0RCE9	GO_BP
Cluster1	cellular amide metabolic process	11	123	54	494	0.82	0.837	A0A0G2JZH8 A0A0G2K7L0 D3Z941 D3ZA93 D3ZZN3 D4ABM5 P11915 P32089 P62845 P63031 Q07803	GO_BP
Cluster1	cellular amino acid biosynthetic process	1	123	2	494	2.01	0.436	P25409	GO_BP
Cluster1	cellular amino acid catabolic process	1	123	15	494	0.27	0.987	Q00972	GO_BP
Cluster1	cellular amino acid metabolic process	7	123	26	494	1.08	0.481	A0A0G2JVQ1 D3Z941 D4A9W3 P25409 Q00972 Q3B8N9 Q3MHT2	GO_BP
Cluster1	cellular aromatic compound metabolic process	38	123	170	494	0.9	0.855	A0A0G2JUS7 A0A0G2JZH8 B2RZD6 B4F789 B5DEL8 D3Z941 D3Z955 D3ZA93 D3ZF13 D3ZPN3 D3ZVD3 D3ZZN3 D4A617 F1LQX9 F1LX07 G3V8M4 M0R7E6 M0RB63 O35077 P05065 P05503 P07953 P11915 P11980 P16290 P32089 P56522 P56574 P61203 P62845 P62870 P63031 Q3MHT2 Q498U4 Q4KLI4 Q561S0 Q68FW9 Q9JM53	GO_BP
Cluster1	cellular biosynthetic process	34	123	121	494	1.13	0.206	A0A0G2JVG4 A0A0G2JYY6 A0A0G2JZH8 A0A0G2K7L0 D3Z941 D3Z955 D3ZF13 D3ZPN3 D3ZVD3 D3ZVR7 D3ZZN3 D4A617 D4ABM5 F1LQX9 F1LX07 M0R7E6 O35077 P05065 P05982 P07953 P11915 P11980 P16290 P25409 P32089 P56522 P56574 P61203 P62845 P62870 P63031 Q07803 Q3MHT2 Q4V8J4	GO_BP
Cluster1	cellular calcium ion homeostasis	8	123	24	494	1.34	0.225	D4A6M0 M0RCE9 P11505 Q2PS20 Q5U2Q8 Q64542 Q6Q7Y5 Q9Z269	GO_BP
Cluster1	cellular carbohydrate biosynthetic process	1	123	4	494	1	0.683	D3Z955	GO_BP
Cluster1	cellular carbohydrate catabolic process	1	123	5	494	0.8	0.763	D3Z955	GO_BP
Cluster1	cellular carbohydrate metabolic process	2	123	16	494	0.5	0.938	D3Z955 P07953	GO_BP
Cluster1	cellular catabolic process	23	123	96	494	0.96	0.639	A0A0G2JVG4 B4F789 B5DEH2 D3Z8P1 D3Z955 D3ZAQ0 D3ZDI7 D3ZVD3 D3ZXS8 D4A617 F1LQX9 P05065 P07953 P11915 P11980 P16290 P62744 P62845 Q00972 Q68FW9 Q6MG55 Q9JM53 Q9R0T3	GO_BP
Cluster1	cellular cation homeostasis	8	123	31	494	1.04	0.525	D4A6M0 M0RCE9 P11505 Q2PS20 Q5U2Q8 Q64542 Q6Q7Y5 Q9Z269	GO_BP
Cluster1	cellular chemical homeostasis	8	123	36	494	0.89	0.714	D4A6M0 M0RCE9 P11505 Q2PS20 Q5U2Q8 Q64542 Q6Q7Y5 Q9Z269	GO_BP
Cluster1	cellular component assembly	32	123	141	494	0.91	0.796	A0A0A0MXU8 A0A0G2K0Q7 A0A0G2K4M6 A0A0G2K9Z7 A0A0H2UHR2 B5DEL8 D3ZA93 D3ZBE5 D3ZDI7 D3ZF13 D3ZSG3 D3ZU20 D3ZXS8 D3ZY50 D4A617 D4A7U8 D4A871 E9PSJ4 M0RB63 P05065 P28480 P61765 P62744 P62845 P62870 Q3MHT2 Q561S0 Q5HZY2 Q9JK11 Q9JM53 Q9NQR8 Q9Z269	GO_BP
Cluster1	cellular component biogenesis	33	123	143	494	0.93	0.761	A0A0A0MXU8 A0A0G2K0Q7 A0A0G2K4M6 A0A0G2K9Z7 A0A0H2UHR2 A0A0H2UI26 B5DEL8 D3ZA93 D3ZBE5 D3ZDI7 D3ZF13 D3ZSG3 D3ZU20 D3ZXS8 D3ZY50 D4A617 D4A7U8 D4A871 E9PSJ4 M0RB63 P05065 P28480 P61765 P62744 P62845 P62870 Q3MHT2 Q561S0 Q5HZY2 Q9JK11 Q9JM53 Q9NQR8 Q9Z269	GO_BP
Cluster1	cellular component disassembly	4	123	18	494	0.89	0.695	A0A0G2K7L0 D3ZAQ0 D4ABM5 Q9JM53	GO_BP
Cluster1	cellular component morphogenesis	9	123	39	494	0.93	0.672	A0A0G2JUS7 A0A0G2K382 A0A0G2K4M6 A0A0G2K9Z7 D3ZSG3 D4A7U8 D4A871 P61765 Q5HZY2	GO_BP
Cluster1	cellular component organization	55	123	255	494	0.87	0.969	A0A096MK15 A0A0A0MXU8 A0A0G2JUS7 A0A0G2JVG4 A0A0G2K0Q7 A0A0G2K382 A0A0G2K4M6 A0A0G2K7L0 A0A0G2K9Z7 A0A0H2UHR2 B1H230 B5DEL8 D3Z8P1 D3ZA93 D3ZAQ0 D3ZBE5 D3ZDI7 D3ZF13 D3ZQN6 D3ZSG3 D3ZU20 D3ZXS8 D3ZY50 D4A4T9 D4A617 D4A7U8 D4A871 D4ABM5 E9PSJ4 F1LQB2 F1LQX9 G3V6C9 G3V9T1 M0RB63 M0RCE9 P05065 P0C5I0 P11915 P28480 P61203 P61765 P62078 P62744 P62845 P62870 Q3MHT2 Q561S0 Q5HZY2 Q5U1Z9 Q68FW9 Q7TQ77 Q9…	GO_BP
Cluster1	cellular component organization or biogenesis	56	123	257	494	0.88	0.961	A0A096MK15 A0A0A0MXU8 A0A0G2JUS7 A0A0G2JVG4 A0A0G2K0Q7 A0A0G2K382 A0A0G2K4M6 A0A0G2K7L0 A0A0G2K9Z7 A0A0H2UHR2 A0A0H2UI26 B1H230 B5DEL8 D3Z8P1 D3ZA93 D3ZAQ0 D3ZBE5 D3ZDI7 D3ZF13 D3ZQN6 D3ZSG3 D3ZU20 D3ZXS8 D3ZY50 D4A4T9 D4A617 D4A7U8 D4A871 D4ABM5 E9PSJ4 F1LQB2 F1LQX9 G3V6C9 G3V9T1 M0RB63 M0RCE9 P05065 P0C5I0 P11915 P28480 P61203 P61765 P62078 P62744 P62845 P62870 Q3MHT2 Q561S0 Q5HZY2 Q5U1Z9 Q68FW…	GO_BP
Cluster1	cellular detoxification	3	123	5	494	2.41	0.101	D3ZVR7 P05982 Q6AXX6	GO_BP
Cluster1	cellular developmental process	35	123	136	494	1.03	0.438	A0A0A0MXU8 A0A0G2JUS7 A0A0G2K382 A0A0G2K4M6 A0A0G2K9Z7 B1H230 D3ZDI7 D3ZPN3 D3ZQN6 D3ZSG3 D4A4T9 D4A7U8 D4A871 D4ACG8 E9PSJ4 F1LQB2 M0R7E6 M0RCE9 P0C5I0 P11505 P11980 P28480 P56574 P61203 P61765 Q5HZY2 Q63135 Q64542 Q68FW9 Q6Q7Y5 Q712U5 Q7TQ77 Q9JK11 Q9JM53 Q9Z269	GO_BP
Cluster1	cellular divalent inorganic cation homeostasis	8	123	24	494	1.34	0.225	D4A6M0 M0RCE9 P11505 Q2PS20 Q5U2Q8 Q64542 Q6Q7Y5 Q9Z269	GO_BP
Cluster1	cellular glucan metabolic process	1	123	9	494	0.45	0.926	D3Z955	GO_BP
Cluster1	cellular homeostasis	12	123	43	494	1.12	0.376	A0A0G2K382 D3ZXS8 D4A6M0 M0RCE9 O35077 P05065 P11505 Q2PS20 Q5U2Q8 Q64542 Q6Q7Y5 Q9Z269	GO_BP
Cluster1	cellular hormone metabolic process	2	123	9	494	0.89	0.7	P11915 P56522	GO_BP
Cluster1	cellular hyperosmotic response	1	123	1	494	4.02	0.249	O35077	GO_BP
Cluster1	cellular hypotonic response	1	123	1	494	4.02	0.249	A0A0G2K0Q7	GO_BP
Cluster1	cellular ion homeostasis	8	123	32	494	1	0.566	D4A6M0 M0RCE9 P11505 Q2PS20 Q5U2Q8 Q64542 Q6Q7Y5 Q9Z269	GO_BP
Cluster1	cellular ketone metabolic process	4	123	15	494	1.07	0.537	A0A0G2JYY6 O35077 P11915 P56522	GO_BP
Cluster1	cellular lipid catabolic process	3	123	27	494	0.45	0.981	A0A0G2JVG4 P11915 Q6MG55	GO_BP
Cluster1	cellular lipid metabolic process	10	123	52	494	0.77	0.881	A0A0G2JVG4 D3ZF13 D3ZVR7 D3ZZN3 O35077 P11915 Q4V8J4 Q5BK81 Q6MG55 Q9Z269	GO_BP
Cluster1	cellular localization	20	123	102	494	0.79	0.938	A0A0A0MXU8 A0A0G2JVG4 E9PSJ4 F1LQN9 F1LQX9 G3V6C9 G3V8U4 M0RCE9 P11915 P61765 P62078 P62845 Q2PS20 Q498U4 Q5HZY2 Q5U1Z9 Q64542 Q68FW9 Q7TQ77 Q9Z269	GO_BP
Cluster1	cellular macromolecule biosynthetic process	11	123	36	494	1.23	0.264	A0A0G2K7L0 D3Z941 D3Z955 D3ZPN3 D4ABM5 F1LQX9 M0R7E6 P61203 P62845 P62870 Q07803	GO_BP
Cluster1	cellular macromolecule catabolic process	9	123	28	494	1.29	0.24	B5DEH2 D3Z8P1 D3ZXS8 F1LQX9 P62744 P62845 Q68FW9 Q9JM53 Q9R0T3	GO_BP
Cluster1	cellular macromolecule localization	13	123	58	494	0.9	0.73	A0A0G2JVG4 F1LQN9 F1LQX9 G3V8U4 P11915 P61765 P62078 P62845 Q498U4 Q5HZY2 Q5U1Z9 Q7TQ77 Q9Z269	GO_BP
Cluster1	cellular macromolecule metabolic process	36	123	132	494	1.1	0.266	A0A0G2K0Q7 A0A0G2K382 A0A0G2K7L0 A0A0G2K8S9 B1H230 B4F789 B5DEH2 D3Z8P1 D3Z941 D3Z955 D3ZBE5 D3ZDI7 D3ZF13 D3ZP47 D3ZPN3 D3ZUB0 D3ZXS8 D4ABM5 E9PSJ4 F1LQX9 G3V6C9 M0R7E6 P61203 P62744 P62845 P62870 Q00972 Q07803 Q3MHT2 Q4KLI4 Q5U203 Q5U2Q8 Q5XIH6 Q68FW9 Q9JM53 Q9R0T3	GO_BP
Cluster1	cellular metabolic process	75	123	332	494	0.91	0.964	A0A0G2JUS7 A0A0G2JVG4 A0A0G2JVQ1 A0A0G2JYY6 A0A0G2JZH8 A0A0G2K0Q7 A0A0G2K382 A0A0G2K7L0 A0A0G2K8S9 B1H230 B2GV15 B2RZD6 B4F789 B5DEH2 B5DEL8 D3Z8P1 D3Z941 D3Z955 D3ZA93 D3ZAQ0 D3ZBE5 D3ZDI7 D3ZF13 D3ZP47 D3ZPN3 D3ZUB0 D3ZVD3 D3ZVR7 D3ZXS8 D3ZZN3 D4A617 D4A9W3 D4ABM5 E9PSJ4 F1LQX9 F1LX07 G3V6C9 G3V8M4 M0R7E6 M0RB63 O35077 P05065 P05503 P05982 P07953 P11915 P11980 P16290 P25409 P32089 P56522 P56574…	GO_BP
Cluster1	cellular metal ion homeostasis	8	123	29	494	1.11	0.438	D4A6M0 M0RCE9 P11505 Q2PS20 Q5U2Q8 Q64542 Q6Q7Y5 Q9Z269	GO_BP
Cluster1	cellular modified amino acid metabolic process	1	123	15	494	0.27	0.987	A0A0G2JVQ1	GO_BP
Cluster1	cellular nitrogen compound biosynthetic process	24	123	85	494	1.13	0.257	A0A0G2JZH8 A0A0G2K7L0 D3Z941 D3Z955 D3ZPN3 D3ZVD3 D3ZZN3 D4A617 D4ABM5 F1LQX9 F1LX07 M0R7E6 P05065 P05982 P07953 P11980 P16290 P32089 P56574 P61203 P62845 P62870 P63031 Q07803	GO_BP
Cluster1	cellular nitrogen compound catabolic process	10	123	30	494	1.34	0.186	B4F789 D3Z955 D3ZVD3 D4A617 P05065 P07953 P11980 P16290 P62845 Q9JM53	GO_BP
Cluster1	cellular nitrogen compound metabolic process	42	123	200	494	0.84	0.961	A0A0G2JUS7 A0A0G2JZH8 A0A0G2K7L0 B2RZD6 B4F789 B5DEL8 D3Z941 D3Z955 D3ZA93 D3ZF13 D3ZPN3 D3ZVD3 D3ZZN3 D4A617 D4ABM5 F1LQX9 F1LX07 G3V8M4 M0R7E6 M0RB63 O35077 P05065 P05503 P05982 P07953 P11915 P11980 P16290 P32089 P56522 P56574 P61203 P62845 P62870 P63031 Q07803 Q3MHT2 Q498U4 Q4KLI4 Q561S0 Q68FW9 Q9JM53	GO_BP
Cluster1	cellular oxidant detoxification	3	123	5	494	2.41	0.101	D3ZVR7 P05982 Q6AXX6	GO_BP
Cluster1	cellular polysaccharide biosynthetic process	1	123	2	494	2.01	0.436	D3Z955	GO_BP
Cluster1	cellular polysaccharide catabolic process	1	123	3	494	1.34	0.577	D3Z955	GO_BP
Cluster1	cellular polysaccharide metabolic process	1	123	9	494	0.45	0.926	D3Z955	GO_BP
Cluster1	cellular process	119	123	465	494	1.03	0.11	A0A096MK15 A0A0A0MXU8 A0A0G2JUS7 A0A0G2JVG4 A0A0G2JVQ1 A0A0G2JYY6 A0A0G2JZH8 A0A0G2K0Q7 A0A0G2K382 A0A0G2K4M6 A0A0G2K7L0 A0A0G2K8S9 A0A0G2K9Z7 A0A0H2UHR2 A0A0H2UI26 B0BNG0 B1H230 B2GV15 B2RZD6 B4F789 B5DEH2 B5DEL8 D3Z8P1 D3Z941 D3Z955 D3ZA93 D3ZAQ0 D3ZBE5 D3ZDI7 D3ZF13 D3ZP47 D3ZPN3 D3ZQN6 D3ZSG3 D3ZU20 D3ZUB0 D3ZVD3 D3ZVR7 D3ZXS8 D3ZY50 D3ZZN3 D4A4T9 D4A617 D4A6M0 D4A7U8 D4A871 D4A9W3 D4ABM5 D4A…	GO_BP
Cluster1	cellular protein catabolic process	7	123	16	494	1.76	0.0747	B5DEH2 D3Z8P1 D3ZXS8 F1LQX9 P62744 Q68FW9 Q9R0T3	GO_BP
Cluster1	cellular protein localization	13	123	58	494	0.9	0.73	A0A0G2JVG4 F1LQN9 F1LQX9 G3V8U4 P11915 P61765 P62078 P62845 Q498U4 Q5HZY2 Q5U1Z9 Q7TQ77 Q9Z269	GO_BP
Cluster1	cellular protein metabolic process	31	123	105	494	1.19	0.134	A0A0G2K0Q7 A0A0G2K382 A0A0G2K7L0 A0A0G2K8S9 B1H230 B5DEH2 D3Z8P1 D3Z941 D3ZBE5 D3ZDI7 D3ZF13 D3ZP47 D3ZUB0 D3ZXS8 D4ABM5 E9PSJ4 F1LQX9 G3V6C9 P61203 P62744 P62845 P62870 Q00972 Q07803 Q3MHT2 Q4KLI4 Q5U203 Q5U2Q8 Q5XIH6 Q68FW9 Q9R0T3	GO_BP
Cluster1	cellular protein modification process	24	123	74	494	1.3	0.0718	A0A0G2K0Q7 A0A0G2K382 A0A0G2K8S9 B1H230 B5DEH2 D3Z8P1 D3ZBE5 D3ZDI7 D3ZF13 D3ZP47 D3ZUB0 D3ZXS8 E9PSJ4 G3V6C9 P61203 P62870 Q00972 Q3MHT2 Q4KLI4 Q5U203 Q5U2Q8 Q5XIH6 Q68FW9 Q9R0T3	GO_BP
Cluster1	cellular respiration	14	123	81	494	0.69	0.973	A0A0G2JUS7 A0A0G2JYY6 B2GV15 B2RZD6 B5DEL8 D3ZF13 F1LX07 G3V8M4 M0RB63 O35077 P05503 P56574 Q561S0 Q9JM53	GO_BP
Cluster1	cellular response to DNA damage stimulus	4	123	12	494	1.34	0.347	D3ZBE5 F1LQX9 P61203 Q68FW9	GO_BP
Cluster1	cellular response to abiotic stimulus	2	123	7	494	1.15	0.554	A0A0G2K0Q7 O35077	GO_BP
Cluster1	cellular response to actinomycin D	1	123	1	494	4.02	0.249	Q63042	GO_BP
Cluster1	cellular response to alcohol	4	123	9	494	1.79	0.162	P11505 P11915 Q64542 Q9JM53	GO_BP
Cluster1	cellular response to aldehyde	1	123	1	494	4.02	0.249	Q9JM53	GO_BP
Cluster1	cellular response to aldosterone	1	123	1	494	4.02	0.249	Q9JM53	GO_BP
Cluster1	cellular response to alkaloid	1	123	1	494	4.02	0.249	M0RCE9	GO_BP
Cluster1	cellular response to aluminum ion	1	123	2	494	2.01	0.436	D4A617	GO_BP
Cluster1	cellular response to antibiotic	3	123	10	494	1.2	0.472	P05982 Q63042 Q9JM53	GO_BP
Cluster1	cellular response to biotic stimulus	2	123	5	494	1.61	0.365	D4A617 Q63042	GO_BP
Cluster1	cellular response to cAMP	1	123	4	494	1	0.683	O35077	GO_BP
Cluster1	cellular response to caffeine	1	123	1	494	4.02	0.249	M0RCE9	GO_BP
Cluster1	cellular response to calcium ion	2	123	4	494	2.01	0.26	A0A0G2K0Q7 Q5U2Q8	GO_BP
Cluster1	cellular response to catecholamine stimulus	1	123	2	494	2.01	0.436	Q64542	GO_BP
Cluster1	cellular response to chemical stimulus	32	123	100	494	1.29	0.0457	A0A0A0MXU8 A0A0G2K0Q7 B1H230 D3Z8P1 D3Z941 D3ZDI7 D3ZVR7 D3ZXS8 D4A617 F1LQX9 G3V8U4 M0R7E6 M0RCE9 O35077 P05065 P05982 P11505 P11915 P11980 P28480 P61765 P62870 P63031 Q3B8N9 Q5U2Q8 Q63042 Q64542 Q6AXX6 Q7TP52 Q9JM53 Q9R0T3 Q9Z269	GO_BP
Cluster1	cellular response to cholesterol	1	123	1	494	4.02	0.249	P11915	GO_BP
Cluster1	cellular response to cold	1	123	1	494	4.02	0.249	Q9R0T3	GO_BP
Cluster1	cellular response to corticosteroid stimulus	3	123	8	494	1.51	0.318	P11505 Q64542 Q9JM53	GO_BP
Cluster1	cellular response to corticosterone stimulus	2	123	3	494	2.68	0.155	P11505 Q64542	GO_BP
Cluster1	cellular response to cytokine stimulus	7	123	31	494	0.91	0.691	D3ZXS8 D4A617 O35077 P28480 P61765 P63031 Q63042	GO_BP
Cluster1	cellular response to decreased oxygen levels	2	123	12	494	0.67	0.843	P62870 Q9JM53	GO_BP
Cluster1	cellular response to dsRNA	1	123	2	494	2.01	0.436	M0R7E6	GO_BP
Cluster1	cellular response to endogenous stimulus	11	123	41	494	1.08	0.446	A0A0A0MXU8 D3Z941 G3V8U4 M0RCE9 O35077 P05065 P11505 P11980 Q63042 Q64542 Q9JM53	GO_BP
Cluster1	cellular response to environmental stimulus	2	123	7	494	1.15	0.554	A0A0G2K0Q7 O35077	GO_BP
Cluster1	cellular response to epinephrine stimulus	1	123	1	494	4.02	0.249	Q64542	GO_BP
Cluster1	cellular response to estradiol stimulus	1	123	3	494	1.34	0.577	Q9JM53	GO_BP
Cluster1	cellular response to external stimulus	5	123	13	494	1.54	0.201	D3Z941 P05065 P11505 Q64542 Q9JM53	GO_BP
Cluster1	cellular response to extracellular stimulus	5	123	10	494	2.01	0.0749	D3Z941 P05065 P11505 Q64542 Q9JM53	GO_BP
Cluster1	cellular response to glucocorticoid stimulus	2	123	7	494	1.15	0.554	P11505 Q64542	GO_BP
Cluster1	cellular response to growth factor stimulus	4	123	9	494	1.79	0.162	B1H230 D3Z941 D3ZDI7 G3V8U4	GO_BP
Cluster1	cellular response to hormone stimulus	7	123	31	494	0.91	0.691	A0A0A0MXU8 D3Z941 P05065 P11505 P11980 Q64542 Q9JM53	GO_BP
Cluster1	cellular response to hydrogen peroxide	2	123	6	494	1.34	0.464	P05982 Q9JM53	GO_BP
Cluster1	cellular response to hypoxia	1	123	11	494	0.37	0.959	P62870	GO_BP
Cluster1	cellular response to inorganic substance	5	123	18	494	1.12	0.478	A0A0G2K0Q7 D4A617 P05982 Q5U2Q8 Q9JM53	GO_BP
Cluster1	cellular response to insulin stimulus	4	123	9	494	1.79	0.162	A0A0A0MXU8 D3Z941 P05065 P11980	GO_BP
Cluster1	cellular response to interferon-alpha	1	123	2	494	2.01	0.436	D4A617	GO_BP
Cluster1	cellular response to interferon-beta	1	123	3	494	1.34	0.577	D3ZXS8	GO_BP
Cluster1	cellular response to interferon-gamma	1	123	9	494	0.45	0.926	P61765	GO_BP
Cluster1	cellular response to interleukin-12	1	123	3	494	1.34	0.577	P28480	GO_BP
Cluster1	cellular response to interleukin-6	1	123	5	494	0.8	0.763	D4A617	GO_BP
Cluster1	cellular response to ketone	3	123	8	494	1.51	0.318	P11505 Q64542 Q9JM53	GO_BP
Cluster1	cellular response to leukemia inhibitory factor	1	123	5	494	0.8	0.763	P63031	GO_BP
Cluster1	cellular response to lipid	6	123	22	494	1.1	0.48	D4A617 P11505 P11915 Q63042 Q64542 Q9JM53	GO_BP
Cluster1	cellular response to lipopolysaccharide	2	123	3	494	2.68	0.155	D4A617 Q63042	GO_BP
Cluster1	cellular response to metal ion	4	123	13	494	1.24	0.412	A0A0G2K0Q7 D4A617 P05982 Q5U2Q8	GO_BP
Cluster1	cellular response to mineralocorticoid stimulus	3	123	4	494	3.01	0.0495	P11505 Q64542 Q9JM53	GO_BP
Cluster1	cellular response to misfolded protein	1	123	2	494	2.01	0.436	F1LQX9	GO_BP
Cluster1	cellular response to molecule of bacterial origin	2	123	4	494	2.01	0.26	D4A617 Q63042	GO_BP
Cluster1	cellular response to monoamine stimulus	1	123	2	494	2.01	0.436	Q64542	GO_BP
Cluster1	cellular response to nerve growth factor stimulus	1	123	1	494	4.02	0.249	G3V8U4	GO_BP
Cluster1	cellular response to nitric oxide	1	123	3	494	1.34	0.577	Q9JM53	GO_BP
Cluster1	cellular response to nitrogen compound	10	123	34	494	1.18	0.327	A0A0A0MXU8 D3Z941 M0R7E6 M0RCE9 O35077 P05065 P11980 Q63042 Q64542 Q9JM53	GO_BP
Cluster1	cellular response to nutrient	2	123	3	494	2.68	0.155	P11505 Q64542	GO_BP
Cluster1	cellular response to nutrient levels	4	123	8	494	2.01	0.111	D3Z941 P11505 Q64542 Q9JM53	GO_BP
Cluster1	cellular response to organic cyclic compound	7	123	24	494	1.17	0.387	M0R7E6 M0RCE9 O35077 P11505 P11915 Q64542 Q9JM53	GO_BP
Cluster1	cellular response to organic substance	23	123	75	494	1.23	0.134	A0A0A0MXU8 B1H230 D3Z941 D3ZDI7 D3ZXS8 D4A617 F1LQX9 G3V8U4 M0R7E6 M0RCE9 O35077 P05065 P11505 P11915 P11980 P28480 P61765 P63031 Q63042 Q64542 Q9JM53 Q9R0T3 Q9Z269	GO_BP
Cluster1	cellular response to organonitrogen compound	8	123	29	494	1.11	0.438	A0A0A0MXU8 D3Z941 M0RCE9 O35077 P05065 P11980 Q63042 Q64542	GO_BP
Cluster1	cellular response to osmotic stress	2	123	2	494	4.02	0.0616	A0A0G2K0Q7 O35077	GO_BP
Cluster1	cellular response to oxidative stress	3	123	18	494	0.67	0.867	D3Z8P1 P05982 Q9JM53	GO_BP
Cluster1	cellular response to oxygen levels	2	123	12	494	0.67	0.843	P62870 Q9JM53	GO_BP
Cluster1	cellular response to oxygen radical	1	123	2	494	2.01	0.436	P05982	GO_BP
Cluster1	cellular response to oxygen-containing compound	12	123	48	494	1	0.554	A0A0A0MXU8 D3Z941 D4A617 O35077 P05065 P05982 P11505 P11915 P11980 Q63042 Q64542 Q9JM53	GO_BP
Cluster1	cellular response to oxygen-glucose deprivation	1	123	1	494	4.02	0.249	Q9JM53	GO_BP
Cluster1	cellular response to peptide	5	123	21	494	0.96	0.633	A0A0A0MXU8 D3Z941 P05065 P11980 Q63042	GO_BP
Cluster1	cellular response to peptide hormone stimulus	4	123	18	494	0.89	0.695	A0A0A0MXU8 D3Z941 P05065 P11980	GO_BP
Cluster1	cellular response to potassium ion	1	123	1	494	4.02	0.249	A0A0G2K0Q7	GO_BP
Cluster1	cellular response to purine-containing compound	1	123	1	494	4.02	0.249	M0RCE9	GO_BP
Cluster1	cellular response to reactive nitrogen species	1	123	3	494	1.34	0.577	Q9JM53	GO_BP
Cluster1	cellular response to reactive oxygen species	2	123	9	494	0.89	0.7	P05982 Q9JM53	GO_BP
Cluster1	cellular response to starvation	1	123	4	494	1	0.683	D3Z941	GO_BP
Cluster1	cellular response to steroid hormone stimulus	3	123	11	494	1.1	0.543	P11505 Q64542 Q9JM53	GO_BP
Cluster1	cellular response to sterol	1	123	2	494	2.01	0.436	P11915	GO_BP
Cluster1	cellular response to sterol depletion	1	123	2	494	2.01	0.436	B5DEH2	GO_BP
Cluster1	cellular response to stimulus	48	123	152	494	1.27	0.0156	A0A0A0MXU8 A0A0G2K0Q7 A0A0G2K382 B1H230 B5DEH2 D3Z8P1 D3Z941 D3ZBE5 D3ZDI7 D3ZVR7 D3ZXS8 D4A617 E9PSJ4 F1LQN9 F1LQX9 G3V8U4 M0R7E6 M0RCE9 O35077 P05065 P05982 P11505 P11915 P11980 P16290 P19103 P28480 P61203 P61765 P62744 P62870 P63031 Q2PS20 Q3B8N9 Q5U2Q8 Q5XIH6 Q63042 Q63135 Q64542 Q68FW9 Q6AXX6 Q6Q7Y5 Q712U5 Q7TP52 Q9ET61 Q9JM53 Q9R0T3 Q9Z269	GO_BP
Cluster1	cellular response to stress	18	123	65	494	1.11	0.337	A0A0G2K0Q7 A0A0G2K382 B1H230 B5DEH2 D3Z8P1 D3Z941 D3ZBE5 D3ZXS8 E9PSJ4 F1LQX9 O35077 P05982 P61203 P62870 Q68FW9 Q9JM53 Q9R0T3 Q9Z269	GO_BP
Cluster1	cellular response to superoxide	1	123	2	494	2.01	0.436	P05982	GO_BP
Cluster1	cellular response to toxic substance	5	123	12	494	1.67	0.153	D3ZVR7 P05982 Q63042 Q6AXX6 Q9JM53	GO_BP
Cluster1	cellular response to tumor necrosis factor	3	123	6	494	2.01	0.167	D4A617 O35077 Q63042	GO_BP
Cluster1	cellular response to unfolded protein	2	123	8	494	1	0.632	Q9R0T3 Q9Z269	GO_BP
Cluster1	cellular response to virus	1	123	2	494	2.01	0.436	F1LQX9	GO_BP
Cluster1	cellular response to vitamin	2	123	2	494	4.02	0.0616	P11505 Q64542	GO_BP
Cluster1	cellular response to vitamin D	2	123	2	494	4.02	0.0616	P11505 Q64542	GO_BP
Cluster1	cellular response to xenobiotic stimulus	4	123	7	494	2.3	0.0682	M0RCE9 P05982 Q3B8N9 Q7TP52	GO_BP
Cluster1	central nervous system development	7	123	37	494	0.76	0.859	D3Z8P1 P05503 P07953 P11505 Q64542 Q7TQ77 Q9JK11	GO_BP
Cluster1	centrosome cycle	1	123	1	494	4.02	0.249	D4A4T9	GO_BP
Cluster1	centrosome duplication	1	123	1	494	4.02	0.249	D4A4T9	GO_BP
Cluster1	cerebellum development	1	123	8	494	0.5	0.901	P05503	GO_BP
Cluster1	cerebral cortex cell migration	2	123	2	494	4.02	0.0616	D3Z8P1 Q9JK11	GO_BP
Cluster1	cerebral cortex development	2	123	3	494	2.68	0.155	D3Z8P1 Q9JK11	GO_BP
Cluster1	cerebral cortex radial glia-guided migration	1	123	1	494	4.02	0.249	Q9JK11	GO_BP
Cluster1	cerebral cortex radially oriented cell migration	2	123	2	494	4.02	0.0616	D3Z8P1 Q9JK11	GO_BP
Cluster1	chaperone-mediated protein folding	3	123	7	494	1.72	0.24	D4A4T9 P28480 P97541	GO_BP
Cluster1	chemical homeostasis	10	123	49	494	0.82	0.826	D4A6M0 M0RCE9 P11505 P11980 Q2PS20 Q5U2Q8 Q64542 Q6Q7Y5 Q712U5 Q9Z269	GO_BP
Cluster1	chemical synaptic transmission	7	123	15	494	1.87	0.0527	A0A0A0MXU8 A0A0G2K382 D3ZQN6 P05982 P61765 Q9Z269 Q9Z2L0	GO_BP
Cluster1	chemosensory behavior	2	123	7	494	1.15	0.554	P11915 P56522	GO_BP
Cluster1	chitin-based cuticle development	1	123	3	494	1.34	0.577	Q5HZY2	GO_BP
Cluster1	chitin-based larval cuticle pattern formation	1	123	1	494	4.02	0.249	Q5HZY2	GO_BP
Cluster1	cholesterol catabolic process	1	123	1	494	4.02	0.249	P56522	GO_BP
Cluster1	cholesterol metabolic process	1	123	2	494	2.01	0.436	P56522	GO_BP
Cluster1	cholesterol transport	1	123	1	494	4.02	0.249	P11915	GO_BP
Cluster1	chordate embryonic development	5	123	14	494	1.43	0.253	A0A0G2K9Z7 D3ZUB0 Q63135 Q68FW9 Q6Q7Y5	GO_BP
Cluster1	chromosome condensation	1	123	3	494	1.34	0.577	Q9JM53	GO_BP
Cluster1	chromosome organization	4	123	18	494	0.89	0.695	F1LQB2 P61203 Q68FW9 Q9JM53	GO_BP
Cluster1	chromosome segregation	3	123	7	494	1.72	0.24	D3ZBE5 D3ZDI7 F1LQB2	GO_BP
Cluster1	circulatory system development	7	123	28	494	1	0.571	A0A0G2K0Q7 A0A0G2K4M6 A0A0G2K9Z7 M0RCE9 Q5HZY2 Q6Q7Y5 Q9JK11	GO_BP
Cluster1	circulatory system process	4	123	22	494	0.73	0.841	A0A0G2K4M6 A0A0G2K9Z7 B1H230 M0RCE9	GO_BP
Cluster1	citrate metabolic process	2	123	18	494	0.45	0.962	B2GV15 P56574	GO_BP
Cluster1	citrate transport	1	123	1	494	4.02	0.249	P32089	GO_BP
Cluster1	clathrin coat assembly	1	123	1	494	4.02	0.249	P62744	GO_BP
Cluster1	clathrin-dependent endocytosis	1	123	2	494	2.01	0.436	P62744	GO_BP
Cluster1	coagulation	3	123	10	494	1.2	0.472	D4A617 P61765 Q6Q7Y5	GO_BP
Cluster1	cognition	4	123	12	494	1.34	0.347	A0A0H2UHR2 M0RCE9 P11915 Q9Z2L0	GO_BP
Cluster1	columnar/cuboidal epithelial cell development	1	123	4	494	1	0.683	P61765	GO_BP
Cluster1	columnar/cuboidal epithelial cell differentiation	1	123	4	494	1	0.683	P61765	GO_BP
Cluster1	complement receptor mediated signaling pathway	1	123	1	494	4.02	0.249	Q63135	GO_BP
Cluster1	compound eye development	1	123	7	494	0.57	0.867	Q7TQ77	GO_BP
Cluster1	compound eye morphogenesis	1	123	5	494	0.8	0.763	Q7TQ77	GO_BP
Cluster1	compound eye photoreceptor cell differentiation	1	123	1	494	4.02	0.249	Q7TQ77	GO_BP
Cluster1	compound eye photoreceptor development	1	123	1	494	4.02	0.249	Q7TQ77	GO_BP
Cluster1	connective tissue development	1	123	8	494	0.5	0.901	A0A0G2K4M6	GO_BP
Cluster1	copper ion import	1	123	1	494	4.02	0.249	A0A0H2UI26	GO_BP
Cluster1	copper ion transport	1	123	1	494	4.02	0.249	A0A0H2UI26	GO_BP
Cluster1	cortical cytoskeleton organization	1	123	2	494	2.01	0.436	A0A0H2UHR2	GO_BP
Cluster1	cotranslational protein targeting to membrane	1	123	3	494	1.34	0.577	P62845	GO_BP
Cluster1	cranial nerve development	1	123	3	494	1.34	0.577	Q9JK11	GO_BP
Cluster1	creatine metabolic process	1	123	2	494	2.01	0.436	A0A0G2JVQ1	GO_BP
Cluster1	cuticle development	1	123	4	494	1	0.683	Q5HZY2	GO_BP
Cluster1	cuticle pattern formation	1	123	2	494	2.01	0.436	Q5HZY2	GO_BP
Cluster1	cyclic-nucleotide-mediated signaling	1	123	2	494	2.01	0.436	Q6Q7Y5	GO_BP
Cluster1	cystoblast division	2	123	2	494	4.02	0.0616	P61203 Q68FW9	GO_BP
Cluster1	cytidine catabolic process	1	123	1	494	4.02	0.249	B4F789	GO_BP
Cluster1	cytidine deamination	1	123	1	494	4.02	0.249	B4F789	GO_BP
Cluster1	cytidine metabolic process	1	123	1	494	4.02	0.249	B4F789	GO_BP
Cluster1	cytidine to uridine editing	1	123	1	494	4.02	0.249	B4F789	GO_BP
Cluster1	cytokine-mediated signaling pathway	1	123	8	494	0.5	0.901	P28480	GO_BP
Cluster1	cytokinesis	2	123	5	494	1.61	0.365	P61765 Q68FW9	GO_BP
Cluster1	cytoplasm organization	1	123	3	494	1.34	0.577	D3ZDI7	GO_BP
Cluster1	cytoplasmic microtubule organization	2	123	3	494	2.68	0.155	Q7TQ77 Q9Z269	GO_BP
Cluster1	cytoskeleton organization	15	123	44	494	1.37	0.1	A0A0G2K382 A0A0G2K4M6 A0A0G2K9Z7 A0A0H2UHR2 D3ZBE5 D3ZDI7 D3ZSG3 D4A4T9 D4A7U8 D4A871 G3V6C9 P05065 Q68FW9 Q7TQ77 Q9Z269	GO_BP
Cluster1	cytoskeleton-dependent cytokinesis	2	123	5	494	1.61	0.365	P61765 Q68FW9	GO_BP
Cluster1	cytoskeleton-dependent intracellular transport	3	123	9	494	1.34	0.396	E9PSJ4 Q7TQ77 Q9Z269	GO_BP
Cluster1	cytosolic calcium ion transport	3	123	9	494	1.34	0.396	M0RCE9 Q2PS20 Q64542	GO_BP
Cluster1	cytosolic transport	2	123	4	494	2.01	0.26	E9PSJ4 Q7TQ77	GO_BP
Cluster1	dauer entry	1	123	1	494	4.02	0.249	P11915	GO_BP
Cluster1	dauer exit	1	123	2	494	2.01	0.436	P11915	GO_BP
Cluster1	dauer larval development	2	123	6	494	1.34	0.464	D3ZDI7 P11915	GO_BP
Cluster1	defecation	1	123	3	494	1.34	0.577	E9PSJ4	GO_BP
Cluster1	defense response	7	123	41	494	0.69	0.924	B1H230 D3ZPN3 M0R7E6 P61765 Q9JM53 Q9Z269 Q9Z2L0	GO_BP
Cluster1	defense response to Gram-negative bacterium	3	123	10	494	1.2	0.472	B1H230 M0R7E6 Q9Z269	GO_BP
Cluster1	defense response to Gram-positive bacterium	1	123	2	494	2.01	0.436	B1H230	GO_BP
Cluster1	defense response to bacterium	3	123	13	494	0.93	0.667	B1H230 M0R7E6 Q9Z269	GO_BP
Cluster1	defense response to fungus	2	123	5	494	1.61	0.365	B1H230 Q9JM53	GO_BP
Cluster1	defense response to other organism	4	123	16	494	1	0.594	B1H230 M0R7E6 Q9JM53 Q9Z269	GO_BP
Cluster1	demethylation	1	123	1	494	4.02	0.249	B4F789	GO_BP
Cluster1	dendrite development	1	123	5	494	0.8	0.763	A0A0G2K382	GO_BP
Cluster1	dendrite morphogenesis	1	123	4	494	1	0.683	A0A0G2K382	GO_BP
Cluster1	dense core granule exocytosis	1	123	1	494	4.02	0.249	P61765	GO_BP
Cluster1	dephosphorylation	4	123	13	494	1.24	0.412	D3ZDI7 D3ZP47 D3ZVD3 P07953	GO_BP
Cluster1	detection of abiotic stimulus	1	123	6	494	0.67	0.822	A0A0G2K9Z7	GO_BP
Cluster1	detection of calcium ion	1	123	2	494	2.01	0.436	Q5U2Q8	GO_BP
Cluster1	detection of chemical stimulus	1	123	4	494	1	0.683	Q5U2Q8	GO_BP
Cluster1	detection of external stimulus	1	123	6	494	0.67	0.822	A0A0G2K9Z7	GO_BP
Cluster1	detection of mechanical stimulus	1	123	5	494	0.8	0.763	A0A0G2K9Z7	GO_BP
Cluster1	detection of muscle stretch	1	123	2	494	2.01	0.436	A0A0G2K9Z7	GO_BP
Cluster1	detection of stimulus	2	123	11	494	0.73	0.804	A0A0G2K9Z7 Q5U2Q8	GO_BP
Cluster1	determination of adult lifespan	3	123	20	494	0.6	0.912	D3ZDI7 P62845 Q7TQ77	GO_BP
Cluster1	determination of bilateral symmetry	1	123	1	494	4.02	0.249	B1H230	GO_BP
Cluster1	determination of left/right symmetry	1	123	1	494	4.02	0.249	B1H230	GO_BP
Cluster1	detoxification	3	123	5	494	2.41	0.101	D3ZVR7 P05982 Q6AXX6	GO_BP
Cluster1	development of primary sexual characteristics	1	123	8	494	0.5	0.901	D3ZBE5	GO_BP
Cluster1	developmental growth	2	123	13	494	0.62	0.875	D3ZBE5 Q63042	GO_BP
Cluster1	developmental maturation	4	123	11	494	1.46	0.282	B1H230 D3ZDI7 P61765 Q9Z269	GO_BP
Cluster1	developmental process	55	123	222	494	1	0.564	A0A096MK15 A0A0A0MXU8 A0A0G2JUS7 A0A0G2K0Q7 A0A0G2K382 A0A0G2K4M6 A0A0G2K9Z7 B1H230 D3Z8P1 D3ZBE5 D3ZDI7 D3ZP47 D3ZPN3 D3ZQN6 D3ZSG3 D3ZUB0 D4A4T9 D4A7U8 D4A871 D4ACG8 E9PSJ4 F1LQB2 F1LQX9 G3V8U4 G3V9T1 M0R7E6 M0RCE9 P05065 P05503 P05982 P07953 P0C5I0 P11505 P11915 P11980 P28480 P56522 P56574 P61203 P61765 P62845 P62870 Q498U4 Q5HZY2 Q5U2V8 Q63042 Q63135 Q64542 Q68FW9 Q6Q7Y5 Q712U5 Q7TQ77 Q9JK11 …	GO_BP
Cluster1	developmental process involved in reproduction	9	123	30	494	1.2	0.318	B1H230 D3ZBE5 D3ZDI7 D3ZP47 P28480 P61203 P61765 Q68FW9 Q712U5	GO_BP
Cluster1	dicarboxylic acid metabolic process	3	123	21	494	0.57	0.928	D4A9W3 P25409 P56574	GO_BP
Cluster1	dicarboxylic acid transport	1	123	2	494	2.01	0.436	F1LX07	GO_BP
Cluster1	diterpenoid metabolic process	1	123	4	494	1	0.683	A0A0G2JVG4	GO_BP
Cluster1	divalent inorganic cation homeostasis	8	123	24	494	1.34	0.225	D4A6M0 M0RCE9 P11505 Q2PS20 Q5U2Q8 Q64542 Q6Q7Y5 Q9Z269	GO_BP
Cluster1	dopamine receptor signaling pathway	1	123	1	494	4.02	0.249	Q712U5	GO_BP
Cluster1	dopaminergic neuron differentiation	1	123	1	494	4.02	0.249	P0C5I0	GO_BP
Cluster1	dormancy process	1	123	2	494	2.01	0.436	P11915	GO_BP
Cluster1	dorsal/ventral pattern formation	1	123	4	494	1	0.683	Q498U4	GO_BP
Cluster1	dorsal/ventral pattern formation, imaginal disc	1	123	2	494	2.01	0.436	Q498U4	GO_BP
Cluster1	dsRNA processing	1	123	2	494	2.01	0.436	M0R7E6	GO_BP
Cluster1	ear development	1	123	4	494	1	0.683	A0A0G2K9Z7	GO_BP
Cluster1	ear morphogenesis	1	123	2	494	2.01	0.436	A0A0G2K9Z7	GO_BP
Cluster1	early endosome to late endosome transport	1	123	1	494	4.02	0.249	Q7TQ77	GO_BP
Cluster1	electron transport chain	13	123	72	494	0.73	0.949	A0A0G2JUS7 B2RZD6 B5DEL8 D3ZF13 F1LX07 G3V8M4 M0RB63 O35077 P05503 P56522 Q561S0 Q5U2Q8 Q9JM53	GO_BP
Cluster1	electron transport coupled proton transport	1	123	1	494	4.02	0.249	P05503	GO_BP
Cluster1	embryo development	9	123	44	494	0.82	0.814	A0A0G2K9Z7 B1H230 D3ZDI7 D3ZUB0 F1LQX9 Q5HZY2 Q63135 Q68FW9 Q6Q7Y5	GO_BP
Cluster1	embryo development ending in birth or egg hatching	6	123	26	494	0.93	0.664	A0A0G2K9Z7 D3ZUB0 F1LQX9 Q63135 Q68FW9 Q6Q7Y5	GO_BP
Cluster1	embryonic axis specification	2	123	3	494	2.68	0.155	B1H230 D3ZDI7	GO_BP
Cluster1	embryonic heart tube development	1	123	1	494	4.02	0.249	Q5HZY2	GO_BP
Cluster1	embryonic morphogenesis	1	123	16	494	0.25	0.991	A0A0G2K9Z7	GO_BP
Cluster1	embryonic organ development	2	123	6	494	1.34	0.464	A0A0G2K9Z7 Q5HZY2	GO_BP
Cluster1	embryonic organ morphogenesis	1	123	4	494	1	0.683	A0A0G2K9Z7	GO_BP
Cluster1	embryonic pattern specification	2	123	3	494	2.68	0.155	B1H230 D3ZDI7	GO_BP
Cluster1	endocytosis	4	123	18	494	0.89	0.695	A0A0A0MXU8 P62744 Q7TQ77 Q9ET61	GO_BP
Cluster1	endocytosis involved in viral entry into host cell	1	123	1	494	4.02	0.249	A0A0A0MXU8	GO_BP
Cluster1	endomembrane system organization	8	123	25	494	1.29	0.265	A0A0A0MXU8 D3ZQN6 F1LQX9 M0RCE9 Q5HZY2 Q7TQ77 Q9JK11 Q9Z269	GO_BP
Cluster1	endoplasmic reticulum membrane organization	1	123	2	494	2.01	0.436	Q9JK11	GO_BP
Cluster1	endoplasmic reticulum organization	5	123	7	494	2.87	0.0121	A0A0A0MXU8 M0RCE9 Q5HZY2 Q9JK11 Q9Z269	GO_BP
Cluster1	endoplasmic reticulum to cytosol transport	1	123	1	494	4.02	0.249	F1LQX9	GO_BP
Cluster1	endoplasmic reticulum tubular network formation	1	123	1	494	4.02	0.249	Q9JK11	GO_BP
Cluster1	endoplasmic reticulum tubular network organization	1	123	1	494	4.02	0.249	Q9JK11	GO_BP
Cluster1	endoplasmic reticulum unfolded protein response	2	123	7	494	1.15	0.554	Q9R0T3 Q9Z269	GO_BP
Cluster1	endosomal transport	2	123	4	494	2.01	0.26	E9PSJ4 G3V8U4	GO_BP
Cluster1	endosome organization	1	123	2	494	2.01	0.436	Q7TQ77	GO_BP
Cluster1	endosome to lysosome transport	2	123	2	494	4.02	0.0616	G3V8U4 Q7TQ77	GO_BP
Cluster1	endosome to plasma membrane protein transport	1	123	1	494	4.02	0.249	G3V8U4	GO_BP
Cluster1	energy reserve metabolic process	1	123	10	494	0.4	0.945	D3Z955	GO_BP
Cluster1	entry into diapause	1	123	1	494	4.02	0.249	P11915	GO_BP
Cluster1	entry into host	1	123	2	494	2.01	0.436	A0A0A0MXU8	GO_BP
Cluster1	enzyme linked receptor protein signaling pathway	2	123	9	494	0.89	0.7	A0A0A0MXU8 P62744	GO_BP
Cluster1	ephrin receptor signaling pathway	1	123	1	494	4.02	0.249	P62744	GO_BP
Cluster1	epidermal cell differentiation	1	123	5	494	0.8	0.763	F1LQB2	GO_BP
Cluster1	epidermis development	1	123	6	494	0.67	0.822	F1LQB2	GO_BP
Cluster1	epithelial cell development	2	123	9	494	0.89	0.7	A0A0G2K4M6 P61765	GO_BP
Cluster1	epithelial cell differentiation	3	123	17	494	0.71	0.839	A0A0G2K4M6 F1LQB2 P61765	GO_BP
Cluster1	epithelial to mesenchymal transition	1	123	2	494	2.01	0.436	Q9JK11	GO_BP
Cluster1	epithelial tube formation	1	123	3	494	1.34	0.577	A0A0G2K9Z7	GO_BP
Cluster1	epithelial tube morphogenesis	4	123	15	494	1.07	0.537	A0A0G2K9Z7 F1LQB2 P62870 Q6Q7Y5	GO_BP
Cluster1	epithelium development	10	123	35	494	1.15	0.365	A0A0G2K4M6 A0A0G2K9Z7 F1LQB2 P61203 P61765 P62870 Q498U4 Q5HZY2 Q68FW9 Q6Q7Y5	GO_BP
Cluster1	error-free translesion synthesis	1	123	1	494	4.02	0.249	F1LQX9	GO_BP
Cluster1	establishment of RNA localization	2	123	7	494	1.15	0.554	P62845 Q498U4	GO_BP
Cluster1	establishment of cell polarity	1	123	2	494	2.01	0.436	G3V8U4	GO_BP
Cluster1	establishment of localization	37	123	180	494	0.83	0.965	A0A0A0MXU8 A0A0G2JVG4 A0A0H2UI26 B5DEH2 E9PSJ4 F1LQN9 F1LQX9 F1LX07 G3V6C9 G3V8M4 G3V8U4 G3V9T1 M0RCE9 P05065 P05503 P11505 P11915 P11980 P28480 P32089 P61765 P62078 P62744 P62845 P63031 Q2PS20 Q498U4 Q5HZY2 Q5U1Z9 Q5U2Q8 Q64542 Q68FW9 Q7TQ77 Q9ET61 Q9R0T3 Q9Z269 Q9Z2L0	GO_BP
Cluster1	establishment of localization in cell	18	123	88	494	0.82	0.886	A0A0G2JVG4 E9PSJ4 F1LQX9 G3V6C9 G3V8U4 M0RCE9 P11915 P61765 P62078 P62845 Q2PS20 Q498U4 Q5HZY2 Q5U1Z9 Q64542 Q68FW9 Q7TQ77 Q9Z269	GO_BP
Cluster1	establishment of lymphocyte polarity	1	123	1	494	4.02	0.249	G3V8U4	GO_BP
Cluster1	establishment of mitotic spindle localization	1	123	1	494	4.02	0.249	Q68FW9	GO_BP
Cluster1	establishment of natural killer cell polarity	1	123	1	494	4.02	0.249	G3V8U4	GO_BP
Cluster1	establishment of organelle localization	8	123	20	494	1.61	0.0953	E9PSJ4 G3V6C9 P61765 P62845 Q5HZY2 Q68FW9 Q7TQ77 Q9Z269	GO_BP
Cluster1	establishment of planar polarity	1	123	2	494	2.01	0.436	F1LQB2	GO_BP
Cluster1	establishment of protein localization	12	123	53	494	0.91	0.71	A0A0G2JVG4 A0A0H2UI26 F1LQX9 G3V8U4 P11915 P28480 P62078 P62744 P62845 Q498U4 Q5HZY2 Q5U1Z9	GO_BP
Cluster1	establishment of protein localization to membrane	2	123	11	494	0.73	0.804	G3V8U4 P62845	GO_BP
Cluster1	establishment of protein localization to organelle	5	123	25	494	0.8	0.79	A0A0G2JVG4 P11915 P62078 P62845 Q5U1Z9	GO_BP
Cluster1	establishment of spindle localization	1	123	1	494	4.02	0.249	Q68FW9	GO_BP
Cluster1	establishment of synaptic vesicle localization	3	123	6	494	2.01	0.167	E9PSJ4 P61765 Q9Z269	GO_BP
Cluster1	establishment of tissue polarity	1	123	2	494	2.01	0.436	F1LQB2	GO_BP
Cluster1	establishment of vesicle localization	4	123	9	494	1.79	0.162	E9PSJ4 P61765 Q5HZY2 Q9Z269	GO_BP
Cluster1	establishment or maintenance of cell polarity	1	123	7	494	0.57	0.867	G3V8U4	GO_BP
Cluster1	ethanol metabolic process	2	123	2	494	4.02	0.0616	D3ZZN3 O35077	GO_BP
Cluster1	ethanol oxidation	1	123	1	494	4.02	0.249	D3ZZN3	GO_BP
Cluster1	excretion	1	123	3	494	1.34	0.577	E9PSJ4	GO_BP
Cluster1	execution phase of apoptosis	1	123	4	494	1	0.683	Q9JM53	GO_BP
Cluster1	exit from diapause	1	123	2	494	2.01	0.436	P11915	GO_BP
Cluster1	exocyst localization	1	123	1	494	4.02	0.249	F1LQN9	GO_BP
Cluster1	exocytic process	2	123	3	494	2.68	0.155	P61765 Q9Z269	GO_BP
Cluster1	exocytosis	9	123	44	494	0.82	0.814	A0A0H2UI26 F1LQN9 G3V9T1 P05065 P11980 P61765 Q9ET61 Q9R0T3 Q9Z269	GO_BP
Cluster1	exosomal secretion	1	123	1	494	4.02	0.249	A0A0H2UI26	GO_BP
Cluster1	extracellular exosome biogenesis	1	123	1	494	4.02	0.249	A0A0H2UI26	GO_BP
Cluster1	extracellular matrix organization	1	123	14	494	0.29	0.983	G3V9T1	GO_BP
Cluster1	extracellular structure organization	1	123	14	494	0.29	0.983	G3V9T1	GO_BP
Cluster1	extracellular vesicle biogenesis	1	123	1	494	4.02	0.249	A0A0H2UI26	GO_BP
Cluster1	extraocular skeletal muscle development	1	123	1	494	4.02	0.249	M0RCE9	GO_BP
Cluster1	eye development	6	123	22	494	1.1	0.48	D3ZUB0 M0RCE9 P11505 Q5U2V8 Q64542 Q7TQ77	GO_BP
Cluster1	eye morphogenesis	1	123	9	494	0.45	0.926	Q7TQ77	GO_BP
Cluster1	eye photoreceptor cell development	1	123	2	494	2.01	0.436	Q7TQ77	GO_BP
Cluster1	eye photoreceptor cell differentiation	1	123	2	494	2.01	0.436	Q7TQ77	GO_BP
Cluster1	face development	1	123	2	494	2.01	0.436	G3V9T1	GO_BP
Cluster1	face morphogenesis	1	123	2	494	2.01	0.436	G3V9T1	GO_BP
Cluster1	fatty acid alpha-oxidation	1	123	1	494	4.02	0.249	A0A0G2JVG4	GO_BP
Cluster1	fatty acid beta-oxidation	1	123	19	494	0.21	0.996	P11915	GO_BP
Cluster1	fatty acid beta-oxidation using acyl-CoA oxidase	1	123	4	494	1	0.683	P11915	GO_BP
Cluster1	fatty acid biosynthetic process	4	123	10	494	1.61	0.22	A0A0G2JVG4 D3ZF13 D3ZVR7 D3ZZN3	GO_BP
Cluster1	fatty acid catabolic process	3	123	24	494	0.5	0.963	A0A0G2JVG4 P11915 Q6MG55	GO_BP
Cluster1	fatty acid derivative biosynthetic process	2	123	9	494	0.89	0.7	D3ZVR7 P32089	GO_BP
Cluster1	fatty acid derivative catabolic process	1	123	3	494	1.34	0.577	Q6MG55	GO_BP
Cluster1	fatty acid derivative metabolic process	4	123	12	494	1.34	0.347	D3ZVR7 P32089 Q5BK81 Q6MG55	GO_BP
Cluster1	fatty acid elongation	1	123	1	494	4.02	0.249	A0A0G2JVG4	GO_BP
Cluster1	fatty acid metabolic process	7	123	39	494	0.72	0.896	A0A0G2JVG4 D3ZF13 D3ZVR7 D3ZZN3 P11915 Q5BK81 Q6MG55	GO_BP
Cluster1	fatty acid oxidation	2	123	21	494	0.38	0.982	A0A0G2JVG4 P11915	GO_BP
Cluster1	fatty alcohol metabolic process	1	123	1	494	4.02	0.249	A0A0G2JVG4	GO_BP
Cluster1	fatty-acyl-CoA biosynthetic process	1	123	6	494	0.67	0.822	P32089	GO_BP
Cluster1	fatty-acyl-CoA metabolic process	1	123	6	494	0.67	0.822	P32089	GO_BP
Cluster1	fear response	1	123	3	494	1.34	0.577	Q9Z2L0	GO_BP
Cluster1	female gamete generation	6	123	15	494	1.61	0.143	B1H230 D3ZDI7 P61203 P61765 Q68FW9 Q712U5	GO_BP
Cluster1	female germ-line cyst formation	2	123	2	494	4.02	0.0616	P61203 Q68FW9	GO_BP
Cluster1	female germ-line stem cell population maintenance	2	123	2	494	4.02	0.0616	P61203 Q68FW9	GO_BP
Cluster1	female mating behavior	1	123	1	494	4.02	0.249	D4ACG8	GO_BP
Cluster1	fertilization	3	123	6	494	2.01	0.167	P05065 P28480 Q9QX79	GO_BP
Cluster1	flagellated sperm motility	2	123	4	494	2.01	0.26	P11505 Q64542	GO_BP
Cluster1	flight behavior	1	123	3	494	1.34	0.577	O35077	GO_BP
Cluster1	forebrain cell migration	2	123	2	494	4.02	0.0616	D3Z8P1 Q9JK11	GO_BP
Cluster1	forebrain development	5	123	13	494	1.54	0.201	D3Z8P1 P11505 Q64542 Q7TQ77 Q9JK11	GO_BP
Cluster1	free ubiquitin chain polymerization	1	123	1	494	4.02	0.249	D3ZXS8	GO_BP
Cluster1	fructose 1,6-bisphosphate metabolic process	1	123	3	494	1.34	0.577	P05065	GO_BP
Cluster1	fructose 2,6-bisphosphate metabolic process	1	123	1	494	4.02	0.249	P07953	GO_BP
Cluster1	fructose metabolic process	1	123	3	494	1.34	0.577	P05065	GO_BP
Cluster1	fucose metabolic process	1	123	1	494	4.02	0.249	D4ACG8	GO_BP
Cluster1	fucosylation	1	123	1	494	4.02	0.249	D4ACG8	GO_BP
Cluster1	galactose catabolic process	1	123	3	494	1.34	0.577	D3Z955	GO_BP
Cluster1	galactose metabolic process	1	123	4	494	1	0.683	D3Z955	GO_BP
Cluster1	gamete generation	11	123	30	494	1.47	0.0964	B1H230 D3ZDI7 D4A7F2 P11505 P16290 P28480 P61203 P61765 Q64542 Q68FW9 Q712U5	GO_BP
Cluster1	gene expression	14	123	49	494	1.15	0.319	A0A0G2K7L0 D3Z941 D3ZF13 D3ZPN3 D4ABM5 M0R7E6 P61203 P62845 P62870 Q07803 Q3MHT2 Q498U4 Q4KLI4 Q5U2Q8	GO_BP
Cluster1	gene silencing by RNA	1	123	5	494	0.8	0.763	M0R7E6	GO_BP
Cluster1	gene silencing by miRNA	1	123	2	494	2.01	0.436	M0R7E6	GO_BP
Cluster1	generation of neurons	18	123	65	494	1.11	0.337	A0A0G2K382 D3ZDI7 D4A4T9 D4ACG8 E9PSJ4 F1LQB2 M0R7E6 P0C5I0 P11505 P56574 P61203 P61765 Q5HZY2 Q64542 Q7TQ77 Q9JK11 Q9JM53 Q9Z269	GO_BP
Cluster1	generation of precursor metabolites and energy	22	123	121	494	0.73	0.983	A0A0G2JUS7 A0A0G2JYY6 B2GV15 B2RZD6 B5DEL8 D3Z955 D3ZF13 D3ZZN3 F1LX07 G3V8M4 M0RB63 O35077 P05065 P05503 P07953 P11980 P16290 P56522 P56574 Q561S0 Q5U2Q8 Q9JM53	GO_BP
Cluster1	germ cell development	7	123	20	494	1.41	0.207	B1H230 D3ZDI7 P28480 P61203 P61765 Q68FW9 Q712U5	GO_BP
Cluster1	germ-line cyst encapsulation	2	123	2	494	4.02	0.0616	P61203 Q68FW9	GO_BP
Cluster1	germ-line cyst formation	2	123	3	494	2.68	0.155	P61203 Q68FW9	GO_BP
Cluster1	germ-line stem cell population maintenance	2	123	2	494	4.02	0.0616	P61203 Q68FW9	GO_BP
Cluster1	germarium-derived cystoblast division	2	123	2	494	4.02	0.0616	P61203 Q68FW9	GO_BP
Cluster1	germarium-derived egg chamber formation	2	123	4	494	2.01	0.26	P61203 Q68FW9	GO_BP
Cluster1	germarium-derived female germ-line cyst formation	2	123	2	494	4.02	0.0616	P61203 Q68FW9	GO_BP
Cluster1	gland development	4	123	21	494	0.77	0.811	P05065 P62845 Q498U4 Q63042	GO_BP
Cluster1	glial cell differentiation	1	123	5	494	0.8	0.763	Q9JK11	GO_BP
Cluster1	glial cell migration	1	123	2	494	2.01	0.436	Q9JK11	GO_BP
Cluster1	gliogenesis	1	123	6	494	0.67	0.822	Q9JK11	GO_BP
Cluster1	glomerular mesangial cell development	1	123	1	494	4.02	0.249	A0A0G2K4M6	GO_BP
Cluster1	glomerular mesangial cell differentiation	1	123	1	494	4.02	0.249	A0A0G2K4M6	GO_BP
Cluster1	glomerular mesangium development	1	123	1	494	4.02	0.249	A0A0G2K4M6	GO_BP
Cluster1	glomerulus development	1	123	2	494	2.01	0.436	A0A0G2K4M6	GO_BP
Cluster1	glomerulus vasculature development	1	123	1	494	4.02	0.249	A0A0G2K4M6	GO_BP
Cluster1	glucan biosynthetic process	1	123	2	494	2.01	0.436	D3Z955	GO_BP
Cluster1	glucan catabolic process	1	123	3	494	1.34	0.577	D3Z955	GO_BP
Cluster1	glucan metabolic process	1	123	9	494	0.45	0.926	D3Z955	GO_BP
Cluster1	gluconeogenesis	6	123	10	494	2.41	0.0183	F1LX07 O35077 P05065 P07953 P16290 P32089	GO_BP
Cluster1	glucose catabolic process	5	123	9	494	2.23	0.0466	D3Z955 P05065 P07953 P11980 P16290	GO_BP
Cluster1	glucose catabolic process to pyruvate	4	123	7	494	2.3	0.0682	D3Z955 P05065 P11980 P16290	GO_BP
Cluster1	glucose homeostasis	1	123	6	494	0.67	0.822	P11980	GO_BP
Cluster1	glucose metabolic process	8	123	17	494	1.89	0.0367	D3Z955 F1LX07 O35077 P05065 P07953 P11980 P16290 P32089	GO_BP
Cluster1	glutamate metabolic process	1	123	3	494	1.34	0.577	D4A9W3	GO_BP
Cluster1	glutamine family amino acid metabolic process	1	123	5	494	0.8	0.763	D4A9W3	GO_BP
Cluster1	glycerol-3-phosphate metabolic process	1	123	2	494	2.01	0.436	O35077	GO_BP
Cluster1	glycerolipid biosynthetic process	2	123	7	494	1.15	0.554	O35077 Q4V8J4	GO_BP
Cluster1	glycerolipid catabolic process	1	123	2	494	2.01	0.436	Q6MG55	GO_BP
Cluster1	glycerolipid metabolic process	4	123	11	494	1.46	0.282	O35077 Q4V8J4 Q6MG55 Q9Z269	GO_BP
Cluster1	glycerophosphate shuttle	1	123	2	494	2.01	0.436	O35077	GO_BP
Cluster1	glycerophospholipid biosynthetic process	2	123	5	494	1.61	0.365	O35077 Q4V8J4	GO_BP
Cluster1	glycerophospholipid metabolic process	3	123	8	494	1.51	0.318	O35077 Q4V8J4 Q9Z269	GO_BP
Cluster1	glycogen biosynthetic process	1	123	2	494	2.01	0.436	D3Z955	GO_BP
Cluster1	glycogen catabolic process	1	123	3	494	1.34	0.577	D3Z955	GO_BP
Cluster1	glycogen metabolic process	1	123	9	494	0.45	0.926	D3Z955	GO_BP
Cluster1	glycolipid biosynthetic process	1	123	1	494	4.02	0.249	D3ZF13	GO_BP
Cluster1	glycolipid metabolic process	1	123	3	494	1.34	0.577	D3ZF13	GO_BP
Cluster1	glycolytic process	5	123	10	494	2.01	0.0749	D3Z955 P05065 P07953 P11980 P16290	GO_BP
Cluster1	glycolytic process through fructose-6-phosphate	4	123	9	494	1.79	0.162	D3Z955 P05065 P11980 P16290	GO_BP
Cluster1	glycolytic process through glucose-6-phosphate	4	123	9	494	1.79	0.162	D3Z955 P05065 P11980 P16290	GO_BP
Cluster1	glycoside biosynthetic process	1	123	1	494	4.02	0.249	P11915	GO_BP
Cluster1	glycoside metabolic process	1	123	1	494	4.02	0.249	P11915	GO_BP
Cluster1	glycosyl compound biosynthetic process	1	123	2	494	2.01	0.436	P11915	GO_BP
Cluster1	glycosyl compound catabolic process	2	123	2	494	4.02	0.0616	B4F789 D3ZVD3	GO_BP
Cluster1	glycosyl compound metabolic process	4	123	7	494	2.3	0.0682	B4F789 D3ZVD3 P11915 Q3MHT2	GO_BP
Cluster1	glycosylation	1	123	5	494	0.8	0.763	D4ACG8	GO_BP
Cluster1	gonad development	1	123	8	494	0.5	0.901	D3ZBE5	GO_BP
Cluster1	granulocyte activation	5	123	29	494	0.69	0.89	G3V9T1 P05065 P11980 Q9ET61 Q9R0T3	GO_BP
Cluster1	growth	2	123	14	494	0.57	0.901	D3ZBE5 Q63042	GO_BP
Cluster1	guanosine-containing compound metabolic process	1	123	2	494	2.01	0.436	Q3MHT2	GO_BP
Cluster1	hair cell differentiation	1	123	4	494	1	0.683	F1LQB2	GO_BP
Cluster1	head development	8	123	31	494	1.04	0.525	D3Z8P1 G3V9T1 P05503 P07953 P11505 Q64542 Q7TQ77 Q9JK11	GO_BP
Cluster1	head morphogenesis	1	123	2	494	2.01	0.436	G3V9T1	GO_BP
Cluster1	heart contraction	3	123	14	494	0.86	0.72	A0A0G2K9Z7 B1H230 M0RCE9	GO_BP
Cluster1	heart development	4	123	21	494	0.77	0.811	A0A0G2K9Z7 M0RCE9 Q5HZY2 Q9JK11	GO_BP
Cluster1	heart morphogenesis	2	123	6	494	1.34	0.464	A0A0G2K9Z7 Q9JK11	GO_BP
Cluster1	heart process	3	123	15	494	0.8	0.765	A0A0G2K9Z7 B1H230 M0RCE9	GO_BP
Cluster1	hematopoietic or lymphoid organ development	4	123	20	494	0.8	0.777	A0A0G2K382 D3ZPN3 Q498U4 Q63135	GO_BP
Cluster1	hematopoietic progenitor cell differentiation	1	123	3	494	1.34	0.577	D3ZPN3	GO_BP
Cluster1	hemopoiesis	4	123	20	494	0.8	0.777	A0A0G2K382 D3ZPN3 Q498U4 Q63135	GO_BP
Cluster1	hemostasis	3	123	10	494	1.2	0.472	D4A617 P61765 Q6Q7Y5	GO_BP
Cluster1	hepaticobiliary system development	3	123	13	494	0.93	0.667	P05065 P62845 Q63042	GO_BP
Cluster1	heterocycle biosynthetic process	20	123	67	494	1.2	0.195	A0A0G2JZH8 D3Z941 D3Z955 D3ZPN3 D3ZVD3 D3ZZN3 D4A617 F1LQX9 F1LX07 M0R7E6 P05065 P07953 P11980 P16290 P32089 P56574 P61203 P62870 P63031 Q3MHT2	GO_BP
Cluster1	heterocycle catabolic process	10	123	30	494	1.34	0.186	B4F789 D3Z955 D3ZVD3 D4A617 P05065 P07953 P11980 P16290 P62845 Q9JM53	GO_BP
Cluster1	heterocycle metabolic process	38	123	173	494	0.88	0.889	A0A0G2JUS7 A0A0G2JZH8 B2RZD6 B4F789 B5DEL8 D3Z941 D3Z955 D3ZA93 D3ZF13 D3ZPN3 D3ZVD3 D3ZZN3 D4A617 F1LQX9 F1LX07 G3V8M4 M0R7E6 M0RB63 O35077 P05065 P05503 P07953 P11915 P11980 P16290 P32089 P56522 P56574 P61203 P62845 P62870 P63031 Q3MHT2 Q498U4 Q4KLI4 Q561S0 Q68FW9 Q9JM53	GO_BP
Cluster1	hexose biosynthetic process	6	123	11	494	2.19	0.0321	F1LX07 O35077 P05065 P07953 P16290 P32089	GO_BP
Cluster1	hexose catabolic process	5	123	11	494	1.83	0.111	D3Z955 P05065 P07953 P11980 P16290	GO_BP
Cluster1	hexose metabolic process	9	123	22	494	1.64	0.0684	D3Z955 D4ACG8 F1LX07 O35077 P05065 P07953 P11980 P16290 P32089	GO_BP
Cluster1	hindbrain development	2	123	9	494	0.89	0.7	D3Z8P1 P05503	GO_BP
Cluster1	hindbrain radial glia guided cell migration	1	123	1	494	4.02	0.249	D3Z8P1	GO_BP
Cluster1	hippocampus development	2	123	5	494	1.61	0.365	P11505 Q64542	GO_BP
Cluster1	homeostatic process	15	123	73	494	0.83	0.86	A0A0G2K382 D3ZXS8 D4A6M0 M0RCE9 O35077 P05065 P11505 P11980 Q2PS20 Q5U2Q8 Q5U2V8 Q64542 Q6Q7Y5 Q712U5 Q9Z269	GO_BP
Cluster1	homotypic cell-cell adhesion	1	123	2	494	2.01	0.436	P61765	GO_BP
Cluster1	hormone biosynthetic process	2	123	3	494	2.68	0.155	P11915 P56522	GO_BP
Cluster1	hormone metabolic process	2	123	11	494	0.73	0.804	P11915 P56522	GO_BP
Cluster1	hyperosmotic response	1	123	2	494	2.01	0.436	O35077	GO_BP
Cluster1	hypotonic response	1	123	1	494	4.02	0.249	A0A0G2K0Q7	GO_BP
Cluster1	icosanoid biosynthetic process	1	123	3	494	1.34	0.577	D3ZVR7	GO_BP
Cluster1	icosanoid catabolic process	1	123	1	494	4.02	0.249	Q6MG55	GO_BP
Cluster1	icosanoid metabolic process	3	123	5	494	2.41	0.101	D3ZVR7 Q5BK81 Q6MG55	GO_BP
Cluster1	imaginal disc development	3	123	11	494	1.1	0.543	F1LQB2 P62870 Q498U4	GO_BP
Cluster1	imaginal disc morphogenesis	2	123	8	494	1	0.632	F1LQB2 P62870	GO_BP
Cluster1	imaginal disc pattern formation	1	123	2	494	2.01	0.436	Q498U4	GO_BP
Cluster1	imaginal disc-derived appendage development	2	123	7	494	1.15	0.554	F1LQB2 P62870	GO_BP
Cluster1	imaginal disc-derived appendage morphogenesis	2	123	7	494	1.15	0.554	F1LQB2 P62870	GO_BP
Cluster1	imaginal disc-derived wing hair organization	1	123	4	494	1	0.683	F1LQB2	GO_BP
Cluster1	imaginal disc-derived wing morphogenesis	2	123	7	494	1.15	0.554	F1LQB2 P62870	GO_BP
Cluster1	imaginal disc-derived wing vein specification	1	123	1	494	4.02	0.249	P62870	GO_BP
Cluster1	immune effector process	5	123	32	494	0.63	0.935	G3V9T1 P05065 P11980 Q9ET61 Q9R0T3	GO_BP
Cluster1	immune response	8	123	49	494	0.66	0.954	B1H230 G3V9T1 P05065 P11980 P61765 Q63135 Q9ET61 Q9R0T3	GO_BP
Cluster1	immune response-activating signal transduction	1	123	6	494	0.67	0.822	Q63135	GO_BP
Cluster1	immune response-regulating signaling pathway	1	123	6	494	0.67	0.822	Q63135	GO_BP
Cluster1	immune system development	4	123	22	494	0.73	0.841	A0A0G2K382 D3ZPN3 Q498U4 Q63135	GO_BP
Cluster1	immune system process	14	123	77	494	0.73	0.952	A0A0G2K382 B1H230 D3ZPN3 G3V8U4 G3V9T1 P05065 P11980 P61765 P62744 Q498U4 Q5HZY2 Q63135 Q9ET61 Q9R0T3	GO_BP
Cluster1	import across plasma membrane	2	123	4	494	2.01	0.26	A0A0H2UI26 Q64542	GO_BP
Cluster1	import into cell	6	123	22	494	1.1	0.48	A0A0A0MXU8 A0A0H2UI26 P62744 Q64542 Q7TQ77 Q9ET61	GO_BP
Cluster1	in utero embryonic development	4	123	9	494	1.79	0.162	D3ZUB0 Q63135 Q68FW9 Q6Q7Y5	GO_BP
Cluster1	inflammatory response	1	123	13	494	0.31	0.977	B1H230	GO_BP
Cluster1	innate immune response	2	123	17	494	0.47	0.952	B1H230 P61765	GO_BP
Cluster1	inner ear development	1	123	4	494	1	0.683	A0A0G2K9Z7	GO_BP
Cluster1	inner ear morphogenesis	1	123	2	494	2.01	0.436	A0A0G2K9Z7	GO_BP
Cluster1	inner mitochondrial membrane organization	1	123	18	494	0.22	0.995	A0A0G2JUS7	GO_BP
Cluster1	inorganic anion transport	1	123	6	494	0.67	0.822	Q9Z2L0	GO_BP
Cluster1	inorganic cation import across plasma membrane	2	123	3	494	2.68	0.155	A0A0H2UI26 Q64542	GO_BP
Cluster1	inorganic cation transmembrane transport	9	123	48	494	0.75	0.89	A0A0H2UI26 G3V8M4 M0RCE9 P05503 P11505 Q2PS20 Q5U2Q8 Q64542 Q9Z2L0	GO_BP
Cluster1	inorganic ion homeostasis	8	123	34	494	0.95	0.644	D4A6M0 M0RCE9 P11505 Q2PS20 Q5U2Q8 Q64542 Q6Q7Y5 Q9Z269	GO_BP
Cluster1	inorganic ion import across plasma membrane	2	123	3	494	2.68	0.155	A0A0H2UI26 Q64542	GO_BP
Cluster1	inorganic ion transmembrane transport	9	123	50	494	0.72	0.917	A0A0H2UI26 G3V8M4 M0RCE9 P05503 P11505 Q2PS20 Q5U2Q8 Q64542 Q9Z2L0	GO_BP
Cluster1	inositol lipid-mediated signaling	1	123	2	494	2.01	0.436	F1LQN9	GO_BP
Cluster1	inositol phosphate biosynthetic process	1	123	1	494	4.02	0.249	P11915	GO_BP
Cluster1	inositol phosphate metabolic process	1	123	1	494	4.02	0.249	P11915	GO_BP
Cluster1	inositol trisphosphate biosynthetic process	1	123	1	494	4.02	0.249	P11915	GO_BP
Cluster1	inositol trisphosphate metabolic process	1	123	1	494	4.02	0.249	P11915	GO_BP
Cluster1	instar larval development	1	123	1	494	4.02	0.249	Q5HZY2	GO_BP
Cluster1	instar larval or pupal development	4	123	12	494	1.34	0.347	F1LQB2 P56522 P62870 Q5HZY2	GO_BP
Cluster1	instar larval or pupal morphogenesis	2	123	9	494	0.89	0.7	F1LQB2 P62870	GO_BP
Cluster1	insulin receptor signaling pathway	1	123	1	494	4.02	0.249	A0A0A0MXU8	GO_BP
Cluster1	interkinetic nuclear migration	1	123	1	494	4.02	0.249	Q7TQ77	GO_BP
Cluster1	interleukin-12-mediated signaling pathway	1	123	3	494	1.34	0.577	P28480	GO_BP
Cluster1	intracellular accumulation of glycerol	1	123	1	494	4.02	0.249	O35077	GO_BP
Cluster1	intracellular protein transport	8	123	39	494	0.82	0.801	A0A0G2JVG4 F1LQX9 G3V8U4 P11915 P62078 P62845 Q498U4 Q5U1Z9	GO_BP
Cluster1	intracellular signal transduction	13	123	37	494	1.41	0.0995	A0A0G2K382 B1H230 D3Z8P1 D3ZBE5 D3ZXS8 E9PSJ4 F1LQN9 M0RCE9 P19103 Q2PS20 Q5U2Q8 Q6Q7Y5 Q9JM53	GO_BP
Cluster1	intracellular transport	14	123	78	494	0.72	0.958	A0A0G2JVG4 E9PSJ4 F1LQX9 G3V6C9 G3V8U4 P11915 P61765 P62078 P62845 Q498U4 Q5HZY2 Q5U1Z9 Q7TQ77 Q9Z269	GO_BP
Cluster1	intrinsic apoptotic signaling pathway	3	123	8	494	1.51	0.318	D3Z8P1 D3ZXS8 Q9JM53	GO_BP
Cluster1	ion homeostasis	8	123	37	494	0.87	0.745	D4A6M0 M0RCE9 P11505 Q2PS20 Q5U2Q8 Q64542 Q6Q7Y5 Q9Z269	GO_BP
Cluster1	ion transmembrane transport	13	123	61	494	0.86	0.801	A0A0H2UI26 F1LX07 G3V8M4 M0RCE9 P05503 P11505 P32089 P62078 P63031 Q2PS20 Q5U2Q8 Q64542 Q9Z2L0	GO_BP
Cluster1	ion transport	14	123	75	494	0.75	0.936	A0A0H2UI26 F1LX07 G3V8M4 M0RCE9 P05503 P11505 P11915 P32089 P62078 P63031 Q2PS20 Q5U2Q8 Q64542 Q9Z2L0	GO_BP
Cluster1	iron incorporation into metallo-sulfur cluster	1	123	1	494	4.02	0.249	Q3MHT2	GO_BP
Cluster1	iron ion import across cell outer membrane	1	123	1	494	4.02	0.249	A0A0H2UI26	GO_BP
Cluster1	iron ion import across plasma membrane	1	123	1	494	4.02	0.249	A0A0H2UI26	GO_BP
Cluster1	iron ion transmembrane transport	1	123	2	494	2.01	0.436	A0A0H2UI26	GO_BP
Cluster1	iron ion transport	1	123	4	494	1	0.683	A0A0H2UI26	GO_BP
Cluster1	iron-sulfur cluster assembly	1	123	4	494	1	0.683	Q3MHT2	GO_BP
Cluster1	isocitrate metabolic process	1	123	5	494	0.8	0.763	P56574	GO_BP
Cluster1	isoprenoid metabolic process	1	123	5	494	0.8	0.763	A0A0G2JVG4	GO_BP
Cluster1	ketone biosynthetic process	3	123	8	494	1.51	0.318	A0A0G2JYY6 P11915 P56522	GO_BP
Cluster1	kidney development	1	123	7	494	0.57	0.867	A0A0G2K4M6	GO_BP
Cluster1	kidney vasculature development	1	123	1	494	4.02	0.249	A0A0G2K4M6	GO_BP
Cluster1	lactate metabolic process	1	123	2	494	2.01	0.436	P07953	GO_BP
Cluster1	larval chitin-based cuticle development	1	123	1	494	4.02	0.249	Q5HZY2	GO_BP
Cluster1	larval development	5	123	14	494	1.43	0.253	D3ZDI7 P11915 P62870 Q498U4 Q5HZY2	GO_BP
Cluster1	larval lymph gland hemopoiesis	1	123	1	494	4.02	0.249	Q498U4	GO_BP
Cluster1	larval somatic muscle development	1	123	1	494	4.02	0.249	P62870	GO_BP
Cluster1	learning	3	123	9	494	1.34	0.396	A0A0H2UHR2 P11915 Q9Z2L0	GO_BP
Cluster1	learning or memory	4	123	12	494	1.34	0.347	A0A0H2UHR2 M0RCE9 P11915 Q9Z2L0	GO_BP
Cluster1	leukocyte activation	8	123	37	494	0.87	0.745	A0A0G2K382 G3V8U4 G3V9T1 P05065 P11980 Q63135 Q9ET61 Q9R0T3	GO_BP
Cluster1	leukocyte activation involved in immune response	5	123	31	494	0.65	0.922	G3V9T1 P05065 P11980 Q9ET61 Q9R0T3	GO_BP
Cluster1	leukocyte degranulation	5	123	30	494	0.67	0.907	G3V9T1 P05065 P11980 Q9ET61 Q9R0T3	GO_BP
Cluster1	leukocyte differentiation	2	123	6	494	1.34	0.464	A0A0G2K382 Q63135	GO_BP
Cluster1	leukocyte mediated immunity	5	123	31	494	0.65	0.922	G3V9T1 P05065 P11980 Q9ET61 Q9R0T3	GO_BP
Cluster1	leukocyte proliferation	1	123	2	494	2.01	0.436	Q63135	GO_BP
Cluster1	limbic system development	2	123	5	494	1.61	0.365	P11505 Q64542	GO_BP
Cluster1	lipid A biosynthetic process	1	123	1	494	4.02	0.249	D3ZF13	GO_BP
Cluster1	lipid A metabolic process	1	123	1	494	4.02	0.249	D3ZF13	GO_BP
Cluster1	lipid biosynthetic process	8	123	24	494	1.34	0.225	A0A0G2JVG4 D3ZF13 D3ZVR7 D3ZZN3 O35077 P11915 P56522 Q4V8J4	GO_BP
Cluster1	lipid catabolic process	4	123	32	494	0.5	0.978	A0A0G2JVG4 P11915 P56522 Q6MG55	GO_BP
Cluster1	lipid hydroperoxide transport	1	123	1	494	4.02	0.249	P11915	GO_BP
Cluster1	lipid localization	2	123	12	494	0.67	0.843	A0A0A0MXU8 P11915	GO_BP
Cluster1	lipid metabolic process	11	123	63	494	0.7	0.951	A0A0G2JVG4 D3ZF13 D3ZVR7 D3ZZN3 O35077 P11915 P56522 Q4V8J4 Q5BK81 Q6MG55 Q9Z269	GO_BP
Cluster1	lipid modification	2	123	21	494	0.38	0.982	A0A0G2JVG4 P11915	GO_BP
Cluster1	lipid oxidation	2	123	21	494	0.38	0.982	A0A0G2JVG4 P11915	GO_BP
Cluster1	lipid transport	2	123	8	494	1	0.632	A0A0A0MXU8 P11915	GO_BP
Cluster1	lipooligosaccharide biosynthetic process	1	123	1	494	4.02	0.249	D3ZF13	GO_BP
Cluster1	lipooligosaccharide metabolic process	1	123	1	494	4.02	0.249	D3ZF13	GO_BP
Cluster1	liposaccharide metabolic process	1	123	3	494	1.34	0.577	D3ZF13	GO_BP
Cluster1	liver development	3	123	13	494	0.93	0.667	P05065 P62845 Q63042	GO_BP
Cluster1	liver regeneration	2	123	4	494	2.01	0.26	P62845 Q63042	GO_BP
Cluster1	localization	39	123	204	494	0.77	0.996	A0A0A0MXU8 A0A0G2JVG4 A0A0H2UI26 B5DEH2 D3Z8P1 E9PSJ4 F1LQN9 F1LQX9 F1LX07 G3V6C9 G3V8M4 G3V8U4 G3V9T1 M0RCE9 P05065 P05503 P11505 P11915 P11980 P28480 P32089 P61765 P62078 P62744 P62845 P63031 Q2PS20 Q498U4 Q5HZY2 Q5U1Z9 Q5U2Q8 Q64542 Q68FW9 Q7TQ77 Q9ET61 Q9JK11 Q9R0T3 Q9Z269 Q9Z2L0	GO_BP
Cluster1	localization of cell	5	123	30	494	0.67	0.907	D3Z8P1 G3V6C9 P11505 Q64542 Q9JK11	GO_BP
Cluster1	locomotion	7	123	41	494	0.69	0.924	D3Z8P1 E9PSJ4 G3V6C9 P11505 Q2PS20 Q64542 Q9JK11	GO_BP
Cluster1	locomotory behavior	2	123	15	494	0.54	0.922	B1H230 O35077	GO_BP
Cluster1	long-chain fatty acid metabolic process	1	123	6	494	0.67	0.822	P11915	GO_BP
Cluster1	long-term synaptic depression	1	123	1	494	4.02	0.249	P61765	GO_BP
Cluster1	low-density lipoprotein particle clearance	1	123	1	494	4.02	0.249	P62744	GO_BP
Cluster1	lymph gland development	1	123	1	494	4.02	0.249	Q498U4	GO_BP
Cluster1	lymphocyte activation	3	123	8	494	1.51	0.318	A0A0G2K382 G3V8U4 Q63135	GO_BP
Cluster1	lymphocyte differentiation	2	123	4	494	2.01	0.26	A0A0G2K382 Q63135	GO_BP
Cluster1	lymphocyte proliferation	1	123	2	494	2.01	0.436	Q63135	GO_BP
Cluster1	lysosomal transport	2	123	5	494	1.61	0.365	G3V8U4 Q7TQ77	GO_BP
Cluster1	lysosome organization	1	123	4	494	1	0.683	Q7TQ77	GO_BP
Cluster1	lytic vacuole organization	1	123	4	494	1	0.683	Q7TQ77	GO_BP
Cluster1	mRNA 3'-end processing	1	123	4	494	1	0.683	Q498U4	GO_BP
Cluster1	mRNA catabolic process	1	123	8	494	0.5	0.901	P62845	GO_BP
Cluster1	mRNA export from nucleus	1	123	3	494	1.34	0.577	Q498U4	GO_BP
Cluster1	mRNA metabolic process	5	123	18	494	1.12	0.478	B4F789 M0R7E6 P62845 Q498U4 Q4KLI4	GO_BP
Cluster1	mRNA modification	1	123	1	494	4.02	0.249	B4F789	GO_BP
Cluster1	mRNA processing	3	123	11	494	1.1	0.543	M0R7E6 Q498U4 Q4KLI4	GO_BP
Cluster1	mRNA splicing, via spliceosome	2	123	9	494	0.89	0.7	M0R7E6 Q4KLI4	GO_BP
Cluster1	mRNA transport	1	123	4	494	1	0.683	Q498U4	GO_BP
Cluster1	macromolecule biosynthetic process	11	123	39	494	1.13	0.371	A0A0G2K7L0 D3Z941 D3Z955 D3ZPN3 D4ABM5 F1LQX9 M0R7E6 P61203 P62845 P62870 Q07803	GO_BP
Cluster1	macromolecule catabolic process	10	123	34	494	1.18	0.327	B5DEH2 D3Z8P1 D3Z955 D3ZXS8 F1LQX9 P62744 P62845 Q68FW9 Q9JM53 Q9R0T3	GO_BP
Cluster1	macromolecule localization	17	123	85	494	0.8	0.903	A0A0A0MXU8 A0A0G2JVG4 A0A0H2UI26 F1LQN9 F1LQX9 G3V8U4 P11915 P28480 P61765 P62078 P62744 P62845 Q498U4 Q5HZY2 Q5U1Z9 Q7TQ77 Q9Z269	GO_BP
Cluster1	macromolecule metabolic process	37	123	148	494	1	0.529	A0A0G2K0Q7 A0A0G2K382 A0A0G2K7L0 A0A0G2K8S9 B1H230 B4F789 B5DEH2 D3Z8P1 D3Z941 D3Z955 D3ZBE5 D3ZDI7 D3ZF13 D3ZP47 D3ZPN3 D3ZUB0 D3ZXS8 D4ABM5 E9PSJ4 F1LQX9 G3V6C9 M0R7E6 P61203 P62744 P62845 P62870 Q00972 Q07803 Q3MHT2 Q498U4 Q4KLI4 Q5U203 Q5U2Q8 Q5XIH6 Q68FW9 Q9JM53 Q9R0T3	GO_BP
Cluster1	macromolecule modification	25	123	79	494	1.27	0.0871	A0A0G2K0Q7 A0A0G2K382 A0A0G2K8S9 B1H230 B4F789 B5DEH2 D3Z8P1 D3ZBE5 D3ZDI7 D3ZF13 D3ZP47 D3ZUB0 D3ZXS8 E9PSJ4 G3V6C9 P61203 P62870 Q00972 Q3MHT2 Q4KLI4 Q5U203 Q5U2Q8 Q5XIH6 Q68FW9 Q9R0T3	GO_BP
Cluster1	macrophage activation	1	123	2	494	2.01	0.436	Q9ET61	GO_BP
Cluster1	maintenance of cell number	5	123	6	494	3.35	0.00431	F1LQB2 M0R7E6 P61203 Q68FW9 Q7TQ77	GO_BP
Cluster1	malate-aspartate shuttle	1	123	1	494	4.02	0.249	F1LX07	GO_BP
Cluster1	male gamete generation	7	123	20	494	1.41	0.207	D4A7F2 P11505 P16290 P28480 P61203 Q64542 Q68FW9	GO_BP
Cluster1	male germ-line cyst encapsulation	2	123	2	494	4.02	0.0616	P61203 Q68FW9	GO_BP
Cluster1	male mating behavior	1	123	5	494	0.8	0.763	B1H230	GO_BP
Cluster1	mating	2	123	8	494	1	0.632	B1H230 D4ACG8	GO_BP
Cluster1	mating behavior	2	123	7	494	1.15	0.554	B1H230 D4ACG8	GO_BP
Cluster1	meiotic cell cycle	1	123	6	494	0.67	0.822	F1LQB2	GO_BP
Cluster1	membrane assembly	1	123	1	494	4.02	0.249	A0A0A0MXU8	GO_BP
Cluster1	membrane biogenesis	1	123	1	494	4.02	0.249	A0A0A0MXU8	GO_BP
Cluster1	membrane depolarization	1	123	6	494	0.67	0.822	M0RCE9	GO_BP
Cluster1	membrane depolarization during action potential	1	123	6	494	0.67	0.822	M0RCE9	GO_BP
Cluster1	membrane docking	2	123	3	494	2.68	0.155	A0A0A0MXU8 P61765	GO_BP
Cluster1	membrane fusion	2	123	6	494	1.34	0.464	A0A0A0MXU8 P61765	GO_BP
Cluster1	membrane lipid biosynthetic process	1	123	1	494	4.02	0.249	D3ZF13	GO_BP
Cluster1	membrane lipid metabolic process	1	123	4	494	1	0.683	D3ZF13	GO_BP
Cluster1	membrane organization	9	123	55	494	0.66	0.962	A0A0A0MXU8 A0A0G2JUS7 D3ZQN6 P61765 P62744 Q5HZY2 Q9JK11 Q9JM53 Q9Z269	GO_BP
Cluster1	membrane raft assembly	1	123	1	494	4.02	0.249	A0A0A0MXU8	GO_BP
Cluster1	membrane raft organization	1	123	1	494	4.02	0.249	A0A0A0MXU8	GO_BP
Cluster1	memory	1	123	7	494	0.57	0.867	M0RCE9	GO_BP
Cluster1	mesangial cell development	1	123	1	494	4.02	0.249	A0A0G2K4M6	GO_BP
Cluster1	mesangial cell differentiation	1	123	1	494	4.02	0.249	A0A0G2K4M6	GO_BP
Cluster1	mesenchymal cell differentiation	1	123	2	494	2.01	0.436	Q9JK11	GO_BP
Cluster1	mesenchyme development	2	123	4	494	2.01	0.26	A0A0G2K4M6 Q9JK11	GO_BP
Cluster1	mesenchyme migration	1	123	1	494	4.02	0.249	A0A0G2K4M6	GO_BP
Cluster1	mesenchyme morphogenesis	1	123	1	494	4.02	0.249	A0A0G2K4M6	GO_BP
Cluster1	metabolic process	80	123	347	494	0.93	0.941	A0A0G2JUS7 A0A0G2JVG4 A0A0G2JVQ1 A0A0G2JYY6 A0A0G2JZH8 A0A0G2K0Q7 A0A0G2K382 A0A0G2K7L0 A0A0G2K8S9 A0A0H2UI26 B1H230 B2GV15 B2RZD6 B4F789 B5DEH2 B5DEL8 D3Z8P1 D3Z941 D3Z955 D3ZA93 D3ZAQ0 D3ZBE5 D3ZDI7 D3ZF13 D3ZNJ5 D3ZP47 D3ZPN3 D3ZUB0 D3ZVD3 D3ZVR7 D3ZXS8 D3ZZN3 D4A617 D4A9W3 D4ABM5 D4ACG8 E9PSJ4 F1LQX9 F1LX07 G3V6C9 G3V8M4 M0R7E6 M0RB63 O35077 P05065 P05503 P05982 P07953 P11915 P11980 P16290 P2…	GO_BP
Cluster1	metal incorporation into metallo-sulfur cluster	1	123	1	494	4.02	0.249	Q3MHT2	GO_BP
Cluster1	metal ion homeostasis	8	123	31	494	1.04	0.525	D4A6M0 M0RCE9 P11505 Q2PS20 Q5U2Q8 Q64542 Q6Q7Y5 Q9Z269	GO_BP
Cluster1	metal ion transport	8	123	30	494	1.07	0.482	A0A0H2UI26 M0RCE9 P11505 P62078 Q2PS20 Q5U2Q8 Q64542 Q9Z2L0	GO_BP
Cluster1	metallo-sulfur cluster assembly	1	123	4	494	1	0.683	Q3MHT2	GO_BP
Cluster1	metamorphosis	3	123	10	494	1.2	0.472	F1LQB2 P56522 P62870	GO_BP
Cluster1	metencephalon development	1	123	8	494	0.5	0.901	P05503	GO_BP
Cluster1	methionyl-tRNA aminoacylation	1	123	1	494	4.02	0.249	D3Z941	GO_BP
Cluster1	methylation	1	123	6	494	0.67	0.822	D3ZNJ5	GO_BP
Cluster1	microtubule anchoring	1	123	1	494	4.02	0.249	Q7TQ77	GO_BP
Cluster1	microtubule anchoring at centrosome	1	123	1	494	4.02	0.249	Q7TQ77	GO_BP
Cluster1	microtubule cytoskeleton organization	7	123	14	494	2.01	0.0353	D3ZBE5 D3ZDI7 D4A4T9 G3V6C9 Q68FW9 Q7TQ77 Q9Z269	GO_BP
Cluster1	microtubule organizing center organization	1	123	1	494	4.02	0.249	D4A4T9	GO_BP
Cluster1	microtubule-based movement	2	123	8	494	1	0.632	E9PSJ4 Q9Z269	GO_BP
Cluster1	microtubule-based process	9	123	19	494	1.9	0.0255	D3ZBE5 D3ZDI7 D4A4T9 E9PSJ4 G3V6C9 Q5XIH6 Q68FW9 Q7TQ77 Q9Z269	GO_BP
Cluster1	microtubule-based transport	2	123	8	494	1	0.632	E9PSJ4 Q9Z269	GO_BP
Cluster1	mitochondrial RNA metabolic process	1	123	5	494	0.8	0.763	Q3MHT2	GO_BP
Cluster1	mitochondrial RNA modification	1	123	2	494	2.01	0.436	Q3MHT2	GO_BP
Cluster1	mitochondrial RNA processing	1	123	3	494	1.34	0.577	Q3MHT2	GO_BP
Cluster1	mitochondrial calcium ion transmembrane transport	1	123	5	494	0.8	0.763	Q9Z2L0	GO_BP
Cluster1	mitochondrial citrate transmembrane transport	1	123	1	494	4.02	0.249	P32089	GO_BP
Cluster1	mitochondrial gene expression	4	123	13	494	1.24	0.412	A0A0G2K7L0 D4ABM5 Q07803 Q3MHT2	GO_BP
Cluster1	mitochondrial membrane organization	1	123	28	494	0.14	1	A0A0G2JUS7	GO_BP
Cluster1	mitochondrial pyruvate transmembrane transport	1	123	1	494	4.02	0.249	P63031	GO_BP
Cluster1	mitochondrial respiratory chain complex I assembly	6	123	35	494	0.69	0.908	B5DEL8 D3ZF13 M0RB63 Q561S0 Q9JM53 Q9NQR8	GO_BP
Cluster1	mitochondrial respiratory chain complex assembly	6	123	40	494	0.6	0.962	B5DEL8 D3ZF13 M0RB63 Q561S0 Q9JM53 Q9NQR8	GO_BP
Cluster1	mitochondrial tRNA modification	1	123	2	494	2.01	0.436	Q3MHT2	GO_BP
Cluster1	mitochondrial tRNA processing	1	123	2	494	2.01	0.436	Q3MHT2	GO_BP
Cluster1	mitochondrial tRNA thio-modification	1	123	1	494	4.02	0.249	Q3MHT2	GO_BP
Cluster1	mitochondrial translation	3	123	9	494	1.34	0.396	A0A0G2K7L0 D4ABM5 Q07803	GO_BP
Cluster1	mitochondrial translational elongation	3	123	8	494	1.51	0.318	A0A0G2K7L0 D4ABM5 Q07803	GO_BP
Cluster1	mitochondrial translational termination	2	123	7	494	1.15	0.554	A0A0G2K7L0 D4ABM5	GO_BP
Cluster1	mitochondrial transmembrane transport	3	123	24	494	0.5	0.963	F1LX07 P32089 P63031	GO_BP
Cluster1	mitochondrial transport	5	123	43	494	0.47	0.993	F1LX07 P32089 P62078 P63031 Q5U1Z9	GO_BP
Cluster1	mitochondrion disassembly	1	123	3	494	1.34	0.577	D3ZAQ0	GO_BP
Cluster1	mitochondrion morphogenesis	1	123	5	494	0.8	0.763	A0A0G2JUS7	GO_BP
Cluster1	mitochondrion organization	13	123	90	494	0.58	0.997	A0A0A0MXU8 A0A0G2JUS7 B5DEL8 D3Z8P1 D3ZAQ0 D3ZF13 D3ZY50 M0RB63 P62078 Q561S0 Q5U1Z9 Q9JM53 Q9NQR8	GO_BP
Cluster1	mitotic cell cycle	4	123	18	494	0.89	0.695	F1LQB2 P61765 Q68FW9 Q712U5	GO_BP
Cluster1	mitotic cell cycle phase transition	1	123	6	494	0.67	0.822	Q712U5	GO_BP
Cluster1	mitotic cell cycle process	3	123	14	494	0.86	0.72	P61765 Q68FW9 Q712U5	GO_BP
Cluster1	mitotic cytokinesis	2	123	4	494	2.01	0.26	P61765 Q68FW9	GO_BP
Cluster1	modification of dendritic spine	1	123	1	494	4.02	0.249	A0A0H2UHR2	GO_BP
Cluster1	modification of postsynaptic structure	1	123	2	494	2.01	0.436	A0A0H2UHR2	GO_BP
Cluster1	modification of synaptic structure	1	123	2	494	2.01	0.436	A0A0H2UHR2	GO_BP
Cluster1	modification-dependent protein catabolic process	5	123	12	494	1.67	0.153	B5DEH2 D3Z8P1 D3ZXS8 F1LQX9 Q68FW9	GO_BP
Cluster1	modulation by host of symbiont process	3	123	3	494	4.02	0.0152	A0A0A0MXU8 F1LQB2 Q9Z269	GO_BP
Cluster1	modulation by host of viral RNA genome replication	1	123	1	494	4.02	0.249	Q9Z269	GO_BP
Cluster1	modulation by host of viral genome replication	1	123	1	494	4.02	0.249	Q9Z269	GO_BP
Cluster1	modulation by host of viral process	3	123	3	494	4.02	0.0152	A0A0A0MXU8 F1LQB2 Q9Z269	GO_BP
Cluster1	modulation by symbiont of host cellular process	1	123	1	494	4.02	0.249	Q9Z269	GO_BP
Cluster1	modulation by symbiont of host process	1	123	1	494	4.02	0.249	Q9Z269	GO_BP
Cluster1	modulation by virus of host cellular process	1	123	1	494	4.02	0.249	Q9Z269	GO_BP
Cluster1	modulation by virus of host process	1	123	1	494	4.02	0.249	Q9Z269	GO_BP
Cluster1	modulation of chemical synaptic transmission	2	123	14	494	0.57	0.901	A0A0H2UHR2 P61765	GO_BP
Cluster1	modulation of process of another organism	3	123	5	494	2.41	0.101	A0A0A0MXU8 F1LQB2 Q9Z269	GO_BP
Cluster1	molting cycle	3	123	4	494	3.01	0.0495	D3ZBE5 P56522 Q5HZY2	GO_BP
Cluster1	molting cycle, chitin-based cuticle	2	123	2	494	4.02	0.0616	P56522 Q5HZY2	GO_BP
Cluster1	molybdopterin cofactor biosynthetic process	1	123	1	494	4.02	0.249	Q3MHT2	GO_BP
Cluster1	molybdopterin cofactor metabolic process	1	123	1	494	4.02	0.249	Q3MHT2	GO_BP
Cluster1	monoacylglycerol catabolic process	1	123	1	494	4.02	0.249	Q6MG55	GO_BP
Cluster1	monoacylglycerol metabolic process	1	123	1	494	4.02	0.249	Q6MG55	GO_BP
Cluster1	monocarboxylic acid biosynthetic process	10	123	23	494	1.75	0.0361	A0A0G2JVG4 D3Z955 D3ZF13 D3ZVR7 D3ZZN3 P05065 P07953 P11915 P11980 P16290	GO_BP
Cluster1	monocarboxylic acid catabolic process	3	123	26	494	0.46	0.976	A0A0G2JVG4 P11915 Q6MG55	GO_BP
Cluster1	monocarboxylic acid metabolic process	14	123	61	494	0.92	0.698	A0A0G2JVG4 A0A0G2JZH8 D3Z955 D3ZF13 D3ZVR7 D3ZZN3 P05065 P07953 P11915 P11980 P16290 P63031 Q5BK81 Q6MG55	GO_BP
Cluster1	monocarboxylic acid transport	1	123	6	494	0.67	0.822	P63031	GO_BP
Cluster1	mononuclear cell proliferation	1	123	2	494	2.01	0.436	Q63135	GO_BP
Cluster1	monosaccharide biosynthetic process	6	123	11	494	2.19	0.0321	F1LX07 O35077 P05065 P07953 P16290 P32089	GO_BP
Cluster1	monosaccharide catabolic process	5	123	12	494	1.67	0.153	D3Z955 P05065 P07953 P11980 P16290	GO_BP
Cluster1	monosaccharide metabolic process	9	123	22	494	1.64	0.0684	D3Z955 D4ACG8 F1LX07 O35077 P05065 P07953 P11980 P16290 P32089	GO_BP
Cluster1	morphogenesis of a branching epithelium	1	123	3	494	1.34	0.577	Q6Q7Y5	GO_BP
Cluster1	morphogenesis of a branching structure	1	123	3	494	1.34	0.577	Q6Q7Y5	GO_BP
Cluster1	morphogenesis of a polarized epithelium	1	123	3	494	1.34	0.577	F1LQB2	GO_BP
Cluster1	morphogenesis of an epithelium	6	123	20	494	1.2	0.378	A0A0G2K9Z7 F1LQB2 P61203 P62870 Q68FW9 Q6Q7Y5	GO_BP
Cluster1	morphogenesis of follicular epithelium	2	123	2	494	4.02	0.0616	P61203 Q68FW9	GO_BP
Cluster1	movement of cell or subcellular component	10	123	58	494	0.69	0.949	A0A096MK15 A0A0G2K9Z7 D3Z8P1 E9PSJ4 G3V6C9 M0RCE9 P11505 Q64542 Q9JK11 Q9Z269	GO_BP
Cluster1	mucosal immune response	1	123	1	494	4.02	0.249	B1H230	GO_BP
Cluster1	multi-multicellular organism process	1	123	7	494	0.57	0.867	A0A0A0MXU8	GO_BP
Cluster1	multi-organism reproductive process	15	123	43	494	1.4	0.0837	A0A0A0MXU8 B1H230 D3ZDI7 D4A7F2 D4ACG8 P05065 P11505 P16290 P28480 P61203 P61765 Q64542 Q68FW9 Q712U5 Q9QX79	GO_BP
Cluster1	multicellular organism aging	3	123	21	494	0.57	0.928	D3ZDI7 P62845 Q7TQ77	GO_BP
Cluster1	multicellular organism development	46	123	199	494	0.93	0.805	A0A096MK15 A0A0A0MXU8 A0A0G2K0Q7 A0A0G2K382 A0A0G2K4M6 A0A0G2K9Z7 B1H230 D3Z8P1 D3ZBE5 D3ZDI7 D3ZPN3 D3ZQN6 D3ZUB0 D4A4T9 D4A871 D4ACG8 E9PSJ4 F1LQB2 F1LQX9 G3V8U4 M0R7E6 M0RCE9 P05065 P05503 P07953 P0C5I0 P11505 P11915 P56522 P56574 P61203 P61765 P62845 P62870 Q498U4 Q5HZY2 Q5U2V8 Q63042 Q63135 Q64542 Q68FW9 Q6Q7Y5 Q7TQ77 Q9JK11 Q9JM53 Q9Z269	GO_BP
Cluster1	multicellular organism growth	1	123	5	494	0.8	0.763	D3ZBE5	GO_BP
Cluster1	multicellular organism reproduction	13	123	40	494	1.31	0.166	B1H230 D3ZDI7 D4A7F2 D4ACG8 E9PSJ4 P11505 P16290 P28480 P61203 P61765 Q64542 Q68FW9 Q712U5	GO_BP
Cluster1	multicellular organismal homeostasis	1	123	13	494	0.31	0.977	Q5U2V8	GO_BP
Cluster1	multicellular organismal movement	2	123	7	494	1.15	0.554	A0A0G2K9Z7 D3ZQN6	GO_BP
Cluster1	multicellular organismal process	60	123	254	494	0.95	0.782	A0A096MK15 A0A0A0MXU8 A0A0G2JVQ1 A0A0G2K0Q7 A0A0G2K382 A0A0G2K4M6 A0A0G2K9Z7 A0A0H2UHR2 B1H230 D3Z8P1 D3ZBE5 D3ZDI7 D3ZPN3 D3ZQN6 D3ZSG3 D3ZUB0 D4A4T9 D4A617 D4A7F2 D4A871 D4ACG8 E9PSJ4 F1LQB2 F1LQX9 G3V8U4 M0R7E6 M0RCE9 O35077 P05065 P05503 P07953 P0C5I0 P11505 P11915 P16290 P28480 P56522 P56574 P61203 P61765 P62744 P62845 P62870 Q2PS20 Q498U4 Q5HZY2 Q5U2Q8 Q5U2V8 Q5XIH6 Q63042 Q63135 Q64542 Q68…	GO_BP
Cluster1	multicellular organismal reproductive process	13	123	39	494	1.34	0.141	B1H230 D3ZDI7 D4A7F2 D4ACG8 E9PSJ4 P11505 P16290 P28480 P61203 P61765 Q64542 Q68FW9 Q712U5	GO_BP
Cluster1	multicellular organismal response to stress	1	123	6	494	0.67	0.822	Q9Z2L0	GO_BP
Cluster1	multicellular organismal signaling	1	123	7	494	0.57	0.867	M0RCE9	GO_BP
Cluster1	muscle adaptation	3	123	6	494	2.01	0.167	A0A0G2K9Z7 M0RCE9 Q5XIH6	GO_BP
Cluster1	muscle atrophy	1	123	3	494	1.34	0.577	Q5XIH6	GO_BP
Cluster1	muscle cell cellular homeostasis	1	123	4	494	1	0.683	P05065	GO_BP
Cluster1	muscle cell development	8	123	25	494	1.29	0.265	A0A0A0MXU8 A0A0G2K4M6 A0A0G2K9Z7 D3ZQN6 D3ZSG3 D4A7U8 D4A871 M0RCE9	GO_BP
Cluster1	muscle cell differentiation	10	123	32	494	1.26	0.253	A0A0A0MXU8 A0A0G2K4M6 A0A0G2K9Z7 D3ZQN6 D3ZSG3 D4A7U8 D4A871 E9PSJ4 M0RCE9 P11980	GO_BP
Cluster1	muscle contraction	15	123	42	494	1.43	0.0692	A0A096MK15 A0A0G2JVQ1 A0A0G2K0Q7 A0A0G2K4M6 A0A0G2K9Z7 B1H230 D3ZQN6 D3ZSG3 D4A871 M0RCE9 P05065 P16290 Q2PS20 Q5U2Q8 Q5XIH6	GO_BP
Cluster1	muscle filament sliding	2	123	9	494	0.89	0.7	A0A096MK15 A0A0G2K9Z7	GO_BP
Cluster1	muscle hypertrophy	1	123	5	494	0.8	0.763	A0A0G2K9Z7	GO_BP
Cluster1	muscle hypertrophy in response to stress	1	123	2	494	2.01	0.436	A0A0G2K9Z7	GO_BP
Cluster1	muscle organ development	9	123	24	494	1.51	0.113	A0A096MK15 A0A0A0MXU8 A0A0G2K0Q7 A0A0G2K4M6 A0A0G2K9Z7 D3ZQN6 D4A871 M0RCE9 P61203	GO_BP
Cluster1	muscle organ morphogenesis	2	123	4	494	2.01	0.26	A0A0G2K0Q7 A0A0G2K9Z7	GO_BP
Cluster1	muscle structure development	14	123	50	494	1.12	0.351	A0A096MK15 A0A0A0MXU8 A0A0G2K0Q7 A0A0G2K4M6 A0A0G2K9Z7 D3ZQN6 D3ZSG3 D4A7U8 D4A871 E9PSJ4 M0RCE9 P11980 P61203 P62870	GO_BP
Cluster1	muscle system process	15	123	47	494	1.28	0.16	A0A096MK15 A0A0G2JVQ1 A0A0G2K0Q7 A0A0G2K4M6 A0A0G2K9Z7 B1H230 D3ZQN6 D3ZSG3 D4A871 M0RCE9 P05065 P16290 Q2PS20 Q5U2Q8 Q5XIH6	GO_BP
Cluster1	muscle tissue development	8	123	23	494	1.4	0.188	A0A0A0MXU8 A0A0G2K0Q7 A0A0G2K4M6 A0A0G2K9Z7 D3ZQN6 D4A871 M0RCE9 P61203	GO_BP
Cluster1	muscle tissue morphogenesis	2	123	4	494	2.01	0.26	A0A0G2K0Q7 A0A0G2K9Z7	GO_BP
Cluster1	musculoskeletal movement	2	123	7	494	1.15	0.554	A0A0G2K9Z7 D3ZQN6	GO_BP
Cluster1	myeloid leukocyte activation	5	123	31	494	0.65	0.922	G3V9T1 P05065 P11980 Q9ET61 Q9R0T3	GO_BP
Cluster1	myeloid leukocyte mediated immunity	5	123	30	494	0.67	0.907	G3V9T1 P05065 P11980 Q9ET61 Q9R0T3	GO_BP
Cluster1	myeloid progenitor cell differentiation	1	123	2	494	2.01	0.436	D3ZPN3	GO_BP
Cluster1	myoblast fusion	2	123	3	494	2.68	0.155	M0RCE9 P11980	GO_BP
Cluster1	myofibril assembly	5	123	13	494	1.54	0.201	A0A0G2K4M6 A0A0G2K9Z7 D3ZSG3 D4A7U8 D4A871	GO_BP
Cluster1	myosin filament assembly	1	123	5	494	0.8	0.763	A0A0G2K9Z7	GO_BP
Cluster1	myosin filament organization	1	123	5	494	0.8	0.763	A0A0G2K9Z7	GO_BP
Cluster1	myotube cell development	5	123	7	494	2.87	0.0121	A0A0A0MXU8 A0A0G2K4M6 D3ZQN6 D4A871 M0RCE9	GO_BP
Cluster1	myotube differentiation	6	123	11	494	2.19	0.0321	A0A0A0MXU8 A0A0G2K4M6 D3ZQN6 D4A871 M0RCE9 P11980	GO_BP
Cluster1	natural killer cell activation	1	123	1	494	4.02	0.249	G3V8U4	GO_BP
Cluster1	ncRNA metabolic process	4	123	9	494	1.79	0.162	D3Z941 M0R7E6 P62845 Q3MHT2	GO_BP
Cluster1	ncRNA processing	3	123	6	494	2.01	0.167	M0R7E6 P62845 Q3MHT2	GO_BP
Cluster1	ncRNA transcription	2	123	3	494	2.68	0.155	D3Z941 M0R7E6	GO_BP
Cluster1	negative T cell selection	1	123	1	494	4.02	0.249	A0A0G2K382	GO_BP
Cluster1	negative regulation by host of viral process	1	123	1	494	4.02	0.249	Q9Z269	GO_BP
Cluster1	negative regulation of ATP biosynthetic process	2	123	6	494	1.34	0.464	D4A617 P07953	GO_BP
Cluster1	negative regulation of ATP metabolic process	2	123	7	494	1.15	0.554	D4A617 P07953	GO_BP
Cluster1	negative regulation of DNA endoreduplication	1	123	1	494	4.02	0.249	F1LQB2	GO_BP
Cluster1	negative regulation of DNA metabolic process	1	123	2	494	2.01	0.436	F1LQB2	GO_BP
Cluster1	negative regulation of DNA replication	1	123	1	494	4.02	0.249	F1LQB2	GO_BP
Cluster1	negative regulation of G0 to G1 transition	1	123	1	494	4.02	0.249	D3ZDI7	GO_BP
Cluster1	negative regulation of RIG-I signaling pathway	1	123	1	494	4.02	0.249	F1LQX9	GO_BP
Cluster1	negative regulation of RNA biosynthetic process	2	123	15	494	0.54	0.922	P61203 Q498U4	GO_BP
Cluster1	negative regulation of RNA metabolic process	2	123	17	494	0.47	0.952	P61203 Q498U4	GO_BP
Cluster1	negative regulation of SNARE complex assembly	1	123	1	494	4.02	0.249	P61765	GO_BP
Cluster1	negative regulation of Wnt signaling pathway	1	123	3	494	1.34	0.577	B1H230	GO_BP
Cluster1	negative regulation of actin nucleation	1	123	1	494	4.02	0.249	P05065	GO_BP
Cluster1	negative regulation of amine transport	1	123	2	494	2.01	0.436	D4A617	GO_BP
Cluster1	negative regulation of apoptotic process	8	123	27	494	1.19	0.35	A0A0G2JVQ1 D3Z8P1 P05982 P61765 P97541 Q63042 Q9NQR8 Q9R0T3	GO_BP
Cluster1	negative regulation of arginine catabolic process	1	123	1	494	4.02	0.249	Q64542	GO_BP
Cluster1	negative regulation of axon extension	1	123	1	494	4.02	0.249	Q9JK11	GO_BP
Cluster1	negative regulation of axon regeneration	1	123	1	494	4.02	0.249	Q9JK11	GO_BP
Cluster1	negative regulation of axonogenesis	1	123	1	494	4.02	0.249	Q9JK11	GO_BP
Cluster1	negative regulation of binding	2	123	7	494	1.15	0.554	A0A0G2JVQ1 E9PSJ4	GO_BP
Cluster1	negative regulation of biological process	41	123	161	494	1.02	0.461	A0A0A0MXU8 A0A0G2JVQ1 B1H230 B5DEH2 D3Z8P1 D3ZDI7 D3ZP47 D3ZPN3 D4A4T9 D4A617 D4ACG8 F1LQB2 F1LQX9 G3V8U4 M0R7E6 P05065 P05982 P07953 P11505 P11915 P19103 P56574 P61203 P61765 P62845 P97541 Q2PS20 Q498U4 Q5U203 Q5XIH6 Q63042 Q63135 Q64542 Q712U5 Q7TQ77 Q9JK11 Q9NQR8 Q9QX79 Q9R0T3 Q9Z269 Q9Z2L0	GO_BP
Cluster1	negative regulation of biosynthetic process	7	123	31	494	0.91	0.691	B5DEH2 D4A617 F1LQB2 P07953 P61203 Q498U4 Q64542	GO_BP
Cluster1	negative regulation of cAMP-mediated signaling	1	123	1	494	4.02	0.249	Q64542	GO_BP
Cluster1	negative regulation of calcium-mediated signaling	2	123	5	494	1.61	0.365	P11505 Q64542	GO_BP
Cluster1	negative regulation of cardiac muscle adaptation	1	123	3	494	1.34	0.577	Q64542	GO_BP
Cluster1	negative regulation of cardiac muscle hypertrophy	2	123	3	494	2.68	0.155	Q5XIH6 Q64542	GO_BP
Cluster1	negative regulation of catabolic process	2	123	9	494	0.89	0.7	P07953 Q64542	GO_BP
Cluster1	negative regulation of catalytic activity	9	123	25	494	1.45	0.141	D3ZDI7 D3ZP47 D4A4T9 P05982 P19103 Q64542 Q712U5 Q9QX79 Q9R0T3	GO_BP
Cluster1	negative regulation of catecholamine secretion	1	123	2	494	2.01	0.436	D4A617	GO_BP
Cluster1	negative regulation of cation channel activity	1	123	2	494	2.01	0.436	G3V8U4	GO_BP
Cluster1	negative regulation of cell communication	9	123	49	494	0.74	0.904	A0A0A0MXU8 B1H230 D3ZDI7 D3ZP47 F1LQX9 P11505 P61765 Q5U203 Q64542	GO_BP
Cluster1	negative regulation of cell cycle	3	123	11	494	1.1	0.543	D3ZDI7 D3ZPN3 F1LQB2	GO_BP
Cluster1	negative regulation of cell cycle process	2	123	4	494	2.01	0.26	D3ZDI7 F1LQB2	GO_BP
Cluster1	negative regulation of cell death	9	123	31	494	1.17	0.358	A0A0G2JVQ1 B1H230 D3Z8P1 P05982 P61765 P97541 Q63042 Q9NQR8 Q9R0T3	GO_BP
Cluster1	negative regulation of cell development	4	123	16	494	1	0.594	D4ACG8 P56574 Q7TQ77 Q9JK11	GO_BP
Cluster1	negative regulation of cell differentiation	4	123	21	494	0.77	0.811	D4ACG8 P56574 Q7TQ77 Q9JK11	GO_BP
Cluster1	negative regulation of cell growth	1	123	7	494	0.57	0.867	Q9JK11	GO_BP
Cluster1	negative regulation of cell killing	1	123	2	494	2.01	0.436	Q63042	GO_BP
Cluster1	negative regulation of cell migration	1	123	12	494	0.33	0.969	P56574	GO_BP
Cluster1	negative regulation of cell motility	1	123	12	494	0.33	0.969	P56574	GO_BP
Cluster1	negative regulation of cellular catabolic process	2	123	9	494	0.89	0.7	P07953 Q64542	GO_BP
Cluster1	negative regulation of cellular component movement	1	123	12	494	0.33	0.969	P56574	GO_BP
Cluster1	negative regulation of cellular metabolic process	15	123	65	494	0.93	0.693	B5DEH2 D3ZDI7 D4A4T9 D4A617 F1LQB2 P07953 P19103 P61203 Q498U4 Q63135 Q64542 Q712U5 Q9QX79 Q9R0T3 Q9Z2L0	GO_BP
Cluster1	negative regulation of cellular process	37	123	142	494	1.05	0.393	A0A0A0MXU8 A0A0G2JVQ1 B1H230 B5DEH2 D3Z8P1 D3ZDI7 D3ZP47 D3ZPN3 D4A4T9 D4A617 D4ACG8 F1LQB2 F1LQX9 G3V8U4 P05065 P05982 P07953 P11505 P19103 P56574 P61203 P61765 P97541 Q2PS20 Q498U4 Q5U203 Q5XIH6 Q63042 Q63135 Q64542 Q712U5 Q7TQ77 Q9JK11 Q9NQR8 Q9QX79 Q9R0T3 Q9Z2L0	GO_BP
Cluster1	negative regulation of complement activation	1	123	1	494	4.02	0.249	Q63135	GO_BP
Cluster1	negative regulation of cytokine production	1	123	8	494	0.5	0.901	F1LQX9	GO_BP
Cluster1	negative regulation of cytoskeleton organization	2	123	6	494	1.34	0.464	P05065 Q5XIH6	GO_BP
Cluster1	negative regulation of defense response	2	123	6	494	1.34	0.464	F1LQX9 Q63042	GO_BP
Cluster1	negative regulation of defense response to virus	1	123	1	494	4.02	0.249	F1LQX9	GO_BP
Cluster1	negative regulation of dendrite extension	1	123	1	494	4.02	0.249	Q9JK11	GO_BP
Cluster1	negative regulation of dephosphorylation	2	123	3	494	2.68	0.155	P19103 Q712U5	GO_BP
Cluster1	negative regulation of developmental growth	1	123	2	494	2.01	0.436	Q9JK11	GO_BP
Cluster1	negative regulation of developmental process	4	123	28	494	0.57	0.948	D4ACG8 P56574 Q7TQ77 Q9JK11	GO_BP
Cluster1	negative regulation of dopamine secretion	1	123	2	494	2.01	0.436	D4A617	GO_BP
Cluster1	negative regulation of endopeptidase activity	1	123	8	494	0.5	0.901	Q9QX79	GO_BP
Cluster1	negative regulation of gene expression	5	123	35	494	0.57	0.963	M0R7E6 P61203 P62845 Q498U4 Q63135	GO_BP
Cluster1	negative regulation of glial cell migration	1	123	1	494	4.02	0.249	P56574	GO_BP
Cluster1	negative regulation of glial cell proliferation	1	123	1	494	4.02	0.249	P56574	GO_BP
Cluster1	negative regulation of gliogenesis	1	123	1	494	4.02	0.249	P56574	GO_BP
Cluster1	negative regulation of glycolytic process	1	123	4	494	1	0.683	P07953	GO_BP
Cluster1	negative regulation of growth	1	123	11	494	0.37	0.959	Q9JK11	GO_BP
Cluster1	negative regulation of humoral immune response	1	123	3	494	1.34	0.577	Q63135	GO_BP
Cluster1	negative regulation of hydrolase activity	3	123	11	494	1.1	0.543	P19103 Q712U5 Q9QX79	GO_BP
Cluster1	negative regulation of immune effector process	3	123	5	494	2.41	0.101	F1LQX9 Q63042 Q63135	GO_BP
Cluster1	negative regulation of immune response	2	123	7	494	1.15	0.554	Q63042 Q63135	GO_BP
Cluster1	negative regulation of immune system process	4	123	16	494	1	0.594	D3ZP47 F1LQX9 Q63042 Q63135	GO_BP
Cluster1	negative regulation of innate immune response	1	123	4	494	1	0.683	Q63042	GO_BP
Cluster1	negative regulation of ion transmembrane transport	1	123	5	494	0.8	0.763	G3V8U4	GO_BP
Cluster1	negative regulation of ion transport	2	123	8	494	1	0.632	D4A617 G3V8U4	GO_BP
Cluster1	negative regulation of kinase activity	4	123	8	494	2.01	0.111	D3ZDI7 D4A4T9 P19103 Q9R0T3	GO_BP
Cluster1	negative regulation of leukocyte mediated immunity	1	123	2	494	2.01	0.436	Q63042	GO_BP
Cluster1	negative regulation of lipid biosynthetic process	1	123	2	494	2.01	0.436	B5DEH2	GO_BP
Cluster1	negative regulation of lipid kinase activity	1	123	1	494	4.02	0.249	D3ZDI7	GO_BP
Cluster1	negative regulation of lipid localization	2	123	3	494	2.68	0.155	D3ZDI7 P11915	GO_BP
Cluster1	negative regulation of lipid metabolic process	2	123	4	494	2.01	0.26	B5DEH2 D3ZDI7	GO_BP
Cluster1	negative regulation of lipid storage	2	123	2	494	4.02	0.0616	D3ZDI7 P11915	GO_BP
Cluster1	negative regulation of locomotion	2	123	13	494	0.62	0.875	P56574 Q9Z269	GO_BP
Cluster1	negative regulation of lyase activity	1	123	1	494	4.02	0.249	D3ZP47	GO_BP
Cluster1	negative regulation of metabolic process	17	123	79	494	0.86	0.815	B5DEH2 D3ZDI7 D4A4T9 D4A617 F1LQB2 M0R7E6 P07953 P19103 P61203 P62845 Q498U4 Q63135 Q64542 Q712U5 Q9QX79 Q9R0T3 Q9Z2L0	GO_BP
Cluster1	negative regulation of molecular function	12	123	37	494	1.3	0.181	A0A0G2JVQ1 D3ZDI7 D3ZP47 D4A4T9 E9PSJ4 G3V8U4 P05982 P19103 Q64542 Q712U5 Q9QX79 Q9R0T3	GO_BP
Cluster1	negative regulation of monooxygenase activity	1	123	1	494	4.02	0.249	Q64542	GO_BP
Cluster1	negative regulation of muscle adaptation	1	123	3	494	1.34	0.577	Q64542	GO_BP
Cluster1	negative regulation of muscle hypertrophy	2	123	3	494	2.68	0.155	Q5XIH6 Q64542	GO_BP
Cluster1	negative regulation of nervous system development	4	123	16	494	1	0.594	D4ACG8 P56574 Q7TQ77 Q9JK11	GO_BP
Cluster1	negative regulation of neurogenesis	4	123	16	494	1	0.594	D4ACG8 P56574 Q7TQ77 Q9JK11	GO_BP
Cluster1	negative regulation of neuron apoptotic process	1	123	5	494	0.8	0.763	P61765	GO_BP
Cluster1	negative regulation of neuron death	3	123	7	494	1.72	0.24	B1H230 P61765 Q63042	GO_BP
Cluster1	negative regulation of neuron differentiation	2	123	8	494	1	0.632	D4ACG8 Q9JK11	GO_BP
Cluster1	negative regulation of organelle organization	3	123	18	494	0.67	0.867	P05065 P61765 Q5XIH6	GO_BP
Cluster1	negative regulation of oxidoreductase activity	1	123	2	494	2.01	0.436	Q64542	GO_BP
Cluster1	negative regulation of peptidase activity	1	123	8	494	0.5	0.901	Q9QX79	GO_BP
Cluster1	negative regulation of peptide secretion	1	123	4	494	1	0.683	P56574	GO_BP
Cluster1	negative regulation of phosphatase activity	2	123	2	494	4.02	0.0616	P19103 Q712U5	GO_BP
Cluster1	negative regulation of phosphate metabolic process	7	123	21	494	1.34	0.249	D3ZDI7 D4A4T9 D4A617 P07953 P19103 Q712U5 Q9R0T3	GO_BP
Cluster1	negative regulation of phosphorylation	5	123	17	494	1.18	0.422	D3ZDI7 D4A4T9 P07953 P19103 Q9R0T3	GO_BP
Cluster1	negative regulation of potassium ion transport	1	123	1	494	4.02	0.249	G3V8U4	GO_BP
Cluster1	negative regulation of programmed cell death	8	123	27	494	1.19	0.35	A0A0G2JVQ1 D3Z8P1 P05982 P61765 P97541 Q63042 Q9NQR8 Q9R0T3	GO_BP
Cluster1	negative regulation of protein activation cascade	1	123	1	494	4.02	0.249	Q63135	GO_BP
Cluster1	negative regulation of protein binding	2	123	7	494	1.15	0.554	A0A0G2JVQ1 E9PSJ4	GO_BP
Cluster1	negative regulation of protein dephosphorylation	2	123	3	494	2.68	0.155	P19103 Q712U5	GO_BP
Cluster1	negative regulation of protein depolymerization	1	123	4	494	1	0.683	Q5XIH6	GO_BP
Cluster1	negative regulation of protein kinase B signaling	1	123	1	494	4.02	0.249	D3ZDI7	GO_BP
Cluster1	negative regulation of protein kinase activity	3	123	6	494	2.01	0.167	D4A4T9 P19103 Q9R0T3	GO_BP
Cluster1	negative regulation of protein localization	1	123	5	494	0.8	0.763	D3ZDI7	GO_BP
Cluster1	negative regulation of protein maturation	1	123	3	494	1.34	0.577	Q63135	GO_BP
Cluster1	negative regulation of protein metabolic process	8	123	34	494	0.95	0.644	D3ZDI7 D4A4T9 P19103 Q63135 Q64542 Q712U5 Q9QX79 Q9R0T3	GO_BP
Cluster1	negative regulation of protein phosphorylation	4	123	12	494	1.34	0.347	D3ZDI7 D4A4T9 P19103 Q9R0T3	GO_BP
Cluster1	negative regulation of protein processing	1	123	3	494	1.34	0.577	Q63135	GO_BP
Cluster1	negative regulation of protein secretion	1	123	4	494	1	0.683	P56574	GO_BP
Cluster1	negative regulation of protein transport	1	123	6	494	0.67	0.822	P56574	GO_BP
Cluster1	negative regulation of proteolysis	2	123	13	494	0.62	0.875	Q63135 Q9QX79	GO_BP
Cluster1	negative regulation of response to biotic stimulus	1	123	3	494	1.34	0.577	F1LQX9	GO_BP
Cluster1	negative regulation of response to drug	1	123	3	494	1.34	0.577	D4A617	GO_BP
Cluster1	negative regulation of response to stimulus	13	123	65	494	0.8	0.873	A0A0A0MXU8 B1H230 D3ZDI7 D3ZP47 D4A617 F1LQX9 P11505 Q5U203 Q63042 Q63135 Q64542 Q9JK11 Q9R0T3	GO_BP
Cluster1	negative regulation of response to wounding	1	123	6	494	0.67	0.822	Q9JK11	GO_BP
Cluster1	negative regulation of secretion	2	123	6	494	1.34	0.464	D4A617 P56574	GO_BP
Cluster1	negative regulation of secretion by cell	2	123	6	494	1.34	0.464	D4A617 P56574	GO_BP
Cluster1	negative regulation of sequestering of calcium ion	1	123	3	494	1.34	0.577	Q2PS20	GO_BP
Cluster1	negative regulation of signal transduction	8	123	46	494	0.7	0.926	A0A0A0MXU8 B1H230 D3ZDI7 D3ZP47 F1LQX9 P11505 Q5U203 Q64542	GO_BP
Cluster1	negative regulation of signaling	9	123	50	494	0.72	0.917	A0A0A0MXU8 B1H230 D3ZDI7 D3ZP47 F1LQX9 P11505 P61765 Q5U203 Q64542	GO_BP
Cluster1	negative regulation of sprouting of injured axon	1	123	1	494	4.02	0.249	Q9JK11	GO_BP
Cluster1	negative regulation of steroid metabolic process	1	123	1	494	4.02	0.249	B5DEH2	GO_BP
Cluster1	negative regulation of sterol biosynthetic process	1	123	1	494	4.02	0.249	B5DEH2	GO_BP
Cluster1	negative regulation of synaptic transmission	1	123	1	494	4.02	0.249	P61765	GO_BP
Cluster1	negative regulation of transferase activity	5	123	11	494	1.83	0.111	D3ZDI7 D3ZP47 D4A4T9 P19103 Q9R0T3	GO_BP
Cluster1	negative regulation of transmembrane transport	1	123	5	494	0.8	0.763	G3V8U4	GO_BP
Cluster1	negative regulation of transport	4	123	21	494	0.77	0.811	D4A617 G3V8U4 P56574 P61765	GO_BP
Cluster1	negative regulation of transporter activity	1	123	4	494	1	0.683	G3V8U4	GO_BP
Cluster1	negative regulation of vesicle fusion	1	123	1	494	4.02	0.249	P61765	GO_BP
Cluster1	negative regulation of viral genome replication	2	123	3	494	2.68	0.155	M0R7E6 Q9Z269	GO_BP
Cluster1	negative regulation of viral life cycle	2	123	4	494	2.01	0.26	M0R7E6 Q9Z269	GO_BP
Cluster1	negative regulation of viral process	2	123	4	494	2.01	0.26	M0R7E6 Q9Z269	GO_BP
Cluster1	negative thymic T cell selection	1	123	1	494	4.02	0.249	A0A0G2K382	GO_BP
Cluster1	nematode larval development	2	123	11	494	0.73	0.804	D3ZDI7 P11915	GO_BP
Cluster1	nephron development	1	123	3	494	1.34	0.577	A0A0G2K4M6	GO_BP
Cluster1	nerve development	1	123	4	494	1	0.683	Q9JK11	GO_BP
Cluster1	nervous system development	23	123	90	494	1.03	0.484	A0A0G2K382 B1H230 D3Z8P1 D3ZDI7 D4A4T9 D4ACG8 E9PSJ4 F1LQB2 G3V8U4 M0R7E6 P05503 P07953 P0C5I0 P11505 P56574 P61203 P61765 Q5HZY2 Q64542 Q7TQ77 Q9JK11 Q9JM53 Q9Z269	GO_BP
Cluster1	nervous system process	6	123	32	494	0.75	0.853	A0A0H2UHR2 M0RCE9 P11505 P11915 Q64542 Q9Z2L0	GO_BP
Cluster1	neural precursor cell proliferation	1	123	3	494	1.34	0.577	Q7TQ77	GO_BP
Cluster1	neural retina development	2	123	3	494	2.68	0.155	P11505 Q64542	GO_BP
Cluster1	neurogenesis	18	123	68	494	1.06	0.425	A0A0G2K382 D3ZDI7 D4A4T9 D4ACG8 E9PSJ4 F1LQB2 M0R7E6 P0C5I0 P11505 P56574 P61203 P61765 Q5HZY2 Q64542 Q7TQ77 Q9JK11 Q9JM53 Q9Z269	GO_BP
Cluster1	neuromuscular junction development	2	123	10	494	0.8	0.757	M0RCE9 Q9Z269	GO_BP
Cluster1	neuromuscular synaptic transmission	2	123	3	494	2.68	0.155	D3ZQN6 P61765	GO_BP
Cluster1	neuron apoptotic process	1	123	3	494	1.34	0.577	Q9JM53	GO_BP
Cluster1	neuron cellular homeostasis	1	123	2	494	2.01	0.436	A0A0G2K382	GO_BP
Cluster1	neuron death	1	123	4	494	1	0.683	Q9JM53	GO_BP
Cluster1	neuron development	7	123	35	494	0.8	0.814	A0A0G2K382 E9PSJ4 P0C5I0 P61765 Q7TQ77 Q9JK11 Q9Z269	GO_BP
Cluster1	neuron differentiation	12	123	45	494	1.07	0.448	A0A0G2K382 E9PSJ4 F1LQB2 P0C5I0 P11505 P61203 P61765 Q64542 Q7TQ77 Q9JK11 Q9JM53 Q9Z269	GO_BP
Cluster1	neuron projection development	6	123	28	494	0.86	0.739	A0A0G2K382 E9PSJ4 P0C5I0 P61765 Q9JK11 Q9Z269	GO_BP
Cluster1	neuron projection fasciculation	1	123	3	494	1.34	0.577	Q9JK11	GO_BP
Cluster1	neuron projection morphogenesis	2	123	20	494	0.4	0.977	A0A0G2K382 P61765	GO_BP
Cluster1	neuron recognition	1	123	4	494	1	0.683	Q9JK11	GO_BP
Cluster1	neuron-neuron synaptic transmission	1	123	2	494	2.01	0.436	Q9Z2L0	GO_BP
Cluster1	neuronal dense core vesicle exocytosis	1	123	1	494	4.02	0.249	P61765	GO_BP
Cluster1	neuronal stem cell population maintenance	2	123	2	494	4.02	0.0616	M0R7E6 Q7TQ77	GO_BP
Cluster1	neurotransmitter biosynthetic process	1	123	1	494	4.02	0.249	P05982	GO_BP
Cluster1	neurotransmitter metabolic process	1	123	2	494	2.01	0.436	P05982	GO_BP
Cluster1	neurotransmitter secretion	2	123	3	494	2.68	0.155	P61765 Q9Z269	GO_BP
Cluster1	neurotransmitter transport	3	123	8	494	1.51	0.318	F1LX07 P61765 Q9Z269	GO_BP
Cluster1	neutral lipid biosynthetic process	1	123	3	494	1.34	0.577	Q4V8J4	GO_BP
Cluster1	neutral lipid catabolic process	1	123	1	494	4.02	0.249	Q6MG55	GO_BP
Cluster1	neutral lipid metabolic process	3	123	5	494	2.41	0.101	O35077 Q4V8J4 Q6MG55	GO_BP
Cluster1	neutrophil activation	5	123	29	494	0.69	0.89	G3V9T1 P05065 P11980 Q9ET61 Q9R0T3	GO_BP
Cluster1	neutrophil activation involved in immune response	5	123	29	494	0.69	0.89	G3V9T1 P05065 P11980 Q9ET61 Q9R0T3	GO_BP
Cluster1	neutrophil degranulation	5	123	29	494	0.69	0.89	G3V9T1 P05065 P11980 Q9ET61 Q9R0T3	GO_BP
Cluster1	neutrophil mediated immunity	5	123	29	494	0.69	0.89	G3V9T1 P05065 P11980 Q9ET61 Q9R0T3	GO_BP
Cluster1	nicotinamide nucleotide biosynthetic process	6	123	12	494	2.01	0.0512	D3Z955 P05065 P07953 P11980 P16290 P56574	GO_BP
Cluster1	nicotinamide nucleotide metabolic process	10	123	26	494	1.54	0.0831	A0A0G2JZH8 D3Z955 O35077 P05065 P07953 P11980 P16290 P56522 P56574 P63031	GO_BP
Cluster1	nitric oxide biosynthetic process	1	123	1	494	4.02	0.249	P05982	GO_BP
Cluster1	nitric oxide metabolic process	1	123	1	494	4.02	0.249	P05982	GO_BP
Cluster1	nitrogen compound metabolic process	66	123	283	494	0.94	0.852	A0A0G2JUS7 A0A0G2JVQ1 A0A0G2JZH8 A0A0G2K0Q7 A0A0G2K382 A0A0G2K7L0 A0A0G2K8S9 B1H230 B2RZD6 B4F789 B5DEH2 B5DEL8 D3Z8P1 D3Z941 D3Z955 D3ZA93 D3ZBE5 D3ZDI7 D3ZF13 D3ZNJ5 D3ZP47 D3ZPN3 D3ZUB0 D3ZVD3 D3ZXS8 D3ZZN3 D4A617 D4A9W3 D4ABM5 E9PSJ4 F1LQX9 F1LX07 G3V6C9 G3V8M4 M0R7E6 M0RB63 O35077 P05065 P05503 P05982 P07953 P11915 P11980 P16290 P25409 P32089 P56522 P56574 P61203 P62744 P62845 P62870 P63031 …	GO_BP
Cluster1	nitrogen compound transport	13	123	63	494	0.83	0.84	A0A0G2JVG4 A0A0H2UI26 F1LQX9 F1LX07 G3V8U4 P11915 P28480 P62078 P62744 P62845 Q498U4 Q5HZY2 Q5U1Z9	GO_BP
Cluster1	non-canonical Wnt signaling pathway	1	123	2	494	2.01	0.436	P62744	GO_BP
Cluster1	non-sensory hair organization	1	123	4	494	1	0.683	F1LQB2	GO_BP
Cluster1	nuclear chromosome segregation	1	123	5	494	0.8	0.763	F1LQB2	GO_BP
Cluster1	nuclear export	2	123	5	494	1.61	0.365	P62845 Q498U4	GO_BP
Cluster1	nuclear migration	2	123	5	494	1.61	0.365	G3V6C9 Q7TQ77	GO_BP
Cluster1	nuclear pore complex assembly	1	123	1	494	4.02	0.249	Q9JK11	GO_BP
Cluster1	nuclear pore organization	1	123	1	494	4.02	0.249	Q9JK11	GO_BP
Cluster1	nuclear transport	2	123	8	494	1	0.632	P62845 Q498U4	GO_BP
Cluster1	nuclear-transcribed mRNA catabolic process	1	123	5	494	0.8	0.763	P62845	GO_BP
Cluster1	nucleic acid metabolic process	13	123	39	494	1.34	0.141	B4F789 D3Z941 D3ZPN3 F1LQX9 M0R7E6 P61203 P62845 P62870 Q3MHT2 Q498U4 Q4KLI4 Q68FW9 Q9JM53	GO_BP
Cluster1	nucleic acid phosphodiester bond hydrolysis	1	123	5	494	0.8	0.763	Q9JM53	GO_BP
Cluster1	nucleic acid transport	2	123	7	494	1.15	0.554	P62845 Q498U4	GO_BP
Cluster1	nucleic acid-templated transcription	5	123	10	494	2.01	0.0749	D3Z941 D3ZPN3 M0R7E6 P61203 P62870	GO_BP
Cluster1	nucleobase-containing compound catabolic process	10	123	28	494	1.43	0.129	B4F789 D3Z955 D3ZVD3 D4A617 P05065 P07953 P11980 P16290 P62845 Q9JM53	GO_BP
Cluster1	nucleobase-containing compound metabolic process	38	123	165	494	0.92	0.785	A0A0G2JUS7 A0A0G2JZH8 B2RZD6 B4F789 B5DEL8 D3Z941 D3Z955 D3ZA93 D3ZF13 D3ZPN3 D3ZVD3 D3ZZN3 D4A617 F1LQX9 F1LX07 G3V8M4 M0R7E6 M0RB63 O35077 P05065 P05503 P07953 P11915 P11980 P16290 P32089 P56522 P56574 P61203 P62845 P62870 P63031 Q3MHT2 Q498U4 Q4KLI4 Q561S0 Q68FW9 Q9JM53	GO_BP
Cluster1	nucleobase-containing compound transport	2	123	10	494	0.8	0.757	P62845 Q498U4	GO_BP
Cluster1	nucleocytoplasmic transport	2	123	8	494	1	0.632	P62845 Q498U4	GO_BP
Cluster1	nucleoside bisphosphate biosynthetic process	4	123	12	494	1.34	0.347	A0A0G2JZH8 D3ZZN3 P32089 P63031	GO_BP
Cluster1	nucleoside bisphosphate metabolic process	6	123	22	494	1.1	0.48	A0A0G2JZH8 D3ZA93 D3ZZN3 P11915 P32089 P63031	GO_BP
Cluster1	nucleoside catabolic process	2	123	2	494	4.02	0.0616	B4F789 D3ZVD3	GO_BP
Cluster1	nucleoside diphosphate catabolic process	1	123	3	494	1.34	0.577	D4A617	GO_BP
Cluster1	nucleoside diphosphate metabolic process	6	123	14	494	1.72	0.107	D3Z955 D4A617 P05065 P07953 P11980 P16290	GO_BP
Cluster1	nucleoside diphosphate phosphorylation	5	123	11	494	1.83	0.111	D3Z955 P05065 P07953 P11980 P16290	GO_BP
Cluster1	nucleoside metabolic process	3	123	6	494	2.01	0.167	B4F789 D3ZVD3 Q3MHT2	GO_BP
Cluster1	nucleoside monophosphate biosynthetic process	6	123	29	494	0.83	0.772	D3Z955 F1LX07 P05065 P07953 P11980 P16290	GO_BP
Cluster1	nucleoside monophosphate catabolic process	1	123	1	494	4.02	0.249	D3ZVD3	GO_BP
Cluster1	nucleoside monophosphate metabolic process	16	123	89	494	0.72	0.967	A0A0G2JUS7 B2RZD6 B5DEL8 D3Z955 D3ZF13 D3ZVD3 F1LX07 G3V8M4 M0RB63 P05065 P05503 P07953 P11980 P16290 Q561S0 Q9JM53	GO_BP
Cluster1	nucleoside phosphate biosynthetic process	11	123	43	494	1.03	0.52	A0A0G2JZH8 D3Z955 D3ZZN3 F1LX07 P05065 P07953 P11980 P16290 P32089 P56574 P63031	GO_BP
Cluster1	nucleoside phosphate catabolic process	7	123	17	494	1.65	0.101	D3Z955 D3ZVD3 D4A617 P05065 P07953 P11980 P16290	GO_BP
Cluster1	nucleoside phosphate metabolic process	27	123	128	494	0.85	0.9	A0A0G2JUS7 A0A0G2JZH8 B2RZD6 B5DEL8 D3Z955 D3ZA93 D3ZF13 D3ZVD3 D3ZZN3 D4A617 F1LX07 G3V8M4 M0RB63 O35077 P05065 P05503 P07953 P11915 P11980 P16290 P32089 P56522 P56574 P63031 Q3MHT2 Q561S0 Q9JM53	GO_BP
Cluster1	nucleoside triphosphate biosynthetic process	6	123	28	494	0.86	0.739	D3Z955 F1LX07 P05065 P07953 P11980 P16290	GO_BP
Cluster1	nucleoside triphosphate metabolic process	16	123	92	494	0.7	0.979	A0A0G2JUS7 B2RZD6 B5DEL8 D3Z955 D3ZF13 F1LX07 G3V8M4 M0RB63 P05065 P05503 P07953 P11980 P16290 Q3MHT2 Q561S0 Q9JM53	GO_BP
Cluster1	nucleotide biosynthetic process	11	123	43	494	1.03	0.52	A0A0G2JZH8 D3Z955 D3ZZN3 F1LX07 P05065 P07953 P11980 P16290 P32089 P56574 P63031	GO_BP
Cluster1	nucleotide catabolic process	6	123	14	494	1.72	0.107	D3Z955 D3ZVD3 P05065 P07953 P11980 P16290	GO_BP
Cluster1	nucleotide metabolic process	26	123	125	494	0.84	0.912	A0A0G2JUS7 A0A0G2JZH8 B2RZD6 B5DEL8 D3Z955 D3ZA93 D3ZF13 D3ZVD3 D3ZZN3 F1LX07 G3V8M4 M0RB63 O35077 P05065 P05503 P07953 P11915 P11980 P16290 P32089 P56522 P56574 P63031 Q3MHT2 Q561S0 Q9JM53	GO_BP
Cluster1	nucleotide phosphorylation	5	123	11	494	1.83	0.111	D3Z955 P05065 P07953 P11980 P16290	GO_BP
Cluster1	nucleotide-excision repair	2	123	2	494	4.02	0.0616	P61203 Q68FW9	GO_BP
Cluster1	nucleotide-excision repair, DNA damage recognition	2	123	2	494	4.02	0.0616	P61203 Q68FW9	GO_BP
Cluster1	nucleus localization	2	123	5	494	1.61	0.365	G3V6C9 Q7TQ77	GO_BP
Cluster1	nucleus organization	1	123	3	494	1.34	0.577	Q9JK11	GO_BP
Cluster1	olfactory behavior	2	123	7	494	1.15	0.554	P11915 P56522	GO_BP
Cluster1	olfactory learning	1	123	6	494	0.67	0.822	P11915	GO_BP
Cluster1	olfactory nerve development	1	123	1	494	4.02	0.249	Q9JK11	GO_BP
Cluster1	oligodendrocyte differentiation	1	123	4	494	1	0.683	Q9JK11	GO_BP
Cluster1	oligosaccharide biosynthetic process	1	123	2	494	2.01	0.436	D3ZF13	GO_BP
Cluster1	oligosaccharide metabolic process	1	123	4	494	1	0.683	D3ZF13	GO_BP
Cluster1	oocyte anterior/posterior axis specification	2	123	3	494	2.68	0.155	B1H230 D3ZDI7	GO_BP
Cluster1	oocyte axis specification	2	123	4	494	2.01	0.26	B1H230 D3ZDI7	GO_BP
Cluster1	oocyte construction	2	123	4	494	2.01	0.26	B1H230 D3ZDI7	GO_BP
Cluster1	oocyte development	2	123	4	494	2.01	0.26	B1H230 D3ZDI7	GO_BP
Cluster1	oocyte differentiation	2	123	4	494	2.01	0.26	B1H230 D3ZDI7	GO_BP
Cluster1	oogenesis	6	123	13	494	1.85	0.0761	B1H230 D3ZDI7 P61203 P61765 Q68FW9 Q712U5	GO_BP
Cluster1	organ or tissue specific immune response	1	123	1	494	4.02	0.249	B1H230	GO_BP
Cluster1	organelle assembly	9	123	24	494	1.51	0.113	A0A0G2K4M6 A0A0G2K9Z7 A0A0H2UHR2 D3ZBE5 D3ZDI7 D3ZSG3 D4A7U8 D4A871 P62845	GO_BP
Cluster1	organelle disassembly	1	123	4	494	1	0.683	D3ZAQ0	GO_BP
Cluster1	organelle fusion	2	123	5	494	1.61	0.365	A0A0A0MXU8 P61765	GO_BP
Cluster1	organelle localization	9	123	23	494	1.57	0.0892	A0A0A0MXU8 E9PSJ4 G3V6C9 P61765 P62845 Q5HZY2 Q68FW9 Q7TQ77 Q9Z269	GO_BP
Cluster1	organelle localization by membrane tethering	2	123	3	494	2.68	0.155	A0A0A0MXU8 P61765	GO_BP
Cluster1	organelle membrane fusion	2	123	2	494	4.02	0.0616	A0A0A0MXU8 P61765	GO_BP
Cluster1	organelle organization	38	123	175	494	0.87	0.908	A0A0A0MXU8 A0A0G2JUS7 A0A0G2JVG4 A0A0G2K382 A0A0G2K4M6 A0A0G2K9Z7 A0A0H2UHR2 B5DEL8 D3Z8P1 D3ZAQ0 D3ZBE5 D3ZDI7 D3ZF13 D3ZSG3 D3ZY50 D4A4T9 D4A7U8 D4A871 F1LQB2 F1LQX9 G3V6C9 M0RB63 M0RCE9 P05065 P11915 P61203 P61765 P62078 P62845 Q561S0 Q5HZY2 Q5U1Z9 Q68FW9 Q7TQ77 Q9JK11 Q9JM53 Q9NQR8 Q9Z269	GO_BP
Cluster1	organic acid biosynthetic process	11	123	26	494	1.7	0.0349	A0A0G2JVG4 D3Z955 D3ZF13 D3ZVR7 D3ZZN3 P05065 P07953 P11915 P11980 P16290 P25409	GO_BP
Cluster1	organic acid catabolic process	4	123	36	494	0.45	0.991	A0A0G2JVG4 P11915 Q00972 Q6MG55	GO_BP
Cluster1	organic acid metabolic process	23	123	96	494	0.96	0.639	A0A0G2JVG4 A0A0G2JVQ1 A0A0G2JZH8 B2GV15 D3Z941 D3Z955 D3ZF13 D3ZVR7 D3ZZN3 D4A9W3 P05065 P07953 P11915 P11980 P16290 P25409 P56574 P63031 Q00972 Q3B8N9 Q3MHT2 Q5BK81 Q6MG55	GO_BP
Cluster1	organic acid transmembrane transport	3	123	7	494	1.72	0.24	F1LX07 P32089 P63031	GO_BP
Cluster1	organic acid transport	3	123	9	494	1.34	0.396	F1LX07 P32089 P63031	GO_BP
Cluster1	organic anion transport	4	123	18	494	0.89	0.695	F1LX07 P11915 P32089 P63031	GO_BP
Cluster1	organic cyclic compound biosynthetic process	22	123	72	494	1.23	0.146	A0A0G2JZH8 D3Z941 D3Z955 D3ZPN3 D3ZVD3 D3ZZN3 D4A617 F1LQX9 F1LX07 M0R7E6 P05065 P07953 P11915 P11980 P16290 P32089 P56522 P56574 P61203 P62870 P63031 Q3MHT2	GO_BP
Cluster1	organic cyclic compound catabolic process	11	123	32	494	1.38	0.143	B4F789 D3Z955 D3ZVD3 D4A617 P05065 P07953 P11980 P16290 P56522 P62845 Q9JM53	GO_BP
Cluster1	organic cyclic compound metabolic process	38	123	179	494	0.85	0.938	A0A0G2JUS7 A0A0G2JZH8 B2RZD6 B4F789 B5DEL8 D3Z941 D3Z955 D3ZA93 D3ZF13 D3ZPN3 D3ZVD3 D3ZZN3 D4A617 F1LQX9 F1LX07 G3V8M4 M0R7E6 M0RB63 O35077 P05065 P05503 P07953 P11915 P11980 P16290 P32089 P56522 P56574 P61203 P62845 P62870 P63031 Q3MHT2 Q498U4 Q4KLI4 Q561S0 Q68FW9 Q9JM53	GO_BP
Cluster1	organic hydroxy compound biosynthetic process	1	123	4	494	1	0.683	P11915	GO_BP
Cluster1	organic hydroxy compound catabolic process	1	123	2	494	2.01	0.436	P56522	GO_BP
Cluster1	organic hydroxy compound metabolic process	6	123	15	494	1.61	0.143	A0A0G2JVG4 D3ZZN3 O35077 P07953 P11915 P56522	GO_BP
Cluster1	organic hydroxy compound transport	1	123	2	494	2.01	0.436	P11915	GO_BP
Cluster1	organic substance biosynthetic process	33	123	123	494	1.08	0.323	A0A0G2JVG4 A0A0G2JYY6 A0A0G2JZH8 A0A0G2K7L0 D3Z941 D3Z955 D3ZF13 D3ZPN3 D3ZVD3 D3ZVR7 D3ZZN3 D4A617 D4ABM5 F1LQX9 F1LX07 M0R7E6 O35077 P05065 P07953 P11915 P11980 P16290 P25409 P32089 P56522 P56574 P61203 P62845 P62870 P63031 Q07803 Q3MHT2 Q4V8J4	GO_BP
Cluster1	organic substance catabolic process	22	123	93	494	0.95	0.666	A0A0G2JVG4 B4F789 B5DEH2 D3Z8P1 D3Z955 D3ZVD3 D3ZXS8 D4A617 F1LQX9 P05065 P07953 P11915 P11980 P16290 P56522 P62744 P62845 Q00972 Q68FW9 Q6MG55 Q9JM53 Q9R0T3	GO_BP
Cluster1	organic substance metabolic process	74	123	326	494	0.91	0.953	A0A0G2JUS7 A0A0G2JVG4 A0A0G2JVQ1 A0A0G2JYY6 A0A0G2JZH8 A0A0G2K0Q7 A0A0G2K382 A0A0G2K7L0 A0A0G2K8S9 B1H230 B2GV15 B2RZD6 B4F789 B5DEH2 B5DEL8 D3Z8P1 D3Z941 D3Z955 D3ZA93 D3ZBE5 D3ZDI7 D3ZF13 D3ZNJ5 D3ZP47 D3ZPN3 D3ZUB0 D3ZVD3 D3ZVR7 D3ZXS8 D3ZZN3 D4A617 D4A9W3 D4ABM5 D4ACG8 E9PSJ4 F1LQX9 F1LX07 G3V6C9 G3V8M4 M0R7E6 M0RB63 O35077 P05065 P05503 P07953 P11915 P11980 P16290 P25409 P32089 P56522 P56574…	GO_BP
Cluster1	organic substance transport	16	123	77	494	0.83	0.854	A0A0A0MXU8 A0A0G2JVG4 A0A0H2UI26 F1LQX9 F1LX07 G3V8U4 P11915 P28480 P32089 P62078 P62744 P62845 P63031 Q498U4 Q5HZY2 Q5U1Z9	GO_BP
Cluster1	organonitrogen compound biosynthetic process	18	123	77	494	0.94	0.679	A0A0G2JZH8 A0A0G2K7L0 D3Z941 D3Z955 D3ZZN3 D4ABM5 F1LX07 P05065 P07953 P11980 P16290 P25409 P32089 P56574 P62845 P63031 Q07803 Q3MHT2	GO_BP
Cluster1	organonitrogen compound catabolic process	10	123	41	494	0.98	0.595	B4F789 B5DEH2 D3Z8P1 D3ZVD3 D3ZXS8 F1LQX9 P62744 Q00972 Q68FW9 Q9R0T3	GO_BP
Cluster1	organonitrogen compound metabolic process	61	123	257	494	0.95	0.766	A0A0G2JUS7 A0A0G2JVQ1 A0A0G2JZH8 A0A0G2K0Q7 A0A0G2K382 A0A0G2K7L0 A0A0G2K8S9 B1H230 B2RZD6 B4F789 B5DEH2 B5DEL8 D3Z8P1 D3Z941 D3Z955 D3ZA93 D3ZBE5 D3ZDI7 D3ZF13 D3ZNJ5 D3ZP47 D3ZUB0 D3ZVD3 D3ZXS8 D3ZZN3 D4A9W3 D4ABM5 E9PSJ4 F1LQX9 F1LX07 G3V6C9 G3V8M4 M0RB63 O35077 P05065 P05503 P07953 P11915 P11980 P16290 P25409 P32089 P56522 P56574 P61203 P62744 P62845 P62870 P63031 Q00972 Q07803 Q3B8N9 Q3MHT2 …	GO_BP
Cluster1	organophosphate biosynthetic process	16	123	53	494	1.21	0.217	A0A0G2JZH8 D3Z955 D3ZF13 D3ZZN3 F1LX07 O35077 P05065 P07953 P11915 P11980 P16290 P32089 P56574 P63031 Q3MHT2 Q4V8J4	GO_BP
Cluster1	organophosphate catabolic process	7	123	18	494	1.56	0.133	D3Z955 D3ZVD3 D4A617 P05065 P07953 P11980 P16290	GO_BP
Cluster1	organophosphate ester transport	1	123	4	494	1	0.683	P11915	GO_BP
Cluster1	organophosphate metabolic process	30	123	140	494	0.86	0.893	A0A0G2JUS7 A0A0G2JVQ1 A0A0G2JZH8 B2RZD6 B5DEL8 D3Z955 D3ZA93 D3ZF13 D3ZVD3 D3ZZN3 D4A617 F1LX07 G3V8M4 M0RB63 O35077 P05065 P05503 P07953 P11915 P11980 P16290 P32089 P56522 P56574 P63031 Q3MHT2 Q4V8J4 Q561S0 Q9JM53 Q9Z269	GO_BP
Cluster1	ossification	1	123	5	494	0.8	0.763	M0RCE9	GO_BP
Cluster1	otic vesicle development	1	123	1	494	4.02	0.249	A0A0G2K9Z7	GO_BP
Cluster1	otic vesicle formation	1	123	1	494	4.02	0.249	A0A0G2K9Z7	GO_BP
Cluster1	otic vesicle morphogenesis	1	123	1	494	4.02	0.249	A0A0G2K9Z7	GO_BP
Cluster1	ovarian follicle cell development	1	123	4	494	1	0.683	P61765	GO_BP
Cluster1	oviposition	1	123	2	494	2.01	0.436	E9PSJ4	GO_BP
Cluster1	oxidative phosphorylation	9	123	69	494	0.52	0.997	A0A0G2JUS7 B2RZD6 B5DEL8 D3ZF13 G3V8M4 M0RB63 P05503 Q561S0 Q9JM53	GO_BP
Cluster1	oxoacid metabolic process	23	123	96	494	0.96	0.639	A0A0G2JVG4 A0A0G2JVQ1 A0A0G2JZH8 B2GV15 D3Z941 D3Z955 D3ZF13 D3ZVR7 D3ZZN3 D4A9W3 P05065 P07953 P11915 P11980 P16290 P25409 P56574 P63031 Q00972 Q3B8N9 Q3MHT2 Q5BK81 Q6MG55	GO_BP
Cluster1	p38MAPK cascade	1	123	2	494	2.01	0.436	B1H230	GO_BP
Cluster1	pallium development	4	123	7	494	2.3	0.0682	D3Z8P1 P11505 Q64542 Q9JK11	GO_BP
Cluster1	parturition	1	123	1	494	4.02	0.249	A0A0A0MXU8	GO_BP
Cluster1	pattern specification process	6	123	14	494	1.72	0.107	A0A0G2K9Z7 B1H230 D3ZDI7 P62870 Q498U4 Q5HZY2	GO_BP
Cluster1	peptide biosynthetic process	5	123	16	494	1.26	0.365	A0A0G2K7L0 D3Z941 D4ABM5 P62845 Q07803	GO_BP
Cluster1	peptide metabolic process	5	123	27	494	0.74	0.846	A0A0G2K7L0 D3Z941 D4ABM5 P62845 Q07803	GO_BP
Cluster1	peptide secretion	2	123	6	494	1.34	0.464	A0A0H2UI26 Q5HZY2	GO_BP
Cluster1	peptide transport	12	123	50	494	0.96	0.62	A0A0G2JVG4 A0A0H2UI26 F1LQX9 G3V8U4 P11915 P28480 P62078 P62744 P62845 Q498U4 Q5HZY2 Q5U1Z9	GO_BP
Cluster1	peptidyl-amino acid modification	4	123	18	494	0.89	0.695	B5DEH2 D3ZF13 Q4KLI4 Q5U2Q8	GO_BP
Cluster1	peptidyl-aspartic acid hydroxylation	1	123	1	494	4.02	0.249	Q5U2Q8	GO_BP
Cluster1	peptidyl-aspartic acid modification	1	123	1	494	4.02	0.249	Q5U2Q8	GO_BP
Cluster1	peptidyl-histidine dephosphorylation	1	123	1	494	4.02	0.249	D3ZP47	GO_BP
Cluster1	peptidyl-lysine modification	1	123	4	494	1	0.683	D3ZF13	GO_BP
Cluster1	peptidyl-proline modification	1	123	4	494	1	0.683	Q4KLI4	GO_BP
Cluster1	peptidyl-tyrosine modification	1	123	3	494	1.34	0.577	B5DEH2	GO_BP
Cluster1	peptidyl-tyrosine phosphorylation	1	123	3	494	1.34	0.577	B5DEH2	GO_BP
Cluster1	pericyte cell differentiation	1	123	1	494	4.02	0.249	A0A0G2K4M6	GO_BP
Cluster1	peroxisomal transport	2	123	8	494	1	0.632	A0A0G2JVG4 P11915	GO_BP
Cluster1	peroxisome organization	2	123	8	494	1	0.632	A0A0G2JVG4 P11915	GO_BP
Cluster1	phagocytosis	1	123	4	494	1	0.683	Q9ET61	GO_BP
Cluster1	pheromone biosynthetic process	1	123	1	494	4.02	0.249	P11915	GO_BP
Cluster1	pheromone metabolic process	1	123	1	494	4.02	0.249	P11915	GO_BP
Cluster1	phosphagen metabolic process	1	123	2	494	2.01	0.436	A0A0G2JVQ1	GO_BP
Cluster1	phosphate-containing compound metabolic process	40	123	171	494	0.94	0.748	A0A0G2JUS7 A0A0G2JVQ1 A0A0G2JZH8 A0A0G2K0Q7 A0A0G2K382 B1H230 B2RZD6 B5DEH2 B5DEL8 D3Z955 D3ZA93 D3ZBE5 D3ZDI7 D3ZF13 D3ZP47 D3ZVD3 D3ZZN3 D4A617 E9PSJ4 F1LX07 G3V6C9 G3V8M4 M0RB63 O35077 P05065 P05503 P07953 P11915 P11980 P16290 P32089 P56522 P56574 P63031 Q00972 Q3MHT2 Q4V8J4 Q561S0 Q9JM53 Q9Z269	GO_BP
Cluster1	phosphatidic acid biosynthetic process	2	123	3	494	2.68	0.155	O35077 Q4V8J4	GO_BP
Cluster1	phosphatidic acid metabolic process	2	123	3	494	2.68	0.155	O35077 Q4V8J4	GO_BP
Cluster1	phosphatidylinositol metabolic process	1	123	2	494	2.01	0.436	Q9Z269	GO_BP
Cluster1	phosphatidylinositol-mediated signaling	1	123	2	494	2.01	0.436	F1LQN9	GO_BP
Cluster1	phosphocreatine metabolic process	1	123	2	494	2.01	0.436	A0A0G2JVQ1	GO_BP
Cluster1	phospholipid biosynthetic process	3	123	8	494	1.51	0.318	D3ZF13 O35077 Q4V8J4	GO_BP
Cluster1	phospholipid metabolic process	4	123	11	494	1.46	0.282	D3ZF13 O35077 Q4V8J4 Q9Z269	GO_BP
Cluster1	phospholipid transport	1	123	2	494	2.01	0.436	P11915	GO_BP
Cluster1	phosphorus metabolic process	40	123	171	494	0.94	0.748	A0A0G2JUS7 A0A0G2JVQ1 A0A0G2JZH8 A0A0G2K0Q7 A0A0G2K382 B1H230 B2RZD6 B5DEH2 B5DEL8 D3Z955 D3ZA93 D3ZBE5 D3ZDI7 D3ZF13 D3ZP47 D3ZVD3 D3ZZN3 D4A617 E9PSJ4 F1LX07 G3V6C9 G3V8M4 M0RB63 O35077 P05065 P05503 P07953 P11915 P11980 P16290 P32089 P56522 P56574 P63031 Q00972 Q3MHT2 Q4V8J4 Q561S0 Q9JM53 Q9Z269	GO_BP
Cluster1	phosphorylation	23	123	111	494	0.83	0.901	A0A0G2JUS7 A0A0G2JVQ1 A0A0G2K0Q7 A0A0G2K382 B1H230 B2RZD6 B5DEH2 B5DEL8 D3Z955 D3ZBE5 D3ZF13 E9PSJ4 G3V6C9 G3V8M4 M0RB63 P05065 P05503 P07953 P11980 P16290 Q00972 Q561S0 Q9JM53	GO_BP
Cluster1	photoreceptor cell development	1	123	2	494	2.01	0.436	Q7TQ77	GO_BP
Cluster1	photoreceptor cell differentiation	1	123	2	494	2.01	0.436	Q7TQ77	GO_BP
Cluster1	photoreceptor cell maintenance	1	123	2	494	2.01	0.436	Q5U2V8	GO_BP
Cluster1	phytol metabolic process	1	123	1	494	4.02	0.249	A0A0G2JVG4	GO_BP
Cluster1	plasma lipoprotein particle clearance	1	123	1	494	4.02	0.249	P62744	GO_BP
Cluster1	plasma membrane bounded cell projection assembly	1	123	6	494	0.67	0.822	A0A0G2K0Q7	GO_BP
Cluster1	plasma membrane fusion	1	123	1	494	4.02	0.249	P61765	GO_BP
Cluster1	plasma membrane organization	2	123	7	494	1.15	0.554	A0A0A0MXU8 D3ZQN6	GO_BP
Cluster1	plasma membrane raft assembly	1	123	1	494	4.02	0.249	A0A0A0MXU8	GO_BP
Cluster1	plasma membrane raft organization	1	123	1	494	4.02	0.249	A0A0A0MXU8	GO_BP
Cluster1	platelet activation	3	123	5	494	2.41	0.101	D4A617 P61765 Q6Q7Y5	GO_BP
Cluster1	platelet aggregation	1	123	1	494	4.02	0.249	P61765	GO_BP
Cluster1	platelet degranulation	2	123	10	494	0.8	0.757	P05065 P61765	GO_BP
Cluster1	pole plasm assembly	1	123	2	494	2.01	0.436	D3ZDI7	GO_BP
Cluster1	polyol biosynthetic process	1	123	2	494	2.01	0.436	P11915	GO_BP
Cluster1	polyol metabolic process	1	123	4	494	1	0.683	P11915	GO_BP
Cluster1	polysaccharide biosynthetic process	1	123	2	494	2.01	0.436	D3Z955	GO_BP
Cluster1	polysaccharide catabolic process	1	123	3	494	1.34	0.577	D3Z955	GO_BP
Cluster1	polysaccharide metabolic process	1	123	9	494	0.45	0.926	D3Z955	GO_BP
Cluster1	pore complex assembly	1	123	1	494	4.02	0.249	Q9JK11	GO_BP
Cluster1	positive regulation by host of viral process	3	123	3	494	4.02	0.0152	A0A0A0MXU8 F1LQB2 Q9Z269	GO_BP
Cluster1	positive regulation of ATP biosynthetic process	2	123	4	494	2.01	0.26	O35077 P07953	GO_BP
Cluster1	positive regulation of ATP metabolic process	2	123	5	494	1.61	0.365	O35077 P07953	GO_BP
Cluster1	positive regulation of DNA biosynthetic process	3	123	4	494	3.01	0.0495	D3ZBE5 P28480 Q63042	GO_BP
Cluster1	positive regulation of DNA metabolic process	3	123	10	494	1.2	0.472	D3ZBE5 P28480 Q63042	GO_BP
Cluster1	positive regulation of ERBB signaling pathway	1	123	1	494	4.02	0.249	Q9JK11	GO_BP
Cluster1	positive regulation of ERBB3 signaling pathway	1	123	1	494	4.02	0.249	Q9JK11	GO_BP
Cluster1	positive regulation of ERK1 and ERK2 cascade	1	123	6	494	0.67	0.822	A0A0G2K4M6	GO_BP
Cluster1	positive regulation of GTPase activity	1	123	4	494	1	0.683	A0A0A0MXU8	GO_BP
Cluster1	positive regulation of JNK cascade	2	123	7	494	1.15	0.554	A0A0G2K382 E9PSJ4	GO_BP
Cluster1	positive regulation of JUN kinase activity	1	123	3	494	1.34	0.577	E9PSJ4	GO_BP
Cluster1	positive regulation of MAP kinase activity	3	123	8	494	1.51	0.318	A0A0G2K382 B1H230 E9PSJ4	GO_BP
Cluster1	positive regulation of MAPK cascade	5	123	19	494	1.06	0.532	A0A0A0MXU8 A0A0G2K382 A0A0G2K4M6 B1H230 E9PSJ4	GO_BP
Cluster1	positive regulation of RNA biosynthetic process	7	123	27	494	1.04	0.527	B1H230 B5DEH2 D3Z941 D3ZDI7 D4A7F2 P62870 Q5U2Q8	GO_BP
Cluster1	positive regulation of RNA metabolic process	7	123	31	494	0.91	0.691	B1H230 B5DEH2 D3Z941 D3ZDI7 D4A7F2 P62870 Q5U2Q8	GO_BP
Cluster1	positive regulation of amine transport	2	123	2	494	4.02	0.0616	P61765 Q9JK11	GO_BP
Cluster1	positive regulation of amino acid transport	1	123	1	494	4.02	0.249	P61765	GO_BP
Cluster1	positive regulation of angiogenesis	1	123	5	494	0.8	0.763	P97541	GO_BP
Cluster1	positive regulation of anion transport	2	123	5	494	1.61	0.365	P61765 Q9JM53	GO_BP
Cluster1	positive regulation of apoptotic cell clearance	1	123	2	494	2.01	0.436	Q2PS20	GO_BP
Cluster1	positive regulation of apoptotic process	6	123	30	494	0.8	0.802	A0A0H2UI26 D3Z8P1 P05982 P11915 Q6Q7Y5 Q9JM53	GO_BP
Cluster1	positive regulation of apoptotic signaling pathway	1	123	11	494	0.37	0.959	A0A0H2UI26	GO_BP
Cluster1	positive regulation of axon regeneration	1	123	2	494	2.01	0.436	Q9JK11	GO_BP
Cluster1	positive regulation of axonogenesis	1	123	3	494	1.34	0.577	Q9JK11	GO_BP
Cluster1	positive regulation of behavior	2	123	4	494	2.01	0.26	B1H230 B2GV15	GO_BP
Cluster1	positive regulation of biological process	47	123	181	494	1.04	0.377	A0A0A0MXU8 A0A0G2K0Q7 A0A0G2K382 A0A0G2K4M6 A0A0H2UHR2 A0A0H2UI26 B1H230 B2GV15 B5DEH2 D3Z8P1 D3Z941 D3ZBE5 D3ZDI7 D3ZP47 D3ZQN6 D3ZU20 D3ZXS8 D4A7F2 D4A871 E9PSJ4 F1LQB2 F1LQN9 G3V8U4 M0R7E6 M0RCE9 O35077 P05065 P05982 P07953 P11915 P28480 P61765 P62870 P97541 Q2PS20 Q5HZY2 Q5U2Q8 Q63042 Q63135 Q64542 Q6Q7Y5 Q712U5 Q9JK11 Q9JM53 Q9NQR8 Q9R0T3 Q9Z269	GO_BP
Cluster1	positive regulation of biosynthetic process	16	123	51	494	1.26	0.168	B1H230 B2GV15 B5DEH2 D3Z941 D3ZBE5 D3ZDI7 D4A7F2 O35077 P07953 P11915 P28480 P62870 Q5U2Q8 Q63042 Q712U5 Q9R0T3	GO_BP
Cluster1	positive regulation of calcium ion transport	4	123	12	494	1.34	0.347	A0A0G2K0Q7 D3ZQN6 Q2PS20 Q5U2Q8	GO_BP
Cluster1	positive regulation of calcium-mediated signaling	2	123	4	494	2.01	0.26	Q2PS20 Q5U2Q8	GO_BP
Cluster1	positive regulation of catabolic process	2	123	19	494	0.42	0.971	O35077 P07953	GO_BP
Cluster1	positive regulation of catalytic activity	13	123	39	494	1.34	0.141	A0A0A0MXU8 A0A0G2K382 B1H230 D3Z8P1 D3ZBE5 D3ZDI7 E9PSJ4 P07953 P28480 Q5U2Q8 Q64542 Q6Q7Y5 Q9JM53	GO_BP
Cluster1	positive regulation of catecholamine secretion	1	123	1	494	4.02	0.249	Q9JK11	GO_BP
Cluster1	positive regulation of cation channel activity	3	123	7	494	1.72	0.24	D3ZQN6 Q2PS20 Q5U2Q8	GO_BP
Cluster1	positive regulation of cell activation	2	123	13	494	0.62	0.875	A0A0G2K4M6 P61765	GO_BP
Cluster1	positive regulation of cell communication	17	123	52	494	1.31	0.116	A0A0A0MXU8 A0A0G2K382 A0A0G2K4M6 A0A0H2UI26 B1H230 D3ZDI7 D3ZP47 D3ZU20 D3ZXS8 E9PSJ4 M0RCE9 P07953 P61765 Q2PS20 Q5U2Q8 Q712U5 Q9JK11	GO_BP
Cluster1	positive regulation of cell cycle	1	123	8	494	0.5	0.901	D3ZDI7	GO_BP
Cluster1	positive regulation of cell cycle process	1	123	6	494	0.67	0.822	D3ZDI7	GO_BP
Cluster1	positive regulation of cell death	6	123	38	494	0.63	0.945	A0A0H2UI26 D3Z8P1 P05982 P11915 Q6Q7Y5 Q9JM53	GO_BP
Cluster1	positive regulation of cell development	7	123	26	494	1.08	0.481	D3ZDI7 D4A871 E9PSJ4 M0R7E6 P61765 Q5HZY2 Q9JK11	GO_BP
Cluster1	positive regulation of cell differentiation	7	123	36	494	0.78	0.838	D3ZDI7 D4A871 E9PSJ4 M0R7E6 P61765 Q5HZY2 Q9JK11	GO_BP
Cluster1	positive regulation of cell growth	1	123	6	494	0.67	0.822	Q9JK11	GO_BP
Cluster1	positive regulation of cell migration	6	123	19	494	1.27	0.326	A0A0G2K0Q7 A0A0G2K4M6 B1H230 E9PSJ4 P05065 Q9JK11	GO_BP
Cluster1	positive regulation of cell motility	7	123	20	494	1.41	0.207	A0A0G2K0Q7 A0A0G2K4M6 B1H230 D3ZP47 E9PSJ4 P05065 Q9JK11	GO_BP
Cluster1	positive regulation of cell size	1	123	1	494	4.02	0.249	B1H230	GO_BP
Cluster1	positive regulation of cellular catabolic process	2	123	18	494	0.45	0.962	O35077 P07953	GO_BP
Cluster1	positive regulation of cellular component movement	7	123	20	494	1.41	0.207	A0A0G2K0Q7 A0A0G2K4M6 B1H230 D3ZP47 E9PSJ4 P05065 Q9JK11	GO_BP
Cluster1	positive regulation of cellular metabolic process	23	123	96	494	0.96	0.639	A0A0A0MXU8 A0A0G2K382 A0A0G2K4M6 B1H230 B2GV15 B5DEH2 D3Z8P1 D3Z941 D3ZBE5 D3ZDI7 D3ZXS8 D4A7F2 E9PSJ4 O35077 P07953 P28480 P62870 Q5U2Q8 Q63042 Q64542 Q712U5 Q9JM53 Q9R0T3	GO_BP
Cluster1	positive regulation of cellular process	42	123	159	494	1.06	0.333	A0A0A0MXU8 A0A0G2K0Q7 A0A0G2K382 A0A0G2K4M6 A0A0H2UHR2 A0A0H2UI26 B1H230 B2GV15 B5DEH2 D3Z8P1 D3Z941 D3ZBE5 D3ZDI7 D3ZP47 D3ZU20 D3ZXS8 D4A7F2 D4A871 E9PSJ4 F1LQN9 G3V8U4 M0R7E6 M0RCE9 O35077 P05065 P05982 P07953 P11915 P28480 P61765 P62870 Q2PS20 Q5HZY2 Q5U2Q8 Q63042 Q64542 Q6Q7Y5 Q712U5 Q9JK11 Q9JM53 Q9NQR8 Q9R0T3	GO_BP
Cluster1	positive regulation of cholesterol import	1	123	1	494	4.02	0.249	P11915	GO_BP
Cluster1	positive regulation of cholesterol transport	1	123	2	494	2.01	0.436	P11915	GO_BP
Cluster1	positive regulation of chromosome organization	2	123	4	494	2.01	0.26	D3ZBE5 P28480	GO_BP
Cluster1	positive regulation of collateral sprouting	1	123	2	494	2.01	0.436	Q9JK11	GO_BP
Cluster1	positive regulation of cuticle pigmentation	1	123	1	494	4.02	0.249	Q5HZY2	GO_BP
Cluster1	positive regulation of cytoskeleton organization	2	123	13	494	0.62	0.875	A0A0H2UHR2 D4A871	GO_BP
Cluster1	positive regulation of defense response	1	123	10	494	0.4	0.945	D3ZXS8	GO_BP
Cluster1	positive regulation of dendrite development	2	123	4	494	2.01	0.26	P61765 Q5HZY2	GO_BP
Cluster1	positive regulation of dendrite morphogenesis	1	123	3	494	1.34	0.577	Q5HZY2	GO_BP
Cluster1	positive regulation of dephosphorylation	1	123	1	494	4.02	0.249	D3ZDI7	GO_BP
Cluster1	positive regulation of developmental growth	3	123	11	494	1.1	0.543	B1H230 P11915 Q9JK11	GO_BP
Cluster1	positive regulation of developmental pigmentation	1	123	1	494	4.02	0.249	Q5HZY2	GO_BP
Cluster1	positive regulation of developmental process	11	123	52	494	0.85	0.795	B1H230 B2GV15 D3ZDI7 D4A871 E9PSJ4 M0R7E6 P11915 P61765 P97541 Q5HZY2 Q9JK11	GO_BP
Cluster1	positive regulation of dopamine secretion	1	123	1	494	4.02	0.249	Q9JK11	GO_BP
Cluster1	positive regulation of embryonic development	1	123	1	494	4.02	0.249	B2GV15	GO_BP
Cluster1	positive regulation of endocytosis	1	123	6	494	0.67	0.822	Q2PS20	GO_BP
Cluster1	positive regulation of endopeptidase activity	3	123	11	494	1.1	0.543	D3Z8P1 Q5U2Q8 Q9JM53	GO_BP
Cluster1	positive regulation of endothelial cell migration	1	123	5	494	0.8	0.763	B1H230	GO_BP
Cluster1	positive regulation of epithelial cell migration	2	123	6	494	1.34	0.464	B1H230 Q9JK11	GO_BP
Cluster1	positive regulation of exocytosis	1	123	1	494	4.02	0.249	P61765	GO_BP
Cluster1	positive regulation of fibroblast migration	1	123	2	494	2.01	0.436	A0A0G2K4M6	GO_BP
Cluster1	positive regulation of gene expression	8	123	42	494	0.77	0.867	A0A0G2K4M6 B1H230 B5DEH2 D3Z941 D3ZDI7 P62870 Q5U2Q8 Q9R0T3	GO_BP
Cluster1	positive regulation of glial cell differentiation	1	123	1	494	4.02	0.249	Q9JK11	GO_BP
Cluster1	positive regulation of gliogenesis	1	123	2	494	2.01	0.436	Q9JK11	GO_BP
Cluster1	positive regulation of glucokinase activity	1	123	1	494	4.02	0.249	P07953	GO_BP
Cluster1	positive regulation of gluconeogenesis	1	123	1	494	4.02	0.249	Q712U5	GO_BP
Cluster1	positive regulation of glucose import	1	123	4	494	1	0.683	Q712U5	GO_BP
Cluster1	positive regulation of glucose metabolic process	1	123	4	494	1	0.683	Q712U5	GO_BP
Cluster1	positive regulation of glutamate secretion	1	123	1	494	4.02	0.249	P61765	GO_BP
Cluster1	positive regulation of glycolytic process	2	123	2	494	4.02	0.0616	O35077 P07953	GO_BP
Cluster1	positive regulation of growth	3	123	14	494	0.86	0.72	B1H230 P11915 Q9JK11	GO_BP
Cluster1	positive regulation of hexokinase activity	1	123	1	494	4.02	0.249	P07953	GO_BP
Cluster1	positive regulation of hormone secretion	3	123	7	494	1.72	0.24	D3ZP47 M0RCE9 P07953	GO_BP
Cluster1	positive regulation of humoral immune response	1	123	2	494	2.01	0.436	B1H230	GO_BP
Cluster1	positive regulation of hydrolase activity	5	123	21	494	0.96	0.633	A0A0A0MXU8 D3Z8P1 Q5U2Q8 Q6Q7Y5 Q9JM53	GO_BP
Cluster1	positive regulation of immune effector process	2	123	7	494	1.15	0.554	B1H230 P61765	GO_BP
Cluster1	positive regulation of immune response	4	123	13	494	1.24	0.412	B1H230 D3ZXS8 P61765 Q63135	GO_BP
Cluster1	positive regulation of immune system process	4	123	21	494	0.77	0.811	B1H230 D3ZXS8 P61765 Q63135	GO_BP
Cluster1	positive regulation of innate immune response	1	123	7	494	0.57	0.867	D3ZXS8	GO_BP
Cluster1	positive regulation of insulin secretion	3	123	7	494	1.72	0.24	D3ZP47 M0RCE9 P07953	GO_BP
Cluster1	positive regulation of intracellular transport	4	123	7	494	2.3	0.0682	P11915 P61765 Q5HZY2 Q5U2Q8	GO_BP
Cluster1	positive regulation of ion transmembrane transport	3	123	13	494	0.93	0.667	D3ZQN6 Q2PS20 Q5U2Q8	GO_BP
Cluster1	positive regulation of ion transport	7	123	25	494	1.12	0.434	A0A0G2K0Q7 D3ZQN6 P61765 Q2PS20 Q5U2Q8 Q9JK11 Q9JM53	GO_BP
Cluster1	positive regulation of kinase activity	6	123	15	494	1.61	0.143	A0A0G2K382 B1H230 D3ZBE5 E9PSJ4 P07953 Q64542	GO_BP
Cluster1	positive regulation of leukocyte activation	1	123	12	494	0.33	0.969	P61765	GO_BP
Cluster1	positive regulation of leukocyte degranulation	1	123	1	494	4.02	0.249	P61765	GO_BP
Cluster1	positive regulation of leukocyte mediated immunity	1	123	4	494	1	0.683	P61765	GO_BP
Cluster1	positive regulation of lipase activity	1	123	2	494	2.01	0.436	Q6Q7Y5	GO_BP
Cluster1	positive regulation of lipid biosynthetic process	2	123	4	494	2.01	0.26	B2GV15 P11915	GO_BP
Cluster1	positive regulation of lipid localization	2	123	7	494	1.15	0.554	P11915 Q9JM53	GO_BP
Cluster1	positive regulation of lipid metabolic process	2	123	5	494	1.61	0.365	B2GV15 P11915	GO_BP
Cluster1	positive regulation of lipid transport	2	123	5	494	1.61	0.365	P11915 Q9JM53	GO_BP
Cluster1	positive regulation of locomotion	10	123	25	494	1.61	0.0646	A0A0A0MXU8 A0A0G2K0Q7 A0A0G2K4M6 B1H230 D3ZP47 E9PSJ4 F1LQB2 P05065 Q9JK11 Q9Z269	GO_BP
Cluster1	positive regulation of mast cell activation	1	123	1	494	4.02	0.249	P61765	GO_BP
Cluster1	positive regulation of mast cell degranulation	1	123	1	494	4.02	0.249	P61765	GO_BP
Cluster1	positive regulation of membrane invagination	1	123	2	494	2.01	0.436	Q2PS20	GO_BP
Cluster1	positive regulation of metabolic process	24	123	99	494	0.97	0.613	A0A0A0MXU8 A0A0G2K382 A0A0G2K4M6 B1H230 B2GV15 B5DEH2 D3Z8P1 D3Z941 D3ZBE5 D3ZDI7 D3ZXS8 D4A7F2 E9PSJ4 O35077 P07953 P11915 P28480 P62870 Q5U2Q8 Q63042 Q64542 Q712U5 Q9JM53 Q9R0T3	GO_BP
Cluster1	positive regulation of molecular function	16	123	54	494	1.19	0.243	A0A0A0MXU8 A0A0G2K382 B1H230 D3Z8P1 D3ZBE5 D3ZDI7 D3ZQN6 E9PSJ4 M0RCE9 P07953 P28480 Q2PS20 Q5U2Q8 Q64542 Q6Q7Y5 Q9JM53	GO_BP
Cluster1	positive regulation of muscle cell differentiation	2	123	8	494	1	0.632	D4A871 E9PSJ4	GO_BP
Cluster1	positive regulation of muscle organ development	1	123	5	494	0.8	0.763	D4A871	GO_BP
Cluster1	positive regulation of muscle tissue development	1	123	5	494	0.8	0.763	D4A871	GO_BP
Cluster1	positive regulation of myotube differentiation	1	123	5	494	0.8	0.763	D4A871	GO_BP
Cluster1	positive regulation of nematode larval development	2	123	3	494	2.68	0.155	B2GV15 P11915	GO_BP
Cluster1	positive regulation of nervous system development	6	123	23	494	1.05	0.529	D3ZDI7 E9PSJ4 M0R7E6 P61765 Q5HZY2 Q9JK11	GO_BP
Cluster1	positive regulation of neurogenesis	6	123	21	494	1.15	0.429	D3ZDI7 E9PSJ4 M0R7E6 P61765 Q5HZY2 Q9JK11	GO_BP
Cluster1	positive regulation of neuron apoptotic process	2	123	2	494	4.02	0.0616	P05982 Q9JM53	GO_BP
Cluster1	positive regulation of neuron death	2	123	2	494	4.02	0.0616	P05982 Q9JM53	GO_BP
Cluster1	positive regulation of neuron differentiation	5	123	18	494	1.12	0.478	D3ZDI7 E9PSJ4 P61765 Q5HZY2 Q9JK11	GO_BP
Cluster1	positive regulation of neurotransmitter secretion	1	123	1	494	4.02	0.249	P61765	GO_BP
Cluster1	positive regulation of neurotransmitter transport	1	123	1	494	4.02	0.249	P61765	GO_BP
Cluster1	positive regulation of organelle organization	4	123	24	494	0.67	0.889	A0A0H2UHR2 D3ZBE5 D4A871 P28480	GO_BP
Cluster1	positive regulation of organic acid transport	1	123	3	494	1.34	0.577	P61765	GO_BP
Cluster1	positive regulation of oviposition	2	123	2	494	4.02	0.0616	B1H230 B2GV15	GO_BP
Cluster1	positive regulation of p38MAPK cascade	1	123	1	494	4.02	0.249	A0A0G2K382	GO_BP
Cluster1	positive regulation of peptidase activity	3	123	11	494	1.1	0.543	D3Z8P1 Q5U2Q8 Q9JM53	GO_BP
Cluster1	positive regulation of peptide hormone secretion	3	123	7	494	1.72	0.24	D3ZP47 M0RCE9 P07953	GO_BP
Cluster1	positive regulation of peptide secretion	4	123	12	494	1.34	0.347	D3ZP47 F1LQN9 M0RCE9 P07953	GO_BP
Cluster1	positive regulation of phagocytosis	1	123	5	494	0.8	0.763	Q2PS20	GO_BP
Cluster1	positive regulation of phagocytosis, engulfment	1	123	2	494	2.01	0.436	Q2PS20	GO_BP
Cluster1	positive regulation of phosphate metabolic process	11	123	33	494	1.34	0.17	A0A0A0MXU8 A0A0G2K382 A0A0G2K4M6 B1H230 D3ZBE5 D3ZDI7 D3ZXS8 E9PSJ4 O35077 P07953 Q64542	GO_BP
Cluster1	positive regulation of phospholipase activity	1	123	2	494	2.01	0.436	Q6Q7Y5	GO_BP
Cluster1	positive regulation of phospholipid transport	1	123	2	494	2.01	0.436	Q9JM53	GO_BP
Cluster1	positive regulation of phosphorylation	10	123	29	494	1.38	0.156	A0A0A0MXU8 A0A0G2K382 A0A0G2K4M6 B1H230 D3ZBE5 D3ZXS8 E9PSJ4 O35077 P07953 Q64542	GO_BP
Cluster1	positive regulation of post-embryonic development	2	123	3	494	2.68	0.155	B2GV15 P11915	GO_BP
Cluster1	positive regulation of programmed cell death	6	123	33	494	0.73	0.874	A0A0H2UI26 D3Z8P1 P05982 P11915 Q6Q7Y5 Q9JM53	GO_BP
Cluster1	positive regulation of protein dephosphorylation	1	123	1	494	4.02	0.249	D3ZDI7	GO_BP
Cluster1	positive regulation of protein kinase B signaling	1	123	2	494	2.01	0.436	Q9JK11	GO_BP
Cluster1	positive regulation of protein kinase activity	5	123	14	494	1.43	0.253	A0A0G2K382 B1H230 D3ZBE5 E9PSJ4 Q64542	GO_BP
Cluster1	positive regulation of protein localization	7	123	15	494	1.87	0.0527	A0A0A0MXU8 D3ZQN6 G3V8U4 P28480 Q5HZY2 Q5U2Q8 Q9JK11	GO_BP
Cluster1	positive regulation of protein metabolic process	13	123	49	494	1.07	0.449	A0A0A0MXU8 A0A0G2K382 A0A0G2K4M6 B1H230 D3Z8P1 D3ZBE5 D3ZDI7 D3ZXS8 E9PSJ4 Q5U2Q8 Q64542 Q9JM53 Q9R0T3	GO_BP
Cluster1	positive regulation of protein phosphorylation	8	123	27	494	1.19	0.35	A0A0A0MXU8 A0A0G2K382 A0A0G2K4M6 B1H230 D3ZBE5 D3ZXS8 E9PSJ4 Q64542	GO_BP
Cluster1	positive regulation of protein polymerization	1	123	7	494	0.57	0.867	D4A871	GO_BP
Cluster1	positive regulation of protein secretion	4	123	12	494	1.34	0.347	D3ZP47 F1LQN9 M0RCE9 P07953	GO_BP
Cluster1	positive regulation of protein transport	6	123	14	494	1.72	0.107	D3ZP47 F1LQN9 M0RCE9 P07953 Q5HZY2 Q5U2Q8	GO_BP
Cluster1	positive regulation of proteolysis	3	123	19	494	0.63	0.891	D3Z8P1 Q5U2Q8 Q9JM53	GO_BP
Cluster1	positive regulation of receptor clustering	1	123	1	494	4.02	0.249	G3V8U4	GO_BP
Cluster1	positive regulation of regulated secretory pathway	1	123	1	494	4.02	0.249	P61765	GO_BP
Cluster1	positive regulation of reproductive process	2	123	3	494	2.68	0.155	B1H230 B2GV15	GO_BP
Cluster1	positive regulation of response to biotic stimulus	1	123	3	494	1.34	0.577	B1H230	GO_BP
Cluster1	positive regulation of response to drug	1	123	2	494	2.01	0.436	Q9JK11	GO_BP
Cluster1	positive regulation of response to stimulus	18	123	62	494	1.17	0.255	A0A0A0MXU8 A0A0G2K0Q7 A0A0G2K382 A0A0G2K4M6 A0A0H2UI26 B1H230 D3ZDI7 D3ZP47 D3ZU20 D3ZXS8 E9PSJ4 M0RCE9 P61765 Q2PS20 Q5U2Q8 Q63135 Q712U5 Q9JK11	GO_BP
Cluster1	positive regulation of response to wounding	2	123	7	494	1.15	0.554	A0A0G2K0Q7 Q9JK11	GO_BP
Cluster1	positive regulation of secretion	6	123	15	494	1.61	0.143	D3ZP47 F1LQN9 M0RCE9 P07953 P61765 Q9JK11	GO_BP
Cluster1	positive regulation of secretion by cell	6	123	15	494	1.61	0.143	D3ZP47 F1LQN9 M0RCE9 P07953 P61765 Q9JK11	GO_BP
Cluster1	positive regulation of signal transduction	13	123	45	494	1.16	0.313	A0A0A0MXU8 A0A0G2K382 A0A0G2K4M6 A0A0H2UI26 B1H230 D3ZDI7 D3ZU20 D3ZXS8 E9PSJ4 Q2PS20 Q5U2Q8 Q712U5 Q9JK11	GO_BP
Cluster1	positive regulation of signaling	17	123	52	494	1.31	0.116	A0A0A0MXU8 A0A0G2K382 A0A0G2K4M6 A0A0H2UI26 B1H230 D3ZDI7 D3ZP47 D3ZU20 D3ZXS8 E9PSJ4 M0RCE9 P07953 P61765 Q2PS20 Q5U2Q8 Q712U5 Q9JK11	GO_BP
Cluster1	positive regulation of sprouting of injured axon	1	123	1	494	4.02	0.249	Q9JK11	GO_BP
Cluster1	positive regulation of steroid metabolic process	1	123	1	494	4.02	0.249	P11915	GO_BP
Cluster1	positive regulation of sterol biosynthetic process	1	123	1	494	4.02	0.249	P11915	GO_BP
Cluster1	positive regulation of sterol import	1	123	1	494	4.02	0.249	P11915	GO_BP
Cluster1	positive regulation of sterol transport	1	123	2	494	2.01	0.436	P11915	GO_BP
Cluster1	positive regulation of synaptic transmission	1	123	2	494	2.01	0.436	P61765	GO_BP
Cluster1	positive regulation of telomerase activity	2	123	3	494	2.68	0.155	D3ZBE5 P28480	GO_BP
Cluster1	positive regulation of telomere capping	1	123	2	494	2.01	0.436	D3ZBE5	GO_BP
Cluster1	positive regulation of telomere maintenance	2	123	4	494	2.01	0.26	D3ZBE5 P28480	GO_BP
Cluster1	positive regulation of transferase activity	7	123	17	494	1.65	0.101	A0A0G2K382 B1H230 D3ZBE5 E9PSJ4 P07953 P28480 Q64542	GO_BP
Cluster1	positive regulation of translation	1	123	4	494	1	0.683	Q9R0T3	GO_BP
Cluster1	positive regulation of translational initiation	1	123	2	494	2.01	0.436	Q9R0T3	GO_BP
Cluster1	positive regulation of transmembrane transport	4	123	18	494	0.89	0.695	D3ZQN6 Q2PS20 Q5U2Q8 Q712U5	GO_BP
Cluster1	positive regulation of transport	14	123	47	494	1.2	0.257	A0A0G2K0Q7 D3ZP47 D3ZQN6 F1LQN9 M0RCE9 P07953 P11915 P61765 Q2PS20 Q5HZY2 Q5U2Q8 Q712U5 Q9JK11 Q9JM53	GO_BP
Cluster1	positive regulation of transporter activity	4	123	12	494	1.34	0.347	D3ZQN6 Q2PS20 Q5U2Q8 Q9JM53	GO_BP
Cluster1	positive regulation of vasculature development	1	123	6	494	0.67	0.822	P97541	GO_BP
Cluster1	positive regulation of vesicle docking	1	123	1	494	4.02	0.249	P61765	GO_BP
Cluster1	positive regulation of viral genome replication	1	123	2	494	2.01	0.436	Q9Z269	GO_BP
Cluster1	positive regulation of viral life cycle	3	123	5	494	2.41	0.101	A0A0A0MXU8 F1LQB2 Q9Z269	GO_BP
Cluster1	positive regulation of viral process	3	123	5	494	2.41	0.101	A0A0A0MXU8 F1LQB2 Q9Z269	GO_BP
Cluster1	positive regulation of wound healing	1	123	5	494	0.8	0.763	A0A0G2K0Q7	GO_BP
Cluster1	post-Golgi vesicle-mediated transport	1	123	5	494	0.8	0.763	F1LQN9	GO_BP
Cluster1	post-embryonic animal morphogenesis	2	123	10	494	0.8	0.757	F1LQB2 P62870	GO_BP
Cluster1	post-embryonic animal organ development	3	123	11	494	1.1	0.543	F1LQB2 P62870 Q498U4	GO_BP
Cluster1	post-embryonic animal organ morphogenesis	2	123	8	494	1	0.632	F1LQB2 P62870	GO_BP
Cluster1	post-embryonic appendage morphogenesis	2	123	8	494	1	0.632	F1LQB2 P62870	GO_BP
Cluster1	post-embryonic development	7	123	28	494	1	0.571	D3ZDI7 F1LQB2 P11915 P56522 P62870 Q498U4 Q5HZY2	GO_BP
Cluster1	post-embryonic hemopoiesis	1	123	1	494	4.02	0.249	Q498U4	GO_BP
Cluster1	post-transcriptional gene silencing by RNA	1	123	4	494	1	0.683	M0R7E6	GO_BP
Cluster1	post-translational protein modification	7	123	12	494	2.34	0.0129	D3Z8P1 D3ZUB0 P61203 P62870 Q5U203 Q68FW9 Q9R0T3	GO_BP
Cluster1	postreplication repair	1	123	1	494	4.02	0.249	F1LQX9	GO_BP
Cluster1	posttranscriptional gene silencing	1	123	4	494	1	0.683	M0R7E6	GO_BP
Cluster1	posttranscriptional regulation of gene expression	2	123	16	494	0.5	0.938	M0R7E6 Q9R0T3	GO_BP
Cluster1	prepupal development	1	123	1	494	4.02	0.249	P56522	GO_BP
Cluster1	presynapse organization	1	123	4	494	1	0.683	Q9Z269	GO_BP
Cluster1	presynaptic dense core vesicle exocytosis	1	123	1	494	4.02	0.249	P61765	GO_BP
Cluster1	primary alcohol metabolic process	3	123	6	494	2.01	0.167	A0A0G2JVG4 D3ZZN3 O35077	GO_BP
Cluster1	primary metabolic process	72	123	310	494	0.93	0.889	A0A0G2JUS7 A0A0G2JVG4 A0A0G2JVQ1 A0A0G2JZH8 A0A0G2K0Q7 A0A0G2K382 A0A0G2K7L0 A0A0G2K8S9 B1H230 B2GV15 B2RZD6 B4F789 B5DEH2 B5DEL8 D3Z8P1 D3Z941 D3Z955 D3ZA93 D3ZBE5 D3ZDI7 D3ZF13 D3ZP47 D3ZPN3 D3ZUB0 D3ZVD3 D3ZVR7 D3ZXS8 D3ZZN3 D4A617 D4A9W3 D4ABM5 D4ACG8 E9PSJ4 F1LQX9 F1LX07 G3V6C9 G3V8M4 M0R7E6 M0RB63 O35077 P05065 P05503 P07953 P11915 P11980 P16290 P25409 P32089 P56522 P56574 P61203 P62744 P62…	GO_BP
Cluster1	primary miRNA processing	1	123	2	494	2.01	0.436	M0R7E6	GO_BP
Cluster1	process utilizing autophagic mechanism	2	123	7	494	1.15	0.554	D3ZAQ0 D3ZDI7	GO_BP
Cluster1	production of siRNA involved in RNA interference	1	123	2	494	2.01	0.436	M0R7E6	GO_BP
Cluster1	progesterone biosynthetic process	1	123	1	494	4.02	0.249	P11915	GO_BP
Cluster1	progesterone metabolic process	1	123	2	494	2.01	0.436	P11915	GO_BP
Cluster1	programmed cell death	7	123	33	494	0.85	0.758	D3Z8P1 D3ZXS8 P05065 P11980 Q9JK11 Q9JM53 Q9Z2L0	GO_BP
Cluster1	programmed cell death involved in cell development	1	123	5	494	0.8	0.763	Q9JM53	GO_BP
Cluster1	propionate biosynthetic process	1	123	1	494	4.02	0.249	D3ZZN3	GO_BP
Cluster1	propionate metabolic process	1	123	1	494	4.02	0.249	D3ZZN3	GO_BP
Cluster1	prostaglandin biosynthetic process	1	123	2	494	2.01	0.436	D3ZVR7	GO_BP
Cluster1	prostaglandin catabolic process	1	123	1	494	4.02	0.249	Q6MG55	GO_BP
Cluster1	prostaglandin metabolic process	3	123	4	494	3.01	0.0495	D3ZVR7 Q5BK81 Q6MG55	GO_BP
Cluster1	prostanoid biosynthetic process	1	123	2	494	2.01	0.436	D3ZVR7	GO_BP
Cluster1	prostanoid metabolic process	3	123	4	494	3.01	0.0495	D3ZVR7 Q5BK81 Q6MG55	GO_BP
Cluster1	prosthetic group metabolic process	1	123	1	494	4.02	0.249	Q3MHT2	GO_BP
Cluster1	proteasomal protein catabolic process	4	123	8	494	2.01	0.111	B5DEH2 D3Z8P1 D3ZXS8 F1LQX9	GO_BP
Cluster1	protein ADP-ribosylation	1	123	1	494	4.02	0.249	A0A0G2K8S9	GO_BP
Cluster1	protein K48-linked ubiquitination	1	123	1	494	4.02	0.249	D3ZXS8	GO_BP
Cluster1	protein autophosphorylation	2	123	8	494	1	0.632	A0A0G2K382 D3ZBE5	GO_BP
Cluster1	protein catabolic process	7	123	19	494	1.48	0.168	B5DEH2 D3Z8P1 D3ZXS8 F1LQX9 P62744 Q68FW9 Q9R0T3	GO_BP
Cluster1	protein complex oligomerization	5	123	39	494	0.51	0.983	A0A0A0MXU8 D3ZA93 D4A617 E9PSJ4 P05065	GO_BP
Cluster1	protein deneddylation	2	123	2	494	4.02	0.0616	P61203 Q68FW9	GO_BP
Cluster1	protein dephosphorylation	2	123	8	494	1	0.632	D3ZDI7 D3ZP47	GO_BP
Cluster1	protein exit from endoplasmic reticulum	1	123	1	494	4.02	0.249	F1LQX9	GO_BP
Cluster1	protein export from nucleus	2	123	5	494	1.61	0.365	P62845 Q498U4	GO_BP
Cluster1	protein folding	5	123	12	494	1.67	0.153	B0BNG0 D4A4T9 P28480 P97541 Q5U2V8	GO_BP
Cluster1	protein folding in endoplasmic reticulum	2	123	2	494	4.02	0.0616	B0BNG0 Q5U2V8	GO_BP
Cluster1	protein heterooligomerization	1	123	7	494	0.57	0.867	P05065	GO_BP
Cluster1	protein heterotetramerization	1	123	1	494	4.02	0.249	P05065	GO_BP
Cluster1	protein homooligomerization	4	123	23	494	0.7	0.867	D3ZA93 D4A617 E9PSJ4 P05065	GO_BP
Cluster1	protein homotetramerization	2	123	12	494	0.67	0.843	D3ZA93 P05065	GO_BP
Cluster1	protein hydroxylation	1	123	2	494	2.01	0.436	Q5U2Q8	GO_BP
Cluster1	protein lipoylation	1	123	2	494	2.01	0.436	D3ZF13	GO_BP
Cluster1	protein localization	16	123	72	494	0.89	0.76	A0A0G2JVG4 A0A0H2UI26 F1LQN9 F1LQX9 G3V8U4 P11915 P28480 P61765 P62078 P62744 P62845 Q498U4 Q5HZY2 Q5U1Z9 Q7TQ77 Q9Z269	GO_BP
Cluster1	protein localization to cell periphery	4	123	10	494	1.61	0.22	G3V8U4 P11915 P61765 Q5HZY2	GO_BP
Cluster1	protein localization to centrosome	1	123	2	494	2.01	0.436	Q7TQ77	GO_BP
Cluster1	protein localization to cytoskeleton	1	123	2	494	2.01	0.436	Q7TQ77	GO_BP
Cluster1	protein localization to endoplasmic reticulum	2	123	4	494	2.01	0.26	P62845 Q9Z269	GO_BP
Cluster1	protein localization to membrane	5	123	20	494	1	0.584	G3V8U4 P11915 P61765 P62845 Q5HZY2	GO_BP
Cluster1	protein localization to microtubule cytoskeleton	1	123	2	494	2.01	0.436	Q7TQ77	GO_BP
Cluster1	protein localization to mitochondrion	2	123	12	494	0.67	0.843	P62078 Q5U1Z9	GO_BP
Cluster1	protein localization to organelle	7	123	34	494	0.83	0.787	A0A0G2JVG4 P11915 P62078 P62845 Q5U1Z9 Q7TQ77 Q9Z269	GO_BP
Cluster1	protein localization to peroxisome	2	123	8	494	1	0.632	A0A0G2JVG4 P11915	GO_BP
Cluster1	protein localization to plasma membrane	4	123	9	494	1.79	0.162	G3V8U4 P11915 P61765 Q5HZY2	GO_BP
Cluster1	protein maturation	2	123	12	494	0.67	0.843	D3ZF13 Q5U2Q8	GO_BP
Cluster1	protein metabolic process	31	123	115	494	1.08	0.32	A0A0G2K0Q7 A0A0G2K382 A0A0G2K7L0 A0A0G2K8S9 B1H230 B5DEH2 D3Z8P1 D3Z941 D3ZBE5 D3ZDI7 D3ZF13 D3ZP47 D3ZUB0 D3ZXS8 D4ABM5 E9PSJ4 F1LQX9 G3V6C9 P61203 P62744 P62845 P62870 Q00972 Q07803 Q3MHT2 Q4KLI4 Q5U203 Q5U2Q8 Q5XIH6 Q68FW9 Q9R0T3	GO_BP
Cluster1	protein modification by small protein conjugation	4	123	7	494	2.3	0.0682	D3Z8P1 D3ZXS8 Q5U203 Q5XIH6	GO_BP
Cluster1	protein modification by small protein removal	2	123	5	494	1.61	0.365	P61203 Q68FW9	GO_BP
Cluster1	protein modification process	24	123	74	494	1.3	0.0718	A0A0G2K0Q7 A0A0G2K382 A0A0G2K8S9 B1H230 B5DEH2 D3Z8P1 D3ZBE5 D3ZDI7 D3ZF13 D3ZP47 D3ZUB0 D3ZXS8 E9PSJ4 G3V6C9 P61203 P62870 Q00972 Q3MHT2 Q4KLI4 Q5U203 Q5U2Q8 Q5XIH6 Q68FW9 Q9R0T3	GO_BP
Cluster1	protein neddylation	2	123	2	494	4.02	0.0616	D3Z8P1 Q5U203	GO_BP
Cluster1	protein peptidyl-prolyl isomerization	1	123	3	494	1.34	0.577	Q4KLI4	GO_BP
Cluster1	protein phosphorylation	8	123	29	494	1.11	0.438	A0A0G2K0Q7 A0A0G2K382 B1H230 B5DEH2 D3ZBE5 E9PSJ4 G3V6C9 Q00972	GO_BP
Cluster1	protein polymerization	1	123	5	494	0.8	0.763	D3ZXS8	GO_BP
Cluster1	protein polyubiquitination	1	123	4	494	1	0.683	D3ZXS8	GO_BP
Cluster1	protein processing	1	123	9	494	0.45	0.926	Q5U2Q8	GO_BP
Cluster1	protein secretion	2	123	6	494	1.34	0.464	A0A0H2UI26 Q5HZY2	GO_BP
Cluster1	protein stabilization	5	123	11	494	1.83	0.111	P28480 P61203 P61765 Q68FW9 Q9JK11	GO_BP
Cluster1	protein targeting	5	123	25	494	0.8	0.79	A0A0G2JVG4 P11915 P62078 P62845 Q5U1Z9	GO_BP
Cluster1	protein targeting to ER	1	123	3	494	1.34	0.577	P62845	GO_BP
Cluster1	protein targeting to membrane	1	123	6	494	0.67	0.822	P62845	GO_BP
Cluster1	protein targeting to mitochondrion	2	123	11	494	0.73	0.804	P62078 Q5U1Z9	GO_BP
Cluster1	protein targeting to peroxisome	2	123	8	494	1	0.632	A0A0G2JVG4 P11915	GO_BP
Cluster1	protein tetramerization	2	123	15	494	0.54	0.922	D3ZA93 P05065	GO_BP
Cluster1	protein transmembrane transport	1	123	6	494	0.67	0.822	P62078	GO_BP
Cluster1	protein transport	12	123	50	494	0.96	0.62	A0A0G2JVG4 A0A0H2UI26 F1LQX9 G3V8U4 P11915 P28480 P62078 P62744 P62845 Q498U4 Q5HZY2 Q5U1Z9	GO_BP
Cluster1	protein ubiquitination	4	123	7	494	2.3	0.0682	D3Z8P1 D3ZXS8 Q5U203 Q5XIH6	GO_BP
Cluster1	protein-containing complex assembly	25	123	117	494	0.86	0.872	A0A0A0MXU8 A0A0G2K9Z7 B5DEL8 D3ZA93 D3ZDI7 D3ZF13 D3ZU20 D3ZXS8 D3ZY50 D4A617 E9PSJ4 M0RB63 P05065 P28480 P61765 P62744 P62845 P62870 Q3MHT2 Q561S0 Q5HZY2 Q9JK11 Q9JM53 Q9NQR8 Q9Z269	GO_BP
Cluster1	protein-containing complex disassembly	2	123	11	494	0.73	0.804	A0A0G2K7L0 D4ABM5	GO_BP
Cluster1	protein-containing complex localization	3	123	8	494	1.51	0.318	F1LQN9 P62845 Q498U4	GO_BP
Cluster1	protein-containing complex organization	27	123	130	494	0.83	0.919	A0A0A0MXU8 A0A0G2K7L0 A0A0G2K9Z7 B5DEL8 D3ZA93 D3ZDI7 D3ZF13 D3ZU20 D3ZXS8 D3ZY50 D4A617 D4ABM5 E9PSJ4 M0RB63 P05065 P28480 P61765 P62744 P62845 P62870 Q3MHT2 Q561S0 Q5HZY2 Q9JK11 Q9JM53 Q9NQR8 Q9Z269	GO_BP
Cluster1	proteolysis	8	123	32	494	1	0.566	B5DEH2 D3Z8P1 D3ZXS8 F1LQX9 P61203 Q5U2Q8 Q68FW9 Q9R0T3	GO_BP
Cluster1	proton transmembrane transport	2	123	24	494	0.33	0.992	G3V8M4 P05503	GO_BP
Cluster1	proton-transporting ATP synthase complex assembly	1	123	1	494	4.02	0.249	D3ZY50	GO_BP
Cluster1	pupariation	1	123	1	494	4.02	0.249	P56522	GO_BP
Cluster1	purine nucleoside bisphosphate metabolic process	6	123	22	494	1.1	0.48	A0A0G2JZH8 D3ZA93 D3ZZN3 P11915 P32089 P63031	GO_BP
Cluster1	purine nucleoside diphosphate catabolic process	1	123	3	494	1.34	0.577	D4A617	GO_BP
Cluster1	purine nucleoside diphosphate metabolic process	6	123	14	494	1.72	0.107	D3Z955 D4A617 P05065 P07953 P11980 P16290	GO_BP
Cluster1	purine nucleoside metabolic process	2	123	5	494	1.61	0.365	D3ZVD3 Q3MHT2	GO_BP
Cluster1	purine nucleoside monophosphate catabolic process	1	123	1	494	4.02	0.249	D3ZVD3	GO_BP
Cluster1	purine nucleoside monophosphate metabolic process	16	123	89	494	0.72	0.967	A0A0G2JUS7 B2RZD6 B5DEL8 D3Z955 D3ZF13 D3ZVD3 F1LX07 G3V8M4 M0RB63 P05065 P05503 P07953 P11980 P16290 Q561S0 Q9JM53	GO_BP
Cluster1	purine nucleoside triphosphate metabolic process	16	123	90	494	0.71	0.972	A0A0G2JUS7 B2RZD6 B5DEL8 D3Z955 D3ZF13 F1LX07 G3V8M4 M0RB63 P05065 P05503 P07953 P11980 P16290 Q3MHT2 Q561S0 Q9JM53	GO_BP
Cluster1	purine nucleotide biosynthetic process	10	123	41	494	0.98	0.595	A0A0G2JZH8 D3Z955 D3ZZN3 F1LX07 P05065 P07953 P11980 P16290 P32089 P63031	GO_BP
Cluster1	purine nucleotide catabolic process	1	123	4	494	1	0.683	D3ZVD3	GO_BP
Cluster1	purine nucleotide metabolic process	23	123	114	494	0.81	0.929	A0A0G2JUS7 A0A0G2JZH8 B2RZD6 B5DEL8 D3Z955 D3ZA93 D3ZF13 D3ZVD3 D3ZZN3 F1LX07 G3V8M4 M0RB63 P05065 P05503 P07953 P11915 P11980 P16290 P32089 P63031 Q3MHT2 Q561S0 Q9JM53	GO_BP
Cluster1	purine ribonucleoside metabolic process	2	123	4	494	2.01	0.26	D3ZVD3 Q3MHT2	GO_BP
Cluster1	purine ribonucleotide biosynthetic process	10	123	41	494	0.98	0.595	A0A0G2JZH8 D3Z955 D3ZZN3 F1LX07 P05065 P07953 P11980 P16290 P32089 P63031	GO_BP
Cluster1	purine ribonucleotide metabolic process	22	123	112	494	0.79	0.946	A0A0G2JUS7 A0A0G2JZH8 B2RZD6 B5DEL8 D3Z955 D3ZA93 D3ZF13 D3ZZN3 F1LX07 G3V8M4 M0RB63 P05065 P05503 P07953 P11915 P11980 P16290 P32089 P63031 Q3MHT2 Q561S0 Q9JM53	GO_BP
Cluster1	purine-containing compound biosynthetic process	10	123	42	494	0.96	0.631	A0A0G2JZH8 D3Z955 D3ZZN3 F1LX07 P05065 P07953 P11980 P16290 P32089 P63031	GO_BP
Cluster1	purine-containing compound catabolic process	1	123	4	494	1	0.683	D3ZVD3	GO_BP
Cluster1	purine-containing compound metabolic process	23	123	116	494	0.8	0.944	A0A0G2JUS7 A0A0G2JZH8 B2RZD6 B5DEL8 D3Z955 D3ZA93 D3ZF13 D3ZVD3 D3ZZN3 F1LX07 G3V8M4 M0RB63 P05065 P05503 P07953 P11915 P11980 P16290 P32089 P63031 Q3MHT2 Q561S0 Q9JM53	GO_BP
Cluster1	pyridine nucleotide biosynthetic process	6	123	12	494	2.01	0.0512	D3Z955 P05065 P07953 P11980 P16290 P56574	GO_BP
Cluster1	pyridine nucleotide metabolic process	10	123	26	494	1.54	0.0831	A0A0G2JZH8 D3Z955 O35077 P05065 P07953 P11980 P16290 P56522 P56574 P63031	GO_BP
Cluster1	pyridine-containing compound biosynthetic process	6	123	12	494	2.01	0.0512	D3Z955 P05065 P07953 P11980 P16290 P56574	GO_BP
Cluster1	pyridine-containing compound metabolic process	10	123	26	494	1.54	0.0831	A0A0G2JZH8 D3Z955 O35077 P05065 P07953 P11980 P16290 P56522 P56574 P63031	GO_BP
Cluster1	pyrimidine nucleoside catabolic process	2	123	2	494	4.02	0.0616	B4F789 D3ZVD3	GO_BP
Cluster1	pyrimidine nucleoside metabolic process	2	123	2	494	4.02	0.0616	B4F789 D3ZVD3	GO_BP
Cluster1	pyrimidine ribonucleoside catabolic process	1	123	1	494	4.02	0.249	B4F789	GO_BP
Cluster1	pyrimidine ribonucleoside metabolic process	1	123	1	494	4.02	0.249	B4F789	GO_BP
Cluster1	pyrimidine-containing compound catabolic process	2	123	2	494	4.02	0.0616	B4F789 D3ZVD3	GO_BP
Cluster1	pyrimidine-containing compound metabolic process	2	123	2	494	4.02	0.0616	B4F789 D3ZVD3	GO_BP
Cluster1	pyruvate biosynthetic process	5	123	10	494	2.01	0.0749	D3Z955 P05065 P07953 P11980 P16290	GO_BP
Cluster1	pyruvate family amino acid metabolic process	1	123	1	494	4.02	0.249	P25409	GO_BP
Cluster1	pyruvate metabolic process	7	123	17	494	1.65	0.101	A0A0G2JZH8 D3Z955 P05065 P07953 P11980 P16290 P63031	GO_BP
Cluster1	pyruvate transmembrane transport	1	123	1	494	4.02	0.249	P63031	GO_BP
Cluster1	pyruvate transport	1	123	1	494	4.02	0.249	P63031	GO_BP
Cluster1	quinone biosynthetic process	2	123	7	494	1.15	0.554	A0A0G2JYY6 P56522	GO_BP
Cluster1	quinone metabolic process	2	123	7	494	1.15	0.554	A0A0G2JYY6 P56522	GO_BP
Cluster1	rRNA metabolic process	2	123	3	494	2.68	0.155	D3Z941 P62845	GO_BP
Cluster1	rRNA processing	1	123	2	494	2.01	0.436	P62845	GO_BP
Cluster1	rRNA transcription	1	123	1	494	4.02	0.249	D3Z941	GO_BP
Cluster1	radial glia guided migration of Purkinje cell	1	123	1	494	4.02	0.249	D3Z8P1	GO_BP
Cluster1	reactive nitrogen species metabolic process	1	123	1	494	4.02	0.249	P05982	GO_BP
Cluster1	reactive oxygen species biosynthetic process	1	123	3	494	1.34	0.577	P05982	GO_BP
Cluster1	reactive oxygen species metabolic process	1	123	13	494	0.31	0.977	P05982	GO_BP
Cluster1	receptor catabolic process	1	123	1	494	4.02	0.249	P62744	GO_BP
Cluster1	receptor metabolic process	1	123	3	494	1.34	0.577	P62744	GO_BP
Cluster1	receptor-mediated endocytosis	2	123	11	494	0.73	0.804	A0A0A0MXU8 P62744	GO_BP
Cluster1	regeneration	4	123	13	494	1.24	0.412	P05065 P07953 P62845 Q63042	GO_BP
Cluster1	regionalization	6	123	14	494	1.72	0.107	A0A0G2K9Z7 B1H230 D3ZDI7 P62870 Q498U4 Q5HZY2	GO_BP
Cluster1	regulated exocytosis	7	123	39	494	0.72	0.896	G3V9T1 P05065 P11980 P61765 Q9ET61 Q9R0T3 Q9Z269	GO_BP
Cluster1	regulation of AMPA glutamate receptor clustering	1	123	1	494	4.02	0.249	G3V8U4	GO_BP
Cluster1	regulation of AMPA receptor activity	1	123	1	494	4.02	0.249	A0A0G2K382	GO_BP
Cluster1	regulation of ATP biosynthetic process	3	123	9	494	1.34	0.396	D4A617 O35077 P07953	GO_BP
Cluster1	regulation of ATP citrate synthase activity	1	123	2	494	2.01	0.436	D3ZP47	GO_BP
Cluster1	regulation of ATP metabolic process	3	123	11	494	1.1	0.543	D4A617 O35077 P07953	GO_BP
Cluster1	regulation of COPII vesicle coating	1	123	1	494	4.02	0.249	Q5HZY2	GO_BP
Cluster1	regulation of DNA biosynthetic process	3	123	4	494	3.01	0.0495	D3ZBE5 P28480 Q63042	GO_BP
Cluster1	regulation of DNA catabolic process	1	123	2	494	2.01	0.436	Q9JM53	GO_BP
Cluster1	regulation of DNA endoreduplication	1	123	1	494	4.02	0.249	F1LQB2	GO_BP
Cluster1	regulation of DNA metabolic process	5	123	13	494	1.54	0.201	D3ZBE5 F1LQB2 P28480 Q63042 Q9JM53	GO_BP
Cluster1	regulation of DNA replication	1	123	2	494	2.01	0.436	F1LQB2	GO_BP
Cluster1	regulation of DNA-dependent DNA replication	1	123	2	494	2.01	0.436	F1LQB2	GO_BP
Cluster1	regulation of ERBB signaling pathway	1	123	2	494	2.01	0.436	Q9JK11	GO_BP
Cluster1	regulation of ERBB3 signaling pathway	1	123	1	494	4.02	0.249	Q9JK11	GO_BP
Cluster1	regulation of ERK1 and ERK2 cascade	1	123	9	494	0.45	0.926	A0A0G2K4M6	GO_BP
Cluster1	regulation of G0 to G1 transition	1	123	1	494	4.02	0.249	D3ZDI7	GO_BP
Cluster1	regulation of GTPase activity	1	123	4	494	1	0.683	A0A0A0MXU8	GO_BP
Cluster1	regulation of JNK cascade	2	123	8	494	1	0.632	A0A0G2K382 E9PSJ4	GO_BP
Cluster1	regulation of JUN kinase activity	1	123	3	494	1.34	0.577	E9PSJ4	GO_BP
Cluster1	regulation of MAP kinase activity	3	123	10	494	1.2	0.472	A0A0G2K382 B1H230 E9PSJ4	GO_BP
Cluster1	regulation of MAPK cascade	5	123	23	494	0.87	0.719	A0A0A0MXU8 A0A0G2K382 A0A0G2K4M6 B1H230 E9PSJ4	GO_BP
Cluster1	regulation of NADP metabolic process	1	123	2	494	2.01	0.436	P16290	GO_BP
Cluster1	regulation of RIG-I signaling pathway	1	123	1	494	4.02	0.249	F1LQX9	GO_BP
Cluster1	regulation of RNA biosynthetic process	12	123	50	494	0.96	0.62	B1H230 B5DEH2 D3Z941 D3ZDI7 D4A7F2 M0R7E6 M0RCE9 P61203 P62870 Q498U4 Q5U2Q8 Q64542	GO_BP
Cluster1	regulation of RNA metabolic process	12	123	56	494	0.86	0.786	B1H230 B5DEH2 D3Z941 D3ZDI7 D4A7F2 M0R7E6 M0RCE9 P61203 P62870 Q498U4 Q5U2Q8 Q64542	GO_BP
Cluster1	regulation of Ras protein signal transduction	1	123	6	494	0.67	0.822	Q712U5	GO_BP
Cluster1	regulation of SNARE complex assembly	1	123	1	494	4.02	0.249	P61765	GO_BP
Cluster1	regulation of T cell receptor signaling pathway	1	123	1	494	4.02	0.249	D3ZP47	GO_BP
Cluster1	regulation of TOR signaling	1	123	2	494	2.01	0.436	Q4V8J4	GO_BP
Cluster1	regulation of Wnt signaling pathway	1	123	5	494	0.8	0.763	B1H230	GO_BP
Cluster1	regulation of actin cytoskeleton organization	5	123	16	494	1.26	0.365	A0A096MK15 A0A0H2UHR2 D3ZP47 D4A871 P05065	GO_BP
Cluster1	regulation of actin cytoskeleton reorganization	1	123	2	494	2.01	0.436	D3ZP47	GO_BP
Cluster1	regulation of actin filament bundle assembly	1	123	5	494	0.8	0.763	A0A0H2UHR2	GO_BP
Cluster1	regulation of actin filament length	3	123	10	494	1.2	0.472	A0A096MK15 D4A871 P05065	GO_BP
Cluster1	regulation of actin filament organization	3	123	11	494	1.1	0.543	A0A0H2UHR2 D4A871 P05065	GO_BP
Cluster1	regulation of actin filament polymerization	2	123	7	494	1.15	0.554	D4A871 P05065	GO_BP
Cluster1	regulation of actin filament-based movement	2	123	4	494	2.01	0.26	A0A0G2K4M6 M0RCE9	GO_BP
Cluster1	regulation of actin filament-based process	7	123	21	494	1.34	0.249	A0A096MK15 A0A0G2K4M6 A0A0H2UHR2 D3ZP47 D4A871 M0RCE9 P05065	GO_BP
Cluster1	regulation of actin nucleation	1	123	2	494	2.01	0.436	P05065	GO_BP
Cluster1	regulation of action potential	1	123	6	494	0.67	0.822	M0RCE9	GO_BP
Cluster1	regulation of actomyosin structure organization	1	123	5	494	0.8	0.763	A0A0H2UHR2	GO_BP
Cluster1	regulation of acute inflammatory response	1	123	4	494	1	0.683	Q63135	GO_BP
Cluster1	regulation of alcohol biosynthetic process	2	123	4	494	2.01	0.26	B5DEH2 P11915	GO_BP
Cluster1	regulation of amine transport	3	123	5	494	2.41	0.101	D4A617 P61765 Q9JK11	GO_BP
Cluster1	regulation of amino acid transport	1	123	1	494	4.02	0.249	P61765	GO_BP
Cluster1	regulation of anatomical structure morphogenesis	6	123	33	494	0.73	0.874	P05065 P62744 P97541 Q5HZY2 Q6Q7Y5 Q9JK11	GO_BP
Cluster1	regulation of anatomical structure size	7	123	24	494	1.17	0.387	A0A096MK15 A0A0G2K4M6 B1H230 D4A4T9 D4A871 P05065 Q9JK11	GO_BP
Cluster1	regulation of angiogenesis	1	123	6	494	0.67	0.822	P97541	GO_BP
Cluster1	regulation of animal organ morphogenesis	1	123	3	494	1.34	0.577	P62744	GO_BP
Cluster1	regulation of anion transport	2	123	6	494	1.34	0.464	P61765 Q9JM53	GO_BP
Cluster1	regulation of antimicrobial humoral response	1	123	4	494	1	0.683	B1H230	GO_BP
Cluster1	regulation of antimicrobial peptide production	1	123	3	494	1.34	0.577	B1H230	GO_BP
Cluster1	regulation of apoptotic DNA fragmentation	1	123	2	494	2.01	0.436	Q9JM53	GO_BP
Cluster1	regulation of apoptotic cell clearance	1	123	3	494	1.34	0.577	Q2PS20	GO_BP
Cluster1	regulation of apoptotic process	17	123	58	494	1.18	0.249	A0A0G2JVQ1 A0A0G2K382 A0A0H2UI26 B1H230 D3Z8P1 D3ZBE5 P05982 P11915 P28480 P61765 P97541 Q63042 Q6Q7Y5 Q9JK11 Q9JM53 Q9NQR8 Q9R0T3	GO_BP
Cluster1	regulation of apoptotic signaling pathway	1	123	22	494	0.18	0.998	A0A0H2UI26	GO_BP
Cluster1	regulation of arginine catabolic process	1	123	1	494	4.02	0.249	Q64542	GO_BP
Cluster1	regulation of arginine metabolic process	1	123	1	494	4.02	0.249	Q64542	GO_BP
Cluster1	regulation of autophagy	2	123	9	494	0.89	0.7	F1LQN9 Q9Z2L0	GO_BP
Cluster1	regulation of autophagy of mitochondrion	1	123	3	494	1.34	0.577	Q9Z2L0	GO_BP
Cluster1	regulation of axon extension	1	123	3	494	1.34	0.577	Q9JK11	GO_BP
Cluster1	regulation of axon regeneration	1	123	2	494	2.01	0.436	Q9JK11	GO_BP
Cluster1	regulation of axonogenesis	1	123	5	494	0.8	0.763	Q9JK11	GO_BP
Cluster1	regulation of behavior	3	123	8	494	1.51	0.318	A0A0A0MXU8 B1H230 B2GV15	GO_BP
Cluster1	regulation of binding	2	123	14	494	0.57	0.901	A0A0G2JVQ1 E9PSJ4	GO_BP
Cluster1	regulation of biological process	73	123	288	494	1.02	0.435	A0A096MK15 A0A0A0MXU8 A0A0G2JVQ1 A0A0G2K0Q7 A0A0G2K382 A0A0G2K4M6 A0A0H2UHR2 A0A0H2UI26 B1H230 B2GV15 B5DEH2 D3Z8P1 D3Z941 D3ZBE5 D3ZDI7 D3ZP47 D3ZPN3 D3ZQN6 D3ZU20 D3ZXS8 D4A4T9 D4A617 D4A7F2 D4A871 D4ACG8 E9PSJ4 F1LQB2 F1LQN9 F1LQX9 G3V6C9 G3V8U4 M0R7E6 M0RCE9 O35077 P05065 P05982 P07953 P11505 P11915 P16290 P19103 P28480 P56574 P61203 P61765 P62744 P62845 P62870 P97541 Q2PS20 Q498U4 Q4QQR9 Q4V…	GO_BP
Cluster1	regulation of biological quality	37	123	158	494	0.94	0.735	A0A096MK15 A0A0G2K382 A0A0G2K4M6 A0A0H2UHR2 B1H230 D3ZBE5 D3ZDI7 D3ZP47 D3ZQN6 D3ZXS8 D4A4T9 D4A617 D4A6M0 D4A871 G3V8U4 M0RCE9 O35077 P05065 P05982 P07953 P11505 P11915 P11980 P28480 P56522 P61203 P61765 Q2PS20 Q5U2Q8 Q5U2V8 Q64542 Q68FW9 Q6Q7Y5 Q712U5 Q9JK11 Q9JM53 Q9Z269	GO_BP
Cluster1	regulation of biosynthetic process	23	123	88	494	1.05	0.431	B1H230 B2GV15 B5DEH2 D3Z941 D3ZBE5 D3ZDI7 D4A617 D4A7F2 F1LQB2 M0R7E6 M0RCE9 O35077 P07953 P11915 P28480 P61203 P62870 Q498U4 Q5U2Q8 Q63042 Q64542 Q712U5 Q9R0T3	GO_BP
Cluster1	regulation of blood circulation	4	123	16	494	1	0.594	M0RCE9 P11505 Q5U2Q8 Q64542	GO_BP
Cluster1	regulation of blood pressure	1	123	5	494	0.8	0.763	A0A0G2K4M6	GO_BP
Cluster1	regulation of body fluid levels	3	123	16	494	0.75	0.805	D4A617 P61765 Q6Q7Y5	GO_BP
Cluster1	regulation of branching morphogenesis of a nerve	1	123	1	494	4.02	0.249	Q9JK11	GO_BP
Cluster1	regulation of cAMP-mediated signaling	1	123	1	494	4.02	0.249	Q64542	GO_BP
Cluster1	regulation of calcineurin-NFAT signaling cascade	2	123	4	494	2.01	0.26	P11505 Q64542	GO_BP
Cluster1	regulation of calcineurin-mediated signaling	2	123	4	494	2.01	0.26	P11505 Q64542	GO_BP
Cluster1	regulation of calcium ion transmembrane transport	4	123	12	494	1.34	0.347	D3ZQN6 M0RCE9 Q2PS20 Q5U2Q8	GO_BP
Cluster1	regulation of calcium ion transport	5	123	17	494	1.18	0.422	A0A0G2K0Q7 D3ZQN6 M0RCE9 Q2PS20 Q5U2Q8	GO_BP
Cluster1	regulation of calcium ion transport into cytosol	4	123	8	494	2.01	0.111	D3ZQN6 M0RCE9 Q2PS20 Q5U2Q8	GO_BP
Cluster1	regulation of calcium ion-dependent exocytosis	1	123	2	494	2.01	0.436	P61765	GO_BP
Cluster1	regulation of calcium-mediated signaling	5	123	10	494	2.01	0.0749	M0RCE9 P11505 Q2PS20 Q5U2Q8 Q64542	GO_BP
Cluster1	regulation of canonical Wnt signaling pathway	1	123	4	494	1	0.683	B1H230	GO_BP
Cluster1	regulation of carbohydrate biosynthetic process	1	123	6	494	0.67	0.822	Q712U5	GO_BP
Cluster1	regulation of carbohydrate catabolic process	3	123	10	494	1.2	0.472	O35077 P07953 P16290	GO_BP
Cluster1	regulation of carbohydrate metabolic process	4	123	16	494	1	0.594	O35077 P07953 P16290 Q712U5	GO_BP
Cluster1	regulation of cardiac conduction	3	123	7	494	1.72	0.24	P11505 Q5U2Q8 Q64542	GO_BP
Cluster1	regulation of cardiac muscle adaptation	1	123	3	494	1.34	0.577	Q64542	GO_BP
Cluster1	regulation of cardiac muscle cell action potential	1	123	4	494	1	0.683	M0RCE9	GO_BP
Cluster1	regulation of cardiac muscle cell contraction	1	123	3	494	1.34	0.577	M0RCE9	GO_BP
Cluster1	regulation of cardiac muscle contraction	2	123	4	494	2.01	0.26	M0RCE9 Q5U2Q8	GO_BP
Cluster1	regulation of cardiac muscle hypertrophy	2	123	5	494	1.61	0.365	Q5XIH6 Q64542	GO_BP
Cluster1	regulation of cardiac muscle tissue development	1	123	3	494	1.34	0.577	Q2PS20	GO_BP
Cluster1	regulation of catabolic process	8	123	35	494	0.92	0.68	D3ZXS8 F1LQN9 O35077 P07953 P16290 Q64542 Q9JM53 Q9Z2L0	GO_BP
Cluster1	regulation of catalytic activity	21	123	64	494	1.32	0.081	A0A0A0MXU8 A0A0G2K382 B1H230 D3Z8P1 D3ZBE5 D3ZDI7 D3ZP47 D4A4T9 E9PSJ4 G3V8M4 P05982 P07953 P19103 P28480 Q5U2Q8 Q64542 Q6Q7Y5 Q712U5 Q9JM53 Q9QX79 Q9R0T3	GO_BP
Cluster1	regulation of catecholamine secretion	2	123	4	494	2.01	0.26	D4A617 Q9JK11	GO_BP
Cluster1	regulation of cation channel activity	6	123	13	494	1.85	0.0761	A0A0G2K382 D3ZQN6 G3V8U4 M0RCE9 Q2PS20 Q5U2Q8	GO_BP
Cluster1	regulation of cation transmembrane transport	7	123	26	494	1.08	0.481	A0A0G2K382 D3ZQN6 G3V8U4 M0RCE9 Q2PS20 Q5U2Q8 Q64542	GO_BP
Cluster1	regulation of cell activation	2	123	18	494	0.45	0.962	A0A0G2K4M6 P61765	GO_BP
Cluster1	regulation of cell adhesion	1	123	28	494	0.14	1	A0A0G2K382	GO_BP
Cluster1	regulation of cell communication	25	123	101	494	0.99	0.561	A0A0A0MXU8 A0A0G2K382 A0A0G2K4M6 A0A0H2UHR2 A0A0H2UI26 B1H230 D3ZDI7 D3ZP47 D3ZU20 D3ZXS8 E9PSJ4 F1LQX9 G3V6C9 M0RCE9 P07953 P11505 P61765 Q2PS20 Q4V8J4 Q5U203 Q5U2Q8 Q64542 Q6Q7Y5 Q712U5 Q9JK11	GO_BP
Cluster1	regulation of cell cycle	10	123	29	494	1.38	0.156	A0A0A0MXU8 A0A0G2K382 B1H230 D3ZBE5 D3ZDI7 D3ZPN3 D4A4T9 F1LQB2 Q64542 Q712U5	GO_BP
Cluster1	regulation of cell cycle G1/S phase transition	1	123	1	494	4.02	0.249	Q64542	GO_BP
Cluster1	regulation of cell cycle phase transition	2	123	6	494	1.34	0.464	D3ZBE5 Q64542	GO_BP
Cluster1	regulation of cell cycle process	7	123	16	494	1.76	0.0747	A0A0A0MXU8 D3ZBE5 D3ZDI7 D4A4T9 F1LQB2 Q64542 Q712U5	GO_BP
Cluster1	regulation of cell death	17	123	70	494	0.98	0.603	A0A0G2JVQ1 A0A0G2K382 A0A0H2UI26 B1H230 D3Z8P1 D3ZBE5 P05982 P11915 P28480 P61765 P97541 Q63042 Q6Q7Y5 Q9JK11 Q9JM53 Q9NQR8 Q9R0T3	GO_BP
Cluster1	regulation of cell development	11	123	44	494	1	0.556	D3ZDI7 D4A4T9 D4A871 D4ACG8 E9PSJ4 M0R7E6 P56574 P61765 Q5HZY2 Q7TQ77 Q9JK11	GO_BP
Cluster1	regulation of cell differentiation	12	123	60	494	0.8	0.864	D3ZDI7 D4A4T9 D4A871 D4ACG8 E9PSJ4 M0R7E6 P56574 P61765 Q5HZY2 Q6AXX6 Q7TQ77 Q9JK11	GO_BP
Cluster1	regulation of cell growth	1	123	14	494	0.29	0.983	Q9JK11	GO_BP
Cluster1	regulation of cell killing	1	123	5	494	0.8	0.763	Q63042	GO_BP
Cluster1	regulation of cell maturation	1	123	3	494	1.34	0.577	P61765	GO_BP
Cluster1	regulation of cell migration	9	123	31	494	1.17	0.358	A0A0G2K0Q7 A0A0G2K382 A0A0G2K4M6 B1H230 E9PSJ4 P05065 P56574 Q6Q7Y5 Q9JK11	GO_BP
Cluster1	regulation of cell morphogenesis	4	123	20	494	0.8	0.777	P05065 Q5HZY2 Q6Q7Y5 Q9JK11	GO_BP
Cluster1	regulation of cell motility	11	123	33	494	1.34	0.17	A0A0G2K0Q7 A0A0G2K382 A0A0G2K4M6 B1H230 D3ZP47 E9PSJ4 P05065 P56574 Q4QQR9 Q6Q7Y5 Q9JK11	GO_BP
Cluster1	regulation of cell population proliferation	4	123	45	494	0.36	0.999	A0A0A0MXU8 P56574 Q9JK11 Q9NQR8	GO_BP
Cluster1	regulation of cell projection organization	5	123	29	494	0.69	0.89	D3ZDI7 D4A4T9 P61765 Q5HZY2 Q9JK11	GO_BP
Cluster1	regulation of cell shape	2	123	8	494	1	0.632	P05065 Q6Q7Y5	GO_BP
Cluster1	regulation of cell size	3	123	6	494	2.01	0.167	B1H230 D4A4T9 Q9JK11	GO_BP
Cluster1	regulation of cell-cell adhesion	1	123	15	494	0.27	0.987	A0A0G2K382	GO_BP
Cluster1	regulation of cell-matrix adhesion	1	123	5	494	0.8	0.763	A0A0G2K382	GO_BP
Cluster1	regulation of cell-substrate adhesion	1	123	10	494	0.4	0.945	A0A0G2K382	GO_BP
Cluster1	regulation of cellular amide metabolic process	2	123	14	494	0.57	0.901	P16290 Q9R0T3	GO_BP
Cluster1	regulation of cellular amine catabolic process	1	123	1	494	4.02	0.249	Q64542	GO_BP
Cluster1	regulation of cellular amine metabolic process	2	123	2	494	4.02	0.0616	P05982 Q64542	GO_BP
Cluster1	regulation of cellular biosynthetic process	22	123	85	494	1.04	0.457	B1H230 B2GV15 B5DEH2 D3Z941 D3ZBE5 D3ZDI7 D4A617 D4A7F2 F1LQB2 M0R7E6 M0RCE9 O35077 P07953 P28480 P61203 P62870 Q498U4 Q5U2Q8 Q63042 Q64542 Q712U5 Q9R0T3	GO_BP
Cluster1	regulation of cellular catabolic process	8	123	34	494	0.95	0.644	D3ZXS8 F1LQN9 O35077 P07953 P16290 Q64542 Q9JM53 Q9Z2L0	GO_BP
Cluster1	regulation of cellular component biogenesis	7	123	35	494	0.8	0.814	A0A0H2UHR2 D3ZDI7 D4A871 F1LQB2 P05065 P61765 Q5HZY2	GO_BP
Cluster1	regulation of cellular component movement	12	123	36	494	1.34	0.155	A0A0G2K0Q7 A0A0G2K382 A0A0G2K4M6 B1H230 D3ZP47 E9PSJ4 M0RCE9 P05065 P56574 Q4QQR9 Q6Q7Y5 Q9JK11	GO_BP
Cluster1	regulation of cellular component organization	22	123	102	494	0.87	0.842	A0A096MK15 A0A0A0MXU8 A0A0H2UHR2 D3ZBE5 D3ZDI7 D3ZP47 D4A4T9 D4A871 F1LQB2 G3V8U4 P05065 P28480 P61765 P62744 Q2PS20 Q5HZY2 Q5XIH6 Q6Q7Y5 Q712U5 Q9JK11 Q9JM53 Q9Z2L0	GO_BP
Cluster1	regulation of cellular component size	6	123	18	494	1.34	0.276	A0A096MK15 B1H230 D4A4T9 D4A871 P05065 Q9JK11	GO_BP
Cluster1	regulation of cellular ketone metabolic process	4	123	9	494	1.79	0.162	B2GV15 B5DEH2 P05982 Q64542	GO_BP
Cluster1	regulation of cellular localization	13	123	41	494	1.27	0.192	A0A0A0MXU8 D3ZDI7 D3ZP47 D3ZQN6 G3V8U4 M0RCE9 P11915 P28480 P61765 Q2PS20 Q5HZY2 Q5U2Q8 Q9JK11	GO_BP
Cluster1	regulation of cellular metabolic process	37	123	151	494	0.98	0.595	A0A0A0MXU8 A0A0G2K382 A0A0G2K4M6 B1H230 B2GV15 B5DEH2 D3Z8P1 D3Z941 D3ZBE5 D3ZDI7 D3ZXS8 D4A4T9 D4A617 D4A7F2 E9PSJ4 F1LQB2 F1LQN9 M0R7E6 M0RCE9 O35077 P05982 P07953 P16290 P19103 P28480 P61203 P62870 Q498U4 Q5U2Q8 Q63042 Q63135 Q64542 Q712U5 Q9JM53 Q9QX79 Q9R0T3 Q9Z2L0	GO_BP
Cluster1	regulation of cellular process	72	123	272	494	1.06	0.215	A0A096MK15 A0A0A0MXU8 A0A0G2JVQ1 A0A0G2K0Q7 A0A0G2K382 A0A0G2K4M6 A0A0H2UHR2 A0A0H2UI26 B1H230 B2GV15 B5DEH2 D3Z8P1 D3Z941 D3ZBE5 D3ZDI7 D3ZP47 D3ZPN3 D3ZQN6 D3ZU20 D3ZXS8 D4A4T9 D4A617 D4A7F2 D4A871 D4ACG8 E9PSJ4 F1LQB2 F1LQN9 F1LQX9 G3V6C9 G3V8U4 M0R7E6 M0RCE9 O35077 P05065 P05982 P07953 P11505 P11915 P16290 P19103 P28480 P56574 P61203 P61765 P62744 P62870 P97541 Q2PS20 Q498U4 Q4QQR9 Q4V8J4 Q5H…	GO_BP
Cluster1	regulation of cellular protein catabolic process	1	123	8	494	0.5	0.901	D3ZXS8	GO_BP
Cluster1	regulation of cellular protein metabolic process	18	123	79	494	0.92	0.728	A0A0A0MXU8 A0A0G2K382 A0A0G2K4M6 B1H230 D3Z8P1 D3ZBE5 D3ZDI7 D3ZXS8 D4A4T9 E9PSJ4 P19103 Q5U2Q8 Q63135 Q64542 Q712U5 Q9JM53 Q9QX79 Q9R0T3	GO_BP
Cluster1	regulation of cellular response to heat	1	123	3	494	1.34	0.577	D4A4T9	GO_BP
Cluster1	regulation of cellular response to stress	8	123	30	494	1.07	0.482	A0A0G2K382 A0A0H2UI26 D4A4T9 E9PSJ4 Q5U203 Q63042 Q9JK11 Q9R0T3	GO_BP
Cluster1	regulation of centrosome cycle	1	123	1	494	4.02	0.249	D4A4T9	GO_BP
Cluster1	regulation of centrosome duplication	1	123	1	494	4.02	0.249	D4A4T9	GO_BP
Cluster1	regulation of chemotaxis	1	123	9	494	0.45	0.926	P11915	GO_BP
Cluster1	regulation of chitin-based cuticle tanning	1	123	1	494	4.02	0.249	B1H230	GO_BP
Cluster1	regulation of cholesterol biosynthetic process	2	123	3	494	2.68	0.155	B5DEH2 P11915	GO_BP
Cluster1	regulation of cholesterol import	1	123	1	494	4.02	0.249	P11915	GO_BP
Cluster1	regulation of cholesterol metabolic process	2	123	4	494	2.01	0.26	B5DEH2 P11915	GO_BP
Cluster1	regulation of cholesterol transport	1	123	2	494	2.01	0.436	P11915	GO_BP
Cluster1	regulation of chromosome organization	2	123	9	494	0.89	0.7	D3ZBE5 P28480	GO_BP
Cluster1	regulation of chromosome segregation	1	123	4	494	1	0.683	D3ZBE5	GO_BP
Cluster1	regulation of chromosome separation	1	123	2	494	2.01	0.436	D3ZBE5	GO_BP
Cluster1	regulation of citrulline biosynthetic process	1	123	1	494	4.02	0.249	Q64542	GO_BP
Cluster1	regulation of collateral sprouting	1	123	2	494	2.01	0.436	Q9JK11	GO_BP
Cluster1	regulation of collateral sprouting of injured axon	1	123	1	494	4.02	0.249	Q9JK11	GO_BP
Cluster1	regulation of complement activation	1	123	2	494	2.01	0.436	Q63135	GO_BP
Cluster1	regulation of cuticle pigmentation	2	123	2	494	4.02	0.0616	B1H230 Q5HZY2	GO_BP
Cluster1	regulation of cysteine-type endopeptidase activity	3	123	13	494	0.93	0.667	D3Z8P1 Q5U2Q8 Q9JM53	GO_BP
Cluster1	regulation of cytokine production	2	123	15	494	0.54	0.922	B1H230 F1LQX9	GO_BP
Cluster1	regulation of cytokine-mediated signaling pathway	1	123	4	494	1	0.683	D3ZXS8	GO_BP
Cluster1	regulation of cytoskeleton organization	8	123	22	494	1.46	0.154	A0A096MK15 A0A0H2UHR2 D3ZP47 D4A4T9 D4A871 F1LQB2 P05065 Q5XIH6	GO_BP
Cluster1	regulation of cytosolic calcium ion concentration	6	123	15	494	1.61	0.143	M0RCE9 P11505 Q2PS20 Q5U2Q8 Q64542 Q6Q7Y5	GO_BP
Cluster1	regulation of defense response	5	123	20	494	1	0.584	B1H230 D3ZXS8 F1LQX9 Q63042 Q63135	GO_BP
Cluster1	regulation of defense response to fungus	1	123	2	494	2.01	0.436	B1H230	GO_BP
Cluster1	regulation of defense response to virus	1	123	1	494	4.02	0.249	F1LQX9	GO_BP
Cluster1	regulation of defense response to virus by virus	1	123	2	494	2.01	0.436	P62744	GO_BP
Cluster1	regulation of dendrite development	3	123	10	494	1.2	0.472	D4A4T9 P61765 Q5HZY2	GO_BP
Cluster1	regulation of dendrite extension	1	123	1	494	4.02	0.249	Q9JK11	GO_BP
Cluster1	regulation of dendrite morphogenesis	1	123	7	494	0.57	0.867	Q5HZY2	GO_BP
Cluster1	regulation of dephosphorylation	3	123	5	494	2.41	0.101	D3ZDI7 P19103 Q712U5	GO_BP
Cluster1	regulation of developmental growth	3	123	18	494	0.67	0.867	B1H230 P11915 Q9JK11	GO_BP
Cluster1	regulation of developmental pigmentation	2	123	2	494	4.02	0.0616	B1H230 Q5HZY2	GO_BP
Cluster1	regulation of developmental process	20	123	90	494	0.89	0.782	B1H230 B2GV15 D3ZDI7 D4A4T9 D4A871 D4ACG8 E9PSJ4 M0R7E6 P05065 P11915 P56574 P61765 P62744 P97541 Q2PS20 Q5HZY2 Q6AXX6 Q6Q7Y5 Q7TQ77 Q9JK11	GO_BP
Cluster1	regulation of dopamine receptor signaling pathway	1	123	1	494	4.02	0.249	A0A0A0MXU8	GO_BP
Cluster1	regulation of dopamine secretion	2	123	3	494	2.68	0.155	D4A617 Q9JK11	GO_BP
Cluster1	regulation of embryonic development	2	123	5	494	1.61	0.365	B2GV15 P61765	GO_BP
Cluster1	regulation of embryonic pattern specification	1	123	1	494	4.02	0.249	P61765	GO_BP
Cluster1	regulation of endocytosis	2	123	9	494	0.89	0.7	P62744 Q2PS20	GO_BP
Cluster1	regulation of endopeptidase activity	4	123	19	494	0.85	0.739	D3Z8P1 Q5U2Q8 Q9JM53 Q9QX79	GO_BP
Cluster1	regulation of endothelial cell migration	1	123	5	494	0.8	0.763	B1H230	GO_BP
Cluster1	regulation of endothelial cell proliferation	1	123	6	494	0.67	0.822	A0A0A0MXU8	GO_BP
Cluster1	regulation of engulfment of apoptotic cell	1	123	2	494	2.01	0.436	Q2PS20	GO_BP
Cluster1	regulation of epithelial cell migration	2	123	7	494	1.15	0.554	B1H230 Q9JK11	GO_BP
Cluster1	regulation of epithelial cell proliferation	2	123	9	494	0.89	0.7	A0A0A0MXU8 Q9JK11	GO_BP
Cluster1	regulation of establishment of planar polarity	1	123	1	494	4.02	0.249	P62744	GO_BP
Cluster1	regulation of execution phase of apoptosis	1	123	2	494	2.01	0.436	Q9JM53	GO_BP
Cluster1	regulation of exocytosis	1	123	4	494	1	0.683	P61765	GO_BP
Cluster1	regulation of extent of cell growth	1	123	4	494	1	0.683	Q9JK11	GO_BP
Cluster1	regulation of fatty acid biosynthetic process	2	123	3	494	2.68	0.155	B2GV15 B5DEH2	GO_BP
Cluster1	regulation of fatty acid metabolic process	2	123	7	494	1.15	0.554	B2GV15 B5DEH2	GO_BP
Cluster1	regulation of fibroblast migration	1	123	2	494	2.01	0.436	A0A0G2K4M6	GO_BP
Cluster1	regulation of gene expression	16	123	83	494	0.77	0.927	A0A0G2K4M6 B1H230 B5DEH2 D3Z941 D3ZDI7 D4A7F2 M0R7E6 M0RCE9 P61203 P62845 P62870 Q498U4 Q5U2Q8 Q63135 Q64542 Q9R0T3	GO_BP
Cluster1	regulation of gene expression, epigenetic	1	123	10	494	0.4	0.945	M0R7E6	GO_BP
Cluster1	regulation of glial cell differentiation	1	123	1	494	4.02	0.249	Q9JK11	GO_BP
Cluster1	regulation of glial cell migration	1	123	1	494	4.02	0.249	P56574	GO_BP
Cluster1	regulation of glial cell proliferation	1	123	2	494	2.01	0.436	P56574	GO_BP
Cluster1	regulation of gliogenesis	2	123	3	494	2.68	0.155	P56574 Q9JK11	GO_BP
Cluster1	regulation of glucokinase activity	1	123	1	494	4.02	0.249	P07953	GO_BP
Cluster1	regulation of gluconeogenesis	1	123	3	494	1.34	0.577	Q712U5	GO_BP
Cluster1	regulation of glucose import	1	123	4	494	1	0.683	Q712U5	GO_BP
Cluster1	regulation of glucose metabolic process	2	123	11	494	0.73	0.804	P07953 Q712U5	GO_BP
Cluster1	regulation of glucose transmembrane transport	1	123	5	494	0.8	0.763	Q712U5	GO_BP
Cluster1	regulation of glutamate receptor clustering	1	123	1	494	4.02	0.249	G3V8U4	GO_BP
Cluster1	regulation of glutamate receptor signaling pathway	1	123	1	494	4.02	0.249	A0A0G2K382	GO_BP
Cluster1	regulation of glutamate secretion	1	123	1	494	4.02	0.249	P61765	GO_BP
Cluster1	regulation of glycolytic process	2	123	5	494	1.61	0.365	O35077 P07953	GO_BP
Cluster1	regulation of growth	3	123	30	494	0.4	0.991	B1H230 P11915 Q9JK11	GO_BP
Cluster1	regulation of heart contraction	4	123	14	494	1.15	0.476	M0RCE9 P11505 Q5U2Q8 Q64542	GO_BP
Cluster1	regulation of heart rate	1	123	5	494	0.8	0.763	M0RCE9	GO_BP
Cluster1	regulation of heart rate by cardiac conduction	1	123	5	494	0.8	0.763	M0RCE9	GO_BP
Cluster1	regulation of hemopoiesis	1	123	7	494	0.57	0.867	Q6AXX6	GO_BP
Cluster1	regulation of hepatic stellate cell activation	1	123	1	494	4.02	0.249	A0A0G2K4M6	GO_BP
Cluster1	regulation of hepatic stellate cell contraction	1	123	1	494	4.02	0.249	A0A0G2K4M6	GO_BP
Cluster1	regulation of hepatic stellate cell migration	1	123	1	494	4.02	0.249	A0A0G2K4M6	GO_BP
Cluster1	regulation of hexokinase activity	1	123	1	494	4.02	0.249	P07953	GO_BP
Cluster1	regulation of hormone levels	5	123	24	494	0.84	0.756	D3ZP47 M0RCE9 P07953 P11915 P56522	GO_BP
Cluster1	regulation of hormone secretion	3	123	11	494	1.1	0.543	D3ZP47 M0RCE9 P07953	GO_BP
Cluster1	regulation of humoral immune response	2	123	6	494	1.34	0.464	B1H230 Q63135	GO_BP
Cluster1	regulation of hydrolase activity	9	123	34	494	1.06	0.482	A0A0A0MXU8 D3Z8P1 D3ZDI7 P19103 Q5U2Q8 Q6Q7Y5 Q712U5 Q9JM53 Q9QX79	GO_BP
Cluster1	regulation of immune effector process	5	123	14	494	1.43	0.253	B1H230 F1LQX9 P61765 Q63042 Q63135	GO_BP
Cluster1	regulation of immune response	7	123	21	494	1.34	0.249	B1H230 D3ZP47 D3ZXS8 F1LQX9 P61765 Q63042 Q63135	GO_BP
Cluster1	regulation of immune system process	8	123	36	494	0.89	0.714	B1H230 D3ZP47 D3ZXS8 F1LQX9 P61765 Q63042 Q63135 Q6AXX6	GO_BP
Cluster1	regulation of inflammatory response	1	123	10	494	0.4	0.945	Q63135	GO_BP
Cluster1	regulation of innate immune response	3	123	11	494	1.1	0.543	D3ZXS8 F1LQX9 Q63042	GO_BP
Cluster1	regulation of insulin receptor signaling pathway	1	123	4	494	1	0.683	D3ZDI7	GO_BP
Cluster1	regulation of insulin secretion	3	123	11	494	1.1	0.543	D3ZP47 M0RCE9 P07953	GO_BP
Cluster1	regulation of intracellular cholesterol transport	1	123	1	494	4.02	0.249	P11915	GO_BP
Cluster1	regulation of intracellular lipid transport	1	123	1	494	4.02	0.249	P11915	GO_BP
Cluster1	regulation of intracellular mRNA localization	1	123	1	494	4.02	0.249	P61765	GO_BP
Cluster1	regulation of intracellular protein transport	2	123	4	494	2.01	0.26	Q5HZY2 Q5U2Q8	GO_BP
Cluster1	regulation of intracellular signal transduction	19	123	62	494	1.23	0.168	A0A0A0MXU8 A0A0G2K382 A0A0G2K4M6 A0A0H2UI26 B1H230 D3ZDI7 E9PSJ4 F1LQX9 G3V6C9 M0RCE9 P11505 Q2PS20 Q4V8J4 Q5U203 Q5U2Q8 Q64542 Q6Q7Y5 Q712U5 Q9JK11	GO_BP
Cluster1	regulation of intracellular sterol transport	1	123	1	494	4.02	0.249	P11915	GO_BP
Cluster1	regulation of intracellular transport	4	123	12	494	1.34	0.347	P11915 P61765 Q5HZY2 Q5U2Q8	GO_BP
Cluster1	regulation of ion transmembrane transport	7	123	29	494	0.97	0.613	A0A0G2K382 D3ZQN6 G3V8U4 M0RCE9 Q2PS20 Q5U2Q8 Q64542	GO_BP
Cluster1	regulation of ion transport	12	123	39	494	1.24	0.241	A0A0G2K0Q7 A0A0G2K382 D3ZQN6 D4A617 G3V8U4 M0RCE9 P61765 Q2PS20 Q5U2Q8 Q64542 Q9JK11 Q9JM53	GO_BP
Cluster1	regulation of kinase activity	10	123	22	494	1.83	0.0258	A0A0G2K382 B1H230 D3ZBE5 D3ZDI7 D4A4T9 E9PSJ4 P07953 P19103 Q64542 Q9R0T3	GO_BP
Cluster1	regulation of leukocyte activation	1	123	16	494	0.25	0.991	P61765	GO_BP
Cluster1	regulation of leukocyte apoptotic process	1	123	3	494	1.34	0.577	P28480	GO_BP
Cluster1	regulation of leukocyte degranulation	1	123	2	494	2.01	0.436	P61765	GO_BP
Cluster1	regulation of leukocyte differentiation	1	123	4	494	1	0.683	Q6AXX6	GO_BP
Cluster1	regulation of leukocyte mediated cytotoxicity	1	123	4	494	1	0.683	Q63042	GO_BP
Cluster1	regulation of leukocyte mediated immunity	2	123	8	494	1	0.632	P61765 Q63042	GO_BP
Cluster1	regulation of lipase activity	1	123	3	494	1.34	0.577	Q6Q7Y5	GO_BP
Cluster1	regulation of lipid biosynthetic process	3	123	8	494	1.51	0.318	B2GV15 B5DEH2 P11915	GO_BP
Cluster1	regulation of lipid kinase activity	1	123	1	494	4.02	0.249	D3ZDI7	GO_BP
Cluster1	regulation of lipid localization	3	123	9	494	1.34	0.396	D3ZDI7 P11915 Q9JM53	GO_BP
Cluster1	regulation of lipid metabolic process	4	123	14	494	1.15	0.476	B2GV15 B5DEH2 D3ZDI7 P11915	GO_BP
Cluster1	regulation of lipid storage	2	123	4	494	2.01	0.26	D3ZDI7 P11915	GO_BP
Cluster1	regulation of lipid transport	2	123	6	494	1.34	0.464	P11915 Q9JM53	GO_BP
Cluster1	regulation of localization	29	123	106	494	1.1	0.294	A0A0A0MXU8 A0A0G2K0Q7 A0A0G2K382 A0A0G2K4M6 B1H230 D3ZDI7 D3ZP47 D3ZQN6 D4A617 E9PSJ4 F1LQN9 G3V8U4 M0RCE9 P05065 P07953 P11915 P28480 P56574 P61765 P62744 Q2PS20 Q4QQR9 Q5HZY2 Q5U2Q8 Q64542 Q6Q7Y5 Q712U5 Q9JK11 Q9JM53	GO_BP
Cluster1	regulation of locomotion	15	123	40	494	1.51	0.0455	A0A0A0MXU8 A0A0G2K0Q7 A0A0G2K382 A0A0G2K4M6 B1H230 D3ZP47 E9PSJ4 F1LQB2 P05065 P11915 P56574 Q4QQR9 Q6Q7Y5 Q9JK11 Q9Z269	GO_BP
Cluster1	regulation of lyase activity	1	123	1	494	4.02	0.249	D3ZP47	GO_BP
Cluster1	regulation of lymphocyte mediated immunity	1	123	7	494	0.57	0.867	Q63042	GO_BP
Cluster1	regulation of macroautophagy	1	123	5	494	0.8	0.763	F1LQN9	GO_BP
Cluster1	regulation of macromolecule biosynthetic process	17	123	69	494	0.99	0.574	B1H230 B5DEH2 D3Z941 D3ZBE5 D3ZDI7 D4A7F2 F1LQB2 M0R7E6 M0RCE9 P28480 P61203 P62870 Q498U4 Q5U2Q8 Q63042 Q64542 Q9R0T3	GO_BP
Cluster1	regulation of macromolecule metabolic process	31	123	135	494	0.92	0.765	A0A0A0MXU8 A0A0G2K382 A0A0G2K4M6 B1H230 B5DEH2 D3Z8P1 D3Z941 D3ZBE5 D3ZDI7 D3ZXS8 D4A4T9 D4A7F2 E9PSJ4 F1LQB2 M0R7E6 M0RCE9 P16290 P19103 P28480 P61203 P62845 P62870 Q498U4 Q5U2Q8 Q63042 Q63135 Q64542 Q712U5 Q9JM53 Q9QX79 Q9R0T3	GO_BP
Cluster1	regulation of macrophage apoptotic process	1	123	1	494	4.02	0.249	P28480	GO_BP
Cluster1	regulation of mast cell activation	1	123	2	494	2.01	0.436	P61765	GO_BP
Cluster1	regulation of mast cell degranulation	1	123	2	494	2.01	0.436	P61765	GO_BP
Cluster1	regulation of matrix metallopeptidase secretion	1	123	1	494	4.02	0.249	P56574	GO_BP
Cluster1	regulation of meiotic cell cycle	1	123	3	494	1.34	0.577	Q712U5	GO_BP
Cluster1	regulation of membrane invagination	1	123	2	494	2.01	0.436	Q2PS20	GO_BP
Cluster1	regulation of membrane lipid distribution	1	123	2	494	2.01	0.436	Q9JM53	GO_BP
Cluster1	regulation of membrane potential	1	123	20	494	0.2	0.997	M0RCE9	GO_BP
Cluster1	regulation of metabolic process	39	123	164	494	0.96	0.695	A0A0A0MXU8 A0A0G2K382 A0A0G2K4M6 B1H230 B2GV15 B5DEH2 D3Z8P1 D3Z941 D3ZBE5 D3ZDI7 D3ZXS8 D4A4T9 D4A617 D4A7F2 E9PSJ4 F1LQB2 F1LQN9 M0R7E6 M0RCE9 O35077 P05982 P07953 P11915 P16290 P19103 P28480 P61203 P62845 P62870 Q498U4 Q5U2Q8 Q63042 Q63135 Q64542 Q712U5 Q9JM53 Q9QX79 Q9R0T3 Q9Z2L0	GO_BP
Cluster1	regulation of metal ion transport	7	123	27	494	1.04	0.527	A0A0G2K0Q7 D3ZQN6 G3V8U4 M0RCE9 Q2PS20 Q5U2Q8 Q64542	GO_BP
Cluster1	regulation of microtubule depolymerization	1	123	2	494	2.01	0.436	Q5XIH6	GO_BP
Cluster1	regulation of microtubule-based process	4	123	7	494	2.3	0.0682	D4A4T9 F1LQB2 Q4QQR9 Q5XIH6	GO_BP
Cluster1	regulation of mitochondrion organization	1	123	11	494	0.37	0.959	Q9Z2L0	GO_BP
Cluster1	regulation of mitotic cell cycle	6	123	20	494	1.2	0.378	A0A0A0MXU8 A0A0G2K382 B1H230 D3ZBE5 F1LQB2 Q712U5	GO_BP
Cluster1	regulation of mitotic cell cycle phase transition	1	123	5	494	0.8	0.763	D3ZBE5	GO_BP
Cluster1	regulation of mitotic nuclear division	4	123	8	494	2.01	0.111	A0A0A0MXU8 D3ZBE5 F1LQB2 Q712U5	GO_BP
Cluster1	regulation of mitotic sister chromatid segregation	1	123	3	494	1.34	0.577	D3ZBE5	GO_BP
Cluster1	regulation of mitotic sister chromatid separation	1	123	2	494	2.01	0.436	D3ZBE5	GO_BP
Cluster1	regulation of mitotic spindle assembly	1	123	2	494	2.01	0.436	F1LQB2	GO_BP
Cluster1	regulation of mitotic spindle organization	1	123	2	494	2.01	0.436	F1LQB2	GO_BP
Cluster1	regulation of molecular function	26	123	96	494	1.09	0.333	A0A0A0MXU8 A0A0G2JVQ1 A0A0G2K382 B1H230 D3Z8P1 D3ZBE5 D3ZDI7 D3ZP47 D3ZQN6 D4A4T9 E9PSJ4 G3V8M4 G3V8U4 M0RCE9 P05982 P07953 P19103 P28480 Q2PS20 Q5U2Q8 Q64542 Q6Q7Y5 Q712U5 Q9JM53 Q9QX79 Q9R0T3	GO_BP
Cluster1	regulation of monooxygenase activity	1	123	2	494	2.01	0.436	Q64542	GO_BP
Cluster1	regulation of morphogenesis of an epithelium	1	123	1	494	4.02	0.249	P62744	GO_BP
Cluster1	regulation of multicellular organism growth	1	123	5	494	0.8	0.763	B1H230	GO_BP
Cluster1	regulation of multicellular organismal development	18	123	71	494	1.02	0.514	B1H230 B2GV15 D3ZDI7 D4A4T9 D4A871 D4ACG8 E9PSJ4 M0R7E6 P11915 P56574 P61765 P62744 P97541 Q2PS20 Q5HZY2 Q6AXX6 Q7TQ77 Q9JK11	GO_BP
Cluster1	regulation of multicellular organismal process	25	123	108	494	0.93	0.724	A0A0A0MXU8 B1H230 B2GV15 D3ZDI7 D4A4T9 D4A871 D4ACG8 E9PSJ4 F1LQX9 M0R7E6 M0RCE9 P11505 P11915 P56574 P61765 P62744 P97541 Q2PS20 Q5HZY2 Q5U2Q8 Q5XIH6 Q64542 Q6AXX6 Q7TQ77 Q9JK11	GO_BP
Cluster1	regulation of muscle adaptation	2	123	10	494	0.8	0.757	Q5XIH6 Q64542	GO_BP
Cluster1	regulation of muscle cell apoptotic process	1	123	6	494	0.67	0.822	P97541	GO_BP
Cluster1	regulation of muscle cell differentiation	2	123	10	494	0.8	0.757	D4A871 E9PSJ4	GO_BP
Cluster1	regulation of muscle contraction	3	123	11	494	1.1	0.543	M0RCE9 P97541 Q5U2Q8	GO_BP
Cluster1	regulation of muscle hypertrophy	2	123	5	494	1.61	0.365	Q5XIH6 Q64542	GO_BP
Cluster1	regulation of muscle organ development	2	123	6	494	1.34	0.464	D4A871 Q2PS20	GO_BP
Cluster1	regulation of muscle system process	5	123	18	494	1.12	0.478	M0RCE9 P97541 Q5U2Q8 Q5XIH6 Q64542	GO_BP
Cluster1	regulation of muscle tissue development	2	123	6	494	1.34	0.464	D4A871 Q2PS20	GO_BP
Cluster1	regulation of myeloid cell apoptotic process	1	123	1	494	4.02	0.249	P28480	GO_BP
Cluster1	regulation of myeloid cell differentiation	1	123	5	494	0.8	0.763	Q6AXX6	GO_BP
Cluster1	regulation of myeloid leukocyte differentiation	1	123	1	494	4.02	0.249	Q6AXX6	GO_BP
Cluster1	regulation of myeloid leukocyte mediated immunity	1	123	2	494	2.01	0.436	P61765	GO_BP
Cluster1	regulation of myotube differentiation	1	123	7	494	0.57	0.867	D4A871	GO_BP
Cluster1	regulation of nematode larval development	2	123	3	494	2.68	0.155	B2GV15 P11915	GO_BP
Cluster1	regulation of nervous system development	10	123	42	494	0.96	0.631	D3ZDI7 D4A4T9 D4ACG8 E9PSJ4 M0R7E6 P56574 P61765 Q5HZY2 Q7TQ77 Q9JK11	GO_BP
Cluster1	regulation of nervous system process	1	123	4	494	1	0.683	Q9JK11	GO_BP
Cluster1	regulation of neurogenesis	10	123	39	494	1.03	0.521	D3ZDI7 D4A4T9 D4ACG8 E9PSJ4 M0R7E6 P56574 P61765 Q5HZY2 Q7TQ77 Q9JK11	GO_BP
Cluster1	regulation of neuron apoptotic process	3	123	7	494	1.72	0.24	P05982 P61765 Q9JM53	GO_BP
Cluster1	regulation of neuron death	5	123	9	494	2.23	0.0466	B1H230 P05982 P61765 Q63042 Q9JM53	GO_BP
Cluster1	regulation of neuron differentiation	7	123	29	494	0.97	0.613	D3ZDI7 D4A4T9 D4ACG8 E9PSJ4 P61765 Q5HZY2 Q9JK11	GO_BP
Cluster1	regulation of neuron projection development	5	123	25	494	0.8	0.79	D3ZDI7 D4A4T9 P61765 Q5HZY2 Q9JK11	GO_BP
Cluster1	regulation of neuron projection regeneration	1	123	2	494	2.01	0.436	Q9JK11	GO_BP
Cluster1	regulation of neuronal synaptic plasticity	1	123	4	494	1	0.683	A0A0H2UHR2	GO_BP
Cluster1	regulation of neurotransmitter levels	4	123	13	494	1.24	0.412	P05982 P61765 Q64542 Q9Z269	GO_BP
Cluster1	regulation of neurotransmitter receptor activity	1	123	1	494	4.02	0.249	A0A0G2K382	GO_BP
Cluster1	regulation of neurotransmitter secretion	1	123	3	494	1.34	0.577	P61765	GO_BP
Cluster1	regulation of neurotransmitter transport	1	123	3	494	1.34	0.577	P61765	GO_BP
Cluster1	regulation of nitric oxide biosynthetic process	1	123	6	494	0.67	0.822	Q64542	GO_BP
Cluster1	regulation of nitric-oxide synthase activity	1	123	2	494	2.01	0.436	Q64542	GO_BP
Cluster1	regulation of nitrogen compound metabolic process	34	123	136	494	1	0.53	A0A0A0MXU8 A0A0G2K382 A0A0G2K4M6 B1H230 B5DEH2 D3Z8P1 D3Z941 D3ZBE5 D3ZDI7 D3ZXS8 D4A4T9 D4A617 D4A7F2 E9PSJ4 F1LQB2 M0R7E6 M0RCE9 O35077 P05982 P07953 P16290 P19103 P28480 P61203 P62870 Q498U4 Q5U2Q8 Q63042 Q63135 Q64542 Q712U5 Q9JM53 Q9QX79 Q9R0T3	GO_BP
Cluster1	regulation of nuclear division	4	123	9	494	1.79	0.162	A0A0A0MXU8 D3ZBE5 F1LQB2 Q712U5	GO_BP
Cluster1	regulation of nucleic acid-templated transcription	12	123	50	494	0.96	0.62	B1H230 B5DEH2 D3Z941 D3ZDI7 D4A7F2 M0R7E6 M0RCE9 P61203 P62870 Q498U4 Q5U2Q8 Q64542	GO_BP
Cluster1	regulation of nucleotide biosynthetic process	3	123	9	494	1.34	0.396	D4A617 O35077 P07953	GO_BP
Cluster1	regulation of nucleotide catabolic process	2	123	5	494	1.61	0.365	O35077 P07953	GO_BP
Cluster1	regulation of nucleotide metabolic process	4	123	13	494	1.24	0.412	D4A617 O35077 P07953 P16290	GO_BP
Cluster1	regulation of oocyte development	1	123	1	494	4.02	0.249	P61765	GO_BP
Cluster1	regulation of oogenesis	1	123	1	494	4.02	0.249	P61765	GO_BP
Cluster1	regulation of organelle assembly	1	123	5	494	0.8	0.763	F1LQB2	GO_BP
Cluster1	regulation of organelle organization	15	123	49	494	1.23	0.209	A0A096MK15 A0A0A0MXU8 A0A0H2UHR2 D3ZBE5 D3ZP47 D4A4T9 D4A871 F1LQB2 P05065 P28480 P61765 Q5HZY2 Q5XIH6 Q712U5 Q9Z2L0	GO_BP
Cluster1	regulation of organic acid transport	1	123	4	494	1	0.683	P61765	GO_BP
Cluster1	regulation of osteoclast differentiation	1	123	1	494	4.02	0.249	Q6AXX6	GO_BP
Cluster1	regulation of oviposition	3	123	5	494	2.41	0.101	A0A0A0MXU8 B1H230 B2GV15	GO_BP
Cluster1	regulation of oxidative stress-induced cell death	1	123	7	494	0.57	0.867	Q63042	GO_BP
Cluster1	regulation of oxidoreductase activity	1	123	4	494	1	0.683	Q64542	GO_BP
Cluster1	regulation of p38MAPK cascade	1	123	1	494	4.02	0.249	A0A0G2K382	GO_BP
Cluster1	regulation of pentose-phosphate shunt	1	123	2	494	2.01	0.436	P16290	GO_BP
Cluster1	regulation of peptidase activity	4	123	19	494	0.85	0.739	D3Z8P1 Q5U2Q8 Q9JM53 Q9QX79	GO_BP
Cluster1	regulation of peptide hormone secretion	3	123	11	494	1.1	0.543	D3ZP47 M0RCE9 P07953	GO_BP
Cluster1	regulation of peptide secretion	5	123	18	494	1.12	0.478	D3ZP47 F1LQN9 M0RCE9 P07953 P56574	GO_BP
Cluster1	regulation of peptide transport	7	123	22	494	1.28	0.294	D3ZP47 F1LQN9 M0RCE9 P07953 P56574 Q5HZY2 Q5U2Q8	GO_BP
Cluster1	regulation of peptidyl-cysteine S-nitrosylation	1	123	1	494	4.02	0.249	Q64542	GO_BP
Cluster1	regulation of peptidyl-serine phosphorylation	1	123	1	494	4.02	0.249	Q64542	GO_BP
Cluster1	regulation of peptidyl-threonine phosphorylation	1	123	1	494	4.02	0.249	D3ZXS8	GO_BP
Cluster1	regulation of peptidyl-tyrosine phosphorylation	2	123	6	494	1.34	0.464	A0A0A0MXU8 D3ZDI7	GO_BP
Cluster1	regulation of phagocytosis	1	123	7	494	0.57	0.867	Q2PS20	GO_BP
Cluster1	regulation of phagocytosis, engulfment	1	123	2	494	2.01	0.436	Q2PS20	GO_BP
Cluster1	regulation of phosphatase activity	3	123	4	494	3.01	0.0495	D3ZDI7 P19103 Q712U5	GO_BP
Cluster1	regulation of phosphate metabolic process	17	123	58	494	1.18	0.249	A0A0A0MXU8 A0A0G2K382 A0A0G2K4M6 B1H230 D3ZBE5 D3ZDI7 D3ZXS8 D4A4T9 D4A617 E9PSJ4 O35077 P07953 P16290 P19103 Q64542 Q712U5 Q9R0T3	GO_BP
Cluster1	regulation of phospholipase activity	1	123	3	494	1.34	0.577	Q6Q7Y5	GO_BP
Cluster1	regulation of phospholipid scramblase activity	1	123	1	494	4.02	0.249	Q9JM53	GO_BP
Cluster1	regulation of phospholipid transport	1	123	2	494	2.01	0.436	Q9JM53	GO_BP
Cluster1	regulation of phosphoprotein phosphatase activity	3	123	4	494	3.01	0.0495	D3ZDI7 P19103 Q712U5	GO_BP
Cluster1	regulation of phosphorus metabolic process	17	123	58	494	1.18	0.249	A0A0A0MXU8 A0A0G2K382 A0A0G2K4M6 B1H230 D3ZBE5 D3ZDI7 D3ZXS8 D4A4T9 D4A617 E9PSJ4 O35077 P07953 P16290 P19103 Q64542 Q712U5 Q9R0T3	GO_BP
Cluster1	regulation of phosphorylation	14	123	49	494	1.15	0.319	A0A0A0MXU8 A0A0G2K382 A0A0G2K4M6 B1H230 D3ZBE5 D3ZDI7 D3ZXS8 D4A4T9 E9PSJ4 O35077 P07953 P19103 Q64542 Q9R0T3	GO_BP
Cluster1	regulation of plasma lipoprotein particle levels	1	123	2	494	2.01	0.436	P62744	GO_BP
Cluster1	regulation of plasma membrane organization	1	123	3	494	1.34	0.577	Q9JM53	GO_BP
Cluster1	regulation of pole plasm oskar mRNA localization	1	123	1	494	4.02	0.249	P61765	GO_BP
Cluster1	regulation of post-embryonic development	2	123	3	494	2.68	0.155	B2GV15 P11915	GO_BP
Cluster1	regulation of postsynapse organization	1	123	6	494	0.67	0.822	G3V8U4	GO_BP
Cluster1	regulation of postsynaptic membrane organization	1	123	1	494	4.02	0.249	G3V8U4	GO_BP
Cluster1	regulation of potassium ion transport	1	123	4	494	1	0.683	G3V8U4	GO_BP
Cluster1	regulation of primary metabolic process	36	123	144	494	1	0.529	A0A0A0MXU8 A0A0G2K382 A0A0G2K4M6 B1H230 B2GV15 B5DEH2 D3Z8P1 D3Z941 D3ZBE5 D3ZDI7 D3ZXS8 D4A4T9 D4A617 D4A7F2 E9PSJ4 F1LQB2 M0R7E6 M0RCE9 O35077 P05982 P07953 P11915 P16290 P19103 P28480 P61203 P62870 Q498U4 Q5U2Q8 Q63042 Q63135 Q64542 Q712U5 Q9JM53 Q9QX79 Q9R0T3	GO_BP
Cluster1	regulation of programmed cell death	17	123	61	494	1.12	0.333	A0A0G2JVQ1 A0A0G2K382 A0A0H2UI26 B1H230 D3Z8P1 D3ZBE5 P05982 P11915 P28480 P61765 P97541 Q63042 Q6Q7Y5 Q9JK11 Q9JM53 Q9NQR8 Q9R0T3	GO_BP
Cluster1	regulation of protein activation cascade	1	123	2	494	2.01	0.436	Q63135	GO_BP
Cluster1	regulation of protein autophosphorylation	1	123	2	494	2.01	0.436	D3ZDI7	GO_BP
Cluster1	regulation of protein binding	2	123	10	494	0.8	0.757	A0A0G2JVQ1 E9PSJ4	GO_BP
Cluster1	regulation of protein catabolic process	1	123	9	494	0.45	0.926	D3ZXS8	GO_BP
Cluster1	regulation of protein dephosphorylation	3	123	5	494	2.41	0.101	D3ZDI7 P19103 Q712U5	GO_BP
Cluster1	regulation of protein depolymerization	1	123	5	494	0.8	0.763	Q5XIH6	GO_BP
Cluster1	regulation of protein homodimerization activity	1	123	1	494	4.02	0.249	E9PSJ4	GO_BP
Cluster1	regulation of protein kinase B signaling	2	123	3	494	2.68	0.155	D3ZDI7 Q9JK11	GO_BP
Cluster1	regulation of protein kinase activity	8	123	20	494	1.61	0.0953	A0A0G2K382 B1H230 D3ZBE5 D4A4T9 E9PSJ4 P19103 Q64542 Q9R0T3	GO_BP
Cluster1	regulation of protein localization	13	123	40	494	1.31	0.166	A0A0A0MXU8 D3ZDI7 D3ZP47 D3ZQN6 F1LQN9 G3V8U4 M0RCE9 P07953 P28480 P56574 Q5HZY2 Q5U2Q8 Q9JK11	GO_BP
Cluster1	regulation of protein localization to membrane	3	123	10	494	1.2	0.472	D3ZDI7 D3ZQN6 G3V8U4	GO_BP
Cluster1	regulation of protein localization to nucleus	1	123	3	494	1.34	0.577	A0A0A0MXU8	GO_BP
Cluster1	regulation of protein maturation	1	123	7	494	0.57	0.867	Q63135	GO_BP
Cluster1	regulation of protein metabolic process	18	123	82	494	0.88	0.791	A0A0A0MXU8 A0A0G2K382 A0A0G2K4M6 B1H230 D3Z8P1 D3ZBE5 D3ZDI7 D3ZXS8 D4A4T9 E9PSJ4 P19103 Q5U2Q8 Q63135 Q64542 Q712U5 Q9JM53 Q9QX79 Q9R0T3	GO_BP
Cluster1	regulation of protein modification process	13	123	56	494	0.93	0.676	A0A0A0MXU8 A0A0G2K382 A0A0G2K4M6 B1H230 D3ZBE5 D3ZDI7 D3ZXS8 D4A4T9 E9PSJ4 P19103 Q64542 Q712U5 Q9R0T3	GO_BP
Cluster1	regulation of protein phosphorylation	12	123	42	494	1.15	0.341	A0A0A0MXU8 A0A0G2K382 A0A0G2K4M6 B1H230 D3ZBE5 D3ZDI7 D3ZXS8 D4A4T9 E9PSJ4 P19103 Q64542 Q9R0T3	GO_BP
Cluster1	regulation of protein polymerization	2	123	9	494	0.89	0.7	D4A871 P05065	GO_BP
Cluster1	regulation of protein processing	1	123	7	494	0.57	0.867	Q63135	GO_BP
Cluster1	regulation of protein secretion	5	123	18	494	1.12	0.478	D3ZP47 F1LQN9 M0RCE9 P07953 P56574	GO_BP
Cluster1	regulation of protein stability	5	123	14	494	1.43	0.253	P28480 P61203 P61765 Q68FW9 Q9JK11	GO_BP
Cluster1	regulation of protein transport	7	123	22	494	1.28	0.294	D3ZP47 F1LQN9 M0RCE9 P07953 P56574 Q5HZY2 Q5U2Q8	GO_BP
Cluster1	regulation of protein-containing complex assembly	5	123	17	494	1.18	0.422	D3ZDI7 D4A871 P05065 P61765 Q5HZY2	GO_BP
Cluster1	regulation of proteolysis	6	123	29	494	0.83	0.772	D3Z8P1 D3ZXS8 Q5U2Q8 Q63135 Q9JM53 Q9QX79	GO_BP
Cluster1	regulation of purine nucleotide metabolic process	3	123	11	494	1.1	0.543	D4A617 O35077 P07953	GO_BP
Cluster1	regulation of receptor clustering	1	123	2	494	2.01	0.436	G3V8U4	GO_BP
Cluster1	regulation of regulated secretory pathway	1	123	3	494	1.34	0.577	P61765	GO_BP
Cluster1	regulation of reproductive process	5	123	11	494	1.83	0.111	A0A0A0MXU8 B1H230 B2GV15 P61765 Q712U5	GO_BP
Cluster1	regulation of response to DNA damage stimulus	2	123	6	494	1.34	0.464	A0A0H2UI26 Q5U203	GO_BP
Cluster1	regulation of response to biotic stimulus	2	123	6	494	1.34	0.464	B1H230 F1LQX9	GO_BP
Cluster1	regulation of response to cytokine stimulus	1	123	4	494	1	0.683	D3ZXS8	GO_BP
Cluster1	regulation of response to drug	2	123	5	494	1.61	0.365	D4A617 Q9JK11	GO_BP
Cluster1	regulation of response to external stimulus	5	123	22	494	0.91	0.678	B1H230 F1LQX9 P11915 Q63135 Q9JK11	GO_BP
Cluster1	regulation of response to oxidative stress	1	123	7	494	0.57	0.867	Q63042	GO_BP
Cluster1	regulation of response to stimulus	31	123	118	494	1.06	0.389	A0A0A0MXU8 A0A0G2K0Q7 A0A0G2K382 A0A0G2K4M6 A0A0H2UI26 B1H230 D3ZDI7 D3ZP47 D3ZU20 D3ZXS8 D4A4T9 D4A617 E9PSJ4 F1LQX9 G3V6C9 M0RCE9 P11505 P11915 P61765 Q2PS20 Q4V8J4 Q5U203 Q5U2Q8 Q5XIH6 Q63042 Q63135 Q64542 Q6Q7Y5 Q712U5 Q9JK11 Q9R0T3	GO_BP
Cluster1	regulation of response to stress	15	123	50	494	1.2	0.236	A0A0G2K0Q7 A0A0G2K382 A0A0G2K4M6 A0A0H2UI26 B1H230 D3ZXS8 D4A4T9 E9PSJ4 F1LQX9 Q5U203 Q63042 Q63135 Q64542 Q9JK11 Q9R0T3	GO_BP
Cluster1	regulation of response to wounding	3	123	10	494	1.2	0.472	A0A0G2K0Q7 A0A0G2K4M6 Q9JK11	GO_BP
Cluster1	regulation of secondary metabolic process	1	123	2	494	2.01	0.436	P16290	GO_BP
Cluster1	regulation of secretion	8	123	27	494	1.19	0.35	D3ZP47 D4A617 F1LQN9 M0RCE9 P07953 P56574 P61765 Q9JK11	GO_BP
Cluster1	regulation of secretion by cell	8	123	27	494	1.19	0.35	D3ZP47 D4A617 F1LQN9 M0RCE9 P07953 P56574 P61765 Q9JK11	GO_BP
Cluster1	regulation of sensory perception	1	123	3	494	1.34	0.577	Q9JK11	GO_BP
Cluster1	regulation of sensory perception of pain	1	123	3	494	1.34	0.577	Q9JK11	GO_BP
Cluster1	regulation of sequestering of calcium ion	4	123	9	494	1.79	0.162	D3ZQN6 M0RCE9 Q2PS20 Q5U2Q8	GO_BP
Cluster1	regulation of signal transduction	22	123	87	494	1.02	0.512	A0A0A0MXU8 A0A0G2K382 A0A0G2K4M6 A0A0H2UI26 B1H230 D3ZDI7 D3ZP47 D3ZU20 D3ZXS8 E9PSJ4 F1LQX9 G3V6C9 M0RCE9 P11505 Q2PS20 Q4V8J4 Q5U203 Q5U2Q8 Q64542 Q6Q7Y5 Q712U5 Q9JK11	GO_BP
Cluster1	regulation of signaling	25	123	104	494	0.97	0.635	A0A0A0MXU8 A0A0G2K382 A0A0G2K4M6 A0A0H2UHR2 A0A0H2UI26 B1H230 D3ZDI7 D3ZP47 D3ZU20 D3ZXS8 E9PSJ4 F1LQX9 G3V6C9 M0RCE9 P07953 P11505 P61765 Q2PS20 Q4V8J4 Q5U203 Q5U2Q8 Q64542 Q6Q7Y5 Q712U5 Q9JK11	GO_BP
Cluster1	regulation of signaling receptor activity	2	123	5	494	1.61	0.365	A0A0G2K382 D3ZDI7	GO_BP
Cluster1	regulation of sister chromatid segregation	1	123	3	494	1.34	0.577	D3ZBE5	GO_BP
Cluster1	regulation of skeletal muscle fiber development	1	123	2	494	2.01	0.436	D4A871	GO_BP
Cluster1	regulation of skeletal muscle tissue development	1	123	3	494	1.34	0.577	D4A871	GO_BP
[truncated: 8,024 more rows]
