# Supplementary material for: Proteomics and phosphoproteomics to study Tuina reverses capsule fibrosis in frozen shoulder: a research report based on rats
Source: Sci Rep. 2024 Jan 5;14:661. doi: 10.1038/s41598-023-50904-9 (PMC10770356; doi:10.1038/s41598-023-50904-9)
Supplement: Supplementary file 1 — Supplementary Tables. [file 41598_2023_50904_MOESM1_ESM.zip › Supplementary Tables/S5_Table.xls]

Cluster	Terms	Mapping	All.mapping	Background	All.background	Fold.enrich	p.value	Protein.IDs	Type
Cluster1	9+2 motile cilium	3	122	5	495	2.43	0.0988	P05065 P11505 Q64542	GO_CC
Cluster1	A band	4	122	12	495	1.35	0.339	D3ZDI7 D4A871 O35077 P05065	GO_CC
Cluster1	AP-2 adaptor complex	1	122	1	495	4.06	0.246	P62744	GO_CC
Cluster1	AP-type membrane coat adaptor complex	1	122	2	495	2.03	0.433	P62744	GO_CC
Cluster1	COP9 signalosome	2	122	2	495	4.06	0.0604	P61203 Q68FW9	GO_CC
Cluster1	COPII vesicle coat	1	122	2	495	2.03	0.433	Q5HZY2	GO_CC
Cluster1	COPII-coated ER to Golgi transport vesicle	1	122	3	495	1.35	0.573	Q5HZY2	GO_CC
Cluster1	Cul2-RING ubiquitin ligase complex	2	122	2	495	4.06	0.0604	D3Z8P1 P62870	GO_CC
Cluster1	Cul3-RING ubiquitin ligase complex	1	122	2	495	2.03	0.433	D3Z8P1	GO_CC
Cluster1	Cul4-RING E3 ubiquitin ligase complex	1	122	1	495	4.06	0.246	D3Z8P1	GO_CC
Cluster1	Cul5-RING ubiquitin ligase complex	2	122	2	495	4.06	0.0604	D3Z8P1 P62870	GO_CC
Cluster1	Cul7-RING ubiquitin ligase complex	1	122	1	495	4.06	0.246	D3Z8P1	GO_CC
Cluster1	EMC complex	2	122	2	495	4.06	0.0604	B0BNG0 Q5U2V8	GO_CC
Cluster1	ER to Golgi transport vesicle membrane	1	122	3	495	1.35	0.573	Q5HZY2	GO_CC
Cluster1	FHF complex	1	122	1	495	4.06	0.246	Q7TQ77	GO_CC
Cluster1	GTPase complex	1	122	1	495	4.06	0.246	Q6Q7Y5	GO_CC
Cluster1	Golgi apparatus	7	122	33	495	0.86	0.747	A0A0A0MXU8 A0A0G2K382 E9PSJ4 P28480 Q5U2V8 Q7TQ77 Q9Z269	GO_CC
Cluster1	Golgi apparatus subcompartment	2	122	12	495	0.68	0.838	A0A0A0MXU8 E9PSJ4	GO_CC
Cluster1	Golgi membrane	2	122	12	495	0.68	0.838	A0A0A0MXU8 E9PSJ4	GO_CC
Cluster1	Golgi-associated vesicle	3	122	7	495	1.74	0.235	E9PSJ4 Q5HZY2 Q5U2V8	GO_CC
Cluster1	Golgi-associated vesicle membrane	1	122	4	495	1.01	0.679	Q5HZY2	GO_CC
Cluster1	I band	10	122	30	495	1.35	0.177	A0A096MK15 A0A0G2K9Z7 A0A0H2UHR2 D3ZDI7 D4A7U8 M0RCE9 O35077 P05065 Q2PS20 Q64542	GO_CC
Cluster1	L-cysteine desulfurase complex	1	122	1	495	4.06	0.246	Q3MHT2	GO_CC
Cluster1	L-type voltage-gated calcium channel complex	1	122	3	495	1.35	0.573	M0RCE9	GO_CC
Cluster1	M band	4	122	11	495	1.48	0.276	D3ZDI7 D4A871 O35077 P05065	GO_CC
Cluster1	NADH dehydrogenase complex	5	122	32	495	0.63	0.931	B2RZD6 B5DEL8 D3ZF13 M0RB63 Q561S0	GO_CC
Cluster1	Nebenkern	1	122	2	495	2.03	0.433	P32089	GO_CC
Cluster1	P granule	1	122	2	495	2.03	0.433	P11980	GO_CC
Cluster1	RNA polymerase II transcription regulator complex	1	122	3	495	1.35	0.573	P61203	GO_CC
Cluster1	SCF ubiquitin ligase complex	1	122	1	495	4.06	0.246	D3Z8P1	GO_CC
Cluster1	T-tubule	2	122	8	495	1.01	0.626	M0RCE9 Q64542	GO_CC
Cluster1	U2-type catalytic step 2 spliceosome	1	122	1	495	4.06	0.246	Q4KLI4	GO_CC
Cluster1	U2-type spliceosomal complex	1	122	3	495	1.35	0.573	Q4KLI4	GO_CC
Cluster1	UFD1-NPL4 complex	1	122	1	495	4.06	0.246	F1LQX9	GO_CC
Cluster1	VCB complex	1	122	1	495	4.06	0.246	P62870	GO_CC
Cluster1	VCP-NPL4-UFD1 AAA ATPase complex	1	122	1	495	4.06	0.246	F1LQX9	GO_CC
Cluster1	Z disc	10	122	27	495	1.5	0.0987	A0A096MK15 A0A0G2K9Z7 A0A0H2UHR2 D3ZDI7 D4A7U8 M0RCE9 O35077 P05065 Q2PS20 Q64542	GO_CC
Cluster1	acrosomal membrane	1	122	2	495	2.03	0.433	A0A0A0MXU8	GO_CC
Cluster1	acrosomal vesicle	3	122	5	495	2.43	0.0988	A0A0A0MXU8 E9PSJ4 P28480	GO_CC
Cluster1	actin cytoskeleton	9	122	34	495	1.07	0.468	A0A096MK15 A0A0G2K0Q7 A0A0G2K4M6 A0A0H2UHR2 D3ZSG3 D4A7U8 D4A871 G3V6C9 P05065	GO_CC
Cluster1	actin filament	1	122	5	495	0.81	0.759	A0A0G2K4M6	GO_CC
Cluster1	actin filament bundle	3	122	8	495	1.52	0.312	A0A0G2K0Q7 A0A0G2K4M6 A0A0H2UHR2	GO_CC
Cluster1	actin-based cell projection	2	122	6	495	1.35	0.458	A0A0G2K4M6 D3ZXS8	GO_CC
Cluster1	actomyosin	4	122	8	495	2.03	0.107	A0A0G2K0Q7 A0A0G2K4M6 A0A0H2UHR2 G3V6C9	GO_CC
Cluster1	aminoacyl-tRNA synthetase multienzyme complex	1	122	1	495	4.06	0.246	D3Z941	GO_CC
Cluster1	apical part of cell	6	122	18	495	1.35	0.268	A0A0A0MXU8 D3ZBE5 F1LQN9 M0RCE9 P11505 Q64542	GO_CC
Cluster1	apical plasma membrane	6	122	16	495	1.52	0.177	A0A0A0MXU8 D3ZBE5 F1LQN9 M0RCE9 P11505 Q64542	GO_CC
Cluster1	asymmetric synapse	6	122	20	495	1.22	0.367	D4A617 G3V8U4 M0RCE9 P11505 Q64542 Q9JK11	GO_CC
Cluster1	axon	4	122	26	495	0.62	0.919	E9PSJ4 P05065 P61765 Q9JK11	GO_CC
Cluster1	axon initial segment	1	122	4	495	1.01	0.679	E9PSJ4	GO_CC
Cluster1	axon terminus	2	122	6	495	1.35	0.458	E9PSJ4 P61765	GO_CC
Cluster1	azurophil granule	1	122	9	495	0.45	0.924	Q9R0T3	GO_CC
Cluster1	azurophil granule lumen	1	122	8	495	0.51	0.898	Q9R0T3	GO_CC
Cluster1	basement membrane	2	122	7	495	1.16	0.547	D4A617 F1LQB2	GO_CC
Cluster1	basolateral plasma membrane	3	122	10	495	1.22	0.464	D4A617 P11505 Q64542	GO_CC
Cluster1	bounding membrane of organelle	19	122	59	495	1.31	0.103	A0A0A0MXU8 A0A0G2JVG4 A0A0H2UI26 D3ZAQ0 D4A6M0 E9PSJ4 G3V8U4 P05065 P11915 P62744 P62845 Q2PS20 Q3B8N9 Q5HZY2 Q5U1Z9 Q5U2Q8 Q9ET61 Q9JM53 Q9Z2L0	GO_CC
Cluster1	brush border	1	122	3	495	1.35	0.573	Q6Q7Y5	GO_CC
Cluster1	brush border membrane	1	122	1	495	4.06	0.246	Q6Q7Y5	GO_CC
Cluster1	calcium channel complex	3	122	8	495	1.52	0.312	D3ZQN6 M0RCE9 Q5U2Q8	GO_CC
Cluster1	catalytic complex	17	122	90	495	0.77	0.941	A0A0G2JZH8 B2GV15 B2RZD6 B5DEL8 D3Z8P1 D3ZDI7 D3ZF13 M0RB63 O35077 P05503 P07953 P62870 Q00972 Q4KLI4 Q561S0 Q5XIH6 Q6Q7Y5	GO_CC
Cluster1	catalytic step 2 spliceosome	1	122	5	495	0.81	0.759	Q4KLI4	GO_CC
Cluster1	cation channel complex	3	122	12	495	1.01	0.601	D3ZQN6 M0RCE9 Q5U2Q8	GO_CC
Cluster1	caveola	2	122	3	495	2.7	0.152	A0A0A0MXU8 Q64542	GO_CC
Cluster1	cell body	10	122	36	495	1.13	0.39	A0A0G2JVQ1 A0A0G2K4M6 D4A617 E9PSJ4 M0RCE9 P05982 P11505 P28480 Q64542 Q9JK11	GO_CC
Cluster1	cell body membrane	2	122	2	495	4.06	0.0604	P11505 Q64542	GO_CC
Cluster1	cell cortex	2	122	16	495	0.51	0.936	F1LQN9 Q5U2Q8	GO_CC
Cluster1	cell division site	1	122	2	495	2.03	0.433	A0A0G2K0Q7	GO_CC
Cluster1	cell junction	2	122	27	495	0.3	0.996	A0A0G2K0Q7 G3V6C9	GO_CC
Cluster1	cell leading edge	6	122	15	495	1.62	0.137	A0A0G2K0Q7 A0A0G2K4M6 G3V6C9 M0RCE9 P11505 Q64542	GO_CC
Cluster1	cell periphery	26	122	114	495	0.93	0.738	A0A0A0MXU8 A0A0G2JUS7 A0A0G2K0Q7 A0A0G2K8S9 A0A0H2UI26 B5DEH2 D3ZBE5 D3ZQN6 D4A617 F1LQN9 G3V8U4 M0RCE9 P05065 P11505 P11980 P61765 P62744 Q2PS20 Q5U2Q8 Q63135 Q64542 Q6Q7Y5 Q9ET61 Q9JK11 Q9Z269 Q9Z2L0	GO_CC
Cluster1	cell projection	18	122	71	495	1.03	0.493	A0A0G2K0Q7 A0A0G2K4M6 A0A0H2UHR2 B2GV15 D3ZPN3 D3ZXS8 D4A617 D4A7U8 E9PSJ4 G3V6C9 M0RCE9 P05065 P05982 P11505 P61765 Q64542 Q6Q7Y5 Q9JK11	GO_CC
Cluster1	cell projection membrane	5	122	12	495	1.69	0.148	D4A617 M0RCE9 P11505 Q64542 Q6Q7Y5	GO_CC
Cluster1	cell surface	4	122	21	495	0.77	0.804	A0A0A0MXU8 D4A617 Q63135 Q9ET61	GO_CC
Cluster1	cell-cell junction	2	122	20	495	0.41	0.976	A0A0G2K0Q7 G3V6C9	GO_CC
Cluster1	centriolar satellite	1	122	2	495	2.03	0.433	Q7TQ77	GO_CC
Cluster1	centrosome	3	122	7	495	1.74	0.235	D3ZDI7 P28480 Q7TQ77	GO_CC
Cluster1	chaperone complex	1	122	2	495	2.03	0.433	P28480	GO_CC
Cluster1	chaperonin-containing T-complex	1	122	1	495	4.06	0.246	P28480	GO_CC
Cluster1	chromatin	3	122	9	495	1.35	0.389	F1LQB2 P05065 P28480	GO_CC
Cluster1	chromosomal region	1	122	6	495	0.68	0.819	F1LQB2	GO_CC
Cluster1	chromosome	3	122	14	495	0.87	0.712	F1LQB2 P05065 P28480	GO_CC
Cluster1	chromosome, centromeric region	1	122	3	495	1.35	0.573	F1LQB2	GO_CC
Cluster1	ciliary base	1	122	2	495	2.03	0.433	D3ZPN3	GO_CC
Cluster1	cilium	5	122	12	495	1.69	0.148	B2GV15 D3ZPN3 P05065 P11505 Q64542	GO_CC
Cluster1	cis-Golgi network	1	122	2	495	2.03	0.433	Q7TQ77	GO_CC
Cluster1	clathrin adaptor complex	1	122	2	495	2.03	0.433	P62744	GO_CC
Cluster1	clathrin coat	1	122	4	495	1.01	0.679	P62744	GO_CC
Cluster1	clathrin coat of coated pit	1	122	1	495	4.06	0.246	P62744	GO_CC
Cluster1	clathrin coat of endocytic vesicle	1	122	1	495	4.06	0.246	P62744	GO_CC
Cluster1	clathrin vesicle coat	1	122	3	495	1.35	0.573	P62744	GO_CC
Cluster1	clathrin-coated endocytic vesicle	1	122	2	495	2.03	0.433	P62744	GO_CC
Cluster1	clathrin-coated endocytic vesicle membrane	1	122	1	495	4.06	0.246	P62744	GO_CC
Cluster1	clathrin-coated pit	1	122	4	495	1.01	0.679	P62744	GO_CC
Cluster1	clathrin-coated vesicle	3	122	9	495	1.35	0.389	E9PSJ4 P62744 Q5U2V8	GO_CC
Cluster1	clathrin-coated vesicle membrane	1	122	5	495	0.81	0.759	P62744	GO_CC
Cluster1	cleavage furrow	1	122	2	495	2.03	0.433	A0A0G2K0Q7	GO_CC
Cluster1	cluster of actin-based cell projections	1	122	6	495	0.68	0.819	Q6Q7Y5	GO_CC
Cluster1	coated membrane	2	122	7	495	1.16	0.547	P62744 Q5HZY2	GO_CC
Cluster1	coated vesicle	4	122	11	495	1.48	0.276	E9PSJ4 P62744 Q5HZY2 Q5U2V8	GO_CC
Cluster1	coated vesicle membrane	2	122	8	495	1.01	0.626	P62744 Q5HZY2	GO_CC
Cluster1	cohesin complex	1	122	1	495	4.06	0.246	F1LQB2	GO_CC
Cluster1	collagen-containing extracellular matrix	2	122	10	495	0.81	0.751	D4A617 F1LQB2	GO_CC
Cluster1	condensed chromosome	1	122	4	495	1.01	0.679	F1LQB2	GO_CC
Cluster1	condensed nuclear chromosome	1	122	2	495	2.03	0.433	F1LQB2	GO_CC
Cluster1	contractile actin filament bundle	3	122	7	495	1.74	0.235	A0A0G2K0Q7 A0A0G2K4M6 A0A0H2UHR2	GO_CC
Cluster1	contractile fiber	15	122	45	495	1.35	0.11	A0A096MK15 A0A0G2K4M6 A0A0G2K9Z7 A0A0H2UHR2 D3ZDI7 D3ZSG3 D4A7U8 D4A871 M0RCE9 O35077 P05065 P19103 Q2PS20 Q5XIH6 Q64542	GO_CC
Cluster1	cortical endoplasmic reticulum	1	122	2	495	2.03	0.433	Q5U2Q8	GO_CC
Cluster1	cullin-RING ubiquitin ligase complex	2	122	4	495	2.03	0.255	D3Z8P1 P62870	GO_CC
Cluster1	cytochrome complex	3	122	20	495	0.61	0.908	B2RZD6 G3V8M4 P05503	GO_CC
Cluster1	cytoplasm	117	122	468	495	1.01	0.308	A0A096MK15 A0A0A0MXU8 A0A0G2JUS7 A0A0G2JVG4 A0A0G2JVQ1 A0A0G2JYY6 A0A0G2JZH8 A0A0G2K0Q7 A0A0G2K382 A0A0G2K4M6 A0A0G2K7L0 A0A0G2K9Z7 A0A0H2UHR2 A0A0H2UI26 B0BNG0 B1H230 B2GV15 B2RYW8 B2RZD6 B5DEH2 B5DEL8 D3Z8P1 D3Z941 D3Z955 D3ZA93 D3ZAQ0 D3ZBE5 D3ZDI7 D3ZF13 D3ZNJ5 D3ZP47 D3ZPN3 D3ZQN6 D3ZSG3 D3ZU20 D3ZUB0 D3ZVD3 D3ZVR7 D3ZXS8 D3ZY50 D3ZZN3 D4A617 D4A6M0 D4A7F2 D4A7U8 D4A871 D4A9W3 D4ABM5 D4ACG8 …	GO_CC
Cluster1	cytoplasmic region	2	122	20	495	0.41	0.976	F1LQN9 Q5U2Q8	GO_CC
Cluster1	cytoplasmic ribonucleoprotein granule	2	122	3	495	2.7	0.152	P11980 Q498U4	GO_CC
Cluster1	cytoplasmic side of apical plasma membrane	1	122	1	495	4.06	0.246	F1LQN9	GO_CC
Cluster1	cytoplasmic side of endoplasmic reticulum membrane	1	122	1	495	4.06	0.246	P62845	GO_CC
Cluster1	cytoplasmic side of membrane	7	122	12	495	2.37	0.0122	A0A0A0MXU8 D3ZQN6 F1LQN9 P11505 P62845 Q64542 Q6Q7Y5	GO_CC
Cluster1	cytoplasmic side of plasma membrane	6	122	11	495	2.21	0.0305	A0A0A0MXU8 D3ZQN6 F1LQN9 P11505 Q64542 Q6Q7Y5	GO_CC
Cluster1	cytoplasmic ubiquitin ligase complex	1	122	1	495	4.06	0.246	P62870	GO_CC
Cluster1	cytoplasmic vesicle	19	122	70	495	1.1	0.349	A0A0A0MXU8 A0A0H2UI26 D4A617 D4A6M0 E9PSJ4 G3V8U4 G3V9T1 P05065 P11980 P28480 P61765 P62744 Q5HZY2 Q5U2V8 Q7TQ77 Q9ET61 Q9R0T3 Q9Z269 Q9Z2L0	GO_CC
Cluster1	cytoplasmic vesicle lumen	4	122	28	495	0.58	0.945	G3V9T1 P05065 P11980 Q9R0T3	GO_CC
Cluster1	cytoplasmic vesicle membrane	5	122	18	495	1.13	0.468	A0A0A0MXU8 D4A6M0 P62744 Q5HZY2 Q9ET61	GO_CC
Cluster1	cytoskeleton	17	122	66	495	1.05	0.464	A0A096MK15 A0A0G2K0Q7 A0A0G2K4M6 A0A0H2UHR2 D3ZBE5 D3ZDI7 D3ZSG3 D4A7U8 D4A871 E9PSJ4 F1LQB2 G3V6C9 P05065 P28480 P61765 Q5XIH6 Q7TQ77	GO_CC
Cluster1	cytosol	54	122	181	495	1.21	0.0278	A0A096MK15 A0A0A0MXU8 A0A0G2JVG4 A0A0G2K0Q7 A0A0G2K382 A0A0G2K4M6 A0A0G2K9Z7 B1H230 B2GV15 B5DEH2 D3Z8P1 D3Z941 D3Z955 D3ZA93 D3ZDI7 D3ZF13 D3ZNJ5 D3ZP47 D3ZQN6 D3ZVD3 D3ZVR7 D3ZXS8 D4ACG8 E9PSJ4 F1LQB2 F1LQN9 F1LQX9 G3V8U4 O35077 P05065 P05982 P07953 P11915 P11980 P16290 P25409 P28480 P56574 P61203 P61765 P62744 P62845 P62870 Q3MHT2 Q4QQR9 Q5BK81 Q5HZY2 Q5U203 Q63042 Q68FW9 Q6Q7Y5 Q7TP52 Q9JM53 …	GO_CC
Cluster1	cytosolic ribosome	1	122	4	495	1.01	0.679	P62845	GO_CC
Cluster1	cytosolic small ribosomal subunit	1	122	3	495	1.35	0.573	P62845	GO_CC
Cluster1	dendrite	6	122	27	495	0.9	0.692	A0A0H2UHR2 M0RCE9 P05982 P11505 Q64542 Q9JK11	GO_CC
Cluster1	dendrite membrane	3	122	3	495	4.06	0.0147	M0RCE9 P11505 Q64542	GO_CC
Cluster1	dendrite terminus	1	122	1	495	4.06	0.246	Q9JK11	GO_CC
Cluster1	dendritic growth cone	1	122	1	495	4.06	0.246	Q9JK11	GO_CC
Cluster1	dendritic spine	3	122	10	495	1.22	0.464	A0A0H2UHR2 P11505 Q64542	GO_CC
Cluster1	dendritic spine membrane	2	122	2	495	4.06	0.0604	P11505 Q64542	GO_CC
Cluster1	dendritic tree	6	122	27	495	0.9	0.692	A0A0H2UHR2 M0RCE9 P05982 P11505 Q64542 Q9JK11	GO_CC
Cluster1	dihydrolipoyl dehydrogenase complex	2	122	3	495	2.7	0.152	B2GV15 Q00972	GO_CC
Cluster1	distal axon	3	122	11	495	1.11	0.535	E9PSJ4 P61765 Q9JK11	GO_CC
Cluster1	early endosome	1	122	5	495	0.81	0.759	G3V8U4	GO_CC
Cluster1	early endosome membrane	1	122	1	495	4.06	0.246	G3V8U4	GO_CC
Cluster1	ecdysone receptor holocomplex	1	122	1	495	4.06	0.246	P61203	GO_CC
Cluster1	elongin complex	1	122	1	495	4.06	0.246	P62870	GO_CC
Cluster1	endocytic vesicle	2	122	14	495	0.58	0.897	P61765 P62744	GO_CC
Cluster1	endocytic vesicle membrane	1	122	5	495	0.81	0.759	P62744	GO_CC
Cluster1	endolysosome	1	122	1	495	4.06	0.246	P62744	GO_CC
Cluster1	endolysosome membrane	1	122	1	495	4.06	0.246	P62744	GO_CC
Cluster1	endomembrane system	34	122	139	495	0.99	0.567	A0A0A0MXU8 A0A0G2K382 A0A0H2UHR2 A0A0H2UI26 B0BNG0 B5DEH2 D3ZUB0 D3ZVR7 D4A617 D4A6M0 E9PSJ4 F1LQX9 G3V8U4 G3V9T1 M0RCE9 P05065 P0C5I0 P11915 P11980 P28480 P61765 P62744 P62845 Q2PS20 Q4V8J4 Q5HZY2 Q5U2Q8 Q5U2V8 Q7TQ77 Q9ET61 Q9JK11 Q9R0T3 Q9Z269 Q9Z2L0	GO_CC
Cluster1	endoplasmic reticulum	19	122	75	495	1.03	0.491	A0A0A0MXU8 B0BNG0 B5DEH2 D3ZUB0 D3ZVR7 F1LQX9 M0RCE9 P05065 P0C5I0 P11915 P62845 Q2PS20 Q4V8J4 Q5HZY2 Q5U2Q8 Q5U2V8 Q9JK11 Q9R0T3 Q9Z269	GO_CC
Cluster1	endoplasmic reticulum exit site	1	122	2	495	2.03	0.433	Q5HZY2	GO_CC
Cluster1	endoplasmic reticulum lumen	3	122	14	495	0.87	0.712	D3ZUB0 Q5U2Q8 Q9R0T3	GO_CC
Cluster1	endoplasmic reticulum membrane	12	122	30	495	1.62	0.0408	B0BNG0 B5DEH2 F1LQX9 P05065 P62845 Q2PS20 Q4V8J4 Q5HZY2 Q5U2Q8 Q5U2V8 Q9JK11 Q9Z269	GO_CC
Cluster1	endoplasmic reticulum subcompartment	12	122	30	495	1.62	0.0408	B0BNG0 B5DEH2 F1LQX9 P05065 P62845 Q2PS20 Q4V8J4 Q5HZY2 Q5U2Q8 Q5U2V8 Q9JK11 Q9Z269	GO_CC
Cluster1	endoplasmic reticulum tubular network	2	122	3	495	2.7	0.152	Q5U2Q8 Q9JK11	GO_CC
Cluster1	endoplasmic reticulum tubular network membrane	1	122	1	495	4.06	0.246	Q9JK11	GO_CC
Cluster1	endosome	4	122	12	495	1.35	0.339	A0A0H2UI26 G3V8U4 P62744 Q7TQ77	GO_CC
Cluster1	endosome membrane	3	122	4	495	3.04	0.0481	A0A0H2UI26 G3V8U4 P62744	GO_CC
Cluster1	envelope	28	122	153	495	0.74	0.99	A0A0A0MXU8 A0A0G2JUS7 A0A0G2JVQ1 A0A0G2JYY6 A0A0G2K7L0 B2RZD6 B5DEL8 D3ZAQ0 D3ZF13 D4ABM5 F1LX07 G3V8M4 M0RB63 P05503 P11915 P32089 P56574 P62078 P63031 Q3B8N9 Q561S0 Q5U1Z9 Q9JJW3 Q9JK11 Q9JM53 Q9NQR8 Q9Z269 Q9Z2L0	GO_CC
Cluster1	exocyst	1	122	2	495	2.03	0.433	F1LQN9	GO_CC
Cluster1	exocytic vesicle	4	122	8	495	2.03	0.107	D4A617 D4A6M0 Q9Z269 Q9Z2L0	GO_CC
Cluster1	exocytic vesicle membrane	1	122	1	495	4.06	0.246	D4A6M0	GO_CC
Cluster1	external side of plasma membrane	1	122	7	495	0.58	0.864	Q63135	GO_CC
Cluster1	extracellular exosome	1	122	6	495	0.68	0.819	P05065	GO_CC
Cluster1	extracellular matrix	3	122	17	495	0.72	0.833	D4A617 F1LQB2 G3V9T1	GO_CC
Cluster1	extracellular organelle	1	122	6	495	0.68	0.819	P05065	GO_CC
Cluster1	extracellular region	14	122	72	495	0.79	0.898	A0A0G2K8S9 D4A617 F1LQB2 G3V9T1 P05065 P0C5I0 P11980 P19103 P25409 P97541 Q63042 Q9QX79 Q9R0T3 Q9Z269	GO_CC
Cluster1	extracellular space	7	122	40	495	0.71	0.905	D4A617 P05065 P0C5I0 P19103 P25409 Q63042 Q9Z269	GO_CC
Cluster1	extracellular vesicle	1	122	6	495	0.68	0.819	P05065	GO_CC
Cluster1	extrinsic component of membrane	5	122	10	495	2.03	0.072	A0A0A0MXU8 D3ZQN6 P11915 P61765 Q6Q7Y5	GO_CC
Cluster1	extrinsic component of organelle membrane	1	122	2	495	2.03	0.433	P11915	GO_CC
Cluster1	extrinsic component of plasma membrane	4	122	7	495	2.32	0.066	A0A0A0MXU8 D3ZQN6 P61765 Q6Q7Y5	GO_CC
Cluster1	extrinsic component of presynaptic membrane	1	122	1	495	4.06	0.246	P61765	GO_CC
Cluster1	extrinsic component of synaptic membrane	1	122	1	495	4.06	0.246	P61765	GO_CC
Cluster1	ficolin-1-rich granule	4	122	17	495	0.95	0.638	G3V9T1 P05065 P11980 Q9ET61	GO_CC
Cluster1	ficolin-1-rich granule lumen	3	122	16	495	0.76	0.798	G3V9T1 P05065 P11980	GO_CC
Cluster1	ficolin-1-rich granule membrane	1	122	1	495	4.06	0.246	Q9ET61	GO_CC
Cluster1	filopodium	2	122	4	495	2.03	0.255	A0A0G2K4M6 D3ZXS8	GO_CC
Cluster1	filopodium tip	1	122	1	495	4.06	0.246	D3ZXS8	GO_CC
Cluster1	germ plasm	1	122	2	495	2.03	0.433	P11980	GO_CC
Cluster1	glycerol-3-phosphate dehydrogenase complex	1	122	2	495	2.03	0.433	O35077	GO_CC
Cluster1	growth cone	1	122	7	495	0.58	0.864	Q9JK11	GO_CC
Cluster1	heterochromatin	2	122	4	495	2.03	0.255	P05065 P28480	GO_CC
Cluster1	heterotrimeric G-protein complex	1	122	1	495	4.06	0.246	Q6Q7Y5	GO_CC
Cluster1	immunological synapse	1	122	2	495	2.03	0.433	G3V8U4	GO_CC
Cluster1	inner mitochondrial membrane protein complex	9	122	79	495	0.46	1	B2RZD6 B5DEL8 D3ZF13 G3V8M4 M0RB63 P05503 P62078 Q561S0 Q9JJW3	GO_CC
Cluster1	integral component of membrane	19	122	64	495	1.2	0.197	A0A0A0MXU8 A0A0G2JUS7 A0A0H2UI26 B0BNG0 D3ZAQ0 D3ZQN6 D4A617 D4A6M0 F1LX07 M0RCE9 P11505 P32089 P63031 Q5U2Q8 Q5U2V8 Q63135 Q64542 Q9JK11 Q9Z2L0	GO_CC
Cluster1	integral component of mitochondrial inner membrane	2	122	10	495	0.81	0.751	A0A0G2JUS7 P63031	GO_CC
Cluster1	integral component of mitochondrial membrane	3	122	13	495	0.94	0.66	A0A0G2JUS7 D3ZAQ0 P63031	GO_CC
Cluster1	integral component of mitochondrial outer membrane	1	122	2	495	2.03	0.433	D3ZAQ0	GO_CC
Cluster1	integral component of organelle membrane	4	122	14	495	1.16	0.467	A0A0G2JUS7 D3ZAQ0 D4A6M0 P63031	GO_CC
Cluster1	integral component of plasma membrane	7	122	27	495	1.05	0.514	A0A0A0MXU8 A0A0G2JUS7 A0A0H2UI26 D4A617 M0RCE9 P11505 Q64542	GO_CC
Cluster1	integral component of synaptic vesicle membrane	1	122	1	495	4.06	0.246	D4A6M0	GO_CC
Cluster1	intracellular anatomical structure	119	122	480	495	1.01	0.472	A0A096MK15 A0A0A0MXU8 A0A0G2JUS7 A0A0G2JVG4 A0A0G2JVQ1 A0A0G2JYY6 A0A0G2JZH8 A0A0G2K0Q7 A0A0G2K382 A0A0G2K4M6 A0A0G2K7L0 A0A0G2K9Z7 A0A0H2UHR2 A0A0H2UI26 B0BNG0 B1H230 B2GV15 B2RYW8 B2RZD6 B5DEH2 B5DEL8 D3Z8P1 D3Z941 D3Z955 D3ZA93 D3ZAQ0 D3ZBE5 D3ZDI7 D3ZF13 D3ZNJ5 D3ZP47 D3ZPN3 D3ZQN6 D3ZSG3 D3ZU20 D3ZUB0 D3ZVD3 D3ZVR7 D3ZXS8 D3ZY50 D3ZZN3 D4A617 D4A6M0 D4A7F2 D4A7U8 D4A871 D4A9W3 D4ABM5 D4ACG8 …	GO_CC
Cluster1	intracellular membrane-bounded organelle	89	122	390	495	0.93	0.972	A0A0A0MXU8 A0A0G2JUS7 A0A0G2JVG4 A0A0G2JVQ1 A0A0G2JYY6 A0A0G2JZH8 A0A0G2K382 A0A0G2K7L0 A0A0H2UHR2 B0BNG0 B1H230 B2GV15 B2RYW8 B2RZD6 B5DEH2 B5DEL8 D3Z8P1 D3Z941 D3ZA93 D3ZAQ0 D3ZBE5 D3ZF13 D3ZPN3 D3ZQN6 D3ZUB0 D3ZVR7 D3ZXS8 D3ZY50 D3ZZN3 D4A7F2 D4A7U8 D4A9W3 D4ABM5 D4ADN6 E9PSJ4 F1LQB2 F1LQX9 F1LX07 G3V8M4 G3V8U4 M0R7E6 M0RB63 M0RCE9 P05065 P05503 P0C5I0 P11505 P11915 P11980 P16290 P28480 P32089…	GO_CC
Cluster1	intracellular non-membrane-bounded organelle	33	122	137	495	0.98	0.613	A0A096MK15 A0A0A0MXU8 A0A0G2K0Q7 A0A0G2K4M6 A0A0G2K7L0 A0A0G2K9Z7 A0A0H2UHR2 B2GV15 D3Z941 D3ZBE5 D3ZDI7 D3ZSG3 D4A7U8 D4A871 D4ABM5 E9PSJ4 F1LQB2 G3V6C9 M0RCE9 O35077 P05065 P11980 P19103 P28480 P61765 P62845 Q2PS20 Q498U4 Q5U1Z9 Q5XIH6 Q64542 Q7TQ77 Q9Z2L0	GO_CC
Cluster1	intracellular organelle	104	122	443	495	0.95	0.97	A0A096MK15 A0A0A0MXU8 A0A0G2JUS7 A0A0G2JVG4 A0A0G2JVQ1 A0A0G2JYY6 A0A0G2JZH8 A0A0G2K0Q7 A0A0G2K382 A0A0G2K4M6 A0A0G2K7L0 A0A0G2K9Z7 A0A0H2UHR2 A0A0H2UI26 B0BNG0 B1H230 B2GV15 B2RYW8 B2RZD6 B5DEH2 B5DEL8 D3Z8P1 D3Z941 D3ZA93 D3ZAQ0 D3ZBE5 D3ZDI7 D3ZF13 D3ZPN3 D3ZQN6 D3ZSG3 D3ZUB0 D3ZVR7 D3ZXS8 D3ZY50 D3ZZN3 D4A617 D4A6M0 D4A7F2 D4A7U8 D4A871 D4A9W3 D4ABM5 D4ADN6 E9PSJ4 F1LQB2 F1LQX9 F1LX07 G3V6C9 …	GO_CC
Cluster1	intracellular organelle lumen	40	122	214	495	0.76	0.998	A0A0G2JZH8 A0A0G2K7L0 B1H230 B2GV15 D3Z8P1 D3Z941 D3ZBE5 D3ZF13 D3ZQN6 D3ZUB0 D3ZZN3 D4A9W3 D4ABM5 F1LQB2 F1LQX9 G3V8U4 G3V9T1 M0R7E6 P05065 P11915 P11980 P28480 P56522 P56574 P61203 P61765 P62845 P62870 Q00972 Q07803 Q3MHT2 Q498U4 Q4KLI4 Q5U1Z9 Q5U2Q8 Q68FW9 Q712U5 Q9JM53 Q9R0T3 Q9Z2L0	GO_CC
Cluster1	intracellular vesicle	19	122	70	495	1.1	0.349	A0A0A0MXU8 A0A0H2UI26 D4A617 D4A6M0 E9PSJ4 G3V8U4 G3V9T1 P05065 P11980 P28480 P61765 P62744 Q5HZY2 Q5U2V8 Q7TQ77 Q9ET61 Q9R0T3 Q9Z269 Q9Z2L0	GO_CC
Cluster1	intrinsic component of membrane	20	122	68	495	1.19	0.202	A0A0A0MXU8 A0A0G2JUS7 A0A0G2K8S9 A0A0H2UI26 B0BNG0 D3ZAQ0 D3ZQN6 D4A617 D4A6M0 F1LX07 M0RCE9 P11505 P32089 P63031 Q5U2Q8 Q5U2V8 Q63135 Q64542 Q9JK11 Q9Z2L0	GO_CC
Cluster1	intrinsic component of mitochondrial membrane	3	122	13	495	0.94	0.66	A0A0G2JUS7 D3ZAQ0 P63031	GO_CC
Cluster1	intrinsic component of organelle membrane	4	122	14	495	1.16	0.467	A0A0G2JUS7 D3ZAQ0 D4A6M0 P63031	GO_CC
Cluster1	intrinsic component of plasma membrane	8	122	31	495	1.05	0.511	A0A0A0MXU8 A0A0G2JUS7 A0A0G2K8S9 A0A0H2UI26 D4A617 M0RCE9 P11505 Q64542	GO_CC
Cluster1	intrinsic component of synaptic vesicle membrane	1	122	1	495	4.06	0.246	D4A6M0	GO_CC
Cluster1	ion channel complex	3	122	12	495	1.01	0.601	D3ZQN6 M0RCE9 Q5U2Q8	GO_CC
Cluster1	junctional membrane complex	1	122	2	495	2.03	0.433	Q2PS20	GO_CC
Cluster1	junctional sarcoplasmic reticulum membrane	2	122	3	495	2.7	0.152	Q2PS20 Q5U2Q8	GO_CC
Cluster1	lamellipodium	3	122	9	495	1.35	0.389	A0A0G2K0Q7 A0A0G2K4M6 G3V6C9	GO_CC
Cluster1	late endosome	1	122	4	495	1.01	0.679	A0A0H2UI26	GO_CC
Cluster1	lateral element	1	122	1	495	4.06	0.246	F1LQB2	GO_CC
Cluster1	leading edge membrane	3	122	6	495	2.03	0.163	M0RCE9 P11505 Q64542	GO_CC
Cluster1	lipid droplet	1	122	2	495	2.03	0.433	A0A0A0MXU8	GO_CC
Cluster1	lysosomal membrane	1	122	5	495	0.81	0.759	P62744	GO_CC
Cluster1	lysosome	3	122	21	495	0.58	0.925	P05065 P62744 Q9R0T3	GO_CC
Cluster1	lytic vacuole	3	122	21	495	0.58	0.925	P05065 P62744 Q9R0T3	GO_CC
Cluster1	lytic vacuole membrane	1	122	5	495	0.81	0.759	P62744	GO_CC
Cluster1	main axon	1	122	7	495	0.58	0.864	E9PSJ4	GO_CC
Cluster1	meiotic cohesin complex	1	122	1	495	4.06	0.246	F1LQB2	GO_CC
Cluster1	membrane	58	122	271	495	0.87	0.974	A0A0A0MXU8 A0A0G2JUS7 A0A0G2JVG4 A0A0G2JVQ1 A0A0G2JYY6 A0A0G2K0Q7 A0A0G2K7L0 A0A0G2K8S9 A0A0H2UI26 B0BNG0 B2RZD6 B5DEH2 B5DEL8 D3ZAQ0 D3ZBE5 D3ZF13 D3ZQN6 D4A617 D4A6M0 D4ABM5 E9PSJ4 F1LQN9 F1LQX9 F1LX07 G3V8M4 G3V8U4 M0RB63 M0RCE9 P05065 P05503 P11505 P11915 P11980 P32089 P56574 P61765 P62078 P62744 P62845 P63031 Q2PS20 Q3B8N9 Q4V8J4 Q561S0 Q5HZY2 Q5U1Z9 Q5U2Q8 Q5U2V8 Q63135 Q64542 Q6Q7Y5 Q9ET61…	GO_CC
Cluster1	membrane coat	2	122	7	495	1.16	0.547	P62744 Q5HZY2	GO_CC
Cluster1	membrane microdomain	4	122	14	495	1.16	0.467	A0A0A0MXU8 B5DEH2 P11505 Q64542	GO_CC
Cluster1	membrane protein complex	19	122	113	495	0.68	0.992	B0BNG0 B2RZD6 B5DEL8 D3ZF13 D3ZQN6 F1LQX9 G3V8M4 M0RB63 M0RCE9 P05503 P62078 P62744 Q561S0 Q5HZY2 Q5U2Q8 Q5U2V8 Q6Q7Y5 Q9JJW3 Q9Z2L0	GO_CC
Cluster1	membrane raft	4	122	14	495	1.16	0.467	A0A0A0MXU8 B5DEH2 P11505 Q64542	GO_CC
Cluster1	membrane-bounded organelle	94	122	409	495	0.93	0.976	A0A0A0MXU8 A0A0G2JUS7 A0A0G2JVG4 A0A0G2JVQ1 A0A0G2JYY6 A0A0G2JZH8 A0A0G2K382 A0A0G2K7L0 A0A0H2UHR2 A0A0H2UI26 B0BNG0 B1H230 B2GV15 B2RYW8 B2RZD6 B5DEH2 B5DEL8 D3Z8P1 D3Z941 D3ZA93 D3ZAQ0 D3ZBE5 D3ZF13 D3ZPN3 D3ZQN6 D3ZUB0 D3ZVR7 D3ZXS8 D3ZY50 D3ZZN3 D4A617 D4A6M0 D4A7F2 D4A7U8 D4A9W3 D4ABM5 D4ADN6 E9PSJ4 F1LQB2 F1LQX9 F1LX07 G3V8M4 G3V8U4 G3V9T1 M0R7E6 M0RB63 M0RCE9 P05065 P05503 P0C5I0 P11505 P1…	GO_CC
Cluster1	membrane-enclosed lumen	40	122	214	495	0.76	0.998	A0A0G2JZH8 A0A0G2K7L0 B1H230 B2GV15 D3Z8P1 D3Z941 D3ZBE5 D3ZF13 D3ZQN6 D3ZUB0 D3ZZN3 D4A9W3 D4ABM5 F1LQB2 F1LQX9 G3V8U4 G3V9T1 M0R7E6 P05065 P11915 P11980 P28480 P56522 P56574 P61203 P61765 P62845 P62870 Q00972 Q07803 Q3MHT2 Q498U4 Q4KLI4 Q5U1Z9 Q5U2Q8 Q68FW9 Q712U5 Q9JM53 Q9R0T3 Q9Z2L0	GO_CC
Cluster1	microbody	3	122	14	495	0.87	0.712	A0A0G2JVG4 P11915 P56574	GO_CC
Cluster1	microbody lumen	1	122	7	495	0.58	0.864	P11915	GO_CC
Cluster1	microbody membrane	1	122	4	495	1.01	0.679	A0A0G2JVG4	GO_CC
Cluster1	microtubule	2	122	5	495	1.62	0.36	P28480 Q5XIH6	GO_CC
Cluster1	microtubule associated complex	1	122	2	495	2.03	0.433	Q5XIH6	GO_CC
Cluster1	microtubule cytoskeleton	7	122	20	495	1.42	0.199	D3ZBE5 D3ZDI7 E9PSJ4 F1LQB2 P28480 Q5XIH6 Q7TQ77	GO_CC
Cluster1	microtubule organizing center	5	122	12	495	1.69	0.148	D3ZBE5 D3ZDI7 E9PSJ4 P28480 Q7TQ77	GO_CC
Cluster1	mitochondrial envelope	25	122	142	495	0.71	0.993	A0A0G2JUS7 A0A0G2JVQ1 A0A0G2JYY6 A0A0G2K7L0 B2RZD6 B5DEL8 D3ZAQ0 D3ZF13 D4ABM5 F1LX07 G3V8M4 M0RB63 P05503 P11915 P32089 P56574 P62078 P63031 Q3B8N9 Q561S0 Q5U1Z9 Q9JJW3 Q9JM53 Q9NQR8 Q9Z2L0	GO_CC
Cluster1	mitochondrial inner membrane	20	122	121	495	0.67	0.995	A0A0G2JUS7 A0A0G2JVQ1 A0A0G2JYY6 A0A0G2K7L0 B2RZD6 B5DEL8 D3ZF13 D4ABM5 F1LX07 G3V8M4 M0RB63 P05503 P32089 P56574 P62078 P63031 Q561S0 Q9JJW3 Q9JM53 Q9NQR8	GO_CC
Cluster1	mitochondrial inner-outer membrane contact site	1	122	2	495	2.03	0.433	A0A0G2JVQ1	GO_CC
Cluster1	mitochondrial intermembrane space	1	122	10	495	0.41	0.943	Q9JM53	GO_CC
Cluster1	mitochondrial matrix	13	122	88	495	0.6	0.995	A0A0G2JZH8 A0A0G2K7L0 B2GV15 D3ZF13 D3ZZN3 D4A9W3 D4ABM5 P56522 P56574 Q00972 Q07803 Q3MHT2 Q9Z2L0	GO_CC
Cluster1	mitochondrial membrane	25	122	140	495	0.72	0.991	A0A0G2JUS7 A0A0G2JVQ1 A0A0G2JYY6 A0A0G2K7L0 B2RZD6 B5DEL8 D3ZAQ0 D3ZF13 D4ABM5 F1LX07 G3V8M4 M0RB63 P05503 P11915 P32089 P56574 P62078 P63031 Q3B8N9 Q561S0 Q5U1Z9 Q9JJW3 Q9JM53 Q9NQR8 Q9Z2L0	GO_CC
Cluster1	mitochondrial nucleoid	2	122	11	495	0.74	0.799	B2GV15 Q9Z2L0	GO_CC
Cluster1	mitochondrial outer membrane	6	122	19	495	1.28	0.317	D3ZAQ0 P11915 Q3B8N9 Q5U1Z9 Q9JM53 Q9Z2L0	GO_CC
Cluster1	mitochondrial oxoglutarate dehydrogenase complex	1	122	2	495	2.03	0.433	B2GV15	GO_CC
Cluster1	mitochondrial permeability transition pore complex	1	122	2	495	2.03	0.433	Q9Z2L0	GO_CC
Cluster1	mitochondrial protein-containing complex	14	122	105	495	0.54	1	A0A0G2K7L0 B2GV15 B2RZD6 B5DEL8 D3ZF13 D4ABM5 G3V8M4 M0RB63 P05503 P62078 Q00972 Q561S0 Q9JJW3 Q9Z2L0	GO_CC
Cluster1	mitochondrial respirasome	7	122	54	495	0.53	0.992	B2RZD6 B5DEL8 D3ZF13 G3V8M4 M0RB63 P05503 Q561S0	GO_CC
Cluster1	mitochondrial respiratory chain complex I	5	122	32	495	0.63	0.931	B2RZD6 B5DEL8 D3ZF13 M0RB63 Q561S0	GO_CC
Cluster1	mitochondrial respiratory chain complex III	1	122	10	495	0.41	0.943	P05503	GO_CC
Cluster1	mitochondrial respiratory chain complex IV	3	122	13	495	0.94	0.66	B2RZD6 G3V8M4 P05503	GO_CC
Cluster1	mitochondrial ribosome	2	122	8	495	1.01	0.626	A0A0G2K7L0 D4ABM5	GO_CC
Cluster1	mitochondrial small ribosomal subunit	2	122	6	495	1.35	0.458	A0A0G2K7L0 D4ABM5	GO_CC
Cluster1	mitochondrion	41	122	227	495	0.73	0.999	A0A0G2JUS7 A0A0G2JVG4 A0A0G2JVQ1 A0A0G2JYY6 A0A0G2JZH8 A0A0G2K7L0 B2GV15 B2RYW8 B2RZD6 B5DEL8 D3ZA93 D3ZAQ0 D3ZF13 D3ZY50 D3ZZN3 D4A7F2 D4A9W3 D4ABM5 F1LX07 G3V8M4 M0RB63 P05065 P05503 P11915 P32089 P56522 P56574 P61765 P62078 P63031 Q00972 Q07803 Q3B8N9 Q3MHT2 Q561S0 Q5U1Z9 Q63042 Q9JJW3 Q9JM53 Q9NQR8 Q9Z2L0	GO_CC
Cluster1	mitotic spindle	1	122	3	495	1.35	0.573	F1LQB2	GO_CC
Cluster1	mitotic spindle pole	1	122	1	495	4.06	0.246	F1LQB2	GO_CC
Cluster1	motile cilium	4	122	8	495	2.03	0.107	D3ZPN3 P05065 P11505 Q64542	GO_CC
Cluster1	multivesicular body	1	122	1	495	4.06	0.246	A0A0H2UI26	GO_CC
Cluster1	myelin sheath	9	122	47	495	0.78	0.865	A0A0G2JVQ1 D3ZVR7 F1LX07 P05065 P28480 P61765 Q561S0 Q9JK11 Q9Z2L0	GO_CC
Cluster1	myofibril	14	122	43	495	1.32	0.142	A0A096MK15 A0A0G2K4M6 A0A0G2K9Z7 A0A0H2UHR2 D3ZDI7 D3ZSG3 D4A7U8 D4A871 M0RCE9 O35077 P05065 P19103 Q2PS20 Q64542	GO_CC
Cluster1	myofilament	3	122	7	495	1.74	0.235	A0A0G2K4M6 D3ZSG3 D4A871	GO_CC
Cluster1	neuron projection	11	122	52	495	0.86	0.782	A0A0H2UHR2 B2GV15 D4A617 E9PSJ4 M0RCE9 P05065 P05982 P11505 P61765 Q64542 Q9JK11	GO_CC
Cluster1	neuron projection membrane	3	122	5	495	2.43	0.0988	M0RCE9 P11505 Q64542	GO_CC
Cluster1	neuron projection terminus	2	122	7	495	1.16	0.547	E9PSJ4 P61765	GO_CC
Cluster1	neuron spine	3	122	11	495	1.11	0.535	A0A0H2UHR2 P11505 Q64542	GO_CC
Cluster1	neuron to neuron synapse	6	122	20	495	1.22	0.367	D4A617 G3V8U4 M0RCE9 P11505 Q64542 Q9JK11	GO_CC
Cluster1	neuronal cell body	8	122	33	495	0.98	0.593	A0A0G2JVQ1 D4A617 E9PSJ4 M0RCE9 P05982 P11505 Q64542 Q9JK11	GO_CC
Cluster1	neuronal cell body membrane	2	122	2	495	4.06	0.0604	P11505 Q64542	GO_CC
Cluster1	non-membrane-bounded organelle	33	122	137	495	0.98	0.613	A0A096MK15 A0A0A0MXU8 A0A0G2K0Q7 A0A0G2K4M6 A0A0G2K7L0 A0A0G2K9Z7 A0A0H2UHR2 B2GV15 D3Z941 D3ZBE5 D3ZDI7 D3ZSG3 D4A7U8 D4A871 D4ABM5 E9PSJ4 F1LQB2 G3V6C9 M0RCE9 O35077 P05065 P11980 P19103 P28480 P61765 P62845 Q2PS20 Q498U4 Q5U1Z9 Q5XIH6 Q64542 Q7TQ77 Q9Z2L0	GO_CC
Cluster1	non-motile cilium	1	122	5	495	0.81	0.759	D3ZPN3	GO_CC
Cluster1	nuclear SCF ubiquitin ligase complex	1	122	1	495	4.06	0.246	D3Z8P1	GO_CC
Cluster1	nuclear body	1	122	13	495	0.31	0.976	Q498U4	GO_CC
Cluster1	nuclear chromosome	3	122	7	495	1.74	0.235	F1LQB2 P05065 P28480	GO_CC
Cluster1	nuclear cohesin complex	1	122	1	495	4.06	0.246	F1LQB2	GO_CC
Cluster1	nuclear envelope	3	122	13	495	0.94	0.66	A0A0A0MXU8 Q9JK11 Q9Z269	GO_CC
Cluster1	nuclear inner membrane	1	122	2	495	2.03	0.433	A0A0A0MXU8	GO_CC
Cluster1	nuclear lumen	23	122	99	495	0.94	0.686	B1H230 D3Z8P1 D3Z941 D3ZBE5 D3ZF13 D3ZQN6 F1LQB2 F1LQX9 G3V8U4 M0R7E6 P05065 P11915 P28480 P61203 P61765 P62845 P62870 Q3MHT2 Q498U4 Q4KLI4 Q5U1Z9 Q68FW9 Q712U5	GO_CC
Cluster1	nuclear matrix	1	122	5	495	0.81	0.759	F1LQB2	GO_CC
Cluster1	nuclear meiotic cohesin complex	1	122	1	495	4.06	0.246	F1LQB2	GO_CC
Cluster1	nuclear membrane	2	122	8	495	1.01	0.626	A0A0A0MXU8 Q9Z269	GO_CC
Cluster1	nuclear periphery	1	122	5	495	0.81	0.759	F1LQB2	GO_CC
Cluster1	nuclear speck	1	122	8	495	0.51	0.898	Q498U4	GO_CC
Cluster1	nuclear ubiquitin ligase complex	1	122	1	495	4.06	0.246	D3Z8P1	GO_CC
Cluster1	nucleoid	2	122	11	495	0.74	0.799	B2GV15 Q9Z2L0	GO_CC
Cluster1	nucleolus	2	122	26	495	0.31	0.995	D3Z941 Q5U1Z9	GO_CC
Cluster1	nucleoplasm	19	122	75	495	1.03	0.491	B1H230 D3Z8P1 D3ZBE5 D3ZF13 D3ZQN6 F1LQB2 F1LQX9 G3V8U4 M0R7E6 P11915 P61203 P61765 P62845 P62870 Q3MHT2 Q498U4 Q4KLI4 Q68FW9 Q712U5	GO_CC
Cluster1	nucleus	41	122	168	495	0.99	0.577	A0A0A0MXU8 A0A0H2UHR2 B1H230 D3Z8P1 D3Z941 D3ZBE5 D3ZF13 D3ZPN3 D3ZQN6 D3ZXS8 D4A7F2 D4A7U8 D4ADN6 F1LQB2 F1LQX9 G3V8U4 M0R7E6 M0RCE9 P05065 P11505 P11915 P11980 P16290 P28480 P61203 P61765 P62845 P62870 P97541 Q07803 Q3MHT2 Q498U4 Q4KLI4 Q4QQR9 Q5U1Z9 Q5XIH6 Q68FW9 Q712U5 Q9JK11 Q9JM53 Q9Z269	GO_CC
Cluster1	organellar ribosome	2	122	8	495	1.01	0.626	A0A0G2K7L0 D4ABM5	GO_CC
Cluster1	organellar small ribosomal subunit	2	122	6	495	1.35	0.458	A0A0G2K7L0 D4ABM5	GO_CC
Cluster1	organelle	104	122	444	495	0.95	0.976	A0A096MK15 A0A0A0MXU8 A0A0G2JUS7 A0A0G2JVG4 A0A0G2JVQ1 A0A0G2JYY6 A0A0G2JZH8 A0A0G2K0Q7 A0A0G2K382 A0A0G2K4M6 A0A0G2K7L0 A0A0G2K9Z7 A0A0H2UHR2 A0A0H2UI26 B0BNG0 B1H230 B2GV15 B2RYW8 B2RZD6 B5DEH2 B5DEL8 D3Z8P1 D3Z941 D3ZA93 D3ZAQ0 D3ZBE5 D3ZDI7 D3ZF13 D3ZPN3 D3ZQN6 D3ZSG3 D3ZUB0 D3ZVR7 D3ZXS8 D3ZY50 D3ZZN3 D4A617 D4A6M0 D4A7F2 D4A7U8 D4A871 D4A9W3 D4ABM5 D4ADN6 E9PSJ4 F1LQB2 F1LQX9 F1LX07 G3V6C9 …	GO_CC
Cluster1	organelle envelope	28	122	153	495	0.74	0.99	A0A0A0MXU8 A0A0G2JUS7 A0A0G2JVQ1 A0A0G2JYY6 A0A0G2K7L0 B2RZD6 B5DEL8 D3ZAQ0 D3ZF13 D4ABM5 F1LX07 G3V8M4 M0RB63 P05503 P11915 P32089 P56574 P62078 P63031 Q3B8N9 Q561S0 Q5U1Z9 Q9JJW3 Q9JK11 Q9JM53 Q9NQR8 Q9Z269 Q9Z2L0	GO_CC
Cluster1	organelle envelope lumen	1	122	12	495	0.34	0.968	Q9JM53	GO_CC
Cluster1	organelle inner membrane	21	122	123	495	0.69	0.992	A0A0A0MXU8 A0A0G2JUS7 A0A0G2JVQ1 A0A0G2JYY6 A0A0G2K7L0 B2RZD6 B5DEL8 D3ZF13 D4ABM5 F1LX07 G3V8M4 M0RB63 P05503 P32089 P56574 P62078 P63031 Q561S0 Q9JJW3 Q9JM53 Q9NQR8	GO_CC
Cluster1	organelle lumen	40	122	214	495	0.76	0.998	A0A0G2JZH8 A0A0G2K7L0 B1H230 B2GV15 D3Z8P1 D3Z941 D3ZBE5 D3ZF13 D3ZQN6 D3ZUB0 D3ZZN3 D4A9W3 D4ABM5 F1LQB2 F1LQX9 G3V8U4 G3V9T1 M0R7E6 P05065 P11915 P11980 P28480 P56522 P56574 P61203 P61765 P62845 P62870 Q00972 Q07803 Q3MHT2 Q498U4 Q4KLI4 Q5U1Z9 Q5U2Q8 Q68FW9 Q712U5 Q9JM53 Q9R0T3 Q9Z2L0	GO_CC
Cluster1	organelle membrane	39	122	183	495	0.86	0.924	A0A0A0MXU8 A0A0G2JUS7 A0A0G2JVG4 A0A0G2JVQ1 A0A0G2JYY6 A0A0G2K7L0 A0A0H2UI26 B2RZD6 B5DEL8 D3ZAQ0 D3ZF13 D4A6M0 D4ABM5 E9PSJ4 F1LX07 G3V8M4 G3V8U4 M0RB63 P05065 P05503 P11915 P32089 P56574 P62078 P62744 P62845 P63031 Q2PS20 Q3B8N9 Q561S0 Q5HZY2 Q5U1Z9 Q5U2Q8 Q9ET61 Q9JJW3 Q9JM53 Q9NQR8 Q9Z269 Q9Z2L0	GO_CC
Cluster1	organelle outer membrane	6	122	20	495	1.22	0.367	D3ZAQ0 P11915 Q3B8N9 Q5U1Z9 Q9JM53 Q9Z2L0	GO_CC
Cluster1	organelle subcompartment	14	122	40	495	1.42	0.0848	A0A0A0MXU8 B0BNG0 B5DEH2 E9PSJ4 F1LQX9 P05065 P62845 Q2PS20 Q4V8J4 Q5HZY2 Q5U2Q8 Q5U2V8 Q9JK11 Q9Z269	GO_CC
Cluster1	outer membrane	6	122	20	495	1.22	0.367	D3ZAQ0 P11915 Q3B8N9 Q5U1Z9 Q9JM53 Q9Z2L0	GO_CC
Cluster1	oxidoreductase complex	10	122	59	495	0.69	0.952	A0A0G2JZH8 B2GV15 B2RZD6 B5DEL8 D3ZF13 M0RB63 O35077 P05503 Q00972 Q561S0	GO_CC
Cluster1	oxoglutarate dehydrogenase complex	1	122	2	495	2.03	0.433	B2GV15	GO_CC
Cluster1	pericentriolar material	2	122	2	495	4.06	0.0604	P28480 Q7TQ77	GO_CC
Cluster1	perikaryon	1	122	13	495	0.31	0.976	A0A0G2JVQ1	GO_CC
Cluster1	perinuclear region of cytoplasm	5	122	29	495	0.7	0.884	A0A0A0MXU8 E9PSJ4 P05065 P61765 Q9JM53	GO_CC
Cluster1	peroxisomal matrix	1	122	7	495	0.58	0.864	P11915	GO_CC
Cluster1	peroxisomal membrane	1	122	4	495	1.01	0.679	A0A0G2JVG4	GO_CC
Cluster1	peroxisome	3	122	14	495	0.87	0.712	A0A0G2JVG4 P11915 P56574	GO_CC
Cluster1	phagocytic vesicle	1	122	3	495	1.35	0.573	P61765	GO_CC
Cluster1	phosphatase complex	1	122	2	495	2.03	0.433	D3ZDI7	GO_CC
Cluster1	plasma membrane	26	122	109	495	0.97	0.63	A0A0A0MXU8 A0A0G2JUS7 A0A0G2K0Q7 A0A0G2K8S9 A0A0H2UI26 B5DEH2 D3ZBE5 D3ZQN6 D4A617 F1LQN9 G3V8U4 M0RCE9 P05065 P11505 P11980 P61765 P62744 Q2PS20 Q5U2Q8 Q63135 Q64542 Q6Q7Y5 Q9ET61 Q9JK11 Q9Z269 Q9Z2L0	GO_CC
Cluster1	plasma membrane bounded cell projection	18	122	71	495	1.03	0.493	A0A0G2K0Q7 A0A0G2K4M6 A0A0H2UHR2 B2GV15 D3ZPN3 D3ZXS8 D4A617 D4A7U8 E9PSJ4 G3V6C9 M0RCE9 P05065 P05982 P11505 P61765 Q64542 Q6Q7Y5 Q9JK11	GO_CC
Cluster1	plasma membrane protein complex	4	122	19	495	0.85	0.73	D3ZQN6 M0RCE9 P62744 Q6Q7Y5	GO_CC
Cluster1	plasma membrane raft	2	122	3	495	2.7	0.152	A0A0A0MXU8 Q64542	GO_CC
Cluster1	plasma membrane region	10	122	34	495	1.19	0.314	A0A0A0MXU8 A0A0G2K0Q7 D3ZBE5 D4A617 F1LQN9 M0RCE9 P11505 P61765 Q64542 Q6Q7Y5	GO_CC
Cluster1	platelet alpha granule	2	122	10	495	0.81	0.751	P05065 P61765	GO_CC
Cluster1	platelet alpha granule lumen	1	122	9	495	0.45	0.924	P05065	GO_CC
Cluster1	pole plasm	1	122	2	495	2.03	0.433	P11980	GO_CC
Cluster1	polymeric cytoskeletal fiber	3	122	14	495	0.87	0.712	A0A0G2K4M6 P28480 Q5XIH6	GO_CC
Cluster1	pore complex	1	122	2	495	2.03	0.433	Q9Z2L0	GO_CC
Cluster1	postsynapse	8	122	27	495	1.2	0.338	A0A0H2UHR2 D4A617 G3V8U4 M0RCE9 P11505 P61765 Q64542 Q9JK11	GO_CC
Cluster1	postsynaptic density	6	122	20	495	1.22	0.367	D4A617 G3V8U4 M0RCE9 P11505 Q64542 Q9JK11	GO_CC
Cluster1	postsynaptic density membrane	2	122	3	495	2.7	0.152	P11505 Q64542	GO_CC
Cluster1	postsynaptic membrane	3	122	10	495	1.22	0.464	M0RCE9 P11505 Q64542	GO_CC
Cluster1	postsynaptic specialization	6	122	21	495	1.16	0.418	D4A617 G3V8U4 M0RCE9 P11505 Q64542 Q9JK11	GO_CC
Cluster1	postsynaptic specialization membrane	2	122	3	495	2.7	0.152	P11505 Q64542	GO_CC
Cluster1	presynapse	7	122	17	495	1.67	0.0968	D4A617 D4A6M0 E9PSJ4 M0RCE9 P61765 Q9Z269 Q9Z2L0	GO_CC
Cluster1	presynaptic active zone	1	122	5	495	0.81	0.759	P61765	GO_CC
Cluster1	presynaptic active zone membrane	1	122	1	495	4.06	0.246	P61765	GO_CC
Cluster1	presynaptic membrane	2	122	3	495	2.7	0.152	M0RCE9 P61765	GO_CC
Cluster1	primary lysosome	1	122	9	495	0.45	0.924	Q9R0T3	GO_CC
Cluster1	protein phosphatase type 2A complex	1	122	1	495	4.06	0.246	D3ZDI7	GO_CC
Cluster1	protein serine/threonine phosphatase complex	1	122	2	495	2.03	0.433	D3ZDI7	GO_CC
Cluster1	protein-containing complex	53	122	242	495	0.89	0.932	A0A0A0MXU8 A0A0G2JZH8 A0A0G2K4M6 A0A0G2K7L0 B0BNG0 B2GV15 B2RZD6 B5DEH2 B5DEL8 D3Z8P1 D3Z941 D3ZDI7 D3ZF13 D3ZQN6 D4ABM5 F1LQB2 F1LQN9 F1LQX9 G3V8M4 M0R7E6 M0RB63 M0RCE9 O35077 P05065 P05503 P07953 P11915 P11980 P28480 P61203 P61765 P62078 P62744 P62845 P62870 Q00972 Q2PS20 Q3MHT2 Q498U4 Q4KLI4 Q561S0 Q5HZY2 Q5U2Q8 Q5U2V8 Q5XIH6 Q63135 Q64542 Q68FW9 Q6Q7Y5 Q7TQ77 Q9JJW3 Q9JK11 Q9Z2L0	GO_CC
Cluster1	proton-transporting ATP synthase complex	1	122	15	495	0.27	0.987	Q9JJW3	GO_CC
Cluster1	proton-transporting two-sector ATPase complex	1	122	15	495	0.27	0.987	Q9JJW3	GO_CC
Cluster1	pseudopodium	1	122	2	495	2.03	0.433	D4A7U8	GO_CC
Cluster1	pyruvate dehydrogenase complex	1	122	3	495	1.35	0.573	A0A0G2JZH8	GO_CC
Cluster1	receptor complex	2	122	4	495	2.03	0.255	P61203 Q63135	GO_CC
Cluster1	repressor ecdysone receptor complex	1	122	1	495	4.06	0.246	P61203	GO_CC
Cluster1	respirasome	7	122	55	495	0.52	0.993	B2RZD6 B5DEL8 D3ZF13 G3V8M4 M0RB63 P05503 Q561S0	GO_CC
Cluster1	respiratory chain complex	7	122	54	495	0.53	0.992	B2RZD6 B5DEL8 D3ZF13 G3V8M4 M0RB63 P05503 Q561S0	GO_CC
Cluster1	respiratory chain complex I	5	122	32	495	0.63	0.931	B2RZD6 B5DEL8 D3ZF13 M0RB63 Q561S0	GO_CC
Cluster1	respiratory chain complex III	1	122	10	495	0.41	0.943	P05503	GO_CC
Cluster1	respiratory chain complex IV	3	122	13	495	0.94	0.66	B2RZD6 G3V8M4 P05503	GO_CC
Cluster1	ribonucleoprotein complex	6	122	32	495	0.76	0.845	A0A0G2K7L0 D4ABM5 P11980 P62845 Q498U4 Q4KLI4	GO_CC
Cluster1	ribonucleoprotein granule	2	122	3	495	2.7	0.152	P11980 Q498U4	GO_CC
Cluster1	ribosomal subunit	3	122	11	495	1.11	0.535	A0A0G2K7L0 D4ABM5 P62845	GO_CC
Cluster1	ribosome	3	122	14	495	0.87	0.712	A0A0G2K7L0 D4ABM5 P62845	GO_CC
Cluster1	rough endoplasmic reticulum	2	122	6	495	1.35	0.458	P05065 P62845	GO_CC
Cluster1	rough endoplasmic reticulum membrane	2	122	2	495	4.06	0.0604	P05065 P62845	GO_CC
Cluster1	sarcolemma	3	122	14	495	0.87	0.712	A0A0A0MXU8 M0RCE9 Q64542	GO_CC
Cluster1	sarcomere	13	122	40	495	1.32	0.156	A0A096MK15 A0A0G2K4M6 A0A0G2K9Z7 A0A0H2UHR2 D3ZDI7 D3ZSG3 D4A7U8 D4A871 M0RCE9 O35077 P05065 Q2PS20 Q64542	GO_CC
Cluster1	sarcoplasm	3	122	15	495	0.81	0.758	M0RCE9 Q2PS20 Q5U2Q8	GO_CC
Cluster1	sarcoplasmic reticulum	3	122	14	495	0.87	0.712	M0RCE9 Q2PS20 Q5U2Q8	GO_CC
Cluster1	sarcoplasmic reticulum lumen	1	122	2	495	2.03	0.433	Q5U2Q8	GO_CC
Cluster1	sarcoplasmic reticulum membrane	2	122	6	495	1.35	0.458	Q2PS20 Q5U2Q8	GO_CC
Cluster1	secretory granule	9	122	43	495	0.85	0.778	A0A0A0MXU8 E9PSJ4 G3V9T1 P05065 P11980 P28480 P61765 Q9ET61 Q9R0T3	GO_CC
Cluster1	secretory granule lumen	4	122	23	495	0.71	0.861	G3V9T1 P05065 P11980 Q9R0T3	GO_CC
Cluster1	secretory granule membrane	2	122	9	495	0.9	0.694	A0A0A0MXU8 Q9ET61	GO_CC
Cluster1	secretory vesicle	13	122	50	495	1.05	0.466	A0A0A0MXU8 D4A617 D4A6M0 E9PSJ4 G3V9T1 P05065 P11980 P28480 P61765 Q9ET61 Q9R0T3 Q9Z269 Q9Z2L0	GO_CC
Cluster1	side of membrane	8	122	19	495	1.71	0.0682	A0A0A0MXU8 D3ZQN6 F1LQN9 P11505 P62845 Q63135 Q64542 Q6Q7Y5	GO_CC
Cluster1	site of polarized growth	1	122	7	495	0.58	0.864	Q9JK11	GO_CC
Cluster1	skeletal muscle myofibril	1	122	3	495	1.35	0.573	P19103	GO_CC
Cluster1	small ribosomal subunit	3	122	9	495	1.35	0.389	A0A0G2K7L0 D4ABM5 P62845	GO_CC
Cluster1	smooth endoplasmic reticulum	2	122	3	495	2.7	0.152	P05065 Q9R0T3	GO_CC
Cluster1	smooth endoplasmic reticulum membrane	1	122	1	495	4.06	0.246	P05065	GO_CC
Cluster1	smooth muscle contractile fiber	1	122	1	495	4.06	0.246	A0A0G2K4M6	GO_CC
Cluster1	somatodendritic compartment	9	122	41	495	0.89	0.722	A0A0G2JVQ1 A0A0H2UHR2 D4A617 E9PSJ4 M0RCE9 P05982 P11505 Q64542 Q9JK11	GO_CC
Cluster1	specific granule	1	122	5	495	0.81	0.759	Q9ET61	GO_CC
Cluster1	specific granule membrane	1	122	4	495	1.01	0.679	Q9ET61	GO_CC
Cluster1	sperm fibrous sheath	1	122	1	495	4.06	0.246	P05065	GO_CC
Cluster1	sperm flagellum	3	122	5	495	2.43	0.0988	P05065 P11505 Q64542	GO_CC
Cluster1	sperm head	1	122	1	495	4.06	0.246	P05065	GO_CC
Cluster1	sperm principal piece	2	122	3	495	2.7	0.152	P11505 Q64542	GO_CC
Cluster1	spindle	2	122	7	495	1.16	0.547	D3ZBE5 F1LQB2	GO_CC
Cluster1	spindle pole	2	122	2	495	4.06	0.0604	D3ZBE5 F1LQB2	GO_CC
Cluster1	spine apparatus	1	122	1	495	4.06	0.246	A0A0H2UHR2	GO_CC
Cluster1	spliceosomal complex	1	122	7	495	0.58	0.864	Q4KLI4	GO_CC
Cluster1	stress fiber	3	122	7	495	1.74	0.235	A0A0G2K0Q7 A0A0G2K4M6 A0A0H2UHR2	GO_CC
Cluster1	striated muscle thin filament	3	122	7	495	1.74	0.235	A0A0G2K4M6 D3ZSG3 D4A871	GO_CC
Cluster1	supramolecular complex	16	122	56	495	1.16	0.283	A0A096MK15 A0A0G2K4M6 A0A0G2K9Z7 A0A0H2UHR2 D3ZDI7 D3ZSG3 D4A7U8 D4A871 M0RCE9 O35077 P05065 P19103 P28480 Q2PS20 Q5XIH6 Q64542	GO_CC
Cluster1	supramolecular fiber	16	122	56	495	1.16	0.283	A0A096MK15 A0A0G2K4M6 A0A0G2K9Z7 A0A0H2UHR2 D3ZDI7 D3ZSG3 D4A7U8 D4A871 M0RCE9 O35077 P05065 P19103 P28480 Q2PS20 Q5XIH6 Q64542	GO_CC
Cluster1	supramolecular polymer	16	122	56	495	1.16	0.283	A0A096MK15 A0A0G2K4M6 A0A0G2K9Z7 A0A0H2UHR2 D3ZDI7 D3ZSG3 D4A7U8 D4A871 M0RCE9 O35077 P05065 P19103 P28480 Q2PS20 Q5XIH6 Q64542	GO_CC
Cluster1	synapse	13	122	42	495	1.26	0.208	A0A0H2UHR2 D4A617 D4A6M0 E9PSJ4 G3V8U4 M0RCE9 P11505 P61765 Q64542 Q7TQ77 Q9JK11 Q9Z269 Q9Z2L0	GO_CC
Cluster1	synaptic membrane	5	122	15	495	1.35	0.3	D4A617 M0RCE9 P11505 P61765 Q64542	GO_CC
Cluster1	synaptic vesicle	4	122	8	495	2.03	0.107	D4A617 D4A6M0 Q9Z269 Q9Z2L0	GO_CC
Cluster1	synaptic vesicle membrane	1	122	1	495	4.06	0.246	D4A6M0	GO_CC
Cluster1	synaptonemal complex	1	122	1	495	4.06	0.246	F1LQB2	GO_CC
Cluster1	synaptonemal structure	1	122	1	495	4.06	0.246	F1LQB2	GO_CC
Cluster1	terminal bouton	1	122	5	495	0.81	0.759	P61765	GO_CC
Cluster1	tertiary granule	2	122	9	495	0.9	0.694	P05065 Q9ET61	GO_CC
Cluster1	tertiary granule lumen	1	122	7	495	0.58	0.864	P05065	GO_CC
Cluster1	tertiary granule membrane	1	122	2	495	2.03	0.433	Q9ET61	GO_CC
Cluster1	trans-Golgi network transport vesicle	2	122	5	495	1.62	0.36	E9PSJ4 Q5U2V8	GO_CC
Cluster1	transcription elongation factor complex	1	122	1	495	4.06	0.246	P62870	GO_CC
Cluster1	transcription export complex	1	122	1	495	4.06	0.246	Q498U4	GO_CC
Cluster1	transcription regulator complex	2	122	4	495	2.03	0.255	P61203 P62870	GO_CC
Cluster1	transferase complex	5	122	14	495	1.45	0.246	B2GV15 D3Z8P1 P07953 P62870 Q5XIH6	GO_CC
Cluster1	transmembrane transporter complex	3	122	14	495	0.87	0.712	D3ZQN6 M0RCE9 Q5U2Q8	GO_CC
Cluster1	transport vesicle	9	122	18	495	2.03	0.0159	A0A0A0MXU8 D4A617 D4A6M0 E9PSJ4 G3V9T1 Q5HZY2 Q5U2V8 Q9Z269 Q9Z2L0	GO_CC
Cluster1	transport vesicle membrane	2	122	5	495	1.62	0.36	D4A6M0 Q5HZY2	GO_CC
Cluster1	transporter complex	3	122	15	495	0.81	0.758	D3ZQN6 M0RCE9 Q5U2Q8	GO_CC
Cluster1	tricarboxylic acid cycle enzyme complex	2	122	8	495	1.01	0.626	B2GV15 Q00972	GO_CC
Cluster1	ubiquitin ligase complex	3	122	6	495	2.03	0.163	D3Z8P1 P62870 Q5XIH6	GO_CC
Cluster1	vacuolar lumen	1	122	11	495	0.37	0.957	Q9R0T3	GO_CC
Cluster1	vacuolar membrane	1	122	7	495	0.58	0.864	P62744	GO_CC
Cluster1	vacuole	3	122	22	495	0.55	0.939	P05065 P62744 Q9R0T3	GO_CC
Cluster1	vesicle	19	122	73	495	1.06	0.434	A0A0A0MXU8 A0A0H2UI26 D4A617 D4A6M0 E9PSJ4 G3V8U4 G3V9T1 P05065 P11980 P28480 P61765 P62744 Q5HZY2 Q5U2V8 Q7TQ77 Q9ET61 Q9R0T3 Q9Z269 Q9Z2L0	GO_CC
Cluster1	vesicle coat	2	122	5	495	1.62	0.36	P62744 Q5HZY2	GO_CC
Cluster1	vesicle lumen	4	122	28	495	0.58	0.945	G3V9T1 P05065 P11980 Q9R0T3	GO_CC
Cluster1	vesicle membrane	5	122	20	495	1.01	0.574	A0A0A0MXU8 D4A6M0 P62744 Q5HZY2 Q9ET61	GO_CC
Cluster1	vesicle tethering complex	1	122	3	495	1.35	0.573	F1LQN9	GO_CC
Cluster1	voltage-gated calcium channel complex	2	122	5	495	1.62	0.36	D3ZQN6 M0RCE9	GO_CC
Cluster1	zona pellucida receptor complex	1	122	2	495	2.03	0.433	P28480	GO_CC
Cluster2	9+0 non-motile cilium	1	81	1	495	6.11	0.164	G3V7U2	GO_CC
Cluster2	A band	2	81	12	495	1.02	0.611	B5DF63 O35878	GO_CC
Cluster2	CA3 pyramidal cell dendrite	1	81	1	495	6.11	0.164	D3ZK14	GO_CC
Cluster2	Cajal body	1	81	1	495	6.11	0.164	Q9QZ86	GO_CC
Cluster2	EMILIN complex	1	81	1	495	6.11	0.164	D3Z9E1	GO_CC
Cluster2	FAR/SIN/STRIPAK complex	2	81	2	495	6.11	0.0265	B5DF63 E9PT82	GO_CC
Cluster2	Golgi apparatus	11	81	33	495	2.04	0.0103	A0A0G2JWG6 E9PT82 F1LUV9 G3V6B0 G3V824 O09175 O35878 P50430 Q3KR94 Q9ERL1 Q9R1J8	GO_CC
Cluster2	Golgi apparatus subcompartment	3	81	12	495	1.53	0.311	A0A0G2JWG6 F1LUV9 G3V824	GO_CC
Cluster2	Golgi lumen	1	81	2	495	3.06	0.301	Q3KR94	GO_CC
Cluster2	Golgi membrane	3	81	12	495	1.53	0.311	A0A0G2JWG6 F1LUV9 G3V824	GO_CC
Cluster2	Golgi stack	1	81	1	495	6.11	0.164	A0A0G2JWG6	GO_CC
Cluster2	Golgi-associated vesicle	1	81	7	495	0.87	0.716	G3V824	GO_CC
Cluster2	I band	6	81	30	495	1.22	0.365	B5DF63 D3ZM27 D4A4T0 G3V7U0 G3V9Y1 O35878	GO_CC
Cluster2	M band	2	81	11	495	1.11	0.561	B5DF63 O35878	GO_CC
Cluster2	MMXD complex	1	81	1	495	6.11	0.164	Q09073	GO_CC
Cluster2	NADPH oxidase complex	1	81	1	495	6.11	0.164	Q9ERL1	GO_CC
Cluster2	NLS-dependent protein nuclear import complex	1	81	1	495	6.11	0.164	O35821	GO_CC
Cluster2	PML body	1	81	2	495	3.06	0.301	D3ZM27	GO_CC
Cluster2	Ski complex	1	81	1	495	6.11	0.164	D3ZL50	GO_CC
Cluster2	Sm-like protein family complex	1	81	4	495	1.53	0.512	A0A0G2JT33	GO_CC
Cluster2	U5 snRNP	1	81	2	495	3.06	0.301	A0A0G2JT33	GO_CC
Cluster2	Z disc	4	81	27	495	0.91	0.672	B5DF63 D4A4T0 G3V7U0 G3V9Y1	GO_CC
Cluster2	actin cytoskeleton	5	81	34	495	0.9	0.682	G3V6D8 G3V9Y1 O35878 P11497 Q9JHL4	GO_CC
Cluster2	actin filament	1	81	5	495	1.22	0.592	G3V9Y1	GO_CC
Cluster2	actin filament bundle	2	81	8	495	1.53	0.386	G3V9Y1 O35878	GO_CC
Cluster2	actin-based cell projection	1	81	6	495	1.02	0.66	Q7TP54	GO_CC
Cluster2	actomyosin	1	81	8	495	0.76	0.763	G3V9Y1	GO_CC
Cluster2	actomyosin contractile ring	1	81	1	495	6.11	0.164	G3V9Y1	GO_CC
Cluster2	adherens junction	1	81	5	495	1.22	0.592	B2RYI2	GO_CC
Cluster2	alphav-beta3 integrin-vitronectin complex	1	81	1	495	6.11	0.164	Q3KR94	GO_CC
Cluster2	anchored component of membrane	1	81	1	495	6.11	0.164	P10252	GO_CC
Cluster2	anchored component of plasma membrane	1	81	1	495	6.11	0.164	P10252	GO_CC
Cluster2	anchoring junction	1	81	6	495	1.02	0.66	B2RYI2	GO_CC
Cluster2	apical cortex	2	81	2	495	6.11	0.0265	G3V9Y1 Q6P7R8	GO_CC
Cluster2	apical dendrite	1	81	1	495	6.11	0.164	G3V7U2	GO_CC
Cluster2	apical part of cell	3	81	18	495	1.02	0.587	G3V9Y1 Q6P7R8 Q7TP54	GO_CC
Cluster2	apical plasma membrane	2	81	16	495	0.76	0.768	G3V9Y1 Q7TP54	GO_CC
Cluster2	asymmetric synapse	4	81	20	495	1.22	0.419	E9PT82 G3V7U2 O35878 Q9JHL4	GO_CC
Cluster2	autolysosome	3	81	3	495	6.11	0.00425	Q66HI5 Q6XVN8 Q7TP54	GO_CC
Cluster2	autophagosome	3	81	4	495	4.58	0.015	Q66HI5 Q6XVN8 Q7TP54	GO_CC
Cluster2	autophagosome membrane	1	81	1	495	6.11	0.164	Q6XVN8	GO_CC
Cluster2	axon	7	81	26	495	1.65	0.114	D3ZK14 F1LUV9 G3V7U2 G3V9Y1 O35878 O54922 Q9JHL4	GO_CC
Cluster2	axon initial segment	1	81	4	495	1.53	0.512	G3V7U2	GO_CC
Cluster2	axon terminus	3	81	6	495	3.06	0.0583	D3ZK14 F1LUV9 Q9JHL4	GO_CC
Cluster2	azurophil granule	5	81	9	495	3.4	0.00767	A0A0H2UHI5 P02764 P20717 P50430 Q7TP54	GO_CC
Cluster2	azurophil granule lumen	5	81	8	495	3.82	0.00391	A0A0H2UHI5 P02764 P20717 P50430 Q7TP54	GO_CC
Cluster2	banded collagen fibril	2	81	2	495	6.11	0.0265	P20909 Q9JI04	GO_CC
Cluster2	basal dendrite	1	81	1	495	6.11	0.164	G3V7U2	GO_CC
Cluster2	basement membrane	4	81	7	495	3.49	0.0158	M0R979 P20909 Q3KR94 Q9R1J8	GO_CC
Cluster2	blood microparticle	2	81	2	495	6.11	0.0265	P01048 P08932	GO_CC
Cluster2	bounding membrane of organelle	9	81	59	495	0.93	0.657	A0A0G2JWG6 F1LUV9 G3V7V6 G3V824 Q4QRB8 Q63072 Q6P756 Q6XVN8 Q9ERL1	GO_CC
Cluster2	box C/D RNP complex	1	81	1	495	6.11	0.164	Q9QZ86	GO_CC
Cluster2	brush border	1	81	3	495	2.04	0.416	G3V9Y1	GO_CC
Cluster2	bub1-bub3 complex	1	81	1	495	6.11	0.164	Q4FZS2	GO_CC
Cluster2	cardiac myofibril	1	81	1	495	6.11	0.164	O35878	GO_CC
Cluster2	catalytic complex	4	81	90	495	0.27	1	A0A0G2JT33 D4A4T0 O35878 Q9ERL1	GO_CC
Cluster2	catalytic step 2 spliceosome	1	81	5	495	1.22	0.592	A0A0G2JT33	GO_CC
Cluster2	cell body	10	81	36	495	1.7	0.0518	D3ZK14 E9PT82 F1LUV9 G3V7U2 G3V9Y1 O35878 P01048 P08932 Q4QRB8 Q9ERL1	GO_CC
Cluster2	cell body fiber	1	81	1	495	6.11	0.164	Q4QRB8	GO_CC
Cluster2	cell cortex	4	81	16	495	1.53	0.257	G3V9Y1 O54922 Q6P7R8 Q9JHL4	GO_CC
Cluster2	cell cortex region	2	81	4	495	3.06	0.127	G3V9Y1 Q6P7R8	GO_CC
Cluster2	cell division site	1	81	2	495	3.06	0.301	G3V9Y1	GO_CC
Cluster2	cell junction	5	81	27	495	1.13	0.461	B2RYI2 F1LUV9 G3V9Y1 P32577 P68511	GO_CC
Cluster2	cell leading edge	3	81	15	495	1.22	0.456	G3V9Y1 Q7TP54 Q9JHL4	GO_CC
Cluster2	cell periphery	25	81	114	495	1.34	0.0485	B5DF63 D3Z9E1 E9PT82 F1LUV9 G3V7U2 G3V824 G3V9Y1 M0R979 O09175 O35264 O35878 O54922 P01048 P08932 P10252 P32577 P68511 Q3KR94 Q4V8N0 Q63072 Q6P7R8 Q7TP54 Q9ERL1 Q9JHL4 Q9R1J8	GO_CC
Cluster2	cell projection	14	81	71	495	1.21	0.252	A0A0G2K6A2 D3ZK14 E9PT82 F1LUV9 G3V7U2 G3V9Y1 O09175 O35878 O54922 Q4QRB8 Q63072 Q7TP54 Q9ERL1 Q9JHL4	GO_CC
Cluster2	cell projection membrane	1	81	12	495	0.51	0.886	Q7TP54	GO_CC
Cluster2	cell surface	8	81	21	495	2.33	0.0121	D3ZK14 F1LUV9 G3V824 M0R979 O09175 O35878 P10252 P50430	GO_CC
Cluster2	cell trailing edge	1	81	1	495	6.11	0.164	Q63072	GO_CC
Cluster2	cell-cell contact zone	2	81	9	495	1.36	0.448	G3V9Y1 P68511	GO_CC
Cluster2	cell-cell junction	4	81	20	495	1.22	0.419	F1LUV9 G3V9Y1 P32577 P68511	GO_CC
Cluster2	cell-substrate junction	1	81	4	495	1.53	0.512	B2RYI2	GO_CC
Cluster2	centriolar satellite	1	81	2	495	3.06	0.301	O54922	GO_CC
Cluster2	centrosome	1	81	7	495	0.87	0.716	O54922	GO_CC
Cluster2	chaperone complex	1	81	2	495	3.06	0.301	D4A4T0	GO_CC
Cluster2	chromatin	3	81	9	495	2.04	0.17	D3ZL50 D3ZM27 P20717	GO_CC
Cluster2	chromosomal region	2	81	6	495	2.04	0.255	A0A0G2JT33 Q4FZS2	GO_CC
Cluster2	chromosome	5	81	14	495	2.18	0.0618	A0A0G2JT33 D3ZL50 D3ZM27 P20717 Q4FZS2	GO_CC
Cluster2	chromosome, centromeric region	1	81	3	495	2.04	0.416	Q4FZS2	GO_CC
Cluster2	chromosome, telomeric region	1	81	3	495	2.04	0.416	A0A0G2JT33	GO_CC
Cluster2	cilium	1	81	12	495	0.51	0.886	G3V7U2	GO_CC
Cluster2	clathrin coat	2	81	4	495	3.06	0.127	G3V824 Q6P756	GO_CC
Cluster2	clathrin vesicle coat	1	81	3	495	2.04	0.416	Q6P756	GO_CC
Cluster2	clathrin-coated pit	1	81	4	495	1.53	0.512	Q6P756	GO_CC
Cluster2	clathrin-coated vesicle	2	81	9	495	1.36	0.448	G3V824 Q6P756	GO_CC
Cluster2	clathrin-coated vesicle membrane	2	81	5	495	2.44	0.19	G3V824 Q6P756	GO_CC
Cluster2	cleavage furrow	1	81	2	495	3.06	0.301	G3V9Y1	GO_CC
Cluster2	cluster of actin-based cell projections	2	81	6	495	2.04	0.255	G3V9Y1 Q7TP54	GO_CC
Cluster2	coated membrane	2	81	7	495	1.75	0.322	G3V824 Q6P756	GO_CC
Cluster2	coated vesicle	2	81	11	495	1.11	0.561	G3V824 Q6P756	GO_CC
Cluster2	coated vesicle membrane	2	81	8	495	1.53	0.386	G3V824 Q6P756	GO_CC
Cluster2	collagen trimer	2	81	2	495	6.11	0.0265	P20909 Q9JI04	GO_CC
Cluster2	collagen type V trimer	2	81	2	495	6.11	0.0265	P20909 Q9JI04	GO_CC
Cluster2	collagen type XI trimer	1	81	1	495	6.11	0.164	P20909	GO_CC
Cluster2	collagen-containing extracellular matrix	5	81	10	495	3.06	0.0134	M0R979 P20909 Q3KR94 Q9JI04 Q9R1J8	GO_CC
Cluster2	complex of collagen trimers	2	81	2	495	6.11	0.0265	P20909 Q9JI04	GO_CC
Cluster2	contractile actin filament bundle	1	81	7	495	0.87	0.716	G3V9Y1	GO_CC
Cluster2	contractile fiber	7	81	45	495	0.95	0.629	B5DF63 D3ZM27 D4A4T0 G3V6D8 G3V7U0 G3V9Y1 O35878	GO_CC
Cluster2	contractile ring	1	81	1	495	6.11	0.164	G3V9Y1	GO_CC
Cluster2	cortical actin cytoskeleton	1	81	6	495	1.02	0.66	G3V9Y1	GO_CC
Cluster2	cortical cytoskeleton	1	81	9	495	0.68	0.803	G3V9Y1	GO_CC
Cluster2	cytoplasm	73	81	468	495	0.95	0.98	A0A0G2JT33 A0A0G2JTQ5 A0A0G2JWG6 A0A0G2K6A2 A0A0H2UHI5 A0A0H2UI10 B0BMY6 B0BNA5 B2RYI2 B5DF63 D3Z9M5 D3ZL50 D3ZM27 D3ZRE7 D4A4T0 D4ADL7 D4AE17 E9PT82 F1LUV9 G3V6B0 G3V6D8 G3V7P6 G3V7U0 G3V7U2 G3V7V6 G3V824 G3V9Y1 M0R979 O09175 O35264 O35821 O35878 O54922 O70593 P01048 P02764 P08932 P11497 P20717 P20909 P21263 P32577 P50430 P51673 P68511 P80254 P82808 Q09073 Q3KR94 Q4FZS2 Q4QRB8 Q4V8N0 Q5M860 Q5RK…	GO_CC
Cluster2	cytoplasmic region	4	81	20	495	1.22	0.419	G3V9Y1 O54922 Q6P7R8 Q9JHL4	GO_CC
Cluster2	cytoplasmic side of membrane	1	81	12	495	0.51	0.886	P32577	GO_CC
Cluster2	cytoplasmic side of plasma membrane	1	81	11	495	0.56	0.863	P32577	GO_CC
Cluster2	cytoplasmic vesicle	21	81	70	495	1.83	0.00147	A0A0H2UHI5 B0BNA5 G3V824 M0R979 O09175 O35264 P01048 P02764 P08932 P20717 P50430 Q5M860 Q5XIF0 Q62667 Q63072 Q66HI5 Q6P756 Q6XVN8 Q7TP54 Q9ERL1 Q9JHL4	GO_CC
Cluster2	cytoplasmic vesicle lumen	14	81	28	495	3.06	2.03e-05	A0A0H2UHI5 B0BNA5 M0R979 O35264 P01048 P02764 P08932 P20717 P50430 Q5XIF0 Q62667 Q66HI5 Q7TP54 Q9JHL4	GO_CC
Cluster2	cytoplasmic vesicle membrane	4	81	18	495	1.36	0.338	G3V824 Q63072 Q6P756 Q9ERL1	GO_CC
Cluster2	cytoskeleton	15	81	66	495	1.39	0.0959	B5DF63 G3V6D8 G3V7U2 G3V9Y1 O35878 O54922 P11497 P21263 Q08290 Q09073 Q5M860 Q62667 Q6XVN8 Q7TP54 Q9JHL4	GO_CC
Cluster2	cytosol	35	81	181	495	1.18	0.11	A0A0H2UI10 B0BMY6 B2RYI2 D3ZL50 D3ZM27 D4A4T0 D4AE17 F1LUV9 G3V6D8 G3V7U2 G3V9Y1 O35264 O35878 O54922 O70593 P11497 P20717 P32577 P51673 P68511 P82808 Q4FZS2 Q4QRB8 Q5M860 Q5RKH2 Q62667 Q63448 Q66HI5 Q6AYK8 Q6U6G5 Q6XVN8 Q7TP54 Q99MI5 Q9JHL4 Q9QZ86	GO_CC
Cluster2	dendrite	7	81	27	495	1.58	0.134	D3ZK14 E9PT82 G3V7U2 G3V9Y1 O35878 Q9ERL1 Q9JHL4	GO_CC
Cluster2	dendritic branch	1	81	1	495	6.11	0.164	G3V7U2	GO_CC
Cluster2	dendritic microtubule	1	81	1	495	6.11	0.164	G3V7U2	GO_CC
Cluster2	dendritic shaft	1	81	3	495	2.04	0.416	G3V7U2	GO_CC
Cluster2	dendritic spine	3	81	10	495	1.83	0.215	E9PT82 G3V9Y1 O35878	GO_CC
Cluster2	dendritic tree	7	81	27	495	1.58	0.134	D3ZK14 E9PT82 G3V7U2 G3V9Y1 O35878 Q9ERL1 Q9JHL4	GO_CC
Cluster2	dentate gyrus mossy fiber	2	81	2	495	6.11	0.0265	D3ZK14 G3V7U2	GO_CC
Cluster2	distal axon	6	81	11	495	3.33	0.00375	D3ZK14 F1LUV9 G3V7U2 G3V9Y1 O54922 Q9JHL4	GO_CC
Cluster2	early endosome	1	81	5	495	1.22	0.592	G3V824	GO_CC
Cluster2	egg chorion	1	81	1	495	6.11	0.164	Q4V8N0	GO_CC
Cluster2	endocytic vesicle	3	81	14	495	1.31	0.409	G3V824 Q66HI5 Q9ERL1	GO_CC
Cluster2	endocytic vesicle lumen	1	81	5	495	1.22	0.592	Q66HI5	GO_CC
Cluster2	endocytic vesicle membrane	1	81	5	495	1.22	0.592	Q9ERL1	GO_CC
Cluster2	endomembrane system	40	81	139	495	1.76	6.53e-06	A0A0G2JWG6 A0A0H2UHI5 B0BNA5 B2RYI2 B5DF63 D3Z9M5 D4A4T0 D4ADL7 E9PT82 F1LUV9 G3V6B0 G3V7V6 G3V824 M0R979 O09175 O35264 O35878 P01048 P02764 P08932 P11497 P20717 P20909 P50430 P51673 Q3KR94 Q4QRB8 Q5XIB3 Q5XIF0 Q62667 Q63072 Q66HI5 Q6P756 Q6P7R8 Q6XVN8 Q7TP54 Q9ERL1 Q9JHL4 Q9JI04 Q9R1J8	GO_CC
Cluster2	endopeptidase complex	1	81	1	495	6.11	0.164	O35878	GO_CC
Cluster2	endoplasmic reticulum	19	81	75	495	1.55	0.0208	B2RYI2 B5DF63 D3Z9M5 D4A4T0 D4ADL7 G3V7V6 M0R979 P01048 P08932 P11497 P20909 P50430 P51673 Q3KR94 Q4QRB8 Q6P7R8 Q9ERL1 Q9JI04 Q9R1J8	GO_CC
Cluster2	endoplasmic reticulum lumen	8	81	14	495	3.49	0.000485	M0R979 P01048 P08932 P20909 P50430 Q3KR94 Q9JI04 Q9R1J8	GO_CC
Cluster2	endoplasmic reticulum membrane	5	81	30	495	1.02	0.563	D4ADL7 G3V7V6 P11497 Q6P7R8 Q9ERL1	GO_CC
Cluster2	endoplasmic reticulum subcompartment	5	81	30	495	1.02	0.563	D4ADL7 G3V7V6 P11497 Q6P7R8 Q9ERL1	GO_CC
Cluster2	endosome	2	81	12	495	1.02	0.611	G3V824 Q6XVN8	GO_CC
Cluster2	envelope	5	81	153	495	0.2	1	G3V7V6 G3V824 Q09073 Q4QRB8 Q9ERL1	GO_CC
Cluster2	euchromatin	1	81	1	495	6.11	0.164	D3ZM27	GO_CC
Cluster2	eukaryotic translation initiation factor 3 complex	1	81	1	495	6.11	0.164	Q6AYK8	GO_CC
Cluster2	exocyst	1	81	2	495	3.06	0.301	O54922	GO_CC
Cluster2	external encapsulating structure	1	81	1	495	6.11	0.164	Q4V8N0	GO_CC
Cluster2	external side of plasma membrane	4	81	7	495	3.49	0.0158	F1LUV9 M0R979 O09175 P10252	GO_CC
Cluster2	extracellular exosome	1	81	6	495	1.02	0.66	A0A0G2JTQ5	GO_CC
Cluster2	extracellular matrix	10	81	17	495	3.59	6.04e-05	D3Z9E1 D3ZK14 F1M5Q4 M0R979 P03994 P20909 Q3KR94 Q6P7R8 Q9JI04 Q9R1J8	GO_CC
Cluster2	extracellular organelle	1	81	6	495	1.02	0.66	A0A0G2JTQ5	GO_CC
Cluster2	extracellular region	30	81	72	495	2.55	1.59e-08	A0A0G2JTQ5 A0A0H2UHI5 B0BNA5 D3Z9E1 D3ZK14 F1LUV9 F1M5Q4 G3V824 M0R979 O09175 O35264 P01048 P02764 P03994 P08932 P20717 P20909 P50430 P80254 Q3KR94 Q4V8N0 Q5XIF0 Q62667 Q63072 Q66HI5 Q6P7R8 Q7TP54 Q9JHL4 Q9JI04 Q9R1J8	GO_CC
Cluster2	extracellular space	12	81	40	495	1.83	0.0183	A0A0G2JTQ5 A0A0H2UHI5 D3Z9E1 G3V824 M0R979 O09175 P01048 P02764 P08932 P80254 Q3KR94 Q4V8N0	GO_CC
Cluster2	extracellular vesicle	1	81	6	495	1.02	0.66	A0A0G2JTQ5	GO_CC
Cluster2	extrinsic component of membrane	2	81	10	495	1.22	0.507	P32577 Q63072	GO_CC
Cluster2	extrinsic component of plasma membrane	1	81	7	495	0.87	0.716	P32577	GO_CC
Cluster2	ferritin complex	2	81	2	495	6.11	0.0265	Q66HI5 Q7TP54	GO_CC
Cluster2	fibrillar center	3	81	4	495	4.58	0.015	O35264 P11497 Q9QZ86	GO_CC
Cluster2	fibrillar collagen trimer	2	81	2	495	6.11	0.0265	P20909 Q9JI04	GO_CC
Cluster2	fibrinogen complex	1	81	1	495	6.11	0.164	M0R979	GO_CC
Cluster2	ficolin-1-rich granule	6	81	17	495	2.16	0.0436	B0BNA5 O35264 P50430 Q62667 Q66HI5 Q9JHL4	GO_CC
Cluster2	ficolin-1-rich granule lumen	6	81	16	495	2.29	0.0324	B0BNA5 O35264 P50430 Q62667 Q66HI5 Q9JHL4	GO_CC
Cluster2	filopodium	1	81	4	495	1.53	0.512	Q7TP54	GO_CC
Cluster2	focal adhesion	1	81	3	495	2.04	0.416	B2RYI2	GO_CC
Cluster2	growth cone	5	81	7	495	4.37	0.00168	F1LUV9 G3V7U2 G3V9Y1 O54922 Q9JHL4	GO_CC
Cluster2	growth cone membrane	1	81	1	495	6.11	0.164	O54922	GO_CC
Cluster2	hippocampal mossy fiber	2	81	2	495	6.11	0.0265	D3ZK14 G3V7U2	GO_CC
Cluster2	hippocampal mossy fiber expansion	1	81	1	495	6.11	0.164	D3ZK14	GO_CC
Cluster2	inclusion body	1	81	6	495	1.02	0.66	D4A4T0	GO_CC
Cluster2	integral component of membrane	8	81	64	495	0.76	0.861	A0A0G2JWG6 B5DF63 D3Z9E1 D4ADL7 F1LUV9 G3V824 Q09073 Q9ERL1	GO_CC
Cluster2	integral component of plasma membrane	4	81	27	495	0.91	0.672	B5DF63 D3Z9E1 G3V824 Q9ERL1	GO_CC
Cluster2	integrin alpha4-beta1 complex	1	81	1	495	6.11	0.164	D3Z9E1	GO_CC
Cluster2	integrin complex	1	81	1	495	6.11	0.164	D3Z9E1	GO_CC
Cluster2	intercalated disc	1	81	8	495	0.76	0.763	P68511	GO_CC
Cluster2	intermediate filament	1	81	4	495	1.53	0.512	P21263	GO_CC
Cluster2	intermediate filament cytoskeleton	1	81	4	495	1.53	0.512	P21263	GO_CC
Cluster2	intracellular anatomical structure	75	81	480	495	0.95	0.995	A0A0G2JT33 A0A0G2JTQ5 A0A0G2JWG6 A0A0G2K6A2 A0A0H2UHI5 A0A0H2UI10 B0BMY6 B0BNA5 B2RYI2 B5DF63 D3Z9M5 D3ZL50 D3ZM27 D3ZRE7 D4A4T0 D4ADL7 D4AE17 E9PT82 F1LUV9 G3V6B0 G3V6D8 G3V7P6 G3V7U0 G3V7U2 G3V7V6 G3V824 G3V9Y1 M0R979 O09175 O35264 O35821 O35878 O54922 O70593 P01048 P02764 P08932 P11497 P20717 P20909 P21263 P32577 P50430 P51673 P68511 P80254 P82808 Q08290 Q09073 Q3KR94 Q4FZS2 Q4QRB8 Q4V8N0 Q5M8…	GO_CC
Cluster2	intracellular ferritin complex	2	81	2	495	6.11	0.0265	Q66HI5 Q7TP54	GO_CC
Cluster2	intracellular membrane-bounded organelle	53	81	390	495	0.83	0.999	A0A0G2JT33 A0A0G2JWG6 A0A0G2K6A2 A0A0H2UHI5 A0A0H2UI10 B2RYI2 B5DF63 D3Z9M5 D3ZL50 D3ZM27 D3ZRE7 D4A4T0 D4ADL7 E9PT82 F1LUV9 G3V6B0 G3V7P6 G3V7U0 G3V7V6 G3V824 G3V9Y1 M0R979 O09175 O35264 O35821 O35878 O70593 P01048 P02764 P08932 P11497 P20717 P20909 P50430 P51673 Q09073 Q3KR94 Q4FZS2 Q4QRB8 Q62667 Q63448 Q66HG6 Q66HI5 Q6AYK8 Q6P7R8 Q6U6G5 Q6XVN8 Q7TP54 Q9EQV6 Q9ERL1 Q9JI04 Q9QZ86 Q9R1J8	GO_CC
Cluster2	intracellular non-membrane-bounded organelle	28	81	137	495	1.25	0.0854	A0A0G2JT33 B2RYI2 B5DF63 D3ZL50 D3ZM27 D4A4T0 G3V6D8 G3V7P6 G3V7U0 G3V7U2 G3V9Y1 O35264 O35821 O35878 O54922 P11497 P20717 P21263 Q08290 Q09073 Q4FZS2 Q5M860 Q62667 Q6U6G5 Q6XVN8 Q7TP54 Q9JHL4 Q9QZ86	GO_CC
Cluster2	intracellular organelle	64	81	443	495	0.88	0.999	A0A0G2JT33 A0A0G2JWG6 A0A0G2K6A2 A0A0H2UHI5 A0A0H2UI10 B0BNA5 B2RYI2 B5DF63 D3Z9M5 D3ZL50 D3ZM27 D3ZRE7 D4A4T0 D4ADL7 E9PT82 F1LUV9 G3V6B0 G3V6D8 G3V7P6 G3V7U0 G3V7U2 G3V7V6 G3V824 G3V9Y1 M0R979 O09175 O35264 O35821 O35878 O54922 O70593 P01048 P02764 P08932 P11497 P20717 P20909 P21263 P50430 P51673 Q08290 Q09073 Q3KR94 Q4FZS2 Q4QRB8 Q5M860 Q5XIF0 Q62667 Q63072 Q63448 Q66HG6 Q66HI5 Q6AYK8 Q6P756 Q…	GO_CC
Cluster2	intracellular organelle lumen	39	81	214	495	1.11	0.196	A0A0G2JT33 A0A0G2K6A2 A0A0H2UHI5 B0BNA5 B2RYI2 D3ZL50 D3ZM27 D4A4T0 E9PT82 F1LUV9 G3V7P6 G3V824 M0R979 O35264 O35821 O35878 P01048 P02764 P08932 P11497 P20717 P20909 P50430 P51673 Q09073 Q3KR94 Q4FZS2 Q5XIF0 Q62667 Q63448 Q66HG6 Q66HI5 Q6U6G5 Q7TP54 Q9EQV6 Q9JHL4 Q9JI04 Q9QZ86 Q9R1J8	GO_CC
Cluster2	intracellular vesicle	21	81	70	495	1.83	0.00147	A0A0H2UHI5 B0BNA5 G3V824 M0R979 O09175 O35264 P01048 P02764 P08932 P20717 P50430 Q5M860 Q5XIF0 Q62667 Q63072 Q66HI5 Q6P756 Q6XVN8 Q7TP54 Q9ERL1 Q9JHL4	GO_CC
Cluster2	intrinsic component of membrane	9	81	68	495	0.81	0.822	A0A0G2JWG6 B5DF63 D3Z9E1 D4ADL7 F1LUV9 G3V824 P10252 Q09073 Q9ERL1	GO_CC
Cluster2	intrinsic component of plasma membrane	5	81	31	495	0.99	0.594	B5DF63 D3Z9E1 G3V824 P10252 Q9ERL1	GO_CC
Cluster2	kinetochore	1	81	1	495	6.11	0.164	Q4FZS2	GO_CC
Cluster2	lamellipodium	2	81	9	495	1.36	0.448	G3V9Y1 Q9JHL4	GO_CC
Cluster2	late endosome	2	81	4	495	3.06	0.127	G3V824 Q6XVN8	GO_CC
Cluster2	lateral plasma membrane	1	81	1	495	6.11	0.164	G3V9Y1	GO_CC
Cluster2	leading edge membrane	1	81	6	495	1.02	0.66	Q7TP54	GO_CC
Cluster2	lysosomal lumen	2	81	4	495	3.06	0.127	P50430 Q9EQV6	GO_CC
Cluster2	lysosomal membrane	1	81	5	495	1.22	0.592	G3V824	GO_CC
Cluster2	lysosome	10	81	21	495	2.91	0.000618	A0A0H2UHI5 G3V824 P02764 P20717 P50430 Q66HI5 Q6XVN8 Q7TP54 Q9EQV6 Q9ERL1	GO_CC
Cluster2	lytic vacuole	10	81	21	495	2.91	0.000618	A0A0H2UHI5 G3V824 P02764 P20717 P50430 Q66HI5 Q6XVN8 Q7TP54 Q9EQV6 Q9ERL1	GO_CC
Cluster2	lytic vacuole membrane	1	81	5	495	1.22	0.592	G3V824	GO_CC
Cluster2	main axon	1	81	7	495	0.87	0.716	G3V7U2	GO_CC
Cluster2	membrane	35	81	271	495	0.79	0.992	A0A0G2JTQ5 A0A0G2JWG6 B5DF63 D3Z9E1 D4ACG2 D4ADL7 E9PT82 F1LUV9 G3V7U2 G3V7V6 G3V824 G3V9Y1 M0R979 O09175 O35264 O35878 O54922 O70593 P01048 P08932 P10252 P11497 P32577 P68511 Q09073 Q3KR94 Q4QRB8 Q5M860 Q63072 Q6P756 Q6P7R8 Q6XVN8 Q7TP54 Q9ERL1 Q9R1J8	GO_CC
Cluster2	membrane coat	2	81	7	495	1.75	0.322	G3V824 Q6P756	GO_CC
Cluster2	membrane microdomain	4	81	14	495	1.75	0.182	P10252 P32577 Q09073 Q9ERL1	GO_CC
Cluster2	membrane protein complex	5	81	113	495	0.27	1	D3Z9E1 G3V824 Q3KR94 Q6P756 Q9ERL1	GO_CC
Cluster2	membrane raft	4	81	14	495	1.75	0.182	P10252 P32577 Q09073 Q9ERL1	GO_CC
Cluster2	membrane-bounded organelle	60	81	409	495	0.9	0.989	A0A0G2JT33 A0A0G2JTQ5 A0A0G2JWG6 A0A0G2K6A2 A0A0H2UHI5 A0A0H2UI10 B0BNA5 B2RYI2 B5DF63 D3Z9M5 D3ZL50 D3ZM27 D3ZRE7 D4A4T0 D4ADL7 E9PT82 F1LUV9 G3V6B0 G3V7P6 G3V7U0 G3V7V6 G3V824 G3V9Y1 M0R979 O09175 O35264 O35821 O35878 O70593 P01048 P02764 P08932 P11497 P20717 P20909 P50430 P51673 Q09073 Q3KR94 Q4FZS2 Q4QRB8 Q5M860 Q5XIF0 Q62667 Q63072 Q63448 Q66HG6 Q66HI5 Q6AYK8 Q6P756 Q6P7R8 Q6U6G5 Q6XVN8 Q7TP…	GO_CC
Cluster2	membrane-enclosed lumen	39	81	214	495	1.11	0.196	A0A0G2JT33 A0A0G2K6A2 A0A0H2UHI5 B0BNA5 B2RYI2 D3ZL50 D3ZM27 D4A4T0 E9PT82 F1LUV9 G3V7P6 G3V824 M0R979 O35264 O35821 O35878 P01048 P02764 P08932 P11497 P20717 P20909 P50430 P51673 Q09073 Q3KR94 Q4FZS2 Q5XIF0 Q62667 Q63448 Q66HG6 Q66HI5 Q6U6G5 Q7TP54 Q9EQV6 Q9JHL4 Q9JI04 Q9QZ86 Q9R1J8	GO_CC
Cluster2	microbody	1	81	14	495	0.44	0.921	Q63448	GO_CC
Cluster2	microbody lumen	1	81	7	495	0.87	0.716	Q63448	GO_CC
Cluster2	microfibril	1	81	1	495	6.11	0.164	F1M5Q4	GO_CC
Cluster2	microtubule	1	81	5	495	1.22	0.592	G3V7U2	GO_CC
Cluster2	microtubule associated complex	1	81	2	495	3.06	0.301	G3V7U2	GO_CC
Cluster2	microtubule cytoskeleton	6	81	20	495	1.83	0.0906	B5DF63 G3V7U2 O35878 O54922 Q09073 Q6XVN8	GO_CC
Cluster2	microtubule organizing center	2	81	12	495	1.02	0.611	B5DF63 O54922	GO_CC
Cluster2	midbody	1	81	1	495	6.11	0.164	G3V9Y1	GO_CC
Cluster2	mitochondrial envelope	2	81	142	495	0.09	1	Q09073 Q4QRB8	GO_CC
Cluster2	mitochondrial inner membrane	1	81	121	495	0.05	1	Q09073	GO_CC
Cluster2	mitochondrial matrix	3	81	88	495	0.21	1	O35878 Q09073 Q66HG6	GO_CC
Cluster2	mitochondrial membrane	2	81	140	495	0.09	1	Q09073 Q4QRB8	GO_CC
Cluster2	mitochondrial nucleoid	1	81	11	495	0.56	0.863	Q09073	GO_CC
Cluster2	mitochondrial outer membrane	1	81	19	495	0.32	0.969	Q4QRB8	GO_CC
Cluster2	mitochondrion	8	81	227	495	0.22	1	A0A0H2UI10 G3V9Y1 O35878 P11497 P50430 Q09073 Q4QRB8 Q66HG6	GO_CC
Cluster2	mitotic checkpoint complex	1	81	1	495	6.11	0.164	Q4FZS2	GO_CC
Cluster2	muscle cell postsynaptic specialization	1	81	1	495	6.11	0.164	F1LUV9	GO_CC
Cluster2	muscle myosin complex	2	81	7	495	1.75	0.322	G3V6D8 G3V9Y1	GO_CC
Cluster2	myelin sheath	2	81	47	495	0.26	0.998	F1LUV9 Q09073	GO_CC
Cluster2	myofibril	7	81	43	495	0.99	0.576	B5DF63 D3ZM27 D4A4T0 G3V6D8 G3V7U0 G3V9Y1 O35878	GO_CC
Cluster2	myosin II complex	2	81	7	495	1.75	0.322	G3V6D8 G3V9Y1	GO_CC
Cluster2	myosin II filament	1	81	1	495	6.11	0.164	G3V9Y1	GO_CC
Cluster2	myosin complex	2	81	7	495	1.75	0.322	G3V6D8 G3V9Y1	GO_CC
Cluster2	myosin filament	2	81	3	495	4.07	0.071	G3V6D8 G3V9Y1	GO_CC
Cluster2	neuromuscular junction	3	81	7	495	2.62	0.0901	F1LUV9 M0R979 Q9JHL4	GO_CC
Cluster2	neuron projection	13	81	52	495	1.53	0.0617	A0A0G2K6A2 D3ZK14 E9PT82 F1LUV9 G3V7U2 G3V9Y1 O09175 O35878 O54922 Q4QRB8 Q7TP54 Q9ERL1 Q9JHL4	GO_CC
Cluster2	neuron projection membrane	1	81	5	495	1.22	0.592	Q7TP54	GO_CC
Cluster2	neuron projection terminus	4	81	7	495	3.49	0.0158	A0A0G2K6A2 D3ZK14 F1LUV9 Q9JHL4	GO_CC
Cluster2	neuron spine	3	81	11	495	1.67	0.262	E9PT82 G3V9Y1 O35878	GO_CC
Cluster2	neuron to neuron synapse	4	81	20	495	1.22	0.419	E9PT82 G3V7U2 O35878 Q9JHL4	GO_CC
Cluster2	neuronal cell body	10	81	33	495	1.85	0.029	D3ZK14 E9PT82 F1LUV9 G3V7U2 G3V9Y1 O35878 P01048 P08932 Q4QRB8 Q9ERL1	GO_CC
Cluster2	non-membrane-bounded organelle	28	81	137	495	1.25	0.0854	A0A0G2JT33 B2RYI2 B5DF63 D3ZL50 D3ZM27 D4A4T0 G3V6D8 G3V7P6 G3V7U0 G3V7U2 G3V9Y1 O35264 O35821 O35878 O54922 P11497 P20717 P21263 Q08290 Q09073 Q4FZS2 Q5M860 Q62667 Q6U6G5 Q6XVN8 Q7TP54 Q9JHL4 Q9QZ86	GO_CC
Cluster2	non-motile cilium	1	81	5	495	1.22	0.592	G3V7U2	GO_CC
Cluster2	nuclear body	3	81	13	495	1.41	0.36	D3ZM27 F1LUV9 Q9QZ86	GO_CC
Cluster2	nuclear envelope	3	81	13	495	1.41	0.36	G3V7V6 G3V824 Q9ERL1	GO_CC
Cluster2	nuclear envelope lumen	1	81	2	495	3.06	0.301	G3V824	GO_CC
Cluster2	nuclear inclusion body	1	81	1	495	6.11	0.164	D4A4T0	GO_CC
Cluster2	nuclear lumen	16	81	99	495	0.99	0.576	A0A0G2JT33 A0A0G2K6A2 B2RYI2 D3ZL50 D3ZM27 D4A4T0 E9PT82 F1LUV9 G3V7P6 O35264 O35821 P11497 P51673 Q4FZS2 Q6U6G5 Q9QZ86	GO_CC
Cluster2	nuclear matrix	1	81	5	495	1.22	0.592	A0A0G2JT33	GO_CC
Cluster2	nuclear membrane	1	81	8	495	0.76	0.763	G3V7V6	GO_CC
Cluster2	nuclear outer membrane	1	81	1	495	6.11	0.164	G3V7V6	GO_CC
Cluster2	nuclear periphery	1	81	5	495	1.22	0.592	A0A0G2JT33	GO_CC
Cluster2	nucleocytoplasmic transport complex	1	81	1	495	6.11	0.164	O35821	GO_CC
Cluster2	nucleoid	1	81	11	495	0.56	0.863	Q09073	GO_CC
Cluster2	nucleolus	7	81	26	495	1.65	0.114	B2RYI2 G3V7P6 O35264 O35821 P11497 Q6U6G5 Q9QZ86	GO_CC
Cluster2	nucleoplasm	10	81	75	495	0.81	0.826	A0A0G2K6A2 D3ZL50 D3ZM27 D4A4T0 E9PT82 F1LUV9 O35821 P51673 Q4FZS2 Q9QZ86	GO_CC
Cluster2	nucleus	30	81	168	495	1.09	0.301	A0A0G2JT33 A0A0G2K6A2 A0A0H2UHI5 B2RYI2 D3ZL50 D3ZM27 D3ZRE7 D4A4T0 E9PT82 F1LUV9 G3V7P6 G3V7U0 G3V7V6 G3V824 G3V9Y1 O35264 O35821 O35878 O70593 P11497 P20717 P51673 Q4FZS2 Q4QRB8 Q62667 Q6AYK8 Q6U6G5 Q9ERL1 Q9QZ86 Q9R1J8	GO_CC
Cluster2	organelle	65	81	444	495	0.89	0.999	A0A0G2JT33 A0A0G2JTQ5 A0A0G2JWG6 A0A0G2K6A2 A0A0H2UHI5 A0A0H2UI10 B0BNA5 B2RYI2 B5DF63 D3Z9M5 D3ZL50 D3ZM27 D3ZRE7 D4A4T0 D4ADL7 E9PT82 F1LUV9 G3V6B0 G3V6D8 G3V7P6 G3V7U0 G3V7U2 G3V7V6 G3V824 G3V9Y1 M0R979 O09175 O35264 O35821 O35878 O54922 O70593 P01048 P02764 P08932 P11497 P20717 P20909 P21263 P50430 P51673 Q08290 Q09073 Q3KR94 Q4FZS2 Q4QRB8 Q5M860 Q5XIF0 Q62667 Q63072 Q63448 Q66HG6 Q66HI5 Q6AY…	GO_CC
Cluster2	organelle envelope	5	81	153	495	0.2	1	G3V7V6 G3V824 Q09073 Q4QRB8 Q9ERL1	GO_CC
Cluster2	organelle envelope lumen	1	81	12	495	0.51	0.886	G3V824	GO_CC
Cluster2	organelle inner membrane	1	81	123	495	0.05	1	Q09073	GO_CC
Cluster2	organelle lumen	39	81	214	495	1.11	0.196	A0A0G2JT33 A0A0G2K6A2 A0A0H2UHI5 B0BNA5 B2RYI2 D3ZL50 D3ZM27 D4A4T0 E9PT82 F1LUV9 G3V7P6 G3V824 M0R979 O35264 O35821 O35878 P01048 P02764 P08932 P11497 P20717 P20909 P50430 P51673 Q09073 Q3KR94 Q4FZS2 Q5XIF0 Q62667 Q63448 Q66HG6 Q66HI5 Q6U6G5 Q7TP54 Q9EQV6 Q9JHL4 Q9JI04 Q9QZ86 Q9R1J8	GO_CC
Cluster2	organelle membrane	10	81	183	495	0.33	1	A0A0G2JWG6 F1LUV9 G3V7V6 G3V824 Q09073 Q4QRB8 Q63072 Q6P756 Q6XVN8 Q9ERL1	GO_CC
Cluster2	organelle outer membrane	2	81	20	495	0.61	0.868	G3V7V6 Q4QRB8	GO_CC
Cluster2	organelle subcompartment	8	81	40	495	1.22	0.323	A0A0G2JWG6 D4ADL7 F1LUV9 G3V7V6 G3V824 P11497 Q6P7R8 Q9ERL1	GO_CC
Cluster2	outer membrane	2	81	20	495	0.61	0.868	G3V7V6 Q4QRB8	GO_CC
Cluster2	oxidoreductase complex	1	81	59	495	0.1	1	Q9ERL1	GO_CC
Cluster2	peptidase complex	1	81	2	495	3.06	0.301	O35878	GO_CC
Cluster2	perikaryon	5	81	13	495	2.35	0.0454	G3V7U2 O35878 P01048 P08932 Q4QRB8	GO_CC
Cluster2	perinuclear region of cytoplasm	6	81	29	495	1.26	0.332	G3V7U2 G3V824 M0R979 Q4QRB8 Q62667 Q9ERL1	GO_CC
Cluster2	peroxisomal matrix	1	81	7	495	0.87	0.716	Q63448	GO_CC
Cluster2	peroxisome	1	81	14	495	0.44	0.921	Q63448	GO_CC
Cluster2	phagocytic vesicle	1	81	3	495	2.04	0.416	Q9ERL1	GO_CC
Cluster2	phagocytic vesicle membrane	1	81	1	495	6.11	0.164	Q9ERL1	GO_CC
Cluster2	photoreceptor cell cilium	1	81	1	495	6.11	0.164	G3V7U2	GO_CC
Cluster2	photoreceptor outer segment	1	81	1	495	6.11	0.164	G3V7U2	GO_CC
Cluster2	plasma membrane	22	81	109	495	1.23	0.142	B5DF63 D3Z9E1 E9PT82 F1LUV9 G3V7U2 G3V824 G3V9Y1 M0R979 O09175 O35264 O35878 O54922 P01048 P08932 P10252 P32577 P68511 Q3KR94 Q63072 Q7TP54 Q9ERL1 Q9R1J8	GO_CC
Cluster2	plasma membrane bounded cell projection	14	81	71	495	1.21	0.252	A0A0G2K6A2 D3ZK14 E9PT82 F1LUV9 G3V7U2 G3V9Y1 O09175 O35878 O54922 Q4QRB8 Q63072 Q7TP54 Q9ERL1 Q9JHL4	GO_CC
Cluster2	plasma membrane protein complex	3	81	19	495	0.96	0.627	D3Z9E1 Q3KR94 Q9ERL1	GO_CC
Cluster2	plasma membrane region	5	81	34	495	0.9	0.682	E9PT82 F1LUV9 G3V9Y1 O35878 Q7TP54	GO_CC
Cluster2	plasma membrane signaling receptor complex	1	81	2	495	3.06	0.301	D3Z9E1	GO_CC
Cluster2	platelet alpha granule	6	81	10	495	3.67	0.00196	A0A0H2UHI5 M0R979 P01048 P02764 P08932 Q5XIF0	GO_CC
Cluster2	platelet alpha granule lumen	6	81	9	495	4.07	0.000902	A0A0H2UHI5 M0R979 P01048 P02764 P08932 Q5XIF0	GO_CC
Cluster2	podosome	1	81	2	495	3.06	0.301	Q9JHL4	GO_CC
Cluster2	polymeric cytoskeletal fiber	3	81	14	495	1.31	0.409	G3V7U2 G3V9Y1 P21263	GO_CC
Cluster2	polysome	1	81	4	495	1.53	0.512	G3V9Y1	GO_CC
Cluster2	postsynapse	6	81	27	495	1.36	0.27	E9PT82 F1LUV9 G3V7U2 G3V9Y1 O35878 Q9JHL4	GO_CC
Cluster2	postsynapse of neuromuscular junction	1	81	1	495	6.11	0.164	F1LUV9	GO_CC
Cluster2	postsynaptic density	4	81	20	495	1.22	0.419	E9PT82 G3V7U2 O35878 Q9JHL4	GO_CC
Cluster2	postsynaptic density membrane	1	81	3	495	2.04	0.416	O35878	GO_CC
Cluster2	postsynaptic membrane	3	81	10	495	1.83	0.215	E9PT82 F1LUV9 O35878	GO_CC
Cluster2	postsynaptic specialization	5	81	21	495	1.46	0.249	E9PT82 F1LUV9 G3V7U2 O35878 Q9JHL4	GO_CC
Cluster2	postsynaptic specialization membrane	1	81	3	495	2.04	0.416	O35878	GO_CC
Cluster2	pre-snoRNP complex	1	81	1	495	6.11	0.164	Q9QZ86	GO_CC
Cluster2	precatalytic spliceosome	1	81	2	495	3.06	0.301	A0A0G2JT33	GO_CC
Cluster2	preribosome	1	81	1	495	6.11	0.164	Q9QZ86	GO_CC
Cluster2	presynapse	3	81	17	495	1.08	0.546	D3ZK14 F1LUV9 Q9JHL4	GO_CC
Cluster2	presynaptic active zone	1	81	5	495	1.22	0.592	F1LUV9	GO_CC
Cluster2	presynaptic membrane	1	81	3	495	2.04	0.416	F1LUV9	GO_CC
Cluster2	presynaptic periactive zone	1	81	1	495	6.11	0.164	F1LUV9	GO_CC
Cluster2	primary dendrite	1	81	1	495	6.11	0.164	G3V7U2	GO_CC
Cluster2	primary lysosome	5	81	9	495	3.4	0.00767	A0A0H2UHI5 P02764 P20717 P50430 Q7TP54	GO_CC
Cluster2	proteasome complex	1	81	1	495	6.11	0.164	O35878	GO_CC
Cluster2	protein complex involved in cell adhesion	1	81	1	495	6.11	0.164	D3Z9E1	GO_CC
Cluster2	protein complex involved in cell-matrix adhesion	1	81	1	495	6.11	0.164	D3Z9E1	GO_CC
Cluster2	protein-containing complex	29	81	242	495	0.73	0.997	A0A0G2JT33 B2RYI2 B5DF63 D3Z9E1 D3ZL50 D4A4T0 E9PT82 G3V6D8 G3V7U2 G3V824 G3V9Y1 M0R979 O35821 O35878 O54922 P10252 P20909 Q09073 Q3KR94 Q4FZS2 Q66HI5 Q6AYK8 Q6P756 Q7TP54 Q9ERL1 Q9JHL4 Q9JI04 Q9QZ86 Q9R1J8	GO_CC
Cluster2	receptor complex	1	81	4	495	1.53	0.512	D3Z9E1	GO_CC
Cluster2	ribonucleoprotein complex	4	81	32	495	0.76	0.801	A0A0G2JT33 B2RYI2 G3V9Y1 Q9QZ86	GO_CC
Cluster2	ribosome	1	81	14	495	0.44	0.921	B2RYI2	GO_CC
Cluster2	rough endoplasmic reticulum	3	81	6	495	3.06	0.0583	P50430 Q3KR94 Q9ERL1	GO_CC
Cluster2	rough endoplasmic reticulum lumen	1	81	1	495	6.11	0.164	Q3KR94	GO_CC
Cluster2	ruffle	2	81	6	495	2.04	0.255	G3V9Y1 Q9JHL4	GO_CC
Cluster2	sarcomere	7	81	40	495	1.07	0.491	B5DF63 D3ZM27 D4A4T0 G3V6D8 G3V7U0 G3V9Y1 O35878	GO_CC
Cluster2	sarcoplasm	1	81	15	495	0.41	0.934	M0R979	GO_CC
Cluster2	sarcoplasmic reticulum	1	81	14	495	0.44	0.921	M0R979	GO_CC
Cluster2	secondary lysosome	3	81	3	495	6.11	0.00425	Q66HI5 Q6XVN8 Q7TP54	GO_CC
Cluster2	secretory granule	18	81	43	495	2.56	2.53e-05	A0A0H2UHI5 B0BNA5 G3V824 M0R979 O09175 O35264 P01048 P02764 P08932 P20717 P50430 Q5XIF0 Q62667 Q63072 Q66HI5 Q7TP54 Q9ERL1 Q9JHL4	GO_CC
Cluster2	secretory granule lumen	13	81	23	495	3.45	7.13e-06	A0A0H2UHI5 B0BNA5 M0R979 O35264 P01048 P02764 P08932 P20717 P50430 Q5XIF0 Q62667 Q7TP54 Q9JHL4	GO_CC
Cluster2	secretory granule membrane	3	81	9	495	2.04	0.17	G3V824 Q63072 Q9ERL1	GO_CC
Cluster2	secretory vesicle	18	81	50	495	2.2	0.000282	A0A0H2UHI5 B0BNA5 G3V824 M0R979 O09175 O35264 P01048 P02764 P08932 P20717 P50430 Q5XIF0 Q62667 Q63072 Q66HI5 Q7TP54 Q9ERL1 Q9JHL4	GO_CC
Cluster2	side of membrane	5	81	19	495	1.61	0.185	F1LUV9 M0R979 O09175 P10252 P32577	GO_CC
Cluster2	signal recognition particle	1	81	1	495	6.11	0.164	B2RYI2	GO_CC
Cluster2	site of polarized growth	5	81	7	495	4.37	0.00168	F1LUV9 G3V7U2 G3V9Y1 O54922 Q9JHL4	GO_CC
Cluster2	small nuclear ribonucleoprotein complex	1	81	4	495	1.53	0.512	A0A0G2JT33	GO_CC
Cluster2	small-subunit processome	1	81	1	495	6.11	0.164	Q9QZ86	GO_CC
Cluster2	smooth endoplasmic reticulum	1	81	3	495	2.04	0.416	B5DF63	GO_CC
Cluster2	sno(s)RNA-containing ribonucleoprotein complex	1	81	1	495	6.11	0.164	Q9QZ86	GO_CC
Cluster2	somatodendritic compartment	11	81	41	495	1.64	0.0531	D3ZK14 E9PT82 F1LUV9 G3V7U2 G3V9Y1 O35878 P01048 P08932 Q4QRB8 Q9ERL1 Q9JHL4	GO_CC
Cluster2	specific granule	3	81	5	495	3.67	0.033	P02764 Q63072 Q9ERL1	GO_CC
Cluster2	specific granule lumen	1	81	1	495	6.11	0.164	P02764	GO_CC
Cluster2	specific granule membrane	2	81	4	495	3.06	0.127	Q63072 Q9ERL1	GO_CC
Cluster2	spindle	1	81	7	495	0.87	0.716	Q09073	GO_CC
Cluster2	spliceosomal complex	1	81	7	495	0.87	0.716	A0A0G2JT33	GO_CC
Cluster2	spliceosomal snRNP complex	1	81	4	495	1.53	0.512	A0A0G2JT33	GO_CC
Cluster2	stereocilium	1	81	3	495	2.04	0.416	Q7TP54	GO_CC
Cluster2	stereocilium bundle	1	81	3	495	2.04	0.416	Q7TP54	GO_CC
Cluster2	stereocilium membrane	1	81	1	495	6.11	0.164	Q7TP54	GO_CC
Cluster2	stress fiber	1	81	7	495	0.87	0.716	G3V9Y1	GO_CC
Cluster2	supramolecular complex	12	81	56	495	1.31	0.183	B5DF63 D3ZM27 D4A4T0 F1M5Q4 G3V6D8 G3V7U0 G3V7U2 G3V9Y1 O35878 P20909 P21263 Q9JI04	GO_CC
Cluster2	supramolecular fiber	12	81	56	495	1.31	0.183	B5DF63 D3ZM27 D4A4T0 F1M5Q4 G3V6D8 G3V7U0 G3V7U2 G3V9Y1 O35878 P20909 P21263 Q9JI04	GO_CC
Cluster2	supramolecular polymer	12	81	56	495	1.31	0.183	B5DF63 D3ZM27 D4A4T0 F1M5Q4 G3V6D8 G3V7U0 G3V7U2 G3V9Y1 O35878 P20909 P21263 Q9JI04	GO_CC
Cluster2	synapse	8	81	42	495	1.16	0.378	D3ZK14 E9PT82 F1LUV9 G3V7U2 G3V9Y1 M0R979 O35878 Q9JHL4	GO_CC
Cluster2	synaptic membrane	3	81	15	495	1.22	0.456	E9PT82 F1LUV9 O35878	GO_CC
Cluster2	telomerase holoenzyme complex	1	81	1	495	6.11	0.164	A0A0G2JT33	GO_CC
Cluster2	terminal bouton	3	81	5	495	3.67	0.033	D3ZK14 F1LUV9 Q9JHL4	GO_CC
Cluster2	tertiary granule	4	81	9	495	2.72	0.0437	P02764 Q66HI5 Q9ERL1 Q9JHL4	GO_CC
Cluster2	tertiary granule lumen	3	81	7	495	2.62	0.0901	P02764 Q66HI5 Q9JHL4	GO_CC
Cluster2	tertiary granule membrane	1	81	2	495	3.06	0.301	Q9ERL1	GO_CC
Cluster2	trans-Golgi network	1	81	4	495	1.53	0.512	G3V824	GO_CC
Cluster2	trans-Golgi network membrane	1	81	3	495	2.04	0.416	G3V824	GO_CC
Cluster2	trans-Golgi network transport vesicle	1	81	5	495	1.22	0.592	G3V824	GO_CC
Cluster2	transferase complex	1	81	14	495	0.44	0.921	D4A4T0	GO_CC
Cluster2	transport vesicle	1	81	18	495	0.34	0.962	G3V824	GO_CC
Cluster2	type I terminal bouton	2	81	2	495	6.11	0.0265	F1LUV9 Q9JHL4	GO_CC
Cluster2	type Ib terminal bouton	1	81	1	495	6.11	0.164	Q9JHL4	GO_CC
Cluster2	type Is terminal bouton	1	81	1	495	6.11	0.164	Q9JHL4	GO_CC
Cluster2	ubiquitin conjugating enzyme complex	1	81	1	495	6.11	0.164	D4A4T0	GO_CC
Cluster2	ubiquitin ligase complex	1	81	6	495	1.02	0.66	D4A4T0	GO_CC
Cluster2	unconventional myosin complex	1	81	1	495	6.11	0.164	G3V9Y1	GO_CC
Cluster2	uropod	1	81	1	495	6.11	0.164	Q63072	GO_CC
Cluster2	vacuolar lumen	6	81	11	495	3.33	0.00375	A0A0H2UHI5 P02764 P20717 P50430 Q7TP54 Q9EQV6	GO_CC
Cluster2	vacuolar membrane	2	81	7	495	1.75	0.322	G3V824 Q6XVN8	GO_CC
Cluster2	vacuole	10	81	22	495	2.78	0.000981	A0A0H2UHI5 G3V824 P02764 P20717 P50430 Q66HI5 Q6XVN8 Q7TP54 Q9EQV6 Q9ERL1	GO_CC
Cluster2	varicosity	1	81	2	495	3.06	0.301	G3V7U2	GO_CC
Cluster2	vesicle	22	81	73	495	1.84	0.00102	A0A0G2JTQ5 A0A0H2UHI5 B0BNA5 G3V824 M0R979 O09175 O35264 P01048 P02764 P08932 P20717 P50430 Q5M860 Q5XIF0 Q62667 Q63072 Q66HI5 Q6P756 Q6XVN8 Q7TP54 Q9ERL1 Q9JHL4	GO_CC
Cluster2	vesicle coat	1	81	5	495	1.22	0.592	Q6P756	GO_CC
Cluster2	vesicle lumen	14	81	28	495	3.06	2.03e-05	A0A0H2UHI5 B0BNA5 M0R979 O35264 P01048 P02764 P08932 P20717 P50430 Q5XIF0 Q62667 Q66HI5 Q7TP54 Q9JHL4	GO_CC
Cluster2	vesicle membrane	4	81	20	495	1.22	0.419	G3V824 Q63072 Q6P756 Q9ERL1	GO_CC
Cluster2	vesicle tethering complex	1	81	3	495	2.04	0.416	O54922	GO_CC
Cluster3	9+2 motile cilium	1	119	5	495	0.83	0.749	P39069	GO_CC
Cluster3	A band	5	119	12	495	1.73	0.136	D3Z9Z0 D3ZA38 G3V6F1 G3V7K1 Q64578	GO_CC
Cluster3	ATP-binding cassette (ABC) transporter complex	1	119	1	495	4.16	0.24	A0A0H2UHH3	GO_CC
Cluster3	ATPase complex	3	119	4	495	3.12	0.0449	A0A0H2UHH3 P13638 Q64578	GO_CC
Cluster3	ATPase dependent transmembrane transport complex	3	119	3	495	4.16	0.0136	A0A0H2UHH3 P13638 Q64578	GO_CC
Cluster3	COPI-coated vesicle	1	119	1	495	4.16	0.24	Q63584	GO_CC
Cluster3	COPII-coated ER to Golgi transport vesicle	1	119	3	495	1.39	0.563	Q63584	GO_CC
Cluster3	CatSper complex	1	119	1	495	4.16	0.24	P0DMW0	GO_CC
Cluster3	ER to Golgi transport vesicle membrane	1	119	3	495	1.39	0.563	Q63584	GO_CC
Cluster3	Golgi apparatus	4	119	33	495	0.5	0.976	M0R7G4 P43424 Q5BK85 Q63584	GO_CC
Cluster3	Golgi apparatus subcompartment	2	119	12	495	0.69	0.826	M0R7G4 Q63584	GO_CC
Cluster3	Golgi membrane	2	119	12	495	0.69	0.826	M0R7G4 Q63584	GO_CC
Cluster3	Golgi-associated vesicle	1	119	7	495	0.59	0.856	Q63584	GO_CC
Cluster3	Golgi-associated vesicle membrane	1	119	4	495	1.04	0.668	Q63584	GO_CC
Cluster3	H zone	1	119	1	495	4.16	0.24	Q64578	GO_CC
Cluster3	I band	12	119	30	495	1.66	0.0339	D3Z9Z0 D3ZA38 D3ZPF0 D3ZW75 F1M1J2 F8WFT7 G3V6F1 G3V7K1 G3V8V3 Q62920 Q64578 Q8R4I6	GO_CC
Cluster3	L-type voltage-gated calcium channel complex	1	119	3	495	1.39	0.563	A0A0G2K4U4	GO_CC
Cluster3	M band	4	119	11	495	1.51	0.259	D3Z9Z0 D3ZA38 G3V6F1 G3V7K1	GO_CC
Cluster3	MICOS complex	2	119	4	495	2.08	0.245	M0R7G4 Q5U1W6	GO_CC
Cluster3	NADH dehydrogenase complex	5	119	32	495	0.65	0.92	A0A0G2JVL6 A9UMV9 F1LXA0 F1M7T1 Q5RJN0	GO_CC
Cluster3	Nebenkern	1	119	2	495	2.08	0.423	A0A0G2JSR0	GO_CC
Cluster3	Prp19 complex	1	119	1	495	4.16	0.24	P0DMW0	GO_CC
Cluster3	RISC complex	1	119	2	495	2.08	0.423	Q6AXS5	GO_CC
Cluster3	RNA polymerase II transcription regulator complex	1	119	3	495	1.39	0.563	Q5FVM4	GO_CC
Cluster3	RNAi effector complex	1	119	2	495	2.08	0.423	Q6AXS5	GO_CC
Cluster3	T-tubule	2	119	8	495	1.04	0.61	A0A0G2K4U4 D3ZW75	GO_CC
Cluster3	Z disc	11	119	27	495	1.69	0.0364	D3Z9Z0 D3ZA38 D3ZPF0 D3ZW75 F1M1J2 F8WFT7 G3V6F1 G3V7K1 G3V8V3 Q62920 Q8R4I6	GO_CC
Cluster3	actin cytoskeleton	14	119	34	495	1.71	0.0167	A0A0G2K0N9 A0A0G2K484 D3ZA38 D3ZM69 D3ZPF0 D4A678 F1M1J2 G3V6F1 G3V7K1 P04466 P35524 Q62920 Q8R4I6 Q9Z1Z9	GO_CC
Cluster3	actin filament	2	119	5	495	1.66	0.347	Q8R4I6 Q9Z1Z9	GO_CC
Cluster3	actin filament bundle	2	119	8	495	1.04	0.61	D3ZPF0 Q9Z1Z9	GO_CC
Cluster3	actomyosin	2	119	8	495	1.04	0.61	D3ZPF0 Q9Z1Z9	GO_CC
Cluster3	adherens junction	2	119	5	495	1.66	0.347	Q8R4I6 Q9Z1Z9	GO_CC
Cluster3	aggresome	3	119	3	495	4.16	0.0136	F1LM10 F1MAA5 P0DMW0	GO_CC
Cluster3	anchoring junction	3	119	6	495	2.08	0.153	D4A5T8 Q8R4I6 Q9Z1Z9	GO_CC
Cluster3	apical junction complex	1	119	1	495	4.16	0.24	D3ZM69	GO_CC
Cluster3	apical part of cell	3	119	18	495	0.69	0.849	P0DMW0 P13638 P35524	GO_CC
Cluster3	apical plasma membrane	3	119	16	495	0.78	0.782	P0DMW0 P13638 P35524	GO_CC
Cluster3	asymmetric synapse	5	119	20	495	1.04	0.548	F1M7N2 P0DMW0 P11730 P12839 Q62920	GO_CC
Cluster3	autophagosome	1	119	4	495	1.04	0.668	P0DMW0	GO_CC
Cluster3	axolemma	1	119	1	495	4.16	0.24	D3Z9Z0	GO_CC
Cluster3	axon	9	119	26	495	1.44	0.145	A0A0G2K5C8 D3Z9Z0 D3ZW75 D4A678 F1MAA5 G3V8V3 P0DMW0 P11730 P12839	GO_CC
Cluster3	axon cytoplasm	2	119	3	495	2.77	0.145	F1MAA5 P11730	GO_CC
Cluster3	axon initial segment	1	119	4	495	1.04	0.668	D3ZW75	GO_CC
Cluster3	axon terminus	1	119	6	495	0.69	0.81	P0DMW0	GO_CC
Cluster3	basal part of cell	1	119	2	495	2.08	0.423	P35524	GO_CC
Cluster3	basal plasma membrane	1	119	2	495	2.08	0.423	P35524	GO_CC
Cluster3	basement membrane	1	119	7	495	0.59	0.856	F1M7N2	GO_CC
Cluster3	basolateral plasma membrane	5	119	10	495	2.08	0.0654	D3Z9Z0 F1M7N2 F8WFT7 P0DMW0 P35524	GO_CC
Cluster3	bleb	1	119	1	495	4.16	0.24	A0A0G2JZ38	GO_CC
Cluster3	bounding membrane of organelle	15	119	59	495	1.06	0.451	A0A0G2JSR0 A0A0G2JU95 A0A0G2K459 A0A0G2K5C8 B2GUZ6 D3ZGP9 M0R7G4 P0DMW0 P11730 Q2TA68 Q63584 Q64578 Q6P9Y4 Q8VID1 Q99ML5	GO_CC
Cluster3	brush border	1	119	3	495	1.39	0.563	Q8R4I6	GO_CC
Cluster3	calcium channel complex	4	119	8	495	2.08	0.0992	A0A0G2JU95 A0A0G2K4U4 P0DMW0 Q64578	GO_CC
Cluster3	calcium ion-transporting ATPase complex	1	119	1	495	4.16	0.24	Q64578	GO_CC
Cluster3	catalytic complex	23	119	90	495	1.06	0.401	A0A0G2JVL6 A0A0G2K9C8 A0A0H2UHE1 A0A0H2UHH3 A9UMV9 B2RYD7 D3ZFQ8 D4A9L2 F1LLZ7 F1LXA0 F1M7T1 P13286 P13638 P35571 Q01205 Q5RJN0 Q5XIJ3 Q64578 Q64627 Q68FT1 Q68FX0 Q6PCT8 Q7TQ16	GO_CC
Cluster3	catalytic step 2 spliceosome	1	119	5	495	0.83	0.749	D4A9L2	GO_CC
Cluster3	cation channel complex	6	119	12	495	2.08	0.0436	A0A0G2JU95 A0A0G2K4U4 D3ZW75 P0DMW0 Q64578 Q7M730	GO_CC
Cluster3	cation-transporting ATPase complex	2	119	2	495	4.16	0.0574	P13638 Q64578	GO_CC
Cluster3	caveola	1	119	3	495	1.39	0.563	D3ZW75	GO_CC
Cluster3	cell body	7	119	36	495	0.81	0.807	A0A0G2K5C8 D3ZW75 F1M7N2 P0DMW0 P12839 P35524 Q5RJN0	GO_CC
Cluster3	cell cortex	6	119	16	495	1.56	0.162	A0A0G2K5C8 D3Z9Z0 D3ZM69 D4A678 F8WFT7 Q9Z1Z9	GO_CC
Cluster3	cell cortex region	1	119	4	495	1.04	0.668	D3ZM69	GO_CC
Cluster3	cell junction	9	119	27	495	1.39	0.175	A0A0G2JZ38 D3ZM69 D3ZW75 D4A5T8 F1LQZ0 F8WFT7 Q7M730 Q8R4I6 Q9Z1Z9	GO_CC
Cluster3	cell leading edge	2	119	15	495	0.55	0.91	D3Z9Z0 Q9Z1Z9	GO_CC
Cluster3	cell periphery	31	119	114	495	1.13	0.218	A0A0G2JU95 A0A0G2K4U4 A0A0G2K5C8 A0A0H2UHE1 A0A0H2UHH3 D3Z9Z0 D3ZM69 D3ZW75 D4A5T8 D4A678 F1LM10 F1LQZ0 F1M7N2 F8WFT7 G3V741 G3V837 P0DMW0 P11730 P13638 P35524 P39069 Q01205 Q4V7D9 Q5RJN0 Q63584 Q64578 Q6AXS5 Q6P9Y4 Q7M730 Q99ML5 Q9Z1Z9	GO_CC
Cluster3	cell projection	20	119	71	495	1.17	0.23	A0A0G2JZ38 A0A0G2K5C8 D3Z9Z0 D3ZCQ9 D3ZW75 D4A678 F1M7N2 F1MAA5 G3V8V3 P0DMW0 P11730 P12839 P19511 P24329 P35524 P39069 Q2TA68 Q5RJN0 Q8R4I6 Q9Z1Z9	GO_CC
Cluster3	cell projection membrane	2	119	12	495	0.69	0.826	D3Z9Z0 F1M7N2	GO_CC
Cluster3	cell surface	4	119	21	495	0.79	0.786	F1M7N2 F8WFT7 G3V837 P0DMW0	GO_CC
Cluster3	cell-cell contact zone	5	119	9	495	2.31	0.0404	A0A0G2JZ38 D3ZW75 F1LQZ0 F8WFT7 Q7M730	GO_CC
Cluster3	cell-cell junction	8	119	20	495	1.66	0.0799	A0A0G2JZ38 D3ZM69 D3ZW75 D4A5T8 F1LQZ0 F8WFT7 Q7M730 Q9Z1Z9	GO_CC
Cluster3	cell-substrate junction	2	119	4	495	2.08	0.245	Q8R4I6 Q9Z1Z9	GO_CC
Cluster3	centriole	1	119	1	495	4.16	0.24	P0DMW0	GO_CC
Cluster3	centrosome	1	119	7	495	0.59	0.856	P0DMW0	GO_CC
Cluster3	chromocenter	1	119	2	495	2.08	0.423	Q6AXS5	GO_CC
Cluster3	chromosomal region	2	119	6	495	1.39	0.444	Q6AXS5 Q91ZW1	GO_CC
Cluster3	chromosome	2	119	14	495	0.59	0.888	Q6AXS5 Q91ZW1	GO_CC
Cluster3	chromosome, telomeric region	1	119	3	495	1.39	0.563	Q91ZW1	GO_CC
Cluster3	ciliary base	1	119	2	495	2.08	0.423	D3ZCQ9	GO_CC
Cluster3	cilium	3	119	12	495	1.04	0.581	D3ZCQ9 P19511 P39069	GO_CC
Cluster3	cis-Golgi network	1	119	2	495	2.08	0.423	Q63584	GO_CC
Cluster3	clathrin-coated vesicle	1	119	9	495	0.46	0.918	Q63584	GO_CC
Cluster3	cluster of actin-based cell projections	1	119	6	495	0.69	0.81	Q8R4I6	GO_CC
Cluster3	coated vesicle	1	119	11	495	0.38	0.953	Q63584	GO_CC
Cluster3	coated vesicle membrane	1	119	8	495	0.52	0.891	Q63584	GO_CC
Cluster3	collagen-containing extracellular matrix	2	119	10	495	0.83	0.737	F1M7N2 F1M7S4	GO_CC
Cluster3	contractile actin filament bundle	2	119	7	495	1.19	0.532	D3ZPF0 Q9Z1Z9	GO_CC
Cluster3	contractile fiber	17	119	45	495	1.57	0.022	A0A0G2K0N9 A0A0G2K484 D3Z9Z0 D3ZA38 D3ZPF0 D3ZW75 F1M1J2 F8WFT7 G3V6F1 G3V7K1 G3V8V3 P04466 P13286 P39069 Q62920 Q64578 Q8R4I6	GO_CC
Cluster3	cornified envelope	1	119	1	495	4.16	0.24	D4A5T8	GO_CC
Cluster3	cortical actin cytoskeleton	3	119	6	495	2.08	0.153	D3ZM69 D4A678 Q9Z1Z9	GO_CC
Cluster3	cortical cytoskeleton	5	119	9	495	2.31	0.0404	D3Z9Z0 D3ZM69 D4A678 F8WFT7 Q9Z1Z9	GO_CC
Cluster3	cortical endoplasmic reticulum	1	119	2	495	2.08	0.423	A0A0G2K5C8	GO_CC
Cluster3	cullin-RING ubiquitin ligase complex	1	119	4	495	1.04	0.668	Q68FT1	GO_CC
Cluster3	cuticular plate	1	119	1	495	4.16	0.24	D4A678	GO_CC
Cluster3	cytochrome complex	8	119	20	495	1.66	0.0799	D3ZD09 D3ZFQ8 P00406 P10888 P11240 P11951 P12075 Q7TQ16	GO_CC
Cluster3	cytoplasm	113	119	468	495	1	0.516	A0A0A0MY07 A0A0G2JSR0 A0A0G2JU95 A0A0G2JVL6 A0A0G2JVM2 A0A0G2JZ38 A0A0G2K0N9 A0A0G2K264 A0A0G2K401 A0A0G2K459 A0A0G2K484 A0A0G2K4U4 A0A0G2K5C8 A0A0G2K9B2 A0A0G2K9C8 A0A0H2UHE1 A0A0H2UHH3 A0A0H2UI06 A9UMV9 B1WBU5 B2GUZ6 B2RYD7 B4F7A1 D3Z9Z0 D3ZA38 D3ZA85 D3ZAF6 D3ZCF8 D3ZCQ9 D3ZD09 D3ZFQ8 D3ZGP9 D3ZM69 D3ZPF0 D3ZW75 D4A5T8 D4A678 D4A9L2 D4A9P9 D4AAM0 F1LLZ7 F1LM10 F1LPX0 F1LQZ0 F1LXA0 F1M1J2 F1M5N…	GO_CC
Cluster3	cytoplasmic periphery of the nuclear pore complex	1	119	1	495	4.16	0.24	F1MAA5	GO_CC
Cluster3	cytoplasmic region	8	119	20	495	1.66	0.0799	A0A0G2K5C8 D3Z9Z0 D3ZM69 D4A678 F1MAA5 F8WFT7 P11730 Q9Z1Z9	GO_CC
Cluster3	cytoplasmic side of membrane	2	119	12	495	0.69	0.826	D4A678 Q64578	GO_CC
Cluster3	cytoplasmic side of plasma membrane	2	119	11	495	0.76	0.786	D4A678 Q64578	GO_CC
Cluster3	cytoplasmic vesicle	11	119	70	495	0.65	0.976	A0A0G2JSR0 F1M7N2 F1M7S4 G3V837 P01946 P02091 P0DMW0 P11730 Q5U1W6 Q63584 Q64578	GO_CC
Cluster3	cytoplasmic vesicle lumen	3	119	28	495	0.45	0.981	P01946 P02091 Q5U1W6	GO_CC
Cluster3	cytoplasmic vesicle membrane	2	119	18	495	0.46	0.955	P11730 Q63584	GO_CC
Cluster3	cytoskeleton	24	119	66	495	1.51	0.011	A0A0G2JZ38 A0A0G2K0N9 A0A0G2K484 D3Z9Z0 D3ZA38 D3ZM69 D3ZPF0 D4A5T8 D4A678 F1LM10 F1M1J2 F1MAA5 F8WFT7 G3V6F1 G3V7K1 G3V7U4 P04466 P0DMW0 P12839 P35524 P39069 Q62920 Q8R4I6 Q9Z1Z9	GO_CC
Cluster3	cytosol	43	119	181	495	0.99	0.586	A0A0A0MY07 A0A0G2JU95 A0A0G2JZ38 A0A0G2K0N9 A0A0G2K401 A0A0G2K9B2 A0A0G2K9C8 A0A0H2UHE1 D3Z9Z0 D3ZA38 D3ZA85 D3ZM69 D4A5T8 D4A678 F1LLZ7 F1LM10 F1LXA0 F1M1J2 F1M5N4 F1MAA5 G3V8V3 M0R7G4 P01946 P02091 P04466 P0DMW0 P10759 P11730 P13286 P24329 P39069 P43424 Q2TA68 Q5BJZ6 Q5QJC9 Q62920 Q64591 Q64627 Q6AXS5 Q8R4I6 Q8VID1 Q91ZW1 Q9Z1Z9	GO_CC
Cluster3	cytosolic region	1	119	2	495	2.08	0.423	P0DMW0	GO_CC
Cluster3	cytosolic ribosome	1	119	4	495	1.04	0.668	P01946	GO_CC
Cluster3	cytosolic small ribosomal subunit	1	119	3	495	1.39	0.563	P01946	GO_CC
Cluster3	dendrite	6	119	27	495	0.92	0.666	A0A0G2K5C8 F1MAA5 P0DMW0 P11730 P35524 Q2TA68	GO_CC
Cluster3	dendritic shaft	1	119	3	495	1.39	0.563	P0DMW0	GO_CC
Cluster3	dendritic spine	1	119	10	495	0.42	0.938	P0DMW0	GO_CC
Cluster3	dendritic tree	6	119	27	495	0.92	0.666	A0A0G2K5C8 F1MAA5 P0DMW0 P11730 P35524 Q2TA68	GO_CC
Cluster3	desmosome	1	119	1	495	4.16	0.24	D4A5T8	GO_CC
Cluster3	dihydrolipoyl dehydrogenase complex	1	119	3	495	1.39	0.563	Q01205	GO_CC
Cluster3	distal axon	2	119	11	495	0.76	0.786	A0A0G2K5C8 P0DMW0	GO_CC
Cluster3	early endosome	1	119	5	495	0.83	0.749	G3V837	GO_CC
Cluster3	endocytic vesicle	3	119	14	495	0.89	0.694	P01946 P02091 P11730	GO_CC
Cluster3	endocytic vesicle lumen	2	119	5	495	1.66	0.347	P01946 P02091	GO_CC
Cluster3	endocytic vesicle membrane	1	119	5	495	0.83	0.749	P11730	GO_CC
Cluster3	endomembrane system	29	119	139	495	0.87	0.876	A0A0G2JSR0 A0A0G2JU95 A0A0G2JVM2 A0A0G2K4U4 A0A0G2K5C8 A0A0H2UHH3 B2RYD7 D3Z9Z0 D3ZGP9 D3ZW75 D4A9P9 D4AAM0 F1LM10 F1M7N2 F1M7S4 F1M7T1 F1MAA5 G3V7U4 G3V837 G3V8V3 M0R7G4 P02091 P0DMW0 P43424 Q5BK85 Q5U1W6 Q63584 Q64578 Q8VID1	GO_CC
Cluster3	endoplasmic reticulum	21	119	75	495	1.16	0.232	A0A0G2JSR0 A0A0G2JU95 A0A0G2JVM2 A0A0G2K4U4 A0A0G2K5C8 A0A0H2UHH3 B2RYD7 D3Z9Z0 D3ZGP9 D3ZW75 D4A9P9 F1LM10 F1M7N2 G3V837 G3V8V3 M0R7G4 P0DMW0 Q5BK85 Q63584 Q64578 Q8VID1	GO_CC
Cluster3	endoplasmic reticulum exit site	1	119	2	495	2.08	0.423	A0A0G2JVM2	GO_CC
Cluster3	endoplasmic reticulum lumen	2	119	14	495	0.59	0.888	A0A0G2JU95 A0A0G2JVM2	GO_CC
Cluster3	endoplasmic reticulum membrane	10	119	30	495	1.39	0.156	A0A0G2JU95 A0A0G2JVM2 A0A0G2K5C8 B2RYD7 D3ZGP9 F1M7N2 M0R7G4 Q63584 Q64578 Q8VID1	GO_CC
Cluster3	endoplasmic reticulum subcompartment	10	119	30	495	1.39	0.156	A0A0G2JU95 A0A0G2JVM2 A0A0G2K5C8 B2RYD7 D3ZGP9 F1M7N2 M0R7G4 Q63584 Q64578 Q8VID1	GO_CC
Cluster3	endoplasmic reticulum tubular network	1	119	3	495	1.39	0.563	A0A0G2K5C8	GO_CC
Cluster3	endosome	1	119	12	495	0.35	0.965	G3V837	GO_CC
Cluster3	envelope	43	119	153	495	1.17	0.0973	A0A0G2JSR0 A0A0G2JVL6 A0A0G2K264 A0A0G2K459 A0A0H2UHH3 A0A0H2UI06 A9UMV9 B2GUZ6 B4F7A1 D3ZAF6 D3ZCF8 D3ZD09 D3ZFQ8 D4AAM0 F1LQZ0 F1LXA0 F1M7T1 F1MAA5 G3V741 G3V7U4 M0R7G4 P00406 P10888 P11240 P11951 P12075 P15651 P19511 P20069 P29418 P35571 P62076 Q2TA68 Q5RJN0 Q5U1W6 Q5XIG9 Q64428 Q64578 Q68FT1 Q6P9Y4 Q6PCT8 Q6PDU7 Q7TQ16	GO_CC
Cluster3	exocytic vesicle	3	119	8	495	1.56	0.297	A0A0G2JSR0 F1M7N2 P0DMW0	GO_CC
Cluster3	external side of plasma membrane	1	119	7	495	0.59	0.856	G3V837	GO_CC
Cluster3	extracellular exosome	1	119	6	495	0.69	0.81	P0DMW0	GO_CC
Cluster3	extracellular matrix	2	119	17	495	0.49	0.944	F1M7N2 F1M7S4	GO_CC
Cluster3	extracellular organelle	1	119	6	495	0.69	0.81	P0DMW0	GO_CC
Cluster3	extracellular region	10	119	72	495	0.58	0.993	F1M7N2 F1M7S4 M0R7G4 P01946 P02091 P0DMW0 Q4V7D9 Q5M878 Q5U1W6 Q99ML5	GO_CC
Cluster3	extracellular space	9	119	40	495	0.94	0.658	F1M7N2 F1M7S4 M0R7G4 P01946 P02091 P0DMW0 Q4V7D9 Q5M878 Q99ML5	GO_CC
Cluster3	extracellular vesicle	1	119	6	495	0.69	0.81	P0DMW0	GO_CC
Cluster3	extrinsic component of membrane	3	119	10	495	1.25	0.446	D4A5T8 Q2TA68 Q64578	GO_CC
Cluster3	extrinsic component of organelle membrane	1	119	2	495	2.08	0.423	Q2TA68	GO_CC
Cluster3	extrinsic component of plasma membrane	2	119	7	495	1.19	0.532	D4A5T8 Q64578	GO_CC
Cluster3	fatty acid beta-oxidation multienzyme complex	1	119	2	495	2.08	0.423	Q64428	GO_CC
Cluster3	fibrillar center	1	119	4	495	1.04	0.668	P62076	GO_CC
Cluster3	ficolin-1-rich granule	2	119	17	495	0.49	0.944	P02091 P0DMW0	GO_CC
Cluster3	ficolin-1-rich granule lumen	2	119	16	495	0.52	0.929	P02091 P0DMW0	GO_CC
Cluster3	filamentous actin	1	119	1	495	4.16	0.24	Q9Z1Z9	GO_CC
Cluster3	focal adhesion	2	119	3	495	2.77	0.145	Q8R4I6 Q9Z1Z9	GO_CC
Cluster3	fumarate reductase complex	1	119	3	495	1.39	0.563	Q6PCT8	GO_CC
Cluster3	gamma-secretase complex	1	119	1	495	4.16	0.24	Q63584	GO_CC
Cluster3	glycerol-3-phosphate dehydrogenase complex	1	119	2	495	2.08	0.423	P35571	GO_CC
Cluster3	growth cone	1	119	7	495	0.59	0.856	A0A0G2K5C8	GO_CC
Cluster3	haptoglobin-hemoglobin complex	2	119	4	495	2.08	0.245	P01946 P02091	GO_CC
Cluster3	hemoglobin complex	2	119	4	495	2.08	0.245	P01946 P02091	GO_CC
Cluster3	immunological synapse	1	119	2	495	2.08	0.423	F1LM10	GO_CC
Cluster3	inclusion body	5	119	6	495	3.47	0.00364	F1LM10 F1MAA5 P0DMW0 P12839 Q5QJC9	GO_CC
Cluster3	inner mitochondrial membrane protein complex	21	119	79	495	1.11	0.328	A0A0G2JVL6 A9UMV9 D3ZAF6 D3ZD09 D3ZFQ8 F1LXA0 F1M7T1 M0R7G4 P00406 P10888 P11240 P11951 P12075 P19511 P29418 P62076 Q5RJN0 Q5U1W6 Q6PCT8 Q6PDU7 Q7TQ16	GO_CC
Cluster3	integral component of membrane	18	119	64	495	1.17	0.25	A0A0G2JU95 A0A0G2JVM2 A0A0G2K4U4 A0A0G2K5C8 A0A0H2UHH3 D3ZW75 F8WFT7 G3V741 G3V837 M0R7G4 P0DMW0 P13638 P35524 Q5U1W6 Q63584 Q64578 Q6P9Y4 Q7M730	GO_CC
Cluster3	integral component of mitochondrial inner membrane	2	119	10	495	0.83	0.737	M0R7G4 Q5U1W6	GO_CC
Cluster3	integral component of mitochondrial membrane	3	119	13	495	0.96	0.641	M0R7G4 Q5U1W6 Q6P9Y4	GO_CC
Cluster3	integral component of organelle membrane	3	119	14	495	0.89	0.694	M0R7G4 Q5U1W6 Q6P9Y4	GO_CC
Cluster3	integral component of plasma membrane	9	119	27	495	1.39	0.175	A0A0G2K5C8 D3ZW75 F8WFT7 G3V741 G3V837 P13638 P35524 Q6P9Y4 Q7M730	GO_CC
Cluster3	intercalated disc	5	119	8	495	2.6	0.0222	A0A0G2JZ38 D3ZW75 F1LQZ0 F8WFT7 Q7M730	GO_CC
Cluster3	intermediate filament	3	119	4	495	3.12	0.0449	G3V7U4 P0DMW0 P12839	GO_CC
Cluster3	intermediate filament cytoskeleton	3	119	4	495	3.12	0.0449	G3V7U4 P0DMW0 P12839	GO_CC
Cluster3	intracellular anatomical structure	116	119	480	495	1.01	0.495	A0A0A0MY07 A0A0G2JSR0 A0A0G2JU95 A0A0G2JVL6 A0A0G2JVM2 A0A0G2JZ38 A0A0G2K0N9 A0A0G2K264 A0A0G2K401 A0A0G2K459 A0A0G2K484 A0A0G2K4U4 A0A0G2K5C8 A0A0G2K9B2 A0A0G2K9C8 A0A0H2UHE1 A0A0H2UHH3 A0A0H2UI06 A9UMV9 B1WBU5 B2GUZ6 B2RYD7 B4F7A1 D3Z9Z0 D3ZA38 D3ZA85 D3ZAF6 D3ZCF8 D3ZCQ9 D3ZD09 D3ZFQ8 D3ZGP9 D3ZM69 D3ZPF0 D3ZW75 D4A5T8 D4A678 D4A9L2 D4A9P9 D4AAM0 F1LLZ7 F1LM10 F1LPX0 F1LQZ0 F1LXA0 F1M1J2 F1M5N…	GO_CC
Cluster3	intracellular membrane-bounded organelle	93	119	390	495	0.99	0.631	A0A0A0MY07 A0A0G2JSR0 A0A0G2JU95 A0A0G2JVL6 A0A0G2JVM2 A0A0G2JZ38 A0A0G2K0N9 A0A0G2K264 A0A0G2K401 A0A0G2K459 A0A0G2K4U4 A0A0G2K5C8 A0A0H2UHE1 A0A0H2UHH3 A0A0H2UI06 A9UMV9 B2GUZ6 B2RYD7 B4F7A1 D3Z9Z0 D3ZA85 D3ZAF6 D3ZCF8 D3ZCQ9 D3ZD09 D3ZFQ8 D3ZGP9 D3ZM69 D3ZPF0 D3ZW75 D4A5T8 D4A9L2 D4A9P9 D4AAM0 F1LM10 F1LPX0 F1LQZ0 F1LXA0 F1M5N4 F1M7N2 F1M7T1 F1MAA5 G3V741 G3V7U4 G3V837 G3V8V3 M0R7G4 P00406 P0D…	GO_CC
Cluster3	intracellular non-membrane-bounded organelle	38	119	137	495	1.15	0.142	A0A0G2JZ38 A0A0G2K0N9 A0A0G2K264 A0A0G2K484 A0A0H2UHH3 A9UMV9 D3Z9Z0 D3ZA38 D3ZM69 D3ZPF0 D3ZW75 D4A5T8 D4A678 F1LM10 F1M1J2 F1MAA5 F8WFT7 G3V6F1 G3V7K1 G3V7U4 G3V8V3 P01946 P04466 P0DMW0 P12839 P13286 P35524 P39069 P62076 Q5FVM4 Q5XIJ3 Q62920 Q64428 Q64578 Q6AXS5 Q8R4I6 Q91ZW1 Q9Z1Z9	GO_CC
Cluster3	intracellular organelle	110	119	443	495	1.03	0.151	A0A0A0MY07 A0A0G2JSR0 A0A0G2JU95 A0A0G2JVL6 A0A0G2JVM2 A0A0G2JZ38 A0A0G2K0N9 A0A0G2K264 A0A0G2K401 A0A0G2K459 A0A0G2K484 A0A0G2K4U4 A0A0G2K5C8 A0A0H2UHE1 A0A0H2UHH3 A0A0H2UI06 A9UMV9 B2GUZ6 B2RYD7 B4F7A1 D3Z9Z0 D3ZA38 D3ZA85 D3ZAF6 D3ZCF8 D3ZCQ9 D3ZD09 D3ZFQ8 D3ZGP9 D3ZM69 D3ZPF0 D3ZW75 D4A5T8 D4A678 D4A9L2 D4A9P9 D4AAM0 F1LM10 F1LPX0 F1LQZ0 F1LXA0 F1M1J2 F1M5N4 F1M7N2 F1M7S4 F1M7T1 F1MAA5 F8WFT7…	GO_CC
Cluster3	intracellular organelle lumen	41	119	214	495	0.8	0.99	A0A0G2JU95 A0A0G2JVL6 A0A0G2JVM2 A0A0G2K264 A0A0G2K401 A0A0H2UHE1 A0A0H2UHH3 A9UMV9 B4F7A1 D3ZA85 D3ZD09 D3ZM69 D4A9L2 F1LPX0 F1M5N4 G3V7U4 P01946 P02091 P0DMW0 P11730 P15651 P17764 P19511 P20069 P24329 P29418 P62076 Q01205 Q2TA68 Q4G064 Q5FVM4 Q5RJN0 Q5U1W6 Q5XIJ3 Q64428 Q64578 Q64591 Q68FX0 Q8VID1 Q91ZW1 Q91ZW6	GO_CC
Cluster3	intracellular vesicle	11	119	70	495	0.65	0.976	A0A0G2JSR0 F1M7N2 F1M7S4 G3V837 P01946 P02091 P0DMW0 P11730 Q5U1W6 Q63584 Q64578	GO_CC
Cluster3	intrinsic component of membrane	19	119	68	495	1.16	0.252	A0A0G2JU95 A0A0G2JVM2 A0A0G2K4U4 A0A0G2K5C8 A0A0H2UHH3 D3ZW75 D4A678 F8WFT7 G3V741 G3V837 M0R7G4 P0DMW0 P13638 P35524 Q5U1W6 Q63584 Q64578 Q6P9Y4 Q7M730	GO_CC
Cluster3	intrinsic component of mitochondrial membrane	3	119	13	495	0.96	0.641	M0R7G4 Q5U1W6 Q6P9Y4	GO_CC
Cluster3	intrinsic component of organelle membrane	3	119	14	495	0.89	0.694	M0R7G4 Q5U1W6 Q6P9Y4	GO_CC
Cluster3	intrinsic component of plasma membrane	10	119	31	495	1.34	0.185	A0A0G2K5C8 D3ZW75 D4A678 F8WFT7 G3V741 G3V837 P13638 P35524 Q6P9Y4 Q7M730	GO_CC
Cluster3	ion channel complex	6	119	12	495	2.08	0.0436	A0A0G2JU95 A0A0G2K4U4 D3ZW75 P0DMW0 Q64578 Q7M730	GO_CC
Cluster3	isocitrate dehydrogenase complex (NAD+)	2	119	3	495	2.77	0.145	Q5XIJ3 Q68FX0	GO_CC
Cluster3	junctional membrane complex	1	119	2	495	2.08	0.423	A0A0G2JU95	GO_CC
Cluster3	junctional sarcoplasmic reticulum membrane	1	119	3	495	1.39	0.563	A0A0G2JU95	GO_CC
Cluster3	lamin filament	1	119	1	495	4.16	0.24	G3V7U4	GO_CC
Cluster3	late endosome	1	119	4	495	1.04	0.668	G3V837	GO_CC
Cluster3	leading edge membrane	1	119	6	495	0.69	0.81	D3Z9Z0	GO_CC
Cluster3	lipoprotein particle	1	119	1	495	4.16	0.24	Q99ML5	GO_CC
Cluster3	longitudinal sarcoplasmic reticulum	2	119	2	495	4.16	0.0574	D3ZGP9 Q64578	GO_CC
Cluster3	lysosomal lumen	1	119	4	495	1.04	0.668	P0DMW0	GO_CC
Cluster3	lysosomal matrix	1	119	1	495	4.16	0.24	P0DMW0	GO_CC
Cluster3	lysosomal membrane	1	119	5	495	0.83	0.749	P0DMW0	GO_CC
Cluster3	lysosome	3	119	21	495	0.59	0.916	G3V837 P0DMW0 Q99ML5	GO_CC
Cluster3	lytic vacuole	3	119	21	495	0.59	0.916	G3V837 P0DMW0 Q99ML5	GO_CC
Cluster3	lytic vacuole membrane	1	119	5	495	0.83	0.749	P0DMW0	GO_CC
Cluster3	main axon	2	119	7	495	1.19	0.532	D3Z9Z0 D3ZW75	GO_CC
Cluster3	mediator complex	1	119	1	495	4.16	0.24	P15651	GO_CC
Cluster3	meiotic spindle	1	119	1	495	4.16	0.24	P0DMW0	GO_CC
Cluster3	membrane	73	119	271	495	1.12	0.0598	A0A0G2JSR0 A0A0G2JU95 A0A0G2JVL6 A0A0G2JVM2 A0A0G2K264 A0A0G2K459 A0A0G2K4U4 A0A0G2K5C8 A0A0H2UHE1 A0A0H2UHH3 A0A0H2UI06 A9UMV9 B2GUZ6 B2RYD7 B4F7A1 D3Z9Z0 D3ZAF6 D3ZCF8 D3ZD09 D3ZFQ8 D3ZGP9 D3ZM69 D3ZW75 D4A5T8 D4A678 D4AAM0 F1LM10 F1LQZ0 F1LXA0 F1M7N2 F1M7T1 F1MAA5 F8WFT7 G3V741 G3V7U4 G3V837 M0R7G4 P00406 P0DMW0 P10888 P11240 P11730 P11951 P12075 P13638 P15651 P19511 P20069 P29418 P35524 P3557…	GO_CC
Cluster3	membrane microdomain	3	119	14	495	0.89	0.694	D3ZW75 P0DMW0 Q6P9Y4	GO_CC
Cluster3	membrane protein complex	31	119	113	495	1.14	0.201	A0A0G2JU95 A0A0G2JVL6 A0A0G2K4U4 A0A0H2UHH3 A9UMV9 B2RYD7 D3ZAF6 D3ZD09 D3ZFQ8 D3ZW75 F1LXA0 F1M7T1 M0R7G4 P00406 P0DMW0 P10888 P11240 P11951 P12075 P13638 P19511 P29418 P62076 Q5RJN0 Q5U1W6 Q63584 Q64578 Q6PCT8 Q6PDU7 Q7M730 Q7TQ16	GO_CC
Cluster3	membrane raft	3	119	14	495	0.89	0.694	D3ZW75 P0DMW0 Q6P9Y4	GO_CC
Cluster3	membrane-bounded organelle	96	119	409	495	0.98	0.785	A0A0A0MY07 A0A0G2JSR0 A0A0G2JU95 A0A0G2JVL6 A0A0G2JVM2 A0A0G2JZ38 A0A0G2K0N9 A0A0G2K264 A0A0G2K401 A0A0G2K459 A0A0G2K4U4 A0A0G2K5C8 A0A0H2UHE1 A0A0H2UHH3 A0A0H2UI06 A9UMV9 B2GUZ6 B2RYD7 B4F7A1 D3Z9Z0 D3ZA85 D3ZAF6 D3ZCF8 D3ZCQ9 D3ZD09 D3ZFQ8 D3ZGP9 D3ZM69 D3ZPF0 D3ZW75 D4A5T8 D4A9L2 D4A9P9 D4AAM0 F1LM10 F1LPX0 F1LQZ0 F1LXA0 F1M5N4 F1M7N2 F1M7S4 F1M7T1 F1MAA5 G3V741 G3V7U4 G3V837 G3V8V3 M0R7G4 P00…	GO_CC
Cluster3	membrane-enclosed lumen	41	119	214	495	0.8	0.99	A0A0G2JU95 A0A0G2JVL6 A0A0G2JVM2 A0A0G2K264 A0A0G2K401 A0A0H2UHE1 A0A0H2UHH3 A9UMV9 B4F7A1 D3ZA85 D3ZD09 D3ZM69 D4A9L2 F1LPX0 F1M5N4 G3V7U4 P01946 P02091 P0DMW0 P11730 P15651 P17764 P19511 P20069 P24329 P29418 P62076 Q01205 Q2TA68 Q4G064 Q5FVM4 Q5RJN0 Q5U1W6 Q5XIJ3 Q64428 Q64578 Q64591 Q68FX0 Q8VID1 Q91ZW1 Q91ZW6	GO_CC
Cluster3	messenger ribonucleoprotein complex	1	119	1	495	4.16	0.24	P0DMW0	GO_CC
Cluster3	microbody	3	119	14	495	0.89	0.694	P17764 Q64428 Q8VID1	GO_CC
Cluster3	microbody lumen	1	119	7	495	0.59	0.856	Q8VID1	GO_CC
Cluster3	microbody membrane	1	119	4	495	1.04	0.668	Q8VID1	GO_CC
Cluster3	microtubule	1	119	5	495	0.83	0.749	P0DMW0	GO_CC
Cluster3	microtubule cytoskeleton	3	119	20	495	0.62	0.897	F1LM10 F1MAA5 P0DMW0	GO_CC
Cluster3	microtubule organizing center	2	119	12	495	0.69	0.826	F1LM10 P0DMW0	GO_CC
Cluster3	mitochondrial crista	1	119	1	495	4.16	0.24	Q2TA68	GO_CC
Cluster3	mitochondrial envelope	39	119	142	495	1.14	0.155	A0A0G2JSR0 A0A0G2JVL6 A0A0G2K264 A0A0G2K459 A0A0H2UHH3 A0A0H2UI06 A9UMV9 B2GUZ6 B4F7A1 D3ZAF6 D3ZCF8 D3ZD09 D3ZFQ8 F1LQZ0 F1LXA0 F1M7T1 G3V741 M0R7G4 P00406 P10888 P11240 P11951 P12075 P15651 P19511 P20069 P29418 P35571 P62076 Q2TA68 Q5RJN0 Q5U1W6 Q5XIG9 Q64428 Q68FT1 Q6P9Y4 Q6PCT8 Q6PDU7 Q7TQ16	GO_CC
Cluster3	mitochondrial inner membrane	34	119	121	495	1.17	0.14	A0A0G2JVL6 A0A0G2K264 A0A0H2UHH3 A0A0H2UI06 A9UMV9 D3ZAF6 D3ZCF8 D3ZD09 D3ZFQ8 F1LQZ0 F1LXA0 F1M7T1 G3V741 M0R7G4 P00406 P10888 P11240 P11951 P12075 P19511 P20069 P29418 P35571 P62076 Q2TA68 Q5RJN0 Q5U1W6 Q5XIG9 Q64428 Q68FT1 Q6P9Y4 Q6PCT8 Q6PDU7 Q7TQ16	GO_CC
Cluster3	mitochondrial intermembrane space	4	119	10	495	1.66	0.2	A0A0G2JVL6 D3ZD09 P62076 Q2TA68	GO_CC
Cluster3	mitochondrial matrix	23	119	88	495	1.09	0.351	A0A0G2K264 A0A0G2K401 A0A0H2UHE1 A9UMV9 B4F7A1 F1LPX0 F1M5N4 P0DMW0 P15651 P17764 P19511 P20069 P24329 P29418 Q01205 Q4G064 Q5RJN0 Q5XIJ3 Q64428 Q64591 Q68FX0 Q91ZW1 Q91ZW6	GO_CC
Cluster3	mitochondrial membrane	39	119	140	495	1.16	0.129	A0A0G2JSR0 A0A0G2JVL6 A0A0G2K264 A0A0G2K459 A0A0H2UHH3 A0A0H2UI06 A9UMV9 B2GUZ6 B4F7A1 D3ZAF6 D3ZCF8 D3ZD09 D3ZFQ8 F1LQZ0 F1LXA0 F1M7T1 G3V741 M0R7G4 P00406 P10888 P11240 P11951 P12075 P15651 P19511 P20069 P29418 P35571 P62076 Q2TA68 Q5RJN0 Q5U1W6 Q5XIG9 Q64428 Q68FT1 Q6P9Y4 Q6PCT8 Q6PDU7 Q7TQ16	GO_CC
Cluster3	mitochondrial nucleoid	2	119	11	495	0.76	0.786	Q64428 Q91ZW1	GO_CC
Cluster3	mitochondrial outer membrane	5	119	19	495	1.09	0.497	A0A0G2JSR0 A0A0G2K459 B2GUZ6 Q2TA68 Q6P9Y4	GO_CC
Cluster3	mitochondrial oxoglutarate dehydrogenase complex	1	119	2	495	2.08	0.423	Q01205	GO_CC
Cluster3	mitochondrial processing peptidase complex	1	119	3	495	1.39	0.563	P20069	GO_CC
Cluster3	mitochondrial protein-containing complex	28	119	105	495	1.11	0.278	A0A0G2JVL6 A0A0G2K264 A0A0H2UHE1 A9UMV9 D3ZAF6 D3ZD09 D3ZFQ8 F1LXA0 F1M7T1 M0R7G4 P00406 P10888 P11240 P11951 P12075 P19511 P20069 P29418 P62076 Q01205 Q5RJN0 Q5U1W6 Q5XIJ3 Q64428 Q68FX0 Q6PCT8 Q6PDU7 Q7TQ16	GO_CC
Cluster3	mitochondrial respirasome	14	119	54	495	1.08	0.422	A0A0G2JVL6 A9UMV9 D3ZD09 D3ZFQ8 F1LXA0 F1M7T1 P00406 P10888 P11240 P11951 P12075 Q5RJN0 Q6PCT8 Q7TQ16	GO_CC
Cluster3	mitochondrial respiratory chain complex I	5	119	32	495	0.65	0.92	A0A0G2JVL6 A9UMV9 F1LXA0 F1M7T1 Q5RJN0	GO_CC
Cluster3	mitochondrial respiratory chain complex III	2	119	10	495	0.83	0.737	D3ZFQ8 Q7TQ16	GO_CC
Cluster3	mitochondrial respiratory chain complex IV	6	119	13	495	1.92	0.0654	D3ZD09 P00406 P10888 P11240 P11951 P12075	GO_CC
Cluster3	mitochondrial ribosome	2	119	8	495	1.04	0.61	A0A0G2K264 A9UMV9	GO_CC
Cluster3	mitochondrial small ribosomal subunit	1	119	6	495	0.69	0.81	A0A0G2K264	GO_CC
Cluster3	mitochondrion	59	119	227	495	1.08	0.203	A0A0G2JSR0 A0A0G2JVL6 A0A0G2K264 A0A0G2K401 A0A0G2K459 A0A0H2UHE1 A0A0H2UHH3 A0A0H2UI06 A9UMV9 B2GUZ6 B4F7A1 D3ZA85 D3ZAF6 D3ZCF8 D3ZD09 D3ZFQ8 D4A5T8 F1LM10 F1LPX0 F1LQZ0 F1LXA0 F1M5N4 F1M7T1 G3V741 M0R7G4 P00406 P0DMW0 P10888 P11240 P11951 P12075 P15651 P17764 P19511 P20069 P24329 P29418 P35571 P62076 Q01205 Q2TA68 Q4G064 Q5HZA9 Q5QJC9 Q5RJN0 Q5U1W6 Q5XIG9 Q5XIJ3 Q64428 Q64591 Q68FT1 Q68FX0 Q6P…	GO_CC
Cluster3	mitotic spindle	1	119	3	495	1.39	0.563	F1MAA5	GO_CC
Cluster3	motile cilium	2	119	8	495	1.04	0.61	D3ZCQ9 P39069	GO_CC
Cluster3	muscle myosin complex	5	119	7	495	2.97	0.0103	A0A0G2K484 D3ZA38 G3V6F1 G3V7K1 P04466	GO_CC
Cluster3	myelin sheath	9	119	47	495	0.8	0.843	G3V741 P01946 P02091 P11240 P12075 P12839 P19511 Q01205 Q6P9Y4	GO_CC
Cluster3	myofibril	16	119	43	495	1.55	0.0306	A0A0G2K0N9 A0A0G2K484 D3Z9Z0 D3ZA38 D3ZPF0 D3ZW75 F1M1J2 F8WFT7 G3V6F1 G3V7K1 G3V8V3 P13286 P39069 Q62920 Q64578 Q8R4I6	GO_CC
Cluster3	myofilament	2	119	7	495	1.19	0.532	A0A0G2K0N9 Q8R4I6	GO_CC
Cluster3	myosin II complex	5	119	7	495	2.97	0.0103	A0A0G2K484 D3ZA38 G3V6F1 G3V7K1 P04466	GO_CC
Cluster3	myosin complex	5	119	7	495	2.97	0.0103	A0A0G2K484 D3ZA38 G3V6F1 G3V7K1 P04466	GO_CC
Cluster3	myosin filament	1	119	3	495	1.39	0.563	A0A0G2K484	GO_CC
Cluster3	neurofibrillary tangle	1	119	1	495	4.16	0.24	P12839	GO_CC
Cluster3	neurofilament	1	119	1	495	4.16	0.24	P12839	GO_CC
Cluster3	neuromuscular junction	2	119	7	495	1.19	0.532	F1LM10 P12839	GO_CC
Cluster3	neuron projection	15	119	52	495	1.2	0.243	A0A0G2K5C8 D3Z9Z0 D3ZW75 D4A678 F1M7N2 F1MAA5 G3V8V3 P0DMW0 P11730 P12839 P24329 P35524 P39069 Q2TA68 Q5RJN0	GO_CC
Cluster3	neuron projection cytoplasm	2	119	4	495	2.08	0.245	F1MAA5 P11730	GO_CC
Cluster3	neuron projection membrane	1	119	5	495	0.83	0.749	D3Z9Z0	GO_CC
Cluster3	neuron projection terminus	1	119	7	495	0.59	0.856	P0DMW0	GO_CC
Cluster3	neuron spine	1	119	11	495	0.38	0.953	P0DMW0	GO_CC
Cluster3	neuron to neuron synapse	5	119	20	495	1.04	0.548	F1M7N2 P0DMW0 P11730 P12839 Q62920	GO_CC
Cluster3	neuronal cell body	7	119	33	495	0.88	0.72	A0A0G2K5C8 D3ZW75 F1M7N2 P0DMW0 P12839 P35524 Q5RJN0	GO_CC
Cluster3	node of Ranvier	1	119	2	495	2.08	0.423	D3ZW75	GO_CC
Cluster3	non-membrane-bounded organelle	38	119	137	495	1.15	0.142	A0A0G2JZ38 A0A0G2K0N9 A0A0G2K264 A0A0G2K484 A0A0H2UHH3 A9UMV9 D3Z9Z0 D3ZA38 D3ZM69 D3ZPF0 D3ZW75 D4A5T8 D4A678 F1LM10 F1M1J2 F1MAA5 F8WFT7 G3V6F1 G3V7K1 G3V7U4 G3V8V3 P01946 P04466 P0DMW0 P12839 P13286 P35524 P39069 P62076 Q5FVM4 Q5XIJ3 Q62920 Q64428 Q64578 Q6AXS5 Q8R4I6 Q91ZW1 Q9Z1Z9	GO_CC
Cluster3	non-motile cilium	2	119	5	495	1.66	0.347	D3ZCQ9 P19511	GO_CC
Cluster3	nuclear body	3	119	13	495	0.96	0.641	D4A9L2 P0DMW0 Q5FVM4	GO_CC
Cluster3	nuclear chromosome	1	119	7	495	0.59	0.856	Q91ZW1	GO_CC
Cluster3	nuclear envelope	5	119	13	495	1.6	0.18	D4AAM0 F1M7T1 F1MAA5 G3V7U4 Q64578	GO_CC
Cluster3	nuclear inner membrane	1	119	2	495	2.08	0.423	G3V7U4	GO_CC
Cluster3	nuclear lamina	1	119	1	495	4.16	0.24	G3V7U4	GO_CC
Cluster3	nuclear lumen	17	119	99	495	0.71	0.975	A0A0G2K264 A0A0H2UHH3 D3ZA85 D3ZM69 D4A9L2 G3V7U4 P0DMW0 P11730 P15651 P19511 P62076 Q2TA68 Q5FVM4 Q5XIJ3 Q64578 Q64591 Q91ZW1	GO_CC
Cluster3	nuclear matrix	2	119	5	495	1.66	0.347	G3V7U4 Q5FVM4	GO_CC
Cluster3	nuclear membrane	4	119	8	495	2.08	0.0992	D4AAM0 F1M7T1 F1MAA5 G3V7U4	GO_CC
Cluster3	nuclear periphery	2	119	5	495	1.66	0.347	G3V7U4 Q5FVM4	GO_CC
Cluster3	nuclear pore	1	119	1	495	4.16	0.24	F1MAA5	GO_CC
Cluster3	nuclear pore cytoplasmic filaments	1	119	1	495	4.16	0.24	F1MAA5	GO_CC
Cluster3	nuclear speck	3	119	8	495	1.56	0.297	D4A9L2 P0DMW0 Q5FVM4	GO_CC
Cluster3	nucleoid	2	119	11	495	0.76	0.786	Q64428 Q91ZW1	GO_CC
Cluster3	nucleolus	4	119	26	495	0.64	0.908	A0A0H2UHH3 P62076 Q5FVM4 Q5XIJ3	GO_CC
Cluster3	nucleoplasm	14	119	75	495	0.78	0.911	A0A0G2K264 D3ZA85 D3ZM69 D4A9L2 G3V7U4 P0DMW0 P11730 P15651 P19511 Q2TA68 Q5FVM4 Q5XIJ3 Q64578 Q64591	GO_CC
Cluster3	nucleus	37	119	168	495	0.92	0.806	A0A0A0MY07 A0A0G2JZ38 A0A0G2K0N9 A0A0G2K264 A0A0H2UHH3 A0A0H2UI06 D3Z9Z0 D3ZA85 D3ZCQ9 D3ZM69 D3ZPF0 D4A5T8 D4A9L2 D4AAM0 F1LM10 F1M7T1 F1MAA5 G3V7U4 P0DMW0 P10888 P11730 P15651 P19511 P62076 Q01205 Q2TA68 Q4FZT8 Q5BJZ6 Q5FVM4 Q5QJC9 Q5XIJ3 Q64578 Q64591 Q6AXS5 Q8VID1 Q91ZW1 Q9Z1Z9	GO_CC
Cluster3	oligosaccharyltransferase complex	1	119	1	495	4.16	0.24	B2RYD7	GO_CC
Cluster3	organellar ribosome	2	119	8	495	1.04	0.61	A0A0G2K264 A9UMV9	GO_CC
Cluster3	organellar small ribosomal subunit	1	119	6	495	0.69	0.81	A0A0G2K264	GO_CC
Cluster3	organelle	110	119	444	495	1.03	0.17	A0A0A0MY07 A0A0G2JSR0 A0A0G2JU95 A0A0G2JVL6 A0A0G2JVM2 A0A0G2JZ38 A0A0G2K0N9 A0A0G2K264 A0A0G2K401 A0A0G2K459 A0A0G2K484 A0A0G2K4U4 A0A0G2K5C8 A0A0H2UHE1 A0A0H2UHH3 A0A0H2UI06 A9UMV9 B2GUZ6 B2RYD7 B4F7A1 D3Z9Z0 D3ZA38 D3ZA85 D3ZAF6 D3ZCF8 D3ZCQ9 D3ZD09 D3ZFQ8 D3ZGP9 D3ZM69 D3ZPF0 D3ZW75 D4A5T8 D4A678 D4A9L2 D4A9P9 D4AAM0 F1LM10 F1LPX0 F1LQZ0 F1LXA0 F1M1J2 F1M5N4 F1M7N2 F1M7S4 F1M7T1 F1MAA5 F8WFT7…	GO_CC
Cluster3	organelle envelope	43	119	153	495	1.17	0.0973	A0A0G2JSR0 A0A0G2JVL6 A0A0G2K264 A0A0G2K459 A0A0H2UHH3 A0A0H2UI06 A9UMV9 B2GUZ6 B4F7A1 D3ZAF6 D3ZCF8 D3ZD09 D3ZFQ8 D4AAM0 F1LQZ0 F1LXA0 F1M7T1 F1MAA5 G3V741 G3V7U4 M0R7G4 P00406 P10888 P11240 P11951 P12075 P15651 P19511 P20069 P29418 P35571 P62076 Q2TA68 Q5RJN0 Q5U1W6 Q5XIG9 Q64428 Q64578 Q68FT1 Q6P9Y4 Q6PCT8 Q6PDU7 Q7TQ16	GO_CC
Cluster3	organelle envelope lumen	4	119	12	495	1.39	0.321	A0A0G2JVL6 D3ZD09 P62076 Q2TA68	GO_CC
Cluster3	organelle inner membrane	35	119	123	495	1.18	0.116	A0A0G2JVL6 A0A0G2K264 A0A0H2UHH3 A0A0H2UI06 A9UMV9 D3ZAF6 D3ZCF8 D3ZD09 D3ZFQ8 F1LQZ0 F1LXA0 F1M7T1 G3V741 G3V7U4 M0R7G4 P00406 P10888 P11240 P11951 P12075 P19511 P20069 P29418 P35571 P62076 Q2TA68 Q5RJN0 Q5U1W6 Q5XIG9 Q64428 Q68FT1 Q6P9Y4 Q6PCT8 Q6PDU7 Q7TQ16	GO_CC
Cluster3	organelle lumen	41	119	214	495	0.8	0.99	A0A0G2JU95 A0A0G2JVL6 A0A0G2JVM2 A0A0G2K264 A0A0G2K401 A0A0H2UHE1 A0A0H2UHH3 A9UMV9 B4F7A1 D3ZA85 D3ZD09 D3ZM69 D4A9L2 F1LPX0 F1M5N4 G3V7U4 P01946 P02091 P0DMW0 P11730 P15651 P17764 P19511 P20069 P24329 P29418 P62076 Q01205 Q2TA68 Q4G064 Q5FVM4 Q5RJN0 Q5U1W6 Q5XIJ3 Q64428 Q64578 Q64591 Q68FX0 Q8VID1 Q91ZW1 Q91ZW6	GO_CC
Cluster3	organelle membrane	51	119	183	495	1.16	0.0788	A0A0G2JSR0 A0A0G2JU95 A0A0G2JVL6 A0A0G2K264 A0A0G2K459 A0A0G2K5C8 A0A0H2UHH3 A0A0H2UI06 A9UMV9 B2GUZ6 B4F7A1 D3ZAF6 D3ZCF8 D3ZD09 D3ZFQ8 D3ZGP9 D4AAM0 F1LQZ0 F1LXA0 F1M7T1 F1MAA5 G3V741 G3V7U4 M0R7G4 P00406 P0DMW0 P10888 P11240 P11730 P11951 P12075 P15651 P19511 P20069 P29418 P35571 P62076 Q2TA68 Q5RJN0 Q5U1W6 Q5XIG9 Q63584 Q64428 Q64578 Q68FT1 Q6P9Y4 Q6PCT8 Q6PDU7 Q7TQ16 Q8VID1 Q99ML5	GO_CC
Cluster3	organelle outer membrane	5	119	20	495	1.04	0.548	A0A0G2JSR0 A0A0G2K459 B2GUZ6 Q2TA68 Q6P9Y4	GO_CC
Cluster3	organelle subcompartment	10	119	40	495	1.04	0.507	A0A0G2JU95 A0A0G2JVM2 A0A0G2K5C8 B2RYD7 D3ZGP9 F1M7N2 M0R7G4 Q63584 Q64578 Q8VID1	GO_CC
Cluster3	outer dense fiber	1	119	1	495	4.16	0.24	P39069	GO_CC
Cluster3	outer membrane	5	119	20	495	1.04	0.548	A0A0G2JSR0 A0A0G2K459 B2GUZ6 Q2TA68 Q6P9Y4	GO_CC
Cluster3	oxidoreductase complex	12	119	59	495	0.85	0.807	A0A0G2JVL6 A9UMV9 D3ZFQ8 F1LXA0 F1M7T1 P35571 Q01205 Q5RJN0 Q5XIJ3 Q68FX0 Q6PCT8 Q7TQ16	GO_CC
Cluster3	oxoglutarate dehydrogenase complex	1	119	2	495	2.08	0.423	Q01205	GO_CC
Cluster3	paraspeckles	1	119	1	495	4.16	0.24	Q5FVM4	GO_CC
Cluster3	perikaryon	3	119	13	495	0.96	0.641	P0DMW0 P12839 P35524	GO_CC
Cluster3	perinuclear endoplasmic reticulum	1	119	1	495	4.16	0.24	A0A0H2UHH3	GO_CC
Cluster3	perinuclear region of cytoplasm	9	119	29	495	1.29	0.241	A0A0G2JZ38 A0A0H2UHH3 D4A9P9 F1MAA5 P0DMW0 P39069 Q5QJC9 Q64578 Q9Z1Z9	GO_CC
Cluster3	peroxisomal matrix	1	119	7	495	0.59	0.856	Q8VID1	GO_CC
Cluster3	peroxisomal membrane	1	119	4	495	1.04	0.668	Q8VID1	GO_CC
Cluster3	peroxisome	3	119	14	495	0.89	0.694	P17764 Q64428 Q8VID1	GO_CC
Cluster3	phosphorylase kinase complex	3	119	3	495	4.16	0.0136	A0A0G2K9C8 F1LLZ7 P13286	GO_CC
Cluster3	photoreceptor inner segment	1	119	2	495	2.08	0.423	P0DMW0	GO_CC
Cluster3	plasma lipoprotein particle	1	119	1	495	4.16	0.24	Q99ML5	GO_CC
Cluster3	plasma membrane	30	119	109	495	1.14	0.2	A0A0G2JU95 A0A0G2K4U4 A0A0G2K5C8 A0A0H2UHE1 A0A0H2UHH3 D3Z9Z0 D3ZM69 D3ZW75 D4A5T8 D4A678 F1LM10 F1LQZ0 F1M7N2 F8WFT7 G3V741 G3V837 P0DMW0 P11730 P13638 P35524 P39069 Q01205 Q4V7D9 Q5RJN0 Q63584 Q64578 Q6AXS5 Q6P9Y4 Q7M730 Q99ML5	GO_CC
Cluster3	plasma membrane bounded cell projection	20	119	71	495	1.17	0.23	A0A0G2JZ38 A0A0G2K5C8 D3Z9Z0 D3ZCQ9 D3ZW75 D4A678 F1M7N2 F1MAA5 G3V8V3 P0DMW0 P11730 P12839 P19511 P24329 P35524 P39069 Q2TA68 Q5RJN0 Q8R4I6 Q9Z1Z9	GO_CC
Cluster3	plasma membrane bounded cell projection cytoplasm	2	119	4	495	2.08	0.245	F1MAA5 P11730	GO_CC
Cluster3	plasma membrane protein complex	7	119	19	495	1.53	0.145	A0A0G2K4U4 A0A0H2UHH3 D3ZW75 P0DMW0 P13638 Q63584 Q7M730	GO_CC
Cluster3	plasma membrane raft	1	119	3	495	1.39	0.563	D3ZW75	GO_CC
Cluster3	plasma membrane region	10	119	34	495	1.22	0.283	D3Z9Z0 D3ZM69 D3ZW75 F1M7N2 F8WFT7 P0DMW0 P11730 P13638 P35524 Q5RJN0	GO_CC
Cluster3	platelet alpha granule	1	119	10	495	0.42	0.938	Q5U1W6	GO_CC
Cluster3	platelet alpha granule lumen	1	119	9	495	0.46	0.918	Q5U1W6	GO_CC
Cluster3	platelet dense tubular network	1	119	1	495	4.16	0.24	Q64578	GO_CC
Cluster3	platelet dense tubular network membrane	1	119	1	495	4.16	0.24	Q64578	GO_CC
Cluster3	polymeric cytoskeletal fiber	6	119	14	495	1.78	0.0924	G3V7U4 P0DMW0 P12839 P39069 Q8R4I6 Q9Z1Z9	GO_CC
Cluster3	polytene chromosome	1	119	4	495	1.04	0.668	Q6AXS5	GO_CC
Cluster3	polytene chromosome chromocenter	1	119	2	495	2.08	0.423	Q6AXS5	GO_CC
Cluster3	polytene chromosome puff	1	119	1	495	4.16	0.24	Q6AXS5	GO_CC
Cluster3	postsynapse	6	119	27	495	0.92	0.666	D3Z9Z0 F1M7N2 P0DMW0 P11730 P12839 Q62920	GO_CC
Cluster3	postsynaptic cytosol	1	119	2	495	2.08	0.423	P0DMW0	GO_CC
Cluster3	postsynaptic density	5	119	20	495	1.04	0.548	F1M7N2 P0DMW0 P11730 P12839 Q62920	GO_CC
Cluster3	postsynaptic membrane	2	119	10	495	0.83	0.737	D3Z9Z0 P11730	GO_CC
Cluster3	postsynaptic specialization	5	119	21	495	0.99	0.597	F1M7N2 P0DMW0 P11730 P12839 Q62920	GO_CC
Cluster3	presynapse	5	119	17	495	1.22	0.389	A0A0G2JSR0 A0A0G2K4U4 F1M7N2 P0DMW0 P11730	GO_CC
Cluster3	presynaptic active zone	2	119	5	495	1.66	0.347	A0A0G2K4U4 P11730	GO_CC
Cluster3	presynaptic cytosol	1	119	1	495	4.16	0.24	P0DMW0	GO_CC
Cluster3	protein kinase complex	3	119	3	495	4.16	0.0136	A0A0G2K9C8 F1LLZ7 P13286	GO_CC
Cluster3	protein-containing complex	65	119	242	495	1.12	0.0917	A0A0G2JU95 A0A0G2JVL6 A0A0G2K0N9 A0A0G2K264 A0A0G2K484 A0A0G2K4U4 A0A0G2K5C8 A0A0G2K9C8 A0A0H2UHE1 A0A0H2UHH3 A9UMV9 B2RYD7 D3ZA38 D3ZAF6 D3ZD09 D3ZFQ8 D3ZM69 D3ZW75 D4A9L2 F1LLZ7 F1LXA0 F1M7T1 F1MAA5 G3V6F1 G3V7K1 G3V8V3 M0R7G4 P00406 P01946 P02091 P04466 P0DMW0 P10888 P11240 P11730 P11951 P12075 P13286 P13638 P15651 P19511 P20069 P29418 P35571 P62076 Q01205 Q4G064 Q5FVM4 Q5RJN0 Q5U1W6 Q5XIJ3 Q6…	GO_CC
Cluster3	protein-lipid complex	1	119	1	495	4.16	0.24	Q99ML5	GO_CC
Cluster3	proton-transporting ATP synthase complex	4	119	15	495	1.11	0.505	D3ZAF6 P19511 P29418 Q6PDU7	GO_CC
Cluster3	proton-transporting two-sector ATPase complex	4	119	15	495	1.11	0.505	D3ZAF6 P19511 P29418 Q6PDU7	GO_CC
Cluster3	pseudopodium	1	119	2	495	2.08	0.423	Q8R4I6	GO_CC
Cluster3	respirasome	14	119	55	495	1.06	0.454	A0A0G2JVL6 A9UMV9 D3ZD09 D3ZFQ8 F1LXA0 F1M7T1 P00406 P10888 P11240 P11951 P12075 Q5RJN0 Q6PCT8 Q7TQ16	GO_CC
Cluster3	respiratory chain complex	14	119	54	495	1.08	0.422	A0A0G2JVL6 A9UMV9 D3ZD09 D3ZFQ8 F1LXA0 F1M7T1 P00406 P10888 P11240 P11951 P12075 Q5RJN0 Q6PCT8 Q7TQ16	GO_CC
Cluster3	respiratory chain complex I	5	119	32	495	0.65	0.92	A0A0G2JVL6 A9UMV9 F1LXA0 F1M7T1 Q5RJN0	GO_CC
Cluster3	respiratory chain complex II	1	119	3	495	1.39	0.563	Q6PCT8	GO_CC
Cluster3	respiratory chain complex III	2	119	10	495	0.83	0.737	D3ZFQ8 Q7TQ16	GO_CC
Cluster3	respiratory chain complex IV	6	119	13	495	1.92	0.0654	D3ZD09 P00406 P10888 P11240 P11951 P12075	GO_CC
Cluster3	ribbon synapse	1	119	1	495	4.16	0.24	Q64578	GO_CC
Cluster3	ribonucleoprotein complex	7	119	32	495	0.91	0.686	A0A0G2K264 A9UMV9 D4A9L2 P01946 P0DMW0 Q5FVM4 Q6AXS5	GO_CC
Cluster3	ribosomal subunit	2	119	11	495	0.76	0.786	A0A0G2K264 P01946	GO_CC
Cluster3	ribosome	3	119	14	495	0.89	0.694	A0A0G2K264 A9UMV9 P01946	GO_CC
Cluster3	rough endoplasmic reticulum	1	119	6	495	0.69	0.81	A0A0G2JSR0	GO_CC
Cluster3	ruffle	1	119	6	495	0.69	0.81	Q9Z1Z9	GO_CC
Cluster3	sarcolemma	5	119	14	495	1.49	0.228	A0A0G2K4U4 D3Z9Z0 D3ZW75 F1LM10 P35524	GO_CC
Cluster3	sarcomere	15	119	40	495	1.56	0.0336	A0A0G2K0N9 A0A0G2K484 D3Z9Z0 D3ZA38 D3ZPF0 D3ZW75 F1M1J2 F8WFT7 G3V6F1 G3V7K1 G3V8V3 P39069 Q62920 Q64578 Q8R4I6	GO_CC
Cluster3	sarcoplasm	7	119	15	495	1.94	0.0441	A0A0G2JU95 A0A0G2K4U4 A0A0G2K5C8 D3Z9Z0 D3ZGP9 G3V8V3 Q64578	GO_CC
Cluster3	sarcoplasmic reticulum	7	119	14	495	2.08	0.0293	A0A0G2JU95 A0A0G2K4U4 A0A0G2K5C8 D3Z9Z0 D3ZGP9 G3V8V3 Q64578	GO_CC
Cluster3	sarcoplasmic reticulum lumen	1	119	2	495	2.08	0.423	A0A0G2JU95	GO_CC
Cluster3	sarcoplasmic reticulum membrane	4	119	6	495	2.77	0.0319	A0A0G2JU95 A0A0G2K5C8 D3ZGP9 Q64578	GO_CC
Cluster3	secretory granule	5	119	43	495	0.48	0.99	F1M7S4 P02091 P0DMW0 Q5U1W6 Q63584	GO_CC
Cluster3	secretory granule lumen	1	119	23	495	0.18	0.998	Q5U1W6	GO_CC
Cluster3	secretory granule membrane	1	119	9	495	0.46	0.918	Q63584	GO_CC
Cluster3	secretory vesicle	7	119	50	495	0.58	0.978	A0A0G2JSR0 F1M7N2 F1M7S4 P02091 P0DMW0 Q5U1W6 Q63584	GO_CC
Cluster3	septate junction	1	119	1	495	4.16	0.24	D3ZM69	GO_CC
Cluster3	serine/threonine protein kinase complex	3	119	3	495	4.16	0.0136	A0A0G2K9C8 F1LLZ7 P13286	GO_CC
Cluster3	side of membrane	3	119	19	495	0.66	0.875	D4A678 G3V837 Q64578	GO_CC
Cluster3	site of polarized growth	1	119	7	495	0.59	0.856	A0A0G2K5C8	GO_CC
Cluster3	skeletal muscle myofibril	2	119	3	495	2.77	0.145	G3V8V3 P13286	GO_CC
Cluster3	small ribosomal subunit	2	119	9	495	0.92	0.678	A0A0G2K264 P01946	GO_CC
Cluster3	smooth septate junction	1	119	1	495	4.16	0.24	D3ZM69	GO_CC
Cluster3	sodium channel complex	2	119	3	495	2.77	0.145	D3ZW75 Q7M730	GO_CC
Cluster3	sodium:potassium-exchanging ATPase complex	1	119	1	495	4.16	0.24	P13638	GO_CC
Cluster3	somatodendritic compartment	10	119	41	495	1.01	0.543	A0A0G2K5C8 D3ZW75 F1M7N2 F1MAA5 P0DMW0 P11730 P12839 P35524 Q2TA68 Q5RJN0	GO_CC
Cluster3	spectrin	2	119	3	495	2.77	0.145	D3ZM69 D4A678	GO_CC
Cluster3	spectrin-associated cytoskeleton	2	119	4	495	2.08	0.245	D3Z9Z0 D4A678	GO_CC
Cluster3	sperm flagellum	1	119	5	495	0.83	0.749	P39069	GO_CC
Cluster3	spindle	2	119	7	495	1.19	0.532	F1MAA5 P0DMW0	GO_CC
Cluster3	spindle envelope	1	119	1	495	4.16	0.24	G3V7U4	GO_CC
Cluster3	spliceosomal complex	2	119	7	495	1.19	0.532	D4A9L2 Q5FVM4	GO_CC
Cluster3	stress fiber	2	119	7	495	1.19	0.532	D3ZPF0 Q9Z1Z9	GO_CC
Cluster3	striated muscle thin filament	2	119	7	495	1.19	0.532	A0A0G2K0N9 Q8R4I6	GO_CC
Cluster3	succinate dehydrogenase complex	1	119	3	495	1.39	0.563	Q6PCT8	GO_CC
Cluster3	succinate dehydrogenase complex (ubiquinone)	1	119	3	495	1.39	0.563	Q6PCT8	GO_CC
Cluster3	succinate-CoA ligase complex	1	119	2	495	2.08	0.423	A0A0H2UHE1	GO_CC
Cluster3	succinate-CoA ligase complex (GDP-forming)	1	119	1	495	4.16	0.24	A0A0H2UHE1	GO_CC
Cluster3	supramolecular complex	21	119	56	495	1.56	0.0119	A0A0G2K0N9 A0A0G2K484 D3Z9Z0 D3ZA38 D3ZPF0 D3ZW75 F1M1J2 F8WFT7 G3V6F1 G3V7K1 G3V7U4 G3V8V3 P04466 P0DMW0 P12839 P13286 P39069 Q62920 Q64578 Q8R4I6 Q9Z1Z9	GO_CC
Cluster3	supramolecular fiber	21	119	56	495	1.56	0.0119	A0A0G2K0N9 A0A0G2K484 D3Z9Z0 D3ZA38 D3ZPF0 D3ZW75 F1M1J2 F8WFT7 G3V6F1 G3V7K1 G3V7U4 G3V8V3 P04466 P0DMW0 P12839 P13286 P39069 Q62920 Q64578 Q8R4I6 Q9Z1Z9	GO_CC
Cluster3	supramolecular polymer	21	119	56	495	1.56	0.0119	A0A0G2K0N9 A0A0G2K484 D3Z9Z0 D3ZA38 D3ZPF0 D3ZW75 F1M1J2 F8WFT7 G3V6F1 G3V7K1 G3V7U4 G3V8V3 P04466 P0DMW0 P12839 P13286 P39069 Q62920 Q64578 Q8R4I6 Q9Z1Z9	GO_CC
Cluster3	synapse	13	119	42	495	1.29	0.181	A0A0G2JSR0 A0A0G2K4U4 D3Z9Z0 D3ZM69 F1LM10 F1M7N2 P01946 P0DMW0 P11730 P12839 Q5RJN0 Q62920 Q64578	GO_CC
Cluster3	synaptic membrane	5	119	15	495	1.39	0.28	D3Z9Z0 D3ZM69 F1M7N2 P11730 Q5RJN0	GO_CC
Cluster3	synaptic vesicle	3	119	8	495	1.56	0.297	A0A0G2JSR0 F1M7N2 P0DMW0	GO_CC
Cluster3	terminal bouton	1	119	5	495	0.83	0.749	P0DMW0	GO_CC
Cluster3	tertiary granule	1	119	9	495	0.46	0.918	P02091	GO_CC
Cluster3	tertiary granule lumen	1	119	7	495	0.59	0.856	P02091	GO_CC
Cluster3	tight junction	1	119	1	495	4.16	0.24	D3ZM69	GO_CC
Cluster3	trans-Golgi network transport vesicle	1	119	5	495	0.83	0.749	Q63584	GO_CC
Cluster3	transcription regulator complex	1	119	4	495	1.04	0.668	Q5FVM4	GO_CC
Cluster3	transferase complex	6	119	14	495	1.78	0.0924	A0A0G2K9C8 B2RYD7 F1LLZ7 P13286 Q01205 Q68FT1	GO_CC
Cluster3	transmembrane transporter complex	8	119	14	495	2.38	0.00721	A0A0G2JU95 A0A0G2K4U4 A0A0H2UHH3 D3ZW75 P0DMW0 P13638 Q64578 Q7M730	GO_CC
Cluster3	transport vesicle	5	119	18	495	1.16	0.443	A0A0G2JSR0 F1M7N2 F1M7S4 P0DMW0 Q63584	GO_CC
Cluster3	transport vesicle membrane	1	119	5	495	0.83	0.749	Q63584	GO_CC
Cluster3	transporter complex	9	119	15	495	2.5	0.00271	A0A0G2JU95 A0A0G2K4U4 A0A0H2UHH3 D3ZW75 P0DMW0 P13638 P62076 Q64578 Q7M730	GO_CC
Cluster3	tricarboxylic acid cycle enzyme complex	4	119	8	495	2.08	0.0992	A0A0H2UHE1 Q01205 Q5XIJ3 Q68FX0	GO_CC
Cluster3	triglyceride-rich plasma lipoprotein particle	1	119	1	495	4.16	0.24	Q99ML5	GO_CC
Cluster3	troponin complex	1	119	2	495	2.08	0.423	A0A0G2K0N9	GO_CC
Cluster3	ubiquitin ligase complex	1	119	6	495	0.69	0.81	Q68FT1	GO_CC
Cluster3	vacuolar lumen	1	119	11	495	0.38	0.953	P0DMW0	GO_CC
Cluster3	vacuolar membrane	2	119	7	495	1.19	0.532	P0DMW0 Q99ML5	GO_CC
Cluster3	vacuole	3	119	22	495	0.57	0.931	G3V837 P0DMW0 Q99ML5	GO_CC
Cluster3	very-low-density lipoprotein particle	1	119	1	495	4.16	0.24	Q99ML5	GO_CC
Cluster3	vesicle	11	119	73	495	0.63	0.985	A0A0G2JSR0 F1M7N2 F1M7S4 G3V837 P01946 P02091 P0DMW0 P11730 Q5U1W6 Q63584 Q64578	GO_CC
Cluster3	vesicle lumen	3	119	28	495	0.45	0.981	P01946 P02091 Q5U1W6	GO_CC
Cluster3	vesicle membrane	3	119	20	495	0.62	0.897	P11730 Q63584 Q64578	GO_CC
Cluster3	voltage-gated calcium channel complex	2	119	5	495	1.66	0.347	A0A0G2K4U4 P0DMW0	GO_CC
Cluster3	voltage-gated sodium channel complex	2	119	3	495	2.77	0.145	D3ZW75 Q7M730	GO_CC
Cluster3	zona pellucida receptor complex	1	119	2	495	2.08	0.423	P0DMW0	GO_CC
Cluster3	zymogen granule	1	119	1	495	4.16	0.24	Q63584	GO_CC
Cluster3	zymogen granule membrane	1	119	1	495	4.16	0.24	Q63584	GO_CC
Cluster4	6-phosphofructokinase complex	1	173	1	495	2.86	0.349	Q52KS1	GO_CC
Cluster4	9+2 motile cilium	1	173	5	495	0.57	0.885	Q52KS1	GO_CC
Cluster4	A band	1	173	12	495	0.24	0.995	F1M392	GO_CC
Cluster4	AP-1 adaptor complex	1	173	1	495	2.86	0.349	Q32Q06	GO_CC
Cluster4	AP-type membrane coat adaptor complex	1	173	2	495	1.43	0.577	Q32Q06	GO_CC
Cluster4	ATPase complex	1	173	4	495	0.72	0.822	A0A0G2JUF8	GO_CC
Cluster4	CHRAC	1	173	1	495	2.86	0.349	A0A0G2JUF8	GO_CC
Cluster4	COPII vesicle coat	1	173	2	495	1.43	0.577	Q641Z8	GO_CC
Cluster4	COPII-coated ER to Golgi transport vesicle	1	173	3	495	0.95	0.726	Q641Z8	GO_CC
Cluster4	Cul3-RING ubiquitin ligase complex	1	173	2	495	1.43	0.577	F1LM47	GO_CC
Cluster4	EARP complex	1	173	1	495	2.86	0.349	F1M4I4	GO_CC
Cluster4	ER to Golgi transport vesicle membrane	1	173	3	495	0.95	0.726	Q641Z8	GO_CC
Cluster4	GARP complex	1	173	1	495	2.86	0.349	F1M4I4	GO_CC
Cluster4	Golgi apparatus	11	173	33	495	0.95	0.646	A0A0G2JTX5 A0A140UHX6 B0K018 D3ZCG3 D3ZEA0 D3ZVD7 F1M4I4 M0R4J2 P26453 P39052 Q32Q06	GO_CC
Cluster4	Golgi apparatus subcompartment	5	173	12	495	1.19	0.415	F1M4I4 M0R4J2 P26453 P39052 Q32Q06	GO_CC
Cluster4	Golgi lumen	1	173	2	495	1.43	0.577	D3ZVD7	GO_CC
Cluster4	Golgi membrane	5	173	12	495	1.19	0.415	F1M4I4 M0R4J2 P26453 P39052 Q32Q06	GO_CC
Cluster4	Golgi-associated vesicle	2	173	7	495	0.82	0.767	Q32Q06 Q641Z8	GO_CC
Cluster4	Golgi-associated vesicle membrane	2	173	4	495	1.43	0.436	Q32Q06 Q641Z8	GO_CC
Cluster4	HFE-transferrin receptor complex	1	173	1	495	2.86	0.349	Q99376	GO_CC
Cluster4	I band	2	173	30	495	0.19	1	A0A0H2UI35 Q9Z1N1	GO_CC
Cluster4	ISWI-type complex	1	173	1	495	2.86	0.349	A0A0G2JUF8	GO_CC
Cluster4	L-type voltage-gated calcium channel complex	1	173	3	495	0.95	0.726	A0A0G2K7E5	GO_CC
Cluster4	M band	1	173	11	495	0.26	0.992	F1M392	GO_CC
Cluster4	MICOS complex	2	173	4	495	1.43	0.436	A0A0G2JVH4 D3ZUX5	GO_CC
Cluster4	NADH dehydrogenase complex	22	173	32	495	1.97	5.94e-05	B0BNE6 B2RYS8 B2RYW3 D3ZCZ9 D3ZG43 D3ZLT1 D3ZS58 D4A0T0 D4A3V2 D4A565 D4A7L4 F1LZC5 G3V644 P05508 P0DN35 P19234 Q5BK63 Q5PQZ9 Q5XIF3 Q5XIH3 Q66HF1 Q80W89	GO_CC
Cluster4	P granule	1	173	2	495	1.43	0.577	Q5XI81	GO_CC
Cluster4	PML body	1	173	2	495	1.43	0.577	A0A0G2JXZ3	GO_CC
Cluster4	PTW/PP1 phosphatase complex	1	173	1	495	2.86	0.349	P63088	GO_CC
Cluster4	RISC complex	1	173	2	495	1.43	0.577	Q5XI81	GO_CC
Cluster4	RNA cap binding complex	1	173	1	495	2.86	0.349	Q56A27	GO_CC
Cluster4	RNA polymerase II transcription regulator complex	1	173	3	495	0.95	0.726	Q32Q06	GO_CC
Cluster4	RNAi effector complex	1	173	2	495	1.43	0.577	Q5XI81	GO_CC
Cluster4	SWI/SNF superfamily-type complex	1	173	1	495	2.86	0.349	A0A0G2JUF8	GO_CC
Cluster4	Sm-like protein family complex	3	173	4	495	2.15	0.125	D3ZCL3 D3ZMS1 F1LNJ2	GO_CC
Cluster4	T-tubule	4	173	8	495	1.43	0.291	A0A0G2JXY6 A0A0G2K7E5 P11275 P47863	GO_CC
Cluster4	U1 snRNP	1	173	1	495	2.86	0.349	D3ZCL3	GO_CC
Cluster4	U12-type spliceosomal complex	1	173	1	495	2.86	0.349	D3ZMS1	GO_CC
Cluster4	U2 snRNP	1	173	1	495	2.86	0.349	D3ZMS1	GO_CC
Cluster4	U2-type spliceosomal complex	2	173	3	495	1.91	0.281	D3ZCL3 D3ZMS1	GO_CC
Cluster4	U4/U6 x U5 tri-snRNP complex	1	173	1	495	2.86	0.349	F1LNJ2	GO_CC
Cluster4	U5 snRNP	1	173	2	495	1.43	0.577	F1LNJ2	GO_CC
Cluster4	Z disc	2	173	27	495	0.21	1	A0A0H2UI35 Q9Z1N1	GO_CC
Cluster4	acrosomal membrane	1	173	2	495	1.43	0.577	P26453	GO_CC
Cluster4	acrosomal vesicle	2	173	5	495	1.14	0.571	D3ZEA0 P26453	GO_CC
Cluster4	actin cap	1	173	1	495	2.86	0.349	Q68FP1	GO_CC
Cluster4	actin cytoskeleton	6	173	34	495	0.5	0.994	A0A0G2K0D3 A0A0G2K161 A0A0G2K3X1 A0A140UHX6 F1M392 Q68FP1	GO_CC
Cluster4	actin filament	1	173	5	495	0.57	0.885	A0A0G2K0D3	GO_CC
Cluster4	actin filament bundle	1	173	8	495	0.36	0.969	F1M392	GO_CC
Cluster4	actin-based cell projection	3	173	6	495	1.43	0.351	A0A0G2K2L1 A0A0H2UI35 G3V6D9	GO_CC
Cluster4	actomyosin	1	173	8	495	0.36	0.969	F1M392	GO_CC
Cluster4	adherens junction	2	173	5	495	1.14	0.571	A0A0G2JZH3 P63088	GO_CC
Cluster4	alphav-beta3 integrin-HMGB1 complex	1	173	1	495	2.86	0.349	P63159	GO_CC
Cluster4	anchoring junction	2	173	6	495	0.95	0.681	A0A0G2JZH3 P63088	GO_CC
Cluster4	apical part of cell	6	173	18	495	0.95	0.647	A0A0G2JTX5 A0A0G2K2L1 A0A0H2UI35 G3V6D9 M0R4J2 Q52KS1	GO_CC
Cluster4	apical plasma membrane	5	173	16	495	0.89	0.713	A0A0G2JTX5 A0A0G2K2L1 G3V6D9 M0R4J2 Q52KS1	GO_CC
Cluster4	apical tubulobulbar complex	1	173	1	495	2.86	0.349	P39052	GO_CC
Cluster4	asymmetric synapse	5	173	20	495	0.72	0.886	A0A0G2K161 A0A0H2UI35 P11275 P39052 Q9ET45	GO_CC
Cluster4	axon	6	173	26	495	0.66	0.939	A0A0G2JXY6 A0A0H2UI35 P08503 P11275 P39052 Q5XI81	GO_CC
Cluster4	axon cytoplasm	1	173	3	495	0.95	0.726	P11275	GO_CC
Cluster4	axon initial segment	1	173	4	495	0.72	0.822	P11275	GO_CC
Cluster4	azurophil granule	3	173	9	495	0.95	0.663	D4AE56 F1LR92 Q5PQZ9	GO_CC
Cluster4	azurophil granule lumen	2	173	8	495	0.72	0.832	D4AE56 F1LR92	GO_CC
Cluster4	azurophil granule membrane	1	173	1	495	2.86	0.349	Q5PQZ9	GO_CC
Cluster4	basal part of cell	1	173	2	495	1.43	0.577	P47863	GO_CC
Cluster4	basal plasma membrane	1	173	2	495	1.43	0.577	P47863	GO_CC
Cluster4	basal tubulobulbar complex	1	173	1	495	2.86	0.349	P39052	GO_CC
Cluster4	basolateral plasma membrane	2	173	10	495	0.57	0.916	P47863 Q99376	GO_CC
Cluster4	beta-heterochromatin	1	173	1	495	2.86	0.349	A0A0G2JXZ3	GO_CC
Cluster4	bounding membrane of organelle	16	173	59	495	0.78	0.934	A0A0A6YYM0 B0K020 F1M4I4 M0R4J2 P11275 P18163 P26453 P39052 P63088 Q32Q06 Q5PQZ9 Q5RK08 Q60587 Q641Z8 Q99376 Q9ET45	GO_CC
Cluster4	calcium channel complex	1	173	8	495	0.36	0.969	A0A0G2K7E5	GO_CC
Cluster4	catalytic complex	46	173	90	495	1.46	0.000368	A0A0G2JUF8 A0A0G2K8Q8 B0BNE6 B2RYS2 B2RYS8 B2RYW3 D3ZCZ9 D3ZG43 D3ZLT1 D3ZMS1 D3ZS58 D4A0T0 D4A3V2 D4A565 D4A5G8 D4A7L4 F1LM47 F1LN92 F1LNJ2 F1LP30 F1LZC5 G3V644 G3V6G7 O70351 P05508 P08461 P0DN35 P19234 P20788 P21913 P32551 P63088 Q03346 Q52KS1 Q5BK63 Q5M9I5 Q5PQZ9 Q5XIF3 Q5XIH3 Q66HF1 Q66HF3 Q68FU3 Q68FY0 Q80W89 Q920L2 Q99NA5	GO_CC
Cluster4	catalytic step 2 spliceosome	2	173	5	495	1.14	0.571	D3ZMS1 F1LNJ2	GO_CC
Cluster4	cation channel complex	3	173	12	495	0.72	0.851	A0A0G2JTX5 A0A0G2JXY6 A0A0G2K7E5	GO_CC
Cluster4	cell body	9	173	36	495	0.72	0.934	A0A0G2JTX5 A0A0G2K2L1 A0A0H2UI35 D4ADD7 P09605 P11275 P63088 Q3V5X8 Q5XI81	GO_CC
Cluster4	cell cortex	4	173	16	495	0.72	0.869	A0A0G2K161 A0A140UHX6 Q5U349 Q68FP1	GO_CC
Cluster4	cell cortex region	1	173	4	495	0.72	0.822	A0A0G2K161	GO_CC
Cluster4	cell junction	11	173	27	495	1.17	0.324	A0A0G2JTX5 A0A0G2JXY6 A0A0G2JZH3 A0A0G2K161 A0A0G2K2L1 M0R4J2 P11275 P39052 P63088 Q5RK00 Q9Z1N1	GO_CC
Cluster4	cell leading edge	4	173	15	495	0.76	0.83	A0A0G2JTX5 A0A0G2K2L1 P39052 Q68FP1	GO_CC
Cluster4	cell periphery	32	173	114	495	0.8	0.97	A0A0A6YYM0 A0A0G2JTX5 A0A0G2JVM0 A0A0G2JXY6 A0A0G2K161 A0A0G2K2L1 A0A0G2K7E5 A0A0H2UI35 A0A140UHX6 D3ZTB5 F1LP05 G3V6D9 M0R4J2 O70351 P10719 P11275 P12527 P18163 P21913 P26453 P39052 P47863 P63088 P63159 Q06647 Q32Q06 Q52KS1 Q5PQZ9 Q5U349 Q68FP1 Q99376 Q9Z1N1	GO_CC
Cluster4	cell projection	19	173	71	495	0.77	0.957	A0A0G2JTX5 A0A0G2JXY6 A0A0G2K2L1 A0A0H2UI35 D4ADD7 G3V6D9 P08503 P10719 P11275 P12527 P27867 P39052 P47863 P63088 P63159 Q52KS1 Q5XI81 Q68FP1 Q9ET45	GO_CC
Cluster4	cell projection membrane	4	173	12	495	0.95	0.654	A0A0G2JTX5 A0A0G2K2L1 P39052 P47863	GO_CC
Cluster4	cell surface	5	173	21	495	0.68	0.912	A0A0G2JTX5 A0A140UHX6 P10719 P63159 Q99376	GO_CC
Cluster4	cell-cell contact zone	2	173	9	495	0.64	0.881	A0A0G2JXY6 P11275	GO_CC
Cluster4	cell-cell junction	6	173	20	495	0.86	0.758	A0A0G2JTX5 A0A0G2JXY6 A0A0G2K2L1 M0R4J2 P11275 P63088	GO_CC
Cluster4	cell-substrate junction	1	173	4	495	0.72	0.822	A0A0G2JZH3	GO_CC
Cluster4	centrosome	2	173	7	495	0.82	0.767	P39052 Q5U349	GO_CC
Cluster4	chromatin	3	173	9	495	0.95	0.663	A0A0G2JUF8 A0A0G2JXZ3 P63159	GO_CC
Cluster4	chromocenter	1	173	2	495	1.43	0.577	A0A0G2JXZ3	GO_CC
Cluster4	chromosomal region	1	173	6	495	0.48	0.925	A0A0G2JXZ3	GO_CC
Cluster4	chromosome	4	173	14	495	0.82	0.782	A0A0G2JUF8 A0A0G2JXZ3 P63088 P63159	GO_CC
Cluster4	chromosome, centromeric region	1	173	3	495	0.95	0.726	A0A0G2JXZ3	GO_CC
Cluster4	chromosome, telomeric region	1	173	3	495	0.95	0.726	A0A0G2JXZ3	GO_CC
Cluster4	cilium	3	173	12	495	0.72	0.851	P10719 P27867 Q52KS1	GO_CC
Cluster4	clathrin adaptor complex	1	173	2	495	1.43	0.577	Q32Q06	GO_CC
Cluster4	clathrin coat	1	173	4	495	0.72	0.822	Q32Q06	GO_CC
Cluster4	clathrin coat of trans-Golgi network vesicle	1	173	1	495	2.86	0.349	Q32Q06	GO_CC
Cluster4	clathrin vesicle coat	1	173	3	495	0.95	0.726	Q32Q06	GO_CC
Cluster4	clathrin-coated endocytic vesicle	1	173	2	495	1.43	0.577	P39052	GO_CC
Cluster4	clathrin-coated pit	2	173	4	495	1.43	0.436	P39052 Q99376	GO_CC
Cluster4	clathrin-coated vesicle	3	173	9	495	0.95	0.663	P39052 Q32Q06 Q99376	GO_CC
Cluster4	clathrin-coated vesicle membrane	2	173	5	495	1.14	0.571	Q32Q06 Q99376	GO_CC
Cluster4	cluster of actin-based cell projections	2	173	6	495	0.95	0.681	A0A0H2UI35 G3V6D9	GO_CC
Cluster4	coated membrane	3	173	7	495	1.23	0.467	P39052 Q32Q06 Q641Z8	GO_CC
Cluster4	coated vesicle	4	173	11	495	1.04	0.574	P39052 Q32Q06 Q641Z8 Q99376	GO_CC
Cluster4	coated vesicle membrane	3	173	8	495	1.07	0.572	Q32Q06 Q641Z8 Q99376	GO_CC
Cluster4	collagen-containing extracellular matrix	1	173	10	495	0.29	0.987	A0A0G2JZH3	GO_CC
Cluster4	commitment complex	1	173	1	495	2.86	0.349	D3ZCL3	GO_CC
Cluster4	condensed chromosome	3	173	4	495	2.15	0.125	A0A0G2JUF8 A0A0G2JXZ3 P63159	GO_CC
Cluster4	condensed chromosome, centromeric region	1	173	1	495	2.86	0.349	A0A0G2JXZ3	GO_CC
Cluster4	condensed nuclear chromosome	1	173	2	495	1.43	0.577	A0A0G2JXZ3	GO_CC
Cluster4	contractile actin filament bundle	1	173	7	495	0.41	0.952	F1M392	GO_CC
Cluster4	contractile fiber	6	173	45	495	0.38	1	A0A0G2K0D3 A0A0G2K3X1 A0A0H2UI35 F1M392 Q5XI81 Q9Z1N1	GO_CC
Cluster4	cortical actin cytoskeleton	2	173	6	495	0.95	0.681	A0A140UHX6 Q68FP1	GO_CC
Cluster4	cortical cytoskeleton	3	173	9	495	0.95	0.663	A0A0G2K161 A0A140UHX6 Q68FP1	GO_CC
Cluster4	costamere	2	173	2	495	2.86	0.122	A0A0H2UI35 Q5XI81	GO_CC
Cluster4	cullin-RING ubiquitin ligase complex	1	173	4	495	0.72	0.822	F1LM47	GO_CC
Cluster4	cytochrome complex	9	173	20	495	1.29	0.232	A0A0G2K8Q8 B2RYS2 P10818 P20788 P32551 P80432 Q03346 Q5M9I5 Q68FY0	GO_CC
Cluster4	cytoplasm	165	173	468	495	1.01	0.355	A0A0A6YYM0 A0A0G2JTP6 A0A0G2JTX5 A0A0G2JVH4 A0A0G2JVM0 A0A0G2JXZ3 A0A0G2JZH3 A0A0G2K0D3 A0A0G2K161 A0A0G2K1W9 A0A0G2K2L1 A0A0G2K3W1 A0A0G2K3X1 A0A0G2K7E5 A0A0G2K8Q8 A0A0H2UI35 A0A140UHX6 A0A1W2Q676 B0BN56 B0BNE6 B0K018 B0K020 B2GV06 B2RYS2 B2RYS8 B2RYW3 D3Z9R8 D3ZCG3 D3ZCZ9 D3ZEA0 D3ZF77 D3ZG43 D3ZL85 D3ZLT1 D3ZQI1 D3ZS58 D3ZTB5 D3ZU54 D3ZUV3 D3ZUX5 D3ZVD7 D3ZVS2 D3ZXF9 D3ZYX8 D4A0T0 D4A197 D4A3V…	GO_CC
Cluster4	cytoplasmic exosome (RNase complex)	1	173	1	495	2.86	0.349	G3V6G7	GO_CC
Cluster4	cytoplasmic region	6	173	20	495	0.86	0.758	A0A0G2K161 A0A140UHX6 P11275 Q5U349 Q5XI81 Q68FP1	GO_CC
Cluster4	cytoplasmic ribonucleoprotein granule	1	173	3	495	0.95	0.726	Q5XI81	GO_CC
Cluster4	cytoplasmic side of membrane	2	173	12	495	0.48	0.959	A0A0G2K161 A0A140UHX6	GO_CC
Cluster4	cytoplasmic side of plasma membrane	2	173	11	495	0.52	0.941	A0A0G2K161 A0A140UHX6	GO_CC
Cluster4	cytoplasmic vesicle	19	173	70	495	0.78	0.949	A0A0G2JTX5 D3ZCG3 D3ZEA0 D4AE56 F1LR92 F1M4I4 M0R4J2 P11275 P11517 P12527 P26453 P39052 P63159 Q32Q06 Q5PQZ9 Q62669 Q641Z8 Q68FP1 Q99376	GO_CC
Cluster4	cytoplasmic vesicle lumen	7	173	28	495	0.72	0.913	D4AE56 F1LR92 P11517 P12527 P63159 Q62669 Q68FP1	GO_CC
Cluster4	cytoplasmic vesicle membrane	7	173	18	495	1.11	0.449	P11275 P26453 P39052 Q32Q06 Q5PQZ9 Q641Z8 Q99376	GO_CC
Cluster4	cytoskeleton	10	173	66	495	0.43	1	A0A0G2K0D3 A0A0G2K161 A0A0G2K2L1 A0A0G2K3X1 A0A140UHX6 F1M392 P11275 P39052 Q5U349 Q68FP1	GO_CC
Cluster4	cytosol	49	173	181	495	0.77	0.998	A0A0G2JTP6 A0A0G2K0D3 A0A0G2K161 A0A0G2K3X1 A0A0H2UI35 A0A140UHX6 A0A1W2Q676 D3ZEA0 D3ZF77 D3ZTB5 D3ZUV3 D4AE56 F1LP30 F1M0R1 G3V6G7 M0R629 O70351 P11275 P11517 P12527 P27867 P39052 P47967 P62718 P62898 P63088 P86182 Q07116 Q32Q06 Q3V5X8 Q4QQV3 Q52KS1 Q56A27 Q5M9H2 Q5M9I2 Q5XI81 Q5XIC0 Q5XIH3 Q62651 Q62669 Q68FP1 Q68FU3 Q68FY0 Q68FZ8 Q6AYQ8 Q704S8 Q7TP58 Q920F5 Q9Z1N1	GO_CC
Cluster4	cytosolic large ribosomal subunit	1	173	1	495	2.86	0.349	P62718	GO_CC
Cluster4	cytosolic region	1	173	2	495	1.43	0.577	P11275	GO_CC
Cluster4	cytosolic ribosome	2	173	4	495	1.43	0.436	D3ZUV3 P62718	GO_CC
Cluster4	cytosolic small ribosomal subunit	1	173	3	495	0.95	0.726	D3ZUV3	GO_CC
Cluster4	dendrite	8	173	27	495	0.85	0.787	A0A0H2UI35 D4ADD7 P11275 P12527 P39052 P63088 Q5XI81 Q9ET45	GO_CC
Cluster4	dendrite cytoplasm	1	173	1	495	2.86	0.349	P11275	GO_CC
Cluster4	dendritic shaft	1	173	3	495	0.95	0.726	A0A0H2UI35	GO_CC
Cluster4	dendritic spine	3	173	10	495	0.86	0.74	P39052 P63088 Q5XI81	GO_CC
Cluster4	dendritic spine head	1	173	1	495	2.86	0.349	P39052	GO_CC
Cluster4	dendritic tree	8	173	27	495	0.85	0.787	A0A0H2UI35 D4ADD7 P11275 P12527 P39052 P63088 Q5XI81 Q9ET45	GO_CC
Cluster4	early endosome	2	173	5	495	1.14	0.571	P63159 Q99376	GO_CC
Cluster4	electron transfer flavoprotein complex	2	173	2	495	2.86	0.122	Q66HF3 Q68FU3	GO_CC
Cluster4	endocytic vesicle	6	173	14	495	1.23	0.357	A0A0G2JTX5 P11275 P11517 P39052 Q62669 Q68FP1	GO_CC
Cluster4	endocytic vesicle lumen	2	173	5	495	1.14	0.571	P11517 Q62669	GO_CC
Cluster4	endocytic vesicle membrane	2	173	5	495	1.14	0.571	P11275 P39052	GO_CC
Cluster4	endomembrane system	36	173	139	495	0.74	0.997	A0A0A6YYM0 A0A0G2JTX5 A0A0G2JZH3 A0A0G2K7E5 A0A0H2UI35 A0A140UHX6 B0K018 B2RYS8 D3ZCG3 D3ZEA0 D3ZQI1 D3ZVD7 D4AE56 F1LR92 F1M4I4 G3V6D9 G3V6G7 M0R4J2 O70351 P11275 P11517 P12527 P18163 P26453 P39052 P63159 Q32Q06 Q5M9I2 Q5PQZ9 Q60587 Q62669 Q641Z8 Q68FP1 Q704S8 Q99376 Q9ET45	GO_CC
Cluster4	endonuclease complex	1	173	1	495	2.86	0.349	O70351	GO_CC
Cluster4	endoplasmic reticulum	16	173	75	495	0.61	0.998	A0A0A6YYM0 A0A0G2JTX5 A0A0G2JZH3 A0A0G2K7E5 A0A0H2UI35 B0K018 B2RYS8 D3ZQI1 G3V6G7 O70351 P11275 P18163 Q5M9I2 Q60587 Q704S8 Q9ET45	GO_CC
Cluster4	endoplasmic reticulum lumen	1	173	14	495	0.2	0.998	D3ZQI1	GO_CC
Cluster4	endoplasmic reticulum membrane	3	173	30	495	0.29	1	A0A0A6YYM0 G3V6G7 P18163	GO_CC
Cluster4	endoplasmic reticulum subcompartment	3	173	30	495	0.29	1	A0A0A6YYM0 G3V6G7 P18163	GO_CC
Cluster4	endoribonuclease complex	1	173	1	495	2.86	0.349	O70351	GO_CC
Cluster4	endosome	5	173	12	495	1.19	0.415	D3ZCG3 F1M4I4 P39052 P63159 Q99376	GO_CC
Cluster4	endosome membrane	1	173	4	495	0.72	0.822	Q99376	GO_CC
Cluster4	envelope	77	173	153	495	1.44	1.67e-06	A0A0A6YYM0 A0A0G2JVH4 A0A0G2K1W9 A0A0G2K8Q8 B0BN56 B0BNE6 B0K020 B2RYS2 B2RYS8 B2RYW3 D3Z9R8 D3ZCZ9 D3ZG43 D3ZL85 D3ZLT1 D3ZS58 D3ZUX5 D3ZVS2 D3ZXF9 D3ZYX8 D4A0T0 D4A3V2 D4A565 D4A7L4 F1LN92 F1LP05 F1LZC5 G3V644 G3V6G7 G3V7Y3 O35094 P05508 P07895 P08503 P09605 P0C089 P0DN35 P10719 P10818 P12527 P18163 P19234 P20788 P21571 P21913 P29117 P29419 P31399 P32551 P35171 P35435 P39052 P62898 P63088 P8043…	GO_CC
Cluster4	eukaryotic translation initiation factor 2 complex	1	173	1	495	2.86	0.349	D3ZUV3	GO_CC
Cluster4	exocytic vesicle	1	173	8	495	0.36	0.969	P39052	GO_CC
Cluster4	exoribonuclease complex	1	173	1	495	2.86	0.349	G3V6G7	GO_CC
Cluster4	exosome (RNase complex)	1	173	1	495	2.86	0.349	G3V6G7	GO_CC
Cluster4	external side of plasma membrane	1	173	7	495	0.41	0.952	Q99376	GO_CC
Cluster4	extracellular exosome	3	173	6	495	1.43	0.351	A0A0G2K2L1 P27867 Q99376	GO_CC
Cluster4	extracellular matrix	2	173	17	495	0.34	0.994	A0A0G2JZH3 D3ZVD7	GO_CC
Cluster4	extracellular organelle	3	173	6	495	1.43	0.351	A0A0G2K2L1 P27867 Q99376	GO_CC
Cluster4	extracellular region	18	173	72	495	0.72	0.982	A0A0G2JTX5 A0A0G2JZH3 A0A0G2K2L1 B0K018 D3ZTB5 D3ZVD7 D4AE56 F1LR92 O88201 P11517 P12527 P27867 P39052 P47967 P63159 Q62669 Q68FP1 Q99376	GO_CC
Cluster4	extracellular space	12	173	40	495	0.86	0.803	A0A0G2JZH3 A0A0G2K2L1 D3ZTB5 D3ZVD7 F1LR92 P11517 P27867 P47967 P63159 Q62669 Q68FP1 Q99376	GO_CC
Cluster4	extracellular vesicle	3	173	6	495	1.43	0.351	A0A0G2K2L1 P27867 Q99376	GO_CC
Cluster4	fatty acid beta-oxidation multienzyme complex	1	173	2	495	1.43	0.577	Q60587	GO_CC
Cluster4	female germ cell nucleus	1	173	1	495	2.86	0.349	A0A0G2JXZ3	GO_CC
Cluster4	ficolin-1-rich granule	5	173	17	495	0.84	0.768	P11517 P12527 P63159 Q62669 Q68FP1	GO_CC
Cluster4	ficolin-1-rich granule lumen	5	173	16	495	0.89	0.713	P11517 P12527 P63159 Q62669 Q68FP1	GO_CC
Cluster4	filopodium	1	173	4	495	0.72	0.822	A0A0G2K2L1	GO_CC
Cluster4	filtration diaphragm	1	173	1	495	2.86	0.349	A0A0G2K2L1	GO_CC
Cluster4	fumarate reductase complex	2	173	3	495	1.91	0.281	P21913 Q920L2	GO_CC
Cluster4	germ cell nucleus	1	173	1	495	2.86	0.349	A0A0G2JXZ3	GO_CC
Cluster4	germ plasm	1	173	2	495	1.43	0.577	Q5XI81	GO_CC
Cluster4	germinal vesicle	1	173	1	495	2.86	0.349	A0A0G2JXZ3	GO_CC
Cluster4	glutamatergic postsynaptic density	1	173	1	495	2.86	0.349	P11275	GO_CC
Cluster4	glycogen granule	1	173	1	495	2.86	0.349	P63088	GO_CC
Cluster4	gut granule	1	173	1	495	2.86	0.349	M0R4J2	GO_CC
Cluster4	gut granule membrane	1	173	1	495	2.86	0.349	M0R4J2	GO_CC
Cluster4	haptoglobin-hemoglobin complex	2	173	4	495	1.43	0.436	P11517 Q62669	GO_CC
Cluster4	hemoglobin complex	2	173	4	495	1.43	0.436	P11517 Q62669	GO_CC
Cluster4	heterochromatin	2	173	4	495	1.43	0.436	A0A0G2JUF8 A0A0G2JXZ3	GO_CC
Cluster4	inner mitochondrial membrane protein complex	49	173	79	495	1.77	7.46e-08	A0A0G2JVH4 A0A0G2K8Q8 B0BNE6 B2RYS2 B2RYS8 B2RYW3 D3Z9R8 D3ZCZ9 D3ZG43 D3ZLT1 D3ZS58 D3ZUX5 D3ZYX8 D4A0T0 D4A3V2 D4A565 D4A7L4 F1LN92 F1LP05 F1LZC5 G3V644 G3V7Y3 O35094 P05508 P07895 P0DN35 P10719 P10818 P19234 P20788 P21571 P21913 P29419 P31399 P32551 P35435 P80432 Q03346 Q06647 Q5BK63 Q5M9I5 Q5PQZ9 Q5U2X7 Q5XIF3 Q5XIH3 Q66HF1 Q68FY0 Q80W89 Q920L2	GO_CC
Cluster4	integral component of membrane	19	173	64	495	0.85	0.862	A0A0G2JTX5 A0A0G2JVH4 A0A0G2JVM0 A0A0G2JXY6 A0A0G2K2L1 A0A0G2K7E5 D3ZUX5 D3ZVS2 D3ZXF9 F1LN92 F1M4I4 M0R4J2 P0C089 P26453 P29117 P47863 Q66HF3 Q99376 Q9ET45	GO_CC
Cluster4	integral component of mitochondrial inner membrane	6	173	10	495	1.72	0.0921	A0A0G2JVH4 D3ZUX5 D3ZVS2 F1LN92 P0C089 Q66HF3	GO_CC
Cluster4	integral component of mitochondrial membrane	7	173	13	495	1.54	0.126	A0A0G2JVH4 D3ZUX5 D3ZVS2 F1LN92 P0C089 Q66HF3 Q9ET45	GO_CC
Cluster4	integral component of mitochondrial outer membrane	1	173	2	495	1.43	0.577	Q9ET45	GO_CC
Cluster4	integral component of organelle membrane	7	173	14	495	1.43	0.179	A0A0G2JVH4 D3ZUX5 D3ZVS2 F1LN92 P0C089 Q66HF3 Q9ET45	GO_CC
Cluster4	integral component of plasma membrane	7	173	27	495	0.74	0.891	A0A0G2JTX5 A0A0G2JXY6 A0A0G2K2L1 M0R4J2 P26453 P47863 Q99376	GO_CC
Cluster4	intercalated disc	2	173	8	495	0.72	0.832	A0A0G2JXY6 P11275	GO_CC
Cluster4	intercellular canaliculus	2	173	2	495	2.86	0.122	A0A0G2JTX5 M0R4J2	GO_CC
Cluster4	intracellular anatomical structure	170	173	480	495	1.01	0.17	A0A0A6YYM0 A0A0G2JTP6 A0A0G2JTX5 A0A0G2JUF8 A0A0G2JVH4 A0A0G2JVM0 A0A0G2JXZ3 A0A0G2JZH3 A0A0G2K0D3 A0A0G2K161 A0A0G2K1W9 A0A0G2K2L1 A0A0G2K3W1 A0A0G2K3X1 A0A0G2K7E5 A0A0G2K8Q8 A0A0H2UI35 A0A140UHX6 A0A1W2Q676 B0BN56 B0BNE6 B0K018 B0K020 B2GV06 B2RYS2 B2RYS8 B2RYW3 D3Z9R8 D3ZCG3 D3ZCL3 D3ZCZ9 D3ZEA0 D3ZF77 D3ZG43 D3ZL85 D3ZLT1 D3ZMS1 D3ZQI1 D3ZS58 D3ZTB5 D3ZU54 D3ZUV3 D3ZUX5 D3ZVD7 D3ZVS2 D3ZXF9 D…	GO_CC
Cluster4	intracellular membrane-bounded organelle	155	173	390	495	1.14	6.21e-06	A0A0A6YYM0 A0A0G2JTX5 A0A0G2JUF8 A0A0G2JVH4 A0A0G2JVM0 A0A0G2JXZ3 A0A0G2JZH3 A0A0G2K1W9 A0A0G2K2L1 A0A0G2K3W1 A0A0G2K3X1 A0A0G2K7E5 A0A0G2K8Q8 A0A0H2UI35 A0A140UHX6 A0A1W2Q676 B0BN56 B0BNE6 B0K018 B0K020 B2GV06 B2RYS2 B2RYS8 B2RYW3 D3Z9R8 D3ZCG3 D3ZCL3 D3ZCZ9 D3ZEA0 D3ZF77 D3ZG43 D3ZL85 D3ZLT1 D3ZMS1 D3ZQI1 D3ZS58 D3ZTB5 D3ZUX5 D3ZVD7 D3ZVS2 D3ZXF9 D3ZYX8 D4A0T0 D4A197 D4A3V2 D4A565 D4A5G8 D4A7L4…	GO_CC
Cluster4	intracellular non-membrane-bounded organelle	38	173	137	495	0.79	0.986	A0A0G2JTP6 A0A0G2JUF8 A0A0G2JXZ3 A0A0G2K0D3 A0A0G2K161 A0A0G2K2L1 A0A0G2K3X1 A0A0H2UI35 A0A140UHX6 B0BN56 D3ZTB5 D3ZUV3 D3ZXF9 D3ZYX8 D4A5G8 D4AB01 F1M0R1 F1M392 F1M4I4 G3V6G7 O70351 P07895 P10719 P11275 P39052 P62718 P63088 P63159 P85834 Q0D2L2 Q5M9H2 Q5RK00 Q5U349 Q5XI81 Q60587 Q68FP1 Q920L2 Q9Z1N1	GO_CC
Cluster4	intracellular organelle	165	173	443	495	1.07	0.000886	A0A0A6YYM0 A0A0G2JTP6 A0A0G2JTX5 A0A0G2JUF8 A0A0G2JVH4 A0A0G2JVM0 A0A0G2JXZ3 A0A0G2JZH3 A0A0G2K0D3 A0A0G2K161 A0A0G2K1W9 A0A0G2K2L1 A0A0G2K3W1 A0A0G2K3X1 A0A0G2K7E5 A0A0G2K8Q8 A0A0H2UI35 A0A140UHX6 A0A1W2Q676 B0BN56 B0BNE6 B0K018 B0K020 B2GV06 B2RYS2 B2RYS8 B2RYW3 D3Z9R8 D3ZCG3 D3ZCL3 D3ZCZ9 D3ZEA0 D3ZF77 D3ZG43 D3ZL85 D3ZLT1 D3ZMS1 D3ZQI1 D3ZS58 D3ZTB5 D3ZUV3 D3ZUX5 D3ZVD7 D3ZVS2 D3ZXF9 D3ZYX8 D…	GO_CC
Cluster4	intracellular organelle lumen	94	173	214	495	1.26	0.000189	A0A0G2JUF8 A0A0G2JVM0 A0A0G2JXZ3 A0A0G2K2L1 A0A1W2Q676 B0BN56 B0BNE6 B2GV06 B2RYS8 D3ZG43 D3ZLT1 D3ZMS1 D3ZQI1 D3ZTB5 D3ZVD7 D3ZXF9 D3ZYX8 D4A197 D4A565 D4A5G8 D4AB01 D4ADD7 D4AE56 F1LM47 F1LNJ2 F1LP30 F1LR92 F1LU71 F1LZC5 F1M0R1 F1M4I4 F7F588 G3V644 G3V6G7 G3V7Y3 G3V936 G3V945 G3V9U2 M0RDK9 O35094 O70351 P04636 P07895 P08461 P08503 P0DN35 P10719 P11275 P11517 P12527 P14408 P14604 P21913 P29117 P…	GO_CC
Cluster4	intracellular vesicle	19	173	70	495	0.78	0.949	A0A0G2JTX5 D3ZCG3 D3ZEA0 D4AE56 F1LR92 F1M4I4 M0R4J2 P11275 P11517 P12527 P26453 P39052 P63159 Q32Q06 Q5PQZ9 Q62669 Q641Z8 Q68FP1 Q99376	GO_CC
Cluster4	intrinsic component of membrane	20	173	68	495	0.84	0.879	A0A0G2JTX5 A0A0G2JVH4 A0A0G2JVM0 A0A0G2JXY6 A0A0G2K2L1 A0A0G2K7E5 A0A140UHX6 D3ZUX5 D3ZVS2 D3ZXF9 F1LN92 F1M4I4 M0R4J2 P0C089 P26453 P29117 P47863 Q66HF3 Q99376 Q9ET45	GO_CC
Cluster4	intrinsic component of mitochondrial membrane	7	173	13	495	1.54	0.126	A0A0G2JVH4 D3ZUX5 D3ZVS2 F1LN92 P0C089 Q66HF3 Q9ET45	GO_CC
Cluster4	intrinsic component of organelle membrane	7	173	14	495	1.43	0.179	A0A0G2JVH4 D3ZUX5 D3ZVS2 F1LN92 P0C089 Q66HF3 Q9ET45	GO_CC
Cluster4	intrinsic component of plasma membrane	8	173	31	495	0.74	0.905	A0A0G2JTX5 A0A0G2JXY6 A0A0G2K2L1 A0A140UHX6 M0R4J2 P26453 P47863 Q99376	GO_CC
Cluster4	ion channel complex	3	173	12	495	0.72	0.851	A0A0G2JTX5 A0A0G2JXY6 A0A0G2K7E5	GO_CC
Cluster4	isocitrate dehydrogenase complex (NAD+)	1	173	3	495	0.95	0.726	Q99NA5	GO_CC
Cluster4	lamellipodium	4	173	9	495	1.27	0.389	A0A0G2JTX5 A0A0G2K2L1 P39052 Q68FP1	GO_CC
Cluster4	large ribosomal subunit	3	173	3	495	2.86	0.0422	D3ZXF9 P62718 Q5RK00	GO_CC
Cluster4	leading edge membrane	1	173	6	495	0.48	0.925	P39052	GO_CC
Cluster4	lipid droplet	1	173	2	495	1.43	0.577	A0A0G2JTP6	GO_CC
Cluster4	lysosomal lumen	1	173	4	495	0.72	0.822	D3ZVD7	GO_CC
Cluster4	lysosomal membrane	2	173	5	495	1.14	0.571	Q32Q06 Q5PQZ9	GO_CC
Cluster4	lysosome	5	173	21	495	0.68	0.912	D3ZVD7 D4AE56 F1LR92 Q32Q06 Q5PQZ9	GO_CC
Cluster4	lytic vacuole	5	173	21	495	0.68	0.912	D3ZVD7 D4AE56 F1LR92 Q32Q06 Q5PQZ9	GO_CC
Cluster4	lytic vacuole membrane	2	173	5	495	1.14	0.571	Q32Q06 Q5PQZ9	GO_CC
Cluster4	m-AAA complex	1	173	1	495	2.86	0.349	F1LN92	GO_CC
Cluster4	mRNA cap binding complex	1	173	1	495	2.86	0.349	Q56A27	GO_CC
Cluster4	main axon	3	173	7	495	1.23	0.467	A0A0G2JXY6 P11275 P39052	GO_CC
Cluster4	membrane	105	173	271	495	1.11	0.0317	A0A0A6YYM0 A0A0G2JTX5 A0A0G2JVH4 A0A0G2JVM0 A0A0G2JXY6 A0A0G2K0D3 A0A0G2K161 A0A0G2K1W9 A0A0G2K2L1 A0A0G2K7E5 A0A0G2K8Q8 A0A0H2UI35 A0A140UHX6 B0BN56 B0BNE6 B0K020 B2RYS2 B2RYS8 B2RYW3 D3Z9R8 D3ZCZ9 D3ZEA0 D3ZG43 D3ZL85 D3ZLT1 D3ZS58 D3ZTB5 D3ZUX5 D3ZVS2 D3ZXF9 D3ZYX8 D4A0T0 D4A3V2 D4A565 D4A7L4 F1LN92 F1LP05 F1LZC5 F1M4I4 G3V644 G3V6D9 G3V6G7 G3V7Y3 M0R4J2 M0R629 O35094 O70351 P04636 P05508 P078…	GO_CC
Cluster4	membrane coat	3	173	7	495	1.23	0.467	P39052 Q32Q06 Q641Z8	GO_CC
Cluster4	membrane microdomain	3	173	14	495	0.61	0.919	F1LP05 P10719 P26453	GO_CC
Cluster4	membrane protein complex	58	173	113	495	1.47	3.4e-05	A0A0G2JTX5 A0A0G2JVH4 A0A0G2JXY6 A0A0G2K7E5 A0A0G2K8Q8 B0BNE6 B2RYS2 B2RYS8 B2RYW3 D3Z9R8 D3ZCZ9 D3ZG43 D3ZLT1 D3ZS58 D3ZUX5 D3ZYX8 D4A0T0 D4A3V2 D4A565 D4A7L4 F1LN92 F1LP05 F1LZC5 G3V644 G3V7Y3 O35094 P05508 P07895 P0DN35 P10719 P10818 P19234 P20788 P21571 P21913 P29117 P29419 P31399 P32551 P35435 P39052 P63159 P80432 Q03346 Q06647 Q32Q06 Q5BK63 Q5M9I5 Q5PQZ9 Q5U2X7 Q5XIF3 Q5XIH3 Q641Z8 Q66HF1 Q…	GO_CC
Cluster4	membrane raft	3	173	14	495	0.61	0.919	F1LP05 P10719 P26453	GO_CC
Cluster4	membrane-bounded organelle	159	173	409	495	1.11	2.55e-05	A0A0A6YYM0 A0A0G2JTX5 A0A0G2JUF8 A0A0G2JVH4 A0A0G2JVM0 A0A0G2JXZ3 A0A0G2JZH3 A0A0G2K1W9 A0A0G2K2L1 A0A0G2K3W1 A0A0G2K3X1 A0A0G2K7E5 A0A0G2K8Q8 A0A0H2UI35 A0A140UHX6 A0A1W2Q676 B0BN56 B0BNE6 B0K018 B0K020 B2GV06 B2RYS2 B2RYS8 B2RYW3 D3Z9R8 D3ZCG3 D3ZCL3 D3ZCZ9 D3ZEA0 D3ZF77 D3ZG43 D3ZL85 D3ZLT1 D3ZMS1 D3ZQI1 D3ZS58 D3ZTB5 D3ZUX5 D3ZVD7 D3ZVS2 D3ZXF9 D3ZYX8 D4A0T0 D4A197 D4A3V2 D4A565 D4A5G8 D4A7L4…	GO_CC
Cluster4	membrane-enclosed lumen	94	173	214	495	1.26	0.000189	A0A0G2JUF8 A0A0G2JVM0 A0A0G2JXZ3 A0A0G2K2L1 A0A1W2Q676 B0BN56 B0BNE6 B2GV06 B2RYS8 D3ZG43 D3ZLT1 D3ZMS1 D3ZQI1 D3ZTB5 D3ZVD7 D3ZXF9 D3ZYX8 D4A197 D4A565 D4A5G8 D4AB01 D4ADD7 D4AE56 F1LM47 F1LNJ2 F1LP30 F1LR92 F1LU71 F1LZC5 F1M0R1 F1M4I4 F7F588 G3V644 G3V6G7 G3V7Y3 G3V936 G3V945 G3V9U2 M0RDK9 O35094 O70351 P04636 P07895 P08461 P08503 P0DN35 P10719 P11275 P11517 P12527 P14408 P14604 P21913 P29117 P…	GO_CC
Cluster4	methylcrotonoyl-CoA carboxylase complex	1	173	1	495	2.86	0.349	F1LP30	GO_CC
Cluster4	microbody	7	173	14	495	1.43	0.179	A0A0A6YYM0 P18163 Q4V8F9 Q5XIC0 Q62651 Q704S8 Q920F5	GO_CC
Cluster4	microbody lumen	4	173	7	495	1.64	0.197	Q5XIC0 Q62651 Q704S8 Q920F5	GO_CC
Cluster4	microbody membrane	2	173	4	495	1.43	0.436	A0A0A6YYM0 P18163	GO_CC
Cluster4	microtubule	1	173	5	495	0.57	0.885	P39052	GO_CC
Cluster4	microtubule cytoskeleton	4	173	20	495	0.57	0.958	A0A0G2K2L1 P11275 P39052 Q5U349	GO_CC
Cluster4	microtubule organizing center	3	173	12	495	0.72	0.851	A0A0G2K2L1 P39052 Q5U349	GO_CC
Cluster4	microvillus	1	173	1	495	2.86	0.349	A0A0G2K2L1	GO_CC
Cluster4	microvillus membrane	1	173	1	495	2.86	0.349	A0A0G2K2L1	GO_CC
Cluster4	mitochondrial degradosome	1	173	1	495	2.86	0.349	G3V6G7	GO_CC
Cluster4	mitochondrial envelope	76	173	142	495	1.53	5.1e-08	A0A0A6YYM0 A0A0G2JVH4 A0A0G2K1W9 A0A0G2K8Q8 B0BN56 B0BNE6 B0K020 B2RYS2 B2RYS8 B2RYW3 D3Z9R8 D3ZCZ9 D3ZG43 D3ZL85 D3ZLT1 D3ZS58 D3ZUX5 D3ZVS2 D3ZXF9 D3ZYX8 D4A0T0 D4A3V2 D4A565 D4A7L4 F1LN92 F1LP05 F1LZC5 G3V644 G3V6G7 G3V7Y3 O35094 P05508 P07895 P08503 P09605 P0C089 P0DN35 P10719 P10818 P18163 P19234 P20788 P21571 P21913 P29117 P29419 P31399 P32551 P35171 P35435 P39052 P62898 P63088 P80432 P8583…	GO_CC
Cluster4	mitochondrial inner membrane	66	173	121	495	1.56	2.72e-07	A0A0G2JVH4 A0A0G2K1W9 A0A0G2K8Q8 B0BN56 B0BNE6 B2RYS2 B2RYS8 B2RYW3 D3Z9R8 D3ZCZ9 D3ZG43 D3ZL85 D3ZLT1 D3ZS58 D3ZUX5 D3ZVS2 D3ZXF9 D3ZYX8 D4A0T0 D4A3V2 D4A565 D4A7L4 F1LN92 F1LP05 F1LZC5 G3V644 G3V7Y3 O35094 P05508 P07895 P09605 P0C089 P0DN35 P10719 P10818 P19234 P20788 P21571 P21913 P29117 P29419 P31399 P32551 P35171 P35435 P62898 P80432 P85834 Q03346 Q06647 Q0D2L2 Q5BK63 Q5M9H2 Q5M9I5 Q5PQZ9 Q5…	GO_CC
Cluster4	mitochondrial inner-outer membrane contact site	1	173	2	495	1.43	0.577	P09605	GO_CC
Cluster4	mitochondrial intermembrane space	5	173	10	495	1.43	0.245	D3ZLT1 G3V6G7 P62898 Q07116 Q66HF1	GO_CC
Cluster4	mitochondrial large ribosomal subunit	2	173	2	495	2.86	0.122	D3ZXF9 Q5RK00	GO_CC
Cluster4	mitochondrial matrix	49	173	88	495	1.59	9e-06	A0A0G2JVM0 B0BN56 B0BNE6 B2GV06 B2RYS8 D3ZG43 D3ZXF9 D4A197 D4A5G8 D4ADD7 F1LM47 F1LP30 F1LU71 F7F588 G3V7Y3 G3V936 G3V945 G3V9U2 M0RDK9 O35094 O70351 P04636 P07895 P08461 P08503 P10719 P14408 P14604 P29117 P35435 P70584 P85834 Q03346 Q07116 Q0D2L2 Q5BK63 Q5M9H2 Q5RK00 Q60587 Q66HF1 Q66HF3 Q68FU3 Q68FY0 Q68FZ8 Q6AYQ8 Q920F5 Q99NA5 Q9ER34 Q9WVK7	GO_CC
Cluster4	mitochondrial membrane	74	173	140	495	1.51	1.92e-07	A0A0A6YYM0 A0A0G2JVH4 A0A0G2K1W9 A0A0G2K8Q8 B0BN56 B0BNE6 B0K020 B2RYS2 B2RYS8 B2RYW3 D3Z9R8 D3ZCZ9 D3ZG43 D3ZL85 D3ZLT1 D3ZS58 D3ZUX5 D3ZVS2 D3ZXF9 D3ZYX8 D4A0T0 D4A3V2 D4A565 D4A7L4 F1LN92 F1LP05 F1LZC5 G3V644 G3V7Y3 O35094 P05508 P07895 P08503 P09605 P0C089 P0DN35 P10719 P10818 P18163 P19234 P20788 P21571 P21913 P29117 P29419 P31399 P32551 P35171 P35435 P39052 P62898 P63088 P80432 P85834 Q0334…	GO_CC
Cluster4	mitochondrial nucleoid	6	173	11	495	1.56	0.145	O70351 P07895 P10719 P85834 Q5M9H2 Q60587	GO_CC
Cluster4	mitochondrial outer membrane	7	173	19	495	1.05	0.518	A0A0A6YYM0 B0K020 P18163 P63088 Q5RK08 Q60587 Q9ET45	GO_CC
Cluster4	mitochondrial permeability transition pore complex	1	173	2	495	1.43	0.577	P29117	GO_CC
Cluster4	mitochondrial processing peptidase complex	2	173	3	495	1.91	0.281	Q03346 Q68FY0	GO_CC
Cluster4	mitochondrial protein-containing complex	63	173	105	495	1.72	2.7e-09	A0A0G2JVH4 A0A0G2K8Q8 B0BN56 B0BNE6 B2RYS2 B2RYS8 B2RYW3 D3Z9R8 D3ZCZ9 D3ZG43 D3ZLT1 D3ZS58 D3ZUX5 D3ZXF9 D3ZYX8 D4A0T0 D4A3V2 D4A565 D4A5G8 D4A7L4 F1LN92 F1LP05 F1LP30 F1LZC5 G3V644 G3V6G7 G3V7Y3 O35094 O70351 P05508 P07895 P08461 P0DN35 P10719 P10818 P19234 P20788 P21571 P21913 P29117 P29419 P31399 P32551 P35435 P80432 Q03346 Q06647 Q0D2L2 Q5BK63 Q5M9I5 Q5PQZ9 Q5RK00 Q5U2X7 Q5XIF3 Q5XIH3 Q60587…	GO_CC
Cluster4	mitochondrial pyruvate dehydrogenase complex	2	173	2	495	2.86	0.122	D4A5G8 P08461	GO_CC
Cluster4	mitochondrial respirasome	33	173	54	495	1.75	2.92e-05	A0A0G2K8Q8 B0BNE6 B2RYS2 B2RYS8 B2RYW3 D3ZCZ9 D3ZG43 D3ZLT1 D3ZS58 D4A0T0 D4A3V2 D4A565 D4A7L4 F1LZC5 G3V644 P05508 P0DN35 P10818 P19234 P20788 P21913 P32551 P80432 Q03346 Q5BK63 Q5M9I5 Q5PQZ9 Q5XIF3 Q5XIH3 Q66HF1 Q68FY0 Q80W89 Q920L2	GO_CC
Cluster4	mitochondrial respiratory chain complex I	22	173	32	495	1.97	5.94e-05	B0BNE6 B2RYS8 B2RYW3 D3ZCZ9 D3ZG43 D3ZLT1 D3ZS58 D4A0T0 D4A3V2 D4A565 D4A7L4 F1LZC5 G3V644 P05508 P0DN35 P19234 Q5BK63 Q5PQZ9 Q5XIF3 Q5XIH3 Q66HF1 Q80W89	GO_CC
Cluster4	mitochondrial respiratory chain complex III	7	173	10	495	2	0.0246	A0A0G2K8Q8 B2RYS2 P20788 P32551 Q03346 Q5M9I5 Q68FY0	GO_CC
Cluster4	mitochondrial respiratory chain complex IV	4	173	13	495	0.88	0.724	P10818 P20788 P32551 P80432	GO_CC
Cluster4	mitochondrial ribonuclease P complex	1	173	1	495	2.86	0.349	O70351	GO_CC
Cluster4	mitochondrial ribosome	4	173	8	495	1.43	0.291	B0BN56 D3ZXF9 Q0D2L2 Q5RK00	GO_CC
Cluster4	mitochondrial small ribosomal subunit	3	173	6	495	1.43	0.351	B0BN56 D3ZXF9 Q0D2L2	GO_CC
Cluster4	mitochondrion	119	173	227	495	1.5	4.21e-14	A0A0A6YYM0 A0A0G2JVH4 A0A0G2JVM0 A0A0G2K1W9 A0A0G2K3W1 A0A0G2K8Q8 B0BN56 B0BNE6 B0K020 B2GV06 B2RYS2 B2RYS8 B2RYW3 D3Z9R8 D3ZCZ9 D3ZG43 D3ZL85 D3ZLT1 D3ZS58 D3ZUX5 D3ZVS2 D3ZXF9 D3ZYX8 D4A0T0 D4A197 D4A3V2 D4A565 D4A5G8 D4A7L4 D4AB01 D4ADD7 D4AE56 F1LM47 F1LN92 F1LP05 F1LP30 F1LU71 F1LZC5 F7F588 G3V644 G3V6G7 G3V7Y3 G3V936 G3V945 G3V9U2 M0RDK9 O35094 O70351 P04636 P05508 P07895 P08461 P08503 P096…	GO_CC
Cluster4	mitotic spindle	1	173	3	495	0.95	0.726	P39052	GO_CC
Cluster4	motile cilium	2	173	8	495	0.72	0.832	P27867 Q52KS1	GO_CC
Cluster4	muscle tendon junction	1	173	1	495	2.86	0.349	A0A0G2JZH3	GO_CC
Cluster4	myelin sheath	27	173	47	495	1.64	0.000775	A0A0G2JVH4 D3ZG43 D4A5G8 F1LM47 F1LP05 P04636 P07895 P08461 P09605 P10719 P11517 P19234 P20788 P31399 P32551 P35435 P39052 P62898 P85834 Q06647 Q62669 Q66HF1 Q68FP1 Q68FY0 Q920L2 Q99NA5 Q9ER34	GO_CC
Cluster4	myofibril	6	173	43	495	0.4	1	A0A0G2K0D3 A0A0G2K3X1 A0A0H2UI35 F1M392 Q5XI81 Q9Z1N1	GO_CC
Cluster4	myofilament	2	173	7	495	0.82	0.767	A0A0G2K0D3 A0A0G2K3X1	GO_CC
Cluster4	neuromuscular junction	2	173	7	495	0.82	0.767	A0A0G2JZH3 P11275	GO_CC
Cluster4	neuron projection	13	173	52	495	0.72	0.962	A0A0G2JXY6 A0A0H2UI35 D4ADD7 G3V6D9 P08503 P11275 P12527 P39052 P63088 P63159 Q5XI81 Q68FP1 Q9ET45	GO_CC
Cluster4	neuron projection cytoplasm	2	173	4	495	1.43	0.436	P11275 Q5XI81	GO_CC
Cluster4	neuron spine	4	173	11	495	1.04	0.574	A0A0H2UI35 P39052 P63088 Q5XI81	GO_CC
Cluster4	neuron to neuron synapse	5	173	20	495	0.72	0.886	A0A0G2K161 A0A0H2UI35 P11275 P39052 Q9ET45	GO_CC
Cluster4	neuronal cell body	8	173	33	495	0.69	0.94	A0A0G2JTX5 A0A0H2UI35 D4ADD7 P09605 P11275 P63088 Q3V5X8 Q5XI81	GO_CC
Cluster4	neuronal ribonucleoprotein granule	1	173	1	495	2.86	0.349	Q5XI81	GO_CC
Cluster4	node of Ranvier	1	173	2	495	1.43	0.577	A0A0G2JXY6	GO_CC
Cluster4	non-membrane-bounded organelle	38	173	137	495	0.79	0.986	A0A0G2JTP6 A0A0G2JUF8 A0A0G2JXZ3 A0A0G2K0D3 A0A0G2K161 A0A0G2K2L1 A0A0G2K3X1 A0A0H2UI35 A0A140UHX6 B0BN56 D3ZTB5 D3ZUV3 D3ZXF9 D3ZYX8 D4A5G8 D4AB01 F1M0R1 F1M392 F1M4I4 G3V6G7 O70351 P07895 P10719 P11275 P39052 P62718 P63088 P63159 P85834 Q0D2L2 Q5M9H2 Q5RK00 Q5U349 Q5XI81 Q60587 Q68FP1 Q920L2 Q9Z1N1	GO_CC
Cluster4	non-motile cilium	1	173	5	495	0.57	0.885	P10719	GO_CC
Cluster4	nuclear body	6	173	13	495	1.32	0.281	A0A0G2JXZ3 A0A1W2Q676 D3ZG43 D3ZMS1 P08503 P0DN35	GO_CC
Cluster4	nuclear cap binding complex	1	173	1	495	2.86	0.349	Q56A27	GO_CC
Cluster4	nuclear chromosome	3	173	7	495	1.23	0.467	A0A0G2JUF8 A0A0G2JXZ3 P63159	GO_CC
Cluster4	nuclear envelope	2	173	13	495	0.44	0.972	P12527 Q9ET45	GO_CC
Cluster4	nuclear envelope lumen	1	173	2	495	1.43	0.577	P12527	GO_CC
Cluster4	nuclear lumen	43	173	99	495	1.24	0.0323	A0A0G2JUF8 A0A0G2JXZ3 A0A0G2K2L1 A0A1W2Q676 B0BN56 B2GV06 D3ZG43 D3ZMS1 D3ZTB5 D3ZYX8 D4A565 D4A5G8 D4AB01 F1LNJ2 F1LZC5 F1M0R1 F1M4I4 G3V644 P08503 P0DN35 P11275 P12527 P21913 P31399 P32551 P39052 P63088 P63159 P86182 Q56A27 Q5BK63 Q5M9H2 Q5M9I2 Q5RK00 Q5U349 Q5XI81 Q5XIC0 Q6AYQ8 Q8K4G6 Q920L2 Q9ET45 Q9WVK7 Q9Z1N1	GO_CC
Cluster4	nuclear matrix	1	173	5	495	0.57	0.885	P12527	GO_CC
Cluster4	nuclear membrane	1	173	8	495	0.36	0.969	P12527	GO_CC
Cluster4	nuclear periphery	1	173	5	495	0.57	0.885	P12527	GO_CC
Cluster4	nuclear speck	4	173	8	495	1.43	0.291	A0A1W2Q676 D3ZMS1 P08503 P0DN35	GO_CC
Cluster4	nucleoid	6	173	11	495	1.56	0.145	O70351 P07895 P10719 P85834 Q5M9H2 Q60587	GO_CC
Cluster4	nucleolus	13	173	26	495	1.43	0.0767	A0A0G2JUF8 A0A0G2K2L1 B0BN56 D3ZTB5 D3ZYX8 D4A5G8 D4AB01 F1M0R1 F1M4I4 P63088 Q5M9H2 Q5XI81 Q920L2	GO_CC
Cluster4	nucleoplasm	32	173	75	495	1.22	0.0833	A0A0G2JUF8 A0A0G2JXZ3 A0A1W2Q676 B2GV06 D3ZG43 D3ZMS1 D4A565 F1LNJ2 F1LZC5 G3V644 P08503 P0DN35 P11275 P12527 P21913 P31399 P32551 P39052 P63088 P63159 P86182 Q56A27 Q5BK63 Q5M9I2 Q5RK00 Q5U349 Q5XIC0 Q6AYQ8 Q8K4G6 Q9ET45 Q9WVK7 Q9Z1N1	GO_CC
Cluster4	nucleus	60	173	168	495	1.02	0.437	A0A0A6YYM0 A0A0G2JUF8 A0A0G2JXZ3 A0A0G2K2L1 A0A0G2K3X1 A0A1W2Q676 B0BN56 B2GV06 D3ZCL3 D3ZF77 D3ZG43 D3ZMS1 D3ZTB5 D3ZUX5 D3ZYX8 D4A565 D4A5G8 D4AB01 D4ADD7 D4AE56 F1LNJ2 F1LR92 F1LZC5 F1M0R1 F1M4I4 G3V644 G3V6D9 G3V6G7 P08503 P0DN35 P11275 P12527 P18163 P21913 P31399 P32551 P39052 P47967 P62898 P63088 P63159 P86182 Q32Q06 Q3V5X8 Q52KS1 Q56A27 Q5BK63 Q5M9H2 Q5M9I2 Q5RK00 Q5U349 Q5XI81 Q5XIC0 Q6AY…	GO_CC
Cluster4	organellar large ribosomal subunit	2	173	2	495	2.86	0.122	D3ZXF9 Q5RK00	GO_CC
Cluster4	organellar ribosome	4	173	8	495	1.43	0.291	B0BN56 D3ZXF9 Q0D2L2 Q5RK00	GO_CC
Cluster4	organellar small ribosomal subunit	3	173	6	495	1.43	0.351	B0BN56 D3ZXF9 Q0D2L2	GO_CC
Cluster4	organelle	165	173	444	495	1.06	0.00121	A0A0A6YYM0 A0A0G2JTP6 A0A0G2JTX5 A0A0G2JUF8 A0A0G2JVH4 A0A0G2JVM0 A0A0G2JXZ3 A0A0G2JZH3 A0A0G2K0D3 A0A0G2K161 A0A0G2K1W9 A0A0G2K2L1 A0A0G2K3W1 A0A0G2K3X1 A0A0G2K7E5 A0A0G2K8Q8 A0A0H2UI35 A0A140UHX6 A0A1W2Q676 B0BN56 B0BNE6 B0K018 B0K020 B2GV06 B2RYS2 B2RYS8 B2RYW3 D3Z9R8 D3ZCG3 D3ZCL3 D3ZCZ9 D3ZEA0 D3ZF77 D3ZG43 D3ZL85 D3ZLT1 D3ZMS1 D3ZQI1 D3ZS58 D3ZTB5 D3ZUV3 D3ZUX5 D3ZVD7 D3ZVS2 D3ZXF9 D3ZYX8 D…	GO_CC
Cluster4	organelle envelope	77	173	153	495	1.44	1.67e-06	A0A0A6YYM0 A0A0G2JVH4 A0A0G2K1W9 A0A0G2K8Q8 B0BN56 B0BNE6 B0K020 B2RYS2 B2RYS8 B2RYW3 D3Z9R8 D3ZCZ9 D3ZG43 D3ZL85 D3ZLT1 D3ZS58 D3ZUX5 D3ZVS2 D3ZXF9 D3ZYX8 D4A0T0 D4A3V2 D4A565 D4A7L4 F1LN92 F1LP05 F1LZC5 G3V644 G3V6G7 G3V7Y3 O35094 P05508 P07895 P08503 P09605 P0C089 P0DN35 P10719 P10818 P12527 P18163 P19234 P20788 P21571 P21913 P29117 P29419 P31399 P32551 P35171 P35435 P39052 P62898 P63088 P8043…	GO_CC
Cluster4	organelle envelope lumen	6	173	12	495	1.43	0.209	D3ZLT1 G3V6G7 P12527 P62898 Q07116 Q66HF1	GO_CC
Cluster4	organelle inner membrane	66	173	123	495	1.54	6.64e-07	A0A0G2JVH4 A0A0G2K1W9 A0A0G2K8Q8 B0BN56 B0BNE6 B2RYS2 B2RYS8 B2RYW3 D3Z9R8 D3ZCZ9 D3ZG43 D3ZL85 D3ZLT1 D3ZS58 D3ZUX5 D3ZVS2 D3ZXF9 D3ZYX8 D4A0T0 D4A3V2 D4A565 D4A7L4 F1LN92 F1LP05 F1LZC5 G3V644 G3V7Y3 O35094 P05508 P07895 P09605 P0C089 P0DN35 P10719 P10818 P19234 P20788 P21571 P21913 P29117 P29419 P31399 P32551 P35171 P35435 P62898 P80432 P85834 Q03346 Q06647 Q0D2L2 Q5BK63 Q5M9H2 Q5M9I5 Q5PQZ9 Q5…	GO_CC
Cluster4	organelle lumen	94	173	214	495	1.26	0.000189	A0A0G2JUF8 A0A0G2JVM0 A0A0G2JXZ3 A0A0G2K2L1 A0A1W2Q676 B0BN56 B0BNE6 B2GV06 B2RYS8 D3ZG43 D3ZLT1 D3ZMS1 D3ZQI1 D3ZTB5 D3ZVD7 D3ZXF9 D3ZYX8 D4A197 D4A565 D4A5G8 D4AB01 D4ADD7 D4AE56 F1LM47 F1LNJ2 F1LP30 F1LR92 F1LU71 F1LZC5 F1M0R1 F1M4I4 F7F588 G3V644 G3V6G7 G3V7Y3 G3V936 G3V945 G3V9U2 M0RDK9 O35094 O70351 P04636 P07895 P08461 P08503 P0DN35 P10719 P11275 P11517 P12527 P14408 P14604 P21913 P29117 P…	GO_CC
Cluster4	organelle membrane	83	173	183	495	1.3	0.000158	A0A0A6YYM0 A0A0G2JVH4 A0A0G2K1W9 A0A0G2K8Q8 B0BN56 B0BNE6 B0K020 B2RYS2 B2RYS8 B2RYW3 D3Z9R8 D3ZCZ9 D3ZEA0 D3ZG43 D3ZL85 D3ZLT1 D3ZS58 D3ZUX5 D3ZVS2 D3ZXF9 D3ZYX8 D4A0T0 D4A3V2 D4A565 D4A7L4 F1LN92 F1LP05 F1LZC5 F1M4I4 G3V644 G3V7Y3 M0R4J2 O35094 P05508 P07895 P08503 P09605 P0C089 P0DN35 P10719 P10818 P11275 P12527 P18163 P19234 P20788 P21571 P21913 P26453 P29117 P29419 P31399 P32551 P35171 P3543…	GO_CC
Cluster4	organelle outer membrane	7	173	20	495	1	0.584	A0A0A6YYM0 B0K020 P18163 P63088 Q5RK08 Q60587 Q9ET45	GO_CC
Cluster4	organelle subcompartment	8	173	40	495	0.57	0.99	A0A0A6YYM0 F1M4I4 G3V6G7 M0R4J2 P18163 P26453 P39052 Q32Q06	GO_CC
Cluster4	outer membrane	7	173	20	495	1	0.584	A0A0A6YYM0 B0K020 P18163 P63088 Q5RK08 Q60587 Q9ET45	GO_CC
Cluster4	oxidoreductase complex	36	173	59	495	1.75	1.2e-05	A0A0G2K8Q8 B0BNE6 B2RYS2 B2RYS8 B2RYW3 D3ZCZ9 D3ZG43 D3ZLT1 D3ZS58 D4A0T0 D4A3V2 D4A565 D4A5G8 D4A7L4 F1LZC5 G3V644 P05508 P08461 P0DN35 P19234 P20788 P21913 P32551 Q03346 Q5BK63 Q5M9I5 Q5PQZ9 Q5XIF3 Q5XIH3 Q66HF1 Q66HF3 Q68FU3 Q68FY0 Q80W89 Q920L2 Q99NA5	GO_CC
Cluster4	peptidase complex	1	173	2	495	1.43	0.577	F1LN92	GO_CC
Cluster4	pericentric heterochromatin	1	173	1	495	2.86	0.349	A0A0G2JXZ3	GO_CC
Cluster4	perikaryon	4	173	13	495	0.88	0.724	P09605 P11275 P63088 Q3V5X8	GO_CC
Cluster4	perinuclear region of cytoplasm	9	173	29	495	0.89	0.74	A0A0G2JZH3 D3ZTB5 E9PT22 P11275 P39052 Q5U349 Q5XI81 Q68FP1 Q99376	GO_CC
Cluster4	peroxisomal matrix	4	173	7	495	1.64	0.197	Q5XIC0 Q62651 Q704S8 Q920F5	GO_CC
Cluster4	peroxisomal membrane	2	173	4	495	1.43	0.436	A0A0A6YYM0 P18163	GO_CC
Cluster4	peroxisome	7	173	14	495	1.43	0.179	A0A0A6YYM0 P18163 Q4V8F9 Q5XIC0 Q62651 Q704S8 Q920F5	GO_CC
Cluster4	phagocytic cup	1	173	1	495	2.86	0.349	P39052	GO_CC
Cluster4	phagocytic vesicle	1	173	3	495	0.95	0.726	Q68FP1	GO_CC
Cluster4	phosphatase complex	1	173	2	495	1.43	0.577	P63088	GO_CC
Cluster4	photoreceptor inner segment	1	173	2	495	1.43	0.577	P39052	GO_CC
Cluster4	plasma membrane	31	173	109	495	0.81	0.959	A0A0A6YYM0 A0A0G2JTX5 A0A0G2JVM0 A0A0G2JXY6 A0A0G2K161 A0A0G2K2L1 A0A0G2K7E5 A0A0H2UI35 A0A140UHX6 D3ZTB5 F1LP05 G3V6D9 M0R4J2 O70351 P10719 P11275 P12527 P18163 P21913 P26453 P39052 P47863 P63088 P63159 Q06647 Q32Q06 Q52KS1 Q5PQZ9 Q68FP1 Q99376 Q9Z1N1	GO_CC
Cluster4	plasma membrane bounded cell projection	19	173	71	495	0.77	0.957	A0A0G2JTX5 A0A0G2JXY6 A0A0G2K2L1 A0A0H2UI35 D4ADD7 G3V6D9 P08503 P10719 P11275 P12527 P27867 P39052 P47863 P63088 P63159 Q52KS1 Q5XI81 Q68FP1 Q9ET45	GO_CC
Cluster4	plasma membrane bounded cell projection cytoplasm	2	173	4	495	1.43	0.436	P11275 Q5XI81	GO_CC
Cluster4	plasma membrane protein complex	5	173	19	495	0.75	0.854	A0A0G2JTX5 A0A0G2JXY6 A0A0G2K7E5 P63159 Q99376	GO_CC
Cluster4	plasma membrane region	9	173	34	495	0.76	0.898	A0A0G2JTX5 A0A0G2K2L1 G3V6D9 M0R4J2 P11275 P39052 P47863 Q52KS1 Q99376	GO_CC
Cluster4	plasma membrane signaling receptor complex	1	173	2	495	1.43	0.577	Q99376	GO_CC
Cluster4	platelet alpha granule	1	173	10	495	0.29	0.987	F1LR92	GO_CC
Cluster4	platelet alpha granule lumen	1	173	9	495	0.32	0.98	F1LR92	GO_CC
Cluster4	podosome	1	173	2	495	1.43	0.577	Q68FP1	GO_CC
Cluster4	pole plasm	1	173	2	495	1.43	0.577	Q5XI81	GO_CC
Cluster4	polymeric cytoskeletal fiber	2	173	14	495	0.41	0.981	A0A0G2K0D3 P39052	GO_CC
Cluster4	polysomal ribosome	2	173	2	495	2.86	0.122	G3V6G7 P62718	GO_CC
Cluster4	polysome	3	173	4	495	2.15	0.125	G3V6G7 P62718 Q5XI81	GO_CC
Cluster4	polytene chromosome	3	173	4	495	2.15	0.125	A0A0G2JXZ3 P63088 P63159	GO_CC
Cluster4	polytene chromosome chromocenter	1	173	2	495	1.43	0.577	A0A0G2JXZ3	GO_CC
Cluster4	pore complex	1	173	2	495	1.43	0.577	P29117	GO_CC
Cluster4	postsynapse	7	173	27	495	0.74	0.891	A0A0G2K161 A0A0H2UI35 P11275 P39052 P63088 Q5XI81 Q9ET45	GO_CC
Cluster4	postsynaptic cytosol	1	173	2	495	1.43	0.577	P11275	GO_CC
Cluster4	postsynaptic density	5	173	20	495	0.72	0.886	A0A0G2K161 A0A0H2UI35 P11275 P39052 Q9ET45	GO_CC
Cluster4	postsynaptic endocytic zone	1	173	1	495	2.86	0.349	P39052	GO_CC
Cluster4	postsynaptic endocytic zone membrane	1	173	1	495	2.86	0.349	P39052	GO_CC
Cluster4	postsynaptic membrane	2	173	10	495	0.57	0.916	P11275 P39052	GO_CC
Cluster4	postsynaptic specialization	5	173	21	495	0.68	0.912	A0A0G2K161 A0A0H2UI35 P11275 P39052 Q9ET45	GO_CC
Cluster4	potassium channel complex	1	173	1	495	2.86	0.349	A0A0G2JTX5	GO_CC
Cluster4	precatalytic spliceosome	1	173	2	495	1.43	0.577	D3ZMS1	GO_CC
Cluster4	prespliceosome	1	173	1	495	2.86	0.349	D3ZCL3	GO_CC
Cluster4	presynapse	2	173	17	495	0.34	0.994	P11275 P39052	GO_CC
Cluster4	presynaptic active zone	1	173	5	495	0.57	0.885	P11275	GO_CC
Cluster4	primary lysosome	3	173	9	495	0.95	0.663	D4AE56 F1LR92 Q5PQZ9	GO_CC
Cluster4	protein phosphatase type 1 complex	1	173	1	495	2.86	0.349	P63088	GO_CC
Cluster4	protein serine/threonine phosphatase complex	1	173	2	495	1.43	0.577	P63088	GO_CC
Cluster4	protein-containing complex	95	173	242	495	1.12	0.0306	A0A0G2JTX5 A0A0G2JUF8 A0A0G2JVH4 A0A0G2JXY6 A0A0G2JZH3 A0A0G2K161 A0A0G2K3X1 A0A0G2K7E5 A0A0G2K8Q8 A0A140UHX6 B0BN56 B0BNE6 B2RYS2 B2RYS8 B2RYW3 D3Z9R8 D3ZCL3 D3ZCZ9 D3ZG43 D3ZLT1 D3ZMS1 D3ZS58 D3ZU54 D3ZUV3 D3ZUX5 D3ZXF9 D3ZYX8 D4A0T0 D4A3V2 D4A565 D4A5G8 D4A7L4 F1LM47 F1LN92 F1LNJ2 F1LP05 F1LP30 F1LZC5 F1M4I4 G3V644 G3V6D9 G3V6G7 G3V7Y3 O35094 O70351 P05508 P07895 P08461 P0DN35 P10719 P10818 P1…	GO_CC
Cluster4	proton-transporting ATP synthase complex	10	173	15	495	1.91	0.0112	A0A0G2JVH4 D3Z9R8 F1LP05 G3V7Y3 P10719 P21571 P29419 P31399 P35435 Q06647	GO_CC
Cluster4	proton-transporting ATP synthase, catalytic core	1	173	1	495	2.86	0.349	P10719	GO_CC
Cluster4	proton-transporting ATP synthase, central stalk	2	173	2	495	2.86	0.122	P21571 Q06647	GO_CC
Cluster4	proton-transporting ATP synthase, stator stalk	1	173	1	495	2.86	0.349	P31399	GO_CC
Cluster4	proton-transporting two-sector ATPase complex	10	173	15	495	1.91	0.0112	A0A0G2JVH4 D3Z9R8 F1LP05 G3V7Y3 P10719 P21571 P29419 P31399 P35435 Q06647	GO_CC
Cluster4	pyruvate dehydrogenase complex	2	173	3	495	1.91	0.281	D4A5G8 P08461	GO_CC
Cluster4	receptor complex	1	173	4	495	0.72	0.822	Q99376	GO_CC
Cluster4	recycling endosome	2	173	2	495	2.86	0.122	F1M4I4 Q99376	GO_CC
Cluster4	recycling endosome membrane	1	173	1	495	2.86	0.349	Q99376	GO_CC
Cluster4	respirasome	34	173	55	495	1.77	1.48e-05	A0A0G2K8Q8 B0BNE6 B2RYS2 B2RYS8 B2RYW3 D3ZCZ9 D3ZG43 D3ZLT1 D3ZS58 D4A0T0 D4A3V2 D4A565 D4A7L4 F1LZC5 G3V644 P05508 P0DN35 P10818 P19234 P20788 P21913 P32551 P62898 P80432 Q03346 Q5BK63 Q5M9I5 Q5PQZ9 Q5XIF3 Q5XIH3 Q66HF1 Q68FY0 Q80W89 Q920L2	GO_CC
Cluster4	respiratory chain complex	33	173	54	495	1.75	2.92e-05	A0A0G2K8Q8 B0BNE6 B2RYS2 B2RYS8 B2RYW3 D3ZCZ9 D3ZG43 D3ZLT1 D3ZS58 D4A0T0 D4A3V2 D4A565 D4A7L4 F1LZC5 G3V644 P05508 P0DN35 P10818 P19234 P20788 P21913 P32551 P80432 Q03346 Q5BK63 Q5M9I5 Q5PQZ9 Q5XIF3 Q5XIH3 Q66HF1 Q68FY0 Q80W89 Q920L2	GO_CC
Cluster4	respiratory chain complex I	22	173	32	495	1.97	5.94e-05	B0BNE6 B2RYS8 B2RYW3 D3ZCZ9 D3ZG43 D3ZLT1 D3ZS58 D4A0T0 D4A3V2 D4A565 D4A7L4 F1LZC5 G3V644 P05508 P0DN35 P19234 Q5BK63 Q5PQZ9 Q5XIF3 Q5XIH3 Q66HF1 Q80W89	GO_CC
Cluster4	respiratory chain complex II	2	173	3	495	1.91	0.281	P21913 Q920L2	GO_CC
Cluster4	respiratory chain complex III	7	173	10	495	2	0.0246	A0A0G2K8Q8 B2RYS2 P20788 P32551 Q03346 Q5M9I5 Q68FY0	GO_CC
Cluster4	respiratory chain complex IV	4	173	13	495	0.88	0.724	P10818 P20788 P32551 P80432	GO_CC
Cluster4	ribonuclease P complex	1	173	1	495	2.86	0.349	O70351	GO_CC
Cluster4	ribonucleoprotein complex	15	173	32	495	1.34	0.103	A0A0G2JUF8 B0BN56 D3ZCL3 D3ZMS1 D3ZU54 D3ZUV3 D3ZXF9 F1LNJ2 G3V6G7 O70351 P62718 Q0D2L2 Q56A27 Q5RK00 Q5XI81	GO_CC
Cluster4	ribonucleoprotein granule	1	173	3	495	0.95	0.726	Q5XI81	GO_CC
Cluster4	ribosomal subunit	6	173	11	495	1.56	0.145	B0BN56 D3ZUV3 D3ZXF9 P62718 Q0D2L2 Q5RK00	GO_CC
Cluster4	ribosome	7	173	14	495	1.43	0.179	B0BN56 D3ZUV3 D3ZXF9 G3V6G7 P62718 Q0D2L2 Q5RK00	GO_CC
Cluster4	ruffle	3	173	6	495	1.43	0.351	A0A0G2K2L1 P39052 Q68FP1	GO_CC
Cluster4	ruffle membrane	1	173	1	495	2.86	0.349	P39052	GO_CC
Cluster4	sarcolemma	6	173	14	495	1.23	0.357	A0A0G2JXY6 A0A0G2K7E5 P11275 P12527 P26453 P47863	GO_CC
Cluster4	sarcomere	5	173	40	495	0.36	1	A0A0G2K0D3 A0A0G2K3X1 A0A0H2UI35 F1M392 Q9Z1N1	GO_CC
Cluster4	sarcoplasm	4	173	15	495	0.76	0.83	A0A0G2JZH3 A0A0G2K7E5 P11275 Q68FP1	GO_CC
Cluster4	sarcoplasmic reticulum	3	173	14	495	0.61	0.919	A0A0G2JZH3 A0A0G2K7E5 P11275	GO_CC
Cluster4	secretory granule	11	173	43	495	0.73	0.938	D3ZEA0 D4AE56 F1LR92 P11517 P12527 P26453 P63159 Q32Q06 Q5PQZ9 Q62669 Q68FP1	GO_CC
Cluster4	secretory granule lumen	5	173	23	495	0.62	0.948	D4AE56 F1LR92 P12527 P63159 Q68FP1	GO_CC
Cluster4	secretory granule membrane	3	173	9	495	0.95	0.663	P26453 Q32Q06 Q5PQZ9	GO_CC
Cluster4	secretory vesicle	12	173	50	495	0.69	0.972	D3ZEA0 D4AE56 F1LR92 P11517 P12527 P26453 P39052 P63159 Q32Q06 Q5PQZ9 Q62669 Q68FP1	GO_CC
Cluster4	side of membrane	3	173	19	495	0.45	0.984	A0A0G2K161 A0A140UHX6 Q99376	GO_CC
Cluster4	slit diaphragm	1	173	1	495	2.86	0.349	A0A0G2K2L1	GO_CC
Cluster4	small nuclear ribonucleoprotein complex	3	173	4	495	2.15	0.125	D3ZCL3 D3ZMS1 F1LNJ2	GO_CC
Cluster4	small ribosomal subunit	4	173	9	495	1.27	0.389	B0BN56 D3ZUV3 D3ZXF9 Q0D2L2	GO_CC
Cluster4	sodium channel complex	1	173	3	495	0.95	0.726	A0A0G2JXY6	GO_CC
Cluster4	somatodendritic compartment	11	173	41	495	0.77	0.907	A0A0G2JTX5 A0A0H2UI35 D4ADD7 P09605 P11275 P12527 P39052 P63088 Q3V5X8 Q5XI81 Q9ET45	GO_CC
Cluster4	specific granule	1	173	5	495	0.57	0.885	Q32Q06	GO_CC
Cluster4	specific granule membrane	1	173	4	495	0.72	0.822	Q32Q06	GO_CC
Cluster4	spectrin	1	173	3	495	0.95	0.726	A0A140UHX6	GO_CC
Cluster4	spectrin-associated cytoskeleton	2	173	4	495	1.43	0.436	A0A0G2K161 A0A140UHX6	GO_CC
Cluster4	sperm flagellum	1	173	5	495	0.57	0.885	Q52KS1	GO_CC
Cluster4	sperm individualization complex	1	173	1	495	2.86	0.349	P39052	GO_CC
Cluster4	sperm principal piece	1	173	3	495	0.95	0.726	Q52KS1	GO_CC
Cluster4	spindle	2	173	7	495	0.82	0.767	P11275 P39052	GO_CC
Cluster4	spindle midzone	1	173	1	495	2.86	0.349	P11275	GO_CC
Cluster4	spliceosomal complex	3	173	7	495	1.23	0.467	D3ZCL3 D3ZMS1 F1LNJ2	GO_CC
Cluster4	spliceosomal snRNP complex	3	173	4	495	2.15	0.125	D3ZCL3 D3ZMS1 F1LNJ2	GO_CC
Cluster4	spliceosomal tri-snRNP complex	1	173	1	495	2.86	0.349	F1LNJ2	GO_CC
Cluster4	stereocilium	2	173	3	495	1.91	0.281	A0A0H2UI35 G3V6D9	GO_CC
Cluster4	stereocilium bundle	2	173	3	495	1.91	0.281	A0A0H2UI35 G3V6D9	GO_CC
Cluster4	stereocilium tip	1	173	1	495	2.86	0.349	A0A0H2UI35	GO_CC
Cluster4	stress fiber	1	173	7	495	0.41	0.952	F1M392	GO_CC
Cluster4	striated muscle thin filament	2	173	7	495	0.82	0.767	A0A0G2K0D3 A0A0G2K3X1	GO_CC
Cluster4	succinate dehydrogenase complex	2	173	3	495	1.91	0.281	P21913 Q920L2	GO_CC
Cluster4	succinate dehydrogenase complex (ubiquinone)	2	173	3	495	1.91	0.281	P21913 Q920L2	GO_CC
Cluster4	succinate-CoA ligase complex	1	173	2	495	1.43	0.577	F1LM47	GO_CC
Cluster4	succinate-CoA ligase complex (ADP-forming)	1	173	1	495	2.86	0.349	F1LM47	GO_CC
Cluster4	supramolecular complex	7	173	56	495	0.36	1	A0A0G2K0D3 A0A0G2K3X1 A0A0H2UI35 F1M392 P39052 Q5XI81 Q9Z1N1	GO_CC
Cluster4	supramolecular fiber	7	173	56	495	0.36	1	A0A0G2K0D3 A0A0G2K3X1 A0A0H2UI35 F1M392 P39052 Q5XI81 Q9Z1N1	GO_CC
Cluster4	supramolecular polymer	7	173	56	495	0.36	1	A0A0G2K0D3 A0A0G2K3X1 A0A0H2UI35 F1M392 P39052 Q5XI81 Q9Z1N1	GO_CC
Cluster4	synapse	8	173	42	495	0.55	0.994	A0A0G2JZH3 A0A0G2K161 A0A0H2UI35 P11275 P39052 P63088 Q5XI81 Q9ET45	GO_CC
Cluster4	synaptic cleft	1	173	1	495	2.86	0.349	P39052	GO_CC
Cluster4	synaptic membrane	2	173	15	495	0.38	0.987	P11275 P39052	GO_CC
Cluster4	synaptic vesicle	1	173	8	495	0.36	0.969	P39052	GO_CC
Cluster4	tertiary granule	2	173	9	495	0.64	0.881	P11517 Q62669	GO_CC
Cluster4	tertiary granule lumen	2	173	7	495	0.82	0.767	P11517 Q62669	GO_CC
Cluster4	trans-Golgi network	3	173	4	495	2.15	0.125	F1M4I4 P39052 Q32Q06	GO_CC
Cluster4	trans-Golgi network membrane	2	173	3	495	1.91	0.281	F1M4I4 Q32Q06	GO_CC
Cluster4	trans-Golgi network transport vesicle	1	173	5	495	0.57	0.885	Q32Q06	GO_CC
Cluster4	trans-Golgi network transport vesicle membrane	1	173	1	495	2.86	0.349	Q32Q06	GO_CC
Cluster4	transcription factor AP-1 complex	1	173	1	495	2.86	0.349	Q32Q06	GO_CC
Cluster4	transcription regulator complex	1	173	4	495	0.72	0.822	Q32Q06	GO_CC
Cluster4	transferase complex	2	173	14	495	0.41	0.981	F1LM47 Q52KS1	GO_CC
Cluster4	translation initiation complex	1	173	1	495	2.86	0.349	D3ZU54	GO_CC
Cluster4	transmembrane transporter complex	3	173	14	495	0.61	0.919	A0A0G2JTX5 A0A0G2JXY6 A0A0G2K7E5	GO_CC
Cluster4	transport vesicle	3	173	18	495	0.48	0.978	P39052 Q32Q06 Q641Z8	GO_CC
Cluster4	transport vesicle membrane	2	173	5	495	1.14	0.571	Q32Q06 Q641Z8	GO_CC
Cluster4	transporter complex	3	173	15	495	0.57	0.941	A0A0G2JTX5 A0A0G2JXY6 A0A0G2K7E5	GO_CC
Cluster4	tricarboxylic acid cycle enzyme complex	2	173	8	495	0.72	0.832	F1LM47 Q99NA5	GO_CC
Cluster4	troponin complex	1	173	2	495	1.43	0.577	A0A0G2K3X1	GO_CC
Cluster4	tubulobulbar complex	1	173	1	495	2.86	0.349	P39052	GO_CC
Cluster4	ubiquitin ligase complex	1	173	6	495	0.48	0.925	F1LM47	GO_CC
Cluster4	vacuolar lumen	3	173	11	495	0.78	0.802	D3ZVD7 D4AE56 F1LR92	GO_CC
Cluster4	vacuolar membrane	2	173	7	495	0.82	0.767	Q32Q06 Q5PQZ9	GO_CC
Cluster4	vacuole	6	173	22	495	0.78	0.842	D3ZVD7 D4AE56 F1LR92 Q32Q06 Q5M9I2 Q5PQZ9	GO_CC
Cluster4	varicosity	1	173	2	495	1.43	0.577	P39052	GO_CC
Cluster4	vesicle	21	173	73	495	0.82	0.91	A0A0G2JTX5 A0A0G2K2L1 D3ZCG3 D3ZEA0 D4AE56 F1LR92 F1M4I4 M0R4J2 P11275 P11517 P12527 P26453 P27867 P39052 P63159 Q32Q06 Q5PQZ9 Q62669 Q641Z8 Q68FP1 Q99376	GO_CC
Cluster4	vesicle coat	2	173	5	495	1.14	0.571	Q32Q06 Q641Z8	GO_CC
Cluster4	vesicle lumen	7	173	28	495	0.72	0.913	D4AE56 F1LR92 P11517 P12527 P63159 Q62669 Q68FP1	GO_CC
Cluster4	vesicle membrane	8	173	20	495	1.14	0.396	D3ZEA0 P11275 P26453 P39052 Q32Q06 Q5PQZ9 Q641Z8 Q99376	GO_CC
Cluster4	vesicle tethering complex	1	173	3	495	0.95	0.726	F1M4I4	GO_CC
Cluster4	voltage-gated calcium channel complex	1	173	5	495	0.57	0.885	A0A0G2K7E5	GO_CC
Cluster4	voltage-gated potassium channel complex	1	173	1	495	2.86	0.349	A0A0G2JTX5	GO_CC
Cluster4	voltage-gated sodium channel complex	1	173	3	495	0.95	0.726	A0A0G2JXY6	GO_CC
