# Supplementary material for: Proteomics and phosphoproteomics to study Tuina reverses capsule fibrosis in frozen shoulder: a research report based on rats
Source: Sci Rep. 2024 Jan 5;14:661. doi: 10.1038/s41598-023-50904-9 (PMC10770356; doi:10.1038/s41598-023-50904-9)
Supplement: Supplementary file 1 — Supplementary Tables. [file 41598_2023_50904_MOESM1_ESM.zip › Supplementary Tables/S6_Table.xls]

Cluster	Terms	Mapping	All.mapping	Background	All.background	Fold.enrich	p.value	Protein.IDs	Type
Cluster1	13-prostaglandin reductase activity	1	113	1	453	4.01	0.249	Q5BK81	GO_MF
Cluster1	15-oxoprostaglandin 13-oxidase activity	1	113	1	453	4.01	0.249	Q5BK81	GO_MF
Cluster1	2-oxoglutarate-dependent dioxygenase activity	1	113	3	453	1.34	0.578	Q5U2Q8	GO_MF
Cluster1	5'-nucleotidase activity	1	113	1	453	4.01	0.249	D3ZVD3	GO_MF
Cluster1	6-phosphofructo-2-kinase activity	1	113	1	453	4.01	0.249	P07953	GO_MF
Cluster1	ACP phosphopantetheine attachment site binding	1	113	1	453	4.01	0.249	D3ZF13	GO_MF
Cluster1	ADP binding	1	113	5	453	0.8	0.764	D4A4T9	GO_MF
Cluster1	ATP binding	8	113	26	453	1.23	0.309	A0A0G2K382 D3ZBE5 D4A4T9 G3V6C9 P07953 P11505 Q00972 Q64542	GO_MF
Cluster1	ATP hydrolysis activity	3	113	25	453	0.48	0.971	D4A617 P11505 Q64542	GO_MF
Cluster1	ATPase binding	1	113	4	453	1	0.684	F1LQX9	GO_MF
Cluster1	ATPase-coupled transmembrane transporter activity	2	113	13	453	0.62	0.876	P11505 Q64542	GO_MF
Cluster1	BMP binding	1	113	1	453	4.01	0.249	A0A0G2K9Z7	GO_MF
Cluster1	C-acyltransferase activity	1	113	5	453	0.8	0.764	P11915	GO_MF
Cluster1	CoA hydrolase activity	1	113	2	453	2	0.437	D3ZA93	GO_MF
Cluster1	CoA-ligase activity	1	113	3	453	1.34	0.578	D3ZZN3	GO_MF
Cluster1	D-glutamate cyclase activity	1	113	1	453	4.01	0.249	D4A9W3	GO_MF
Cluster1	D1 dopamine receptor binding	1	113	1	453	4.01	0.249	A0A0A0MXU8	GO_MF
Cluster1	D5 dopamine receptor binding	1	113	1	453	4.01	0.249	Q6Q7Y5	GO_MF
Cluster1	DNA binding	6	113	21	453	1.15	0.431	D3ZPN3 M0R7E6 P62845 Q498U4 Q63135 Q9JM53	GO_MF
Cluster1	DNA-binding transcription factor activity	1	113	8	453	0.5	0.901	Q498U4	GO_MF
Cluster1	FAD binding	1	113	1	453	4.01	0.249	Q9JM53	GO_MF
Cluster1	FATZ binding	2	113	2	453	4.01	0.0618	A0A0G2K9Z7 D4A7U8	GO_MF
Cluster1	FFAT motif binding	1	113	1	453	4.01	0.249	Q9Z269	GO_MF
Cluster1	G protein-coupled receptor binding	2	113	9	453	0.89	0.701	A0A0A0MXU8 Q6Q7Y5	GO_MF
Cluster1	G-protein beta/gamma-subunit complex binding	1	113	1	453	4.01	0.249	Q6Q7Y5	GO_MF
Cluster1	GTP binding	1	113	4	453	1	0.684	Q5HZY2	GO_MF
Cluster1	GTPase activity	3	113	8	453	1.5	0.319	Q07803 Q5HZY2 Q6Q7Y5	GO_MF
Cluster1	GTPase binding	3	113	16	453	0.75	0.806	F1LQN9 Q6Q7Y5 Q7TQ77	GO_MF
Cluster1	Hsp90 protein binding	1	113	2	453	2	0.437	D4A4T9	GO_MF
Cluster1	JUN kinase binding	1	113	2	453	2	0.437	E9PSJ4	GO_MF
Cluster1	L-alanine:2-oxoglutarate aminotransferase activity	1	113	1	453	4.01	0.249	P25409	GO_MF
Cluster1	L-amino acid transmembrane transporter activity	1	113	1	453	4.01	0.249	F1LX07	GO_MF
Cluster1	L-aspartate transmembrane transporter activity	1	113	1	453	4.01	0.249	F1LX07	GO_MF
Cluster1	L-glutamate transmembrane transporter activity	1	113	1	453	4.01	0.249	F1LX07	GO_MF
Cluster1	MAP kinase kinase activity	1	113	1	453	4.01	0.249	B1H230	GO_MF
Cluster1	MAP kinase kinase kinase kinase activity	1	113	1	453	4.01	0.249	A0A0G2K382	GO_MF
Cluster1	MAP-kinase scaffold activity	1	113	1	453	4.01	0.249	E9PSJ4	GO_MF
Cluster1	NAD binding	1	113	6	453	0.67	0.823	O35077	GO_MF
Cluster1	NAD(P)H dehydrogenase (quinone) activity	1	113	1	453	4.01	0.249	P05982	GO_MF
Cluster1	NAD(P)H oxidase H2O2-forming activity	1	113	1	453	4.01	0.249	Q9JM53	GO_MF
Cluster1	NAD+ ADP-ribosyltransferase activity	1	113	1	453	4.01	0.249	A0A0G2K8S9	GO_MF
Cluster1	NADH dehydrogenase (quinone) activity	5	113	30	453	0.67	0.909	B2RZD6 B5DEL8 D3ZF13 M0RB63 Q561S0	GO_MF
Cluster1	NADH dehydrogenase (ubiquinone) activity	5	113	30	453	0.67	0.909	B2RZD6 B5DEL8 D3ZF13 M0RB63 Q561S0	GO_MF
Cluster1	NADH dehydrogenase activity	5	113	30	453	0.67	0.909	B2RZD6 B5DEL8 D3ZF13 M0RB63 Q561S0	GO_MF
Cluster1	NADP binding	1	113	3	453	1.34	0.578	P56522	GO_MF
Cluster1	NADPH binding	1	113	2	453	2	0.437	P56522	GO_MF
Cluster1	NADPH-adrenodoxin reductase activity	1	113	1	453	4.01	0.249	P56522	GO_MF
Cluster1	NEDD8 conjugating enzyme activity	1	113	1	453	4.01	0.249	Q5U203	GO_MF
Cluster1	NEDD8 transferase activity	2	113	2	453	4.01	0.0618	D3Z8P1 Q5U203	GO_MF
Cluster1	O-acyltransferase activity	1	113	2	453	2	0.437	Q4V8J4	GO_MF
Cluster1	P-type calcium transporter activity	2	113	3	453	2.67	0.155	P11505 Q64542	GO_MF
Cluster1	P-type ion transporter activity	2	113	7	453	1.15	0.555	P11505 Q64542	GO_MF
Cluster1	PDZ domain binding	3	113	4	453	3.01	0.0497	M0RCE9 P11505 Q64542	GO_MF
Cluster1	RNA binding	3	113	31	453	0.39	0.993	B4F789 P62845 Q07803	GO_MF
Cluster1	RS domain binding	1	113	2	453	2	0.437	Q498U4	GO_MF
Cluster1	S-acyltransferase activity	1	113	3	453	1.34	0.578	B2GV15	GO_MF
Cluster1	S-methyltransferase activity	1	113	1	453	4.01	0.249	D3ZNJ5	GO_MF
Cluster1	SNARE binding	2	113	4	453	2	0.26	A0A0A0MXU8 P61765	GO_MF
Cluster1	acetate-CoA ligase activity	1	113	3	453	1.34	0.578	D3ZZN3	GO_MF
Cluster1	acetyl-CoA C-acyltransferase activity	1	113	5	453	0.8	0.764	P11915	GO_MF
Cluster1	acetylcholine receptor binding	2	113	2	453	4.01	0.0618	P11505 Q64542	GO_MF
Cluster1	acid-thiol ligase activity	1	113	5	453	0.8	0.764	D3ZZN3	GO_MF
Cluster1	actin binding	4	113	27	453	0.59	0.938	A0A0H2UHR2 D4A7U8 D4A871 P05065	GO_MF
Cluster1	actin monomer binding	1	113	1	453	4.01	0.249	D4A871	GO_MF
Cluster1	actinin binding	1	113	6	453	0.67	0.823	M0RCE9	GO_MF
Cluster1	active ion transmembrane transporter activity	2	113	10	453	0.8	0.758	P11505 Q64542	GO_MF
Cluster1	active transmembrane transporter activity	3	113	20	453	0.6	0.913	P11505 P62078 Q64542	GO_MF
Cluster1	acyl binding	1	113	1	453	4.01	0.249	D3ZF13	GO_MF
Cluster1	acyl carrier activity	1	113	1	453	4.01	0.249	D3ZF13	GO_MF
Cluster1	acyl-CoA hydrolase activity	1	113	1	453	4.01	0.249	D3ZA93	GO_MF
Cluster1	acylglycerol O-acyltransferase activity	1	113	1	453	4.01	0.249	Q4V8J4	GO_MF
Cluster1	acylglycerol lipase activity	1	113	1	453	4.01	0.249	Q6MG55	GO_MF
Cluster1	acyltransferase activity	3	113	14	453	0.86	0.721	B2GV15 P11915 Q4V8J4	GO_MF
Cluster1	adenosine-diphosphatase activity	1	113	2	453	2	0.437	D4A617	GO_MF
Cluster1	adenyl nucleotide binding	9	113	36	453	1	0.565	A0A0G2K382 D3ZBE5 D4A4T9 G3V6C9 P07953 P11505 P11915 Q00972 Q64542	GO_MF
Cluster1	adenyl ribonucleotide binding	9	113	35	453	1.03	0.526	A0A0G2K382 D3ZBE5 D4A4T9 G3V6C9 P07953 P11505 P11915 Q00972 Q64542	GO_MF
Cluster1	alanine-oxo-acid transaminase activity	1	113	1	453	4.01	0.249	P25409	GO_MF
Cluster1	alcohol binding	2	113	2	453	4.01	0.0618	B5DEH2 P11915	GO_MF
Cluster1	aldehyde-lyase activity	1	113	1	453	4.01	0.249	P05065	GO_MF
Cluster1	alpha-actinin binding	1	113	4	453	1	0.684	M0RCE9	GO_MF
Cluster1	alpha-amino-acid esterase activity	1	113	1	453	4.01	0.249	Q3B8N9	GO_MF
Cluster1	amide binding	4	113	22	453	0.73	0.843	D3ZF13 P11915 Q4KLI4 Q4QQR9	GO_MF
Cluster1	amide transmembrane transporter activity	1	113	3	453	1.34	0.578	P62078	GO_MF
Cluster1	amine N-methyltransferase activity	1	113	1	453	4.01	0.249	D3ZNJ5	GO_MF
Cluster1	amino acid transmembrane transporter activity	1	113	1	453	4.01	0.249	F1LX07	GO_MF
Cluster1	aminoacyl-tRNA ligase activity	1	113	1	453	4.01	0.249	D3Z941	GO_MF
Cluster1	ammonium ion binding	1	113	1	453	4.01	0.249	P05065	GO_MF
Cluster1	angiotensin receptor binding	1	113	1	453	4.01	0.249	Q6Q7Y5	GO_MF
Cluster1	anion binding	21	113	78	453	1.08	0.377	A0A0G2JVQ1 A0A0G2K382 D3ZBE5 D3ZF13 D4A4T9 F1LQN9 G3V6C9 G3V8U4 G3V9T1 P05065 P07953 P11505 P11915 P25409 P56522 Q00972 Q2PS20 Q5HZY2 Q63042 Q64542 Q9JM53	GO_MF
Cluster1	anion channel activity	1	113	3	453	1.34	0.578	Q9Z2L0	GO_MF
Cluster1	anion transmembrane transporter activity	4	113	13	453	1.23	0.414	F1LX07 P32089 P63031 Q9Z2L0	GO_MF
Cluster1	ankyrin binding	1	113	4	453	1	0.684	M0RCE9	GO_MF
Cluster1	antioxidant activity	3	113	5	453	2.41	0.102	D3ZVR7 P05982 Q6AXX6	GO_MF
Cluster1	beta-tubulin binding	2	113	2	453	4.01	0.0618	F1LQB2 Q9Z269	GO_MF
Cluster1	binding	83	113	320	453	1.04	0.263	A0A0A0MXU8 A0A0G2JVG4 A0A0G2JVQ1 A0A0G2JYY6 A0A0G2K0Q7 A0A0G2K382 A0A0G2K4M6 A0A0G2K9Z7 A0A0H2UHR2 A0A0H2UI26 B0BNG0 B1H230 B2GV15 B2RZD6 B4F789 B5DEH2 D3Z8P1 D3ZA93 D3ZBE5 D3ZDI7 D3ZF13 D3ZP47 D3ZPN3 D3ZQN6 D3ZSG3 D3ZU20 D3ZUB0 D3ZXS8 D4A4T9 D4A617 D4A7U8 D4A871 D4ACG8 E9PSJ4 F1LQB2 F1LQN9 F1LQX9 F1LX07 G3V6C9 G3V8U4 G3V9T1 M0R7E6 M0RCE9 O35077 P05065 P05982 P07953 P11505 P11915 P16290 P25409 P2…	GO_MF
Cluster1	calcium channel activity	3	113	6	453	2	0.167	M0RCE9 Q2PS20 Q9Z2L0	GO_MF
Cluster1	calcium channel inhibitor activity	1	113	1	453	4.01	0.249	D3ZP47	GO_MF
Cluster1	calcium channel regulator activity	1	113	2	453	2	0.437	D3ZP47	GO_MF
Cluster1	calcium ion binding	6	113	18	453	1.34	0.278	D3ZF13 D3ZUB0 F1LX07 P11505 Q5U2Q8 Q64542	GO_MF
Cluster1	calcium ion transmembrane transporter activity	5	113	9	453	2.23	0.0468	M0RCE9 P11505 Q2PS20 Q64542 Q9Z2L0	GO_MF
Cluster1	calcium-release channel activity	1	113	2	453	2	0.437	Q2PS20	GO_MF
Cluster1	calmodulin binding	2	113	8	453	1	0.634	P11505 Q64542	GO_MF
Cluster1	carbohydrate binding	2	113	12	453	0.67	0.844	D4ACG8 P05065	GO_MF
Cluster1	carbohydrate derivative binding	11	113	51	453	0.86	0.774	A0A0G2K382 D3ZBE5 D4A4T9 G3V6C9 G3V9T1 P07953 P11505 P11915 Q00972 Q5HZY2 Q64542	GO_MF
Cluster1	carbohydrate kinase activity	1	113	4	453	1	0.684	P07953	GO_MF
Cluster1	carbohydrate phosphatase activity	1	113	3	453	1.34	0.578	P07953	GO_MF
Cluster1	carbon-carbon lyase activity	1	113	5	453	0.8	0.764	P05065	GO_MF
Cluster1	carbon-oxygen lyase activity	1	113	8	453	0.5	0.901	D4A9W3	GO_MF
Cluster1	carboxylic acid binding	2	113	12	453	0.67	0.844	D3ZF13 P11915	GO_MF
Cluster1	carboxylic acid transmembrane transporter activity	3	113	5	453	2.41	0.102	F1LX07 P32089 P63031	GO_MF
Cluster1	carboxylic ester hydrolase activity	2	113	5	453	1.6	0.366	Q3B8N9 Q6MG55	GO_MF
Cluster1	cardiolipin binding	1	113	3	453	1.34	0.578	A0A0G2JVQ1	GO_MF
Cluster1	catalytic activity	62	113	266	453	0.93	0.858	A0A0G2JVG4 A0A0G2JVQ1 A0A0G2K0Q7 A0A0G2K382 A0A0G2K8S9 A0A0H2UI26 B1H230 B2GV15 B2RZD6 B4F789 B5DEH2 B5DEL8 D3Z8P1 D3Z941 D3Z955 D3ZA93 D3ZBE5 D3ZDI7 D3ZF13 D3ZNJ5 D3ZP47 D3ZVD3 D3ZVR7 D3ZXS8 D3ZZN3 D4A617 D4A9W3 D4ACG8 F1LQB2 G3V6C9 G3V8M4 M0RB63 O35077 P05065 P05503 P05982 P07953 P11505 P11915 P11980 P16290 P25409 P56522 P56574 Q00972 Q07803 Q3B8N9 Q3MHT2 Q4KLI4 Q4V8J4 Q561S0 Q5BK81 Q5HZY2 Q5U2…	GO_MF
Cluster1	catalytic activity, acting on RNA	1	113	5	453	0.8	0.764	D3Z941	GO_MF
Cluster1	catalytic activity, acting on a protein	15	113	54	453	1.11	0.358	A0A0G2K0Q7 A0A0G2K382 B1H230 B5DEH2 D3Z8P1 D3ZBE5 D3ZDI7 D3ZP47 D3ZXS8 G3V6C9 Q00972 Q4KLI4 Q5U203 Q5U2Q8 Q5XIH6	GO_MF
Cluster1	catalytic activity, acting on a tRNA	1	113	2	453	2	0.437	D3Z941	GO_MF
Cluster1	cation binding	13	113	57	453	0.91	0.708	D3Z8P1 D3ZBE5 D3ZF13 D3ZUB0 D4A4T9 F1LX07 G3V6C9 P05065 P11505 P56574 Q5U2Q8 Q5XIH6 Q64542	GO_MF
Cluster1	cation channel activity	3	113	9	453	1.34	0.398	M0RCE9 Q2PS20 Q9Z2L0	GO_MF
Cluster1	cation transmembrane transporter activity	8	113	34	453	0.94	0.647	G3V8M4 M0RCE9 P05503 P11505 P62078 Q2PS20 Q64542 Q9Z2L0	GO_MF
Cluster1	channel activity	3	113	12	453	1	0.61	M0RCE9 Q2PS20 Q9Z2L0	GO_MF
Cluster1	channel inhibitor activity	1	113	3	453	1.34	0.578	D3ZP47	GO_MF
Cluster1	channel regulator activity	2	113	9	453	0.89	0.701	D3ZP47 Q712U5	GO_MF
Cluster1	chaperone binding	2	113	10	453	0.8	0.758	P97541 Q9R0T3	GO_MF
Cluster1	cholesterol binding	2	113	2	453	4.01	0.0618	B5DEH2 P11915	GO_MF
Cluster1	chromatin binding	1	113	8	453	0.5	0.901	F1LQB2	GO_MF
Cluster1	cis-trans isomerase activity	1	113	3	453	1.34	0.578	Q4KLI4	GO_MF
Cluster1	citrate transmembrane transporter activity	1	113	1	453	4.01	0.249	P32089	GO_MF
Cluster1	complement binding	2	113	2	453	4.01	0.0618	Q63135 Q9ET61	GO_MF
Cluster1	complement component C1q complex binding	1	113	1	453	4.01	0.249	Q9ET61	GO_MF
Cluster1	complement receptor activity	1	113	1	453	4.01	0.249	Q63135	GO_MF
Cluster1	copper ion binding	1	113	3	453	1.34	0.578	D3Z8P1	GO_MF
Cluster1	creatine kinase activity	1	113	2	453	2	0.437	A0A0G2JVQ1	GO_MF
Cluster1	cullin family protein binding	1	113	2	453	2	0.437	D3Z8P1	GO_MF
Cluster1	cupric reductase activity	1	113	1	453	4.01	0.249	A0A0H2UI26	GO_MF
Cluster1	cyclase activity	1	113	2	453	2	0.437	D4A9W3	GO_MF
Cluster1	cyclosporin A binding	1	113	2	453	2	0.437	Q4KLI4	GO_MF
Cluster1	cysteine desulfurase activity	1	113	1	453	4.01	0.249	Q3MHT2	GO_MF
Cluster1	cytidine deaminase activity	1	113	1	453	4.01	0.249	B4F789	GO_MF
Cluster1	cytochrome-c oxidase activity	2	113	10	453	0.8	0.758	G3V8M4 P05503	GO_MF
Cluster1	cytokine binding	1	113	3	453	1.34	0.578	A0A0G2K9Z7	GO_MF
Cluster1	cytoskeletal motor activity	1	113	4	453	1	0.684	F1LQB2	GO_MF
Cluster1	cytoskeletal protein binding	12	113	53	453	0.91	0.714	A0A0G2K9Z7 A0A0H2UHR2 D3ZSG3 D4A7U8 D4A871 E9PSJ4 F1LQB2 M0RCE9 P05065 Q5XIH6 Q7TQ77 Q9Z269	GO_MF
Cluster1	deaminase activity	1	113	2	453	2	0.437	B4F789	GO_MF
Cluster1	dihydrolipoamide S-acyltransferase activity	1	113	2	453	2	0.437	B2GV15	GO_MF
Cluster1	dimethyl selenide methyltransferase activity	1	113	1	453	4.01	0.249	D3ZNJ5	GO_MF
Cluster1	dioxygenase activity	1	113	4	453	1	0.684	Q5U2Q8	GO_MF
Cluster1	disordered domain specific binding	1	113	2	453	2	0.437	Q4KLI4	GO_MF
Cluster1	disulfide oxidoreductase activity	1	113	1	453	4.01	0.249	Q63042	GO_MF
Cluster1	dopamine receptor binding	2	113	3	453	2.67	0.155	A0A0A0MXU8 Q6Q7Y5	GO_MF
Cluster1	double-stranded DNA binding	1	113	6	453	0.67	0.823	Q498U4	GO_MF
Cluster1	dynactin binding	1	113	1	453	4.01	0.249	Q7TQ77	GO_MF
Cluster1	dynein complex binding	1	113	1	453	4.01	0.249	F1LQB2	GO_MF
Cluster1	dynein intermediate chain binding	1	113	1	453	4.01	0.249	Q7TQ77	GO_MF
Cluster1	dynein light chain binding	1	113	1	453	4.01	0.249	Q7TQ77	GO_MF
Cluster1	dynein light intermediate chain binding	1	113	1	453	4.01	0.249	Q7TQ77	GO_MF
Cluster1	electron transfer activity	5	113	34	453	0.59	0.956	G3V8M4 P05503 P56522 Q5U2Q8 Q9JM53	GO_MF
Cluster1	endopeptidase inhibitor activity	1	113	5	453	0.8	0.764	Q9QX79	GO_MF
Cluster1	endopeptidase regulator activity	1	113	5	453	0.8	0.764	Q9QX79	GO_MF
Cluster1	enzyme activator activity	1	113	9	453	0.45	0.926	D3ZDI7	GO_MF
Cluster1	enzyme binding	29	113	95	453	1.22	0.101	A0A0A0MXU8 A0A0G2K0Q7 A0A0G2K4M6 B1H230 B2GV15 B5DEH2 D3ZBE5 D3ZDI7 D3ZXS8 E9PSJ4 F1LQN9 F1LQX9 M0RCE9 P05065 P07953 P11505 P28480 P61765 P62870 Q5U203 Q64542 Q6Q7Y5 Q712U5 Q7TQ77 Q9JK11 Q9JM53 Q9R0T3 Q9Z269 Q9Z2L0	GO_MF
Cluster1	enzyme inhibitor activity	5	113	10	453	2	0.0752	P19103 Q64542 Q712U5 Q9QX79 Q9R0T3	GO_MF
Cluster1	enzyme regulator activity	7	113	23	453	1.22	0.341	D3ZDI7 G3V8M4 P19103 Q64542 Q712U5 Q9QX79 Q9R0T3	GO_MF
Cluster1	fatty acid binding	2	113	4	453	2	0.26	D3ZF13 P11915	GO_MF
Cluster1	fatty acid derivative binding	1	113	8	453	0.5	0.901	P11915	GO_MF
Cluster1	fatty-acyl-CoA binding	1	113	6	453	0.67	0.823	P11915	GO_MF
Cluster1	ferredoxin-NADP+ reductase activity	1	113	1	453	4.01	0.249	P56522	GO_MF
Cluster1	ferric-chelate reductase (NADPH) activity	1	113	1	453	4.01	0.249	A0A0H2UI26	GO_MF
Cluster1	ferric-chelate reductase activity	1	113	1	453	4.01	0.249	A0A0H2UI26	GO_MF
Cluster1	flavin adenine dinucleotide binding	3	113	9	453	1.34	0.398	P56522 Q63042 Q9JM53	GO_MF
Cluster1	flavin-linked sulfhydryl oxidase activity	1	113	1	453	4.01	0.249	Q63042	GO_MF
Cluster1	fructose binding	1	113	2	453	2	0.437	P05065	GO_MF
Cluster1	fructose-2,6-bisphosphate 2-phosphatase activity	1	113	2	453	2	0.437	P07953	GO_MF
Cluster1	fructose-6-phosphate binding	1	113	2	453	2	0.437	P07953	GO_MF
Cluster1	fructose-bisphosphate aldolase activity	1	113	1	453	4.01	0.249	P05065	GO_MF
Cluster1	fucose binding	1	113	1	453	4.01	0.249	D4ACG8	GO_MF
Cluster1	gated channel activity	3	113	8	453	1.5	0.319	M0RCE9 Q2PS20 Q9Z2L0	GO_MF
Cluster1	glucose-1,6-bisphosphate synthase activity	1	113	1	453	4.01	0.249	D3Z955	GO_MF
Cluster1	glutamate receptor binding	3	113	7	453	1.72	0.241	G3V8U4 P11505 Q64542	GO_MF
Cluster1	glycerol-3-phosphate O-acyltransferase activity	1	113	1	453	4.01	0.249	Q4V8J4	GO_MF
Cluster1	glycerol-3-phosphate dehydrogenase [NAD+] activity	1	113	2	453	2	0.437	O35077	GO_MF
Cluster1	glycosaminoglycan binding	1	113	9	453	0.45	0.926	G3V9T1	GO_MF
Cluster1	glycosyltransferase activity	1	113	4	453	1	0.684	A0A0G2K8S9	GO_MF
Cluster1	guanyl nucleotide binding	1	113	5	453	0.8	0.764	Q5HZY2	GO_MF
Cluster1	guanyl ribonucleotide binding	1	113	5	453	0.8	0.764	Q5HZY2	GO_MF
Cluster1	guanyl-nucleotide exchange factor activity	1	113	6	453	0.67	0.823	Q6Q7Y5	GO_MF
Cluster1	heat shock protein binding	1	113	7	453	0.57	0.868	D4A4T9	GO_MF
Cluster1	heparin binding	1	113	8	453	0.5	0.901	G3V9T1	GO_MF
Cluster1	heterocyclic compound binding	22	113	99	453	0.89	0.798	A0A0G2K382 B4F789 D3ZBE5 D3ZPN3 D4A4T9 G3V6C9 M0R7E6 O35077 P07953 P11505 P11915 P25409 P56522 P62845 Q00972 Q07803 Q498U4 Q5HZY2 Q63042 Q63135 Q64542 Q9JM53	GO_MF
Cluster1	high voltage-gated calcium channel activity	1	113	2	453	2	0.437	M0RCE9	GO_MF
Cluster1	hormone receptor binding	1	113	6	453	0.67	0.823	P61203	GO_MF
Cluster1	hydro-lyase activity	1	113	8	453	0.5	0.901	D4A9W3	GO_MF
Cluster1	hydrolase activity	16	113	81	453	0.79	0.911	B4F789 D3ZA93 D3ZDI7 D3ZP47 D3ZVD3 D4A617 F1LQB2 P07953 P11505 Q07803 Q3B8N9 Q5HZY2 Q64542 Q6MG55 Q6Q7Y5 Q7TP52	GO_MF
Cluster1	hydrolase activity, acting on acid anhydrides	7	113	35	453	0.8	0.816	D4A617 F1LQB2 P11505 Q07803 Q5HZY2 Q64542 Q6Q7Y5	GO_MF
Cluster1	hydrolase activity, acting on ester bonds	7	113	25	453	1.12	0.436	D3ZA93 D3ZDI7 D3ZP47 D3ZVD3 P07953 Q3B8N9 Q6MG55	GO_MF
Cluster1	identical protein binding	20	113	91	453	0.88	0.806	A0A0A0MXU8 A0A0G2JVQ1 A0A0H2UI26 B4F789 D3ZA93 D3ZQN6 D4A617 F1LX07 G3V6C9 P05065 P05982 P07953 P11915 P61203 P61765 P97541 Q3MHT2 Q63135 Q7TQ77 Q9Z269	GO_MF
Cluster1	inorganic anion transmembrane transporter activity	1	113	6	453	0.67	0.823	Q9Z2L0	GO_MF
Cluster1	intracellular ligand-gated ion channel activity	1	113	2	453	2	0.437	Q2PS20	GO_MF
Cluster1	intramolecular transferase activity	2	113	3	453	2.67	0.155	D3Z955 P16290	GO_MF
Cluster1	ion binding	27	113	115	453	0.94	0.705	A0A0G2JVQ1 A0A0G2K382 D3Z8P1 D3ZBE5 D3ZF13 D3ZUB0 D4A4T9 F1LQN9 F1LX07 G3V6C9 G3V8U4 G3V9T1 P05065 P07953 P11505 P11915 P25409 P56522 P56574 Q00972 Q2PS20 Q5HZY2 Q5U2Q8 Q5XIH6 Q63042 Q64542 Q9JM53	GO_MF
Cluster1	ion channel activity	3	113	11	453	1.09	0.545	M0RCE9 Q2PS20 Q9Z2L0	GO_MF
Cluster1	ion channel inhibitor activity	1	113	3	453	1.34	0.578	D3ZP47	GO_MF
Cluster1	ion channel regulator activity	2	113	6	453	1.34	0.465	D3ZP47 Q712U5	GO_MF
Cluster1	ion gated channel activity	3	113	8	453	1.5	0.319	M0RCE9 Q2PS20 Q9Z2L0	GO_MF
Cluster1	ion transmembrane transporter activity	11	113	43	453	1.03	0.523	F1LX07 G3V8M4 M0RCE9 P05503 P11505 P32089 P62078 P63031 Q2PS20 Q64542 Q9Z2L0	GO_MF
Cluster1	ionotropic glutamate receptor binding	1	113	2	453	2	0.437	G3V8U4	GO_MF
Cluster1	isocitrate dehydrogenase (NADP+) activity	1	113	1	453	4.01	0.249	P56574	GO_MF
Cluster1	isocitrate dehydrogenase activity	1	113	4	453	1	0.684	P56574	GO_MF
Cluster1	isomerase activity	4	113	13	453	1.23	0.414	D3Z955 D4ACG8 P16290 Q4KLI4	GO_MF
Cluster1	kinase activity	10	113	26	453	1.54	0.0834	A0A0G2JVQ1 A0A0G2K0Q7 A0A0G2K382 B1H230 B5DEH2 D3Z955 D3ZBE5 G3V6C9 P07953 Q00972	GO_MF
Cluster1	kinase binding	12	113	33	453	1.46	0.0892	A0A0A0MXU8 A0A0G2K4M6 B1H230 D3ZBE5 D3ZDI7 E9PSJ4 P07953 P11505 P61765 Q64542 Q9R0T3 Q9Z2L0	GO_MF
Cluster1	kinase inhibitor activity	1	113	1	453	4.01	0.249	Q9R0T3	GO_MF
Cluster1	kinase regulator activity	1	113	3	453	1.34	0.578	Q9R0T3	GO_MF
Cluster1	kinesin binding	1	113	1	453	4.01	0.249	E9PSJ4	GO_MF
Cluster1	ligand-gated calcium channel activity	1	113	2	453	2	0.437	Q2PS20	GO_MF
Cluster1	ligand-gated cation channel activity	1	113	2	453	2	0.437	Q2PS20	GO_MF
Cluster1	ligand-gated channel activity	1	113	2	453	2	0.437	Q2PS20	GO_MF
Cluster1	ligand-gated ion channel activity	1	113	2	453	2	0.437	Q2PS20	GO_MF
Cluster1	ligase activity	2	113	12	453	0.67	0.844	D3Z941 D3ZZN3	GO_MF
Cluster1	ligase activity, forming carbon-oxygen bonds	1	113	1	453	4.01	0.249	D3Z941	GO_MF
Cluster1	ligase activity, forming carbon-sulfur bonds	1	113	5	453	0.8	0.764	D3ZZN3	GO_MF
Cluster1	lipase activity	1	113	3	453	1.34	0.578	Q6MG55	GO_MF
Cluster1	lipid binding	8	113	27	453	1.19	0.352	A0A0G2JVQ1 B5DEH2 D3ZF13 F1LQN9 G3V8U4 P05065 P11915 Q2PS20	GO_MF
Cluster1	lipid transporter activity	2	113	3	453	2.67	0.155	A0A0A0MXU8 P11915	GO_MF
Cluster1	long-chain fatty acid binding	1	113	1	453	4.01	0.249	P11915	GO_MF
Cluster1	long-chain fatty acyl-CoA binding	1	113	1	453	4.01	0.249	P11915	GO_MF
Cluster1	lyase activity	2	113	19	453	0.42	0.971	D4A9W3 P05065	GO_MF
Cluster1	lysophosphatidic acid acyltransferase activity	1	113	1	453	4.01	0.249	Q4V8J4	GO_MF
Cluster1	lysophospholipid acyltransferase activity	1	113	1	453	4.01	0.249	Q4V8J4	GO_MF
Cluster1	macromolecule transmembrane transporter activity	1	113	3	453	1.34	0.578	P62078	GO_MF
Cluster1	magnesium ion binding	3	113	11	453	1.09	0.545	D3ZBE5 G3V6C9 P56574	GO_MF
Cluster1	mediator complex binding	1	113	1	453	4.01	0.249	F1LQB2	GO_MF
Cluster1	metal ion binding	12	113	54	453	0.89	0.741	D3Z8P1 D3ZBE5 D3ZF13 D3ZUB0 D4A4T9 F1LX07 G3V6C9 P11505 P56574 Q5U2Q8 Q5XIH6 Q64542	GO_MF
Cluster1	metal ion transmembrane transporter activity	6	113	18	453	1.34	0.278	M0RCE9 P11505 P62078 Q2PS20 Q64542 Q9Z2L0	GO_MF
Cluster1	metalloendopeptidase inhibitor activity	1	113	1	453	4.01	0.249	Q9QX79	GO_MF
Cluster1	methionine-tRNA ligase activity	1	113	1	453	4.01	0.249	D3Z941	GO_MF
Cluster1	methyltransferase activity	1	113	3	453	1.34	0.578	D3ZNJ5	GO_MF
Cluster1	microtubule binding	3	113	10	453	1.2	0.474	Q5XIH6 Q7TQ77 Q9Z269	GO_MF
Cluster1	microtubule motor activity	1	113	1	453	4.01	0.249	F1LQB2	GO_MF
Cluster1	misfolded protein binding	1	113	2	453	2	0.437	Q9R0T3	GO_MF
Cluster1	mitogen-activated protein kinase binding	1	113	1	453	4.01	0.249	E9PSJ4	GO_MF
Cluster1	mitogen-activated protein kinase kinase binding	1	113	1	453	4.01	0.249	E9PSJ4	GO_MF
Cluster1	mitogen-activated protein kinase p38 binding	1	113	1	453	4.01	0.249	E9PSJ4	GO_MF
Cluster1	modified amino acid binding	2	113	6	453	1.34	0.465	D3ZF13 Q2PS20	GO_MF
Cluster1	molecular adaptor activity	4	113	12	453	1.34	0.349	A0A0A0MXU8 A0A0G2K9Z7 D3ZU20 E9PSJ4	GO_MF
Cluster1	molecular carrier activity	1	113	4	453	1	0.684	D3ZF13	GO_MF
Cluster1	molecular function regulator	9	113	38	453	0.95	0.64	D3ZDI7 D3ZP47 G3V8M4 P19103 Q64542 Q6Q7Y5 Q712U5 Q9QX79 Q9R0T3	GO_MF
Cluster1	molecular transducer activity	2	113	5	453	1.6	0.366	Q63135 Q9ET61	GO_MF
Cluster1	monocarboxylic acid binding	2	113	9	453	0.89	0.701	D3ZF13 P11915	GO_MF
Cluster1	monosaccharide binding	2	113	8	453	1	0.634	D4ACG8 P05065	GO_MF
Cluster1	myosin light chain kinase activity	1	113	1	453	4.01	0.249	A0A0G2K0Q7	GO_MF
Cluster1	nitric-oxide synthase binding	1	113	3	453	1.34	0.578	Q64542	GO_MF
Cluster1	nitric-oxide synthase inhibitor activity	1	113	1	453	4.01	0.249	Q64542	GO_MF
Cluster1	nitric-oxide synthase regulator activity	1	113	1	453	4.01	0.249	Q64542	GO_MF
Cluster1	nuclear receptor binding	1	113	1	453	4.01	0.249	P61203	GO_MF
Cluster1	nucleic acid binding	8	113	47	453	0.68	0.939	B4F789 D3ZPN3 M0R7E6 P62845 Q07803 Q498U4 Q63135 Q9JM53	GO_MF
Cluster1	nucleoside binding	1	113	5	453	0.8	0.764	Q5HZY2	GO_MF
Cluster1	nucleoside phosphate binding	14	113	54	453	1.04	0.487	A0A0G2K382 D3ZBE5 D4A4T9 G3V6C9 O35077 P07953 P11505 P11915 P56522 Q00972 Q5HZY2 Q63042 Q64542 Q9JM53	GO_MF
Cluster1	nucleoside-diphosphatase activity	1	113	3	453	1.34	0.578	D4A617	GO_MF
Cluster1	nucleoside-triphosphatase activity	7	113	34	453	0.83	0.79	D4A617 F1LQB2 P11505 Q07803 Q5HZY2 Q64542 Q6Q7Y5	GO_MF
Cluster1	nucleotidase activity	1	113	1	453	4.01	0.249	D3ZVD3	GO_MF
Cluster1	nucleotide binding	14	113	54	453	1.04	0.487	A0A0G2K382 D3ZBE5 D4A4T9 G3V6C9 O35077 P07953 P11505 P11915 P56522 Q00972 Q5HZY2 Q63042 Q64542 Q9JM53	GO_MF
Cluster1	oleic acid binding	1	113	1	453	4.01	0.249	P11915	GO_MF
Cluster1	opsonin binding	1	113	1	453	4.01	0.249	Q9ET61	GO_MF
Cluster1	organic acid binding	2	113	13	453	0.62	0.876	D3ZF13 P11915	GO_MF
Cluster1	organic acid transmembrane transporter activity	3	113	5	453	2.41	0.102	F1LX07 P32089 P63031	GO_MF
Cluster1	organic anion transmembrane transporter activity	3	113	8	453	1.5	0.319	F1LX07 P32089 P63031	GO_MF
Cluster1	organic cyclic compound binding	23	113	103	453	0.9	0.795	A0A0G2K382 B4F789 B5DEH2 D3ZBE5 D3ZPN3 D4A4T9 G3V6C9 M0R7E6 O35077 P07953 P11505 P11915 P25409 P56522 P62845 Q00972 Q07803 Q498U4 Q5HZY2 Q63042 Q63135 Q64542 Q9JM53	GO_MF
Cluster1	oxidoreductase activity	18	113	103	453	0.7	0.985	A0A0G2JVG4 A0A0H2UI26 B2RZD6 B5DEL8 D3ZF13 D3ZVR7 G3V8M4 M0RB63 O35077 P05503 P05982 P56522 P56574 Q561S0 Q5BK81 Q5U2Q8 Q63042 Q9JM53	GO_MF
Cluster1	oxidoreductase activity, acting on NAD(P)H	7	113	35	453	0.8	0.816	B2RZD6 B5DEL8 D3ZF13 M0RB63 P05982 Q561S0 Q9JM53	GO_MF
Cluster1	oxidoreductase activity, acting on metal ions	1	113	2	453	2	0.437	A0A0H2UI26	GO_MF
Cluster1	passive transmembrane transporter activity	3	113	12	453	1	0.61	M0RCE9 Q2PS20 Q9Z2L0	GO_MF
Cluster1	pentosyltransferase activity	1	113	2	453	2	0.437	A0A0G2K8S9	GO_MF
Cluster1	peptidase inhibitor activity	1	113	5	453	0.8	0.764	Q9QX79	GO_MF
Cluster1	peptidase regulator activity	1	113	5	453	0.8	0.764	Q9QX79	GO_MF
Cluster1	peptide binding	2	113	12	453	0.67	0.844	Q4KLI4 Q4QQR9	GO_MF
Cluster1	peptide transmembrane transporter activity	1	113	3	453	1.34	0.578	P62078	GO_MF
Cluster1	peptidyl-prolyl cis-trans isomerase activity	1	113	3	453	1.34	0.578	Q4KLI4	GO_MF
Cluster1	peroxidase activity	1	113	2	453	2	0.437	D3ZVR7	GO_MF
Cluster1	peroxiredoxin activity	1	113	1	453	4.01	0.249	D3ZVR7	GO_MF
Cluster1	phosphatase activator activity	1	113	2	453	2	0.437	D3ZDI7	GO_MF
Cluster1	phosphatase activity	4	113	13	453	1.23	0.414	D3ZDI7 D3ZP47 D3ZVD3 P07953	GO_MF
Cluster1	phosphatase binding	3	113	11	453	1.09	0.545	M0RCE9 Q64542 Q712U5	GO_MF
Cluster1	phosphatase inhibitor activity	2	113	2	453	4.01	0.0618	P19103 Q712U5	GO_MF
Cluster1	phosphatase regulator activity	3	113	4	453	3.01	0.0497	D3ZDI7 P19103 Q712U5	GO_MF
Cluster1	phosphatidic acid binding	1	113	2	453	2	0.437	Q2PS20	GO_MF
Cluster1	phosphatidylcholine binding	1	113	1	453	4.01	0.249	P05065	GO_MF
Cluster1	phosphatidylcholine transporter activity	1	113	2	453	2	0.437	P11915	GO_MF
Cluster1	phosphatidylethanolamine transfer activity	1	113	1	453	4.01	0.249	P11915	GO_MF
Cluster1	phosphatidylglycerol binding	1	113	3	453	1.34	0.578	A0A0G2JVQ1	GO_MF
Cluster1	phosphatidylinositol binding	3	113	6	453	2	0.167	F1LQN9 G3V8U4 Q2PS20	GO_MF
Cluster1	phosphatidylinositol bisphosphate binding	2	113	4	453	2	0.26	F1LQN9 Q2PS20	GO_MF
Cluster1	phosphatidylinositol phosphate binding	3	113	5	453	2.41	0.102	F1LQN9 G3V8U4 Q2PS20	GO_MF
Cluster1	phosphatidylinositol transfer activity	1	113	1	453	4.01	0.249	P11915	GO_MF
Cluster1	phosphatidylinositol-3,4,5-trisphosphate binding	1	113	2	453	2	0.437	Q2PS20	GO_MF
Cluster1	phosphatidylinositol-3,5-bisphosphate binding	1	113	1	453	4.01	0.249	Q2PS20	GO_MF
Cluster1	phosphatidylinositol-3-phosphate binding	2	113	2	453	4.01	0.0618	G3V8U4 Q2PS20	GO_MF
Cluster1	phosphatidylinositol-4,5-bisphosphate binding	2	113	4	453	2	0.26	F1LQN9 Q2PS20	GO_MF
Cluster1	phosphatidylinositol-4-phosphate binding	1	113	1	453	4.01	0.249	Q2PS20	GO_MF
Cluster1	phosphatidylinositol-5-phosphate binding	1	113	1	453	4.01	0.249	Q2PS20	GO_MF
Cluster1	phosphatidylserine binding	1	113	4	453	1	0.684	Q2PS20	GO_MF
Cluster1	phosphofructokinase activity	1	113	2	453	2	0.437	P07953	GO_MF
Cluster1	phosphoglucomutase activity	1	113	1	453	4.01	0.249	D3Z955	GO_MF
Cluster1	phosphoglycerate mutase activity	1	113	2	453	2	0.437	P16290	GO_MF
Cluster1	phospholipase binding	1	113	3	453	1.34	0.578	P61765	GO_MF
Cluster1	phospholipid binding	5	113	14	453	1.43	0.254	A0A0G2JVQ1 F1LQN9 G3V8U4 P05065 Q2PS20	GO_MF
Cluster1	phospholipid transporter activity	1	113	2	453	2	0.437	P11915	GO_MF
Cluster1	phosphopantetheine binding	1	113	1	453	4.01	0.249	D3ZF13	GO_MF
Cluster1	phosphoprotein binding	1	113	4	453	1	0.684	A0A0A0MXU8	GO_MF
Cluster1	phosphoprotein phosphatase activity	2	113	8	453	1	0.634	D3ZDI7 D3ZP47	GO_MF
Cluster1	phosphoric ester hydrolase activity	4	113	15	453	1.07	0.539	D3ZDI7 D3ZP47 D3ZVD3 P07953	GO_MF
Cluster1	potassium channel regulator activity	1	113	2	453	2	0.437	Q712U5	GO_MF
Cluster1	primary active transmembrane transporter activity	3	113	16	453	0.75	0.806	P11505 P62078 Q64542	GO_MF
Cluster1	propanoyl-CoA C-acyltransferase activity	1	113	1	453	4.01	0.249	P11915	GO_MF
Cluster1	prostaglandin-F synthase activity	1	113	1	453	4.01	0.249	D3ZVR7	GO_MF
Cluster1	prosthetic group binding	1	113	1	453	4.01	0.249	D3ZF13	GO_MF
Cluster1	protease binding	1	113	9	453	0.45	0.926	P05065	GO_MF
Cluster1	proteasome binding	1	113	2	453	2	0.437	D3ZXS8	GO_MF
Cluster1	protein C-terminus binding	3	113	14	453	0.86	0.721	P11505 Q498U4 Q64542	GO_MF
Cluster1	protein N-terminus binding	1	113	5	453	0.8	0.764	P61765	GO_MF
Cluster1	protein binding	65	113	239	453	1.09	0.144	A0A0A0MXU8 A0A0G2JVG4 A0A0G2JVQ1 A0A0G2K0Q7 A0A0G2K4M6 A0A0G2K9Z7 A0A0H2UHR2 A0A0H2UI26 B0BNG0 B1H230 B2GV15 B4F789 B5DEH2 D3Z8P1 D3ZA93 D3ZBE5 D3ZDI7 D3ZP47 D3ZPN3 D3ZQN6 D3ZSG3 D3ZU20 D3ZXS8 D4A4T9 D4A617 D4A7U8 D4A871 E9PSJ4 F1LQB2 F1LQN9 F1LQX9 F1LX07 G3V6C9 G3V8U4 M0R7E6 M0RCE9 P05065 P05982 P07953 P11505 P11915 P28480 P61203 P61765 P62870 P97541 Q3MHT2 Q498U4 Q4KLI4 Q5HZY2 Q5U203 Q5U2Q8 Q5X…	GO_MF
Cluster1	protein dimerization activity	9	113	53	453	0.68	0.949	A0A0A0MXU8 A0A0G2JVQ1 F1LQB2 P11915 P61203 P97541 Q3MHT2 Q63135 Q9Z269	GO_MF
Cluster1	protein domain specific binding	10	113	34	453	1.18	0.329	A0A0G2K9Z7 D3ZPN3 M0RCE9 P11505 P61765 P62870 Q498U4 Q4KLI4 Q64542 Q9Z269	GO_MF
Cluster1	protein folding chaperone	1	113	3	453	1.34	0.578	P28480	GO_MF
Cluster1	protein heterodimerization activity	4	113	20	453	0.8	0.779	A0A0A0MXU8 F1LQB2 P11915 Q9Z269	GO_MF
Cluster1	protein histidine phosphatase activity	1	113	1	453	4.01	0.249	D3ZP47	GO_MF
Cluster1	protein homodimerization activity	8	113	44	453	0.73	0.902	A0A0A0MXU8 A0A0G2JVQ1 P11915 P61203 P97541 Q3MHT2 Q63135 Q9Z269	GO_MF
Cluster1	protein kinase activity	7	113	18	453	1.56	0.133	A0A0G2K0Q7 A0A0G2K382 B1H230 B5DEH2 D3ZBE5 G3V6C9 Q00972	GO_MF
Cluster1	protein kinase binding	11	113	26	453	1.7	0.035	A0A0A0MXU8 A0A0G2K4M6 B1H230 D3ZBE5 D3ZDI7 E9PSJ4 P11505 P61765 Q64542 Q9R0T3 Q9Z2L0	GO_MF
Cluster1	protein kinase inhibitor activity	1	113	1	453	4.01	0.249	Q9R0T3	GO_MF
Cluster1	protein kinase regulator activity	1	113	3	453	1.34	0.578	Q9R0T3	GO_MF
Cluster1	protein phosphatase 2A binding	2	113	3	453	2.67	0.155	M0RCE9 Q712U5	GO_MF
Cluster1	protein phosphatase 2B binding	1	113	1	453	4.01	0.249	Q64542	GO_MF
Cluster1	protein phosphatase activator activity	1	113	2	453	2	0.437	D3ZDI7	GO_MF
Cluster1	protein phosphatase binding	3	113	8	453	1.5	0.319	M0RCE9 Q64542 Q712U5	GO_MF
Cluster1	protein phosphatase inhibitor activity	2	113	2	453	4.01	0.0618	P19103 Q712U5	GO_MF
Cluster1	protein phosphatase regulator activity	3	113	4	453	3.01	0.0497	D3ZDI7 P19103 Q712U5	GO_MF
Cluster1	protein serine/threonine kinase activity	6	113	14	453	1.72	0.107	A0A0G2K0Q7 A0A0G2K382 B1H230 D3ZBE5 G3V6C9 Q00972	GO_MF
Cluster1	protein serine/threonine/tyrosine kinase activity	1	113	1	453	4.01	0.249	B1H230	GO_MF
Cluster1	protein transmembrane transporter activity	1	113	3	453	1.34	0.578	P62078	GO_MF
Cluster1	protein tyrosine kinase activity	1	113	3	453	1.34	0.578	B5DEH2	GO_MF
Cluster1	protein-containing complex binding	8	113	53	453	0.61	0.978	B2RZD6 D3ZXS8 F1LQB2 F1LQX9 P62870 Q6Q7Y5 Q9JK11 Q9Z2L0	GO_MF
Cluster1	protein-disulfide reductase activity	1	113	1	453	4.01	0.249	Q63042	GO_MF
Cluster1	protein-macromolecule adaptor activity	3	113	9	453	1.34	0.398	A0A0A0MXU8 A0A0G2K9Z7 D3ZU20	GO_MF
Cluster1	protein-transporting ATPase activity	1	113	3	453	1.34	0.578	P62078	GO_MF
Cluster1	proton transmembrane transporter activity	2	113	16	453	0.5	0.939	G3V8M4 P05503	GO_MF
Cluster1	purine nucleoside binding	1	113	5	453	0.8	0.764	Q5HZY2	GO_MF
Cluster1	purine nucleotide binding	10	113	41	453	0.98	0.599	A0A0G2K382 D3ZBE5 D4A4T9 G3V6C9 P07953 P11505 P11915 Q00972 Q5HZY2 Q64542	GO_MF
Cluster1	purine ribonucleoside binding	1	113	5	453	0.8	0.764	Q5HZY2	GO_MF
Cluster1	purine ribonucleoside triphosphate binding	9	113	30	453	1.2	0.32	A0A0G2K382 D3ZBE5 D4A4T9 G3V6C9 P07953 P11505 Q00972 Q5HZY2 Q64542	GO_MF
Cluster1	purine ribonucleotide binding	10	113	40	453	1	0.562	A0A0G2K382 D3ZBE5 D4A4T9 G3V6C9 P07953 P11505 P11915 Q00972 Q5HZY2 Q64542	GO_MF
Cluster1	pyridoxal phosphate binding	1	113	2	453	2	0.437	P25409	GO_MF
Cluster1	pyrophosphatase activity	7	113	35	453	0.8	0.816	D4A617 F1LQB2 P11505 Q07803 Q5HZY2 Q64542 Q6Q7Y5	GO_MF
Cluster1	pyruvate kinase activity	1	113	1	453	4.01	0.249	P11980	GO_MF
Cluster1	pyruvate transmembrane transporter activity	1	113	1	453	4.01	0.249	P63031	GO_MF
Cluster1	quaternary ammonium group binding	1	113	1	453	4.01	0.249	P05065	GO_MF
Cluster1	quinone binding	1	113	5	453	0.8	0.764	A0A0G2JYY6	GO_MF
Cluster1	racemase and epimerase activity	1	113	2	453	2	0.437	D4ACG8	GO_MF
Cluster1	ribonucleoside binding	1	113	5	453	0.8	0.764	Q5HZY2	GO_MF
Cluster1	ribonucleotide binding	10	113	40	453	1	0.562	A0A0G2K382 D3ZBE5 D4A4T9 G3V6C9 P07953 P11505 P11915 Q00972 Q5HZY2 Q64542	GO_MF
Cluster1	scaffold protein binding	3	113	5	453	2.41	0.102	A0A0A0MXU8 Q5HZY2 Q64542	GO_MF
Cluster1	sequence-specific DNA binding	1	113	8	453	0.5	0.901	Q498U4	GO_MF
Cluster1	sequence-specific double-stranded DNA binding	1	113	5	453	0.8	0.764	Q498U4	GO_MF
Cluster1	signaling adaptor activity	2	113	3	453	2.67	0.155	D3ZU20 E9PSJ4	GO_MF
Cluster1	signaling receptor activity	2	113	5	453	1.6	0.366	Q63135 Q9ET61	GO_MF
Cluster1	signaling receptor binding	9	113	54	453	0.67	0.957	A0A0A0MXU8 A0A0G2JVG4 G3V8U4 P11505 P11915 P61203 Q64542 Q6Q7Y5 Q712U5	GO_MF
Cluster1	signaling receptor complex adaptor activity	1	113	2	453	2	0.437	E9PSJ4	GO_MF
Cluster1	small GTPase binding	3	113	15	453	0.8	0.767	F1LQN9 Q6Q7Y5 Q7TQ77	GO_MF
Cluster1	small molecule binding	19	113	74	453	1.03	0.489	A0A0G2K382 B5DEH2 D3ZBE5 D3ZF13 D4A4T9 D4ACG8 G3V6C9 O35077 P05065 P07953 P11505 P11915 P25409 P56522 Q00972 Q5HZY2 Q63042 Q64542 Q9JM53	GO_MF
Cluster1	steroid binding	2	113	6	453	1.34	0.465	B5DEH2 P11915	GO_MF
Cluster1	sterol binding	2	113	2	453	4.01	0.0618	B5DEH2 P11915	GO_MF
Cluster1	sterol transporter activity	1	113	1	453	4.01	0.249	P11915	GO_MF
Cluster1	structural constituent of cytoskeleton	1	113	8	453	0.5	0.901	A0A0G2K4M6	GO_MF
Cluster1	structural constituent of muscle	3	113	12	453	1	0.61	A0A096MK15 A0A0G2K9Z7 Q5U2Q8	GO_MF
Cluster1	structural constituent of ribosome	3	113	10	453	1.2	0.474	A0A0G2K7L0 D4ABM5 P62845	GO_MF
Cluster1	structural molecule activity	10	113	48	453	0.84	0.807	A0A096MK15 A0A0A0MXU8 A0A0G2K4M6 A0A0G2K7L0 A0A0G2K9Z7 D4ABM5 E9PSJ4 P62845 Q2PS20 Q5U2Q8	GO_MF
Cluster1	sugar-phosphatase activity	1	113	3	453	1.34	0.578	P07953	GO_MF
Cluster1	sulfur compound binding	2	113	18	453	0.45	0.963	G3V9T1 P11915	GO_MF
Cluster1	sulfurtransferase activity	1	113	2	453	2	0.437	Q3MHT2	GO_MF
Cluster1	superoxide dismutase activity	1	113	2	453	2	0.437	P05982	GO_MF
Cluster1	syntaxin binding	2	113	4	453	2	0.26	A0A0A0MXU8 P61765	GO_MF
Cluster1	syntaxin-1 binding	1	113	1	453	4.01	0.249	P61765	GO_MF
Cluster1	telethonin binding	1	113	2	453	2	0.437	D4A7U8	GO_MF
Cluster1	thioether S-methyltransferase activity	1	113	1	453	4.01	0.249	D3ZNJ5	GO_MF
Cluster1	thiol oxidase activity	1	113	1	453	4.01	0.249	Q63042	GO_MF
Cluster1	thiolester hydrolase activity	1	113	2	453	2	0.437	D3ZA93	GO_MF
Cluster1	thioredoxin peroxidase activity	1	113	1	453	4.01	0.249	D3ZVR7	GO_MF
Cluster1	titin Z domain binding	1	113	1	453	4.01	0.249	A0A0G2K9Z7	GO_MF
Cluster1	titin binding	1	113	3	453	1.34	0.578	A0A0G2K9Z7	GO_MF
Cluster1	trans-2-enoyl-CoA reductase (NADPH) activity	1	113	1	453	4.01	0.249	A0A0G2JVG4	GO_MF
Cluster1	transaminase activity	1	113	3	453	1.34	0.578	P25409	GO_MF
Cluster1	transcription cis-regulatory region binding	1	113	4	453	1	0.684	Q498U4	GO_MF
Cluster1	transcription coactivator activity	2	113	2	453	4.01	0.0618	D4A7F2 P62870	GO_MF
Cluster1	transcription coregulator activity	3	113	6	453	2	0.167	D4A7F2 P61203 P62870	GO_MF
Cluster1	transcription corepressor activity	1	113	3	453	1.34	0.578	P61203	GO_MF
Cluster1	transcription factor binding	1	113	14	453	0.29	0.983	P61203	GO_MF
Cluster1	transcription regulator activity	4	113	14	453	1.15	0.478	D4A7F2 P61203 P62870 Q498U4	GO_MF
Cluster1	transferase activity	22	113	65	453	1.36	0.0535	A0A0G2JVQ1 A0A0G2K0Q7 A0A0G2K382 A0A0G2K8S9 B1H230 B2GV15 B5DEH2 D3Z8P1 D3Z955 D3ZBE5 D3ZNJ5 D3ZXS8 G3V6C9 P07953 P11915 P11980 P25409 Q00972 Q3MHT2 Q4V8J4 Q5U203 Q5XIH6	GO_MF
Cluster1	transition metal ion binding	3	113	26	453	0.46	0.977	D3Z8P1 D4A4T9 Q5XIH6	GO_MF
Cluster1	translation elongation factor activity	1	113	2	453	2	0.437	Q07803	GO_MF
Cluster1	translation factor activity, RNA binding	1	113	5	453	0.8	0.764	Q07803	GO_MF
Cluster1	translation initiation factor binding	1	113	1	453	4.01	0.249	M0RCE9	GO_MF
Cluster1	transmembrane signaling receptor activity	1	113	3	453	1.34	0.578	Q63135	GO_MF
Cluster1	transmembrane transporter activity	11	113	54	453	0.82	0.84	F1LX07 G3V8M4 M0RCE9 P05503 P11505 P32089 P62078 P63031 Q2PS20 Q64542 Q9Z2L0	GO_MF
Cluster1	transmembrane transporter binding	5	113	12	453	1.67	0.154	A0A0G2K9Z7 D3ZP47 M0RCE9 Q5U2Q8 Q9Z2L0	GO_MF
Cluster1	transporter activity	14	113	61	453	0.92	0.702	A0A0A0MXU8 F1LX07 G3V8M4 M0RCE9 P05503 P11505 P11915 P32089 P62078 P62744 P63031 Q2PS20 Q64542 Q9Z2L0	GO_MF
Cluster1	tropomyosin binding	2	113	3	453	2.67	0.155	D3ZSG3 D4A871	GO_MF
Cluster1	tubulin binding	5	113	12	453	1.67	0.154	F1LQB2 P05065 Q5XIH6 Q7TQ77 Q9Z269	GO_MF
Cluster1	type 1 angiotensin receptor binding	1	113	1	453	4.01	0.249	Q6Q7Y5	GO_MF
Cluster1	ubiquinone binding	1	113	5	453	0.8	0.764	A0A0G2JYY6	GO_MF
Cluster1	ubiquitin binding	1	113	4	453	1	0.684	F1LQX9	GO_MF
Cluster1	ubiquitin conjugating enzyme activity	1	113	1	453	4.01	0.249	D3ZXS8	GO_MF
Cluster1	ubiquitin protein ligase activity	3	113	5	453	2.41	0.102	D3Z8P1 D3ZXS8 Q5U203	GO_MF
Cluster1	ubiquitin protein ligase binding	8	113	17	453	1.89	0.0368	B2GV15 B5DEH2 D3ZXS8 F1LQX9 P28480 P62870 Q5U203 Q9JK11	GO_MF
Cluster1	ubiquitin-like protein binding	1	113	4	453	1	0.684	F1LQX9	GO_MF
Cluster1	ubiquitin-like protein conjugating enzyme activity	2	113	2	453	4.01	0.0618	D3ZXS8 Q5U203	GO_MF
Cluster1	ubiquitin-like protein ligase activity	3	113	5	453	2.41	0.102	D3Z8P1 D3ZXS8 Q5U203	GO_MF
Cluster1	ubiquitin-like protein ligase binding	8	113	17	453	1.89	0.0368	B2GV15 B5DEH2 D3ZXS8 F1LQX9 P28480 P62870 Q5U203 Q9JK11	GO_MF
Cluster1	ubiquitin-like protein transferase activity	4	113	7	453	2.29	0.0685	D3Z8P1 D3ZXS8 Q5U203 Q5XIH6	GO_MF
Cluster1	ubiquitin-protein transferase activity	4	113	7	453	2.29	0.0685	D3Z8P1 D3ZXS8 Q5U203 Q5XIH6	GO_MF
Cluster1	ubiquitin-ubiquitin ligase activity	1	113	2	453	2	0.437	D3ZXS8	GO_MF
Cluster1	unfolded protein binding	2	113	5	453	1.6	0.366	P28480 P97541	GO_MF
Cluster1	vitamin B6 binding	1	113	2	453	2	0.437	P25409	GO_MF
Cluster1	vitamin binding	2	113	8	453	1	0.634	D3ZF13 P25409	GO_MF
Cluster1	voltage-gated anion channel activity	1	113	3	453	1.34	0.578	Q9Z2L0	GO_MF
Cluster1	voltage-gated calcium channel activity	1	113	3	453	1.34	0.578	M0RCE9	GO_MF
Cluster1	voltage-gated cation channel activity	1	113	3	453	1.34	0.578	M0RCE9	GO_MF
Cluster1	voltage-gated channel activity	2	113	6	453	1.34	0.465	M0RCE9 Q9Z2L0	GO_MF
Cluster1	voltage-gated ion channel activity	2	113	6	453	1.34	0.465	M0RCE9 Q9Z2L0	GO_MF
Cluster1	zinc ion binding	3	113	16	453	0.75	0.806	D3Z8P1 D4A4T9 Q5XIH6	GO_MF
Cluster2	14-3-3 protein binding	1	75	1	453	6.04	0.166	Q7TP54	GO_MF
Cluster2	2-oxoglutarate-dependent dioxygenase activity	1	75	3	453	2.01	0.42	Q9R1J8	GO_MF
Cluster2	3-hydroxyacyl-CoA dehydrogenase activity	1	75	5	453	1.21	0.597	Q6P7R8	GO_MF
Cluster2	7S RNA binding	1	75	1	453	6.04	0.166	B2RYI2	GO_MF
Cluster2	ADP binding	1	75	5	453	1.21	0.597	G3V9Y1	GO_MF
Cluster2	ADP transmembrane transporter activity	1	75	2	453	3.02	0.304	Q09073	GO_MF
Cluster2	ADP-ribosyl cyclase activity	1	75	1	453	6.04	0.166	Q63072	GO_MF
Cluster2	ATP binding	7	75	26	453	1.63	0.119	D3ZRE7 D4AE17 G3V6D8 G3V9Y1 P11497 P32577 Q5RKH2	GO_MF
Cluster2	ATP hydrolysis activity	2	75	25	453	0.48	0.941	G3V6D8 G3V9Y1	GO_MF
Cluster2	ATP transmembrane transporter activity	1	75	2	453	3.02	0.304	Q09073	GO_MF
Cluster2	ATP:ADP antiporter activity	1	75	2	453	3.02	0.304	Q09073	GO_MF
Cluster2	ATPase binding	1	75	4	453	1.51	0.516	Q9QZ86	GO_MF
Cluster2	ATPase-coupled transmembrane transporter activity	1	75	13	453	0.46	0.908	G3V9Y1	GO_MF
Cluster2	BAT3 complex binding	1	75	1	453	6.04	0.166	O70593	GO_MF
Cluster2	CCR chemokine receptor binding	1	75	1	453	6.04	0.166	P21263	GO_MF
Cluster2	CCR5 chemokine receptor binding	1	75	1	453	6.04	0.166	P21263	GO_MF
Cluster2	CoA carboxylase activity	1	75	4	453	1.51	0.516	P11497	GO_MF
Cluster2	DNA binding	4	75	21	453	1.15	0.469	A0A0H2UHI5 D3ZRE7 O35821 P11497	GO_MF
Cluster2	DNA binding domain binding	1	75	1	453	6.04	0.166	P11497	GO_MF
Cluster2	DNA-binding transcription factor activity	2	75	8	453	1.51	0.392	E9PT82 Q6U6G5	GO_MF
Cluster2	E-box binding	1	75	2	453	3.02	0.304	O35821	GO_MF
Cluster2	FK506 binding	1	75	1	453	6.04	0.166	D3Z9M5	GO_MF
Cluster2	G protein-coupled receptor activity	1	75	1	453	6.04	0.166	G3V824	GO_MF
Cluster2	G protein-coupled receptor binding	3	75	9	453	2.01	0.174	D4A4T0 G3V9Y1 P21263	GO_MF
Cluster2	G-protein alpha-subunit binding	2	75	2	453	6.04	0.0271	G3V824 G3V9Y1	GO_MF
Cluster2	GDP-dissociation inhibitor activity	1	75	1	453	6.04	0.166	Q5M860	GO_MF
Cluster2	GTP binding	1	75	4	453	1.51	0.516	G3V7P6	GO_MF
Cluster2	GTPase activator activity	1	75	2	453	3.02	0.304	Q5XIB3	GO_MF
Cluster2	GTPase activity	1	75	8	453	0.76	0.768	Q5M860	GO_MF
Cluster2	GTPase binding	5	75	16	453	1.89	0.107	B5DF63 E9PT82 F1LUV9 Q5M860 Q5XIB3	GO_MF
Cluster2	GTPase regulator activity	2	75	3	453	4.03	0.0725	Q5M860 Q5XIB3	GO_MF
Cluster2	Hsp70 protein binding	2	75	3	453	4.03	0.0725	D4A4T0 O70593	GO_MF
Cluster2	Hsp90 protein binding	1	75	2	453	3.02	0.304	D4A4T0	GO_MF
Cluster2	ITP binding	1	75	1	453	6.04	0.166	G3V7P6	GO_MF
Cluster2	L-glutamine aminotransferase activity	1	75	1	453	6.04	0.166	P82808	GO_MF
Cluster2	LRR domain binding	1	75	2	453	3.02	0.304	F1LUV9	GO_MF
Cluster2	MAP kinase kinase kinase activity	1	75	1	453	6.04	0.166	D4AE17	GO_MF
Cluster2	MRF binding	1	75	1	453	6.04	0.166	G3V7U0	GO_MF
Cluster2	N-acetylgalactosamine-4-sulfatase activity	1	75	1	453	6.04	0.166	P50430	GO_MF
Cluster2	N-acetyltransferase activity	1	75	1	453	6.04	0.166	A0A0H2UI10	GO_MF
Cluster2	N-acyltransferase activity	1	75	1	453	6.04	0.166	A0A0H2UI10	GO_MF
Cluster2	NAD+ nucleosidase activity	1	75	1	453	6.04	0.166	Q63072	GO_MF
Cluster2	P-type ion transporter activity	1	75	7	453	0.86	0.721	G3V9Y1	GO_MF
Cluster2	RNA binding	6	75	31	453	1.17	0.409	A0A0G2JT33 B2RYI2 G3V7P6 G3V9Y1 Q6AYK8 Q9QZ86	GO_MF
Cluster2	RNA cap binding	1	75	2	453	3.02	0.304	Q6AYK8	GO_MF
Cluster2	RNA stem-loop binding	1	75	1	453	6.04	0.166	G3V9Y1	GO_MF
Cluster2	Rho GDP-dissociation inhibitor activity	1	75	1	453	6.04	0.166	Q5M860	GO_MF
Cluster2	SMAD binding	1	75	2	453	3.02	0.304	D4A4T0	GO_MF
Cluster2	TFIID-class transcription factor complex binding	1	75	1	453	6.04	0.166	Q9QZ86	GO_MF
Cluster2	TPR domain binding	1	75	1	453	6.04	0.166	D4A4T0	GO_MF
Cluster2	UDP-glycosyltransferase activity	1	75	1	453	6.04	0.166	D4ADL7	GO_MF
Cluster2	UDP-xylosyltransferase activity	1	75	1	453	6.04	0.166	D4ADL7	GO_MF
Cluster2	Wnt-protein binding	1	75	1	453	6.04	0.166	Q4V8N0	GO_MF
Cluster2	XTP binding	1	75	1	453	6.04	0.166	G3V7P6	GO_MF
Cluster2	acetyl-CoA carboxylase activity	1	75	1	453	6.04	0.166	P11497	GO_MF
Cluster2	acetyltransferase activity	2	75	6	453	2.01	0.26	A0A0H2UI10 O35264	GO_MF
Cluster2	actin binding	8	75	27	453	1.79	0.0597	B0BNA5 G3V6D8 G3V7U2 G3V9Y1 O35878 P68511 Q08290 Q9JHL4	GO_MF
Cluster2	actin filament binding	3	75	10	453	1.81	0.22	G3V6D8 G3V9Y1 Q9JHL4	GO_MF
Cluster2	actinin binding	1	75	6	453	1.01	0.665	G3V7U0	GO_MF
Cluster2	active ion transmembrane transporter activity	1	75	10	453	0.6	0.84	G3V9Y1	GO_MF
Cluster2	active transmembrane transporter activity	2	75	20	453	0.6	0.873	G3V9Y1 Q09073	GO_MF
Cluster2	acyl-CoA dehydrogenase activity	1	75	6	453	1.01	0.665	Q63448	GO_MF
Cluster2	acyl-CoA oxidase activity	1	75	1	453	6.04	0.166	Q63448	GO_MF
Cluster2	acyltransferase activity	2	75	14	453	0.86	0.705	A0A0H2UI10 O35264	GO_MF
Cluster2	adenyl nucleotide binding	7	75	36	453	1.17	0.385	D3ZRE7 D4AE17 G3V6D8 G3V9Y1 P11497 P32577 Q5RKH2	GO_MF
Cluster2	adenyl ribonucleotide binding	7	75	35	453	1.21	0.354	D3ZRE7 D4AE17 G3V6D8 G3V9Y1 P11497 P32577 Q5RKH2	GO_MF
Cluster2	all-trans-retinol 13,14-reductase activity	1	75	1	453	6.04	0.166	G3V7V6	GO_MF
Cluster2	amide binding	3	75	22	453	0.82	0.737	O09175 P11497 Q9EQV6	GO_MF
Cluster2	amidine-lyase activity	1	75	1	453	6.04	0.166	Q4QRB8	GO_MF
Cluster2	amino acid binding	1	75	1	453	6.04	0.166	P82808	GO_MF
Cluster2	aminopeptidase activity	1	75	2	453	3.02	0.304	O09175	GO_MF
Cluster2	anion binding	24	75	78	453	1.86	0.000411	D3ZRE7 D4AE17 G3V6D8 G3V7P6 G3V7U2 G3V824 G3V9Y1 M0R979 O54922 P01048 P03994 P08932 P11497 P20909 P32577 P51673 P82808 Q3KR94 Q5RKH2 Q63448 Q6P7R8 Q6XVN8 Q9ERL1 Q9JHL4	GO_MF
Cluster2	anion transmembrane transporter activity	1	75	13	453	0.46	0.908	Q09073	GO_MF
Cluster2	anion:anion antiporter activity	1	75	3	453	2.01	0.42	Q09073	GO_MF
Cluster2	antigen binding	1	75	2	453	3.02	0.304	P10252	GO_MF
Cluster2	antiporter activity	1	75	3	453	2.01	0.42	Q09073	GO_MF
Cluster2	argininosuccinate lyase activity	1	75	1	453	6.04	0.166	Q4QRB8	GO_MF
Cluster2	armadillo repeat domain binding	1	75	1	453	6.04	0.166	E9PT82	GO_MF
Cluster2	arylsulfatase activity	1	75	1	453	6.04	0.166	P50430	GO_MF
Cluster2	bHLH transcription factor binding	1	75	1	453	6.04	0.166	G3V7U0	GO_MF
Cluster2	basal transcription machinery binding	1	75	1	453	6.04	0.166	Q9QZ86	GO_MF
Cluster2	beta-N-acetylglucosaminidase activity	1	75	1	453	6.04	0.166	A0A0H2UI10	GO_MF
Cluster2	beta-N-acetylhexosaminidase activity	1	75	1	453	6.04	0.166	A0A0H2UI10	GO_MF
Cluster2	beta-catenin binding	1	75	2	453	3.02	0.304	O54922	GO_MF
Cluster2	binding	66	75	320	453	1.25	0.000111	A0A0G2JT33 A0A0H2UHI5 B0BNA5 B2RYI2 B5DF63 D3Z9E1 D3Z9M5 D3ZK14 D3ZM27 D3ZRE7 D4A4T0 D4ADL7 D4AE17 E9PT82 F1LUV9 F1M5Q4 G3V6D8 G3V7P6 G3V7U0 G3V7U2 G3V824 G3V9Y1 M0R979 O09175 O35264 O35821 O35878 O54922 O70593 P01048 P02764 P03994 P08932 P10252 P11497 P20717 P20909 P21263 P32577 P51673 P68511 P80254 P82808 Q08290 Q09073 Q3KR94 Q4FZS2 Q4QRB8 Q4V8N0 Q5M860 Q5RKH2 Q5XIB3 Q62667 Q63448 Q66HI5 Q6AYK8…	GO_MF
Cluster2	biotin binding	1	75	3	453	2.01	0.42	P11497	GO_MF
Cluster2	biotin carboxylase activity	1	75	2	453	3.02	0.304	P11497	GO_MF
Cluster2	calcium ion binding	4	75	18	453	1.34	0.346	D3Z9M5 F1M5Q4 M0R979 P20717	GO_MF
Cluster2	calcium-dependent ATPase activity	1	75	1	453	6.04	0.166	G3V9Y1	GO_MF
Cluster2	calcium-dependent protein binding	1	75	2	453	3.02	0.304	E9PT82	GO_MF
Cluster2	calmodulin binding	2	75	8	453	1.51	0.392	E9PT82 G3V6D8	GO_MF
Cluster2	carbohydrate binding	3	75	12	453	1.51	0.318	G3V824 P82808 Q5RKH2	GO_MF
Cluster2	carbohydrate derivative binding	15	75	51	453	1.78	0.0108	D3ZRE7 D4AE17 G3V6D8 G3V7P6 G3V9Y1 M0R979 P01048 P03994 P08932 P11497 P20909 P32577 Q3KR94 Q5RKH2 Q6P7R8	GO_MF
Cluster2	carbohydrate kinase activity	2	75	4	453	3.02	0.13	A0A0G2JTQ5 Q5RKH2	GO_MF
Cluster2	carbon-nitrogen lyase activity	1	75	1	453	6.04	0.166	Q4QRB8	GO_MF
Cluster2	carbon-oxygen lyase activity	1	75	8	453	0.76	0.768	Q66HG6	GO_MF
Cluster2	carbonate dehydratase activity	1	75	1	453	6.04	0.166	Q66HG6	GO_MF
Cluster2	carboxylic acid binding	6	75	12	453	3.02	0.00686	G3V824 P03994 P11497 P51673 P82808 Q63448	GO_MF
Cluster2	carboxylic ester hydrolase activity	1	75	5	453	1.21	0.597	O35264	GO_MF
Cluster2	catalytic activity	32	75	266	453	0.73	0.999	A0A0G2JTQ5 A0A0G2K6A2 A0A0H2UI10 B0BMY6 D3Z9M5 D4A4T0 D4ADL7 D4AE17 G3V6D8 G3V7P6 G3V7V6 G3V824 G3V9Y1 O09175 O35264 P11497 P20717 P32577 P50430 P80254 P82808 Q4QRB8 Q5M860 Q5RKH2 Q63072 Q63448 Q66HG6 Q6P7R8 Q99MI5 Q9EQV6 Q9ERL1 Q9R1J8	GO_MF
Cluster2	catalytic activity, acting on a protein	13	75	54	453	1.45	0.0862	A0A0G2K6A2 A0A0H2UI10 B0BMY6 D3Z9M5 D4A4T0 D4AE17 G3V6D8 G3V7P6 G3V824 O09175 P32577 Q9EQV6 Q9R1J8	GO_MF
Cluster2	cation binding	13	75	57	453	1.38	0.123	D3Z9M5 D4ADL7 D4AE17 F1M5Q4 G3V7P6 M0R979 O09175 O35821 P01048 P08932 P20717 Q66HI5 Q7TP54	GO_MF
Cluster2	cation transmembrane transporter activity	1	75	34	453	0.18	0.998	G3V9Y1	GO_MF
Cluster2	cell adhesion mediator activity	1	75	2	453	3.02	0.304	D3Z9E1	GO_MF
Cluster2	cell adhesion molecule binding	4	75	8	453	3.02	0.0287	D3Z9E1 D3ZK14 M0R979 Q3KR94	GO_MF
Cluster2	cell-matrix adhesion mediator activity	1	75	1	453	6.04	0.166	D3Z9E1	GO_MF
Cluster2	channel regulator activity	1	75	9	453	0.67	0.807	P68511	GO_MF
Cluster2	chaperone binding	2	75	10	453	1.21	0.514	D4A4T0 O70593	GO_MF
Cluster2	chemokine receptor binding	1	75	1	453	6.04	0.166	P21263	GO_MF
Cluster2	chromatin binding	1	75	8	453	0.76	0.768	D3ZM27	GO_MF
Cluster2	cis-trans isomerase activity	1	75	3	453	2.01	0.42	D3Z9M5	GO_MF
Cluster2	cobalt ion binding	2	75	2	453	6.04	0.0271	G3V7P6 O09175	GO_MF
Cluster2	collagen V binding	1	75	1	453	6.04	0.166	M0R979	GO_MF
Cluster2	collagen binding	5	75	7	453	4.31	0.00176	G3V7U2 M0R979 Q3KR94 Q6P7R8 Q9JI04	GO_MF
Cluster2	copper ion binding	1	75	3	453	2.01	0.42	O09175	GO_MF
Cluster2	cyclase activity	1	75	2	453	3.02	0.304	Q63072	GO_MF
Cluster2	cyclic ADP-ribose hydrolase	1	75	1	453	6.04	0.166	Q63072	GO_MF
Cluster2	cyclin binding	1	75	3	453	2.01	0.42	P51673	GO_MF
Cluster2	cysteine-type endopeptidase inhibitor activity	3	75	4	453	4.53	0.0154	A0A0H2UHI5 P01048 P08932	GO_MF
Cluster2	cysteine-type peptidase activity	1	75	4	453	1.51	0.516	B0BMY6	GO_MF
Cluster2	cytokine binding	1	75	3	453	2.01	0.42	M0R979	GO_MF
Cluster2	cytokine receptor binding	2	75	3	453	4.03	0.0725	P21263 P80254	GO_MF
Cluster2	cytoskeletal anchor activity	1	75	2	453	3.02	0.304	G3V7U2	GO_MF
Cluster2	cytoskeletal motor activity	2	75	4	453	3.02	0.13	G3V6D8 G3V9Y1	GO_MF
Cluster2	cytoskeletal protein binding	12	75	53	453	1.37	0.142	B0BNA5 D3ZM27 F1LUV9 G3V6D8 G3V7U0 G3V7U2 G3V9Y1 O35878 P68511 Q08290 Q6XVN8 Q9JHL4	GO_MF
Cluster2	dIDP diphosphatase activity	1	75	1	453	6.04	0.166	G3V7P6	GO_MF
Cluster2	dITP diphosphatase activity	1	75	1	453	6.04	0.166	G3V7P6	GO_MF
Cluster2	deoxynucleoside-diphosphatase activity	1	75	1	453	6.04	0.166	G3V7P6	GO_MF
Cluster2	deubiquitinase activity	1	75	3	453	2.01	0.42	B0BMY6	GO_MF
Cluster2	dioxygenase activity	1	75	4	453	1.51	0.516	Q9R1J8	GO_MF
Cluster2	dopachrome isomerase activity	1	75	1	453	6.04	0.166	P80254	GO_MF
Cluster2	double-stranded DNA binding	2	75	6	453	2.01	0.26	O35821 P11497	GO_MF
Cluster2	endopeptidase activity	1	75	11	453	0.55	0.867	Q9EQV6	GO_MF
Cluster2	endopeptidase inhibitor activity	3	75	5	453	3.62	0.034	A0A0H2UHI5 P01048 P08932	GO_MF
Cluster2	endopeptidase regulator activity	3	75	5	453	3.62	0.034	A0A0H2UHI5 P01048 P08932	GO_MF
Cluster2	enzyme activator activity	3	75	9	453	2.01	0.174	O35878 Q5XIB3 Q9JHL4	GO_MF
Cluster2	enzyme binding	23	75	95	453	1.46	0.0203	A0A0G2JT33 B0BNA5 B5DF63 D3ZM27 D4A4T0 E9PT82 F1LUV9 G3V7U2 G3V824 G3V9Y1 M0R979 P01048 P08932 P11497 P32577 P68511 P80254 Q09073 Q5M860 Q5XIB3 Q62667 Q6XVN8 Q9QZ86	GO_MF
Cluster2	enzyme inhibitor activity	3	75	10	453	1.81	0.22	A0A0H2UHI5 P01048 P08932	GO_MF
Cluster2	enzyme regulator activity	7	75	23	453	1.84	0.0676	A0A0H2UHI5 O35878 P01048 P08932 Q5M860 Q5XIB3 Q9JHL4	GO_MF
Cluster2	epoxide hydrolase activity	1	75	1	453	6.04	0.166	O09175	GO_MF
Cluster2	estrogen receptor binding	1	75	2	453	3.02	0.304	P20717	GO_MF
Cluster2	ether hydrolase activity	1	75	1	453	6.04	0.166	O09175	GO_MF
Cluster2	exopeptidase activity	3	75	5	453	3.62	0.034	G3V7P6 O09175 Q9EQV6	GO_MF
Cluster2	extracellular matrix binding	4	75	5	453	4.83	0.00307	M0R979 P20909 Q3KR94 Q4V8N0	GO_MF
Cluster2	extracellular matrix structural constituent	7	75	8	453	5.29	1.86e-05	D3Z9E1 F1M5Q4 M0R979 P03994 P20909 Q4V8N0 Q9JI04	GO_MF
Cluster2	fatty acid binding	1	75	4	453	1.51	0.516	Q63448	GO_MF
Cluster2	fibrinogen binding	1	75	1	453	6.04	0.166	M0R979	GO_MF
Cluster2	fibroblast growth factor binding	1	75	3	453	2.01	0.42	M0R979	GO_MF
Cluster2	fibroblast growth factor receptor binding	1	75	1	453	6.04	0.166	F1LUV9	GO_MF
Cluster2	fibronectin binding	2	75	3	453	4.03	0.0725	M0R979 Q6P7R8	GO_MF
Cluster2	flavin adenine dinucleotide binding	2	75	9	453	1.34	0.455	Q63448 Q9ERL1	GO_MF
Cluster2	follicle-stimulating hormone receptor binding	1	75	1	453	6.04	0.166	G3V9Y1	GO_MF
Cluster2	galactokinase activity	2	75	2	453	6.04	0.0271	A0A0G2JTQ5 Q5RKH2	GO_MF
Cluster2	galactose binding	1	75	3	453	2.01	0.42	Q5RKH2	GO_MF
Cluster2	glucocorticoid receptor binding	1	75	1	453	6.04	0.166	P68511	GO_MF
Cluster2	glutamate receptor binding	1	75	7	453	0.86	0.721	G3V7U2	GO_MF
Cluster2	glycosaminoglycan binding	7	75	9	453	4.7	7.24e-05	M0R979 P01048 P03994 P08932 P20909 Q3KR94 Q6P7R8	GO_MF
Cluster2	glycosyltransferase activity	1	75	4	453	1.51	0.516	D4ADL7	GO_MF
Cluster2	growth factor binding	3	75	5	453	3.62	0.034	G3V824 M0R979 P20909	GO_MF
Cluster2	growth factor receptor binding	1	75	1	453	6.04	0.166	F1LUV9	GO_MF
Cluster2	guanyl nucleotide binding	1	75	5	453	1.21	0.597	G3V7P6	GO_MF
Cluster2	guanyl ribonucleotide binding	1	75	5	453	1.21	0.597	G3V7P6	GO_MF
Cluster2	guanyl-nucleotide exchange factor activity	1	75	6	453	1.01	0.665	F1LUV9	GO_MF
Cluster2	heat shock protein binding	2	75	7	453	1.73	0.327	D4A4T0 O70593	GO_MF
Cluster2	heme binding	1	75	6	453	1.01	0.665	Q9ERL1	GO_MF
Cluster2	heparan sulfate binding	1	75	1	453	6.04	0.166	P20909	GO_MF
Cluster2	heparan sulfate proteoglycan binding	1	75	1	453	6.04	0.166	M0R979	GO_MF
Cluster2	heparin binding	6	75	8	453	4.53	0.000366	M0R979 P01048 P08932 P20909 Q3KR94 Q6P7R8	GO_MF
Cluster2	heterocyclic compound binding	17	75	99	453	1.04	0.479	A0A0G2JT33 A0A0H2UHI5 B2RYI2 D3Z9M5 D3ZRE7 D4AE17 G3V6D8 G3V7P6 G3V9Y1 O35821 P11497 P32577 Q5RKH2 Q63448 Q6AYK8 Q9ERL1 Q9QZ86	GO_MF
Cluster2	hexosaminidase activity	1	75	1	453	6.04	0.166	A0A0H2UI10	GO_MF
Cluster2	histone acetyltransferase activity	1	75	1	453	6.04	0.166	A0A0H2UI10	GO_MF
Cluster2	hormone receptor binding	3	75	6	453	3.02	0.06	P11497 P20717 P68511	GO_MF
Cluster2	hyaluronic acid binding	1	75	1	453	6.04	0.166	P03994	GO_MF
Cluster2	hyalurononglucosaminidase activity	1	75	1	453	6.04	0.166	A0A0H2UI10	GO_MF
Cluster2	hydro-lyase activity	1	75	8	453	0.76	0.768	Q66HG6	GO_MF
Cluster2	hydrolase activity	13	75	81	453	0.97	0.61	A0A0G2K6A2 A0A0H2UI10 B0BMY6 G3V6D8 G3V7P6 G3V9Y1 O09175 O35264 P20717 P50430 Q5M860 Q63072 Q9EQV6	GO_MF
Cluster2	hydrolase activity, acting on acid anhydrides	4	75	35	453	0.69	0.864	G3V6D8 G3V7P6 G3V9Y1 Q5M860	GO_MF
Cluster2	hydrolase activity, acting on ester bonds	6	75	25	453	1.45	0.218	A0A0G2K6A2 A0A0H2UI10 G3V6D8 G3V7P6 O35264 P50430	GO_MF
Cluster2	hydrolase activity, acting on ether bonds	1	75	1	453	6.04	0.166	O09175	GO_MF
Cluster2	hydrolase activity, acting on glycosyl bonds	2	75	5	453	2.42	0.193	A0A0H2UI10 Q63072	GO_MF
Cluster2	identical protein binding	21	75	91	453	1.39	0.0464	D3Z9E1 D3ZK14 D4A4T0 F1LUV9 G3V6D8 G3V7P6 G3V7U0 G3V824 G3V9Y1 M0R979 O35264 O35878 O70593 P11497 P32577 P68511 Q3KR94 Q4QRB8 Q62667 Q7TP54 Q99MI5	GO_MF
Cluster2	inosine-diphosphatase activity	1	75	1	453	6.04	0.166	G3V7P6	GO_MF
Cluster2	insulin-like growth factor II binding	1	75	1	453	6.04	0.166	G3V824	GO_MF
Cluster2	insulin-like growth factor binding	1	75	1	453	6.04	0.166	G3V824	GO_MF
Cluster2	insulin-like growth factor receptor binding	1	75	1	453	6.04	0.166	P68511	GO_MF
Cluster2	integrin binding	4	75	6	453	4.03	0.00804	D3Z9E1 D3ZK14 M0R979 Q3KR94	GO_MF
Cluster2	integrin binding involved in cell-matrix adhesion	1	75	1	453	6.04	0.166	D3Z9E1	GO_MF
Cluster2	intermediate filament binding	1	75	1	453	6.04	0.166	P21263	GO_MF
Cluster2	intramolecular oxidoreductase activity	1	75	3	453	2.01	0.42	P80254	GO_MF
Cluster2	ion binding	32	75	115	453	1.68	0.000249	D3Z9M5 D3ZRE7 D4ADL7 D4AE17 F1M5Q4 G3V6D8 G3V7P6 G3V7U2 G3V824 G3V9Y1 M0R979 O09175 O35821 O54922 P01048 P03994 P08932 P11497 P20717 P20909 P32577 P51673 P82808 Q3KR94 Q5RKH2 Q63448 Q66HI5 Q6P7R8 Q6XVN8 Q7TP54 Q9ERL1 Q9JHL4	GO_MF
Cluster2	ion transmembrane transporter activity	2	75	43	453	0.28	0.997	G3V9Y1 Q09073	GO_MF
Cluster2	ionotropic glutamate receptor binding	1	75	2	453	3.02	0.304	G3V7U2	GO_MF
Cluster2	iron ion binding	2	75	6	453	2.01	0.26	Q66HI5 Q7TP54	GO_MF
Cluster2	isomerase activity	2	75	13	453	0.93	0.664	D3Z9M5 P80254	GO_MF
Cluster2	isoprenoid binding	2	75	2	453	6.04	0.0271	G3V824 P51673	GO_MF
Cluster2	kinase activity	5	75	26	453	1.16	0.436	A0A0G2JTQ5 D4AE17 G3V824 P32577 Q5RKH2	GO_MF
Cluster2	kinase binding	8	75	33	453	1.46	0.16	B5DF63 D3ZM27 D4A4T0 G3V7U2 G3V9Y1 P11497 P32577 Q62667	GO_MF
Cluster2	kringle domain binding	1	75	1	453	6.04	0.166	G3V824	GO_MF
Cluster2	laminin binding	2	75	3	453	4.03	0.0725	M0R979 Q4V8N0	GO_MF
Cluster2	laminin-1 binding	1	75	2	453	3.02	0.304	M0R979	GO_MF
Cluster2	ligase activity	1	75	12	453	0.5	0.889	P11497	GO_MF
Cluster2	ligase activity, forming carbon-carbon bonds	1	75	5	453	1.21	0.597	P11497	GO_MF
Cluster2	ligase activity, forming carbon-nitrogen bonds	1	75	3	453	2.01	0.42	P11497	GO_MF
Cluster2	lipase activity	1	75	3	453	2.01	0.42	O35264	GO_MF
Cluster2	lipid binding	8	75	27	453	1.79	0.0597	G3V7U2 G3V824 M0R979 O54922 P51673 Q63448 Q6XVN8 Q9JHL4	GO_MF
Cluster2	lipoprotein particle binding	1	75	1	453	6.04	0.166	M0R979	GO_MF
Cluster2	long-chain-fatty-acyl-CoA reductase activity	1	75	1	453	6.04	0.166	Q6P7R8	GO_MF
Cluster2	low-density lipoprotein particle binding	1	75	1	453	6.04	0.166	M0R979	GO_MF
Cluster2	lyase activity	3	75	19	453	0.95	0.636	Q4QRB8 Q63072 Q66HG6	GO_MF
Cluster2	m7G(5')pppN diphosphatase activity	1	75	1	453	6.04	0.166	G3V7P6	GO_MF
Cluster2	mRNA 5'-UTR binding	1	75	1	453	6.04	0.166	G3V9Y1	GO_MF
Cluster2	mRNA binding	3	75	12	453	1.51	0.318	G3V7P6 G3V9Y1 Q6AYK8	GO_MF
Cluster2	mRNA cap binding	1	75	1	453	6.04	0.166	Q6AYK8	GO_MF
Cluster2	macrolide binding	1	75	1	453	6.04	0.166	D3Z9M5	GO_MF
Cluster2	magnesium ion binding	3	75	11	453	1.65	0.268	D4ADL7 D4AE17 G3V7P6	GO_MF
Cluster2	manganese ion binding	2	75	4	453	3.02	0.13	D4ADL7 G3V7P6	GO_MF
Cluster2	mannose binding	1	75	1	453	6.04	0.166	G3V824	GO_MF
Cluster2	metal ion binding	13	75	54	453	1.45	0.0862	D3Z9M5 D4ADL7 D4AE17 F1M5Q4 G3V7P6 M0R979 O09175 O35821 P01048 P08932 P20717 Q66HI5 Q7TP54	GO_MF
Cluster2	metal ion transmembrane transporter activity	1	75	18	453	0.34	0.964	G3V9Y1	GO_MF
Cluster2	metalloaminopeptidase activity	1	75	1	453	6.04	0.166	O09175	GO_MF
Cluster2	metalloexopeptidase activity	2	75	3	453	4.03	0.0725	G3V7P6 O09175	GO_MF
Cluster2	metallopeptidase activity	2	75	9	453	1.34	0.455	G3V7P6 O09175	GO_MF
Cluster2	microfilament motor activity	2	75	3	453	4.03	0.0725	G3V6D8 G3V9Y1	GO_MF
Cluster2	microtubule binding	3	75	10	453	1.81	0.22	G3V7U2 O35878 Q6XVN8	GO_MF
Cluster2	misfolded protein binding	1	75	2	453	3.02	0.304	D4A4T0	GO_MF
Cluster2	modified amino acid binding	2	75	6	453	2.01	0.26	M0R979 Q9JHL4	GO_MF
Cluster2	molecular adaptor activity	3	75	12	453	1.51	0.318	D4A4T0 G3V7U2 P20909	GO_MF
Cluster2	molecular function regulator	9	75	38	453	1.43	0.156	A0A0H2UHI5 F1LUV9 O35878 P01048 P08932 P68511 Q5M860 Q5XIB3 Q9JHL4	GO_MF
Cluster2	molecular transducer activity	1	75	5	453	1.21	0.597	G3V824	GO_MF
Cluster2	monocarboxylic acid binding	4	75	9	453	2.68	0.0453	G3V824 P11497 P51673 Q63448	GO_MF
Cluster2	monosaccharide binding	2	75	8	453	1.51	0.392	G3V824 Q5RKH2	GO_MF
Cluster2	myosin binding	2	75	6	453	2.01	0.26	G3V9Y1 O35878	GO_MF
Cluster2	myosin light chain binding	1	75	1	453	6.04	0.166	G3V9Y1	GO_MF
Cluster2	myosin phosphatase activity	1	75	2	453	3.02	0.304	G3V6D8	GO_MF
Cluster2	nucleic acid binding	10	75	47	453	1.29	0.233	A0A0G2JT33 A0A0H2UHI5 B2RYI2 D3ZRE7 G3V7P6 G3V9Y1 O35821 P11497 Q6AYK8 Q9QZ86	GO_MF
Cluster2	nucleoside binding	1	75	5	453	1.21	0.597	G3V7P6	GO_MF
Cluster2	nucleoside phosphate binding	10	75	54	453	1.12	0.401	D3ZRE7 D4AE17 G3V6D8 G3V7P6 G3V9Y1 P11497 P32577 Q5RKH2 Q63448 Q9ERL1	GO_MF
Cluster2	nucleoside-diphosphatase activity	1	75	3	453	2.01	0.42	G3V7P6	GO_MF
Cluster2	nucleoside-triphosphatase activity	3	75	34	453	0.53	0.944	G3V6D8 G3V9Y1 Q5M860	GO_MF
Cluster2	nucleoside-triphosphatase regulator activity	2	75	5	453	2.42	0.193	Q5M860 Q5XIB3	GO_MF
Cluster2	nucleoside-triphosphate diphosphatase activity	1	75	1	453	6.04	0.166	G3V7P6	GO_MF
Cluster2	nucleotide binding	10	75	54	453	1.12	0.401	D3ZRE7 D4AE17 G3V6D8 G3V7P6 G3V9Y1 P11497 P32577 Q5RKH2 Q63448 Q9ERL1	GO_MF
Cluster2	nucleotide transmembrane transporter activity	1	75	2	453	3.02	0.304	Q09073	GO_MF
Cluster2	organic acid binding	6	75	13	453	2.79	0.0111	G3V824 P03994 P11497 P51673 P82808 Q63448	GO_MF
Cluster2	organic anion transmembrane transporter activity	1	75	8	453	0.76	0.768	Q09073	GO_MF
Cluster2	organic cyclic compound binding	18	75	103	453	1.06	0.439	A0A0G2JT33 A0A0H2UHI5 B2RYI2 D3Z9M5 D3ZRE7 D4AE17 G3V6D8 G3V7P6 G3V9Y1 M0R979 O35821 P11497 P32577 Q5RKH2 Q63448 Q6AYK8 Q9ERL1 Q9QZ86	GO_MF
Cluster2	oxidoreductase activity	5	75	103	453	0.29	1	G3V7V6 Q63448 Q6P7R8 Q9ERL1 Q9R1J8	GO_MF
Cluster2	oxidoreductase activity, acting on NAD(P)H	1	75	35	453	0.17	0.999	Q9ERL1	GO_MF
Cluster2	p53 binding	1	75	1	453	6.04	0.166	A0A0G2JT33	GO_MF
Cluster2	pentosyltransferase activity	1	75	2	453	3.02	0.304	D4ADL7	GO_MF
Cluster2	peptidase activity	4	75	15	453	1.61	0.225	B0BMY6 G3V7P6 O09175 Q9EQV6	GO_MF
Cluster2	peptidase inhibitor activity	3	75	5	453	3.62	0.034	A0A0H2UHI5 P01048 P08932	GO_MF
Cluster2	peptidase regulator activity	3	75	5	453	3.62	0.034	A0A0H2UHI5 P01048 P08932	GO_MF
Cluster2	peptide N-acetyltransferase activity	1	75	1	453	6.04	0.166	A0A0H2UI10	GO_MF
Cluster2	peptide binding	2	75	12	453	1.01	0.618	O09175 Q9EQV6	GO_MF
Cluster2	peptide-lysine-N-acetyltransferase activity	1	75	1	453	6.04	0.166	A0A0H2UI10	GO_MF
Cluster2	peptidyl-proline 3-dioxygenase activity	1	75	1	453	6.04	0.166	Q9R1J8	GO_MF
Cluster2	peptidyl-proline dioxygenase activity	1	75	1	453	6.04	0.166	Q9R1J8	GO_MF
Cluster2	peptidyl-prolyl cis-trans isomerase activity	1	75	3	453	2.01	0.42	D3Z9M5	GO_MF
Cluster2	phenylpyruvate tautomerase activity	1	75	1	453	6.04	0.166	P80254	GO_MF
Cluster2	phosphatase activity	4	75	13	453	1.86	0.152	A0A0G2K6A2 A0A0H2UI10 G3V6D8 G3V7P6	GO_MF
Cluster2	phosphatase binding	4	75	11	453	2.2	0.0912	E9PT82 F1LUV9 P32577 Q62667	GO_MF
Cluster2	phosphatidylethanolamine binding	1	75	1	453	6.04	0.166	Q6XVN8	GO_MF
Cluster2	phosphatidylinositol binding	2	75	6	453	2.01	0.26	O54922 Q9JHL4	GO_MF
Cluster2	phosphatidylinositol bisphosphate binding	2	75	4	453	3.02	0.13	O54922 Q9JHL4	GO_MF
Cluster2	phosphatidylinositol phosphate binding	2	75	5	453	2.42	0.193	O54922 Q9JHL4	GO_MF
Cluster2	phosphatidylinositol-3,4,5-trisphosphate binding	1	75	2	453	3.02	0.304	Q9JHL4	GO_MF
Cluster2	phosphatidylinositol-4,5-bisphosphate binding	2	75	4	453	3.02	0.13	O54922 Q9JHL4	GO_MF
Cluster2	phosphatidylserine binding	2	75	4	453	3.02	0.13	M0R979 Q9JHL4	GO_MF
Cluster2	phospholipase A2 activity	1	75	2	453	3.02	0.304	O35264	GO_MF
Cluster2	phospholipase activity	1	75	2	453	3.02	0.304	O35264	GO_MF
Cluster2	phospholipid binding	5	75	14	453	2.16	0.0643	G3V7U2 M0R979 O54922 Q6XVN8 Q9JHL4	GO_MF
Cluster2	phosphoprotein binding	1	75	4	453	1.51	0.516	G3V824	GO_MF
Cluster2	phosphoprotein phosphatase activity	3	75	8	453	2.27	0.131	A0A0G2K6A2 A0A0H2UI10 G3V6D8	GO_MF
Cluster2	phosphoric ester hydrolase activity	4	75	15	453	1.61	0.225	A0A0G2K6A2 A0A0H2UI10 G3V6D8 G3V7P6	GO_MF
Cluster2	phosphorus-oxygen lyase activity	1	75	1	453	6.04	0.166	Q63072	GO_MF
Cluster2	platelet-derived growth factor binding	1	75	1	453	6.04	0.166	P20909	GO_MF
Cluster2	potassium ion transmembrane transporter activity	1	75	2	453	3.02	0.304	G3V9Y1	GO_MF
Cluster2	primary active transmembrane transporter activity	1	75	16	453	0.38	0.948	G3V9Y1	GO_MF
Cluster2	pristanoyl-CoA oxidase activity	1	75	1	453	6.04	0.166	Q63448	GO_MF
Cluster2	procollagen-proline 3-dioxygenase activity	1	75	1	453	6.04	0.166	Q9R1J8	GO_MF
Cluster2	procollagen-proline dioxygenase activity	1	75	1	453	6.04	0.166	Q9R1J8	GO_MF
Cluster2	proline-rich region binding	1	75	1	453	6.04	0.166	P32577	GO_MF
Cluster2	protease binding	4	75	9	453	2.68	0.0453	M0R979 P01048 P08932 P80254	GO_MF
Cluster2	protein C-terminus binding	3	75	14	453	1.29	0.417	O70593 P32577 Q9JHL4	GO_MF
Cluster2	protein binding	51	75	239	453	1.29	0.00261	A0A0G2JT33 B0BNA5 B2RYI2 B5DF63 D3Z9E1 D3ZK14 D3ZM27 D4A4T0 E9PT82 F1LUV9 G3V6D8 G3V7P6 G3V7U0 G3V7U2 G3V824 G3V9Y1 M0R979 O35264 O35821 O35878 O54922 O70593 P01048 P08932 P11497 P20717 P20909 P21263 P32577 P51673 P68511 P80254 P82808 Q08290 Q09073 Q3KR94 Q4FZS2 Q4QRB8 Q4V8N0 Q5M860 Q5XIB3 Q62667 Q63448 Q6AYK8 Q6P7R8 Q6XVN8 Q7TP54 Q99MI5 Q9ERL1 Q9JHL4 Q9QZ86	GO_MF
Cluster2	protein dimerization activity	10	75	53	453	1.14	0.376	D4A4T0 G3V6D8 G3V7P6 G3V9Y1 O35264 O35878 O70593 P68511 Q99MI5 Q9ERL1	GO_MF
Cluster2	protein domain specific binding	8	75	34	453	1.42	0.182	B2RYI2 D4A4T0 E9PT82 F1LUV9 G3V824 P11497 P68511 Q9JHL4	GO_MF
Cluster2	protein folding chaperone	1	75	3	453	2.01	0.42	O35878	GO_MF
Cluster2	protein heterodimerization activity	6	75	20	453	1.81	0.0945	G3V6D8 G3V9Y1 O35264 O70593 P68511 Q9ERL1	GO_MF
Cluster2	protein homodimerization activity	8	75	44	453	1.1	0.448	D4A4T0 G3V6D8 G3V7P6 G3V9Y1 O35264 O35878 O70593 Q99MI5	GO_MF
Cluster2	protein kinase A binding	1	75	1	453	6.04	0.166	P32577	GO_MF
Cluster2	protein kinase A catalytic subunit binding	1	75	1	453	6.04	0.166	P32577	GO_MF
Cluster2	protein kinase B binding	1	75	2	453	3.02	0.304	D3ZM27	GO_MF
Cluster2	protein kinase activity	3	75	18	453	1.01	0.597	D4AE17 G3V824 P32577	GO_MF
Cluster2	protein kinase binding	5	75	26	453	1.16	0.436	B5DF63 D3ZM27 G3V9Y1 P32577 Q62667	GO_MF
Cluster2	protein phosphatase 2A binding	1	75	3	453	2.01	0.42	E9PT82	GO_MF
Cluster2	protein phosphatase binding	3	75	8	453	2.27	0.131	E9PT82 P32577 Q62667	GO_MF
Cluster2	protein self-association	1	75	4	453	1.51	0.516	O70593	GO_MF
Cluster2	protein serine/threonine kinase activity	1	75	14	453	0.43	0.924	D4AE17	GO_MF
Cluster2	protein serine/threonine phosphatase activity	2	75	4	453	3.02	0.13	A0A0H2UI10 G3V6D8	GO_MF
Cluster2	protein tag	1	75	1	453	6.04	0.166	Q6XVN8	GO_MF
Cluster2	protein tyrosine kinase activity	2	75	3	453	4.03	0.0725	G3V824 P32577	GO_MF
Cluster2	protein tyrosine phosphatase activity	1	75	1	453	6.04	0.166	A0A0G2K6A2	GO_MF
Cluster2	protein-arginine deiminase activity	1	75	1	453	6.04	0.166	P20717	GO_MF
Cluster2	protein-containing complex binding	15	75	53	453	1.71	0.0158	B2RYI2 D3Z9E1 D3ZK14 E9PT82 G3V6D8 G3V7U2 G3V9Y1 M0R979 O70593 P21263 Q3KR94 Q6P7R8 Q9JHL4 Q9JI04 Q9R1J8	GO_MF
Cluster2	protein-lipid complex binding	1	75	1	453	6.04	0.166	M0R979	GO_MF
Cluster2	protein-macromolecule adaptor activity	3	75	9	453	2.01	0.174	D4A4T0 G3V7U2 P20909	GO_MF
Cluster2	protein-membrane adaptor activity	1	75	2	453	3.02	0.304	G3V9Y1	GO_MF
Cluster2	proteoglycan binding	2	75	2	453	6.04	0.0271	M0R979 P20909	GO_MF
Cluster2	purine nucleoside binding	1	75	5	453	1.21	0.597	G3V7P6	GO_MF
Cluster2	purine nucleotide binding	8	75	41	453	1.18	0.363	D3ZRE7 D4AE17 G3V6D8 G3V7P6 G3V9Y1 P11497 P32577 Q5RKH2	GO_MF
Cluster2	purine ribonucleoside binding	1	75	5	453	1.21	0.597	G3V7P6	GO_MF
Cluster2	purine ribonucleoside triphosphate binding	8	75	30	453	1.61	0.103	D3ZRE7 D4AE17 G3V6D8 G3V7P6 G3V9Y1 P11497 P32577 Q5RKH2	GO_MF
Cluster2	purine ribonucleotide binding	8	75	40	453	1.21	0.335	D3ZRE7 D4AE17 G3V6D8 G3V7P6 G3V9Y1 P11497 P32577 Q5RKH2	GO_MF
Cluster2	pyrophosphatase activity	4	75	35	453	0.69	0.864	G3V6D8 G3V7P6 G3V9Y1 Q5M860	GO_MF
Cluster2	retinoic acid binding	2	75	2	453	6.04	0.0271	G3V824 P51673	GO_MF
Cluster2	retinoid binding	2	75	2	453	6.04	0.0271	G3V824 P51673	GO_MF
Cluster2	ribonucleoprotein complex binding	1	75	5	453	1.21	0.597	B2RYI2	GO_MF
Cluster2	ribonucleoside binding	1	75	5	453	1.21	0.597	G3V7P6	GO_MF
Cluster2	ribonucleotide binding	8	75	40	453	1.21	0.335	D3ZRE7 D4AE17 G3V6D8 G3V7P6 G3V9Y1 P11497 P32577 Q5RKH2	GO_MF
Cluster2	scaffold protein binding	1	75	5	453	1.21	0.597	G3V9Y1	GO_MF
Cluster2	sequence-specific DNA binding	2	75	8	453	1.51	0.392	O35821 P11497	GO_MF
Cluster2	sequence-specific double-stranded DNA binding	2	75	5	453	2.42	0.193	O35821 P11497	GO_MF
Cluster2	serine hydrolase activity	1	75	2	453	3.02	0.304	Q9EQV6	GO_MF
Cluster2	serine-type endopeptidase inhibitor activity	1	75	2	453	3.02	0.304	A0A0H2UHI5	GO_MF
Cluster2	serine-type peptidase activity	1	75	2	453	3.02	0.304	Q9EQV6	GO_MF
Cluster2	signal recognition particle binding	1	75	1	453	6.04	0.166	B2RYI2	GO_MF
Cluster2	signaling receptor activity	1	75	5	453	1.21	0.597	G3V824	GO_MF
Cluster2	signaling receptor binding	17	75	54	453	1.9	0.00281	D3Z9E1 D3ZK14 D4A4T0 F1LUV9 G3V7U2 G3V9Y1 M0R979 P01048 P08932 P11497 P20717 P21263 P32577 P68511 P80254 Q3KR94 Q63448	GO_MF
Cluster2	small GTPase binding	5	75	15	453	2.01	0.0842	B5DF63 E9PT82 F1LUV9 Q5M860 Q5XIB3	GO_MF
Cluster2	small molecule binding	15	75	74	453	1.22	0.218	D3ZRE7 D4AE17 G3V6D8 G3V7P6 G3V824 G3V9Y1 M0R979 P03994 P11497 P32577 P51673 P82808 Q5RKH2 Q63448 Q9ERL1	GO_MF
Cluster2	snoRNA binding	2	75	2	453	6.04	0.0271	G3V7P6 Q9QZ86	GO_MF
Cluster2	sodium channel regulator activity	1	75	4	453	1.51	0.516	P68511	GO_MF
Cluster2	sodium ion transmembrane transporter activity	1	75	7	453	0.86	0.721	G3V9Y1	GO_MF
Cluster2	spermidine synthase activity	1	75	1	453	6.04	0.166	Q99MI5	GO_MF
Cluster2	steroid binding	1	75	6	453	1.01	0.665	M0R979	GO_MF
Cluster2	steroid dehydrogenase activity	1	75	4	453	1.51	0.516	Q6P7R8	GO_MF
Cluster2	sterol response element binding	1	75	1	453	6.04	0.166	P11497	GO_MF
Cluster2	structural constituent of eye lens	2	75	2	453	6.04	0.0271	O35878 Q4QRB8	GO_MF
Cluster2	structural constituent of muscle	3	75	12	453	1.51	0.318	D3ZM27 G3V7U0 G3V9Y1	GO_MF
Cluster2	structural molecule activity	13	75	48	453	1.64	0.0358	D3Z9E1 D3ZM27 F1M5Q4 G3V7U0 G3V7U2 G3V9Y1 M0R979 O35878 P03994 P20909 Q4QRB8 Q4V8N0 Q9JI04	GO_MF
Cluster2	structural molecule activity conferring elasticity	2	75	5	453	2.42	0.193	D3Z9E1 F1M5Q4	GO_MF
Cluster2	sulfur compound binding	7	75	18	453	2.35	0.0178	M0R979 P01048 P08932 P11497 P20909 Q3KR94 Q6P7R8	GO_MF
Cluster2	sulfuric ester hydrolase activity	1	75	1	453	6.04	0.166	P50430	GO_MF
Cluster2	superoxide-generating NAD(P)H oxidase activity	1	75	1	453	6.04	0.166	Q9ERL1	GO_MF
Cluster2	telethonin binding	1	75	2	453	3.02	0.304	G3V7U0	GO_MF
Cluster2	telomerase RNA binding	1	75	1	453	6.04	0.166	A0A0G2JT33	GO_MF
Cluster2	testosterone dehydrogenase [NAD(P)] activity	1	75	2	453	3.02	0.304	Q6P7R8	GO_MF
Cluster2	tetrapyrrole binding	1	75	6	453	1.01	0.665	Q9ERL1	GO_MF
Cluster2	thiol-dependent deubiquitinase	1	75	3	453	2.01	0.42	B0BMY6	GO_MF
Cluster2	thyroid hormone receptor binding	1	75	2	453	3.02	0.304	P11497	GO_MF
Cluster2	titin binding	1	75	3	453	2.01	0.42	D3ZM27	GO_MF
Cluster2	transaminase activity	1	75	3	453	2.01	0.42	P82808	GO_MF
Cluster2	transcription cis-regulatory region binding	2	75	4	453	3.02	0.13	O35821 P11497	GO_MF
Cluster2	transcription coregulator activity	2	75	6	453	2.01	0.26	D3ZM27 O35821	GO_MF
Cluster2	transcription corepressor activity	1	75	3	453	2.01	0.42	O35821	GO_MF
Cluster2	transcription factor binding	7	75	14	453	3.02	0.00338	D3ZM27 G3V7U0 O35821 P11497 P20717 P68511 Q9QZ86	GO_MF
Cluster2	transcription regulator activity	4	75	14	453	1.73	0.188	D3ZM27 E9PT82 O35821 Q6U6G5	GO_MF
Cluster2	transferase activity	11	75	65	453	1.02	0.526	A0A0G2JTQ5 A0A0H2UI10 D4A4T0 D4ADL7 D4AE17 G3V824 O35264 P32577 P82808 Q5RKH2 Q99MI5	GO_MF
Cluster2	transforming growth factor beta binding	1	75	1	453	6.04	0.166	M0R979	GO_MF
Cluster2	transition metal ion binding	8	75	26	453	1.86	0.0484	D4ADL7 G3V7P6 O09175 O35821 P01048 P08932 Q66HI5 Q7TP54	GO_MF
Cluster2	translation factor activity, RNA binding	1	75	5	453	1.21	0.597	Q6AYK8	GO_MF
Cluster2	translation initiation factor activity	1	75	3	453	2.01	0.42	Q6AYK8	GO_MF
Cluster2	transmembrane receptor protein kinase activity	1	75	1	453	6.04	0.166	G3V824	GO_MF
Cluster2	transmembrane signaling receptor activity	1	75	3	453	2.01	0.42	G3V824	GO_MF
Cluster2	transmembrane transporter activity	2	75	54	453	0.22	1	G3V9Y1 Q09073	GO_MF
Cluster2	transmembrane transporter binding	1	75	12	453	0.5	0.889	P68511	GO_MF
Cluster2	transporter activity	2	75	61	453	0.2	1	G3V9Y1 Q09073	GO_MF
Cluster2	tripeptidyl-peptidase activity	1	75	1	453	6.04	0.166	Q9EQV6	GO_MF
Cluster2	tubulin binding	3	75	12	453	1.51	0.318	G3V7U2 O35878 Q6XVN8	GO_MF
Cluster2	ubiquitin binding	2	75	4	453	3.02	0.13	O35878 Q4FZS2	GO_MF
Cluster2	ubiquitin protein ligase activity	1	75	5	453	1.21	0.597	D4A4T0	GO_MF
Cluster2	ubiquitin protein ligase binding	3	75	17	453	1.07	0.555	D4A4T0 Q09073 Q6XVN8	GO_MF
Cluster2	ubiquitin-like protein binding	2	75	4	453	3.02	0.13	O35878 Q4FZS2	GO_MF
Cluster2	ubiquitin-like protein ligase activity	1	75	5	453	1.21	0.597	D4A4T0	GO_MF
Cluster2	ubiquitin-like protein ligase binding	3	75	17	453	1.07	0.555	D4A4T0 Q09073 Q6XVN8	GO_MF
Cluster2	ubiquitin-like protein transferase activity	1	75	7	453	0.86	0.721	D4A4T0	GO_MF
Cluster2	ubiquitin-like protein-specific protease activity	1	75	3	453	2.01	0.42	B0BMY6	GO_MF
Cluster2	ubiquitin-protein transferase activity	1	75	7	453	0.86	0.721	D4A4T0	GO_MF
Cluster2	ubiquitin-ubiquitin ligase activity	1	75	2	453	3.02	0.304	D4A4T0	GO_MF
Cluster2	unfolded protein binding	1	75	5	453	1.21	0.597	O35878	GO_MF
Cluster2	vitamin D binding	1	75	2	453	3.02	0.304	M0R979	GO_MF
Cluster2	vitamin binding	2	75	8	453	1.51	0.392	M0R979 P11497	GO_MF
Cluster2	xylosyltransferase activity	1	75	1	453	6.04	0.166	D4ADL7	GO_MF
Cluster2	zinc ion binding	4	75	16	453	1.51	0.265	O09175 O35821 P01048 P08932	GO_MF
Cluster3	(S)-citramalyl-CoA lyase activity	1	109	1	453	4.16	0.241	Q5I0K3	GO_MF
Cluster3	1,4-alpha-oligoglucan phosphorylase activity	1	109	1	453	4.16	0.241	G3V8V3	GO_MF
Cluster3	2,4-dienoyl-CoA reductase (NADPH) activity	1	109	1	453	4.16	0.241	Q64591	GO_MF
Cluster3	2-oxoglutarate-dependent dioxygenase activity	1	109	3	453	1.39	0.563	Q91ZW6	GO_MF
Cluster3	3-hydroxyacyl-CoA dehydrogenase activity	1	109	5	453	0.83	0.749	Q64428	GO_MF
Cluster3	3-keto sterol reductase activity	1	109	2	453	2.08	0.424	Q8VID1	GO_MF
Cluster3	4 iron, 4 sulfur cluster binding	1	109	4	453	1.04	0.669	D3ZA85	GO_MF
Cluster3	5S rRNA binding	1	109	1	453	4.16	0.241	P24329	GO_MF
Cluster3	A1 adenosine receptor binding	1	109	1	453	4.16	0.241	P0DMW0	GO_MF
Cluster3	ADP binding	1	109	5	453	0.83	0.749	P0DMW0	GO_MF
Cluster3	ADP transmembrane transporter activity	1	109	2	453	2.08	0.424	Q6P9Y4	GO_MF
Cluster3	AMP binding	1	109	3	453	1.39	0.563	G3V8V3	GO_MF
Cluster3	AMP deaminase activity	1	109	1	453	4.16	0.241	P10759	GO_MF
Cluster3	ATP binding	5	109	26	453	0.8	0.793	A0A0G2K484 A0A0H2UHH3 P0DMW0 P13286 Q64578	GO_MF
Cluster3	ATP hydrolysis activity	9	109	25	453	1.5	0.118	A0A0G2K484 A0A0H2UHH3 D3ZCF8 F1M7N2 P0DMW0 P13638 P29418 Q64578 Q99ML5	GO_MF
Cluster3	ATP transmembrane transporter activity	1	109	2	453	2.08	0.424	Q6P9Y4	GO_MF
Cluster3	ATP:ADP antiporter activity	1	109	2	453	2.08	0.424	Q6P9Y4	GO_MF
Cluster3	ATPase activator activity	1	109	1	453	4.16	0.241	P13638	GO_MF
Cluster3	ATPase binding	2	109	4	453	2.08	0.245	D3Z9Z0 P13638	GO_MF
Cluster3	ATPase regulator activity	2	109	2	453	4.16	0.0575	P13638 Q5QJC9	GO_MF
Cluster3	ATPase-coupled transmembrane transporter activity	6	109	13	453	1.92	0.0654	A0A0H2UHH3 D3ZCF8 P13638 P29418 Q64578 Q99ML5	GO_MF
Cluster3	C-acetyltransferase activity	2	109	2	453	4.16	0.0575	P17764 Q64428	GO_MF
Cluster3	C-acyltransferase activity	2	109	5	453	1.66	0.347	P17764 Q64428	GO_MF
Cluster3	C-methyltransferase activity	1	109	1	453	4.16	0.241	Q4G064	GO_MF
Cluster3	C3HC4-type RING finger domain binding	1	109	1	453	4.16	0.241	P0DMW0	GO_MF
Cluster3	CoA carboxylase activity	1	109	4	453	1.04	0.669	A0A0G2K401	GO_MF
Cluster3	CoA hydrolase activity	1	109	2	453	2.08	0.424	A0A0H2UHE1	GO_MF
Cluster3	DNA binding	5	109	21	453	0.99	0.598	D3ZCQ9 D4A9L2 Q5FVM4 Q64578 Q91ZW1	GO_MF
Cluster3	DNA binding, bending	1	109	3	453	1.39	0.563	Q91ZW1	GO_MF
Cluster3	DNA topoisomerase binding	1	109	1	453	4.16	0.241	D4A9L2	GO_MF
Cluster3	DNA-binding transcription factor activity	2	109	8	453	1.04	0.611	Q5FVM4 Q91ZW1	GO_MF
Cluster3	E-box binding	1	109	2	453	2.08	0.424	Q5FVM4	GO_MF
Cluster3	G protein-coupled receptor binding	2	109	9	453	0.92	0.679	P0DMW0 Q64578	GO_MF
Cluster3	GDP binding	1	109	1	453	4.16	0.241	A0A0H2UHE1	GO_MF
Cluster3	GTPase activator activity	1	109	2	453	2.08	0.424	F1MAA5	GO_MF
Cluster3	GTPase activity	1	109	8	453	0.52	0.892	Q2TA68	GO_MF
Cluster3	GTPase binding	4	109	16	453	1.04	0.563	B1WBU5 D4A678 F1MAA5 P11730	GO_MF
Cluster3	GTPase regulator activity	1	109	3	453	1.39	0.563	F1MAA5	GO_MF
Cluster3	JUN kinase binding	1	109	2	453	2.08	0.424	G3V7U4	GO_MF
Cluster3	LRR domain binding	1	109	2	453	2.08	0.424	D3ZW75	GO_MF
Cluster3	NAD binding	1	109	6	453	0.69	0.81	Q64428	GO_MF
Cluster3	NAD-retinol dehydrogenase activity	1	109	2	453	2.08	0.424	D3ZGP9	GO_MF
Cluster3	NADH dehydrogenase (quinone) activity	5	109	30	453	0.69	0.889	A0A0G2JVL6 A9UMV9 F1LXA0 F1M7T1 Q5RJN0	GO_MF
Cluster3	NADH dehydrogenase (ubiquinone) activity	5	109	30	453	0.69	0.889	A0A0G2JVL6 A9UMV9 F1LXA0 F1M7T1 Q5RJN0	GO_MF
Cluster3	NADH dehydrogenase activity	5	109	30	453	0.69	0.889	A0A0G2JVL6 A9UMV9 F1LXA0 F1M7T1 Q5RJN0	GO_MF
Cluster3	NADP binding	2	109	3	453	2.77	0.145	F1M5N4 Q64591	GO_MF
Cluster3	NADP-retinol dehydrogenase activity	1	109	1	453	4.16	0.241	Q8VID1	GO_MF
Cluster3	NADPH binding	1	109	2	453	2.08	0.424	Q64591	GO_MF
Cluster3	NF-kappaB binding	1	109	1	453	4.16	0.241	P0DMW0	GO_MF
Cluster3	P-type calcium transporter activity	1	109	3	453	1.39	0.563	Q64578	GO_MF
Cluster3	P-type ion transporter activity	3	109	7	453	1.78	0.223	P13638 P29418 Q64578	GO_MF
Cluster3	P-type proton-exporting transporter activity	1	109	1	453	4.16	0.241	P29418	GO_MF
Cluster3	PH domain binding	1	109	1	453	4.16	0.241	D3ZM69	GO_MF
Cluster3	RNA binding	7	109	31	453	0.94	0.651	A0A0G2K484 D4A9L2 F1MAA5 P0DMW0 P24329 Q5FVM4 Q6AXS5	GO_MF
Cluster3	RS domain binding	1	109	2	453	2.08	0.424	D4A9L2	GO_MF
Cluster3	S-acyltransferase activity	1	109	3	453	1.39	0.563	Q01205	GO_MF
Cluster3	S-succinyltransferase activity	1	109	1	453	4.16	0.241	Q01205	GO_MF
Cluster3	S100 protein binding	1	109	1	453	4.16	0.241	Q64578	GO_MF
Cluster3	SMAD binding	1	109	2	453	2.08	0.424	A0A0A0MY07	GO_MF
Cluster3	SNARE binding	1	109	4	453	1.04	0.669	Q63584	GO_MF
Cluster3	T cell receptor binding	1	109	1	453	4.16	0.241	G3V837	GO_MF
Cluster3	TIR domain binding	1	109	1	453	4.16	0.241	F1LM10	GO_MF
Cluster3	acetyl-CoA C-acetyltransferase activity	2	109	2	453	4.16	0.0575	P17764 Q64428	GO_MF
Cluster3	acetyl-CoA C-acyltransferase activity	2	109	5	453	1.66	0.347	P17764 Q64428	GO_MF
Cluster3	acetyltransferase activity	2	109	6	453	1.39	0.444	P17764 Q64428	GO_MF
Cluster3	acid-thiol ligase activity	1	109	5	453	0.83	0.749	A0A0H2UHE1	GO_MF
Cluster3	actin binding	10	109	27	453	1.54	0.0854	A0A0G2JZ38 D3ZA38 D3ZM69 D3ZPF0 D4A678 F8WFT7 G3V6F1 G3V7K1 Q62920 Q8R4I6	GO_MF
Cluster3	actin filament binding	5	109	10	453	2.08	0.0655	D3ZA38 D4A678 G3V6F1 G3V7K1 Q8R4I6	GO_MF
Cluster3	actinin binding	4	109	6	453	2.77	0.0319	D3ZA38 G3V6F1 G3V7K1 Q62920	GO_MF
Cluster3	active ion transmembrane transporter activity	3	109	10	453	1.25	0.447	P13638 P29418 Q64578	GO_MF
Cluster3	active transmembrane transporter activity	10	109	20	453	2.08	0.009	A0A0H2UHH3 D3ZCF8 F8WFT7 G3V741 P13638 P29418 P62076 Q64578 Q6P9Y4 Q99ML5	GO_MF
Cluster3	acyl-CoA dehydrogenase activity	1	109	6	453	0.69	0.81	P15651	GO_MF
Cluster3	acyltransferase activity	4	109	14	453	1.19	0.446	P17764 Q01205 Q5I0K3 Q64428	GO_MF
Cluster3	adenine transmembrane transporter activity	1	109	1	453	4.16	0.241	Q6P9Y4	GO_MF
Cluster3	adenosine receptor binding	1	109	1	453	4.16	0.241	P0DMW0	GO_MF
Cluster3	adenosine-diphosphatase activity	1	109	2	453	2.08	0.424	F1M7N2	GO_MF
Cluster3	adenosine-phosphate deaminase activity	1	109	1	453	4.16	0.241	P10759	GO_MF
Cluster3	adenyl nucleotide binding	9	109	36	453	1.04	0.514	A0A0G2K484 A0A0H2UHH3 G3V8V3 P0DMW0 P13286 P15651 Q5QJC9 Q64428 Q64578	GO_MF
Cluster3	adenyl ribonucleotide binding	8	109	35	453	0.95	0.638	A0A0G2K484 A0A0H2UHH3 G3V8V3 P0DMW0 P13286 P15651 Q64428 Q64578	GO_MF
Cluster3	adenyl-nucleotide exchange factor activity	1	109	1	453	4.16	0.241	Q5QJC9	GO_MF
Cluster3	adenylate kinase activity	1	109	1	453	4.16	0.241	P39069	GO_MF
Cluster3	alcohol dehydrogenase (NADP+) activity	1	109	2	453	2.08	0.424	Q8VID1	GO_MF
Cluster3	alcohol dehydrogenase [NAD(P)+] activity	1	109	1	453	4.16	0.241	Q8VID1	GO_MF
Cluster3	aldo-keto reductase (NADP) activity	1	109	2	453	2.08	0.424	Q8VID1	GO_MF
Cluster3	alkali metal ion binding	1	109	1	453	4.16	0.241	D3ZW75	GO_MF
Cluster3	alpha-actinin binding	3	109	4	453	3.12	0.0449	D3ZA38 G3V6F1 G3V7K1	GO_MF
Cluster3	alpha-sialidase activity	1	109	1	453	4.16	0.241	Q64627	GO_MF
Cluster3	amide binding	7	109	22	453	1.32	0.261	A0A0G2K401 D4AAM0 G3V837 P01946 P0DMW0 P15651 Q64428	GO_MF
Cluster3	amide transmembrane transporter activity	1	109	3	453	1.39	0.563	P62076	GO_MF
Cluster3	amyloid-beta binding	1	109	2	453	2.08	0.424	P01946	GO_MF
Cluster3	anion binding	12	109	78	453	0.64	0.986	A0A0G2K401 A0A0G2K484 A0A0H2UHE1 A0A0H2UHH3 G3V8V3 P0DMW0 P13286 P15651 Q2TA68 Q64428 Q64578 Q64591	GO_MF
Cluster3	anion channel activity	2	109	3	453	2.77	0.145	A0A0G2JSR0 P35524	GO_MF
Cluster3	anion transmembrane transporter activity	6	109	13	453	1.92	0.0654	A0A0G2JSR0 F8WFT7 G3V741 P35524 Q6P9Y4 Q99ML5	GO_MF
Cluster3	anion:anion antiporter activity	2	109	3	453	2.77	0.145	F8WFT7 Q6P9Y4	GO_MF
Cluster3	ankyrin binding	2	109	4	453	2.08	0.245	D3ZW75 F8WFT7	GO_MF
Cluster3	antigen binding	1	109	2	453	2.08	0.424	G3V837	GO_MF
Cluster3	antiporter activity	2	109	3	453	2.77	0.145	F8WFT7 Q6P9Y4	GO_MF
Cluster3	beta-2-microglobulin binding	1	109	1	453	4.16	0.241	G3V837	GO_MF
Cluster3	bicarbonate transmembrane transporter activity	1	109	1	453	4.16	0.241	F8WFT7	GO_MF
Cluster3	binding	76	109	320	453	0.99	0.644	A0A0A0MY07 A0A0G2JU95 A0A0G2JVL6 A0A0G2JZ38 A0A0G2K0N9 A0A0G2K401 A0A0G2K484 A0A0G2K4U4 A0A0G2K5C8 A0A0G2K9B2 A0A0H2UHE1 A0A0H2UHH3 B1WBU5 D3Z9Z0 D3ZA38 D3ZA85 D3ZCQ9 D3ZM69 D3ZPF0 D3ZW75 D4A678 D4A9L2 D4AAM0 F1LM10 F1M5N4 F1M7N2 F1MAA5 F8WFT7 G3V6F1 G3V741 G3V7K1 G3V7U4 G3V837 G3V8V3 P01946 P02091 P0DMW0 P10759 P11730 P12839 P13286 P13638 P15651 P17764 P20069 P24329 P35524 P35571 P43424 P62076 Q…	GO_MF
Cluster3	biotin binding	1	109	3	453	1.39	0.563	A0A0G2K401	GO_MF
Cluster3	butyryl-CoA dehydrogenase activity	1	109	1	453	4.16	0.241	P15651	GO_MF
Cluster3	calcium channel activity	2	109	6	453	1.39	0.444	A0A0G2K4U4 A0A0G2K5C8	GO_MF
Cluster3	calcium channel regulator activity	1	109	2	453	2.08	0.424	A0A0G2K5C8	GO_MF
Cluster3	calcium ion binding	3	109	18	453	0.69	0.85	A0A0G2K5C8 P35571 Q64578	GO_MF
Cluster3	calcium ion transmembrane transporter activity	3	109	9	453	1.39	0.373	A0A0G2K4U4 A0A0G2K5C8 Q64578	GO_MF
Cluster3	calcium-dependent protein kinase activity	1	109	2	453	2.08	0.424	P11730	GO_MF
Cluster3	calcium-independent protein kinase C activity	1	109	1	453	4.16	0.241	F1LM10	GO_MF
Cluster3	calcium-induced calcium release activity	1	109	1	453	4.16	0.241	A0A0G2K5C8	GO_MF
Cluster3	calcium-release channel activity	1	109	2	453	2.08	0.424	A0A0G2K5C8	GO_MF
Cluster3	calmodulin binding	3	109	8	453	1.56	0.297	D3ZW75 P11730 P13286	GO_MF
Cluster3	calmodulin-dependent protein kinase activity	4	109	5	453	3.32	0.0131	A0A0G2K9C8 F1LLZ7 P11730 P13286	GO_MF
Cluster3	carbohydrate binding	2	109	12	453	0.69	0.827	G3V8V3 P43424	GO_MF
Cluster3	carbohydrate derivative binding	9	109	51	453	0.73	0.909	A0A0G2K484 A0A0H2UHE1 A0A0H2UHH3 G3V8V3 P0DMW0 P13286 P15651 Q64428 Q64578	GO_MF
Cluster3	carbon-carbon lyase activity	2	109	5	453	1.66	0.347	P17764 Q5I0K3	GO_MF
Cluster3	carbon-oxygen lyase activity	1	109	8	453	0.52	0.892	Q64428	GO_MF
Cluster3	carbon-sulfur lyase activity	1	109	2	453	2.08	0.424	Q58FK9	GO_MF
Cluster3	carbonyl reductase (NADPH) activity	1	109	1	453	4.16	0.241	Q8VID1	GO_MF
Cluster3	carboxylic acid binding	2	109	12	453	0.69	0.827	A0A0G2K401 P0DMW0	GO_MF
Cluster3	carboxypeptidase activity	1	109	1	453	4.16	0.241	F1M7S4	GO_MF
Cluster3	cardiolipin binding	1	109	3	453	1.39	0.563	Q2TA68	GO_MF
Cluster3	carnosine N-methyltransferase activity	1	109	1	453	4.16	0.241	Q5BJZ6	GO_MF
Cluster3	catalytic activity	61	109	266	453	0.95	0.783	A0A0A0MY07 A0A0G2JVL6 A0A0G2K401 A0A0G2K484 A0A0G2K9B2 A0A0G2K9C8 A0A0H2UHE1 A0A0H2UHH3 A9UMV9 B1WBU5 B2RYD7 D3ZCF8 D3ZD09 D3ZFQ8 D3ZGP9 F1LLZ7 F1LM10 F1LPX0 F1LXA0 F1M5N4 F1M7N2 F1M7S4 F1M7T1 G3V8V3 P00406 P0DMW0 P10759 P10888 P11240 P11730 P11951 P12075 P13286 P13638 P15651 P17764 P20069 P24329 P29418 P35571 P39069 P43424 Q01205 Q2TA68 Q4G064 Q4V7D9 Q58FK9 Q5BJZ6 Q5I0K3 Q5RJN0 Q5XIJ3 Q64428 Q64…	GO_MF
Cluster3	catalytic activity, acting on a protein	11	109	54	453	0.85	0.799	A0A0A0MY07 A0A0G2K9C8 B1WBU5 F1LLZ7 F1LM10 F1LPX0 F1M7S4 P11730 P13286 P20069 Q01205	GO_MF
Cluster3	cation binding	14	109	57	453	1.02	0.52	A0A0G2K5C8 D3ZA85 D3ZW75 F1M5N4 G3V8V3 P20069 P35571 P43424 P62076 Q2TA68 Q4V7D9 Q5I0K3 Q5XIJ3 Q64578	GO_MF
Cluster3	cation channel activity	4	109	9	453	1.85	0.147	A0A0G2K4U4 A0A0G2K5C8 D3ZW75 Q7M730	GO_MF
Cluster3	cation transmembrane transporter activity	15	109	34	453	1.83	0.00604	A0A0G2K4U4 A0A0G2K5C8 D3ZD09 D3ZW75 F8WFT7 G3V741 P00406 P10888 P11240 P11951 P12075 P13638 P29418 Q64578 Q7M730	GO_MF
Cluster3	cell adhesion molecule binding	2	109	8	453	1.04	0.611	G3V837 Q8R4I6	GO_MF
Cluster3	channel activity	6	109	12	453	2.08	0.0436	A0A0G2JSR0 A0A0G2K4U4 A0A0G2K5C8 D3ZW75 P35524 Q7M730	GO_MF
Cluster3	channel regulator activity	2	109	9	453	0.92	0.679	A0A0G2K5C8 Q7M730	GO_MF
Cluster3	chaperone binding	3	109	10	453	1.25	0.447	P0DMW0 Q01205 Q5QJC9	GO_MF
Cluster3	chemoattractant activity	1	109	2	453	2.08	0.424	Q5M878	GO_MF
Cluster3	chloride channel activity	1	109	1	453	4.16	0.241	P35524	GO_MF
Cluster3	chloride transmembrane transporter activity	3	109	3	453	4.16	0.0136	F8WFT7 P35524 Q99ML5	GO_MF
Cluster3	choline-phosphate cytidylyltransferase activity	1	109	1	453	4.16	0.241	F1LLZ7	GO_MF
Cluster3	chromatin DNA binding	1	109	1	453	4.16	0.241	Q64578	GO_MF
Cluster3	chromatin binding	3	109	8	453	1.56	0.297	Q5FVM4 Q64578 Q91ZW1	GO_MF
Cluster3	clathrin-uncoating ATPase activity	1	109	1	453	4.16	0.241	P0DMW0	GO_MF
Cluster3	cysteine-S-conjugate beta-lyase activity	1	109	1	453	4.16	0.241	Q58FK9	GO_MF
Cluster3	cysteine-type endopeptidase activity	1	109	3	453	1.39	0.563	A0A0A0MY07	GO_MF
Cluster3	cysteine-type peptidase activity	1	109	4	453	1.04	0.669	A0A0A0MY07	GO_MF
Cluster3	cytidylyltransferase activity	1	109	1	453	4.16	0.241	F1LLZ7	GO_MF
Cluster3	cytochrome-c oxidase activity	6	109	10	453	2.49	0.0153	D3ZD09 P00406 P10888 P11240 P11951 P12075	GO_MF
Cluster3	cytokine receptor binding	1	109	3	453	1.39	0.563	A0A0A0MY07	GO_MF
Cluster3	cytoskeletal anchor activity	1	109	2	453	2.08	0.424	D3Z9Z0	GO_MF
Cluster3	cytoskeletal motor activity	1	109	4	453	1.04	0.669	A0A0G2K484	GO_MF
Cluster3	cytoskeletal protein binding	19	109	53	453	1.49	0.0278	A0A0G2JZ38 A0A0G2K0N9 A0A0G2K5C8 A0A0G2K9B2 D3Z9Z0 D3ZA38 D3ZM69 D3ZPF0 D3ZW75 D4A678 F8WFT7 G3V6F1 G3V7K1 P0DMW0 P10759 P12839 Q2TA68 Q62920 Q8R4I6	GO_MF
Cluster3	deaminase activity	1	109	2	453	2.08	0.424	P10759	GO_MF
Cluster3	denatured protein binding	1	109	1	453	4.16	0.241	P0DMW0	GO_MF
Cluster3	deubiquitinase activity	1	109	3	453	1.39	0.563	A0A0A0MY07	GO_MF
Cluster3	dioxygenase activity	1	109	4	453	1.04	0.669	Q91ZW6	GO_MF
Cluster3	disordered domain specific binding	1	109	2	453	2.08	0.424	P0DMW0	GO_MF
Cluster3	double-stranded DNA binding	1	109	6	453	0.69	0.81	Q5FVM4	GO_MF
Cluster3	double-stranded RNA binding	1	109	4	453	1.04	0.669	A0A0G2K484	GO_MF
Cluster3	electron transfer activity	10	109	34	453	1.22	0.284	D3ZD09 D3ZFQ8 P00406 P10888 P11240 P11951 P12075 Q68FX0 Q6PCT8 Q7TQ16	GO_MF
Cluster3	endogenous lipid antigen binding	1	109	1	453	4.16	0.241	G3V837	GO_MF
Cluster3	endopeptidase activity	3	109	11	453	1.13	0.517	A0A0A0MY07 F1LPX0 P20069	GO_MF
Cluster3	enoyl-CoA hydratase activity	1	109	4	453	1.04	0.669	Q64428	GO_MF
Cluster3	enzyme activator activity	2	109	9	453	0.92	0.679	F1MAA5 P13638	GO_MF
Cluster3	enzyme binding	24	109	95	453	1.05	0.426	A0A0G2K401 A0A0G2K4U4 A0A0G2K5C8 B1WBU5 D3Z9Z0 D4A678 D4A9L2 F1LM10 F1MAA5 F8WFT7 G3V7K1 G3V7U4 P0DMW0 P11730 P13286 P13638 P17764 Q2TA68 Q5QJC9 Q5RJN0 Q62920 Q64578 Q68FT1 Q6P9Y4	GO_MF
Cluster3	enzyme inhibitor activity	1	109	10	453	0.42	0.938	Q68FT1	GO_MF
Cluster3	enzyme regulator activity	4	109	23	453	0.72	0.847	F1MAA5 P13638 Q5QJC9 Q68FT1	GO_MF
Cluster3	exo-alpha-(2->3)-sialidase activity	1	109	1	453	4.16	0.241	Q64627	GO_MF
Cluster3	exo-alpha-sialidase activity	1	109	1	453	4.16	0.241	Q64627	GO_MF
Cluster3	exogenous lipid antigen binding	1	109	1	453	4.16	0.241	G3V837	GO_MF
Cluster3	exopeptidase activity	1	109	5	453	0.83	0.749	F1M7S4	GO_MF
Cluster3	fatty acid binding	1	109	4	453	1.04	0.669	P0DMW0	GO_MF
Cluster3	fatty acid derivative binding	3	109	8	453	1.56	0.297	P0DMW0 P15651 Q64428	GO_MF
Cluster3	fatty-acyl-CoA binding	2	109	6	453	1.39	0.444	P15651 Q64428	GO_MF
Cluster3	fibroblast growth factor binding	1	109	3	453	1.39	0.563	D3ZW75	GO_MF
Cluster3	flavin adenine dinucleotide binding	1	109	9	453	0.46	0.918	P15651	GO_MF
Cluster3	galactose binding	1	109	3	453	1.39	0.563	P43424	GO_MF
Cluster3	gated channel activity	4	109	8	453	2.08	0.0993	A0A0G2JSR0 A0A0G2K4U4 A0A0G2K5C8 P35524	GO_MF
Cluster3	glucose binding	1	109	1	453	4.16	0.241	P43424	GO_MF
Cluster3	glycerol-3-phosphate dehydrogenase [NAD+] activity	1	109	2	453	2.08	0.424	P35571	GO_MF
Cluster3	glycerophosphocholine phosphodiesterase activity	1	109	1	453	4.16	0.241	A0A0G2K9B2	GO_MF
Cluster3	glycerophosphodiester phosphodiesterase activity	1	109	1	453	4.16	0.241	A0A0G2K9B2	GO_MF
Cluster3	glycogen phosphorylase activity	1	109	1	453	4.16	0.241	G3V8V3	GO_MF
Cluster3	glycosyltransferase activity	2	109	4	453	2.08	0.245	B2RYD7 G3V8V3	GO_MF
Cluster3	growth factor binding	1	109	5	453	0.83	0.749	D3ZW75	GO_MF
Cluster3	guanyl nucleotide binding	1	109	5	453	0.83	0.749	A0A0H2UHE1	GO_MF
Cluster3	guanyl ribonucleotide binding	1	109	5	453	0.83	0.749	A0A0H2UHE1	GO_MF
Cluster3	guanyl-nucleotide exchange factor activity	2	109	6	453	1.39	0.444	D4A678 P11730	GO_MF
Cluster3	heat shock protein binding	3	109	7	453	1.78	0.223	P0DMW0 Q01205 Q91ZW1	GO_MF
Cluster3	heme binding	2	109	6	453	1.39	0.444	P01946 Q6PCT8	GO_MF
Cluster3	hemoglobin alpha binding	1	109	3	453	1.39	0.563	P02091	GO_MF
Cluster3	hemoglobin beta binding	1	109	3	453	1.39	0.563	P02091	GO_MF
Cluster3	hemoglobin binding	1	109	3	453	1.39	0.563	P02091	GO_MF
Cluster3	heterocyclic compound binding	22	109	99	453	0.92	0.729	A0A0G2K401 A0A0G2K484 A0A0H2UHE1 A0A0H2UHH3 D3ZCQ9 D4A9L2 F1M5N4 F1MAA5 G3V8V3 P01946 P0DMW0 P13286 P15651 P24329 Q5FVM4 Q5QJC9 Q64428 Q64578 Q64591 Q6AXS5 Q6PCT8 Q91ZW1	GO_MF
Cluster3	hexosyltransferase activity	2	109	2	453	4.16	0.0575	B2RYD7 G3V8V3	GO_MF
Cluster3	high voltage-gated calcium channel activity	1	109	2	453	2.08	0.424	A0A0G2K4U4	GO_MF
Cluster3	histone binding	3	109	5	453	2.49	0.0927	A0A0A0MY07 G3V7U4 G3V837	GO_MF
Cluster3	histone deacetylase binding	1	109	2	453	2.08	0.424	P0DMW0	GO_MF
Cluster3	hydro-lyase activity	1	109	8	453	0.52	0.892	Q64428	GO_MF
Cluster3	hydrolase activity	20	109	81	453	1.03	0.492	A0A0A0MY07 A0A0G2K484 A0A0G2K9B2 A0A0H2UHE1 A0A0H2UHH3 D3ZCF8 F1LPX0 F1M7N2 F1M7S4 P0DMW0 P10759 P11730 P13638 P20069 P29418 Q2TA68 Q4V7D9 Q64578 Q64627 Q99ML5	GO_MF
Cluster3	hydrolase activity, acting on acid anhydrides	10	109	35	453	1.19	0.32	A0A0G2K484 A0A0H2UHH3 D3ZCF8 F1M7N2 P0DMW0 P13638 P29418 Q2TA68 Q64578 Q99ML5	GO_MF
Cluster3	hydrolase activity, acting on ester bonds	4	109	25	453	0.66	0.892	A0A0G2K9B2 A0A0H2UHE1 P11730 Q4V7D9	GO_MF
Cluster3	hydrolase activity, acting on glycosyl bonds	1	109	5	453	0.83	0.749	Q64627	GO_MF
Cluster3	icosanoid binding	1	109	1	453	4.16	0.241	P0DMW0	GO_MF
Cluster3	identical protein binding	21	109	91	453	0.96	0.644	A0A0A0MY07 A0A0G2JZ38 A0A0G2K484 A0A0G2K4U4 A0A0G2K5C8 D4AAM0 F1M7N2 F8WFT7 G3V7U4 G3V8V3 P11730 P17764 P24329 P35524 Q58FK9 Q5FVM4 Q64578 Q68FT1 Q8R4I6 Q8VID1 Q91ZW1	GO_MF
Cluster3	inorganic anion exchanger activity	1	109	1	453	4.16	0.241	F8WFT7	GO_MF
Cluster3	inorganic anion transmembrane transporter activity	5	109	6	453	3.46	0.00364	A0A0G2JSR0 F8WFT7 G3V741 P35524 Q99ML5	GO_MF
Cluster3	integrin binding	1	109	6	453	0.69	0.81	Q8R4I6	GO_MF
Cluster3	intracellular ligand-gated ion channel activity	1	109	2	453	2.08	0.424	A0A0G2K5C8	GO_MF
Cluster3	ion binding	23	109	115	453	0.83	0.906	A0A0G2K401 A0A0G2K484 A0A0G2K5C8 A0A0H2UHE1 A0A0H2UHH3 D3ZA85 D3ZW75 F1M5N4 G3V8V3 P0DMW0 P13286 P15651 P20069 P35571 P43424 P62076 Q2TA68 Q4V7D9 Q5I0K3 Q5XIJ3 Q64428 Q64578 Q64591	GO_MF
Cluster3	ion channel activity	6	109	11	453	2.27	0.0271	A0A0G2JSR0 A0A0G2K4U4 A0A0G2K5C8 D3ZW75 P35524 Q7M730	GO_MF
Cluster3	ion channel regulator activity	1	109	6	453	0.69	0.81	A0A0G2K5C8	GO_MF
Cluster3	ion gated channel activity	4	109	8	453	2.08	0.0993	A0A0G2JSR0 A0A0G2K4U4 A0A0G2K5C8 P35524	GO_MF
Cluster3	ion transmembrane transporter activity	19	109	43	453	1.84	0.00183	A0A0G2JSR0 A0A0G2K4U4 A0A0G2K5C8 D3ZD09 D3ZW75 F8WFT7 G3V741 P00406 P10888 P11240 P11951 P12075 P13638 P29418 P35524 Q64578 Q6P9Y4 Q7M730 Q99ML5	GO_MF
Cluster3	iron ion binding	1	109	6	453	0.69	0.81	D3ZA85	GO_MF
Cluster3	iron-sulfur cluster binding	1	109	5	453	0.83	0.749	D3ZA85	GO_MF
Cluster3	isocitrate dehydrogenase (NAD+) activity	2	109	3	453	2.77	0.145	Q5XIJ3 Q68FX0	GO_MF
Cluster3	isocitrate dehydrogenase activity	2	109	4	453	2.08	0.245	Q5XIJ3 Q68FX0	GO_MF
Cluster3	kinase activity	7	109	26	453	1.12	0.44	A0A0G2K9C8 B1WBU5 F1LLZ7 F1LM10 P11730 P13286 P39069	GO_MF
Cluster3	kinase binding	8	109	33	453	1.01	0.562	A0A0G2K4U4 D4A9L2 F1LM10 G3V7K1 G3V7U4 Q2TA68 Q5QJC9 Q62920	GO_MF
Cluster3	kynurenine aminotransferase activity	1	109	1	453	4.16	0.241	Q58FK9	GO_MF
Cluster3	kynurenine-glyoxylate transaminase activity	1	109	1	453	4.16	0.241	Q58FK9	GO_MF
Cluster3	kynurenine-oxoglutarate transaminase activity	1	109	1	453	4.16	0.241	Q58FK9	GO_MF
Cluster3	leucine zipper domain binding	1	109	1	453	4.16	0.241	D3ZW75	GO_MF
Cluster3	ligand-gated calcium channel activity	1	109	2	453	2.08	0.424	A0A0G2K5C8	GO_MF
Cluster3	ligand-gated cation channel activity	1	109	2	453	2.08	0.424	A0A0G2K5C8	GO_MF
Cluster3	ligand-gated channel activity	1	109	2	453	2.08	0.424	A0A0G2K5C8	GO_MF
Cluster3	ligand-gated ion channel activity	1	109	2	453	2.08	0.424	A0A0G2K5C8	GO_MF
Cluster3	ligase activity	3	109	12	453	1.04	0.582	A0A0G2K401 A0A0H2UHE1 P17764	GO_MF
Cluster3	ligase activity, forming carbon-carbon bonds	2	109	5	453	1.66	0.347	A0A0G2K401 P17764	GO_MF
Cluster3	ligase activity, forming carbon-sulfur bonds	1	109	5	453	0.83	0.749	A0A0H2UHE1	GO_MF
Cluster3	lipid antigen binding	1	109	1	453	4.16	0.241	G3V837	GO_MF
Cluster3	lipid binding	4	109	27	453	0.62	0.925	G3V837 P0DMW0 Q2TA68 Q68FT1	GO_MF
Cluster3	lipopeptide binding	1	109	1	453	4.16	0.241	G3V837	GO_MF
Cluster3	long-chain-enoyl-CoA hydratase activity	1	109	2	453	2.08	0.424	Q64428	GO_MF
Cluster3	lyase activity	4	109	19	453	0.87	0.711	P17764 Q58FK9 Q5I0K3 Q64428	GO_MF
Cluster3	mRNA 3'-UTR binding	1	109	3	453	1.39	0.563	Q6AXS5	GO_MF
Cluster3	mRNA binding	3	109	12	453	1.04	0.582	D4A9L2 Q5FVM4 Q6AXS5	GO_MF
Cluster3	macromolecule transmembrane transporter activity	1	109	3	453	1.39	0.563	P62076	GO_MF
Cluster3	magnesium ion binding	3	109	11	453	1.13	0.517	Q2TA68 Q5I0K3 Q5XIJ3	GO_MF
Cluster3	malate dehydrogenase activity	1	109	2	453	2.08	0.424	F1M5N4	GO_MF
Cluster3	malate synthase activity	1	109	1	453	4.16	0.241	Q5I0K3	GO_MF
Cluster3	malic enzyme activity	1	109	1	453	4.16	0.241	F1M5N4	GO_MF
Cluster3	manganese ion binding	1	109	4	453	1.04	0.669	F1M5N4	GO_MF
Cluster3	metal cluster binding	1	109	5	453	0.83	0.749	D3ZA85	GO_MF
Cluster3	metal ion binding	13	109	54	453	1	0.558	A0A0G2K5C8 D3ZA85 D3ZW75 F1M5N4 P20069 P35571 P43424 P62076 Q2TA68 Q4V7D9 Q5I0K3 Q5XIJ3 Q64578	GO_MF
Cluster3	metal ion transmembrane transporter activity	7	109	18	453	1.62	0.114	A0A0G2K4U4 A0A0G2K5C8 D3ZW75 F8WFT7 P13638 Q64578 Q7M730	GO_MF
Cluster3	metallocarboxypeptidase activity	1	109	1	453	4.16	0.241	F1M7S4	GO_MF
Cluster3	metalloendopeptidase activity	2	109	6	453	1.39	0.444	F1LPX0 P20069	GO_MF
Cluster3	metalloexopeptidase activity	1	109	3	453	1.39	0.563	F1M7S4	GO_MF
Cluster3	metallopeptidase activity	3	109	9	453	1.39	0.373	F1LPX0 F1M7S4 P20069	GO_MF
Cluster3	methyltransferase activity	2	109	3	453	2.77	0.145	Q4G064 Q5BJZ6	GO_MF
Cluster3	microfilament motor activity	1	109	3	453	1.39	0.563	A0A0G2K484	GO_MF
Cluster3	microtubule binding	3	109	10	453	1.25	0.447	A0A0G2K5C8 P12839 Q2TA68	GO_MF
Cluster3	microtubule plus-end binding	1	109	1	453	4.16	0.241	A0A0G2K5C8	GO_MF
Cluster3	mitochondrial transcription factor activity	1	109	1	453	4.16	0.241	Q91ZW1	GO_MF
Cluster3	modification-dependent protein binding	1	109	2	453	2.08	0.424	A0A0A0MY07	GO_MF
Cluster3	molecular adaptor activity	3	109	12	453	1.04	0.582	A0A0G2JU95 D3Z9Z0 Q8R4I6	GO_MF
Cluster3	molecular carrier activity	1	109	4	453	1.04	0.669	P02091	GO_MF
Cluster3	molecular function regulator	9	109	38	453	0.98	0.59	A0A0G2K5C8 D4A678 F1MAA5 P11730 P13638 Q5M878 Q5QJC9 Q68FT1 Q7M730	GO_MF
Cluster3	molecular transducer activity	1	109	5	453	0.83	0.749	D4AAM0	GO_MF
Cluster3	monocarboxylic acid binding	2	109	9	453	0.92	0.679	A0A0G2K401 P0DMW0	GO_MF
Cluster3	monosaccharide binding	1	109	8	453	0.52	0.892	P43424	GO_MF
Cluster3	muscle alpha-actinin binding	3	109	3	453	4.16	0.0136	D3ZA38 G3V6F1 G3V7K1	GO_MF
Cluster3	myosin binding	2	109	6	453	1.39	0.444	A0A0G2K9B2 P10759	GO_MF
Cluster3	myosin heavy chain binding	1	109	2	453	2.08	0.424	P10759	GO_MF
Cluster3	nuclear localization sequence binding	1	109	1	453	4.16	0.241	D4AAM0	GO_MF
Cluster3	nucleic acid binding	10	109	47	453	0.88	0.738	A0A0G2K484 D3ZCQ9 D4A9L2 F1MAA5 P0DMW0 P24329 Q5FVM4 Q64578 Q6AXS5 Q91ZW1	GO_MF
Cluster3	nucleobase transmembrane transporter activity	1	109	1	453	4.16	0.241	Q6P9Y4	GO_MF
Cluster3	nucleobase-containing compound kinase activity	1	109	1	453	4.16	0.241	P39069	GO_MF
Cluster3	nucleoside binding	1	109	5	453	0.83	0.749	A0A0H2UHE1	GO_MF
Cluster3	nucleoside diphosphate kinase activity	1	109	1	453	4.16	0.241	P39069	GO_MF
Cluster3	nucleoside monophosphate kinase activity	1	109	1	453	4.16	0.241	P39069	GO_MF
Cluster3	nucleoside phosphate binding	12	109	54	453	0.92	0.688	A0A0G2K484 A0A0H2UHE1 A0A0H2UHH3 F1M5N4 G3V8V3 P0DMW0 P13286 P15651 Q5QJC9 Q64428 Q64578 Q64591	GO_MF
Cluster3	nucleoside-diphosphatase activity	1	109	3	453	1.39	0.563	F1M7N2	GO_MF
Cluster3	nucleoside-triphosphatase activity	10	109	34	453	1.22	0.284	A0A0G2K484 A0A0H2UHH3 D3ZCF8 F1M7N2 P0DMW0 P13638 P29418 Q2TA68 Q64578 Q99ML5	GO_MF
Cluster3	nucleoside-triphosphatase regulator activity	3	109	5	453	2.49	0.0927	F1MAA5 P13638 Q5QJC9	GO_MF
Cluster3	nucleotide binding	12	109	54	453	0.92	0.688	A0A0G2K484 A0A0H2UHE1 A0A0H2UHH3 F1M5N4 G3V8V3 P0DMW0 P13286 P15651 Q5QJC9 Q64428 Q64578 Q64591	GO_MF
Cluster3	nucleotide transmembrane transporter activity	1	109	2	453	2.08	0.424	Q6P9Y4	GO_MF
Cluster3	nucleotidyltransferase activity	2	109	4	453	2.08	0.245	F1LLZ7 P43424	GO_MF
Cluster3	oligosaccharyl transferase activity	1	109	1	453	4.16	0.241	B2RYD7	GO_MF
Cluster3	organic acid binding	3	109	13	453	0.96	0.642	A0A0G2K401 P01946 P0DMW0	GO_MF
Cluster3	organic anion transmembrane transporter activity	2	109	8	453	1.04	0.611	F8WFT7 Q6P9Y4	GO_MF
Cluster3	organic cyclic compound binding	22	109	103	453	0.89	0.804	A0A0G2K401 A0A0G2K484 A0A0H2UHE1 A0A0H2UHH3 D3ZCQ9 D4A9L2 F1M5N4 F1MAA5 G3V8V3 P01946 P0DMW0 P13286 P15651 P24329 Q5FVM4 Q5QJC9 Q64428 Q64578 Q64591 Q6AXS5 Q6PCT8 Q91ZW1	GO_MF
Cluster3	oxidoreductase activity	25	109	103	453	1.01	0.525	A0A0G2JVL6 A9UMV9 D3ZD09 D3ZFQ8 D3ZGP9 F1LXA0 F1M5N4 F1M7T1 P00406 P10888 P11240 P11951 P12075 P15651 P35571 Q5RJN0 Q5XIJ3 Q64428 Q64591 Q68FX0 Q6PCT8 Q7TQ16 Q8VID1 Q91ZW6 Q99ML5	GO_MF
Cluster3	oxidoreductase activity, acting on NAD(P)H	7	109	35	453	0.83	0.782	A0A0G2JVL6 A9UMV9 F1LXA0 F1M7T1 Q5RJN0 Q64591 Q8VID1	GO_MF
Cluster3	oxo-acid-lyase activity	1	109	1	453	4.16	0.241	Q5I0K3	GO_MF
Cluster3	oxygen binding	1	109	4	453	1.04	0.669	P02091	GO_MF
Cluster3	oxygen carrier activity	1	109	3	453	1.39	0.563	P02091	GO_MF
Cluster3	passive transmembrane transporter activity	6	109	12	453	2.08	0.0436	A0A0G2JSR0 A0A0G2K4U4 A0A0G2K5C8 D3ZW75 P35524 Q7M730	GO_MF
Cluster3	peptidase activity	4	109	15	453	1.11	0.506	A0A0A0MY07 F1LPX0 F1M7S4 P20069	GO_MF
Cluster3	peptide binding	4	109	12	453	1.39	0.321	D4AAM0 G3V837 P01946 P0DMW0	GO_MF
Cluster3	peptide transmembrane transporter activity	1	109	3	453	1.39	0.563	P62076	GO_MF
Cluster3	phosphatase activity	1	109	13	453	0.32	0.974	P11730	GO_MF
Cluster3	phosphatase binding	1	109	11	453	0.38	0.953	G3V7U4	GO_MF
Cluster3	phosphate ion transmembrane transporter activity	1	109	1	453	4.16	0.241	G3V741	GO_MF
Cluster3	phosphate:proton symporter activity	1	109	1	453	4.16	0.241	G3V741	GO_MF
Cluster3	phosphatidic acid binding	1	109	2	453	2.08	0.424	Q2TA68	GO_MF
Cluster3	phosphatidylglycerol binding	1	109	3	453	1.39	0.563	Q2TA68	GO_MF
Cluster3	phospholipase binding	1	109	3	453	1.39	0.563	G3V7U4	GO_MF
Cluster3	phospholipid binding	1	109	14	453	0.3	0.98	Q2TA68	GO_MF
Cluster3	phosphoprotein binding	1	109	4	453	1.04	0.669	A0A0G2K4U4	GO_MF
Cluster3	phosphoprotein phosphatase activity	1	109	8	453	0.52	0.892	P11730	GO_MF
Cluster3	phosphoric diester hydrolase activity	2	109	2	453	4.16	0.0575	A0A0G2K9B2 Q4V7D9	GO_MF
Cluster3	phosphoric ester hydrolase activity	3	109	15	453	0.83	0.742	A0A0G2K9B2 P11730 Q4V7D9	GO_MF
Cluster3	phosphorylase kinase activity	3	109	3	453	4.16	0.0136	A0A0G2K9C8 F1LLZ7 P13286	GO_MF
Cluster3	poly-pyrimidine tract binding	1	109	2	453	2.08	0.424	Q5FVM4	GO_MF
Cluster3	potassium ion transmembrane transporter activity	1	109	2	453	2.08	0.424	P13638	GO_MF
Cluster3	prenylcysteine oxidase activity	1	109	1	453	4.16	0.241	Q99ML5	GO_MF
Cluster3	primary active transmembrane transporter activity	7	109	16	453	1.82	0.0631	A0A0H2UHH3 D3ZCF8 P13638 P29418 P62076 Q64578 Q99ML5	GO_MF
Cluster3	propionyl-CoA carboxylase activity	1	109	2	453	2.08	0.424	A0A0G2K401	GO_MF
Cluster3	prostaglandin binding	1	109	1	453	4.16	0.241	P0DMW0	GO_MF
Cluster3	protease binding	3	109	9	453	1.39	0.373	A0A0G2K5C8 P0DMW0 Q5RJN0	GO_MF
Cluster3	protein C-terminus binding	2	109	14	453	0.59	0.889	F8WFT7 Q64578	GO_MF
Cluster3	protein N-terminus binding	2	109	5	453	1.66	0.347	P0DMW0 Q62920	GO_MF
Cluster3	protein binding	59	109	239	453	1.03	0.414	A0A0A0MY07 A0A0G2JU95 A0A0G2JZ38 A0A0G2K0N9 A0A0G2K401 A0A0G2K484 A0A0G2K4U4 A0A0G2K5C8 A0A0G2K9B2 A0A0H2UHE1 B1WBU5 D3Z9Z0 D3ZA38 D3ZCQ9 D3ZM69 D3ZPF0 D3ZW75 D4A678 D4A9L2 D4AAM0 F1LM10 F1M7N2 F1MAA5 F8WFT7 G3V6F1 G3V7K1 G3V7U4 G3V837 G3V8V3 P02091 P0DMW0 P10759 P11730 P12839 P13286 P13638 P17764 P20069 P24329 P35524 Q01205 Q2TA68 Q58FK9 Q5BK85 Q5FVM4 Q5M878 Q5QJC9 Q5RJN0 Q62920 Q63584 Q64578 Q6…	GO_MF
Cluster3	protein dimerization activity	13	109	53	453	1.02	0.525	A0A0G2K484 A0A0H2UHE1 D4A678 F8WFT7 G3V8V3 P11730 P12839 P17764 P35524 Q58FK9 Q64578 Q68FT1 Q8R4I6	GO_MF
Cluster3	protein domain specific binding	8	109	34	453	0.98	0.6	A0A0G2JZ38 A0A0G2K4U4 D3ZCQ9 D3ZM69 D3ZW75 D4A9L2 F1LM10 P0DMW0	GO_MF
Cluster3	protein folding chaperone	1	109	3	453	1.39	0.563	P0DMW0	GO_MF
Cluster3	protein heterodimerization activity	4	109	20	453	0.83	0.751	A0A0G2K484 A0A0H2UHE1 D4A678 P12839	GO_MF
Cluster3	protein homodimerization activity	10	109	44	453	0.94	0.648	A0A0G2K484 F8WFT7 G3V8V3 P11730 P17764 P35524 Q58FK9 Q64578 Q68FT1 Q8R4I6	GO_MF
Cluster3	protein kinase B binding	1	109	2	453	2.08	0.424	D4A9L2	GO_MF
Cluster3	protein kinase C activity	1	109	1	453	4.16	0.241	F1LM10	GO_MF
Cluster3	protein kinase C binding	1	109	2	453	2.08	0.424	Q62920	GO_MF
Cluster3	protein kinase activity	6	109	18	453	1.39	0.247	A0A0G2K9C8 B1WBU5 F1LLZ7 F1LM10 P11730 P13286	GO_MF
Cluster3	protein kinase binding	6	109	26	453	0.96	0.627	A0A0G2K4U4 D4A9L2 F1LM10 G3V7U4 Q5QJC9 Q62920	GO_MF
Cluster3	protein phosphatase 1 binding	1	109	2	453	2.08	0.424	G3V7U4	GO_MF
Cluster3	protein phosphatase binding	1	109	8	453	0.52	0.892	G3V7U4	GO_MF
Cluster3	protein self-association	1	109	4	453	1.04	0.669	A0A0G2JZ38	GO_MF
Cluster3	protein serine/threonine kinase activity	6	109	14	453	1.78	0.0925	A0A0G2K9C8 B1WBU5 F1LLZ7 F1LM10 P11730 P13286	GO_MF
Cluster3	protein serine/threonine phosphatase activity	1	109	4	453	1.04	0.669	P11730	GO_MF
Cluster3	protein transmembrane transporter activity	1	109	3	453	1.39	0.563	P62076	GO_MF
Cluster3	protein-containing complex binding	10	109	53	453	0.78	0.868	A0A0G2JVL6 D3ZA38 D4A678 G3V6F1 G3V741 G3V7K1 G3V837 Q63584 Q64428 Q8R4I6	GO_MF
Cluster3	protein-macromolecule adaptor activity	3	109	9	453	1.39	0.373	A0A0G2JU95 D3Z9Z0 Q8R4I6	GO_MF
Cluster3	protein-membrane adaptor activity	1	109	2	453	2.08	0.424	F8WFT7	GO_MF
Cluster3	protein-transporting ATPase activity	1	109	3	453	1.39	0.563	P62076	GO_MF
Cluster3	proton transmembrane transporter activity	8	109	16	453	2.08	0.0197	D3ZD09 G3V741 P00406 P10888 P11240 P11951 P12075 P29418	GO_MF
Cluster3	purine nucleoside binding	1	109	5	453	0.83	0.749	A0A0H2UHE1	GO_MF
Cluster3	purine nucleotide binding	10	109	41	453	1.01	0.545	A0A0G2K484 A0A0H2UHE1 A0A0H2UHH3 G3V8V3 P0DMW0 P13286 P15651 Q5QJC9 Q64428 Q64578	GO_MF
Cluster3	purine ribonucleoside binding	1	109	5	453	0.83	0.749	A0A0H2UHE1	GO_MF
Cluster3	purine ribonucleoside triphosphate binding	5	109	30	453	0.69	0.889	A0A0G2K484 A0A0H2UHH3 P0DMW0 P13286 Q64578	GO_MF
Cluster3	purine ribonucleotide binding	9	109	40	453	0.94	0.66	A0A0G2K484 A0A0H2UHE1 A0A0H2UHH3 G3V8V3 P0DMW0 P13286 P15651 Q64428 Q64578	GO_MF
Cluster3	pyridoxal phosphate binding	1	109	2	453	2.08	0.424	G3V8V3	GO_MF
Cluster3	pyrophosphatase activity	10	109	35	453	1.19	0.32	A0A0G2K484 A0A0H2UHH3 D3ZCF8 F1M7N2 P0DMW0 P13638 P29418 Q2TA68 Q64578 Q99ML5	GO_MF
Cluster3	quinone binding	2	109	5	453	1.66	0.347	Q6PCT8 Q7TQ16	GO_MF
Cluster3	quinone cofactor methyltransferase activity	1	109	1	453	4.16	0.241	Q4G064	GO_MF
Cluster3	rRNA binding	1	109	1	453	4.16	0.241	P24329	GO_MF
Cluster3	receptor ligand activity	1	109	3	453	1.39	0.563	Q5M878	GO_MF
Cluster3	retinal dehydrogenase activity	1	109	1	453	4.16	0.241	Q8VID1	GO_MF
Cluster3	ribonucleoside binding	1	109	5	453	0.83	0.749	A0A0H2UHE1	GO_MF
Cluster3	ribonucleotide binding	9	109	40	453	0.94	0.66	A0A0G2K484 A0A0H2UHE1 A0A0H2UHH3 G3V8V3 P0DMW0 P13286 P15651 Q64428 Q64578	GO_MF
Cluster3	sequence-specific DNA binding	2	109	8	453	1.04	0.611	Q5FVM4 Q91ZW1	GO_MF
Cluster3	sequence-specific double-stranded DNA binding	1	109	5	453	0.83	0.749	Q5FVM4	GO_MF
Cluster3	signal sequence binding	1	109	1	453	4.16	0.241	D4AAM0	GO_MF
Cluster3	signaling receptor activity	1	109	5	453	0.83	0.749	D4AAM0	GO_MF
Cluster3	signaling receptor binding	11	109	54	453	0.85	0.799	A0A0A0MY07 D3ZM69 G3V7U4 G3V837 P0DMW0 P12839 Q5BK85 Q5M878 Q64578 Q8R4I6 Q8VID1	GO_MF
Cluster3	signaling receptor complex adaptor activity	1	109	2	453	2.08	0.424	Q62920	GO_MF
Cluster3	signaling receptor regulator activity	1	109	3	453	1.39	0.563	Q5M878	GO_MF
Cluster3	single-stranded RNA binding	1	109	4	453	1.04	0.669	Q5FVM4	GO_MF
Cluster3	small GTPase binding	4	109	15	453	1.11	0.506	B1WBU5 D4A678 F1MAA5 P11730	GO_MF
Cluster3	small molecule binding	16	109	74	453	0.9	0.75	A0A0G2K401 A0A0G2K484 A0A0H2UHE1 A0A0H2UHH3 F1M5N4 G3V8V3 P01946 P02091 P0DMW0 P13286 P15651 P43424 Q5QJC9 Q64428 Q64578 Q64591	GO_MF
Cluster3	sodium channel activity	2	109	3	453	2.77	0.145	D3ZW75 Q7M730	GO_MF
Cluster3	sodium channel regulator activity	1	109	4	453	1.04	0.669	Q7M730	GO_MF
Cluster3	sodium ion binding	1	109	1	453	4.16	0.241	D3ZW75	GO_MF
Cluster3	sodium ion transmembrane transporter activity	4	109	7	453	2.37	0.0607	D3ZW75 F8WFT7 P13638 Q7M730	GO_MF
Cluster3	sodium:bicarbonate symporter activity	1	109	1	453	4.16	0.241	F8WFT7	GO_MF
Cluster3	solute:cation symporter activity	2	109	2	453	4.16	0.0575	F8WFT7 G3V741	GO_MF
Cluster3	solute:proton symporter activity	1	109	1	453	4.16	0.241	G3V741	GO_MF
Cluster3	solute:sodium symporter activity	1	109	1	453	4.16	0.241	F8WFT7	GO_MF
Cluster3	spectrin binding	2	109	3	453	2.77	0.145	D3Z9Z0 D3ZM69	GO_MF
Cluster3	store-operated calcium channel activity	1	109	1	453	4.16	0.241	A0A0G2K5C8	GO_MF
Cluster3	structural constituent of cytoskeleton	6	109	8	453	3.12	0.00315	D3Z9Z0 D3ZA38 D3ZM69 D4A5T8 D4A678 P12839	GO_MF
Cluster3	structural constituent of muscle	6	109	12	453	2.08	0.0436	D3ZA38 F1M1J2 G3V6F1 G3V7K1 P04466 Q8R4I6	GO_MF
Cluster3	structural constituent of ribosome	2	109	10	453	0.83	0.737	A0A0G2K264 A9UMV9	GO_MF
Cluster3	structural molecule activity	15	109	48	453	1.3	0.146	A0A0G2K264 A9UMV9 D3Z9Z0 D3ZA38 D3ZM69 D4A5T8 D4A678 F1M1J2 G3V6F1 G3V7K1 G3V7U4 P04466 P12839 Q62920 Q8R4I6	GO_MF
Cluster3	structural molecule activity conferring elasticity	3	109	5	453	2.49	0.0927	D3ZA38 G3V6F1 G3V7K1	GO_MF
Cluster3	succinate dehydrogenase (ubiquinone) activity	1	109	3	453	1.39	0.563	Q6PCT8	GO_MF
Cluster3	succinate dehydrogenase activity	1	109	3	453	1.39	0.563	Q6PCT8	GO_MF
Cluster3	succinate-CoA ligase (ADP-forming) activity	1	109	2	453	2.08	0.424	A0A0H2UHE1	GO_MF
Cluster3	succinate-CoA ligase (GDP-forming) activity	1	109	1	453	4.16	0.241	A0A0H2UHE1	GO_MF
Cluster3	succinate-CoA ligase activity	1	109	2	453	2.08	0.424	A0A0H2UHE1	GO_MF
Cluster3	succinyl-CoA hydrolase activity	1	109	1	453	4.16	0.241	A0A0H2UHE1	GO_MF
Cluster3	succinyltransferase activity	1	109	1	453	4.16	0.241	Q01205	GO_MF
Cluster3	sulfur compound binding	3	109	18	453	0.69	0.85	A0A0G2K401 P15651 Q64428	GO_MF
Cluster3	sulfurtransferase activity	1	109	2	453	2.08	0.424	P24329	GO_MF
Cluster3	symporter activity	2	109	2	453	4.16	0.0575	F8WFT7 G3V741	GO_MF
Cluster3	syntaxin binding	1	109	4	453	1.04	0.669	Q63584	GO_MF
Cluster3	tau protein binding	1	109	1	453	4.16	0.241	P0DMW0	GO_MF
Cluster3	telomeric DNA binding	1	109	1	453	4.16	0.241	Q91ZW1	GO_MF
Cluster3	tetrapyrrole binding	2	109	6	453	1.39	0.444	P01946 Q6PCT8	GO_MF
Cluster3	thiol-dependent deubiquitinase	1	109	3	453	1.39	0.563	A0A0A0MY07	GO_MF
Cluster3	thiolester hydrolase activity	1	109	2	453	2.08	0.424	A0A0H2UHE1	GO_MF
Cluster3	thiosulfate sulfurtransferase activity	1	109	1	453	4.16	0.241	P24329	GO_MF
Cluster3	toxic substance binding	1	109	1	453	4.16	0.241	P12839	GO_MF
Cluster3	transaminase activity	1	109	3	453	1.39	0.563	Q58FK9	GO_MF
Cluster3	transcription cis-regulatory region binding	1	109	4	453	1.04	0.669	Q5FVM4	GO_MF
Cluster3	transcription coactivator binding	1	109	1	453	4.16	0.241	Q91ZW1	GO_MF
Cluster3	transcription coregulator activity	1	109	6	453	0.69	0.81	P0DMW0	GO_MF
Cluster3	transcription coregulator binding	1	109	1	453	4.16	0.241	Q91ZW1	GO_MF
Cluster3	transcription corepressor activity	1	109	3	453	1.39	0.563	P0DMW0	GO_MF
Cluster3	transcription factor binding	3	109	14	453	0.89	0.695	P0DMW0 Q91ZW1 Q9Z1Z9	GO_MF
Cluster3	transcription regulator activity	3	109	14	453	0.89	0.695	P0DMW0 Q5FVM4 Q91ZW1	GO_MF
Cluster3	transferase activity	18	109	65	453	1.15	0.276	A0A0G2K9C8 B1WBU5 B2RYD7 F1LLZ7 F1LM10 G3V8V3 P11730 P13286 P17764 P24329 P39069 P43424 Q01205 Q4G064 Q58FK9 Q5BJZ6 Q5I0K3 Q64428	GO_MF
Cluster3	transforming growth factor beta receptor binding	1	109	1	453	4.16	0.241	A0A0A0MY07	GO_MF
Cluster3	transition metal ion binding	6	109	26	453	0.96	0.627	D3ZA85 F1M5N4 P20069 P43424 P62076 Q4V7D9	GO_MF
Cluster3	transmembrane transporter activity	24	109	54	453	1.85	0.000355	A0A0G2JSR0 A0A0G2K4U4 A0A0G2K5C8 A0A0H2UHH3 D3ZAF6 D3ZCF8 D3ZD09 D3ZW75 F8WFT7 G3V741 P00406 P10888 P11240 P11951 P12075 P13638 P19511 P29418 P35524 P62076 Q64578 Q6P9Y4 Q7M730 Q99ML5	GO_MF
Cluster3	transmembrane transporter binding	4	109	12	453	1.39	0.321	A0A0G2JU95 P11730 Q7M730 Q8R4I6	GO_MF
Cluster3	transporter activity	27	109	61	453	1.84	0.000147	A0A0G2JSR0 A0A0G2JVM2 A0A0G2K4U4 A0A0G2K5C8 A0A0H2UHH3 D3ZAF6 D3ZCF8 D3ZD09 D3ZW75 D4AAM0 F8WFT7 G3V741 P00406 P10888 P11240 P11951 P12075 P13638 P19511 P29418 P35524 P62076 Q63584 Q64578 Q6P9Y4 Q7M730 Q99ML5	GO_MF
Cluster3	trimethyllysine dioxygenase activity	1	109	1	453	4.16	0.241	Q91ZW6	GO_MF
Cluster3	troponin T binding	1	109	2	453	2.08	0.424	A0A0G2K0N9	GO_MF
Cluster3	tubulin binding	3	109	12	453	1.04	0.582	A0A0G2K5C8 P12839 Q2TA68	GO_MF
Cluster3	ubiquinol-cytochrome-c reductase activity	1	109	8	453	0.52	0.892	Q7TQ16	GO_MF
Cluster3	ubiquinone binding	2	109	5	453	1.66	0.347	Q6PCT8 Q7TQ16	GO_MF
Cluster3	ubiquitin modification-dependent histone binding	1	109	1	453	4.16	0.241	A0A0A0MY07	GO_MF
Cluster3	ubiquitin protein ligase binding	4	109	17	453	0.98	0.617	F1MAA5 P0DMW0 Q5QJC9 Q68FT1	GO_MF
Cluster3	ubiquitin-dependent protein binding	1	109	1	453	4.16	0.241	A0A0A0MY07	GO_MF
Cluster3	ubiquitin-like protein ligase binding	4	109	17	453	0.98	0.617	F1MAA5 P0DMW0 Q5QJC9 Q68FT1	GO_MF
Cluster3	ubiquitin-like protein-specific protease activity	1	109	3	453	1.39	0.563	A0A0A0MY07	GO_MF
Cluster3	ubiquitin-protein transferase inhibitor activity	1	109	1	453	4.16	0.241	Q68FT1	GO_MF
Cluster3	ubiquitin-protein transferase regulator activity	1	109	1	453	4.16	0.241	Q68FT1	GO_MF
Cluster3	unfolded protein binding	1	109	5	453	0.83	0.749	P0DMW0	GO_MF
Cluster3	uridylyltransferase activity	1	109	1	453	4.16	0.241	P43424	GO_MF
Cluster3	vitamin B6 binding	1	109	2	453	2.08	0.424	G3V8V3	GO_MF
Cluster3	vitamin binding	2	109	8	453	1.04	0.611	A0A0G2K401 G3V8V3	GO_MF
Cluster3	voltage-gated anion channel activity	2	109	3	453	2.77	0.145	A0A0G2JSR0 P35524	GO_MF
Cluster3	voltage-gated calcium channel activity	1	109	3	453	1.39	0.563	A0A0G2K4U4	GO_MF
Cluster3	voltage-gated cation channel activity	1	109	3	453	1.39	0.563	A0A0G2K4U4	GO_MF
Cluster3	voltage-gated channel activity	3	109	6	453	2.08	0.154	A0A0G2JSR0 A0A0G2K4U4 P35524	GO_MF
Cluster3	voltage-gated chloride channel activity	1	109	1	453	4.16	0.241	P35524	GO_MF
Cluster3	voltage-gated ion channel activity	3	109	6	453	2.08	0.154	A0A0G2JSR0 A0A0G2K4U4 P35524	GO_MF
Cluster3	voltage-gated sodium channel activity	2	109	3	453	2.77	0.145	D3ZW75 Q7M730	GO_MF
Cluster3	zinc ion binding	4	109	16	453	1.04	0.563	P20069 P43424 P62076 Q4V7D9	GO_MF
Cluster4	1-phosphatidylinositol binding	1	156	1	453	2.9	0.344	A0A0G2K161	GO_MF
Cluster4	1-pyrroline-5-carboxylate dehydrogenase activity	1	156	1	453	2.9	0.344	A0A0G2JVM0	GO_MF
Cluster4	17-beta-ketosteroid reductase activity	1	156	1	453	2.9	0.344	G3V978	GO_MF
Cluster4	2 iron, 2 sulfur cluster binding	1	156	1	453	2.9	0.344	P21913	GO_MF
Cluster4	2-hydroxyglutarate dehydrogenase activity	1	156	1	453	2.9	0.344	D3ZVS2	GO_MF
Cluster4	3 iron, 4 sulfur cluster binding	2	156	2	453	2.9	0.118	P21913 Q9ER34	GO_MF
Cluster4	3'-5' exonuclease activity	1	156	1	453	2.9	0.344	G3V6G7	GO_MF
Cluster4	3'-5'-exoribonuclease activity	1	156	1	453	2.9	0.344	G3V6G7	GO_MF
Cluster4	3-hydroxyacyl-CoA dehydrogenase activity	3	156	5	453	1.74	0.225	O70351 Q60587 Q9WVK7	GO_MF
Cluster4	3-keto sterol reductase activity	1	156	2	453	1.45	0.571	G3V978	GO_MF
Cluster4	3-oxoacid CoA-transferase activity	1	156	1	453	2.9	0.344	B2GV06	GO_MF
Cluster4	4 iron, 4 sulfur cluster binding	3	156	4	453	2.18	0.12	P21913 Q66HF3 Q9ER34	GO_MF
Cluster4	6-phosphofructokinase activity	1	156	1	453	2.9	0.344	Q52KS1	GO_MF
Cluster4	ABC-type bile acid transporter activity	1	156	1	453	2.9	0.344	M0R4J2	GO_MF
Cluster4	ADP binding	2	156	5	453	1.16	0.562	F1LP05 Q5BJQ0	GO_MF
Cluster4	AMP binding	2	156	3	453	1.94	0.274	Q52KS1 Q9Z1N1	GO_MF
Cluster4	ATP binding	6	156	26	453	0.67	0.933	A0A0G2JUF8 F1LP05 F1LZC5 M0R4J2 P10719 Q52KS1	GO_MF
Cluster4	ATP hydrolysis activity	11	156	25	453	1.28	0.205	A0A0G2JUF8 A0A0G2JXZ3 A0A0G2K3W1 F1LNJ2 F1LP05 F1M0R1 G3V7Y3 M0R4J2 P10719 P35435 Q06647	GO_MF
Cluster4	ATP-dependent activity, acting on DNA	2	156	2	453	2.9	0.118	A0A0G2JUF8 A0A0G2JXZ3	GO_MF
Cluster4	ATP-dependent activity, acting on RNA	1	156	1	453	2.9	0.344	F1LNJ2	GO_MF
Cluster4	ATPase-coupled transmembrane transporter activity	4	156	13	453	0.89	0.711	F1LP05 G3V7Y3 M0R4J2 P10719	GO_MF
Cluster4	C-X-C chemokine binding	1	156	1	453	2.9	0.344	P63159	GO_MF
Cluster4	C-acyltransferase activity	2	156	5	453	1.16	0.562	G3V9U2 Q60587	GO_MF
Cluster4	CoA carboxylase activity	2	156	4	453	1.45	0.427	F1LP30 Q68FZ8	GO_MF
Cluster4	CoA-ligase activity	2	156	3	453	1.94	0.274	A0A0A6YYM0 P18163	GO_MF
Cluster4	CoA-transferase activity	1	156	1	453	2.9	0.344	B2GV06	GO_MF
Cluster4	D-lactate dehydrogenase activity	1	156	1	453	2.9	0.344	A0A0G2K1W9	GO_MF
Cluster4	D-xylulose reductase activity	1	156	1	453	2.9	0.344	P27867	GO_MF
Cluster4	D2 dopamine receptor binding	1	156	1	453	2.9	0.344	P39052	GO_MF
Cluster4	DNA binding	6	156	21	453	0.83	0.79	A0A0G2JUF8 D4AE56 F1LR92 P07895 P63159 Q3V5X8	GO_MF
Cluster4	DNA binding, bending	2	156	3	453	1.94	0.274	A0A0G2JUF8 P63159	GO_MF
Cluster4	DNA helicase activity	1	156	1	453	2.9	0.344	A0A0G2JXZ3	GO_MF
Cluster4	DNA polymerase binding	1	156	1	453	2.9	0.344	P63159	GO_MF
Cluster4	DNA secondary structure binding	2	156	2	453	2.9	0.118	A0A0G2JUF8 P63159	GO_MF
Cluster4	DNA topoisomerase activity	1	156	1	453	2.9	0.344	A0A0G2JUF8	GO_MF
Cluster4	DNA translocase activity	1	156	1	453	2.9	0.344	A0A0G2JXZ3	GO_MF
Cluster4	DNA-binding transcription factor activity	3	156	8	453	1.09	0.56	A0A0G2JXZ3 D3ZUX5 P63159	GO_MF
Cluster4	G protein-coupled glutamate receptor binding	2	156	2	453	2.9	0.118	A0A0H2UI35 P39052	GO_MF
Cluster4	G protein-coupled receptor binding	2	156	9	453	0.65	0.874	A0A0H2UI35 P39052	GO_MF
Cluster4	G-quadruplex RNA binding	1	156	1	453	2.9	0.344	Q5XI81	GO_MF
Cluster4	GTP binding	2	156	4	453	1.45	0.427	M0R629 P39052	GO_MF
Cluster4	GTPase activating protein binding	1	156	1	453	2.9	0.344	P11275	GO_MF
Cluster4	GTPase activity	3	156	8	453	1.09	0.56	M0R629 P39052 P85834	GO_MF
Cluster4	GTPase binding	4	156	16	453	0.73	0.86	A0A140UHX6 F1M4I4 P11275 Q9ET45	GO_MF
Cluster4	Hsp70 protein binding	1	156	3	453	0.97	0.719	Q99376	GO_MF
Cluster4	L-iditol 2-dehydrogenase activity	1	156	1	453	2.9	0.344	P27867	GO_MF
Cluster4	L-malate dehydrogenase activity	1	156	1	453	2.9	0.344	P04636	GO_MF
Cluster4	Lys48-specific deubiquitinase activity	1	156	1	453	2.9	0.344	Q5U349	GO_MF
Cluster4	MHC class I protein binding	2	156	2	453	2.9	0.118	F1LP05 P10719	GO_MF
Cluster4	MHC protein binding	2	156	2	453	2.9	0.118	F1LP05 P10719	GO_MF
Cluster4	NAD binding	4	156	6	453	1.94	0.11	G3V945 O70351 P27867 Q60587	GO_MF
Cluster4	NAD-retinol dehydrogenase activity	1	156	2	453	1.45	0.571	G3V978	GO_MF
Cluster4	NADH dehydrogenase (quinone) activity	20	156	30	453	1.94	0.000199	B0BNE6 B2RYS8 B2RYW3 D3ZCZ9 D3ZG43 D3ZLT1 D3ZS58 D4A0T0 D4A3V2 D4A565 F1LZC5 G3V644 P05508 P0DN35 P19234 Q5BK63 Q5PQZ9 Q5XIF3 Q5XIH3 Q66HF1	GO_MF
Cluster4	NADH dehydrogenase (ubiquinone) activity	20	156	30	453	1.94	0.000199	B0BNE6 B2RYS8 B2RYW3 D3ZCZ9 D3ZG43 D3ZLT1 D3ZS58 D4A0T0 D4A3V2 D4A565 F1LZC5 G3V644 P05508 P0DN35 P19234 Q5BK63 Q5PQZ9 Q5XIF3 Q5XIH3 Q66HF1	GO_MF
Cluster4	NADH dehydrogenase activity	20	156	30	453	1.94	0.000199	B0BNE6 B2RYS8 B2RYW3 D3ZCZ9 D3ZG43 D3ZLT1 D3ZS58 D4A0T0 D4A3V2 D4A565 F1LZC5 G3V644 P05508 P0DN35 P19234 Q5BK63 Q5PQZ9 Q5XIF3 Q5XIH3 Q66HF1	GO_MF
Cluster4	O-acetyltransferase activity	1	156	1	453	2.9	0.344	Q704S8	GO_MF
Cluster4	O-acyltransferase activity	1	156	2	453	1.45	0.571	Q704S8	GO_MF
Cluster4	P-type ion transporter activity	1	156	7	453	0.41	0.949	M0R4J2	GO_MF
Cluster4	P-type sodium transporter activity	1	156	1	453	2.9	0.344	M0R4J2	GO_MF
Cluster4	PDZ domain binding	1	156	4	453	0.73	0.817	G3V6D9	GO_MF
Cluster4	RAGE receptor binding	2	156	2	453	2.9	0.118	D3ZTB5 P63159	GO_MF
Cluster4	RNA 7-methylguanosine cap binding	1	156	1	453	2.9	0.344	Q56A27	GO_MF
Cluster4	RNA binding	15	156	31	453	1.41	0.0692	A0A0G2JUF8 D3ZCL3 D3ZMS1 D3ZU54 D3ZUV3 D3ZXF9 F1LU71 G3V6G7 O70351 P62718 P63159 P85834 Q56A27 Q5XI81 Q99376	GO_MF
Cluster4	RNA cap binding	1	156	2	453	1.45	0.571	Q56A27	GO_MF
Cluster4	RNA helicase activity	1	156	1	453	2.9	0.344	F1LNJ2	GO_MF
Cluster4	RNA strand annealing activity	1	156	1	453	2.9	0.344	Q5XI81	GO_MF
Cluster4	S-acetyltransferase activity	1	156	1	453	2.9	0.344	P08461	GO_MF
Cluster4	S-acyltransferase activity	1	156	3	453	0.97	0.719	P08461	GO_MF
Cluster4	SH3 domain binding	1	156	1	453	2.9	0.344	P39052	GO_MF
Cluster4	SNARE binding	1	156	4	453	0.73	0.817	F1M4I4	GO_MF
Cluster4	Ser-tRNA(Ala) hydrolase activity	1	156	1	453	2.9	0.344	Q5XI97	GO_MF
Cluster4	TBP-class protein binding	1	156	1	453	2.9	0.344	P63159	GO_MF
Cluster4	U1 snRNP binding	1	156	1	453	2.9	0.344	D3ZCL3	GO_MF
Cluster4	WW domain binding	1	156	1	453	2.9	0.344	P39052	GO_MF
Cluster4	acetate-CoA ligase activity	2	156	3	453	1.94	0.274	A0A0A6YYM0 P18163	GO_MF
Cluster4	acetoacetyl-CoA reductase activity	1	156	1	453	2.9	0.344	O70351	GO_MF
Cluster4	acetyl-CoA C-acyltransferase activity	2	156	5	453	1.16	0.562	G3V9U2 Q60587	GO_MF
Cluster4	acetylpyruvate hydrolase activity	1	156	1	453	2.9	0.344	Q6AYQ8	GO_MF
Cluster4	acetyltransferase activity	2	156	6	453	0.97	0.672	P08461 Q704S8	GO_MF
Cluster4	acid-thiol ligase activity	3	156	5	453	1.74	0.225	A0A0A6YYM0 F1LM47 P18163	GO_MF
Cluster4	aconitate hydratase activity	1	156	1	453	2.9	0.344	Q9ER34	GO_MF
Cluster4	actin binding	5	156	27	453	0.54	0.982	A0A0G2K161 A0A140UHX6 M0R629 P39052 Q68FP1	GO_MF
Cluster4	actin filament binding	2	156	10	453	0.58	0.911	A0A140UHX6 M0R629	GO_MF
Cluster4	active ion transmembrane transporter activity	4	156	10	453	1.16	0.471	F1LP05 G3V7Y3 M0R4J2 P10719	GO_MF
Cluster4	active transmembrane transporter activity	5	156	20	453	0.73	0.877	F1LP05 G3V7Y3 M0R4J2 O35094 P10719	GO_MF
Cluster4	acyl-CoA dehydrogenase activity	4	156	6	453	1.94	0.11	M0RDK9 P08503 P70584 Q5M9H2	GO_MF
Cluster4	acyltransferase activity	5	156	14	453	1.04	0.561	G3V936 G3V9U2 P08461 Q60587 Q704S8	GO_MF
Cluster4	adenyl nucleotide binding	11	156	36	453	0.89	0.753	A0A0G2JUF8 F1LP05 F1LZC5 M0R4J2 P08503 P10719 Q52KS1 Q5BJQ0 Q5M9H2 Q60587 Q9Z1N1	GO_MF
Cluster4	adenyl ribonucleotide binding	11	156	35	453	0.91	0.713	A0A0G2JUF8 F1LP05 F1LZC5 M0R4J2 P08503 P10719 Q52KS1 Q5BJQ0 Q5M9H2 Q60587 Q9Z1N1	GO_MF
Cluster4	adenylosuccinate synthase activity	1	156	1	453	2.9	0.344	M0R629	GO_MF
Cluster4	adenylyltransferase activity	1	156	1	453	2.9	0.344	F7F588	GO_MF
Cluster4	alcohol dehydrogenase (NADP+) activity	1	156	2	453	1.45	0.571	D3ZF77	GO_MF
Cluster4	aldehyde dehydrogenase (NAD+) activity	1	156	1	453	2.9	0.344	A0A0G2JVM0	GO_MF
Cluster4	alditol:NADP+ 1-oxidoreductase activity	1	156	1	453	2.9	0.344	D3ZF77	GO_MF
Cluster4	aldo-keto reductase (NADP) activity	1	156	2	453	1.45	0.571	D3ZF77	GO_MF
Cluster4	alpha-mannosidase activity	1	156	1	453	2.9	0.344	Q5M9I2	GO_MF
Cluster4	amide binding	8	156	22	453	1.06	0.505	A0A0G2JTX5 D4AE56 F1LP30 O70351 P08503 P29117 Q5M9H2 Q60587	GO_MF
Cluster4	amide transmembrane transporter activity	1	156	3	453	0.97	0.719	O35094	GO_MF
Cluster4	aminoacyl-tRNA editing activity	1	156	1	453	2.9	0.344	Q5XI97	GO_MF
Cluster4	aminopeptidase activity	1	156	2	453	1.45	0.571	A0A0G2JTX5	GO_MF
Cluster4	amyloid-beta binding	1	156	2	453	1.45	0.571	O70351	GO_MF
Cluster4	angiostatin binding	2	156	2	453	2.9	0.118	F1LP05 P10719	GO_MF
Cluster4	anion binding	21	156	78	453	0.78	0.954	A0A0G2JUF8 A0A0G2JZH3 A0A0G2K161 D4AE56 F1LP05 F1LP30 F1LZC5 G3V945 M0R4J2 M0R629 P08503 P09605 P10719 P39052 P63159 Q52KS1 Q5BJQ0 Q5M9H2 Q60587 Q66HF3 Q9Z1N1	GO_MF
Cluster4	anion transmembrane transporter activity	2	156	13	453	0.45	0.969	M0R4J2 P26453	GO_MF
Cluster4	ankyrin binding	1	156	4	453	0.73	0.817	A0A140UHX6	GO_MF
Cluster4	antioxidant activity	2	156	5	453	1.16	0.562	D3ZQI1 P07895	GO_MF
Cluster4	arachidonate 5-lipoxygenase activity	1	156	1	453	2.9	0.344	P12527	GO_MF
Cluster4	bent DNA binding	1	156	1	453	2.9	0.344	P63159	GO_MF
Cluster4	beta-catenin binding	1	156	2	453	1.45	0.571	G3V6D9	GO_MF
Cluster4	bile acid transmembrane transporter activity	1	156	1	453	2.9	0.344	M0R4J2	GO_MF
Cluster4	binding	95	156	320	453	0.86	1	A0A0A6YYM0 A0A0G2JTP6 A0A0G2JTX5 A0A0G2JUF8 A0A0G2JVM0 A0A0G2JXZ3 A0A0G2JZH3 A0A0G2K0D3 A0A0G2K161 A0A0G2K3X1 A0A0H2UI35 A0A140UHX6 A0A1W2Q676 B0BN56 B0K020 B2GV06 D3ZCG3 D3ZCL3 D3ZMS1 D3ZTB5 D3ZU54 D3ZUV3 D3ZUX5 D3ZXF9 D4AE56 F1LN92 F1LNJ2 F1LP05 F1LP30 F1LR92 F1LU71 F1LZC5 F1M392 F1M4I4 G3V6D9 G3V6G7 G3V7Y3 G3V945 M0R4J2 M0R629 O35094 O70351 O88201 P04636 P07895 P08461 P08503 P09605 P10719 P112…	GO_MF
Cluster4	biotin binding	1	156	3	453	0.97	0.719	F1LP30	GO_MF
Cluster4	biotin carboxylase activity	1	156	2	453	1.45	0.571	F1LP30	GO_MF
Cluster4	bisphosphoglycerate mutase activity	1	156	1	453	2.9	0.344	Q7TP58	GO_MF
Cluster4	bubble DNA binding	1	156	1	453	2.9	0.344	P63159	GO_MF
Cluster4	cadherin binding	1	156	1	453	2.9	0.344	P63088	GO_MF
Cluster4	cadherin binding involved in cell-cell adhesion	1	156	1	453	2.9	0.344	P63088	GO_MF
Cluster4	calcium channel activity	1	156	6	453	0.48	0.922	A0A0G2K7E5	GO_MF
Cluster4	calcium ion binding	5	156	18	453	0.81	0.803	A0A0G2JZH3 D3ZTB5 P10719 Q641Z8 Q68FP1	GO_MF
Cluster4	calcium ion transmembrane transporter activity	1	156	9	453	0.32	0.979	A0A0G2K7E5	GO_MF
Cluster4	calcium-dependent phospholipase A2 activity	1	156	1	453	2.9	0.344	B0K018	GO_MF
Cluster4	calcium-dependent protein binding	1	156	2	453	1.45	0.571	Q641Z8	GO_MF
Cluster4	calcium-dependent protein kinase activity	1	156	2	453	1.45	0.571	P11275	GO_MF
Cluster4	calmodulin binding	1	156	8	453	0.36	0.967	P11275	GO_MF
Cluster4	calmodulin-dependent protein kinase activity	1	156	5	453	0.58	0.88	P11275	GO_MF
Cluster4	carbohydrate binding	5	156	12	453	1.21	0.4	O88201 P27867 P47967 Q52KS1 Q9Z1N1	GO_MF
Cluster4	carbohydrate derivative binding	16	156	51	453	0.91	0.738	A0A0G2JUF8 A0A0G2JZH3 F1LP05 F1LZC5 M0R4J2 M0R629 P08503 P10719 P39052 P47967 P63159 Q52KS1 Q5BJQ0 Q5M9H2 Q60587 Q9Z1N1	GO_MF
Cluster4	carbohydrate kinase activity	1	156	4	453	0.73	0.817	Q52KS1	GO_MF
Cluster4	carbohydrate phosphatase activity	2	156	3	453	1.94	0.274	Q52KS1 Q9Z1N1	GO_MF
Cluster4	carbon-carbon lyase activity	2	156	5	453	1.16	0.562	Q6AYQ8 Q920F5	GO_MF
Cluster4	carbon-oxygen lyase activity	5	156	8	453	1.81	0.0978	F1LU71 P14408 P14604 Q60587 Q9ER34	GO_MF
Cluster4	carbon-sulfur lyase activity	1	156	2	453	1.45	0.571	D3ZL85	GO_MF
Cluster4	carboxy-lyase activity	2	156	2	453	2.9	0.118	Q6AYQ8 Q920F5	GO_MF
Cluster4	carboxylic acid binding	2	156	12	453	0.48	0.956	F1LP30 G3V945	GO_MF
Cluster4	carboxylic acid transmembrane transporter activity	2	156	5	453	1.16	0.562	M0R4J2 P26453	GO_MF
Cluster4	carboxylic ester hydrolase activity	2	156	5	453	1.16	0.562	B0K018 Q5XI97	GO_MF
Cluster4	cardiolipin binding	1	156	3	453	0.97	0.719	P09605	GO_MF
Cluster4	cargo receptor activity	2	156	2	453	2.9	0.118	P10719 Q99376	GO_MF
Cluster4	carnitine O-acetyltransferase activity	1	156	1	453	2.9	0.344	Q704S8	GO_MF
Cluster4	carnitine O-acyltransferase activity	1	156	1	453	2.9	0.344	Q704S8	GO_MF
Cluster4	catalase activity	1	156	1	453	2.9	0.344	D3ZQI1	GO_MF
Cluster4	catalytic activity	111	156	266	453	1.21	6.25e-05	A0A0A6YYM0 A0A0G2JTX5 A0A0G2JUF8 A0A0G2JVM0 A0A0G2JXZ3 A0A0G2K1W9 A0A0G2K3W1 A0A0G2K8Q8 A0A1W2Q676 B0BNE6 B0K018 B2GV06 B2RYS2 B2RYS8 B2RYW3 D3ZCZ9 D3ZF77 D3ZG43 D3ZL85 D3ZLT1 D3ZQI1 D3ZS58 D3ZVS2 D3ZYX8 D4A0T0 D4A197 D4A3V2 D4A565 D4A5G8 D4AE56 F1LM47 F1LN92 F1LNJ2 F1LP05 F1LP30 F1LU71 F1LZC5 F1M0R1 F7F588 G3V644 G3V6G7 G3V7Y3 G3V936 G3V945 G3V978 G3V9U2 M0R4J2 M0R629 M0RDK9 O70351 P04636 P05508…	GO_MF
Cluster4	catalytic activity, acting on DNA	3	156	3	453	2.9	0.0403	A0A0G2JUF8 A0A0G2JXZ3 Q3V5X8	GO_MF
Cluster4	catalytic activity, acting on RNA	4	156	5	453	2.32	0.05	F1LNJ2 G3V6G7 Q3V5X8 Q5XI97	GO_MF
Cluster4	catalytic activity, acting on a protein	15	156	54	453	0.81	0.896	A0A0G2JTX5 A0A1W2Q676 F1LN92 F1M0R1 P08461 P0C089 P11275 P29117 P32551 P63088 Q03346 Q5BJQ0 Q5U349 Q641Z8 Q68FY0	GO_MF
Cluster4	catalytic activity, acting on a tRNA	1	156	2	453	1.45	0.571	Q5XI97	GO_MF
Cluster4	cation binding	17	156	57	453	0.87	0.824	A0A0G2JUF8 A0A0G2JZH3 B0K020 D3ZTB5 P07895 P10719 P12527 P27867 P32551 Q03346 Q52KS1 Q641Z8 Q68FP1 Q68FY0 Q99NA5 Q9ER34 Q9Z1N1	GO_MF
Cluster4	cation channel activity	2	156	9	453	0.65	0.874	A0A0G2JXY6 A0A0G2K7E5	GO_MF
Cluster4	cation transmembrane transporter activity	10	156	34	453	0.85	0.795	A0A0G2JXY6 A0A0G2K7E5 D3ZYX8 F1LP05 G3V7Y3 M0R4J2 P10719 P31399 P80432 Q99376	GO_MF
Cluster4	cell adhesion mediator activity	1	156	2	453	1.45	0.571	P63088	GO_MF
Cluster4	cell adhesion molecule binding	2	156	8	453	0.73	0.825	P63088 P63159	GO_MF
Cluster4	cell-cell adhesion mediator activity	1	156	1	453	2.9	0.344	P63088	GO_MF
Cluster4	channel activity	3	156	12	453	0.73	0.843	A0A0G2JXY6 A0A0G2K7E5 P47863	GO_MF
Cluster4	channel inhibitor activity	2	156	3	453	1.94	0.274	A0A0G2JXY6 P11275	GO_MF
Cluster4	channel regulator activity	4	156	9	453	1.29	0.376	A0A0G2JTX5 A0A0G2JXY6 G3V6D9 P11275	GO_MF
Cluster4	chaperone binding	3	156	10	453	0.87	0.729	O35094 P04636 Q99376	GO_MF
Cluster4	chemoattractant activity	1	156	2	453	1.45	0.571	P63159	GO_MF
Cluster4	chemokine binding	1	156	1	453	2.9	0.344	P63159	GO_MF
Cluster4	cholate 7-alpha-dehydrogenase activity	1	156	1	453	2.9	0.344	O70351	GO_MF
Cluster4	chromatin binding	3	156	8	453	1.09	0.56	A0A0G2JUF8 A0A0G2JXZ3 D3ZXF9	GO_MF
Cluster4	chromo shadow domain binding	1	156	1	453	2.9	0.344	A0A0G2JXZ3	GO_MF
Cluster4	cis-trans isomerase activity	1	156	3	453	0.97	0.719	P29117	GO_MF
Cluster4	citrate (Si)-synthase activity	1	156	1	453	2.9	0.344	G3V936	GO_MF
Cluster4	citrate synthase activity	1	156	1	453	2.9	0.344	G3V936	GO_MF
Cluster4	clathrin binding	1	156	1	453	2.9	0.344	Q32Q06	GO_MF
Cluster4	collagen binding	2	156	7	453	0.83	0.759	A0A0G2JTX5 A0A0G2JZH3	GO_MF
Cluster4	copper ion binding	1	156	3	453	0.97	0.719	D3ZTB5	GO_MF
Cluster4	creatine kinase activity	1	156	2	453	1.45	0.571	P09605	GO_MF
Cluster4	crossed form four-way junction DNA binding	1	156	1	453	2.9	0.344	P63159	GO_MF
Cluster4	cullin family protein binding	1	156	2	453	1.45	0.571	P86182	GO_MF
Cluster4	cyclin binding	2	156	3	453	1.94	0.274	A0A0G2JUF8 Q5U349	GO_MF
Cluster4	cyclosporin A binding	1	156	2	453	1.45	0.571	P29117	GO_MF
Cluster4	cysteine-type endopeptidase activity	2	156	3	453	1.94	0.274	Q5U349 Q641Z8	GO_MF
Cluster4	cysteine-type endopeptidase inhibitor activity	1	156	4	453	0.73	0.817	F1LR92	GO_MF
Cluster4	cysteine-type peptidase activity	2	156	4	453	1.45	0.427	Q5U349 Q641Z8	GO_MF
Cluster4	cytochrome-c oxidase activity	2	156	10	453	0.58	0.911	D3ZYX8 P80432	GO_MF
Cluster4	cytokine activity	1	156	1	453	2.9	0.344	P63159	GO_MF
Cluster4	cytokine binding	1	156	3	453	0.97	0.719	P63159	GO_MF
Cluster4	cytoskeletal protein binding	10	156	53	453	0.55	0.997	A0A0G2K0D3 A0A0G2K161 A0A0G2K3X1 A0A140UHX6 D3ZCG3 F1M392 M0R629 P11275 P39052 Q68FP1	GO_MF
Cluster4	cytoskeletal regulatory protein binding	1	156	1	453	2.9	0.344	D3ZCG3	GO_MF
Cluster4	damaged DNA binding	1	156	1	453	2.9	0.344	P63159	GO_MF
Cluster4	deacetylase activity	1	156	1	453	2.9	0.344	Q8K4G6	GO_MF
Cluster4	deoxyribonuclease activity	1	156	1	453	2.9	0.344	Q3V5X8	GO_MF
Cluster4	deubiquitinase activity	1	156	3	453	0.97	0.719	Q5U349	GO_MF
Cluster4	dihydrolipoamide S-acyltransferase activity	1	156	2	453	1.45	0.571	P08461	GO_MF
Cluster4	dioxygenase activity	1	156	4	453	0.73	0.817	P12527	GO_MF
Cluster4	dipeptidyl-peptidase activity	1	156	1	453	2.9	0.344	A0A0G2JTX5	GO_MF
Cluster4	disaccharide binding	1	156	1	453	2.9	0.344	P47967	GO_MF
Cluster4	dodecenoyl-CoA delta-isomerase activity	1	156	1	453	2.9	0.344	Q5XIC0	GO_MF
Cluster4	dopamine receptor binding	1	156	3	453	0.97	0.719	P39052	GO_MF
Cluster4	double-stranded DNA binding	2	156	6	453	0.97	0.672	A0A0G2JUF8 P63159	GO_MF
Cluster4	double-stranded RNA binding	3	156	4	453	2.18	0.12	P63159 Q5XI81 Q99376	GO_MF
Cluster4	electron transfer activity	19	156	34	453	1.62	0.00636	A0A0G2JVM0 A0A0G2K8Q8 B2RYS2 D3ZCZ9 D3ZG43 D3ZYX8 P19234 P20788 P32551 P62898 P70584 P80432 Q03346 Q5M9I5 Q66HF1 Q66HF3 Q68FU3 Q68FY0 Q920L2	GO_MF
Cluster4	endodeoxyribonuclease activity	1	156	1	453	2.9	0.344	Q3V5X8	GO_MF
Cluster4	endonuclease activity	1	156	1	453	2.9	0.344	Q3V5X8	GO_MF
Cluster4	endopeptidase activity	7	156	11	453	1.85	0.044	A0A0G2JTX5 F1LN92 P32551 Q03346 Q5U349 Q641Z8 Q68FY0	GO_MF
Cluster4	endopeptidase inhibitor activity	1	156	5	453	0.58	0.88	F1LR92	GO_MF
Cluster4	endopeptidase regulator activity	1	156	5	453	0.58	0.88	F1LR92	GO_MF
Cluster4	endoribonuclease activity	1	156	1	453	2.9	0.344	Q3V5X8	GO_MF
Cluster4	enoyl-CoA hydratase activity	3	156	4	453	2.18	0.12	F1LU71 P14604 Q60587	GO_MF
Cluster4	enzyme activator activity	3	156	9	453	0.97	0.651	P47967 P63088 P63159	GO_MF
Cluster4	enzyme binding	19	156	95	453	0.58	1	A0A0A6YYM0 A0A0G2JTX5 A0A0G2JUF8 A0A140UHX6 D3ZUX5 F1M4I4 G3V6D9 O35094 P07895 P11275 P39052 P47967 P62898 P63088 P63159 Q52KS1 Q5U349 Q68FY0 Q9ET45	GO_MF
Cluster4	enzyme inhibitor activity	1	156	10	453	0.29	0.986	F1LR92	GO_MF
Cluster4	enzyme regulator activity	5	156	23	453	0.63	0.943	F1LR92 P10818 P47967 P63088 P63159	GO_MF
Cluster4	estradiol 17-beta-dehydrogenase activity	2	156	2	453	2.9	0.118	G3V978 O70351	GO_MF
Cluster4	estrogen receptor binding	1	156	2	453	1.45	0.571	O70351	GO_MF
Cluster4	exonuclease activity	1	156	1	453	2.9	0.344	G3V6G7	GO_MF
Cluster4	exopeptidase activity	1	156	5	453	0.58	0.88	A0A0G2JTX5	GO_MF
Cluster4	exoribonuclease activity	1	156	1	453	2.9	0.344	G3V6G7	GO_MF
Cluster4	extracellular matrix binding	1	156	5	453	0.58	0.88	A0A0G2JZH3	GO_MF
Cluster4	extracellular matrix structural constituent	1	156	8	453	0.36	0.967	A0A0G2JZH3	GO_MF
Cluster4	farnesol dehydrogenase activity	1	156	1	453	2.9	0.344	G3V978	GO_MF
Cluster4	fatty acid derivative binding	4	156	8	453	1.45	0.28	P08503 P63088 Q5M9H2 Q60587	GO_MF
Cluster4	fatty acid ligase activity	2	156	2	453	2.9	0.118	A0A0A6YYM0 P18163	GO_MF
Cluster4	fatty-acyl-CoA binding	3	156	6	453	1.45	0.341	P08503 Q5M9H2 Q60587	GO_MF
Cluster4	ferrous iron binding	1	156	1	453	2.9	0.344	Q9ER34	GO_MF
Cluster4	fibroblast growth factor binding	1	156	3	453	0.97	0.719	D3ZTB5	GO_MF
Cluster4	fibronectin binding	1	156	3	453	0.97	0.719	A0A0G2JZH3	GO_MF
Cluster4	flavin adenine dinucleotide binding	3	156	9	453	0.97	0.651	P08503 Q5M9H2 Q66HF3	GO_MF
Cluster4	four-way junction DNA binding	2	156	2	453	2.9	0.118	A0A0G2JUF8 P63159	GO_MF
Cluster4	fructose 1,6-bisphosphate 1-phosphatase activity	1	156	1	453	2.9	0.344	Q9Z1N1	GO_MF
Cluster4	fructose binding	1	156	2	453	1.45	0.571	Q52KS1	GO_MF
Cluster4	fructose-2,6-bisphosphate 2-phosphatase activity	1	156	2	453	1.45	0.571	Q52KS1	GO_MF
Cluster4	fructose-6-phosphate binding	1	156	2	453	1.45	0.571	Q52KS1	GO_MF
Cluster4	fumarate hydratase activity	1	156	1	453	2.9	0.344	P14408	GO_MF
Cluster4	fumarylpyruvate hydrolase activity	1	156	1	453	2.9	0.344	Q6AYQ8	GO_MF
Cluster4	galactose binding	1	156	3	453	0.97	0.719	P47967	GO_MF
Cluster4	galactoside binding	1	156	1	453	2.9	0.344	P47967	GO_MF
Cluster4	gated channel activity	1	156	8	453	0.36	0.967	A0A0G2K7E5	GO_MF
Cluster4	glutamate receptor binding	3	156	7	453	1.24	0.455	A0A0H2UI35 P11275 P39052	GO_MF
Cluster4	glutathione binding	1	156	1	453	2.9	0.344	D4AE56	GO_MF
Cluster4	glycosaminoglycan binding	1	156	9	453	0.32	0.979	A0A0G2JZH3	GO_MF
Cluster4	growth factor activity	1	156	1	453	2.9	0.344	O88201	GO_MF
Cluster4	growth factor binding	1	156	5	453	0.58	0.88	D3ZTB5	GO_MF
Cluster4	guanyl nucleotide binding	2	156	5	453	1.16	0.562	M0R629 P39052	GO_MF
Cluster4	guanyl ribonucleotide binding	2	156	5	453	1.16	0.562	M0R629 P39052	GO_MF
Cluster4	guanyl-nucleotide exchange factor activity	2	156	6	453	0.97	0.672	A0A140UHX6 P11275	GO_MF
Cluster4	heat shock protein binding	1	156	7	453	0.41	0.949	Q99376	GO_MF
Cluster4	helicase activity	2	156	2	453	2.9	0.118	A0A0G2JXZ3 F1LNJ2	GO_MF
Cluster4	heme binding	3	156	6	453	1.45	0.341	D4AE56 P62898 Q07116	GO_MF
Cluster4	hemoglobin alpha binding	2	156	3	453	1.94	0.274	P11517 Q62669	GO_MF
Cluster4	hemoglobin beta binding	2	156	3	453	1.94	0.274	P11517 Q62669	GO_MF
Cluster4	hemoglobin binding	2	156	3	453	1.94	0.274	P11517 Q62669	GO_MF
Cluster4	heparin binding	1	156	8	453	0.36	0.967	A0A0G2JZH3	GO_MF
Cluster4	heterocyclic compound binding	38	156	99	453	1.11	0.207	A0A0G2JUF8 D3ZCL3 D3ZMS1 D3ZU54 D3ZUV3 D3ZXF9 D4AE56 F1LP05 F1LP30 F1LR92 F1LU71 F1LZC5 G3V6G7 G3V945 M0R4J2 M0R629 O70351 P07895 P08461 P08503 P10719 P27867 P39052 P62718 P62898 P63159 P85834 Q07116 Q3V5X8 Q52KS1 Q56A27 Q5BJQ0 Q5M9H2 Q5XI81 Q60587 Q66HF3 Q99376 Q9Z1N1	GO_MF
Cluster4	hexitol dehydrogenase activity	1	156	1	453	2.9	0.344	P27867	GO_MF
Cluster4	histone binding	2	156	5	453	1.16	0.562	A0A0G2JXZ3 P63159	GO_MF
Cluster4	histone deacetylase binding	1	156	2	453	1.45	0.571	A0A0G2JUF8	GO_MF
Cluster4	holocytochrome-c synthase activity	1	156	1	453	2.9	0.344	D3ZL85	GO_MF
Cluster4	hormone receptor binding	2	156	6	453	0.97	0.672	A0A1W2Q676 O70351	GO_MF
Cluster4	hydro-lyase activity	5	156	8	453	1.81	0.0978	F1LU71 P14408 P14604 Q60587 Q9ER34	GO_MF
Cluster4	hydrolase activity	32	156	81	453	1.15	0.176	A0A0G2JTX5 A0A0G2JUF8 A0A0G2JXZ3 A0A0G2K3W1 B0K018 F1LN92 F1LNJ2 F1LP05 F1M0R1 G3V6G7 G3V7Y3 M0R4J2 M0R629 P0C089 P10719 P32551 P35435 P39052 P63088 P85834 Q03346 Q06647 Q3V5X8 Q52KS1 Q5M9I2 Q5U349 Q5XI97 Q641Z8 Q68FY0 Q6AYQ8 Q8K4G6 Q9Z1N1	GO_MF
Cluster4	hydrolase activity, acting on acid anhydrides	14	156	35	453	1.16	0.292	A0A0G2JUF8 A0A0G2JXZ3 A0A0G2K3W1 F1LNJ2 F1LP05 F1M0R1 G3V7Y3 M0R4J2 M0R629 P10719 P35435 P39052 P85834 Q06647	GO_MF
Cluster4	hydrolase activity, acting on ester bonds	8	156	25	453	0.93	0.678	B0K018 G3V6G7 P0C089 P63088 Q3V5X8 Q52KS1 Q5XI97 Q9Z1N1	GO_MF
Cluster4	hydrolase activity, acting on glycosyl bonds	2	156	5	453	1.16	0.562	Q5M9I2 Q8K4G6	GO_MF
Cluster4	identical protein binding	29	156	91	453	0.93	0.757	A0A0A6YYM0 A0A0G2JTX5 A0A0G2JUF8 A0A0G2JVM0 A0A0H2UI35 B0K020 B2GV06 D3ZTB5 F1LNJ2 G3V945 M0R629 O70351 P04636 P07895 P08461 P08503 P09605 P11275 P18163 P27867 P39052 Q3V5X8 Q52KS1 Q5U349 Q5XI81 Q920F5 Q99376 Q9ET45 Q9Z1N1	GO_MF
Cluster4	integrin binding	1	156	6	453	0.48	0.922	P63159	GO_MF
Cluster4	intramolecular oxidoreductase activity	2	156	3	453	1.94	0.274	D4AE56 Q5XIC0	GO_MF
Cluster4	intramolecular transferase activity	1	156	3	453	0.97	0.719	Q7TP58	GO_MF
Cluster4	ion binding	33	156	115	453	0.83	0.948	A0A0G2JUF8 A0A0G2JZH3 A0A0G2K161 B0K020 D3ZTB5 D4AE56 F1LP05 F1LP30 F1LZC5 G3V945 M0R4J2 M0R629 P07895 P08503 P09605 P10719 P12527 P27867 P32551 P39052 P63159 Q03346 Q52KS1 Q5BJQ0 Q5M9H2 Q60587 Q641Z8 Q66HF3 Q68FP1 Q68FY0 Q99NA5 Q9ER34 Q9Z1N1	GO_MF
Cluster4	ion channel activity	2	156	11	453	0.53	0.937	A0A0G2JXY6 A0A0G2K7E5	GO_MF
Cluster4	ion channel inhibitor activity	2	156	3	453	1.94	0.274	A0A0G2JXY6 P11275	GO_MF
Cluster4	ion channel regulator activity	3	156	6	453	1.45	0.341	A0A0G2JTX5 A0A0G2JXY6 P11275	GO_MF
Cluster4	ion gated channel activity	1	156	8	453	0.36	0.967	A0A0G2K7E5	GO_MF
Cluster4	ion transmembrane transporter activity	11	156	43	453	0.74	0.93	A0A0G2JXY6 A0A0G2K7E5 D3ZYX8 F1LP05 G3V7Y3 M0R4J2 P10719 P26453 P31399 P80432 Q99376	GO_MF
Cluster4	iron ion binding	3	156	6	453	1.45	0.341	B0K020 P12527 Q9ER34	GO_MF
Cluster4	iron ion transmembrane transporter activity	1	156	1	453	2.9	0.344	Q99376	GO_MF
Cluster4	iron-sulfur cluster binding	4	156	5	453	2.32	0.05	P21913 Q66HF1 Q66HF3 Q9ER34	GO_MF
Cluster4	isocitrate dehydrogenase (NAD+) activity	1	156	3	453	0.97	0.719	Q99NA5	GO_MF
Cluster4	isocitrate dehydrogenase activity	1	156	4	453	0.73	0.817	Q99NA5	GO_MF
Cluster4	isomerase activity	7	156	13	453	1.56	0.117	A0A0G2JUF8 D4A197 D4AE56 P08503 P29117 Q5XIC0 Q7TP58	GO_MF
Cluster4	kinase activator activity	2	156	2	453	2.9	0.118	P47967 P63159	GO_MF
Cluster4	kinase activity	4	156	26	453	0.45	0.993	P09605 P11275 Q52KS1 Q5BJQ0	GO_MF
Cluster4	kinase binding	5	156	33	453	0.44	0.997	A0A0G2JUF8 P11275 P39052 P63088 Q52KS1	GO_MF
Cluster4	kinase regulator activity	2	156	3	453	1.94	0.274	P47967 P63159	GO_MF
Cluster4	lactate dehydrogenase activity	1	156	1	453	2.9	0.344	A0A0G2K1W9	GO_MF
Cluster4	lamin binding	1	156	1	453	2.9	0.344	P63088	GO_MF
Cluster4	laminin binding	1	156	3	453	0.97	0.719	A0A0G2JZH3	GO_MF
Cluster4	laminin-1 binding	1	156	2	453	1.45	0.571	A0A0G2JZH3	GO_MF
Cluster4	ligase activity	6	156	12	453	1.45	0.198	A0A0A6YYM0 F1LM47 F1LP30 M0R629 P18163 Q68FZ8	GO_MF
Cluster4	ligase activity, forming carbon-carbon bonds	2	156	5	453	1.16	0.562	F1LP30 Q68FZ8	GO_MF
Cluster4	ligase activity, forming carbon-nitrogen bonds	2	156	3	453	1.94	0.274	F1LP30 M0R629	GO_MF
Cluster4	ligase activity, forming carbon-sulfur bonds	3	156	5	453	1.74	0.225	A0A0A6YYM0 F1LM47 P18163	GO_MF
Cluster4	lipase activity	1	156	3	453	0.97	0.719	B0K018	GO_MF
Cluster4	lipid binding	7	156	27	453	0.75	0.881	A0A0G2JTP6 A0A0G2JZH3 A0A0G2K161 O70351 P09605 P63159 Q06647	GO_MF
Cluster4	lipid transporter activity	1	156	3	453	0.97	0.719	M0R4J2	GO_MF
Cluster4	lipopolysaccharide binding	1	156	1	453	2.9	0.344	P63159	GO_MF
Cluster4	lipoprotein particle receptor activity	1	156	1	453	2.9	0.344	P10719	GO_MF
Cluster4	lipoprotein particle receptor binding	1	156	1	453	2.9	0.344	G3V6D9	GO_MF
Cluster4	long-chain fatty acid-CoA ligase activity	2	156	2	453	2.9	0.118	A0A0A6YYM0 P18163	GO_MF
Cluster4	long-chain-acyl-CoA dehydrogenase activity	1	156	1	453	2.9	0.344	Q5M9H2	GO_MF
Cluster4	long-chain-enoyl-CoA hydratase activity	1	156	2	453	1.45	0.571	Q60587	GO_MF
Cluster4	low-density lipoprotein particle receptor binding	1	156	1	453	2.9	0.344	G3V6D9	GO_MF
Cluster4	lyase activity	10	156	19	453	1.53	0.0749	D3ZL85 D4AE56 F1LU71 P14408 P14604 P63159 Q60587 Q6AYQ8 Q920F5 Q9ER34	GO_MF
Cluster4	mRNA 3'-UTR binding	2	156	3	453	1.94	0.274	F1LU71 Q5XI81	GO_MF
Cluster4	mRNA binding	6	156	12	453	1.45	0.198	A0A0G2JUF8 D3ZU54 D3ZUV3 F1LU71 Q56A27 Q5XI81	GO_MF
Cluster4	macromolecule transmembrane transporter activity	1	156	3	453	0.97	0.719	O35094	GO_MF
Cluster4	magnesium ion binding	2	156	11	453	0.53	0.937	A0A0G2JUF8 Q99NA5	GO_MF
Cluster4	malate dehydrogenase (NADP+) activity	1	156	1	453	2.9	0.344	P04636	GO_MF
Cluster4	malate dehydrogenase activity	1	156	2	453	1.45	0.571	P04636	GO_MF
Cluster4	malonyl-CoA decarboxylase activity	1	156	1	453	2.9	0.344	Q920F5	GO_MF
Cluster4	manganese ion binding	1	156	4	453	0.73	0.817	P07895	GO_MF
Cluster4	mannosidase activity	1	156	1	453	2.9	0.344	Q5M9I2	GO_MF
Cluster4	medium-chain-acyl-CoA dehydrogenase activity	1	156	1	453	2.9	0.344	P08503	GO_MF
Cluster4	metal cluster binding	4	156	5	453	2.32	0.05	P21913 Q66HF1 Q66HF3 Q9ER34	GO_MF
Cluster4	metal ion binding	16	156	54	453	0.86	0.827	A0A0G2JUF8 A0A0G2JZH3 B0K020 D3ZTB5 P07895 P10719 P12527 P27867 P32551 Q03346 Q641Z8 Q68FP1 Q68FY0 Q99NA5 Q9ER34 Q9Z1N1	GO_MF
Cluster4	metal ion transmembrane transporter activity	4	156	18	453	0.65	0.919	A0A0G2JXY6 A0A0G2K7E5 M0R4J2 Q99376	GO_MF
Cluster4	metalloendopeptidase activity	4	156	6	453	1.94	0.11	F1LN92 P32551 Q03346 Q68FY0	GO_MF
Cluster4	metallopeptidase activity	4	156	9	453	1.29	0.376	F1LN92 P32551 Q03346 Q68FY0	GO_MF
Cluster4	methylated histone binding	1	156	1	453	2.9	0.344	A0A0G2JXZ3	GO_MF
Cluster4	methylation-dependent protein binding	1	156	1	453	2.9	0.344	A0A0G2JXZ3	GO_MF
Cluster4	methylcrotonoyl-CoA carboxylase activity	1	156	1	453	2.9	0.344	F1LP30	GO_MF
Cluster4	methylglutaconyl-CoA hydratase activity	1	156	1	453	2.9	0.344	F1LU71	GO_MF
Cluster4	methylmalonyl-CoA epimerase activity	1	156	1	453	2.9	0.344	D4A197	GO_MF
Cluster4	miRNA binding	1	156	1	453	2.9	0.344	G3V6G7	GO_MF
Cluster4	microtubule binding	1	156	10	453	0.29	0.986	P39052	GO_MF
Cluster4	modification-dependent protein binding	1	156	2	453	1.45	0.571	A0A0G2JXZ3	GO_MF
Cluster4	modified amino acid binding	2	156	6	453	0.97	0.672	D4AE56 P63159	GO_MF
Cluster4	molecular adaptor activity	2	156	12	453	0.48	0.956	A0A0H2UI35 Q641Z8	GO_MF
Cluster4	molecular carrier activity	2	156	4	453	1.45	0.427	P11517 Q62669	GO_MF
Cluster4	molecular function regulator	11	156	38	453	0.84	0.821	A0A0G2JTX5 A0A0G2JXY6 A0A140UHX6 F1LR92 G3V6D9 O88201 P10818 P11275 P47967 P63088 P63159	GO_MF
Cluster4	molecular transducer activity	1	156	5	453	0.58	0.88	A0A0G2JVM0	GO_MF
Cluster4	molybdopterin cofactor binding	1	156	1	453	2.9	0.344	Q07116	GO_MF
Cluster4	monocarboxylic acid binding	1	156	9	453	0.32	0.979	F1LP30	GO_MF
Cluster4	monosaccharide binding	3	156	8	453	1.09	0.56	P47967 Q52KS1 Q9Z1N1	GO_MF
Cluster4	myosin II binding	2	156	2	453	2.9	0.118	F1M392 Q68FP1	GO_MF
Cluster4	myosin II head/neck binding	1	156	1	453	2.9	0.344	F1M392	GO_MF
Cluster4	myosin II heavy chain binding	1	156	1	453	2.9	0.344	F1M392	GO_MF
Cluster4	myosin binding	2	156	6	453	0.97	0.672	F1M392 Q68FP1	GO_MF
Cluster4	myosin head/neck binding	1	156	1	453	2.9	0.344	F1M392	GO_MF
Cluster4	myosin heavy chain binding	1	156	2	453	1.45	0.571	F1M392	GO_MF
Cluster4	myosin phosphatase activity	1	156	2	453	1.45	0.571	P63088	GO_MF
Cluster4	nicotinate-nucleotide adenylyltransferase activity	1	156	1	453	2.9	0.344	F7F588	GO_MF
Cluster4	nitric-oxide synthase binding	2	156	3	453	1.94	0.274	P11275 P39052	GO_MF
Cluster4	non-sequence-specific DNA binding, bending	1	156	1	453	2.9	0.344	P63159	GO_MF
Cluster4	nuclease activity	2	156	2	453	2.9	0.118	G3V6G7 Q3V5X8	GO_MF
Cluster4	nucleic acid binding	19	156	47	453	1.17	0.225	A0A0G2JUF8 D3ZCL3 D3ZMS1 D3ZU54 D3ZUV3 D3ZXF9 D4AE56 F1LR92 F1LU71 G3V6G7 O70351 P07895 P62718 P63159 P85834 Q3V5X8 Q56A27 Q5XI81 Q99376	GO_MF
Cluster4	nucleoside binding	2	156	5	453	1.16	0.562	M0R629 P39052	GO_MF
Cluster4	nucleoside phosphate binding	18	156	54	453	0.97	0.627	A0A0G2JUF8 F1LP05 F1LZC5 G3V945 M0R4J2 M0R629 O70351 P08461 P08503 P10719 P27867 P39052 Q52KS1 Q5BJQ0 Q5M9H2 Q60587 Q66HF3 Q9Z1N1	GO_MF
Cluster4	nucleoside-triphosphatase activity	14	156	34	453	1.2	0.248	A0A0G2JUF8 A0A0G2JXZ3 A0A0G2K3W1 F1LNJ2 F1LP05 F1M0R1 G3V7Y3 M0R4J2 M0R629 P10719 P35435 P39052 P85834 Q06647	GO_MF
Cluster4	nucleotide binding	18	156	54	453	0.97	0.627	A0A0G2JUF8 F1LP05 F1LZC5 G3V945 M0R4J2 M0R629 O70351 P08461 P08503 P10719 P27867 P39052 Q52KS1 Q5BJQ0 Q5M9H2 Q60587 Q66HF3 Q9Z1N1	GO_MF
Cluster4	nucleotidyltransferase activity	2	156	4	453	1.45	0.427	F7F588 G3V6G7	GO_MF
Cluster4	oligopeptide binding	1	156	1	453	2.9	0.344	D4AE56	GO_MF
Cluster4	oligosaccharide binding	1	156	1	453	2.9	0.344	P47967	GO_MF
Cluster4	open form four-way junction DNA binding	1	156	1	453	2.9	0.344	P63159	GO_MF
Cluster4	organic acid binding	2	156	13	453	0.45	0.969	F1LP30 G3V945	GO_MF
Cluster4	organic acid transmembrane transporter activity	2	156	5	453	1.16	0.562	M0R4J2 P26453	GO_MF
Cluster4	organic anion transmembrane transporter activity	2	156	8	453	0.73	0.825	M0R4J2 P26453	GO_MF
Cluster4	organic cyclic compound binding	40	156	103	453	1.13	0.171	A0A0G2JUF8 A0A0G2JZH3 D3ZCL3 D3ZMS1 D3ZU54 D3ZUV3 D3ZXF9 D4AE56 F1LP05 F1LP30 F1LR92 F1LU71 F1LZC5 G3V6G7 G3V945 M0R4J2 M0R629 O70351 P07895 P08461 P08503 P10719 P27867 P39052 P62718 P62898 P63159 P85834 Q06647 Q07116 Q3V5X8 Q52KS1 Q56A27 Q5BJQ0 Q5M9H2 Q5XI81 Q60587 Q66HF3 Q99376 Q9Z1N1	GO_MF
Cluster4	oxaloacetate decarboxylase activity	1	156	1	453	2.9	0.344	Q6AYQ8	GO_MF
Cluster4	oxidoreductase activity	55	156	103	453	1.55	5.14e-06	A0A0G2JVM0 A0A0G2K1W9 A0A0G2K8Q8 B0BNE6 B2RYS2 B2RYS8 B2RYW3 D3ZCZ9 D3ZF77 D3ZG43 D3ZLT1 D3ZQI1 D3ZS58 D3ZVS2 D3ZYX8 D4A0T0 D4A3V2 D4A565 D4A5G8 F1LZC5 G3V644 G3V945 G3V978 M0RDK9 O70351 P04636 P05508 P07895 P08503 P0DN35 P12527 P19234 P20788 P21913 P27867 P32551 P62898 P70584 P80432 Q03346 Q07116 Q5BK63 Q5M9H2 Q5M9I5 Q5PQZ9 Q5XIF3 Q5XIH3 Q60587 Q66HF1 Q66HF3 Q68FU3 Q68FY0 Q920L2 Q99NA5 Q9WVK7	GO_MF
Cluster4	oxidoreductase activity, acting on NAD(P)H	20	156	35	453	1.66	0.00355	B0BNE6 B2RYS8 B2RYW3 D3ZCZ9 D3ZG43 D3ZLT1 D3ZS58 D4A0T0 D4A3V2 D4A565 F1LZC5 G3V644 P05508 P0DN35 P19234 Q5BK63 Q5PQZ9 Q5XIF3 Q5XIH3 Q66HF1	GO_MF
Cluster4	oxidoreductase activity, acting on metal ions	1	156	2	453	1.45	0.571	Q66HF3	GO_MF
Cluster4	oxygen binding	3	156	4	453	2.18	0.12	P07895 P11517 Q62669	GO_MF
Cluster4	oxygen carrier activity	2	156	3	453	1.94	0.274	P11517 Q62669	GO_MF
Cluster4	passive transmembrane transporter activity	3	156	12	453	0.73	0.843	A0A0G2JXY6 A0A0G2K7E5 P47863	GO_MF
Cluster4	peptidase activity	7	156	15	453	1.36	0.227	A0A0G2JTX5 F1LN92 P32551 Q03346 Q5U349 Q641Z8 Q68FY0	GO_MF
Cluster4	peptidase inhibitor activity	1	156	5	453	0.58	0.88	F1LR92	GO_MF
Cluster4	peptidase regulator activity	1	156	5	453	0.58	0.88	F1LR92	GO_MF
Cluster4	peptide binding	4	156	12	453	0.97	0.64	A0A0G2JTX5 D4AE56 O70351 P29117	GO_MF
Cluster4	peptide transmembrane transporter activity	1	156	3	453	0.97	0.719	O35094	GO_MF
Cluster4	peptidyl-prolyl cis-trans isomerase activity	1	156	3	453	0.97	0.719	P29117	GO_MF
Cluster4	peroxidase activity	1	156	2	453	1.45	0.571	D3ZQI1	GO_MF
Cluster4	phosphatase activator activity	1	156	2	453	1.45	0.571	P63088	GO_MF
Cluster4	phosphatase activity	4	156	13	453	0.89	0.711	P0C089 P63088 Q52KS1 Q9Z1N1	GO_MF
Cluster4	phosphatase binding	3	156	11	453	0.79	0.792	D3ZUX5 G3V6D9 P63088	GO_MF
Cluster4	phosphatase regulator activity	1	156	4	453	0.73	0.817	P63088	GO_MF
Cluster4	phosphate ion binding	1	156	1	453	2.9	0.344	M0R629	GO_MF
Cluster4	phosphatidylcholine floppase activity	1	156	1	453	2.9	0.344	M0R4J2	GO_MF
Cluster4	phosphatidylcholine transporter activity	1	156	2	453	1.45	0.571	M0R4J2	GO_MF
Cluster4	phosphatidylglycerol binding	1	156	3	453	0.97	0.719	P09605	GO_MF
Cluster4	phosphatidylglycerophosphatase activity	1	156	1	453	2.9	0.344	P0C089	GO_MF
Cluster4	phosphatidylinositol 3-kinase binding	1	156	1	453	2.9	0.344	P39052	GO_MF
Cluster4	phosphatidylinositol binding	1	156	6	453	0.48	0.922	A0A0G2K161	GO_MF
Cluster4	phosphatidylserine binding	1	156	4	453	0.73	0.817	P63159	GO_MF
Cluster4	phosphofructokinase activity	1	156	2	453	1.45	0.571	Q52KS1	GO_MF
Cluster4	phosphoglycerate mutase activity	1	156	2	453	1.45	0.571	Q7TP58	GO_MF
Cluster4	phospholipase A2 activity	1	156	2	453	1.45	0.571	B0K018	GO_MF
Cluster4	phospholipase activity	1	156	2	453	1.45	0.571	B0K018	GO_MF
Cluster4	phospholipase binding	1	156	3	453	0.97	0.719	P11275	GO_MF
Cluster4	phospholipid binding	3	156	14	453	0.62	0.913	A0A0G2K161 P09605 P63159	GO_MF
Cluster4	phospholipid transporter activity	1	156	2	453	1.45	0.571	M0R4J2	GO_MF
Cluster4	phosphoprotein binding	1	156	4	453	0.73	0.817	A0A0G2K161	GO_MF
Cluster4	phosphoprotein phosphatase activity	2	156	8	453	0.73	0.825	P0C089 P63088	GO_MF
Cluster4	phosphoric ester hydrolase activity	4	156	15	453	0.77	0.82	P0C089 P63088 Q52KS1 Q9Z1N1	GO_MF
Cluster4	poly(G) binding	1	156	1	453	2.9	0.344	G3V6G7	GO_MF
Cluster4	poly(U) RNA binding	1	156	1	453	2.9	0.344	G3V6G7	GO_MF
Cluster4	poly-purine tract binding	1	156	1	453	2.9	0.344	G3V6G7	GO_MF
Cluster4	poly-pyrimidine tract binding	1	156	2	453	1.45	0.571	G3V6G7	GO_MF
Cluster4	polyribonucleotide nucleotidyltransferase activity	1	156	1	453	2.9	0.344	G3V6G7	GO_MF
Cluster4	porin activity	1	156	1	453	2.9	0.344	P47863	GO_MF
Cluster4	potassium channel regulator activity	1	156	2	453	1.45	0.571	A0A0G2JTX5	GO_MF
Cluster4	pre-mRNA 5'-splice site binding	1	156	1	453	2.9	0.344	D3ZCL3	GO_MF
Cluster4	pre-mRNA binding	1	156	1	453	2.9	0.344	D3ZCL3	GO_MF
Cluster4	primary active transmembrane transporter activity	5	156	16	453	0.91	0.698	F1LP05 G3V7Y3 M0R4J2 O35094 P10719	GO_MF
Cluster4	propionyl-CoA carboxylase activity	1	156	2	453	1.45	0.571	Q68FZ8	GO_MF
Cluster4	prostaglandin-E synthase activity	1	156	1	453	2.9	0.344	D4AE56	GO_MF
Cluster4	protease binding	1	156	9	453	0.32	0.979	A0A0G2JTX5	GO_MF
Cluster4	proteasome binding	1	156	2	453	1.45	0.571	Q5U349	GO_MF
Cluster4	protein C-terminus binding	6	156	14	453	1.24	0.341	A0A0G2JUF8 A0A0G2K161 G3V6D9 P39052 P63088 Q52KS1	GO_MF
Cluster4	protein N-terminus binding	2	156	5	453	1.16	0.562	A0A0G2K161 P63088	GO_MF
Cluster4	protein binding	64	156	239	453	0.78	1	A0A0A6YYM0 A0A0G2JTX5 A0A0G2JUF8 A0A0G2JVM0 A0A0G2JXZ3 A0A0G2JZH3 A0A0G2K0D3 A0A0G2K161 A0A0G2K3X1 A0A0H2UI35 A0A140UHX6 A0A1W2Q676 B0BN56 B0K020 B2GV06 D3ZCG3 D3ZMS1 D3ZTB5 D3ZUX5 D3ZXF9 F1LN92 F1LNJ2 F1LP05 F1M392 F1M4I4 G3V6D9 G3V945 M0R629 O35094 O70351 O88201 P04636 P07895 P08461 P08503 P09605 P10719 P11275 P11517 P18163 P27867 P39052 P47967 P62898 P63088 P63159 P86182 Q03346 Q32Q06 Q3V5X8 Q…	GO_MF
Cluster4	protein dimerization activity	21	156	53	453	1.15	0.243	A0A0A6YYM0 A0A0G2JTX5 A0A0G2JUF8 A0A0H2UI35 A0A140UHX6 B2GV06 D3ZTB5 G3V945 M0R629 P04636 P07895 P09605 P11275 P18163 P39052 Q3V5X8 Q52KS1 Q5XI81 Q641Z8 Q99376 Q9ET45	GO_MF
Cluster4	protein domain specific binding	8	156	34	453	0.68	0.947	A0A0G2JXZ3 A0A0H2UI35 B0BN56 F1M392 G3V6D9 P10719 P39052 P63088	GO_MF
Cluster4	protein heterodimerization activity	6	156	20	453	0.87	0.743	A0A0G2JUF8 A0A0H2UI35 A0A140UHX6 Q5XI81 Q641Z8 Q9ET45	GO_MF
Cluster4	protein homodimerization activity	18	156	44	453	1.19	0.215	A0A0A6YYM0 A0A0G2JTX5 A0A0G2JUF8 A0A0H2UI35 B2GV06 D3ZTB5 G3V945 M0R629 P04636 P07895 P09605 P11275 P18163 Q3V5X8 Q52KS1 Q5XI81 Q99376 Q9ET45	GO_MF
Cluster4	protein kinase C binding	1	156	2	453	1.45	0.571	A0A0G2JUF8	GO_MF
Cluster4	protein kinase activator activity	2	156	2	453	2.9	0.118	P47967 P63159	GO_MF
Cluster4	protein kinase activity	2	156	18	453	0.32	0.995	P11275 Q5BJQ0	GO_MF
Cluster4	protein kinase binding	4	156	26	453	0.45	0.993	A0A0G2JUF8 P11275 P39052 P63088	GO_MF
Cluster4	protein kinase regulator activity	2	156	3	453	1.94	0.274	P47967 P63159	GO_MF
Cluster4	protein phosphatase 1 binding	1	156	2	453	1.45	0.571	P63088	GO_MF
Cluster4	protein phosphatase activator activity	1	156	2	453	1.45	0.571	P63088	GO_MF
Cluster4	protein phosphatase binding	1	156	8	453	0.36	0.967	P63088	GO_MF
Cluster4	protein phosphatase regulator activity	1	156	4	453	0.73	0.817	P63088	GO_MF
Cluster4	protein self-association	2	156	4	453	1.45	0.427	P04636 Q5XI81	GO_MF
Cluster4	protein serine/threonine kinase activator activity	1	156	1	453	2.9	0.344	P47967	GO_MF
Cluster4	protein serine/threonine kinase activity	1	156	14	453	0.21	0.998	P11275	GO_MF
Cluster4	protein serine/threonine phosphatase activity	1	156	4	453	0.73	0.817	P63088	GO_MF
Cluster4	protein transmembrane transporter activity	1	156	3	453	0.97	0.719	O35094	GO_MF
Cluster4	protein-containing complex binding	20	156	53	453	1.1	0.347	A0A0G2JTX5 A0A0G2JZH3 A0A140UHX6 D3ZCL3 D3ZU54 D3ZUV3 G3V7Y3 M0R629 P20788 P32551 P39052 P63088 P63159 Q03346 Q06647 Q5BK63 Q5M9I5 Q5U349 Q60587 Q68FY0	GO_MF
Cluster4	protein-transporting ATPase activity	1	156	3	453	0.97	0.719	O35094	GO_MF
Cluster4	proton transmembrane transporter activity	6	156	16	453	1.09	0.491	D3ZYX8 F1LP05 G3V7Y3 P10719 P31399 P80432	GO_MF
Cluster4	purine nucleoside binding	2	156	5	453	1.16	0.562	M0R629 P39052	GO_MF
Cluster4	purine nucleotide binding	13	156	41	453	0.92	0.708	A0A0G2JUF8 F1LP05 F1LZC5 M0R4J2 M0R629 P08503 P10719 P39052 Q52KS1 Q5BJQ0 Q5M9H2 Q60587 Q9Z1N1	GO_MF
Cluster4	purine ribonucleoside binding	2	156	5	453	1.16	0.562	M0R629 P39052	GO_MF
Cluster4	purine ribonucleoside triphosphate binding	8	156	30	453	0.77	0.871	A0A0G2JUF8 F1LP05 F1LZC5 M0R4J2 M0R629 P10719 P39052 Q52KS1	GO_MF
Cluster4	purine ribonucleotide binding	13	156	40	453	0.94	0.667	A0A0G2JUF8 F1LP05 F1LZC5 M0R4J2 M0R629 P08503 P10719 P39052 Q52KS1 Q5BJQ0 Q5M9H2 Q60587 Q9Z1N1	GO_MF
Cluster4	pyrophosphatase activity	14	156	35	453	1.16	0.292	A0A0G2JUF8 A0A0G2JXZ3 A0A0G2K3W1 F1LNJ2 F1LP05 F1M0R1 G3V7Y3 M0R4J2 M0R629 P10719 P35435 P39052 P85834 Q06647	GO_MF
Cluster4	pyruvate dehydrogenase (NAD+) activity	1	156	1	453	2.9	0.344	D4A5G8	GO_MF
Cluster4	pyruvate dehydrogenase [NAD(P)+] activity	1	156	1	453	2.9	0.344	D4A5G8	GO_MF
Cluster4	pyruvate dehydrogenase activity	1	156	1	453	2.9	0.344	D4A5G8	GO_MF
Cluster4	quinone binding	2	156	5	453	1.16	0.562	P21913 Q66HF3	GO_MF
Cluster4	rDNA binding	1	156	1	453	2.9	0.344	A0A0G2JUF8	GO_MF
Cluster4	racemase and epimerase activity	1	156	2	453	1.45	0.571	D4A197	GO_MF
Cluster4	receptor ligand activity	2	156	3	453	1.94	0.274	O88201 P63159	GO_MF
Cluster4	regulatory RNA binding	1	156	1	453	2.9	0.344	G3V6G7	GO_MF
Cluster4	ribonuclease activity	2	156	2	453	2.9	0.118	G3V6G7 Q3V5X8	GO_MF
Cluster4	ribonucleoprotein complex binding	4	156	5	453	2.32	0.05	D3ZCL3 D3ZU54 D3ZUV3 P63088	GO_MF
Cluster4	ribonucleoside binding	2	156	5	453	1.16	0.562	M0R629 P39052	GO_MF
Cluster4	ribonucleotide binding	13	156	40	453	0.94	0.667	A0A0G2JUF8 F1LP05 F1LZC5 M0R4J2 M0R629 P08503 P10719 P39052 Q52KS1 Q5BJQ0 Q5M9H2 Q60587 Q9Z1N1	GO_MF
Cluster4	ribosome binding	2	156	2	453	2.9	0.118	D3ZU54 D3ZUV3	GO_MF
Cluster4	satellite DNA binding	1	156	1	453	2.9	0.344	A0A0G2JUF8	GO_MF
Cluster4	scaffold protein binding	1	156	5	453	0.58	0.88	A0A0H2UI35	GO_MF
Cluster4	sequence-specific DNA binding	3	156	8	453	1.09	0.56	A0A0G2JUF8 P63159 Q3V5X8	GO_MF
Cluster4	sequence-specific double-stranded DNA binding	1	156	5	453	0.58	0.88	A0A0G2JUF8	GO_MF
Cluster4	serine hydrolase activity	1	156	2	453	1.45	0.571	A0A0G2JTX5	GO_MF
Cluster4	serine-type endopeptidase activity	1	156	1	453	2.9	0.344	A0A0G2JTX5	GO_MF
Cluster4	serine-type endopeptidase inhibitor activity	1	156	2	453	1.45	0.571	F1LR92	GO_MF
Cluster4	serine-type peptidase activity	1	156	2	453	1.45	0.571	A0A0G2JTX5	GO_MF
Cluster4	signaling adaptor activity	1	156	3	453	0.97	0.719	A0A0H2UI35	GO_MF
Cluster4	signaling receptor activity	1	156	5	453	0.58	0.88	A0A0G2JVM0	GO_MF
Cluster4	signaling receptor binding	17	156	54	453	0.91	0.736	A0A0G2JTX5 A0A0H2UI35 A0A1W2Q676 D3ZTB5 F1LP05 G3V6D9 O70351 O88201 P10719 P11275 P39052 P47967 P63159 Q5XIC0 Q62651 Q704S8 Q920F5	GO_MF
Cluster4	signaling receptor regulator activity	2	156	3	453	1.94	0.274	O88201 P63159	GO_MF
Cluster4	single-stranded DNA binding	1	156	1	453	2.9	0.344	P63159	GO_MF
Cluster4	single-stranded RNA binding	3	156	4	453	2.18	0.12	G3V6G7 P63159 Q5XI81	GO_MF
Cluster4	small GTPase binding	3	156	15	453	0.58	0.936	A0A140UHX6 F1M4I4 P11275	GO_MF
Cluster4	small molecule binding	24	156	74	453	0.94	0.7	A0A0G2JUF8 A0A0G2JZH3 F1LP05 F1LP30 F1LZC5 G3V945 M0R4J2 M0R629 O70351 P07895 P08461 P08503 P10719 P11517 P27867 P39052 P47967 Q52KS1 Q5BJQ0 Q5M9H2 Q60587 Q62669 Q66HF3 Q9Z1N1	GO_MF
Cluster4	snRNP binding	1	156	1	453	2.9	0.344	D3ZCL3	GO_MF
Cluster4	sodium channel activity	1	156	3	453	0.97	0.719	A0A0G2JXY6	GO_MF
Cluster4	sodium channel inhibitor activity	2	156	2	453	2.9	0.118	A0A0G2JXY6 P11275	GO_MF
Cluster4	sodium channel regulator activity	2	156	4	453	1.45	0.427	A0A0G2JXY6 P11275	GO_MF
Cluster4	sodium ion transmembrane transporter activity	2	156	7	453	0.83	0.759	A0A0G2JXY6 M0R4J2	GO_MF
Cluster4	spectrin binding	1	156	3	453	0.97	0.719	A0A0G2K161	GO_MF
Cluster4	steroid binding	3	156	6	453	1.45	0.341	A0A0G2JZH3 O70351 Q06647	GO_MF
Cluster4	steroid dehydrogenase activity	3	156	4	453	2.18	0.12	D3ZF77 G3V978 O70351	GO_MF
Cluster4	structural constituent of cytoskeleton	1	156	8	453	0.36	0.967	A0A0G2K161	GO_MF
Cluster4	structural constituent of ribosome	5	156	10	453	1.45	0.234	B0BN56 D3ZXF9 P62718 Q0D2L2 Q5RK00	GO_MF
Cluster4	structural molecule activity	10	156	48	453	0.6	0.99	A0A0G2JZH3 A0A0G2K161 A0A0H2UI35 B0BN56 D3ZUX5 D3ZXF9 G3V6D9 P62718 Q0D2L2 Q5RK00	GO_MF
Cluster4	succinate dehydrogenase (ubiquinone) activity	2	156	3	453	1.94	0.274	P21913 Q920L2	GO_MF
Cluster4	succinate dehydrogenase activity	2	156	3	453	1.94	0.274	P21913 Q920L2	GO_MF
Cluster4	succinate-CoA ligase (ADP-forming) activity	1	156	2	453	1.45	0.571	F1LM47	GO_MF
Cluster4	succinate-CoA ligase activity	1	156	2	453	1.45	0.571	F1LM47	GO_MF
Cluster4	sugar-phosphatase activity	2	156	3	453	1.94	0.274	Q52KS1 Q9Z1N1	GO_MF
Cluster4	sulfite oxidase activity	1	156	1	453	2.9	0.344	Q07116	GO_MF
Cluster4	sulfur compound binding	6	156	18	453	0.97	0.629	A0A0G2JZH3 D4AE56 F1LP30 P08503 Q5M9H2 Q60587	GO_MF
Cluster4	supercoiled DNA binding	1	156	1	453	2.9	0.344	P63159	GO_MF
Cluster4	superoxide dismutase activity	1	156	2	453	1.45	0.571	P07895	GO_MF
Cluster4	syntaxin binding	1	156	4	453	0.73	0.817	F1M4I4	GO_MF
Cluster4	tRNA binding	2	156	2	453	2.9	0.118	D3ZUV3 O70351	GO_MF
Cluster4	taste receptor activity	1	156	1	453	2.9	0.344	A0A0G2JVM0	GO_MF
Cluster4	testosterone dehydrogenase (NAD+) activity	1	156	1	453	2.9	0.344	O70351	GO_MF
Cluster4	testosterone dehydrogenase [NAD(P)] activity	1	156	2	453	1.45	0.571	O70351	GO_MF
Cluster4	tetrapyrrole binding	3	156	6	453	1.45	0.341	D4AE56 P62898 Q07116	GO_MF
Cluster4	thiol-dependent deubiquitinase	1	156	3	453	0.97	0.719	Q5U349	GO_MF
Cluster4	thyroid hormone receptor binding	1	156	2	453	1.45	0.571	A0A1W2Q676	GO_MF
Cluster4	titin binding	1	156	3	453	0.97	0.719	P11275	GO_MF
Cluster4	transcription factor binding	3	156	14	453	0.62	0.913	A0A1W2Q676 O70351 P63159	GO_MF
Cluster4	transcription regulator activity	3	156	14	453	0.62	0.913	A0A0G2JXZ3 D3ZUX5 P63159	GO_MF
Cluster4	transferase activity	14	156	65	453	0.63	0.995	A0A1W2Q676 B2GV06 F1M0R1 F7F588 G3V6G7 G3V936 G3V9U2 P08461 P09605 P11275 Q52KS1 Q5BJQ0 Q60587 Q704S8	GO_MF
Cluster4	transferrin receptor activity	1	156	1	453	2.9	0.344	Q99376	GO_MF
Cluster4	transition metal ion binding	9	156	26	453	1.01	0.569	B0K020 D3ZTB5 P07895 P12527 P27867 P32551 Q03346 Q68FY0 Q9ER34	GO_MF
Cluster4	translation elongation factor activity	1	156	2	453	1.45	0.571	P85834	GO_MF
Cluster4	translation factor activity, RNA binding	3	156	5	453	1.74	0.225	D3ZU54 D3ZUV3 P85834	GO_MF
Cluster4	translation initiation factor activity	2	156	3	453	1.94	0.274	D3ZU54 D3ZUV3	GO_MF
Cluster4	translation regulator activity	1	156	1	453	2.9	0.344	Q5XI81	GO_MF
Cluster4	transmembrane signaling receptor activity	1	156	3	453	0.97	0.719	A0A0G2JVM0	GO_MF
Cluster4	transmembrane transporter activity	17	156	54	453	0.91	0.736	A0A0G2JXY6 A0A0G2K7E5 D3ZYX8 F1LP05 G3V7Y3 M0R4J2 O35094 P10719 P21571 P26453 P29419 P31399 P35435 P47863 P80432 Q06647 Q99376	GO_MF
Cluster4	transmembrane transporter binding	2	156	12	453	0.48	0.956	A0A0H2UI35 P11275	GO_MF
Cluster4	transporter activity	18	156	61	453	0.86	0.845	A0A0G2JXY6 A0A0G2K7E5 D3ZYX8 F1LP05 G3V7Y3 M0R4J2 O35094 P10719 P21571 P26453 P29419 P31399 P35435 P47863 P80432 Q06647 Q32Q06 Q99376	GO_MF
Cluster4	tropomyosin binding	1	156	3	453	0.97	0.719	A0A0G2K0D3	GO_MF
Cluster4	troponin T binding	1	156	2	453	1.45	0.571	A0A0G2K3X1	GO_MF
Cluster4	tubulin binding	1	156	12	453	0.24	0.994	P39052	GO_MF
Cluster4	type 1 metabotropic glutamate receptor binding	1	156	1	453	2.9	0.344	P39052	GO_MF
Cluster4	type 5 metabotropic glutamate receptor binding	2	156	2	453	2.9	0.118	A0A0H2UI35 P39052	GO_MF
Cluster4	ubiquinol-cytochrome-c reductase activity	7	156	8	453	2.54	0.00297	A0A0G2K8Q8 B2RYS2 P20788 P32551 Q03346 Q5M9I5 Q68FY0	GO_MF
Cluster4	ubiquinone binding	2	156	5	453	1.16	0.562	P21913 Q66HF3	GO_MF
Cluster4	ubiquitin binding	1	156	4	453	0.73	0.817	A0A0G2JUF8	GO_MF
Cluster4	ubiquitin protein ligase activity	1	156	5	453	0.58	0.88	A0A1W2Q676	GO_MF
Cluster4	ubiquitin protein ligase binding	2	156	17	453	0.34	0.993	Q5U349 Q68FY0	GO_MF
Cluster4	ubiquitin-like protein binding	1	156	4	453	0.73	0.817	A0A0G2JUF8	GO_MF
Cluster4	ubiquitin-like protein ligase activity	1	156	5	453	0.58	0.88	A0A1W2Q676	GO_MF
Cluster4	ubiquitin-like protein ligase binding	2	156	17	453	0.34	0.993	Q5U349 Q68FY0	GO_MF
Cluster4	ubiquitin-like protein transferase activity	2	156	7	453	0.83	0.759	A0A1W2Q676 F1M0R1	GO_MF
Cluster4	ubiquitin-like protein-specific protease activity	1	156	3	453	0.97	0.719	Q5U349	GO_MF
Cluster4	ubiquitin-protein transferase activity	2	156	7	453	0.83	0.759	A0A1W2Q676 F1M0R1	GO_MF
Cluster4	unfolded protein binding	1	156	5	453	0.58	0.88	F1LN92	GO_MF
Cluster4	unmethylated CpG binding	1	156	1	453	2.9	0.344	P63159	GO_MF
Cluster4	very-long-chain-acyl-CoA dehydrogenase activity	1	156	1	453	2.9	0.344	Q5M9H2	GO_MF
Cluster4	virus receptor activity	1	156	1	453	2.9	0.344	A0A0G2JTX5	GO_MF
Cluster4	vitamin D binding	1	156	2	453	1.45	0.571	A0A0G2JZH3	GO_MF
Cluster4	vitamin binding	2	156	8	453	0.73	0.825	A0A0G2JZH3 F1LP30	GO_MF
Cluster4	voltage-gated calcium channel activity	1	156	3	453	0.97	0.719	A0A0G2K7E5	GO_MF
Cluster4	voltage-gated cation channel activity	1	156	3	453	0.97	0.719	A0A0G2K7E5	GO_MF
Cluster4	voltage-gated channel activity	1	156	6	453	0.48	0.922	A0A0G2K7E5	GO_MF
Cluster4	voltage-gated ion channel activity	1	156	6	453	0.48	0.922	A0A0G2K7E5	GO_MF
Cluster4	voltage-gated sodium channel activity	1	156	3	453	0.97	0.719	A0A0G2JXY6	GO_MF
Cluster4	water channel activity	1	156	1	453	2.9	0.344	P47863	GO_MF
Cluster4	water transmembrane transporter activity	1	156	1	453	2.9	0.344	P47863	GO_MF
Cluster4	wide pore channel activity	1	156	1	453	2.9	0.344	P47863	GO_MF
Cluster4	zinc ion binding	5	156	16	453	0.91	0.698	D3ZTB5 P27867 P32551 Q03346 Q68FY0	GO_MF
