# Supplementary material for: Proteomics and phosphoproteomics to study Tuina reverses capsule fibrosis in frozen shoulder: a research report based on rats
Source: Sci Rep. 2024 Jan 5;14:661. doi: 10.1038/s41598-023-50904-9 (PMC10770356; doi:10.1038/s41598-023-50904-9)
Supplement: Supplementary file 1 — Supplementary Tables. [file 41598_2023_50904_MOESM1_ESM.zip › Supplementary Tables/S7_Table.xls]

Cluster	Pathway ID	Terms	Mapping	All.mapping	Background	All.background	Fold.enrich	p.value	Protein.IDs	Type
Cluster1	map04152	AMPK signaling pathway	2	60	6	316	1.76	0.32	D3ZDI7 P07953	KEGG
Cluster1	map04261	Adrenergic signaling in cardiomyocytes	5	60	14	316	1.88	0.104	D3ZDI7 M0RCE9 P11505 P19103 Q64542	KEGG
Cluster1	map00250	Alanine, aspartate and glutamate metabolism	1	60	6	316	0.88	0.72	P25409	KEGG
Cluster1	map04925	Aldosterone synthesis and secretion	3	60	6	316	2.63	0.0849	M0RCE9 P11505 Q64542	KEGG
Cluster1	map05010	Alzheimer disease	10	60	75	316	0.7	0.949	B2RZD6 B5DEL8 D3ZF13 G3V8M4 M0RB63 M0RCE9 P05503 Q561S0 Q9JK11 Q9Z2L0	KEGG
Cluster1	map00970	Aminoacyl-tRNA biosynthesis	1	60	1	316	5.27	0.19	D3Z941	KEGG
Cluster1	map05014	Amyotrophic lateral sclerosis (ALS)	10	60	72	316	0.73	0.927	B1H230 B2RZD6 B5DEL8 D3ZF13 G3V8M4 M0RB63 P05503 Q561S0 Q9Z269 Q9Z2L0	KEGG
Cluster1	map04371	Apelin signaling pathway	3	60	6	316	2.63	0.0849	A0A0G2K0Q7 A0A0G2K4M6 Q6Q7Y5	KEGG
Cluster1	map04210	Apoptosis	1	60	5	316	1.05	0.654	Q9JM53	KEGG
Cluster1	map04214	Apoptosis - fly	1	60	3	316	1.76	0.469	Q9JM53	KEGG
Cluster1	map00590	Arachidonic acid metabolism	1	60	6	316	0.88	0.72	D3ZVR7	KEGG
Cluster1	map00330	Arginine and proline metabolism	1	60	4	316	1.32	0.571	A0A0G2JVQ1	KEGG
Cluster1	map00220	Arginine biosynthesis	1	60	2	316	2.63	0.344	P25409	KEGG
Cluster1	map05100	Bacterial invasion of epithelial cells	1	60	2	316	2.63	0.344	A0A0A0MXU8	KEGG
Cluster1	map01040	Biosynthesis of unsaturated fatty acids	1	60	3	316	1.76	0.469	P11915	KEGG
Cluster1	map04020	Calcium signaling pathway	6	60	23	316	1.37	0.256	A0A0G2K0Q7 M0RCE9 P11505 Q5U2Q8 Q64542 Q9Z2L0	KEGG
Cluster1	map04260	Cardiac muscle contraction	4	60	27	316	0.78	0.794	G3V8M4 M0RCE9 P05503 Q5U2Q8	KEGG
Cluster1	map04110	Cell cycle	1	60	3	316	1.76	0.469	F1LQB2	KEGG
Cluster1	map04218	Cellular senescence	2	60	6	316	1.76	0.32	B1H230 Q9Z2L0	KEGG
Cluster1	map05230	Central carbon metabolism in cancer	3	60	5	316	3.16	0.049	P11980 P16290 P56574	KEGG
Cluster1	map04979	Cholesterol metabolism	2	60	4	316	2.63	0.164	Q9Z269 Q9Z2L0	KEGG
Cluster1	map04725	Cholinergic synapse	1	60	3	316	1.76	0.469	M0RCE9	KEGG
Cluster1	map00020	Citrate cycle (TCA cycle)	1	60	16	316	0.33	0.969	P56574	KEGG
Cluster1	map04610	Complement and coagulation cascades	1	60	4	316	1.32	0.571	Q63135	KEGG
Cluster1	map04927	Cortisol synthesis and secretion	1	60	1	316	5.27	0.19	M0RCE9	KEGG
Cluster1	map04934	Cushing syndrome	1	60	4	316	1.32	0.571	M0RCE9	KEGG
Cluster1	map05414	Dilated cardiomyopathy (DCM)	1	60	9	316	0.59	0.854	M0RCE9	KEGG
Cluster1	map04728	Dopaminergic synapse	1	60	4	316	1.32	0.571	D3ZDI7	KEGG
Cluster1	map04144	Endocytosis	2	60	6	316	1.76	0.32	A0A0A0MXU8 P62744	KEGG
Cluster1	map05169	Epstein-Barr virus infection	2	60	8	316	1.32	0.468	B1H230 D4A617	KEGG
Cluster1	map04664	Fc epsilon RI signaling pathway	1	60	7	316	0.75	0.775	B1H230	KEGG
Cluster1	map04216	Ferroptosis	1	60	8	316	0.66	0.818	A0A0H2UI26	KEGG
Cluster1	map05418	Fluid shear stress and atherosclerosis	2	60	2	316	5.27	0.0356	A0A0A0MXU8 P05982	KEGG
Cluster1	map04510	Focal adhesion	2	60	8	316	1.32	0.468	A0A0A0MXU8 A0A0G2K0Q7	KEGG
Cluster1	map00051	Fructose and mannose metabolism	2	60	5	316	2.11	0.241	P05065 P07953	KEGG
Cluster1	map04727	GABAergic synapse	1	60	1	316	5.27	0.19	M0RCE9	KEGG
Cluster1	map04971	Gastric acid secretion	1	60	4	316	1.32	0.571	A0A0G2K0Q7	KEGG
Cluster1	map04922	Glucagon signaling pathway	3	60	13	316	1.22	0.462	P07953 P11980 P16290	KEGG
Cluster1	map00480	Glutathione metabolism	1	60	3	316	1.76	0.469	P56574	KEGG
Cluster1	map00561	Glycerolipid metabolism	1	60	1	316	5.27	0.19	Q4V8J4	KEGG
Cluster1	map00564	Glycerophospholipid metabolism	2	60	5	316	2.11	0.241	O35077 Q4V8J4	KEGG
Cluster1	map00260	Glycine, serine and threonine metabolism	1	60	2	316	2.63	0.344	P16290	KEGG
Cluster1	map00010	Glycolysis / Gluconeogenesis	4	60	9	316	2.34	0.07	D3ZZN3 P05065 P11980 P16290	KEGG
Cluster1	map00630	Glyoxylate and dicarboxylate metabolism	1	60	8	316	0.66	0.818	D3ZZN3	KEGG
Cluster1	map04929	GnRH secretion	1	60	1	316	5.27	0.19	M0RCE9	KEGG
Cluster1	map04912	GnRH signaling pathway	2	60	4	316	2.63	0.164	B1H230 M0RCE9	KEGG
Cluster1	map04935	Growth hormone synthesis, secretion and action	2	60	2	316	5.27	0.0356	B1H230 M0RCE9	KEGG
Cluster1	map04066	HIF-1 signaling pathway	2	60	8	316	1.32	0.468	P05065 P62870	KEGG
Cluster1	map04640	Hematopoietic cell lineage	1	60	8	316	0.66	0.818	Q63135	KEGG
Cluster1	map05161	Hepatitis B	1	60	3	316	1.76	0.469	B1H230	KEGG
Cluster1	map05225	Hepatocellular carcinoma	1	60	1	316	5.27	0.19	P05982	KEGG
Cluster1	map05166	Human T-cell leukemia virus 1 infection	1	60	5	316	1.05	0.654	Q9Z2L0	KEGG
Cluster1	map05163	Human cytomegalovirus infection	1	60	2	316	2.63	0.344	Q6Q7Y5	KEGG
Cluster1	map05170	Human immunodeficiency virus 1 infection	3	60	5	316	3.16	0.049	B1H230 D3Z8P1 P62870	KEGG
Cluster1	map05165	Human papillomavirus infection	2	60	6	316	1.76	0.32	D3ZDI7 P11980	KEGG
Cluster1	map05016	Huntington disease	9	60	74	316	0.64	0.974	B2RZD6 B5DEL8 D3ZF13 G3V8M4 M0RB63 P05503 P62744 Q561S0 Q9Z2L0	KEGG
Cluster1	map05410	Hypertrophic cardiomyopathy (HCM)	1	60	4	316	1.32	0.571	M0RCE9	KEGG
Cluster1	map04750	Inflammatory mediator regulation of TRP channels	1	60	7	316	0.75	0.775	B1H230	KEGG
Cluster1	map05164	Influenza A	2	60	5	316	2.11	0.241	Q9R0T3 Q9Z2L0	KEGG
Cluster1	map04911	Insulin secretion	1	60	4	316	1.32	0.571	M0RCE9	KEGG
Cluster1	map05134	Legionellosis	2	60	5	316	2.11	0.241	Q5HZY2 Q63135	KEGG
Cluster1	map05140	Leishmaniasis	1	60	7	316	0.75	0.775	Q63135	KEGG
Cluster1	map04730	Long-term depression	1	60	1	316	5.27	0.19	Q6Q7Y5	KEGG
Cluster1	map04720	Long-term potentiation	1	60	4	316	1.32	0.571	P19103	KEGG
Cluster1	map04010	MAPK signaling pathway	2	60	6	316	1.76	0.32	B1H230 M0RCE9	KEGG
Cluster1	map04013	MAPK signaling pathway - fly	1	60	2	316	2.63	0.344	B1H230	KEGG
Cluster1	map05144	Malaria	1	60	7	316	0.75	0.775	Q63135	KEGG
Cluster1	map04978	Mineral absorption	2	60	4	316	2.63	0.164	P11505 Q64542	KEGG
Cluster1	map04621	NOD-like receptor signaling pathway	2	60	6	316	1.76	0.32	D3ZBE5 Q9Z2L0	KEGG
Cluster1	map04217	Necroptosis	2	60	11	316	0.96	0.652	Q9JM53 Q9Z2L0	KEGG
Cluster1	map00760	Nicotinate and nicotinamide metabolism	1	60	3	316	1.76	0.469	D3ZVD3	KEGG
Cluster1	map04932	Non-alcoholic fatty liver disease (NAFLD)	7	60	55	316	0.67	0.937	B2RZD6 B5DEL8 D3ZF13 G3V8M4 M0RB63 P05503 Q561S0	KEGG
Cluster1	map04114	Oocyte meiosis	2	60	6	316	1.76	0.32	D3ZDI7 F1LQB2	KEGG
Cluster1	map00190	Oxidative phosphorylation	7	60	68	316	0.54	0.991	B2RZD6 B5DEL8 D3ZF13 G3V8M4 M0RB63 P05503 Q561S0	KEGG
Cluster1	map04921	Oxytocin signaling pathway	2	60	7	316	1.5	0.396	A0A0G2K0Q7 M0RCE9	KEGG
Cluster1	map04151	PI3K-Akt signaling pathway	1	60	11	316	0.48	0.905	D3ZDI7	KEGG
Cluster1	map03320	PPAR signaling pathway	1	60	7	316	0.75	0.775	P11915	KEGG
Cluster1	map04972	Pancreatic secretion	2	60	7	316	1.5	0.396	P11505 Q64542	KEGG
Cluster1	map05012	Parkinson disease	8	60	72	316	0.59	0.986	B2RZD6 B5DEL8 D3ZF13 G3V8M4 M0RB63 P05503 Q561S0 Q9Z2L0	KEGG
Cluster1	map05130	Pathogenic Escherichia coli infection	1	60	8	316	0.66	0.818	Q6Q7Y5	KEGG
Cluster1	map05200	Pathways in cancer	3	60	9	316	1.76	0.233	P05982 P62870 Q6Q7Y5	KEGG
Cluster1	map00030	Pentose phosphate pathway	1	60	3	316	1.76	0.469	P05065	KEGG
Cluster1	map04146	Peroxisome	3	60	12	316	1.32	0.406	A0A0G2JVG4 P11915 P56574	KEGG
Cluster1	map04072	Phospholipase D signaling pathway	1	60	7	316	0.75	0.775	Q6Q7Y5	KEGG
Cluster1	map04611	Platelet activation	2	60	4	316	2.63	0.164	A0A0G2K0Q7 Q6Q7Y5	KEGG
Cluster1	map00120	Primary bile acid biosynthesis	1	60	1	316	5.27	0.19	P11915	KEGG
Cluster1	map05020	Prion diseases	10	60	75	316	0.7	0.949	A0A0A0MXU8 B2RZD6 B5DEL8 D3ZF13 G3V8M4 M0RB63 M0RCE9 P05503 Q561S0 Q9Z2L0	KEGG
Cluster1	map00640	Propanoate metabolism	2	60	13	316	0.81	0.744	B2GV15 D3ZZN3	KEGG
Cluster1	map04141	Protein processing in endoplasmic reticulum	3	60	6	316	2.63	0.0849	F1LQX9 Q5HZY2 Q9R0T3	KEGG
Cluster1	map05205	Proteoglycans in cancer	1	60	8	316	0.66	0.818	A0A0A0MXU8	KEGG
Cluster1	map00230	Purine metabolism	2	60	7	316	1.5	0.396	D3ZVD3 D4A617	KEGG
Cluster1	map00240	Pyrimidine metabolism	2	60	2	316	5.27	0.0356	D3ZVD3 D4A617	KEGG
Cluster1	map00620	Pyruvate metabolism	2	60	10	316	1.05	0.596	D3ZZN3 P11980	KEGG
Cluster1	map04015	Rap1 signaling pathway	1	60	2	316	2.63	0.344	B1H230	KEGG
Cluster1	map04810	Regulation of actin cytoskeleton	2	60	8	316	1.32	0.468	A0A0G2K0Q7 Q6Q7Y5	KEGG
Cluster1	map04926	Relaxin signaling pathway	1	60	1	316	5.27	0.19	A0A0G2K4M6	KEGG
Cluster1	map05211	Renal cell carcinoma	1	60	2	316	2.63	0.344	P62870	KEGG
Cluster1	map04924	Renin secretion	1	60	1	316	5.27	0.19	M0RCE9	KEGG
Cluster1	map04723	Retrograde endocannabinoid signaling	6	60	33	316	0.96	0.627	B2RZD6 B5DEL8 D3ZF13 M0RB63 M0RCE9 Q561S0	KEGG
Cluster1	map03010	Ribosome	2	60	4	316	2.63	0.164	A0A0G2K7L0 P62845	KEGG
Cluster1	map04970	Salivary secretion	2	60	4	316	2.63	0.164	P11505 Q64542	KEGG
Cluster1	map05132	Salmonella infection	1	60	7	316	0.75	0.775	B1H230	KEGG
Cluster1	map00450	Selenocompound metabolism	2	60	3	316	3.51	0.0936	D3Z941 D3ZNJ5	KEGG
Cluster1	map04726	Serotonergic synapse	1	60	2	316	2.63	0.344	M0RCE9	KEGG
Cluster1	map05131	Shigellosis	1	60	6	316	0.88	0.72	Q9Z2L0	KEGG
Cluster1	map04071	Sphingolipid signaling pathway	2	60	4	316	2.63	0.164	D3ZDI7 Q6Q7Y5	KEGG
Cluster1	map05017	Spinocerebellar ataxia	1	60	9	316	0.59	0.854	Q9Z2L0	KEGG
Cluster1	map03040	Spliceosome	1	60	7	316	0.75	0.775	Q4KLI4	KEGG
Cluster1	map00500	Starch and sucrose metabolism	1	60	2	316	2.63	0.344	D3Z955	KEGG
Cluster1	map04122	Sulfur relay system	1	60	2	316	2.63	0.344	Q3MHT2	KEGG
Cluster1	map04721	Synaptic vesicle cycle	2	60	3	316	3.51	0.0936	P61765 P62744	KEGG
Cluster1	map04668	TNF signaling pathway	1	60	1	316	5.27	0.19	B1H230	KEGG
Cluster1	map04714	Thermogenesis	9	60	73	316	0.65	0.97	B1H230 B2RZD6 B5DEL8 D3ZF13 G3V8M4 M0RB63 P05503 Q561S0 Q9NQR8	KEGG
Cluster1	map00730	Thiamine metabolism	1	60	2	316	2.63	0.344	Q3MHT2	KEGG
Cluster1	map04624	Toll and Imd signaling pathway	1	60	2	316	2.63	0.344	B1H230	KEGG
Cluster1	map04620	Toll-like receptor signaling pathway	1	60	1	316	5.27	0.19	B1H230	KEGG
Cluster1	map05145	Toxoplasmosis	1	60	5	316	1.05	0.654	B1H230	KEGG
Cluster1	map00380	Tryptophan metabolism	1	60	7	316	0.75	0.775	D3ZNJ5	KEGG
Cluster1	map05152	Tuberculosis	1	60	9	316	0.59	0.854	Q63135	KEGG
Cluster1	map04930	Type II diabetes mellitus	1	60	1	316	5.27	0.19	P11980	KEGG
Cluster1	map04120	Ubiquitin mediated proteolysis	4	60	6	316	3.51	0.0132	D3Z8P1 D3ZXS8 P62870 Q5U203	KEGG
Cluster1	map00280	Valine, leucine and isoleucine degradation	1	60	18	316	0.29	0.98	B2GV15	KEGG
Cluster1	map04270	Vascular smooth muscle contraction	4	60	8	316	2.63	0.0453	A0A0G2K0Q7 A0A0G2K4M6 M0RCE9 Q6Q7Y5	KEGG
Cluster1	map05203	Viral carcinogenesis	1	60	4	316	1.32	0.571	P11980	KEGG
Cluster1	map05135	Yersinia infection	1	60	6	316	0.88	0.72	B1H230	KEGG
Cluster1	map04024	cAMP signaling pathway	3	60	9	316	1.76	0.233	M0RCE9 P11505 Q64542	KEGG
Cluster1	map04022	cGMP-PKG signaling pathway	6	60	15	316	2.11	0.0447	A0A0G2K0Q7 M0RCE9 P11505 Q64542 Q6Q7Y5 Q9Z2L0	KEGG
Cluster1	map03015	mRNA surveillance pathway	1	60	3	316	1.76	0.469	D3ZDI7	KEGG
Cluster1	map04115	p53 signaling pathway	1	60	3	316	1.76	0.469	A0A0H2UI26	KEGG
Cluster2	map04152	AMPK signaling pathway	1	48	6	316	1.1	0.631	P11497	KEGG
Cluster2	map05143	African trypanosomiasis	7	48	11	316	4.19	0.000254	D3ZJW6 F1LXY6 M0R9U2 M0RBD5 P01048 P01883 P08932	KEGG
Cluster2	map00250	Alanine, aspartate and glutamate metabolism	2	48	6	316	2.19	0.227	P82808 Q4QRB8	KEGG
Cluster2	map05330	Allograft rejection	5	48	5	316	6.58	6.73e-05	D3ZJW6 F1LXY6 M0R9U2 M0RBD5 P01883	KEGG
Cluster2	map05010	Alzheimer disease	2	48	75	316	0.18	1	Q09073 Q9ERL1	KEGG
Cluster2	map00520	Amino sugar and nucleotide sugar metabolism	3	48	4	316	4.94	0.0118	A0A0G2JTQ5 P82808 Q5RKH2	KEGG
Cluster2	map05146	Amoebiasis	5	48	6	316	5.49	0.000357	D3ZJW6 F1LXY6 M0R9U2 M0RBD5 P01883	KEGG
Cluster2	map05014	Amyotrophic lateral sclerosis (ALS)	1	48	72	316	0.09	1	Q6XVN8	KEGG
Cluster2	map04371	Apelin signaling pathway	1	48	6	316	1.1	0.631	Q6XVN8	KEGG
Cluster2	map00330	Arginine and proline metabolism	1	48	4	316	1.65	0.484	Q99MI5	KEGG
Cluster2	map00220	Arginine biosynthesis	1	48	2	316	3.29	0.281	Q4QRB8	KEGG
Cluster2	map05310	Asthma	5	48	5	316	6.58	6.73e-05	D3ZJW6 F1LXY6 M0R9U2 M0RBD5 P01883	KEGG
Cluster2	map05320	Autoimmune thyroid disease	5	48	5	316	6.58	6.73e-05	D3ZJW6 F1LXY6 M0R9U2 M0RBD5 P01883	KEGG
Cluster2	map04140	Autophagy - animal	1	48	4	316	1.65	0.484	Q6XVN8	KEGG
Cluster2	map04662	B cell receptor signaling pathway	5	48	5	316	6.58	6.73e-05	D3ZJW6 F1LXY6 M0R9U2 M0RBD5 P01883	KEGG
Cluster2	map01040	Biosynthesis of unsaturated fatty acids	2	48	3	316	4.39	0.0614	Q63448 Q6P7R8	KEGG
Cluster2	map05219	Bladder cancer	1	48	1	316	6.58	0.152	M0R979	KEGG
Cluster2	map04020	Calcium signaling pathway	6	48	23	316	1.72	0.116	D3ZJW6 F1LXY6 M0R9U2 M0RBD5 P01883 Q09073	KEGG
Cluster2	map04514	Cell adhesion molecules (CAMs)	1	48	1	316	6.58	0.152	F1LUV9	KEGG
Cluster2	map04110	Cell cycle	2	48	3	316	4.39	0.0614	P68511 Q4FZS2	KEGG
Cluster2	map04218	Cellular senescence	1	48	6	316	1.1	0.631	Q09073	KEGG
Cluster2	map05142	Chagas disease (American trypanosomiasis)	2	48	2	316	6.58	0.0227	P01048 P08932	KEGG
Cluster2	map04610	Complement and coagulation cascades	3	48	4	316	4.94	0.0118	P01048 P08932 Q3KR94	KEGG
Cluster2	map00270	Cysteine and methionine metabolism	1	48	4	316	1.65	0.484	Q99MI5	KEGG
Cluster2	map05414	Dilated cardiomyopathy (DCM)	5	48	9	316	3.66	0.0052	D3ZJW6 F1LXY6 M0R9U2 M0RBD5 P01883	KEGG
Cluster2	map04512	ECM-receptor interaction	3	48	4	316	4.94	0.0118	D3ZK14 M0R979 Q3KR94	KEGG
Cluster2	map04144	Endocytosis	1	48	6	316	1.1	0.631	G3V824	KEGG
Cluster2	map05169	Epstein-Barr virus infection	5	48	8	316	4.11	0.00261	D3ZJW6 F1LXY6 M0R9U2 M0RBD5 P01883	KEGG
Cluster2	map00565	Ether lipid metabolism	1	48	2	316	3.29	0.281	O35264	KEGG
Cluster2	map00061	Fatty acid biosynthesis	1	48	3	316	2.19	0.391	P11497	KEGG
Cluster2	map00071	Fatty acid degradation	1	48	14	316	0.47	0.906	Q63448	KEGG
Cluster2	map00062	Fatty acid elongation	1	48	6	316	1.1	0.631	Q6P7R8	KEGG
Cluster2	map04664	Fc epsilon RI signaling pathway	5	48	7	316	4.7	0.00111	D3ZJW6 F1LXY6 M0R9U2 M0RBD5 P01883	KEGG
Cluster2	map04666	Fc gamma R-mediated phagocytosis	5	48	7	316	4.7	0.00111	D3ZJW6 F1LXY6 M0R9U2 M0RBD5 P01883	KEGG
Cluster2	map04216	Ferroptosis	3	48	8	316	2.47	0.106	Q66HI5 Q6XVN8 Q9ERL1	KEGG
Cluster2	map04510	Focal adhesion	3	48	8	316	2.47	0.106	D3ZK14 M0R979 Q3KR94	KEGG
Cluster2	map00052	Galactose metabolism	1	48	3	316	2.19	0.391	Q5RKH2	KEGG
Cluster2	map04922	Glucagon signaling pathway	1	48	13	316	0.51	0.888	P11497	KEGG
Cluster2	map00480	Glutathione metabolism	1	48	3	316	2.19	0.391	Q99MI5	KEGG
Cluster2	map00531	Glycosaminoglycan degradation	1	48	1	316	6.58	0.152	P50430	KEGG
Cluster2	map04066	HIF-1 signaling pathway	1	48	8	316	0.82	0.737	Q9ERL1	KEGG
Cluster2	map04640	Hematopoietic cell lineage	5	48	8	316	4.11	0.00261	D3ZJW6 F1LXY6 M0R9U2 M0RBD5 P01883	KEGG
Cluster2	map05160	Hepatitis C	1	48	2	316	3.29	0.281	P68511	KEGG
Cluster2	map04390	Hippo signaling pathway	1	48	2	316	3.29	0.281	P68511	KEGG
Cluster2	map05166	Human T-cell leukemia virus 1 infection	2	48	5	316	2.63	0.167	Q09073 Q4FZS2	KEGG
Cluster2	map05165	Human papillomavirus infection	3	48	6	316	3.29	0.0473	D3ZK14 M0R979 Q3KR94	KEGG
Cluster2	map05016	Huntington disease	1	48	74	316	0.09	1	Q09073	KEGG
Cluster2	map04750	Inflammatory mediator regulation of TRP channels	2	48	7	316	1.88	0.288	P01048 P08932	KEGG
Cluster2	map05164	Influenza A	1	48	5	316	1.32	0.564	Q09073	KEGG
Cluster2	map04931	Insulin resistance	2	48	5	316	2.63	0.167	A0A0H2UI10 P82808	KEGG
Cluster2	map04910	Insulin signaling pathway	2	48	8	316	1.65	0.349	O54922 P11497	KEGG
Cluster2	map04672	Intestinal immune network for IgA production	5	48	5	316	6.58	6.73e-05	D3ZJW6 F1LXY6 M0R9U2 M0RBD5 P01883	KEGG
Cluster2	map05167	Kaposi sarcoma-associated herpesvirus infection	1	48	2	316	3.29	0.281	Q6XVN8	KEGG
Cluster2	map05140	Leishmaniasis	6	48	7	316	5.64	5.76e-05	D3ZJW6 F1LXY6 M0R9U2 M0RBD5 P01883 Q9ERL1	KEGG
Cluster2	map04670	Leukocyte transendothelial migration	1	48	2	316	3.29	0.281	Q9ERL1	KEGG
Cluster2	map04142	Lysosome	3	48	4	316	4.94	0.0118	G3V824 P50430 Q9EQV6	KEGG
Cluster2	map04010	MAPK signaling pathway	1	48	6	316	1.1	0.631	D4AE17	KEGG
Cluster2	map05144	Malaria	1	48	7	316	0.94	0.688	M0R979	KEGG
Cluster2	map05206	MicroRNAs in cancer	2	48	2	316	6.58	0.0227	D3ZK14 M0R979	KEGG
Cluster2	map04978	Mineral absorption	1	48	4	316	1.65	0.484	Q66HI5	KEGG
Cluster2	map04137	Mitophagy - animal	1	48	3	316	2.19	0.391	Q6XVN8	KEGG
Cluster2	map04064	NF-kappa B signaling pathway	5	48	6	316	5.49	0.000357	D3ZJW6 F1LXY6 M0R9U2 M0RBD5 P01883	KEGG
Cluster2	map04621	NOD-like receptor signaling pathway	2	48	6	316	2.19	0.227	Q6XVN8 Q9ERL1	KEGG
Cluster2	map04650	Natural killer cell mediated cytotoxicity	6	48	6	316	6.58	9.31e-06	D3ZJW6 F1LXY6 M0R9U2 M0RBD5 P01883 P10252	KEGG
Cluster2	map04217	Necroptosis	3	48	11	316	1.8	0.225	Q09073 Q66HI5 Q9ERL1	KEGG
Cluster2	map04080	Neuroactive ligand-receptor interaction	2	48	2	316	6.58	0.0227	P01048 P08932	KEGG
Cluster2	map04722	Neurotrophin signaling pathway	1	48	3	316	2.19	0.391	Q5M860	KEGG
Cluster2	map00760	Nicotinate and nicotinamide metabolism	1	48	3	316	2.19	0.391	Q63072	KEGG
Cluster2	map00910	Nitrogen metabolism	1	48	1	316	6.58	0.152	Q66HG6	KEGG
Cluster2	map04114	Oocyte meiosis	1	48	6	316	1.1	0.631	P68511	KEGG
Cluster2	map00514	Other types of O-glycan biosynthesis	1	48	1	316	6.58	0.152	D4ADL7	KEGG
Cluster2	map04151	PI3K-Akt signaling pathway	9	48	11	316	5.39	9.37e-07	D3ZJW6 D3ZK14 F1LXY6 M0R979 M0R9U2 M0RBD5 P01883 P68511 Q3KR94	KEGG
Cluster2	map03320	PPAR signaling pathway	1	48	7	316	0.94	0.688	Q63448	KEGG
Cluster2	map04972	Pancreatic secretion	1	48	7	316	0.94	0.688	Q63072	KEGG
Cluster2	map05012	Parkinson disease	1	48	72	316	0.09	1	Q09073	KEGG
Cluster2	map05130	Pathogenic Escherichia coli infection	6	48	8	316	4.94	0.000204	D3ZJW6 F1LXY6 G3V9Y1 M0R9U2 M0RBD5 P01883	KEGG
Cluster2	map05200	Pathways in cancer	2	48	9	316	1.46	0.408	P01048 P08932	KEGG
Cluster2	map04146	Peroxisome	1	48	12	316	0.55	0.867	Q63448	KEGG
Cluster2	map04145	Phagosome	7	48	9	316	5.12	3.55e-05	D3ZJW6 F1LXY6 M0R979 M0R9U2 M0RBD5 P01883 Q9ERL1	KEGG
Cluster2	map04072	Phospholipase D signaling pathway	5	48	7	316	4.7	0.00111	D3ZJW6 F1LXY6 M0R9U2 M0RBD5 P01883	KEGG
Cluster2	map05340	Primary immunodeficiency	5	48	5	316	6.58	6.73e-05	D3ZJW6 F1LXY6 M0R9U2 M0RBD5 P01883	KEGG
Cluster2	map05020	Prion diseases	3	48	75	316	0.26	1	F1LUV9 Q09073 Q9ERL1	KEGG
Cluster2	map00640	Propanoate metabolism	2	48	13	316	1.01	0.614	P11497 Q63448	KEGG
Cluster2	map04974	Protein digestion and absorption	2	48	5	316	2.63	0.167	P20909 Q9JI04	KEGG
Cluster2	map03060	Protein export	1	48	1	316	6.58	0.152	B2RYI2	KEGG
Cluster2	map04141	Protein processing in endoplasmic reticulum	1	48	6	316	1.1	0.631	D4A4T0	KEGG
Cluster2	map05205	Proteoglycans in cancer	3	48	8	316	2.47	0.106	M0R979 O35878 Q3KR94	KEGG
Cluster2	map00230	Purine metabolism	1	48	7	316	0.94	0.688	G3V7P6	KEGG
Cluster2	map00620	Pyruvate metabolism	1	48	10	316	0.66	0.812	P11497	KEGG
Cluster2	map03018	RNA degradation	2	48	4	316	3.29	0.111	D3ZL50 G3V7P6	KEGG
Cluster2	map04015	Rap1 signaling pathway	1	48	2	316	3.29	0.281	M0R979	KEGG
Cluster2	map04810	Regulation of actin cytoskeleton	3	48	8	316	2.47	0.106	G3V9Y1 P01048 P08932	KEGG
Cluster2	map00830	Retinol metabolism	1	48	2	316	3.29	0.281	G3V7V6	KEGG
Cluster2	map05323	Rheumatoid arthritis	5	48	5	316	6.58	6.73e-05	D3ZJW6 F1LXY6 M0R9U2 M0RBD5 P01883	KEGG
Cluster2	map03008	Ribosome biogenesis in eukaryotes	1	48	1	316	6.58	0.152	Q9QZ86	KEGG
Cluster2	map04970	Salivary secretion	1	48	4	316	1.65	0.484	Q63072	KEGG
Cluster2	map05132	Salmonella infection	1	48	7	316	0.94	0.688	O54922	KEGG
Cluster2	map05131	Shigellosis	1	48	6	316	1.1	0.631	Q6XVN8	KEGG
Cluster2	map04071	Sphingolipid signaling pathway	2	48	4	316	3.29	0.111	P01048 P08932	KEGG
Cluster2	map05017	Spinocerebellar ataxia	1	48	9	316	0.73	0.778	Q09073	KEGG
Cluster2	map05150	Staphylococcus aureus infection	5	48	5	316	6.58	6.73e-05	D3ZJW6 F1LXY6 M0R9U2 M0RBD5 P01883	KEGG
Cluster2	map00140	Steroid hormone biosynthesis	1	48	3	316	2.19	0.391	Q6P7R8	KEGG
Cluster2	map05322	Systemic lupus erythematosus	5	48	5	316	6.58	6.73e-05	D3ZJW6 F1LXY6 M0R9U2 M0RBD5 P01883	KEGG
Cluster2	map04350	TGF-beta signaling pathway	1	48	1	316	6.58	0.152	M0R979	KEGG
Cluster2	map04530	Tight junction	1	48	2	316	3.29	0.281	G3V9Y1	KEGG
Cluster2	map05202	Transcriptional misregulation in cancer	5	48	6	316	5.49	0.000357	D3ZJW6 F1LXY6 M0R9U2 M0RBD5 P01883	KEGG
Cluster2	map05152	Tuberculosis	5	48	9	316	3.66	0.0052	D3ZJW6 F1LXY6 M0R9U2 M0RBD5 P01883	KEGG
Cluster2	map04120	Ubiquitin mediated proteolysis	1	48	6	316	1.1	0.631	D4A4T0	KEGG
Cluster2	map04270	Vascular smooth muscle contraction	1	48	8	316	0.82	0.737	G3V9Y1	KEGG
Cluster2	map04962	Vasopressin-regulated water reabsorption	1	48	2	316	3.29	0.281	Q5M860	KEGG
Cluster2	map05203	Viral carcinogenesis	1	48	4	316	1.65	0.484	P68511	KEGG
Cluster2	map05416	Viral myocarditis	5	48	6	316	5.49	0.000357	D3ZJW6 F1LXY6 M0R9U2 M0RBD5 P01883	KEGG
Cluster2	map05135	Yersinia infection	5	48	6	316	5.49	0.000357	D3ZJW6 F1LXY6 M0R9U2 M0RBD5 P01883	KEGG
Cluster2	map00592	alpha-Linolenic acid metabolism	1	48	2	316	3.29	0.281	Q63448	KEGG
Cluster2	map00410	beta-Alanine metabolism	1	48	5	316	1.32	0.564	Q63448	KEGG
Cluster2	map04024	cAMP signaling pathway	1	48	9	316	0.73	0.778	Q63448	KEGG
Cluster2	map04022	cGMP-PKG signaling pathway	3	48	15	316	1.32	0.405	P01048 P08932 Q09073	KEGG
Cluster2	map04115	p53 signaling pathway	1	48	3	316	2.19	0.391	M0R979	KEGG
Cluster3	map02010	ABC transporters	2	80	3	316	2.63	0.159	A0A0H2UHH3 D3ZCF8	KEGG
Cluster3	map04920	Adipocytokine signaling pathway	1	80	3	316	1.32	0.585	F1LM10	KEGG
Cluster3	map04261	Adrenergic signaling in cardiomyocytes	5	80	14	316	1.41	0.264	A0A0G2K4U4 P11730 P13638 Q64578 Q7M730	KEGG
Cluster3	map05143	African trypanosomiasis	2	80	11	316	0.72	0.814	P01946 P02091	KEGG
Cluster3	map04925	Aldosterone synthesis and secretion	2	80	6	316	1.32	0.475	P11730 P13638	KEGG
Cluster3	map04960	Aldosterone-regulated sodium reabsorption	1	80	2	316	1.98	0.443	P13638	KEGG
Cluster3	map05010	Alzheimer disease	19	80	75	316	1	0.554	A0A0G2JSR0 A0A0G2JVL6 A9UMV9 D3ZD09 D3ZFQ8 F1LXA0 F1M7T1 P00406 P10888 P11240 P11951 P12075 P19511 P29418 Q5RJN0 Q64578 Q6P9Y4 Q6PCT8 Q7TQ16	KEGG
Cluster3	map00520	Amino sugar and nucleotide sugar metabolism	1	80	4	316	0.99	0.691	P43424	KEGG
Cluster3	map05146	Amoebiasis	1	80	6	316	0.66	0.829	G3V837	KEGG
Cluster3	map05031	Amphetamine addiction	1	80	3	316	1.32	0.585	P11730	KEGG
Cluster3	map05014	Amyotrophic lateral sclerosis (ALS)	17	80	72	316	0.93	0.699	A0A0G2JVL6 A9UMV9 D3ZD09 D3ZFQ8 F1LXA0 F1M7T1 P00406 P10888 P11240 P11951 P12075 P12839 P19511 P29418 Q5RJN0 Q6PCT8 Q7TQ16	KEGG
Cluster3	map04612	Antigen processing and presentation	1	80	1	316	3.95	0.253	P0DMW0	KEGG
Cluster3	map04371	Apelin signaling pathway	1	80	6	316	0.66	0.829	Q91ZW1	KEGG
Cluster3	map04210	Apoptosis	2	80	5	316	1.58	0.374	D4A678 G3V7U4	KEGG
Cluster3	map04214	Apoptosis - fly	1	80	3	316	1.32	0.585	G3V7U4	KEGG
Cluster3	map04140	Autophagy - animal	1	80	4	316	0.99	0.691	F1LM10	KEGG
Cluster3	map04360	Axon guidance	1	80	2	316	1.98	0.443	P11730	KEGG
Cluster3	map04976	Bile secretion	1	80	3	316	1.32	0.585	P13638	KEGG
Cluster3	map00650	Butanoate metabolism	3	80	8	316	1.48	0.328	P15651 P17764 Q64428	KEGG
Cluster3	map04020	Calcium signaling pathway	9	80	23	316	1.55	0.0945	A0A0G2JSR0 A0A0G2JU95 A0A0G2K5C8 A0A0G2K9C8 F1LLZ7 P11730 P13286 Q64578 Q6P9Y4	KEGG
Cluster3	map04973	Carbohydrate digestion and absorption	1	80	1	316	3.95	0.253	P13638	KEGG
Cluster3	map04260	Cardiac muscle contraction	12	80	27	316	1.76	0.0189	A0A0G2JU95 A0A0G2K4U4 D3ZD09 D3ZFQ8 P00406 P10888 P11240 P11951 P12075 P13638 Q64578 Q7TQ16	KEGG
Cluster3	map04218	Cellular senescence	2	80	6	316	1.32	0.475	A0A0G2JSR0 Q6P9Y4	KEGG
Cluster3	map04979	Cholesterol metabolism	1	80	4	316	0.99	0.691	A0A0G2JSR0	KEGG
Cluster3	map05231	Choline metabolism in cancer	1	80	1	316	3.95	0.253	A0A0G2K9B2	KEGG
Cluster3	map04725	Cholinergic synapse	1	80	3	316	1.32	0.585	P11730	KEGG
Cluster3	map04713	Circadian entrainment	1	80	2	316	1.98	0.443	P11730	KEGG
Cluster3	map00020	Citrate cycle (TCA cycle)	5	80	16	316	1.23	0.38	A0A0H2UHE1 Q01205 Q5XIJ3 Q68FX0 Q6PCT8	KEGG
Cluster3	map04966	Collecting duct acid secretion	1	80	1	316	3.95	0.253	F8WFT7	KEGG
Cluster3	map04934	Cushing syndrome	1	80	4	316	0.99	0.691	P11730	KEGG
Cluster3	map00270	Cysteine and methionine metabolism	2	80	4	316	1.98	0.266	P24329 Q58FK9	KEGG
Cluster3	map05414	Dilated cardiomyopathy (DCM)	2	80	9	316	0.88	0.711	A0A0G2K4U4 Q64578	KEGG
Cluster3	map04728	Dopaminergic synapse	1	80	4	316	0.99	0.691	P11730	KEGG
Cluster3	map04144	Endocytosis	1	80	6	316	0.66	0.829	P0DMW0	KEGG
Cluster3	map04012	ErbB signaling pathway	1	80	2	316	1.98	0.443	P11730	KEGG
Cluster3	map04915	Estrogen signaling pathway	1	80	1	316	3.95	0.253	P0DMW0	KEGG
Cluster3	map04975	Fat digestion and absorption	1	80	2	316	1.98	0.443	P17764	KEGG
Cluster3	map00071	Fatty acid degradation	3	80	14	316	0.85	0.734	P15651 P17764 Q64428	KEGG
Cluster3	map00062	Fatty acid elongation	1	80	6	316	0.66	0.829	Q64428	KEGG
Cluster3	map04216	Ferroptosis	1	80	8	316	0.49	0.906	A0A0G2JSR0	KEGG
Cluster3	map04510	Focal adhesion	1	80	8	316	0.49	0.906	P04466	KEGG
Cluster3	map00052	Galactose metabolism	1	80	3	316	1.32	0.585	P43424	KEGG
Cluster3	map04971	Gastric acid secretion	2	80	4	316	1.98	0.266	P11730 P13638	KEGG
Cluster3	map05214	Glioma	1	80	2	316	1.98	0.443	P11730	KEGG
Cluster3	map04922	Glucagon signaling pathway	5	80	13	316	1.52	0.21	A0A0G2K9C8 F1LLZ7 G3V8V3 P11730 P13286	KEGG
Cluster3	map00564	Glycerophospholipid metabolism	2	80	5	316	1.58	0.374	A0A0G2K9B2 P35571	KEGG
Cluster3	map00630	Glyoxylate and dicarboxylate metabolism	2	80	8	316	0.99	0.644	A0A0G2K401 P17764	KEGG
Cluster3	map04912	GnRH signaling pathway	1	80	4	316	0.99	0.691	P11730	KEGG
Cluster3	map04066	HIF-1 signaling pathway	1	80	8	316	0.49	0.906	P11730	KEGG
Cluster3	map04340	Hedgehog signaling pathway	1	80	1	316	3.95	0.253	D4A9P9	KEGG
Cluster3	map04640	Hematopoietic cell lineage	1	80	8	316	0.49	0.906	G3V837	KEGG
Cluster3	map05161	Hepatitis B	1	80	3	316	1.32	0.585	A0A0G2JSR0	KEGG
Cluster3	map05168	Herpes simplex virus 1 infection	1	80	3	316	1.32	0.585	D4A9L2	KEGG
Cluster3	map00340	Histidine metabolism	1	80	1	316	3.95	0.253	Q5BJZ6	KEGG
Cluster3	map05166	Human T-cell leukemia virus 1 infection	2	80	5	316	1.58	0.374	A0A0G2JSR0 Q6P9Y4	KEGG
Cluster3	map05016	Huntington disease	19	80	74	316	1.01	0.523	A0A0G2JSR0 A0A0G2JVL6 A9UMV9 D3ZD09 D3ZFQ8 F1LXA0 F1M7T1 P00406 P10888 P11240 P11951 P12075 P19511 P29418 Q5RJN0 Q6P9Y4 Q6PCT8 Q7TQ16 Q91ZW1	KEGG
Cluster3	map05410	Hypertrophic cardiomyopathy (HCM)	2	80	4	316	1.98	0.266	A0A0G2K4U4 Q64578	KEGG
Cluster3	map04657	IL-17 signaling pathway	1	80	1	316	3.95	0.253	D4A9L2	KEGG
Cluster3	map04750	Inflammatory mediator regulation of TRP channels	2	80	7	316	1.13	0.565	F1LM10 P11730	KEGG
Cluster3	map05164	Influenza A	1	80	5	316	0.79	0.77	Q6P9Y4	KEGG
Cluster3	map04931	Insulin resistance	2	80	5	316	1.58	0.374	F1LM10 G3V8V3	KEGG
Cluster3	map04911	Insulin secretion	2	80	4	316	1.98	0.266	P11730 P13638	KEGG
Cluster3	map04910	Insulin signaling pathway	4	80	8	316	1.98	0.115	A0A0G2K9C8 F1LLZ7 G3V8V3 P13286	KEGG
Cluster3	map05134	Legionellosis	1	80	5	316	0.79	0.77	P0DMW0	KEGG
Cluster3	map04670	Leukocyte transendothelial migration	1	80	2	316	1.98	0.443	P04466	KEGG
Cluster3	map04720	Long-term potentiation	1	80	4	316	0.99	0.691	P11730	KEGG
Cluster3	map04213	Longevity regulating pathway - multiple species	1	80	3	316	1.32	0.585	P0DMW0	KEGG
Cluster3	map00310	Lysine degradation	4	80	6	316	2.63	0.0378	P17764 Q01205 Q64428 Q91ZW6	KEGG
Cluster3	map04010	MAPK signaling pathway	2	80	6	316	1.32	0.475	A0A0G2K4U4 P0DMW0	KEGG
Cluster3	map05144	Malaria	2	80	7	316	1.13	0.565	P01946 P02091	KEGG
Cluster3	map05162	Measles	1	80	2	316	1.98	0.443	P0DMW0	KEGG
Cluster3	map04916	Melanogenesis	1	80	2	316	1.98	0.443	P11730	KEGG
Cluster3	map04978	Mineral absorption	1	80	4	316	0.99	0.691	P13638	KEGG
Cluster3	map04137	Mitophagy - animal	1	80	3	316	1.32	0.585	A0A0A0MY07	KEGG
Cluster3	map00510	N-Glycan biosynthesis	1	80	1	316	3.95	0.253	B2RYD7	KEGG
Cluster3	map04064	NF-kappa B signaling pathway	1	80	6	316	0.66	0.829	F1LM10	KEGG
Cluster3	map04621	NOD-like receptor signaling pathway	1	80	6	316	0.66	0.829	A0A0G2JSR0	KEGG
Cluster3	map04217	Necroptosis	4	80	11	316	1.44	0.293	A0A0G2JSR0 G3V8V3 P11730 Q6P9Y4	KEGG
Cluster3	map04722	Neurotrophin signaling pathway	1	80	3	316	1.32	0.585	P11730	KEGG
Cluster3	map04932	Non-alcoholic fatty liver disease (NAFLD)	14	80	55	316	1.01	0.55	A0A0G2JVL6 A9UMV9 D3ZD09 D3ZFQ8 F1LXA0 F1M7T1 P00406 P10888 P11240 P11951 P12075 Q5RJN0 Q6PCT8 Q7TQ16	KEGG
Cluster3	map04740	Olfactory transduction	1	80	2	316	1.98	0.443	P11730	KEGG
Cluster3	map04114	Oocyte meiosis	1	80	6	316	0.66	0.829	P11730	KEGG
Cluster3	map00511	Other glycan degradation	1	80	2	316	1.98	0.443	Q64627	KEGG
Cluster3	map00190	Oxidative phosphorylation	18	80	68	316	1.05	0.458	A0A0G2JVL6 A9UMV9 D3ZAF6 D3ZD09 D3ZFQ8 F1LXA0 F1M7T1 P00406 P10888 P11240 P11951 P12075 P19511 P29418 Q5RJN0 Q6PCT8 Q6PDU7 Q7TQ16	KEGG
Cluster3	map04921	Oxytocin signaling pathway	2	80	7	316	1.13	0.565	A0A0G2K4U4 P11730	KEGG
Cluster3	map03320	PPAR signaling pathway	1	80	7	316	0.56	0.873	F1M5N4	KEGG
Cluster3	map04972	Pancreatic secretion	3	80	7	316	1.69	0.249	F1M7S4 P13638 Q64578	KEGG
Cluster3	map05012	Parkinson disease	19	80	72	316	1.04	0.461	A0A0G2JSR0 A0A0G2JVL6 A9UMV9 D3ZD09 D3ZFQ8 F1LXA0 F1M7T1 P00406 P10888 P11240 P11730 P11951 P12075 P19511 P29418 Q5RJN0 Q6P9Y4 Q6PCT8 Q7TQ16	KEGG
Cluster3	map05200	Pathways in cancer	1	80	9	316	0.44	0.931	P11730	KEGG
Cluster3	map04146	Peroxisome	1	80	12	316	0.33	0.972	Q8VID1	KEGG
Cluster3	map04745	Phototransduction - fly	1	80	2	316	1.98	0.443	P11730	KEGG
Cluster3	map04611	Platelet activation	1	80	4	316	0.99	0.691	A0A0G2K5C8	KEGG
Cluster3	map05020	Prion diseases	19	80	75	316	1	0.554	A0A0G2JSR0 A0A0G2JVL6 A9UMV9 D3ZD09 D3ZFQ8 F1LXA0 F1M7T1 P00406 P0DMW0 P10888 P11240 P11951 P12075 P19511 P29418 Q5RJN0 Q6P9Y4 Q6PCT8 Q7TQ16	KEGG
Cluster3	map04917	Prolactin signaling pathway	1	80	1	316	3.95	0.253	P43424	KEGG
Cluster3	map00640	Propanoate metabolism	4	80	13	316	1.22	0.427	A0A0G2K401 A0A0H2UHE1 P15651 Q64428	KEGG
Cluster3	map04974	Protein digestion and absorption	2	80	5	316	1.58	0.374	F1M7S4 P13638	KEGG
Cluster3	map04141	Protein processing in endoplasmic reticulum	2	80	6	316	1.32	0.475	B2RYD7 P0DMW0	KEGG
Cluster3	map05205	Proteoglycans in cancer	2	80	8	316	0.99	0.644	D3Z9Z0 P11730	KEGG
Cluster3	map04964	Proximal tubule bicarbonate reclamation	1	80	1	316	3.95	0.253	P13638	KEGG
Cluster3	map00230	Purine metabolism	3	80	7	316	1.69	0.249	F1M7N2 P10759 P39069	KEGG
Cluster3	map00620	Pyruvate metabolism	2	80	10	316	0.79	0.768	F1M5N4 P17764	KEGG
Cluster3	map03013	RNA transport	2	80	3	316	2.63	0.159	D4AAM0 F1MAA5	KEGG
Cluster3	map04810	Regulation of actin cytoskeleton	1	80	8	316	0.49	0.906	P04466	KEGG
Cluster3	map04614	Renin-angiotensin system	1	80	1	316	3.95	0.253	F1M7S4	KEGG
Cluster3	map00830	Retinol metabolism	1	80	2	316	1.98	0.443	Q8VID1	KEGG
Cluster3	map04723	Retrograde endocannabinoid signaling	5	80	33	316	0.6	0.955	A0A0G2JVL6 A9UMV9 F1LXA0 F1M7T1 Q5RJN0	KEGG
Cluster3	map04970	Salivary secretion	1	80	4	316	0.99	0.691	P13638	KEGG
Cluster3	map05132	Salmonella infection	2	80	7	316	1.13	0.565	A0A0G2JZ38 P04466	KEGG
Cluster3	map00450	Selenocompound metabolism	1	80	3	316	1.32	0.585	Q58FK9	KEGG
Cluster3	map05131	Shigellosis	2	80	6	316	1.32	0.475	F1LM10 P04466	KEGG
Cluster3	map00600	Sphingolipid metabolism	1	80	1	316	3.95	0.253	Q64627	KEGG
Cluster3	map05017	Spinocerebellar ataxia	4	80	9	316	1.76	0.169	A0A0G2JSR0 Q2TA68 Q64578 Q6P9Y4	KEGG
Cluster3	map03040	Spliceosome	2	80	7	316	1.13	0.565	D4A9L2 P0DMW0	KEGG
Cluster3	map00500	Starch and sucrose metabolism	1	80	2	316	1.98	0.443	G3V8V3	KEGG
Cluster3	map00920	Sulfur metabolism	1	80	2	316	1.98	0.443	P24329	KEGG
Cluster3	map04122	Sulfur relay system	1	80	2	316	1.98	0.443	P24329	KEGG
Cluster3	map04660	T cell receptor signaling pathway	1	80	1	316	3.95	0.253	F1LM10	KEGG
Cluster3	map04742	Taste transduction	1	80	1	316	3.95	0.253	F1M7N2	KEGG
Cluster3	map00900	Terpenoid backbone biosynthesis	2	80	2	316	3.95	0.0635	P17764 Q99ML5	KEGG
Cluster3	map04658	Th1 and Th2 cell differentiation	1	80	1	316	3.95	0.253	F1LM10	KEGG
Cluster3	map04659	Th17 cell differentiation	1	80	1	316	3.95	0.253	F1LM10	KEGG
Cluster3	map04714	Thermogenesis	19	80	73	316	1.03	0.492	A0A0G2JVL6 A0A0H2UI06 A9UMV9 D3ZAF6 D3ZD09 D3ZFQ8 F1LXA0 F1M7T1 P00406 P10888 P11240 P11951 P12075 P19511 P29418 Q5RJN0 Q6PCT8 Q6PDU7 Q7TQ16	KEGG
Cluster3	map00730	Thiamine metabolism	1	80	2	316	1.98	0.443	P39069	KEGG
Cluster3	map04919	Thyroid hormone signaling pathway	2	80	3	316	2.63	0.159	P13638 Q64578	KEGG
Cluster3	map04918	Thyroid hormone synthesis	1	80	2	316	1.98	0.443	P13638	KEGG
Cluster3	map04530	Tight junction	1	80	2	316	1.98	0.443	G3V837	KEGG
Cluster3	map04624	Toll and Imd signaling pathway	1	80	2	316	1.98	0.443	D3Z9Z0	KEGG
Cluster3	map05145	Toxoplasmosis	1	80	5	316	0.79	0.77	P0DMW0	KEGG
Cluster3	map05202	Transcriptional misregulation in cancer	1	80	6	316	0.66	0.829	D3ZCQ9	KEGG
Cluster3	map00380	Tryptophan metabolism	4	80	7	316	2.26	0.0713	P17764 Q01205 Q58FK9 Q64428	KEGG
Cluster3	map05152	Tuberculosis	1	80	9	316	0.44	0.931	P11730	KEGG
Cluster3	map00280	Valine, leucine and isoleucine degradation	4	80	18	316	0.88	0.712	A0A0G2K401 P15651 P17764 Q64428	KEGG
Cluster3	map00513	Various types of N-glycan biosynthesis	1	80	1	316	3.95	0.253	B2RYD7	KEGG
Cluster3	map04270	Vascular smooth muscle contraction	1	80	8	316	0.49	0.906	F1LM10	KEGG
Cluster3	map05203	Viral carcinogenesis	1	80	4	316	0.99	0.691	A0A0G2JSR0	KEGG
Cluster3	map04310	Wnt signaling pathway	1	80	2	316	1.98	0.443	P11730	KEGG
Cluster3	map00410	beta-Alanine metabolism	2	80	5	316	1.58	0.374	P15651 Q64428	KEGG
Cluster3	map04024	cAMP signaling pathway	3	80	9	316	1.32	0.408	P11730 P13638 Q64578	KEGG
Cluster3	map04022	cGMP-PKG signaling pathway	4	80	15	316	1.05	0.553	A0A0G2JSR0 P13638 Q64578 Q6P9Y4	KEGG
Cluster4	map02010	ABC transporters	1	128	3	316	0.82	0.791	M0R4J2	KEGG
Cluster4	map04152	AMPK signaling pathway	3	128	6	316	1.23	0.466	Q52KS1 Q920F5 Q9Z1N1	KEGG
Cluster4	map04920	Adipocytokine signaling pathway	2	128	3	316	1.65	0.359	A0A0A6YYM0 P18163	KEGG
Cluster4	map04261	Adrenergic signaling in cardiomyocytes	4	128	14	316	0.71	0.889	A0A0G2JXY6 A0A0G2K7E5 P11275 P63088	KEGG
Cluster4	map05143	African trypanosomiasis	2	128	11	316	0.45	0.974	P11517 Q62669	KEGG
Cluster4	map00250	Alanine, aspartate and glutamate metabolism	3	128	6	316	1.23	0.466	A0A0G2JVM0 G3V945 M0R629	KEGG
Cluster4	map05034	Alcoholism	1	128	1	316	2.47	0.405	P63088	KEGG
Cluster4	map04925	Aldosterone synthesis and secretion	1	128	6	316	0.41	0.957	P11275	KEGG
Cluster4	map04960	Aldosterone-regulated sodium reabsorption	1	128	2	316	1.23	0.647	G3V6D9	KEGG
Cluster4	map05010	Alzheimer disease	44	128	75	316	1.45	0.000224	A0A0G2K8Q8 B0BNE6 B2RYS2 B2RYS8 B2RYW3 D3ZCZ9 D3ZG43 D3ZLT1 D3ZS58 D3ZYX8 D4A0T0 D4A3V2 D4A565 D4A7L4 F1LP05 F1LZC5 G3V644 G3V7Y3 O70351 P05508 P0DN35 P10719 P10818 P19234 P20788 P21571 P21913 P29117 P31399 P32551 P35171 P35435 P62898 P80432 Q06647 Q5BK63 Q5M9I5 Q5PQZ9 Q5XIF3 Q5XIH3 Q66HF1 Q68FY0 Q80W89 Q920L2	KEGG
Cluster4	map05031	Amphetamine addiction	2	128	3	316	1.65	0.359	P11275 P63088	KEGG
Cluster4	map05014	Amyotrophic lateral sclerosis (ALS)	44	128	72	316	1.51	5.01e-05	A0A0G2K8Q8 B0BNE6 B2RYS2 B2RYS8 B2RYW3 D3ZCZ9 D3ZG43 D3ZLT1 D3ZQI1 D3ZS58 D3ZYX8 D4A0T0 D4A3V2 D4A565 D4A7L4 F1LP05 F1LZC5 G3V644 G3V7Y3 P05508 P0DN35 P10719 P10818 P19234 P20788 P21571 P21913 P31399 P32551 P35171 P35435 P62898 P80432 Q06647 Q56A27 Q5BK63 Q5M9I5 Q5PQZ9 Q5XIF3 Q5XIH3 Q66HF1 Q68FY0 Q80W89 Q920L2	KEGG
Cluster4	map04371	Apelin signaling pathway	1	128	6	316	0.41	0.957	A0A0G2JTP6	KEGG
Cluster4	map04210	Apoptosis	2	128	5	316	0.99	0.673	P62898 Q3V5X8	KEGG
Cluster4	map04214	Apoptosis - fly	1	128	3	316	0.82	0.791	P62898	KEGG
Cluster4	map04215	Apoptosis - multiple species	1	128	1	316	2.47	0.405	P62898	KEGG
Cluster4	map00590	Arachidonic acid metabolism	5	128	6	316	2.06	0.0418	B0K018 D3ZF77 D3ZQI1 D4AE56 P12527	KEGG
Cluster4	map00330	Arginine and proline metabolism	2	128	4	316	1.23	0.534	A0A0G2JVM0 P09605	KEGG
Cluster4	map04140	Autophagy - animal	2	128	4	316	1.23	0.534	P63159 Q9ET45	KEGG
Cluster4	map04360	Axon guidance	1	128	2	316	1.23	0.647	P11275	KEGG
Cluster4	map05100	Bacterial invasion of epithelial cells	1	128	2	316	1.23	0.647	P39052	KEGG
Cluster4	map03410	Base excision repair	1	128	1	316	2.47	0.405	P63159	KEGG
Cluster4	map04976	Bile secretion	2	128	3	316	1.65	0.359	M0R4J2 P47863	KEGG
Cluster4	map00650	Butanoate metabolism	5	128	8	316	1.54	0.179	B2GV06 D3ZVS2 G3V945 P14604 Q9WVK7	KEGG
Cluster4	map04020	Calcium signaling pathway	2	128	23	316	0.21	1	P11275 P29117	KEGG
Cluster4	map04260	Cardiac muscle contraction	11	128	27	316	1.01	0.567	A0A0G2K7E5 A0A0G2K8Q8 B2RYS2 D3ZYX8 P10818 P20788 P32551 P35171 P80432 Q5M9I5 Q68FY0	KEGG
Cluster4	map04218	Cellular senescence	1	128	6	316	0.41	0.957	P63088	KEGG
Cluster4	map05230	Central carbon metabolism in cancer	2	128	5	316	0.99	0.673	D4A5G8 Q52KS1	KEGG
Cluster4	map04979	Cholesterol metabolism	1	128	4	316	0.62	0.876	M0R4J2	KEGG
Cluster4	map04725	Cholinergic synapse	1	128	3	316	0.82	0.791	P11275	KEGG
Cluster4	map04713	Circadian entrainment	1	128	2	316	1.23	0.647	P11275	KEGG
Cluster4	map00020	Citrate cycle (TCA cycle)	10	128	16	316	1.54	0.0586	D4A5G8 F1LM47 G3V936 P04636 P08461 P14408 P21913 Q920L2 Q99NA5 Q9ER34	KEGG
Cluster4	map05210	Colorectal cancer	1	128	1	316	2.47	0.405	P62898	KEGG
Cluster4	map04934	Cushing syndrome	2	128	4	316	1.23	0.534	P11275 P14408	KEGG
Cluster4	map00270	Cysteine and methionine metabolism	1	128	4	316	0.62	0.876	P04636	KEGG
Cluster4	map05414	Dilated cardiomyopathy (DCM)	1	128	9	316	0.27	0.991	A0A0G2K7E5	KEGG
Cluster4	map04728	Dopaminergic synapse	2	128	4	316	1.23	0.534	P11275 P63088	KEGG
Cluster4	map04512	ECM-receptor interaction	1	128	4	316	0.62	0.876	A0A0G2JZH3	KEGG
Cluster4	map01522	Endocrine resistance	1	128	1	316	2.47	0.405	M0R4J2	KEGG
Cluster4	map04144	Endocytosis	2	128	6	316	0.82	0.777	P39052 Q99376	KEGG
Cluster4	map05169	Epstein-Barr virus infection	1	128	8	316	0.31	0.985	P62898	KEGG
Cluster4	map04012	ErbB signaling pathway	1	128	2	316	1.23	0.647	P11275	KEGG
Cluster4	map00565	Ether lipid metabolism	1	128	2	316	1.23	0.647	B0K018	KEGG
Cluster4	map04975	Fat digestion and absorption	1	128	2	316	1.23	0.647	B0K018	KEGG
Cluster4	map00061	Fatty acid biosynthesis	2	128	3	316	1.65	0.359	A0A0A6YYM0 P18163	KEGG
Cluster4	map00071	Fatty acid degradation	10	128	14	316	1.76	0.0172	A0A0A6YYM0 G3V9U2 P08503 P14604 P18163 P70584 Q5M9H2 Q5XIC0 Q60587 Q9WVK7	KEGG
Cluster4	map00062	Fatty acid elongation	4	128	6	316	1.65	0.184	G3V9U2 P14604 Q60587 Q9WVK7	KEGG
Cluster4	map04664	Fc epsilon RI signaling pathway	1	128	7	316	0.35	0.975	P12527	KEGG
Cluster4	map04666	Fc gamma R-mediated phagocytosis	2	128	7	316	0.71	0.851	P39052 Q68FP1	KEGG
Cluster4	map04216	Ferroptosis	3	128	8	316	0.93	0.698	A0A0A6YYM0 P18163 Q99376	KEGG
Cluster4	map04510	Focal adhesion	2	128	8	316	0.62	0.902	A0A0G2JZH3 P63088	KEGG
Cluster4	map00790	Folate biosynthesis	1	128	1	316	2.47	0.405	D3ZF77	KEGG
Cluster4	map04068	FoxO signaling pathway	3	128	3	316	2.47	0.0655	A0A0H2UI35 P07895 Q9ET45	KEGG
Cluster4	map00051	Fructose and mannose metabolism	3	128	5	316	1.48	0.325	P27867 Q52KS1 Q9Z1N1	KEGG
Cluster4	map00052	Galactose metabolism	1	128	3	316	0.82	0.791	Q52KS1	KEGG
Cluster4	map04971	Gastric acid secretion	1	128	4	316	0.62	0.876	P11275	KEGG
Cluster4	map05214	Glioma	1	128	2	316	1.23	0.647	P11275	KEGG
Cluster4	map04922	Glucagon signaling pathway	4	128	13	316	0.76	0.846	D4A5G8 P11275 Q52KS1 Q9Z1N1	KEGG
Cluster4	map04724	Glutamatergic synapse	1	128	1	316	2.47	0.405	A0A0H2UI35	KEGG
Cluster4	map00480	Glutathione metabolism	1	128	3	316	0.82	0.791	D3ZQI1	KEGG
Cluster4	map00564	Glycerophospholipid metabolism	1	128	5	316	0.49	0.927	B0K018	KEGG
Cluster4	map00260	Glycine, serine and threonine metabolism	1	128	2	316	1.23	0.647	Q7TP58	KEGG
Cluster4	map00010	Glycolysis / Gluconeogenesis	5	128	9	316	1.37	0.275	D4A5G8 P08461 Q52KS1 Q7TP58 Q9Z1N1	KEGG
Cluster4	map00630	Glyoxylate and dicarboxylate metabolism	5	128	8	316	1.54	0.179	D4A197 G3V936 P04636 Q68FZ8 Q9ER34	KEGG
Cluster4	map04912	GnRH signaling pathway	1	128	4	316	0.62	0.876	P11275	KEGG
Cluster4	map04066	HIF-1 signaling pathway	4	128	8	316	1.23	0.417	D4A5G8 P11275 Q52KS1 Q99376	KEGG
Cluster4	map04640	Hematopoietic cell lineage	1	128	8	316	0.31	0.985	Q99376	KEGG
Cluster4	map05161	Hepatitis B	1	128	3	316	0.82	0.791	P62898	KEGG
Cluster4	map05160	Hepatitis C	1	128	2	316	1.23	0.647	P62898	KEGG
Cluster4	map05168	Herpes simplex virus 1 infection	2	128	3	316	1.65	0.359	P62898 P63088	KEGG
Cluster4	map04390	Hippo signaling pathway	1	128	2	316	1.23	0.647	P63088	KEGG
Cluster4	map05163	Human cytomegalovirus infection	1	128	2	316	1.23	0.647	P62898	KEGG
Cluster4	map05170	Human immunodeficiency virus 1 infection	2	128	5	316	0.99	0.673	P62898 Q32Q06	KEGG
Cluster4	map05165	Human papillomavirus infection	1	128	6	316	0.41	0.957	A0A0G2JZH3	KEGG
Cluster4	map05016	Huntington disease	45	128	74	316	1.5	4.72e-05	A0A0G2K8Q8 B0BNE6 B2RYS2 B2RYS8 B2RYW3 D3ZCZ9 D3ZG43 D3ZLT1 D3ZQI1 D3ZS58 D3ZYX8 D4A0T0 D4A3V2 D4A565 D4A7L4 F1LP05 F1LZC5 G3V644 G3V7Y3 P05508 P07895 P0DN35 P10719 P10818 P19234 P20788 P21571 P21913 P29117 P31399 P32551 P35171 P35435 P62898 P80432 Q06647 Q5BK63 Q5M9I5 Q5PQZ9 Q5XIF3 Q5XIH3 Q66HF1 Q68FY0 Q80W89 Q920L2	KEGG
Cluster4	map05410	Hypertrophic cardiomyopathy (HCM)	1	128	4	316	0.62	0.876	A0A0G2K7E5	KEGG
Cluster4	map04750	Inflammatory mediator regulation of TRP channels	2	128	7	316	0.71	0.851	P11275 P63088	KEGG
Cluster4	map05164	Influenza A	1	128	5	316	0.49	0.927	P62898	KEGG
Cluster4	map04931	Insulin resistance	1	128	5	316	0.49	0.927	P63088	KEGG
Cluster4	map04911	Insulin secretion	1	128	4	316	0.62	0.876	P11275	KEGG
Cluster4	map04910	Insulin signaling pathway	2	128	8	316	0.62	0.902	P63088 Q9Z1N1	KEGG
Cluster4	map05167	Kaposi sarcoma-associated herpesvirus infection	1	128	2	316	1.23	0.647	P62898	KEGG
Cluster4	map05134	Legionellosis	2	128	5	316	0.99	0.673	P62898 Q9ET45	KEGG
Cluster4	map00591	Linoleic acid metabolism	1	128	1	316	2.47	0.405	B0K018	KEGG
Cluster4	map04720	Long-term potentiation	2	128	4	316	1.23	0.534	P11275 P63088	KEGG
Cluster4	map04211	Longevity regulating pathway	1	128	1	316	2.47	0.405	P07895	KEGG
Cluster4	map04213	Longevity regulating pathway - multiple species	2	128	3	316	1.65	0.359	P07895 Q9WTT2	KEGG
Cluster4	map04212	Longevity regulating pathway - worm	1	128	1	316	2.47	0.405	P07895	KEGG
Cluster4	map00310	Lysine degradation	2	128	6	316	0.82	0.777	P14604 Q9WVK7	KEGG
Cluster4	map04142	Lysosome	1	128	4	316	0.62	0.876	Q32Q06	KEGG
Cluster4	map04010	MAPK signaling pathway	1	128	6	316	0.41	0.957	A0A0G2K7E5	KEGG
Cluster4	map04013	MAPK signaling pathway - fly	1	128	2	316	1.23	0.647	P07895	KEGG
Cluster4	map05144	Malaria	3	128	7	316	1.06	0.593	A0A0G2JZH3 P11517 Q62669	KEGG
Cluster4	map05162	Measles	1	128	2	316	1.23	0.647	P62898	KEGG
Cluster4	map04916	Melanogenesis	1	128	2	316	1.23	0.647	P11275	KEGG
Cluster4	map04137	Mitophagy - animal	1	128	3	316	0.82	0.791	Q9ET45	KEGG
Cluster4	map04621	NOD-like receptor signaling pathway	1	128	6	316	0.41	0.957	D3ZV82	KEGG
Cluster4	map04217	Necroptosis	2	128	11	316	0.45	0.974	P11275 P63159	KEGG
Cluster4	map04722	Neurotrophin signaling pathway	1	128	3	316	0.82	0.791	P11275	KEGG
Cluster4	map00760	Nicotinate and nicotinamide metabolism	1	128	3	316	0.82	0.791	F7F588	KEGG
Cluster4	map04932	Non-alcoholic fatty liver disease (NAFLD)	34	128	55	316	1.53	0.000384	A0A0G2K8Q8 B0BNE6 B2RYS2 B2RYS8 B2RYW3 D3ZCZ9 D3ZG43 D3ZLT1 D3ZS58 D3ZYX8 D4A0T0 D4A3V2 D4A565 D4A7L4 F1LZC5 G3V644 P0DN35 P10818 P19234 P20788 P21913 P32551 P35171 P62898 P80432 Q5BK63 Q5M9I5 Q5PQZ9 Q5XIF3 Q5XIH3 Q66HF1 Q68FY0 Q80W89 Q920L2	KEGG
Cluster4	map04740	Olfactory transduction	1	128	2	316	1.23	0.647	P11275	KEGG
Cluster4	map04114	Oocyte meiosis	2	128	6	316	0.82	0.777	P11275 P63088	KEGG
Cluster4	map00511	Other glycan degradation	1	128	2	316	1.23	0.647	Q5M9I2	KEGG
Cluster4	map04913	Ovarian steroidogenesis	2	128	2	316	2.47	0.163	D3ZF77 P12527	KEGG
Cluster4	map00190	Oxidative phosphorylation	43	128	68	316	1.56	1.72e-05	A0A0G2K8Q8 B0BNE6 B2RYS2 B2RYS8 B2RYW3 D3ZCZ9 D3ZG43 D3ZLT1 D3ZS58 D3ZYX8 D4A0T0 D4A3V2 D4A565 D4A7L4 F1LP05 F1LZC5 G3V644 G3V7Y3 P05508 P0DN35 P10719 P10818 P19234 P20788 P21571 P21913 P29419 P31399 P32551 P35171 P35435 P62898 P80432 Q06647 Q5BK63 Q5M9I5 Q5PQZ9 Q5XIF3 Q5XIH3 Q66HF1 Q68FY0 Q80W89 Q920L2	KEGG
Cluster4	map04921	Oxytocin signaling pathway	3	128	7	316	1.06	0.593	A0A0G2K7E5 P11275 P63088	KEGG
Cluster4	map04151	PI3K-Akt signaling pathway	1	128	11	316	0.22	0.997	A0A0G2JZH3	KEGG
Cluster4	map03320	PPAR signaling pathway	4	128	7	316	1.41	0.298	A0A0A6YYM0 A0A0G2JTP6 P08503 P18163	KEGG
Cluster4	map04972	Pancreatic secretion	1	128	7	316	0.35	0.975	B0K018	KEGG
Cluster4	map05012	Parkinson disease	44	128	72	316	1.51	5.01e-05	A0A0G2K8Q8 B0BNE6 B2RYS2 B2RYS8 B2RYW3 D3ZCZ9 D3ZG43 D3ZLT1 D3ZS58 D3ZYX8 D4A0T0 D4A3V2 D4A565 D4A7L4 F1LP05 F1LZC5 G3V644 G3V7Y3 P05508 P0DN35 P10719 P10818 P11275 P19234 P20788 P21571 P21913 P29117 P31399 P32551 P35171 P35435 P62898 P80432 Q06647 Q5BK63 Q5M9I5 Q5PQZ9 Q5XIF3 Q5XIH3 Q66HF1 Q68FY0 Q80W89 Q920L2	KEGG
Cluster4	map05130	Pathogenic Escherichia coli infection	1	128	8	316	0.31	0.985	P62898	KEGG
Cluster4	map05200	Pathways in cancer	3	128	9	316	0.82	0.781	P11275 P14408 P62898	KEGG
Cluster4	map00040	Pentose and glucuronate interconversions	1	128	1	316	2.47	0.405	P27867	KEGG
Cluster4	map00030	Pentose phosphate pathway	2	128	3	316	1.65	0.359	Q52KS1 Q9Z1N1	KEGG
Cluster4	map04146	Peroxisome	7	128	12	316	1.44	0.163	A0A0A6YYM0 P07895 P18163 Q5XIC0 Q62651 Q704S8 Q920F5	KEGG
Cluster4	map04145	Phagosome	2	128	9	316	0.55	0.936	A0A0G2JZH3 Q99376	KEGG
Cluster4	map04072	Phospholipase D signaling pathway	1	128	7	316	0.35	0.975	P39052	KEGG
Cluster4	map04745	Phototransduction - fly	1	128	2	316	1.23	0.647	P11275	KEGG
Cluster4	map04611	Platelet activation	1	128	4	316	0.62	0.876	P63088	KEGG
Cluster4	map01524	Platinum drug resistance	2	128	2	316	2.47	0.163	A0A0G2JUF8 P62898	KEGG
Cluster4	map00860	Porphyrin and chlorophyll metabolism	1	128	1	316	2.47	0.405	D3ZL85	KEGG
Cluster4	map05020	Prion diseases	43	128	75	316	1.42	0.000591	A0A0G2K8Q8 B0BNE6 B2RYS2 B2RYS8 B2RYW3 D3ZCZ9 D3ZG43 D3ZLT1 D3ZS58 D3ZYX8 D4A0T0 D4A3V2 D4A565 D4A7L4 F1LP05 F1LZC5 G3V644 G3V7Y3 P05508 P0DN35 P10719 P10818 P19234 P20788 P21571 P21913 P29117 P31399 P32551 P35171 P35435 P62898 P80432 Q06647 Q5BK63 Q5M9I5 Q5PQZ9 Q5XIF3 Q5XIH3 Q66HF1 Q68FY0 Q80W89 Q920L2	KEGG
Cluster4	map00640	Propanoate metabolism	5	128	13	316	0.95	0.665	D4A197 F1LM47 P14604 Q68FZ8 Q920F5	KEGG
Cluster4	map04974	Protein digestion and absorption	1	128	5	316	0.49	0.927	A0A0G2JTX5	KEGG
Cluster4	map05205	Proteoglycans in cancer	2	128	8	316	0.62	0.902	P11275 P63088	KEGG
Cluster4	map00230	Purine metabolism	1	128	7	316	0.35	0.975	M0R629	KEGG
Cluster4	map00620	Pyruvate metabolism	5	128	10	316	1.23	0.378	A0A0G2K1W9 D4A5G8 P04636 P08461 P14408	KEGG
Cluster4	map03018	RNA degradation	2	128	4	316	1.23	0.534	G3V6G7 Q52KS1	KEGG
Cluster4	map03013	RNA transport	1	128	3	316	0.82	0.791	Q56A27	KEGG
Cluster4	map04014	Ras signaling pathway	1	128	1	316	2.47	0.405	B0K018	KEGG
Cluster4	map04810	Regulation of actin cytoskeleton	2	128	8	316	0.62	0.902	P63088 Q68FP1	KEGG
Cluster4	map04923	Regulation of lipolysis in adipocytes	1	128	1	316	2.47	0.405	A0A0G2JTP6	KEGG
Cluster4	map05211	Renal cell carcinoma	1	128	2	316	1.23	0.647	P14408	KEGG
Cluster4	map04723	Retrograde endocannabinoid signaling	22	128	33	316	1.65	0.00126	B0BNE6 B2RYS8 B2RYW3 D3ZCZ9 D3ZG43 D3ZLT1 D3ZS58 D4A0T0 D4A3V2 D4A565 D4A7L4 F1LZC5 G3V644 P05508 P0DN35 P19234 Q5BK63 Q5PQZ9 Q5XIF3 Q5XIH3 Q66HF1 Q80W89	KEGG
Cluster4	map03010	Ribosome	2	128	4	316	1.23	0.534	D3ZXF9 P62718	KEGG
Cluster4	map05132	Salmonella infection	3	128	7	316	1.06	0.593	A0A0G2K2L1 P39052 P62898	KEGG
Cluster4	map04726	Serotonergic synapse	1	128	2	316	1.23	0.647	P12527	KEGG
Cluster4	map05131	Shigellosis	2	128	6	316	0.82	0.777	P62898 Q9ET45	KEGG
Cluster4	map05222	Small cell lung cancer	1	128	1	316	2.47	0.405	P62898	KEGG
Cluster4	map05017	Spinocerebellar ataxia	3	128	9	316	0.82	0.781	F1LN92 P29117 P62898	KEGG
Cluster4	map03040	Spliceosome	4	128	7	316	1.41	0.298	D3ZCL3 D3ZMS1 F1LNJ2 Q56A27	KEGG
Cluster4	map00140	Steroid hormone biosynthesis	2	128	3	316	1.65	0.359	D3ZF77 G3V978	KEGG
Cluster4	map00920	Sulfur metabolism	1	128	2	316	1.23	0.647	Q07116	KEGG
Cluster4	map04721	Synaptic vesicle cycle	1	128	3	316	0.82	0.791	P39052	KEGG
Cluster4	map04714	Thermogenesis	45	128	73	316	1.52	2.76e-05	A0A0A6YYM0 A0A0G2JTP6 A0A0G2K8Q8 B0BNE6 B2RYS2 B2RYS8 B2RYW3 D3ZCZ9 D3ZG43 D3ZLT1 D3ZS58 D3ZYX8 D4A0T0 D4A3V2 D4A565 D4A7L4 F1LP05 F1LZC5 G3V644 G3V7Y3 P05508 P0DN35 P10719 P10818 P18163 P19234 P20788 P21571 P21913 P29419 P31399 P32551 P35171 P35435 P80432 Q06647 Q5BK63 Q5M9I5 Q5PQZ9 Q5XIF3 Q5XIH3 Q66HF1 Q68FY0 Q80W89 Q920L2	KEGG
Cluster4	map04919	Thyroid hormone signaling pathway	1	128	3	316	0.82	0.791	Q52KS1	KEGG
Cluster4	map04918	Thyroid hormone synthesis	1	128	2	316	1.23	0.647	D3ZQI1	KEGG
Cluster4	map05145	Toxoplasmosis	3	128	5	316	1.48	0.325	P12527 P29117 P62898	KEGG
Cluster4	map00380	Tryptophan metabolism	2	128	7	316	0.71	0.851	P14604 Q9WVK7	KEGG
Cluster4	map05152	Tuberculosis	2	128	9	316	0.55	0.936	P11275 P62898	KEGG
Cluster4	map00350	Tyrosine metabolism	1	128	1	316	2.47	0.405	Q6AYQ8	KEGG
Cluster4	map04120	Ubiquitin mediated proteolysis	1	128	6	316	0.41	0.957	A0A1W2Q676	KEGG
Cluster4	map00280	Valine, leucine and isoleucine degradation	13	128	18	316	1.78	0.00527	B2GV06 D4A197 F1LP30 F1LU71 G3V9U2 M0RDK9 O70351 P08503 P14604 P70584 Q60587 Q68FZ8 Q9WVK7	KEGG
Cluster4	map04270	Vascular smooth muscle contraction	2	128	8	316	0.62	0.902	B0K018 P63088	KEGG
Cluster4	map04962	Vasopressin-regulated water reabsorption	1	128	2	316	1.23	0.647	P47863	KEGG
Cluster4	map05203	Viral carcinogenesis	1	128	4	316	0.62	0.876	Q68FP1	KEGG
Cluster4	map05416	Viral myocarditis	1	128	6	316	0.41	0.957	P62898	KEGG
Cluster4	map04310	Wnt signaling pathway	1	128	2	316	1.23	0.647	P11275	KEGG
Cluster4	map00592	alpha-Linolenic acid metabolism	1	128	2	316	1.23	0.647	B0K018	KEGG
Cluster4	map00410	beta-Alanine metabolism	2	128	5	316	0.99	0.673	P14604 Q920F5	KEGG
Cluster4	map04024	cAMP signaling pathway	2	128	9	316	0.55	0.936	P11275 P63088	KEGG
Cluster4	map04022	cGMP-PKG signaling pathway	2	128	15	316	0.33	0.996	P29117 P63088	KEGG
Cluster4	map03015	mRNA surveillance pathway	2	128	3	316	1.65	0.359	P63088 Q56A27	KEGG
Cluster4	map04115	p53 signaling pathway	1	128	3	316	0.82	0.791	P62898	KEGG
