# Supplementary material for: Proteomics and phosphoproteomics to study Tuina reverses capsule fibrosis in frozen shoulder: a research report based on rats
Source: Sci Rep. 2024 Jan 5;14:661. doi: 10.1038/s41598-023-50904-9 (PMC10770356; doi:10.1038/s41598-023-50904-9)
Supplement: Supplementary file 1 — Supplementary Tables. [file 41598_2023_50904_MOESM1_ESM.zip › Supplementary Tables/S8_Table.xlsx]

## Sheet: Summary
Header line description of table 1			Table 1. MS/MS spectrum database search analysis summary (Localization probability > 0.75)
Total spectrum	Number of spectrum produced by mass spectrometer
Matched spectrum	Number of spectrum matched with alignment protein		Total spectrums	Matched spectrums	Peptides	Modified peptides	Identified proteins	Comparable proteins	Identified sites	Comparable sites
Peptides	Number of peptides which spectrum hit		666557	237930	8527	6482	2582	880	7901	3564
Modified peptides	Total number of modified peptides identified
Identified proteins	Number of proteins detected by spectrum search analysis
Comparable proteins	Number of proteins comparable		Table 2. Differentially modified sites (modified proteins) summary
Identified sites	Number of modification sites detected by spectrum search analysis
Comparable sites	Number of modification sites comparable		Compare group	Regulated type	fold change >1.2	fold change >1.3	fold change >1.5	fold change >2
			CT/C	Up-regulated	163 (98)	142 (86)	94 (60)	33 (27)
Header line description of worksheet "Site_quant Normalized"				Down-regulated	733 (300)	645 (278)	444 (206)	200 (111)
Protein accession	Protein accession number of database used for search		MT/M	Up-regulated	215 (125)	183 (110)	115 (74)	40 (28)
Position	Modification site localization in protein			Down-regulated	787 (334)	707 (309)	481 (247)	181 (111)
Amino acid	The amino acid that modification site modified		M/C	Up-regulated	270 (150)	242 (141)	175 (115)	69 (48)
Protein description	Protein functional description			Down-regulated	518 (249)	466 (227)	346 (178)	132 (92)
Gene name	Name of the gene associated to the protein sequence		MT/CT	Up-regulated	432 (217)	346 (187)	242 (137)	103 (67)
Localization probability	Probability of a certain amino acid containing this modification in this peptide			Down-regulated	705 (314)	612 (288)	432 (226)	158 (102)
Qvality PEP	The maximal posterior error probability for peptides
Modified sequence	Identified peptide sequence marked with modification sites localization probabilities
Modified PSMs	Number of spectrum to identify modification sites
Modifications	Modification site localization in peptide
PSMs	Number of spectrum matched with peptide
Theo. MH+ [Da]	Theoretical molecular weight of peptide
Header line description of worksheet "Peptide_quant"
Modifications	identified peptide with modification markers
Modified sequence	Identified peptide sequence marked with modification sites localization probabilities
Protein accession	Protein accession number of database used for search
Qvality PEP	The maximal posterior error probability for peptides
PSMs	Number of spectrum matched with peptide
Positions in Master Proteins	Modification peptide localization in protein

## Sheet: Site_quant Normalized
Modification sites information																																												Protein quantitation
Protein accession	Position	Amino acid	Protein description	Gene name	Localization probability	Modified sequence	Modified PSMs	PSMs	Modifications	Qvality PEP	Theo. MH+ [Da]	Intensity C1	Intensity C2	Intensity C3	Intensity C4	Intensity CT1	Intensity CT2	Intensity CT3	Intensity CT4	Intensity M1	Intensity M2	Intensity M3	Intensity M4	Intensity MT1	Intensity MT2	Intensity MT3	Intensity MT4	C1	C2	C3	C4	CT1	CT2	CT3	CT4	M1	M2	M3	M4	MT1	MT2	MT3	MT4	C1	C2	C3	C4	CT1	CT2
Z4YNI2	388	S	HMG box transcription factor 1 OS=Rattus norvegicus OX=10116 GN=Hbp1 PE=1 SV=1	Hbp1	1	RAS(1.0)LSCGGPGTGQEFAGSEFSK	15	15	S3	2.20272e-08	2309.99	590163	344852	425587	349937	556383	605414	604440	571814	604712	558323	400610	476042	235662	331934	294434	331351	1.29677	0.757745	0.935143	0.768918	1.22254	1.33028	1.32814	1.25645	1.32874	1.2268	0.880261	1.04601	0.51782	0.72936	0.646961	0.728078
R9PXX3	72	T	Ras-related protein Rab-34 OS=Rattus norvegicus OX=10116 GN=Rab34 PE=1 SV=2	Rab34	1	FCKDT(1.0)FDK	5	5	T5	0.00648153	1140.44	220188	184268	142847	163889	220298	234041	194345	231720	217692	322721	263855	234272	197856	144764	160745	190656	1.05982	0.886929	0.687559	0.788837	1.06035	1.1265	0.93543	1.11532	1.04781	1.55333	1.27	1.12761	0.95233	0.696786	0.773707	0.917676
R9PXW6	563	S	RAS guanyl releasing protein 2 (Calcium and DAG-regulated) (Predicted), isoform CRA_b OS=Rattus norvegicus OX=10116 GN=Rasgrp2 PE=1 SV=1	Rasgrp2	1	AQS(1.0)VSLEGSAPS(1.0)PS(1.0)PTHTHHR	6	6	S12	1.56289e-05	2342.99	561643	744169	788351	572467	420758	627721	606778	653821	546193	625005	649988	634056	846897	1.21945e+06	1.0654e+06	1.11284e+06	0.769669	1.0198	1.08035	0.784502	0.576601	0.86022	0.831521	0.895988	0.748496	0.856498	0.890735	0.868902	1.16058	1.67111	1.46001	1.52502
R9PXW6	586	S	RAS guanyl releasing protein 2 (Calcium and DAG-regulated) (Predicted), isoform CRA_b OS=Rattus norvegicus OX=10116 GN=Rasgrp2 PE=1 SV=1	Rasgrp2	0.997	RSS(0.997)RPPEIR	14	16	S3	0.00592526	1177.58	581254	303826	809838	502504	935899	720388	851035	706857	699473	729625	99600.1	148343	374684	283283	491049	466741	1.06843	0.558479	1.48861	0.923678	1.72032	1.32418	1.56433	1.29931	1.28574	1.34116	0.18308	0.272676	0.688726	0.520717	0.902622	0.85794
R9PXW6	565	S	RAS guanyl releasing protein 2 (Calcium and DAG-regulated) (Predicted), isoform CRA_b OS=Rattus norvegicus OX=10116 GN=Rasgrp2 PE=1 SV=1	Rasgrp2	1	AQS(1.0)VSLEGSAPS(1.0)PS(1.0)PTHTHHR	6	6	S14	1.56289e-05	2342.99	561643	744169	788351	572467	420758	627721	606778	653821	546193	625005	649988	634056	846897	1.21945e+06	1.0654e+06	1.11284e+06	0.769669	1.0198	1.08035	0.784502	0.576601	0.86022	0.831521	0.895988	0.748496	0.856498	0.890735	0.868902	1.16058	1.67111	1.46001	1.52502
R9PXW6	554	S	RAS guanyl releasing protein 2 (Calcium and DAG-regulated) (Predicted), isoform CRA_b OS=Rattus norvegicus OX=10116 GN=Rasgrp2 PE=1 SV=1	Rasgrp2	1	AQS(1.0)VSLEGSAPS(1.0)PS(1.0)PTHTHHR	1	1	S3	0.000125008	2263.03	0	0	0	0	124419	183293	134357	0	184117	130618	0	0	0	0	0	0					0.822004	1.21097	0.88766		1.21641	0.862958
R9PXV5	338	T	Retinoblastoma-associated protein OS=Rattus norvegicus OX=10116 GN=Rb1 PE=1 SV=2	Rb1	1	KSNPDEEANMVTPHT(1.0)PVR	21	21	T15	1.3801e-06	2101.94	673654	481697	437736	417537	469522	438312	336165	373039	353233	420964	462561	455086	362784	288774	394659	313730	1.61367	1.15386	1.04856	1.00017	1.1247	1.04994	0.805252	0.893579	0.846136	1.00838	1.10802	1.09012	0.869015	0.69173	0.945368	0.75151
R9PXR4	94	S	Mitochondrial import receptor subunit TOM70 OS=Rattus norvegicus OX=10116 GN=Tomm70 PE=1 SV=1	Tomm70	1	AS(1.0)PALGSGPDGSGDSLEMSSLDR	71	40	S2	9.7013e-08	2285.96	2.15229e+07	9.46768e+06	1.30503e+07	9.84581e+06	9.34271e+06	8.22682e+06	9.96465e+06	9.26238e+06	1.01122e+07	9.41961e+06	8.91591e+06	1.03495e+07	9.64708e+06	8.11376e+06	1.13007e+07	9528148	2.04894	0.901307	1.24237	0.937305	0.88941	0.78318	0.948618	0.881764	0.962666	0.896732	0.84878	0.985252	0.918387	0.772417	1.07581	0.907064
Q9Z2X5	158	S	Homer protein homolog 3 OS=Rattus norvegicus OX=10116 GN=Homer3 PE=1 SV=2	Homer3	1	SQS(1.0)ADAPGPTER	16	16	S3	0.00125386	1295.53	1.32521e+06	993592	1.2397e+06	879166	1.07404e+06	961401	1.20121e+06	1.49451e+06	1.96562e+06	1.89489e+06	0	0	1.3398e+06	1.21938e+06	1344620	1.43316e+06	1.01016	0.757381	0.944984	0.670158	0.818701	0.732843	0.915643	1.13921	1.49833	1.44441			1.02129	0.929488	1.02496	1.09245
Q9Z2Q1	803	S	Protein transport protein Sec31A OS=Rattus norvegicus OX=10116 GN=Sec31a PE=1 SV=2	Sec31a	0.996	SS(0.996)YEGQPLPK	14	16	S2	0.0112871	1185.52	1.14109e+06	779274	1.05838e+06	908770	867697	830600	842336	868813	1.28415e+06	1.11063e+06	995476	1010101	993357	935938	1.00809e+06	1.02044e+06	1.16623	0.79644	1.08169	0.928789	0.886811	0.848897	0.860891	0.887951	1.31244	1.1351	1.0174	1.03235	1.01524	0.956555	1.0303	1.04292	0.980047	0.996887	0.907715	0.984616	0.900024	0.784391
Q9Z2Q1	526	S	Protein transport protein Sec31A OS=Rattus norvegicus OX=10116 GN=Sec31a PE=1 SV=2	Sec31a	1	VAQS(1.0)DGEES(1.0)PAEEGQLLGER	29	13	S4	8.75405e-06	2260.9	1.80467e+06	2273633	2.79243e+06	2.36621e+06	485229	1.38642e+06	1447129	1.52272e+06	2.65021e+06	2309431	1911097	1.99794e+06	2.56364e+06	2.644e+06	2461311	3.10108e+06	0.856381	1.07892	1.32511	1.12285	0.230258	0.657906	0.686714	0.722585	1.25762	1.09591	0.906884	0.948095	1.21654	1.25467	1.16798	1.47157	0.980047	0.996887	0.907715	0.984616	0.900024	0.784391
Q9Z2Q1	531	S	Protein transport protein Sec31A OS=Rattus norvegicus OX=10116 GN=Sec31a PE=1 SV=2	Sec31a	1	VAQS(1.0)DGEES(1.0)PAEEGQLLGER	28	32	S9	3.95704e-07	2180.93	9.13388e+06	6.36006e+06	6.39475e+06	5807671	2.73051e+06	4.43589e+06	5.01672e+06	4.14485e+06	7.20825e+06	7.09457e+06	5.42211e+06	5.48066e+06	6.71012e+06	6.85996e+06	6.48033e+06	7.51918e+06	1.50974	1.05126	1.05699	0.959951	0.451327	0.733209	0.829213	0.685102	1.19145	1.17266	0.896221	0.905899	1.10912	1.13388	1.07113	1.24285	0.980047	0.996887	0.907715	0.984616	0.900024	0.784391
Q9Z2L0	104	S	Voltage-dependent anion-selective channel protein 1 OS=Rattus norvegicus OX=10116 GN=Vdac1 PE=1 SV=4	Vdac1	1	LTFDSSFS(1.0)PNTGK	45	40	S8	9.06353e-05	1480.64	3.99199e+07	3.32895e+07	3.15205e+07	3.54775e+07	3.3244e+07	3.65816e+07	3.51312e+07	3.03849e+07	3.42255e+07	2.81609e+07	2.67929e+07	2.63166e+07	3.28209e+07	3.58838e+07	3.29627e+07	3.29387e+07	1.2151	1.01328	0.959436	1.07988	1.0119	1.11349	1.06934	0.924869	1.04177	0.857173	0.815535	0.801037	0.999017	1.09225	1.00333	1.0026	1.06361	1.16457	1.10405	1.17714	1.17189	1.18616
Q9Z244	28	S	GMP reductase 1 OS=Rattus norvegicus OX=10116 GN=Gmpr PE=2 SV=1	Gmpr	1	SRS(1.0)EVDLER	25	25	S3	0.000508447	1170.52	1.33383e+06	1.36779e+06	914092	1.10383e+06	1.25351e+06	1.02957e+06	1.02536e+06	1.05142e+06	1.12275e+06	881899	1.00829e+06	461422	728007	809169	732862	899818	1.35728	1.39183	0.930161	1.12323	1.27554	1.04767	1.04338	1.0699	1.14248	0.897401	1.02601	0.469533	0.740804	0.823393	0.745745	0.915636
Q9Z1Z9	251	T	PDZ and LIM domain protein 7 OS=Rattus norvegicus OX=10116 GN=Pdlim7 PE=1 SV=1	Pdlim7	1	HSQPAT(1.0)PTPLQNR	22	22	T6	0.00180385	1526.71	1.81197e+06	1.70051e+06	1.31588e+06	1.50397e+06	1.0887e+06	1.09538e+06	935160	952406	1.3143e+06	1.18586e+06	1.41471e+06	1.25762e+06	751023	801856	821815	628181	1.56041	1.46443	1.1332	1.29518	0.937559	0.943307	0.805334	0.820185	1.13183	1.02123	1.21831	1.08303	0.64676	0.690536	0.707724	0.540972	0.97745	0.926513	0.943869	0.958979	1.41302	1.33858
Q9Z1Z9	96	T	PDZ and LIM domain protein 7 OS=Rattus norvegicus OX=10116 GN=Pdlim7 PE=1 SV=1	Pdlim7	1	ALT(1.0)PPADPPR	81	81	T3	0.0066728	1114.53	14261203	12492025	10699229	11518382	16632897	15385535	14821180	14049124	8472492	9185103	7864296	9138090	9881498	10233755	10017847	9947886	1.23607	1.08273	0.927341	0.99834	1.44163	1.33352	1.28461	1.21769	0.734342	0.796106	0.681627	0.792031	0.856465	0.886997	0.868283	0.862219	0.97745	0.926513	0.943869	0.958979	1.41302	1.33858
Q9Z1Z9	111	S	PDZ and LIM domain protein 7 OS=Rattus norvegicus OX=10116 GN=Pdlim7 PE=1 SV=1	Pdlim7	0.997	YTFAPSAS(0.997)LNK	5	5	S8	0.00151921	1278.58	1.71674e+06	1.41445e+06	1.41468e+06	1.20925e+06	897867	1.05884e+06	1.02758e+06	1.01227e+06	479127	657866	555266	531779	554070	598658	507173	486957	1.94496	1.60249	1.60274	1.37001	1.01723	1.1996	1.16418	1.14684	0.542821	0.745322	0.629083	0.602473	0.627727	0.678242	0.574596	0.551692	0.97745	0.926513	0.943869	0.958979	1.41302	1.33858
Q9Z1Z9	78	S	PDZ and LIM domain protein 7 OS=Rattus norvegicus OX=10116 GN=Pdlim7 PE=1 SV=1	Pdlim7	1	LS(1.0)LGLSR	13	13	S2	0.0122363	825.423	432103	310848	296297	290596	309230	479735	432798	463042	355806	272795	289946	286616	530023	497467	402350	436350	1.13599	0.817214	0.77896	0.763972	0.81296	1.26122	1.13782	1.21733	0.935408	0.717173	0.762264	0.753509	1.39342	1.30783	1.05777	1.14716	0.97745	0.926513	0.943869	0.958979	1.41302	1.33858
Q9Z1W6	567	S	Protein LYRIC OS=Rattus norvegicus OX=10116 GN=Mtdh PE=1 SV=2	Mtdh	1	SETNWES(1.0)PK	35	35	S7	0.00227833	1157.45	5.54801e+06	7096746	6.70919e+06	6509404	5.41586e+06	6.92571e+06	6.72445e+06	6273795	6.4095e+06	5456394	5.64237e+06	5.10966e+06	7.09449e+06	6338872	5262641	6234923	0.8989	1.14983	1.08704	1.05467	0.877488	1.12212	1.08951	1.01649	1.03848	0.884056	0.914188	0.827877	1.14946	1.02704	0.852664	1.01019	1.03654	1.04852	0.987967	1.02384	1.21059	1.02938
Q9Z1W6	142	T	Protein LYRIC OS=Rattus norvegicus OX=10116 GN=Mtdh PE=1 SV=2	Mtdh	1	TVEIPEDEVVRT(1.0)PR	11	11	T12	0.010138	1719.83	778753	572811	519888	331130	514401	557232	247499	498987	203761	366126	485797	331440	114807	148236	401013	222697	1.97949	1.45601	1.32149	0.84169	1.30754	1.41641	0.629111	1.26836	0.517934	0.930644	1.23483	0.842477	0.291825	0.376797	1.01932	0.566067	1.03654	1.04852	0.987967	1.02384	1.21059	1.02938
Q9Z1W6	297	S	Protein LYRIC OS=Rattus norvegicus OX=10116 GN=Mtdh PE=1 SV=2	Mtdh	1	LSSQLS(1.0)AGEEK	84	84	S6	0.000452192	1228.55	44290480	24978648	2.89443e+07	26610326	4.13319e+07	41596000	34545664	3.62441e+07	4.0408e+07	38024516	38733016	26686166	37558972	3.5043e+07	3.28288e+07	3.38822e+07	1.2616	0.711508	0.824469	0.757986	1.17732	1.18485	0.984021	1.0324	1.15101	1.08311	1.1033	0.760146	1.06985	0.998188	0.935117	0.965122	1.03654	1.04852	0.987967	1.02384	1.21059	1.02938
Q9Z1W6	425	S	Protein LYRIC OS=Rattus norvegicus OX=10116 GN=Mtdh PE=1 SV=2	Mtdh	1	SQEPISNDQKDS(1.0)DDDKEK	110	116	S12	2.59712e-06	2157.88	3.34001e+07	4.19105e+07	2.93765e+07	2.63413e+07	1.81815e+07	44589937	4.08153e+07	4.48458e+07	4.90727e+07	5.10894e+07	2.46181e+07	4.31209e+07	3.07139e+07	3.00022e+07	3.16352e+07	3.06229e+07	0.936995	1.17574	0.824118	0.738969	0.510058	1.25091	1.14502	1.25809	1.37667	1.43324	0.690627	1.2097	0.861636	0.841669	0.887482	0.859084	1.03654	1.04852	0.987967	1.02384	1.21059	1.02938
Q9Z1P3	143	T	Induced myeloid leukemia cell differentiation protein Mcl-1 homolog OS=Rattus norvegicus OX=10116 GN=Mcl1 PE=1 SV=2	Mcl1	0.992	SSGADGSLPST(0.992)PPPPEEEDDELYR	15	15	T11	2.30544e-07	2625.09	524866	457647	538668	605290	420420	425457	373221	356578	502290	372001	268119	392959	586672	550072	502828	598645	1.12335	0.979482	1.15289	1.29548	0.899808	0.910588	0.79879	0.763169	1.07503	0.796178	0.573845	0.841033	1.25563	1.1773	1.07618	1.28125
Q9Z1N3	1802	S	Unconventional myosin-IXa OS=Rattus norvegicus OX=10116 GN=Myo9a PE=1 SV=1	Myo9a	1	AMS(1.0)QGEITK	15	15	S3	0.0262628	1044.44	307813	325318	408672	484497	260575	401298	278637	344735	548116	449527	0	301102	345373	309782	272976	277375	0.86858	0.917976	1.15318	1.36714	0.735285	1.13237	0.786251	0.972766	1.54666	1.26847		0.849643	0.974567	0.874135	0.770279	0.78269
Q9Z1N3	1300	S	Unconventional myosin-IXa OS=Rattus norvegicus OX=10116 GN=Myo9a PE=1 SV=1	Myo9a	0.998	SLGGMS(0.998)PSEER	15	15	S6	0.00202954	1229.49	632830	741974	663844	789559	443226	661136	649481	639540	718869	681749	596876	617367	754900	804407	543250	675348	0.953923	1.11845	1.00067	1.19018	0.668116	0.996591	0.979023	0.964038	1.08362	1.02766	0.899727	0.930614	1.13793	1.21256	0.818891	1.01801
Q9Z1N3	2380	S	Unconventional myosin-IXa OS=Rattus norvegicus OX=10116 GN=Myo9a PE=1 SV=1	Myo9a	0.997	GSHPNPSS(0.997)PVIVR	8	19	S8	0.00112163	1426.68	1.25858e+06	1.04987e+06	942267	972810	1.1828e+06	1.12252e+06	1.01581e+06	963472	2.04058e+06	1.05688e+06	976680	923743	1.08056e+06	971599	946780	813215	1.16278	0.969962	0.870547	0.898765	1.09277	1.03708	0.938495	0.890138	1.88526	0.976434	0.902341	0.853433	0.998316	0.897646	0.874716	0.751318
Q9Z1N3	1259	S	Unconventional myosin-IXa OS=Rattus norvegicus OX=10116 GN=Myo9a PE=1 SV=1	Myo9a	1	S(1.0)LEDLHQK	15	15	S1	0.00436486	1049.47	722940	868482	1.09825e+06	981330	605820	755704	740317	740316	697145	748004	264025	659312	786078	749385	857025	771237	0.960289	1.15361	1.45882	1.30351	0.804717	1.00381	0.983372	0.98337	0.926025	0.993582	0.350708	0.875771	1.04416	0.995416	1.1384	1.02444
Q9Z1K9	794	S	Disintegrin and metalloproteinase domain-containing protein 17 OS=Rattus norvegicus OX=10116 GN=Adam17 PE=1 SV=1	Adam17	1	S(1.0)FEDLTDHPVTR	27	27	S1	3.58456e-05	1496.64	4.12533e+06	5.73437e+06	4.7648e+06	5.52439e+06	2.02166e+06	3.68601e+06	3.32073e+06	3.21504e+06	4.36768e+06	5.52618e+06	4.52412e+06	4.46782e+06	4.5814e+06	4.35638e+06	4.05518e+06	4.17069e+06	0.9644	1.34055	1.11389	1.29147	0.472614	0.861698	0.776305	0.751598	1.02105	1.29189	1.05763	1.04447	1.07102	1.01842	0.948	0.975004
Q9Z1K9	735	T	Disintegrin and metalloproteinase domain-containing protein 17 OS=Rattus norvegicus OX=10116 GN=Adam17 PE=1 SV=1	Adam17	1	IIKPFPAPQT(1.0)PGR	17	17	T10	7.9523e-05	1501.79	926244	621975	740600	718689	554009	661119	609229	624170	508589	504671	529170	450641	479341	450192	406016	559358	1.58603	1.06502	1.26815	1.23063	0.948644	1.13205	1.0432	1.06878	0.870871	0.864162	0.906112	0.771644	0.820788	0.770876	0.695231	0.957804
Q9Z1H9	166	S	Caveolae-associated protein 3 OS=Rattus norvegicus OX=10116 GN=Cavin3 PE=1 SV=1	Cavin3	1	APELLGPEDQLVLGPEQPEDEVGES(1.0)S(1.0)DEEPVESR	40	40	S26	1.46441e-08	3835.64	9915245	7.46287e+06	6388049	9195170	4.21582e+06	4.73715e+06	5.32712e+06	3.76976e+06	5.46542e+06	10126280	6.15166e+06	5.58248e+06	5290540	10964424	5.75364e+06	10440754	1.43198	1.0778	0.922575	1.32799	0.608857	0.684149	0.769354	0.544436	0.789328	1.46246	0.888436	0.806234	0.764071	1.5835	0.830953	1.50788	0.997083	1.05783	1.1597	0.869682	1.20045	1.04483
Q9Z1H9	165	S	Caveolae-associated protein 3 OS=Rattus norvegicus OX=10116 GN=Cavin3 PE=1 SV=1	Cavin3	1	APELLGPEDQLVLGPEQPEDEVGES(1.0)S(1.0)DEEPVESR	40	40	S25	1.46441e-08	3835.64	9915245	7.46287e+06	6388049	9195170	4.21582e+06	4.73715e+06	5.32712e+06	3.76976e+06	5.46542e+06	10126280	6.15166e+06	5.58248e+06	5290540	10964424	5.75364e+06	10440754	1.43198	1.0778	0.922575	1.32799	0.608857	0.684149	0.769354	0.544436	0.789328	1.46246	0.888436	0.806234	0.764071	1.5835	0.830953	1.50788	0.997083	1.05783	1.1597	0.869682	1.20045	1.04483
Q9Z1H9	62	S	Caveolae-associated protein 3 OS=Rattus norvegicus OX=10116 GN=Cavin3 PE=1 SV=1	Cavin3	1	IQS(1.0)GLGALSR	15	15	S3	0.00357359	1081.54	2.15768e+06	1604583	1.38324e+06	1.72079e+06	1.32557e+06	1.32897e+06	1.4947e+06	1.33507e+06	1.69771e+06	1.81471e+06	1.50976e+06	1.49592e+06	1.84883e+06	1.60565e+06	1.49241e+06	1.4391e+06	1.36699	1.01658	0.876346	1.0902	0.839809	0.841966	0.946959	0.845829	1.07558	1.1497	0.956502	0.947733	1.17132	1.01725	0.945511	0.911734	0.997083	1.05783	1.1597	0.869682	1.20045	1.04483
Q9Z1H9	199	S	Caveolae-associated protein 3 OS=Rattus norvegicus OX=10116 GN=Cavin3 PE=1 SV=1	Cavin3	1	KGS(1.0)EAAQPTPVKPPR	51	51	S3	2.22765e-06	1642.83	3.60922e+06	2.60032e+06	2.41703e+06	4.14045e+06	2.46677e+06	2.22405e+06	1.94756e+06	2.33396e+06	2.87912e+06	3.04229e+06	3.23502e+06	2.48995e+06	1.21313e+06	1.24994e+06	1.11853e+06	1.35584e+06	1.50686	1.08564	1.00911	1.72865	1.02988	0.928544	0.813112	0.974434	1.20204	1.27016	1.35063	1.03956	0.506482	0.521854	0.466988	0.566064	0.997083	1.05783	1.1597	0.869682	1.20045	1.04483
Q9Z0G8	150	S	WAS/WASL-interacting protein family member 3 OS=Rattus norvegicus OX=10116 GN=Wipf3 PE=1 SV=1	Wipf3	1	AISGPLPAPAS(1.0)PR	18	18	S11	0.000144529	1313.66	3827612	3.70446e+06	3.96402e+06	3.65123e+06	1.91443e+06	2.24452e+06	2.08308e+06	2.30388e+06	2.20606e+06	2.43059e+06	2.39188e+06	2148001	2.26836e+06	2638193	1985509	2.32512e+06	1.45513	1.40831	1.50698	1.38807	0.727801	0.853289	0.791913	0.875856	0.838668	0.924027	0.90931	0.816596	0.862352	1.00295	0.754822	0.883929
Q9Z0G8	394	S	WAS/WASL-interacting protein family member 3 OS=Rattus norvegicus OX=10116 GN=Wipf3 PE=1 SV=1	Wipf3	0.991	LNPPPAPPARS(0.991)PTTELSSK	17	28	S11	0.00532577	2040.02	964387	773415	720988	519847	668761	600261	604006	564168	504850	422277	397854	465087	630691	539779	481363	576033	1.63563	1.31174	1.22282	0.881678	1.13424	1.01806	1.02441	0.956849	0.856243	0.716197	0.674774	0.788804	1.06967	0.915484	0.816409	0.976972
Q9WVR8	487	S	Menin OS=Rattus norvegicus OX=10116 GN=Men1 PE=1 SV=1	Men1	1	RES(1.0)KPEEPPPPK	31	31	S3	0.000151221	1470.7	1.58253e+06	2.0792e+06	2.2429e+06	1.77371e+06	2.30272e+06	1.84387e+06	2.56916e+06	2123767	2.20091e+06	1.94081e+06	1.61571e+06	864867	1.84768e+06	1.84367e+06	1.88783e+06	1.78233e+06	0.830134	1.09067	1.17654	0.93042	1.20792	0.967221	1.34768	1.11405	1.15451	1.01807	0.847539	0.453676	0.969221	0.96712	0.990284	0.934939
Q9WVR3	1166	S	Phosphatidylinositol 3,4,5-trisphosphate 5-phosphatase 2 OS=Rattus norvegicus OX=10116 GN=Inppl1 PE=1 SV=1	Inppl1	1	GPSDYGRPLS(1.0)FPPPR	13	13	S10	0.000559818	1722.8	582598	380189	474557	392145	486317	514679	573140	511119	347048	404962	390557	392131	425752	419555	517862	447716	1.2839	0.837844	1.04581	0.864193	1.07172	1.13423	1.26306	1.12638	0.76481	0.892439	0.860693	0.864161	0.938253	0.924597	1.14124	0.986657	0.668058	1.14404	1.11643	0.747268	1.12022	0.757764
Q9WVR3	132	S	Phosphatidylinositol 3,4,5-trisphosphate 5-phosphatase 2 OS=Rattus norvegicus OX=10116 GN=Inppl1 PE=1 SV=1	Inppl1	1	EPDPPDDRDAS(1.0)DVEDEKPPLPPR	92	92	S11	2.29952e-05	2666.16	2.3924e+06	1.69729e+06	1.54264e+06	1.42679e+06	2.12846e+06	3.57362e+06	2.16178e+06	2.55591e+06	2.96587e+06	2.30645e+06	1.98962e+06	2.20518e+06	1.95694e+06	1.76622e+06	1.44745e+06	2.05049e+06	1.12033	0.79482	0.722399	0.668145	0.996727	1.67348	1.01233	1.1969	1.38888	1.08008	0.931714	1.03266	0.916407	0.827099	0.677822	0.960217	0.668058	1.14404	1.11643	0.747268	1.12022	0.757764
Q9WVK7	13	S	Hydroxyacyl-coenzyme A dehydrogenase, mitochondrial OS=Rattus norvegicus OX=10116 GN=Hadh PE=2 SV=1	Hadh	1	SMS(1.0)SSSSASAAAK	3	3	S3	0.000575787	1251.49	235616	0	0	102520	179580	249838	0	160150	148657	235453	0	0	131284	119200	161143	153052	1.38118			0.600973	1.0527	1.46455		0.938796	0.871429	1.38023			0.769584	0.698752	0.944621	0.897192	1.03439	1.06101	1.05819	1.09593	1.24435	1.21028
Q9WVE9	335	S	Intersectin-1 OS=Rattus norvegicus OX=10116 GN=Itsn1 PE=1 SV=2	Itsn1	1	LPEEPSS(1.0)EDEQQVEK	31	31	S7	6.13755e-07	1823.76	10325888	8495788	9933484	9935962	8932138	10400160	9836101	9399536	9315769	10865029	11848888	10043356	13762153	10462289	12200345	10103249	0.996106	0.819562	0.958252	0.958491	0.861655	1.00327	0.948857	0.906743	0.898663	1.04811	1.14302	0.968851	1.32759	1.00926	1.17693	0.974628	0.475677	2.39197	0.831996	0.642152		0.844951
Q9WVE9	896	S	Intersectin-1 OS=Rattus norvegicus OX=10116 GN=Itsn1 PE=1 SV=2	Itsn1	1	SAFTPATATGSS(0.99)PS(1.0)PVLGQGEK	19	15	S14	2.43006e-08	2170.01	1.58731e+07	1.32989e+07	1.35596e+07	1.66987e+07	5.71874e+06	9188060	7.22242e+06	8.42191e+06	1.12803e+07	8.97923e+06	1.30111e+07	7.35708e+06	1.07759e+07	1.05348e+07	1.12866e+07	1.17155e+07	1.4519	1.21645	1.24029	1.52742	0.52309	0.840427	0.660631	0.770347	1.0318	0.821325	1.19011	0.672948	0.985668	0.96361	1.03237	1.07161	0.475677	2.39197	0.831996	0.642152		0.844951
Q9WVE9	894	S	Intersectin-1 OS=Rattus norvegicus OX=10116 GN=Itsn1 PE=1 SV=2	Itsn1	0.99	SAFTPATATGSS(0.99)PS(1.0)PVLGQGEK	1	5	S12	0.00094039	2249.97	9.00784e+06	1.02144e+07	1.0171e+07	13629614	2.42089e+06	5.37393e+06	4.01302e+06	5.34322e+06	6.55959e+06	5.62509e+06	9.5403e+06	4.18188e+06	6.09878e+06	7.1249e+06	6.72443e+06	7.22294e+06	1.27261	1.44307	1.43694	1.92557	0.342018	0.759218	0.566951	0.75488	0.926726	0.794702	1.34784	0.590809	0.861624	1.00659	0.950015	1.02044	0.475677	2.39197	0.831996	0.642152		0.844951
Q9WVE9	623	S	Intersectin-1 OS=Rattus norvegicus OX=10116 GN=Itsn1 PE=1 SV=2	Itsn1	1	QRS(1.0)IEAER	2	2	S3	0.00585436	1068.48	546924	0	0	0	0	0	22808.9	32210.1	0	0	0	0	0	13436.7	0	0	3.55503						0.148259	0.209368						0.0873393			0.475677	2.39197	0.831996	0.642152		0.844951
Q9WVE9	1129	S	Intersectin-1 OS=Rattus norvegicus OX=10116 GN=Itsn1 PE=1 SV=2	Itsn1	1	LLS(1.0)PGTSK	1	1	S3	0.0365127	882.433	365231	249220	244561	163142	162133	284068	219449	263058	269614	279512	0	0	170119	244841	178828	185591	1.55921	1.06395	1.04406	0.696472	0.692165	1.21272	0.936854	1.12302	1.15101	1.19327			0.726258	1.04525	0.763436	0.792311	0.475677	2.39197	0.831996	0.642152		0.844951
Q9WVA1	94	S	Mitochondrial import inner membrane translocase subunit Tim8 A OS=Rattus norvegicus OX=10116 GN=Timm8a PE=1 SV=1	Timm8a	1	SKPVFSES(1.0)LSD	15	25	S8	0.00358574	1275.55	7.27543e+06	5.19483e+06	5.37341e+06	5.38491e+06	1999171	2.69544e+06	2.58251e+06	2.50052e+06	2.19848e+06	2.74351e+06	2.34138e+06	2.38578e+06	2.72264e+06	2.83151e+06	2.07135e+06	2.73748e+06	2.19477	1.56712	1.62099	1.62446	0.603087	0.81313	0.779063	0.754329	0.663211	0.82763	0.706322	0.719715	0.821334	0.854176	0.624861	0.82581
Q9WUH4	2	S	Four and a half LIM domains protein 1 OS=Rattus norvegicus OX=10116 GN=Fhl1 PE=2 SV=1	Fhl1	1	MS(1.0)EKFDCHYCR	3	3	S2	0.000718916	1523.54	406341	203244	237534	207763	0	77225.7	73706.3	66154.9	84749.8	121324	94325	110978	116260	161116	97390.3	121971	2.79582	1.39842	1.63434	1.42951		0.531349	0.507134	0.455177	0.583119	0.834763	0.649001	0.763581	0.799921	1.10856	0.670091	0.83922
Q9WUH4	256	S	Four and a half LIM domains protein 1 OS=Rattus norvegicus OX=10116 GN=Fhl1 PE=2 SV=1	Fhl1	1	KCS(1.0)VNLANK	21	21	S3	0.000387934	1113.51	1.14163e+06	0	1.07423e+06	1.31117e+06	360647	338649	643219	704560	1.59033e+06	1.32407e+06	0	148212	595217	416791	421254	569322	1.50224		1.41355	1.72534	0.474566	0.44562	0.846396	0.927113	2.09267	1.74231		0.195028	0.783232	0.548445	0.554318	0.749157
Q9WUH4	9	Y	Four and a half LIM domains protein 1 OS=Rattus norvegicus OX=10116 GN=Fhl1 PE=2 SV=1	Fhl1	1	FDCHY(1.0)CR	5	5	Y5	0.00658994	1137.36	341703	497819	469076	474276	297321	379179	370797	273266	549167	333413	151949	284956	361963	314095	219203	277694	0.977014	1.42339	1.34121	1.35607	0.850113	1.08417	1.0602	0.781334	1.5702	0.953311	0.43446	0.81476	1.03494	0.898075	0.626756	0.793997
Q9WUH4	272	Y	Four and a half LIM domains protein 1 OS=Rattus norvegicus OX=10116 GN=Fhl1 PE=2 SV=1	Fhl1	1	FVFHNEQVY(1.0)CPDCAK	9	9	Y9	5.03926e-06	1993.8	343387	171584	251315	132149	56456.4	266165	0	187602	328702	204331	204592	174106	0	0	120605	150770	1.72239	0.860646	1.26057	0.662847	0.283179	1.33505		0.94099	1.64873	1.0249	1.02621	0.873295			0.60494	0.756246
Q9WUH4	60	Y	Four and a half LIM domains protein 1 OS=Rattus norvegicus OX=10116 GN=Fhl1 PE=2 SV=1	Fhl1	1	Y(1.0)WHDTCFR	15	15	Y1	0.00329779	1264.46	413737	483524	602678	523119	304944	366264	315622	368648	391084	495106	399540	348535	305996	364866	311667	290410	1.05314	1.23078	1.53408	1.33157	0.776217	0.932305	0.803398	0.938373	0.995483	1.26027	1.01701	0.887177	0.778894	0.928746	0.79333	0.739223
Q9WUH4	229	T	Four and a half LIM domains protein 1 OS=Rattus norvegicus OX=10116 GN=Fhl1 PE=2 SV=1	Fhl1	1	NPIT(1.0)GFGK	10	10	T4	0.091551	913.418	506596	294655	327964	301972	173972	132459	158832	113938	343054	388822	357700	412639	152446	156688	164877	184079	1.94345	1.13038	1.25817	1.15845	0.667407	0.508151	0.609326	0.437101	1.31606	1.49164	1.37224	1.58301	0.584829	0.601101	0.632516	0.70618
Q9WUH4	77	S	Four and a half LIM domains protein 1 OS=Rattus norvegicus OX=10116 GN=Fhl1 PE=2 SV=1	Fhl1	1	CLHPLAS(1.0)ETFVSK	27	53	S7	6.58351e-05	1568.72	8.22447e+06	6.48843e+06	6.44997e+06	6.67289e+06	7.62369e+06	7.92176e+06	7.42776e+06	8.08308e+06	6.68185e+06	6.26904e+06	6.02131e+06	6.2088e+06	6.25273e+06	6.96257e+06	5.77833e+06	6.28769e+06	1.20335	0.949344	0.943716	0.976333	1.11545	1.15906	1.08678	1.18266	0.977643	0.917244	0.880998	0.90843	0.914858	1.01872	0.845446	0.919973
Q9WUH4	82	S	Four and a half LIM domains protein 1 OS=Rattus norvegicus OX=10116 GN=Fhl1 PE=2 SV=1	Fhl1	1	CLHPLASETFVS(1.0)KDGK	18	18	S12	4.51535e-07	1868.86	2.23974e+06	2.12411e+06	1.34589e+06	1.49328e+06	959640	1.19905e+06	1.18279e+06	975422	1.57801e+06	1.7842e+06	2.06698e+06	2.00727e+06	864145	775521	936836	1.10294e+06	1.58315	1.50142	0.951332	1.05552	0.678316	0.847543	0.836046	0.689471	1.11541	1.26115	1.46103	1.41883	0.610816	0.548173	0.662197	0.779608
Q9WUD9	17	S	Proto-oncogene tyrosine-protein kinase Src OS=Rattus norvegicus OX=10116 GN=Src PE=1 SV=4	Src	1	RRS(1.0)LEPAENVHGAGGAFPASQTPSKPASADGHR	3	3	S3	0.000173171	3435.63	0	78156.3	186895	195913	0	0	84529.6	0	67137.3	66813.5	54172.3	0	83915.9	42590.2	103030	57905.3		0.841989	2.01344	2.1106			0.910649		0.723279	0.719791	0.583606		0.904037	0.45883	1.10996	0.623822
Q9WU82	191	S	Catenin beta-1 OS=Rattus norvegicus OX=10116 GN=Ctnnb1 PE=1 SV=1	Ctnnb1	1	S(1.0)PQMVSAIVR	32	15	S1	0.00193966	1167.56	5.85449e+06	3.96293e+06	4.88921e+06	3.87555e+06	3.3572e+06	3.94281e+06	2.97083e+06	3.2929e+06	5.04337e+06	3.74781e+06	3.93383e+06	3.85179e+06	5.48565e+06	5.65711e+06	4.9512e+06	4.94489e+06	1.34274	0.908909	1.12135	0.888867	0.769983	0.904293	0.681368	0.755234	1.15671	0.859571	0.902234	0.883419	1.25815	1.29747	1.13557	1.13412
Q9WU82	552	S	Catenin beta-1 OS=Rattus norvegicus OX=10116 GN=Ctnnb1 PE=1 SV=1	Ctnnb1	1	RTS(1.0)MGGTQQQFVEGVR	28	31	S3	4.70139e-08	1860.84	1.70977e+06	2.58381e+06	1.71797e+06	1.69991e+06	1.56517e+06	1.84983e+06	1.5937e+06	1.83664e+06	1.58939e+06	1.96383e+06	2.0533e+06	1.55884e+06	1.46555e+06	1.52501e+06	1.20105e+06	1.48529e+06	0.998441	1.50885	1.00323	0.992681	0.914	1.08023	0.930658	1.07253	0.928142	1.1468	1.19905	0.910302	0.855824	0.890546	0.701368	0.867352
Q9WU70	786	S	Syntaxin-binding protein 5 OS=Rattus norvegicus OX=10116 GN=Stxbp5 PE=1 SV=1	Stxbp5	1	SSSVTS(1.0)IDKESR	15	15	S6	0.00100284	1455.58	470895	577526	605606	646590	367208	708462	809423	753796	756028	795275	843044	510952	955595	479158	830414	675267	0.698578	0.856765	0.898422	0.959222	0.544756	1.05101	1.20079	1.11826	1.12158	1.1798	1.25066	0.758002	1.41763	0.710835	1.23193	1.00176
Q9WU70	783	S	Syntaxin-binding protein 5 OS=Rattus norvegicus OX=10116 GN=Stxbp5 PE=1 SV=1	Stxbp5	1	SSS(1.0)VTSIDK	28	15	S3	0.00100284	1455.58	893600	1.05257e+06	1.0315e+06	943271	680456	1.12867e+06	1.16448e+06	1084265	1.12516e+06	1.11197e+06	976437	679504	1.19732e+06	748632	1.09474e+06	899054	0.904246	1.06511	1.04379	0.954509	0.688563	1.14212	1.17835	1.09718	1.13856	1.12522	0.988069	0.687599	1.21158	0.75755	1.10778	0.909765
Q9WU70	745	S	Syntaxin-binding protein 5 OS=Rattus norvegicus OX=10116 GN=Stxbp5 PE=1 SV=1	Stxbp5	1	KFS(1.0)KMVAS(1.0)DLAK	20	20	S3	0.159353	1484.66	2.79248e+06	3.07998e+06	2.55649e+06	2.59467e+06	2987034	2.71436e+06	2.79268e+06	2808566	2.27338e+06	2.80092e+06	2755072	2.47329e+06	3.15995e+06	2.69389e+06	2.94085e+06	2.41323e+06	1.01923	1.12416	0.933093	0.947029	1.09024	0.990713	1.0193	1.0251	0.829761	1.02231	1.00557	0.902727	1.15335	0.983242	1.07338	0.880804
Q9WU70	750	S	Syntaxin-binding protein 5 OS=Rattus norvegicus OX=10116 GN=Stxbp5 PE=1 SV=1	Stxbp5	1	KFS(1.0)KMVAS(1.0)DLAK	20	20	S8	0.159353	1484.66	2.79248e+06	3.07998e+06	2.55649e+06	2.59467e+06	2987034	2.71436e+06	2.79268e+06	2808566	2.27338e+06	2.80092e+06	2755072	2.47329e+06	3.15995e+06	2.69389e+06	2.94085e+06	2.41323e+06	1.01923	1.12416	0.933093	0.947029	1.09024	0.990713	1.0193	1.0251	0.829761	1.02231	1.00557	0.902727	1.15335	0.983242	1.07338	0.880804
Q9WU61	438	S	Chloride channel CLIC-like protein 1 OS=Rattus norvegicus OX=10116 GN=Clcc1 PE=1 SV=1	Clcc1	1	FPSGNKS(1.0)PEVLR	39	40	S7	0.000530563	1410.68	1.19048e+06	2.03318e+06	775092	2.05034e+06	1.9232e+06	1.92022e+06	2.14821e+06	1.01145e+06	1.49672e+06	1.8268e+06	1.79066e+06	1.729e+06	1.79864e+06	1.96577e+06	2.48979e+06	1.94552e+06	0.67797	1.15788	0.441411	1.16766	1.09525	1.09356	1.22339	0.576014	0.852375	1.04035	1.01977	0.984655	1.02432	1.1195	1.41792	1.10796
Q9WU49	41	S	Calcium-regulated heat stable protein 1 OS=Rattus norvegicus OX=10116 GN=Carhsp1 PE=1 SV=1	Carhsp1	1	GNVVPS(1.0)PLPTR	22	22	S6	0.00805641	1216.61	27902214	23901646	24236352	21833560	18336088	19837074	18656258	19820756	31836660	28530020	27594372	26975602	26032128	29284714	24325542	24072446	1.13546	0.972661	0.986281	0.888501	0.746174	0.807256	0.759203	0.806592	1.29557	1.16101	1.12293	1.09775	1.05936	1.19172	0.989911	0.979611	0.921471	1.14378	1.04564	0.775844	0.862517	0.823064
Q9WU49	32	S	Calcium-regulated heat stable protein 1 OS=Rattus norvegicus OX=10116 GN=Carhsp1 PE=1 SV=1	Carhsp1	1	DRS(1.0)PS(1.0)PLR	14	11	S5	0.0416913	1087.43	272956	945100	938092	403145	0	0	0	272279	287546	859415	0	0	2.47432e+06	512883	566118	645737	0.367164	1.27129	1.26186	0.542285				0.366253	0.386789	1.15603			3.32831	0.689899	0.761508	0.868606	0.921471	1.14378	1.04564	0.775844	0.862517	0.823064
Q9WU49	30	S	Calcium-regulated heat stable protein 1 OS=Rattus norvegicus OX=10116 GN=Carhsp1 PE=1 SV=1	Carhsp1	1	DRS(1.0)PS(1.0)PLR	33	25	S3	0.0219639	1007.47	1.43029e+07	1.21768e+07	1.65597e+07	1.4045e+07	1.03595e+07	1.28064e+07	1.15013e+07	1.11325e+07	1.80171e+07	2.04091e+07	0	0	1.43831e+07	1.25082e+07	1.3369e+07	1.23851e+07	1.03241	0.878939	1.1953	1.01379	0.747762	0.924384	0.830177	0.80356	1.3005	1.47316			1.03819	0.902861	0.964994	0.893976	0.921471	1.14378	1.04564	0.775844	0.862517	0.823064
Q9WU49	52	S	Calcium-regulated heat stable protein 1 OS=Rattus norvegicus OX=10116 GN=Carhsp1 PE=1 SV=1	Carhsp1	1	TFS(1.0)ATVR	54	54	S3	0.0110246	861.387	2.58141e+07	18952200	18637518	1.80909e+07	17462064	20031194	19211186	20158924	2.68792e+07	25962866	26256814	21763066	18822002	1.86275e+07	1.84786e+07	18657944	1.23732	0.908417	0.893334	0.867135	0.836992	0.960135	0.920831	0.966258	1.28837	1.24445	1.25854	1.04315	0.902176	0.892854	0.885719	0.894313	0.921471	1.14378	1.04564	0.775844	0.862517	0.823064
Q9WTW1	826	S	Glutamate receptor-interacting protein 2 OS=Rattus norvegicus OX=10116 GN=Grip2 PE=1 SV=1	Grip2	1	LKSS(1.0)PPPLEPR	8	10	S4	0.0199082	1300.67	467366	531791	531081	484277	501115	522044	492688	388113	388851	387787	387183	448814	467983	362791	493721	453732	1.02306	1.16408	1.16253	1.06007	1.09693	1.14275	1.07848	0.849572	0.851187	0.848858	0.847537	0.982445	1.02441	0.794142	1.08075	0.993211
Q9WTW1	43	S	Glutamate receptor-interacting protein 2 OS=Rattus norvegicus OX=10116 GN=Grip2 PE=1 SV=1	Grip2	1	RQS(1.0)IPEEFR	20	20	S3	0.00176929	1241.57	1.58413e+06	1.79424e+06	2.09075e+06	1.77332e+06	1.48049e+06	1.58686e+06	1425917	1.38575e+06	1.2916e+06	1.28895e+06	1.37855e+06	1.60825e+06	1.50627e+06	1.54156e+06	1.38853e+06	1.2931e+06	1.038	1.17567	1.36996	1.16196	0.970089	1.03979	0.934327	0.90801	0.846318	0.844579	0.903292	1.0538	0.98698	1.0101	0.909827	0.847302
Q9WTQ1	203	S	Serine/threonine-protein kinase D1 OS=Rattus norvegicus OX=10116 GN=Prkd1 PE=1 SV=2	Prkd1	1	RLS(1.0)NVS(1.0)LTGLGTVR	25	24	S3	1.931e-05	1552.82	1.65037e+06	1.60497e+06	1.18884e+06	1.65267e+06	1.21295e+06	1.67369e+06	1.68417e+06	1.26388e+06	1.6144e+06	1.50542e+06	1.53026e+06	1.50718e+06	1.69965e+06	1.87064e+06	1.50956e+06	1.63424e+06	1.06463	1.03534	0.766903	1.06611	0.782457	1.07968	1.08644	0.815309	1.04143	0.971126	0.987152	0.972259	1.09642	1.20672	0.973799	1.05422
Q9WTQ1	243	S	Serine/threonine-protein kinase D1 OS=Rattus norvegicus OX=10116 GN=Prkd1 PE=1 SV=2	Prkd1	1	SPS(1.0)ESFIGR	16	16	S3	0.00690043	1059.45	564638	353264	391991	373237	373839	274203	345534	312189	413498	414802	308905	398940	502860	523608	402514	467810	1.40679	0.880158	0.976646	0.92992	0.931421	0.683177	0.860899	0.777818	1.03023	1.03348	0.769638	0.99396	1.25288	1.30457	1.00286	1.16555
Q9WTQ1	744	S	Serine/threonine-protein kinase D1 OS=Rattus norvegicus OX=10116 GN=Prkd1 PE=1 SV=2	Prkd1	1	IIGEKS(1.0)FR	3	3	S6	0.139548	1029.51	447822	395867	416670	370240	329705	376615	309610	309408	171819	333085	260626	268709	373294	334292	261342	248109	1.37601	1.21636	1.28028	1.13762	1.01307	1.15721	0.951326	0.950705	0.527943	1.02346	0.800815	0.825652	1.14701	1.02717	0.803016	0.762356
Q9WTQ1	206	S	Serine/threonine-protein kinase D1 OS=Rattus norvegicus OX=10116 GN=Prkd1 PE=1 SV=2	Prkd1	1	RLS(1.0)NVS(1.0)LTGLGTVR	1	1	S6	0.0196039	1632.79	153518	59362.3	0	0	78258.1	72206	86218	0	0	0	0	0	0	0	0	91009.3	1.70395	0.658884			0.868615	0.80144	0.956965									1.01015
Q9WTP0	782	S	Band 4.1-like protein 1 OS=Rattus norvegicus OX=10116 GN=Epb41l1 PE=1 SV=1	Epb41l1	1	SLS(1.0)PIIGK	15	15	S3	0.0282981	894.47	510024	253381	285484	236460	258388	274015	206200	220037	308874	258219	254010	263591	293048	255190	310418	314986	1.81248	0.900446	1.01453	0.840313	0.918238	0.973772	0.732778	0.781948	1.09765	0.917638	0.90268	0.936729	1.04141	0.906873	1.10314	1.11937
Q9WTP0	475	T	Band 4.1-like protein 1 OS=Rattus norvegicus OX=10116 GN=Epb41l1 PE=1 SV=1	Epb41l1	1	RSEAEEGEVRT(1.0)PTK	28	29	T11	2.47495e-05	1668.76	2.41439e+06	3.10551e+06	2.98642e+06	2.1101e+06	2.93506e+06	2.30924e+06	2.87228e+06	2.33887e+06	3.6837e+06	2.94156e+06	2.94712e+06	510194	2.32005e+06	2.2228e+06	2.46037e+06	2.49156e+06	0.950331	1.22237	1.17549	0.830559	1.15528	0.908942	1.13056	0.920608	1.44995	1.15783	1.16002	0.200818	0.913198	0.874921	0.968429	0.980705
Q9WTP0	546	S	Band 4.1-like protein 1 OS=Rattus norvegicus OX=10116 GN=Epb41l1 PE=1 SV=1	Epb41l1	1	RLPSSPASPS(1.0)PK	7	20	S10	0.00223862	1303.64	1.70977e+06	2.12953e+06	2.17629e+06	2.05689e+06	1.60073e+06	1.91746e+06	1.79574e+06	1.59125e+06	1.72569e+06	1.63719e+06	1.58563e+06	1.48799e+06	1.86838e+06	1.51788e+06	1.88699e+06	1.82338e+06	0.959507	1.19507	1.22132	1.15431	0.898315	1.07606	1.00775	0.892994	0.968443	0.918778	0.88984	0.835046	1.04852	0.851819	1.05896	1.02326
Q9WTP0	648	S	Band 4.1-like protein 1 OS=Rattus norvegicus OX=10116 GN=Epb41l1 PE=1 SV=1	Epb41l1	1	SLPELDRDKS(1.0)DSETEGLVFAR	20	29	S10	5.26875e-05	2444.13	1.65409e+06	956707	1.82661e+06	1.01462e+06	1.08109e+06	1.12343e+06	799830	1.12978e+06	1.18299e+06	1.07178e+06	1.44617e+06	962223	921379	895659	1.41476e+06	922720	1.43804	0.831745	1.58803	0.882094	0.939878	0.976691	0.695359	0.982211	1.02847	0.931792	1.25728	0.836541	0.801032	0.778672	1.22997	0.802198
Q9WTP0	461	S	Band 4.1-like protein 1 OS=Rattus norvegicus OX=10116 GN=Epb41l1 PE=1 SV=1	Epb41l1	1	EDDAES(1.0)GGRRS(1.0)EAEEGEVR	16	15	S6	0.00303991	2237.83	333103	574664	372332	419215	144773	383422	449463	521818	613309	671745	578267	0	545714	528249	552129	548393	0.690456	1.19116	0.77177	0.868949	0.300085	0.794755	0.931645	1.08162	1.27127	1.39239	1.19863		1.13116	1.09495	1.14445	1.13671
Q9WTP0	510	S	Band 4.1-like protein 1 OS=Rattus norvegicus OX=10116 GN=Epb41l1 PE=1 SV=1	Epb41l1	1	HQAS(1.0)INELK	13	12	S4	0.00298204	1275.62	824069	856288	824619	967835	594285	558504	522609	492161	587013	536326	680544	538337	368053	506722	409552	391608	1.36513	1.4185	1.36604	1.60328	0.984474	0.9252	0.865738	0.815297	0.972426	0.88846	1.12737	0.891791	0.609705	0.83942	0.67845	0.648725
Q9WTP0	466	S	Band 4.1-like protein 1 OS=Rattus norvegicus OX=10116 GN=Epb41l1 PE=1 SV=1	Epb41l1	1	EDDAES(1.0)GGRRS(1.0)EAEEGEVR	28	15	S11	4.44018e-05	2157.87	744858	1.22095e+06	821430	848950	347880	693198	805339	815220	1.15468e+06	1.1034e+06	1.07856e+06	247786	918578	936246	882036	1.03008e+06	0.873145	1.43123	0.962906	0.995165	0.407795	0.812588	0.944043	0.955626	1.35355	1.29344	1.26432	0.290462	1.07679	1.0975	1.03395	1.2075
Q9R1U5	577	S	Serine/threonine-protein kinase SIK1 OS=Rattus norvegicus OX=10116 GN=Sik1 PE=1 SV=1	Sik1	1	RAS(1.0)DTSLTQGLK	2	2	S3	0.0262628	1356.65	93884.4	0	113119	0	0	0	0	0	168497	192350	158558	232342	0	0	0	0	0.587542		0.707917						1.05448	1.20375	0.992281	1.45403
Q9R1Q2	353	S	Cyclin-L1 OS=Rattus norvegicus OX=10116 GN=Ccnl1 PE=1 SV=1	Ccnl1	1	AEEKS(1.0)PVSINVK	41	41	S5	4.16409e-05	1380.68	6.77345e+06	5.52622e+06	5492556	6.22957e+06	5.12807e+06	6.00346e+06	5509821	5.54301e+06	6518720	7.05239e+06	7.7119e+06	6.07807e+06	6.01337e+06	5.33178e+06	5463595	6661193	1.11684	0.911192	0.905641	1.02716	0.845543	0.989882	0.908488	0.91396	1.07484	1.16283	1.27158	1.00218	0.991516	0.879132	0.900866	1.09833
Q9R1Q2	446	S	Cyclin-L1 OS=Rattus norvegicus OX=10116 GN=Ccnl1 PE=1 SV=1	Ccnl1	1	HHNHGS(1.0)PHLK	14	14	S6	0.00156492	1243.55	177536	19650.1	86453.4	256858	34227.9	171586	10198.8	80300.1	234708	526196	99013.8	0	167682	855880	1.30674e+06	2801015	0.390014	0.0431677	0.189923	0.564271	0.0751927	0.376944	0.022405	0.176405	0.515611	1.15596	0.217516		0.368368	1.88021	2.87068	6.15333
Q9R1N3	247	S	Sodium bicarbonate cotransporter 3 OS=Rattus norvegicus OX=10116 GN=Slc4a7 PE=1 SV=1	Slc4a7	1	KHS(1.0)DPHLLER	12	12	S3	0.00573867	1311.62	836869	1.13779e+06	1.04923e+06	1.24777e+06	817693	1.00512e+06	903710	948356	711452	585623	603191	721497	818024	707455	752726	781886	0.982501	1.33578	1.23181	1.4649	0.959988	1.18004	1.06097	1.11339	0.835259	0.687533	0.708158	0.847052	0.960377	0.830566	0.883716	0.91795
Q9R172	2034	S	Neurogenic locus notch homolog protein 3 OS=Rattus norvegicus OX=10116 GN=Notch3 PE=2 SV=2	Notch3	0.996	S(0.996)PSGPHGLGPLLCPPGAFLPGLK	3	3	S1	0.0265433	2349.18	0	29018.4	0	17436.8	29773.2	0	19572.8	0	34842.4	0	33192.4	48143.7	55005	33201.1	29326.3	0		0.880648		0.52917	0.903554		0.593993		1.05739		1.00732	1.46106	1.66929	1.00758	0.889991
Q9R0T3	475	S	DnaJ homolog subfamily C member 3 OS=Rattus norvegicus OX=10116 GN=Dnajc3 PE=1 SV=3	Dnajc3	1	KFDDGEDPLDAETQQGGGS(1.0)NPFHR	2	2	S19	4.6078e-11	2697.12	579957	0	815538	652675	0	1.13598e+06	0	1068426	0	425316	0	0	773828	798027	628883	0	0.758815		1.06705	0.85396		1.48632		1.39793		0.556483			1.01248	1.04414	0.82283		1.34526	1.37631	1.54575	1.39451	1.0596	0.893663
Q9R037	254	S	WD repeat-containing protein 44 OS=Rattus norvegicus OX=10116 GN=Wdr44 PE=1 SV=1	Wdr44	1	KKS(1.0)DLEFEALK	25	25	S3	6.24665e-06	1387.69	944233	1.24352e+06	1.53813e+06	1.66155e+06	1.06574e+06	1.32009e+06	1.61269e+06	1.0741e+06	1.68277e+06	1.91297e+06	1.677e+06	1.80498e+06	1.25312e+06	1.40908e+06	1.4561e+06	1.75642e+06	0.645285	0.849815	1.05115	1.1355	0.728319	0.902147	1.10211	0.734038	1.15	1.30731	1.14605	1.23352	0.856376	0.962963	0.995091	1.20033
Q9R037	211	T	WD repeat-containing protein 44 OS=Rattus norvegicus OX=10116 GN=Wdr44 PE=1 SV=1	Wdr44	1	HLT(1.0)PEPDIVASTK	13	13	T3	2.38562e-05	1487.71	921017	1.10336e+06	873775	921319	710182	701789	667187	674225	896016	853928	958096	800694	536900	468484	390877	541027	1.22609	1.46884	1.1632	1.2265	0.945422	0.934249	0.888185	0.897554	1.19281	1.13678	1.27546	1.06592	0.714743	0.623664	0.520351	0.720236
Q9R037	40	S	WD repeat-containing protein 44 OS=Rattus norvegicus OX=10116 GN=Wdr44 PE=1 SV=1	Wdr44	1	AGNES(1.0)PVQELR	16	16	S5	0.000561397	1279.57	1.66295e+06	1.45568e+06	1300807	1.27943e+06	1609480	1.4358e+06	1.35469e+06	1.24529e+06	2.06976e+06	1.71558e+06	2.00426e+06	1.70095e+06	932311	901213	1.01072e+06	1.03199e+06	1.17156	1.02554	0.916428	0.901369	1.13389	1.01153	0.954391	0.877318	1.45816	1.20864	1.41201	1.19833	0.656819	0.634911	0.712056	0.727046
Q9R037	398	S	WD repeat-containing protein 44 OS=Rattus norvegicus OX=10116 GN=Wdr44 PE=1 SV=1	Wdr44	1	EYVSNDATQS(1.0)DDEEKLQSQQTDTDGGR	14	14	S10	1.76595e-08	3096.25	1.48348e+06	1572348	1.84375e+06	1.86943e+06	736056	616846	1.18479e+06	785386	935711	1.43532e+06	1.38027e+06	925949	1.02877e+06	857877	765652	1.21379e+06	1.27369	1.34999	1.58301	1.60505	0.631962	0.529611	1.01724	0.674316	0.803382	1.23233	1.18507	0.795001	0.883283	0.736555	0.657373	1.04213
Q9QZM5	211	S	Abl interactor 1 OS=Rattus norvegicus OX=10116 GN=Abi1 PE=1 SV=3	Abi1	0.993	TLEPVKPPTVPNDYMTS(0.993)PAR	2	2	S17	0.000294473	2293.09	0	158778	272549	176906	0	0	0	155861	0	0	0	136648	258946	299084	248470	258317		0.727021	1.24796	0.810027				0.713663				0.625689	1.18568	1.36946	1.1377	1.1828	0.859228	1.12783	0.928925	0.932143	0.990276	1.00531
Q9QZM5	226	S	Abl interactor 1 OS=Rattus norvegicus OX=10116 GN=Abi1 PE=1 SV=3	Abi1	1	TAS(1.0)LNQRPR	9	9	S3	0.141176	1122.54	1.58492e+06	986303	1.96902e+06	1.56988e+06	1.40846e+06	1264356	1.18711e+06	1.0481e+06	1.56932e+06	1.16915e+06	47288.5	183427	624038	581763	671488	727790	1.52833	0.951089	1.89872	1.51383	1.35817	1.21921	1.14473	1.01068	1.51329	1.12741	0.0456002	0.176878	0.601758	0.560992	0.647514	0.701805	0.859228	1.12783	0.928925	0.932143	0.990276	1.00531
Q9QZM5	291	S	Abl interactor 1 OS=Rattus norvegicus OX=10116 GN=Abi1 PE=1 SV=3	Abi1	1	HNS(1.0)TTSSTSSGGYR	6	8	S3	0.000391333	1521.6	452413	0	1.14871e+07	368594	129633	150417	547574	737764	642820	431585	0	0	256559	179592	317529	283843	0.36792		9.34179	0.299755	0.105423	0.122325	0.445309	0.599978	0.522766	0.350981			0.208644	0.146051	0.258227	0.230832	0.859228	1.12783	0.928925	0.932143	0.990276	1.00531
Q9QZM5	178	S	Abl interactor 1 OS=Rattus norvegicus OX=10116 GN=Abi1 PE=1 SV=3	Abi1	1	TNPPTQKPPS(1.0)PPVSGR	34	34	S10	0.000942918	1739.85	2.5577e+06	1.60586e+06	1.91283e+06	1.53031e+06	2.2133e+06	1.56257e+06	1.56274e+06	1.48206e+06	1.45589e+06	2.07563e+06	1.36895e+06	1.31603e+06	1546479	1.23987e+06	1.52538e+06	1826246	1.52802	0.959373	1.14276	0.914239	1.32227	0.933508	0.933613	0.885411	0.869774	1.24002	0.81784	0.786222	0.923896	0.740723	0.911292	1.09103	0.859228	1.12783	0.928925	0.932143	0.990276	1.00531
Q9QZM5	217	S	Abl interactor 1 OS=Rattus norvegicus OX=10116 GN=Abi1 PE=1 SV=3	Abi1	1	LGS(1.0)QHSPGR	7	7	S3	0.00860926	1018.45	534540	0	0	0	235154	242375	307954	325286	515957	325923	0	0	0	0	209690	165831	1.68053				0.739295	0.761995	0.96817	1.02266	1.6221	1.02466					0.659239	0.521352	0.859228	1.12783	0.928925	0.932143	0.990276	1.00531
Q9QZ86	507	S	Nucleolar protein 58 OS=Rattus norvegicus OX=10116 GN=Nop58 PE=1 SV=1	Nop58	1	EEPLS(1.0)EEEPCTSTAVPSPEK	98	51	S5	5.09198e-08	2674.2	3.05905e+07	2.674e+07	2.2947e+07	2.24478e+07	2.23396e+07	2.52008e+07	2.43388e+07	2.36438e+07	2.83785e+07	3.00886e+07	2.6818e+07	2.73708e+07	1.41452e+07	1.53601e+07	1.24533e+07	1.42587e+07	1.33321	1.16539	1.00008	0.978327	0.973612	1.09831	1.06074	1.03045	1.2368	1.31133	1.16879	1.19288	0.616481	0.669427	0.542743	0.621425	0.268509	0.291252	0.238636	0.295108	1.10237	1.06527
Q9QZ86	519	S	Nucleolar protein 58 OS=Rattus norvegicus OX=10116 GN=Nop58 PE=1 SV=1	Nop58	1	EEPLSEEEPCTSTAVPS(1.0)PEKK	33	23	S17	3.05585e-06	2882.26	4.6165e+06	3.19476e+06	3.93877e+06	4.10836e+06	3.39113e+06	4.20872e+06	3.90389e+06	4.36866e+06	3.67136e+06	4.15926e+06	4.40664e+06	4.49919e+06	1.2288e+06	2.82079e+06	1.17309e+06	2.78038e+06	1.30801	0.905186	1.11599	1.16404	0.960826	1.19248	1.10611	1.23779	1.04022	1.17846	1.24855	1.27478	0.348163	0.799228	0.332377	0.787777	0.268509	0.291252	0.238636	0.295108	1.10237	1.06527
Q9QZ76	121	S	Myoglobin OS=Rattus norvegicus OX=10116 GN=Mb PE=1 SV=3	Mb	1	KRYS(1.0)GDFGADAQGAMSK	3	3	S4	0.00301079	1868.8	413258	219023	254697	246552	0	0	77028.2	73818.2	111590	145245	201611	101624	0	0	65191.3	124047	2.43848	1.29237	1.50287	1.45481			0.454515	0.435574	0.658449	0.857036	1.18963	0.599645			0.38467	0.731953	1.13561	1.07879	1.01763	1.02416	0.902014	0.907365
Q9QZ76	68	T	Myoglobin OS=Rattus norvegicus OX=10116 GN=Mb PE=1 SV=3	Mb	1	HGCT(1.0)VLTALGTILK	4	4	T4	0.00819943	1563.8	0	0	1.10805e+06	0	0	0	0	0	0	0	0	0	0	0	0	0			1														1.13561	1.07879	1.01763	1.02416	0.902014	0.907365
Q9QZ76	133	S	Myoglobin OS=Rattus norvegicus OX=10116 GN=Mb PE=1 SV=3	Mb	1	YSGDFGADAQGAMS(1.0)K	320	751	S14	4.39232e-07	1584.6	5.92982e+07	6.61466e+07	6.14588e+07	6.44234e+07	2.51105e+07	3.4421e+07	3.66168e+07	3.22181e+07	7.58098e+07	6.7124e+07	4.23849e+07	4.31505e+07	4.64706e+07	4.69756e+07	3.86209e+07	3.71501e+07	1.22047	1.36143	1.26494	1.32596	0.516823	0.708452	0.753646	0.663111	1.56031	1.38154	0.872364	0.888122	0.956455	0.966849	0.794895	0.764623	1.13561	1.07879	1.01763	1.02416	0.902014	0.907365
Q9QZ76	93	S	Myoglobin OS=Rattus norvegicus OX=10116 GN=Mb PE=1 SV=3	Mb	0.997	GQHAAEIQPLAQS(0.997)HATK	12	33	S13	4.32248e-06	1866.89	2.14114e+06	1.3879e+06	1.39457e+06	1.32748e+06	1.00558e+06	1.73869e+06	1.09585e+06	1.66764e+06	2.22955e+06	2.32326e+06	2.7979e+06	1.90516e+06	668066	848256	745888	838210	1.42061	0.92085	0.925275	0.880763	0.667186	1.15359	0.72708	1.10645	1.47927	1.54145	1.85636	1.26404	0.443251	0.562803	0.494884	0.556138	1.13561	1.07879	1.01763	1.02416	0.902014	0.907365
Q9QZ76	96	T	Myoglobin OS=Rattus norvegicus OX=10116 GN=Mb PE=1 SV=3	Mb	1	KGQHAAEIQPLAQSHAT(1.0)K	6	10	T17	0.000112434	1994.98	468150	276675	337796	498778	515003	383588	587074	383455	1.37671e+06	1.18123e+06	1.37419e+06	352805	227725	180189	203236	291866	0.867099	0.512451	0.62566	0.923826	0.953879	0.710473	1.08737	0.710227	2.54991	2.18785	2.54525	0.653459	0.421788	0.333742	0.376429	0.540588	1.13561	1.07879	1.01763	1.02416	0.902014	0.907365
Q9QZ76	52	S	Myoglobin OS=Rattus norvegicus OX=10116 GN=Mb PE=1 SV=3	Mb	1	NLKS(1.0)EEEMK	17	17	S4	0.00265561	1187.5	1.58529e+06	2.23282e+06	1.91322e+06	1.50666e+06	1.23163e+06	1.68069e+06	1.19405e+06	1468243	1.90836e+06	2099710	993885	1.23475e+06	1003518	908446	1.14182e+06	1.10207e+06	1.09306	1.53953	1.31917	1.03884	0.849212	1.15884	0.823301	1.01236	1.31582	1.44775	0.685286	0.85136	0.691928	0.626375	0.787284	0.759881	1.13561	1.07879	1.01763	1.02416	0.902014	0.907365
Q9QZ76	58	S	Myoglobin OS=Rattus norvegicus OX=10116 GN=Mb PE=1 SV=3	Mb	1	SEEEMKS(1.0)SEDLK	69	117	S7	8.43767e-06	1635.68	2.21362e+07	1.77557e+07	2.05319e+07	1.43491e+07	1.3355e+07	1.37923e+07	1.78518e+07	1.35384e+07	2.48467e+07	1.66333e+07	1.39042e+07	9.348e+06	1.39621e+07	1.1112e+07	1.22142e+07	1.27399e+07	1.42773	1.1452	1.32426	0.925484	0.86137	0.889572	1.1514	0.873198	1.60256	1.07281	0.896788	0.602925	0.900523	0.716698	0.787788	0.821697	1.13561	1.07879	1.01763	1.02416	0.902014	0.907365
Q9QZ76	32	S	Myoglobin OS=Rattus norvegicus OX=10116 GN=Mb PE=1 SV=3	Mb	1	VEGDLAGHGQEVLIS(1.0)LFK	2	2	S15	0.079533	1991.98	0	350589	1.02618e+06	169660	753693	0	476517	217247	370115	74506.1	89596.6	0	0	0	142941	299011		0.971391	2.84328	0.470083	2.08829		1.3203	0.601935	1.02549	0.206437	0.248249				0.396053	0.828482	1.13561	1.07879	1.01763	1.02416	0.902014	0.907365
Q9QYU1	39	S	Peroxisomal biogenesis factor 19 OS=Rattus norvegicus OX=10116 GN=Pex19 PE=1 SV=1	Pex19	1	AKPS(1.0)PAPS(1.0)PTISAPDASGPQK	16	21	S8	8.56808e-06	2163.97	5.2631e+06	2.76753e+06	3.10641e+06	3.01636e+06	2.66019e+06	2.69797e+06	2.7232e+06	2501333	3.4263e+06	2.88477e+06	2443313	2.29768e+06	2.62882e+06	2425441	2696104	2.77968e+06	1.81807	0.956006	1.07307	1.04196	0.918927	0.931977	0.940692	0.864052	1.18357	0.996506	0.84401	0.793704	0.908089	0.837836	0.931333	0.960202	1.12295	0.536602	1.37722	1.53261	1.04799	0.73237
Q9QYU1	35	S	Peroxisomal biogenesis factor 19 OS=Rattus norvegicus OX=10116 GN=Pex19 PE=1 SV=1	Pex19	1	AKPS(1.0)PAPS(1.0)PTISAPDASGPQK	34	15	S4	1.29793e-06	2084.01	6.83116e+06	3.8665e+06	4.21256e+06	3.99755e+06	3.50944e+06	3.43952e+06	3.47401e+06	3.31901e+06	4.01745e+06	3.76421e+06	3.437e+06	3.19151e+06	3.27404e+06	3.18212e+06	3.40724e+06	3.45708e+06	1.81017	1.02457	1.11627	1.0593	0.929955	0.911426	0.920567	0.879494	1.06457	0.997466	0.910758	0.845707	0.867578	0.843219	0.902873	0.91608	1.12295	0.536602	1.37722	1.53261	1.04799	0.73237
Q9QYU1	236	T	Peroxisomal biogenesis factor 19 OS=Rattus norvegicus OX=10116 GN=Pex19 PE=1 SV=1	Pex19	1	ICEQFEAET(1.0)PTDSEATHR	1	1	T9	0.0238806	2200.89	266752	161459	0	125064	0	190165	0	164998	266376	0	213310	173926	215249	173447	176571	223610	1.3616	0.824148		0.638372		0.97067		0.842211	1.35968		1.08881	0.88778	1.09871	0.885338	0.901284	1.14139	1.12295	0.536602	1.37722	1.53261	1.04799	0.73237
Q9QY02	588	S	YTH domain-containing protein 1 OS=Rattus norvegicus OX=10116 GN=Ythdc1 PE=1 SV=2	Ythdc1	1	RFS(1.0)GVR	3	3	S3	0.125666	801.377	2.25438e+06	110416	2064689	2535660	1.19253e+06	1.68447e+06	1.59518e+06	2535097	2.38865e+06	2822934	140360	433697	3000761	2.70702e+06	2418661	2389176	1.19147	0.0583564	1.09121	1.34013	0.630266	0.890265	0.843071	1.33983	1.26243	1.49195	0.0741821	0.229214	1.58594	1.43069	1.27829	1.26271
Q9QY02	427	S	YTH domain-containing protein 1 OS=Rattus norvegicus OX=10116 GN=Ythdc1 PE=1 SV=2	Ythdc1	1	LSSESHHGGS(1.0)PIHWVLPAGMSAK	43	34	S10	1.69765e-09	2465.14	1.32972e+07	1.10878e+07	1.07827e+07	1.06152e+07	9.78737e+06	1.06878e+07	1.13931e+07	1.06513e+07	1.44378e+07	1.4196e+07	1.17232e+07	1.19988e+07	1.16836e+07	1.39975e+07	1.16316e+07	1.22463e+07	1.11849	0.932645	0.906979	0.89289	0.823258	0.898997	0.958323	0.895929	1.21443	1.19409	0.986087	1.00927	0.982757	1.17739	0.978386	1.03009
Q9QX79	303	S	Fetuin-B OS=Rattus norvegicus OX=10116 GN=Fetub PE=2 SV=2	Fetub	1	GS(1.0)IQHLPEQEEPEDSK	1	1	S2	0.01408	1902.81	159265	83448.5	0	0	0	0	77379.6	0	101695	119387	134788	191214	104233	75991.9	0	0	1.36851	0.717048					0.6649		0.873833	1.02585	1.1582	1.64304	0.895644	0.652975			1.07278	1.09779	1.10475	0.995609	1.4246	1.23975
Q9QX75	255	T	Triadin OS=Rattus norvegicus OX=10116 GN=Trdn PE=1 SV=1	Trdn	1	EKDDKET(1.0)PAVPK	5	5	T7	0.0276993	1436.67	287760	272315	209781	210256	364838	272151	436612	262113	163953	162083	0	73144	115762	146254	105871	116565	1.3491	1.27669	0.983516	0.985744	1.71047	1.27592	2.04696	1.22886	0.768661	0.75989		0.34292	0.542726	0.685681	0.496356	0.546491
Q9QX75	371	T	Triadin OS=Rattus norvegicus OX=10116 GN=Trdn PE=1 SV=1	Trdn	1	LTTQAAAT(1.0)KDEK	8	8	T8	0.0883821	1356.64	654249	0	0	251694	261560	290763	236194	412539	215926	262827	0	0	121381	94752.7	137181	121382	2.56531			0.986889	1.02558	1.14008	0.926115	1.61756	0.846644	1.03055			0.475936	0.371525	0.537884	0.475937
Q9QX75	558	T	Triadin OS=Rattus norvegicus OX=10116 GN=Trdn PE=1 SV=1	Trdn	1	YHPSIKT(1.0)EGKPEVTDSGK	13	13	T7	0.000722872	2052.96	637781	478910	564777	640226	749164	645491	596401	542812	440754	287533	437453	337924	212185	145026	164871	141993	1.45295	1.09102	1.28664	1.45852	1.70669	1.47051	1.35868	1.2366	1.00409	0.655038	0.996574	0.769836	0.483386	0.330388	0.375598	0.323478
Q9QX75	606	S	Triadin OS=Rattus norvegicus OX=10116 GN=Trdn PE=1 SV=1	Trdn	1	ISKDS(1.0)KDAPAPK	34	34	S5	4.89632e-05	1336.65	1.64636e+06	425303	0	0	2.58137e+06	1.98824e+06	2.05478e+06	1.84609e+06	1.56145e+06	1.23671e+06	0	0	1.17619e+06	965882	1.02314e+06	1.11438e+06	1.12125	0.289652			1.75804	1.35409	1.3994	1.25728	1.06342	0.84226			0.80104	0.657812	0.696808	0.758946
Q9QX75	407	T	Triadin OS=Rattus norvegicus OX=10116 GN=Trdn PE=1 SV=1	Trdn	1	HIEPAKT(1.0)PK	15	15	T7	0.000598825	1100.55	940323	44632.1	238526	213694	292293	183234	829874	921425	1.43549e+06	450966	78564	0	599911	486338	674405	688529	1.74604	0.0828751	0.442908	0.396798	0.542743	0.340237	1.54095	1.71095	2.66548	0.837375	0.145882		1.11394	0.903057	1.25227	1.2785
Q9QX75	567	S	Triadin OS=Rattus norvegicus OX=10116 GN=Trdn PE=1 SV=1	Trdn	1	TEGKPEVTDS(1.0)GK	17	18	S10	0.000297093	1455.67	0	151020	1.5388e+06	928103	446105	301762	583091	1.55486e+06	694151	190847	0	0	839960	813188	955002	919429		0.197983	2.01732	1.21671	0.58483	0.395601	0.764415	2.03837	0.910012	0.250195			1.10116	1.06607	1.25198	1.20534
Q9QX69	189	S	Glutathione S-transferase LANCL1 OS=Rattus norvegicus OX=10116 GN=Lancl1 PE=1 SV=2	Lancl1	0.996	IPQSHIQQICETILTS(0.996)GEK	18	19	S16	4.00593e-07	2262.08	1.71936e+06	1.69782e+06	1.45483e+06	1.46949e+06	287841	917209	1.35828e+06	1.36504e+06	1.17673e+06	1.45201e+06	1.42022e+06	1.10175e+06	1.0655e+06	883728	647895	768007	1.4644	1.44605	1.2391	1.25158	0.245157	0.781197	1.15686	1.16262	1.00223	1.23669	1.20962	0.938372	0.907502	0.752681	0.551819	0.65412	1.0322	0.993801	1.04937	1.04756	1.11198	1.00352
Q9QX67	51	S	Death-associated protein 1 OS=Rattus norvegicus OX=10116 GN=Dap PE=1 SV=3	Dap	1	KDKDDQEWESTS(1.0)PPKPTVYISGVIAR	12	17	S12	1.03886e-09	3026.45	855034	496906	1.54639e+06	0	1.12378e+06	1.03606e+06	277337	923957	0	0	297501	338416	611409	24357	769211	1.27206e+06	1.16119	0.674832	2.10011		1.52617	1.40704	0.376643	1.2548			0.404026	0.459592	0.830335	0.0330785	1.04464	1.72754
Q9QWG5	501	S	Type II inositol 3,4-bisphosphate 4-phosphatase OS=Rattus norvegicus OX=10116 GN=Inpp4b PE=1 SV=1	Inpp4b	1	SSQHDS(1.0)PQQLR	15	15	S6	0.00018445	1362.58	558024	253734	768979	485210	735934	554143	668107	506140	713661	793084	0	16126.8	459232	358397	544312	509431	1.05626	0.480283	1.45557	0.918434	1.39302	1.04892	1.26463	0.958052	1.35086	1.5012		0.0305257	0.869263	0.678396	1.03031	0.964282
Q9QWG5	510	S	Type II inositol 3,4-bisphosphate 4-phosphatase OS=Rattus norvegicus OX=10116 GN=Inpp4b PE=1 SV=1	Inpp4b	1	RQDS(1.0)IPHHSDYDEEEWDR	56	62	S4	2.14171e-07	2393.94	3.47641e+06	2.52929e+06	2.49317e+06	2.29837e+06	1.33513e+06	3.19283e+06	2.87685e+06	2.35581e+06	4.03063e+06	3.35667e+06	3.25972e+06	3.4078e+06	1.56998e+06	1.4089e+06	1.72912e+06	1.903e+06	1.34929	0.981685	0.967665	0.89206	0.518199	1.23922	1.11658	0.914352	1.56439	1.30281	1.26518	1.32266	0.609349	0.546833	0.671118	0.738605
Q9JM80	293	S	Phosphoprotein associated with glycosphingolipid-enriched microdomains 1 OS=Rattus norvegicus OX=10116 GN=Pag1 PE=1 SV=1	Pag1	1	FSS(1.0)LSYK	7	7	S3	0.0504506	911.391	421991	212606	208149	240045	154830	153937	187347	236142	250960	324039	337970	188094	167171	158650	153615	214942	1.87007	0.942171	0.922419	1.06377	0.686134	0.682177	0.830235	1.04647	1.11214	1.43599	1.49773	0.833543	0.740823	0.703061	0.680752	0.952521
Q9JM80	346	S	Phosphoprotein associated with glycosphingolipid-enriched microdomains 1 OS=Rattus norvegicus OX=10116 GN=Pag1 PE=1 SV=1	Pag1	1	SSSS(1.0)CNDLYATVK	10	10	S4	0.00130825	1511.61	1.1512e+06	1.17311e+06	925137	880296	1.22584e+06	1.04738e+06	1.19263e+06	1.14256e+06	821556	833668	714206	738083	610780	685669	865181	603542	1.26066	1.28465	1.0131	0.963992	1.34239	1.14696	1.30602	1.25119	0.899668	0.912931	0.782112	0.808259	0.668852	0.750861	0.947441	0.660926
Q9JM15	52	S	Sodium-coupled neutral amino acid transporter 1 OS=Rattus norvegicus OX=10116 GN=Slc38a1 PE=1 SV=1	Slc38a1	1	RS(1.0)LTNSHLEK	14	17	S2	8.37452e-05	1264.6	571811	561340	521941	489875	744192	576318	546996	590906	660807	628305	235258	239026	679100	520843	712050	706970	1.01817	0.999521	0.929368	0.872271	1.32511	1.02619	0.97398	1.05217	1.17663	1.11876	0.4189	0.42561	1.20921	0.927414	1.26788	1.25883
Q9JLU4	801	S	SH3 and multiple ankyrin repeat domains protein 3 OS=Rattus norvegicus OX=10116 GN=Shank3 PE=1 SV=3	Shank3	1	STS(1.0)MQDTVR	1	1	S3	0.016011	1104.44	457702	576386	299868	501459	465800	607529	567469	536458	660438	712786	0	0	372169	0	0	388069	0.893639	1.12536	0.585476	0.979072	0.90945	1.18617	1.10795	1.04741	1.28947	1.39168			0.72664			0.757685
Q9JLU4	1135	S	SH3 and multiple ankyrin repeat domains protein 3 OS=Rattus norvegicus OX=10116 GN=Shank3 PE=1 SV=3	Shank3	1	ALASQTPSRSPTPVHS(1.0)PDADRPGPLFVDVQTR	9	10	S16	2.45983e-05	3559.67	0	0	0	0	0	0	0	0	0	0	0	0	0	0	0	0
Q9JLU4	387	S	SH3 and multiple ankyrin repeat domains protein 3 OS=Rattus norvegicus OX=10116 GN=Shank3 PE=1 SV=3	Shank3	1	GDQPAAS(1.0)PGPTLR	5	16	S7	0.000622679	1346.61	693095	745544	740181	804004	1.10653e+06	1.09012e+06	1092758	981757	844225	946644	1.021e+06	1.02506e+06	1.02605e+06	804305	690644	832538	0.767736	0.825833	0.819893	0.890589	1.2257	1.20752	1.21044	1.08748	0.935141	1.04859	1.13095	1.13545	1.13654	0.890922	0.765021	0.922196
Q9JLU4	482	S	SH3 and multiple ankyrin repeat domains protein 3 OS=Rattus norvegicus OX=10116 GN=Shank3 PE=1 SV=3	Shank3	1	AHS(1.0)PQGEGEIPLHR	16	16	S3	1.51321e-06	1607.73	1.44463e+06	795136	806487	859032	749929	782262	603162	712841	784120	739955	906744	700286	883678	756469	867884	635609	1.77415	0.976509	0.99045	1.05498	0.920991	0.960698	0.740745	0.875443	0.96298	0.908741	1.11358	0.860023	1.08525	0.929023	1.06585	0.780593
Q9JLU4	451	S	SH3 and multiple ankyrin repeat domains protein 3 OS=Rattus norvegicus OX=10116 GN=Shank3 PE=1 SV=3	Shank3	1	ISPSGPGGSGPAPGPGPAS(1.0)PAPPAPPPR	14	14	S19	1.68132e-08	2507.21	363210	282678	316332	241706	284540	309104	258745	228157	203452	199396	206554	222176	287363	347694	278287	317057	1.33704	1.04058	1.16447	0.88976	1.04744	1.13786	0.952484	0.839882	0.74894	0.734009	0.76036	0.817867	1.05783	1.27992	1.02442	1.16714
Q9JLU4	1587	S	SH3 and multiple ankyrin repeat domains protein 3 OS=Rattus norvegicus OX=10116 GN=Shank3 PE=1 SV=3	Shank3	1	RAPS(1.0)PVKPASLER	20	20	S4	0.00278196	1487.77	411234	792905	625090	446157	577255	684772	702510	588110	562440	740768	753834	622028	523095	435214	544227	435686	0.696613	1.34315	1.05888	0.755772	0.977847	1.15998	1.19002	0.996234	0.952751	1.25483	1.27696	1.05369	0.886102	0.737235	0.921899	0.738035
Q9JLU4	1160	S	SH3 and multiple ankyrin repeat domains protein 3 OS=Rattus norvegicus OX=10116 GN=Shank3 PE=1 SV=3	Shank3	1	GPLAS(1.0)PAFSPR	11	12	S5	0.00118908	1179.56	1385926	1.09526e+06	0	0	0	0	1.05036e+06	0	0	1.1803e+06	1.04731e+06	1.04541e+06	1.30677e+06	1.22169e+06	1.10982e+06	1187547	1.19164	0.941724					0.903114			1.01484	0.900498	0.89886	1.12358	1.05042	0.954242	1.02107
Q9JLU4	375	S	SH3 and multiple ankyrin repeat domains protein 3 OS=Rattus norvegicus OX=10116 GN=Shank3 PE=1 SV=3	Shank3	1	SAS(1.0)DINLK	27	27	S3	0.00710785	927.418	1.30538e+06	873002	1.06843e+06	983062	1.03453e+06	1.33693e+06	1.30304e+06	1.15232e+06	1.2471e+06	1214225	0	184492	612980	577213	582334	696925	1.38165	0.924009	1.13086	1.0405	1.09497	1.41505	1.37918	1.21965	1.31996	1.28517		0.195272	0.648795	0.610938	0.616358	0.737645
Q9JKL8	709	S	Activity-dependent neuroprotector homeobox protein OS=Rattus norvegicus OX=10116 GN=Adnp PE=1 SV=2	Adnp	1	LNQS(1.0)PGLAPVK	4	4	S4	0.00690043	1203.61	442847	408017	399339	400557	344661	429081	492398	474633	481144	421069	476292	464351	494993	522816	385432	441439	1.00092	0.922194	0.90258	0.905333	0.778996	0.969803	1.11291	1.07276	1.08747	0.951693	1.07651	1.04952	1.11877	1.18166	0.871146	0.997734
Q9JKL8	971	S	Activity-dependent neuroprotector homeobox protein OS=Rattus norvegicus OX=10116 GN=Adnp PE=1 SV=2	Adnp	1	DGAS(1.0)PSESGPGSR	2	2	S4	0.00261517	1283.49	0	73914.2	0	54655.9	0	110174	0	0	112856	152527	0	0	0	0	0	82211.5		0.756364		0.559294		1.12741			1.15485	1.5608						0.84127
Q9JKL8	956	S	Activity-dependent neuroprotector homeobox protein OS=Rattus norvegicus OX=10116 GN=Adnp PE=1 SV=2	Adnp	1	LMHDAS(1.0)DS(1.0)EVDQDDVVEWK	12	12	S8	0.000373523	2377.89	404966	499687	490042	910713	320141	346281	429596	384506	460535	721517	674812	594811	1.01509e+06	1.07637e+06	796366	1.02244e+06	0.638504	0.787849	0.772643	1.43591	0.504761	0.545976	0.677337	0.606246	0.726119	1.13761	1.06397	0.93783	1.60048	1.69709	1.25562	1.61206
Q9JKL8	954	S	Activity-dependent neuroprotector homeobox protein OS=Rattus norvegicus OX=10116 GN=Adnp PE=1 SV=2	Adnp	1	LMHDAS(1.0)DS(1.0)EVDQDDVVEWK	21	14	S6	3.74141e-05	2297.93	948423	708829	897490	1.31102e+06	490618	639504	749087	677097	1.01187e+06	1.06189e+06	918241	1.06876e+06	1.36464e+06	1.55057e+06	1.16234e+06	1.42572e+06	0.949248	0.709445	0.89827	1.31216	0.491044	0.64006	0.749739	0.677686	1.01275	1.06282	0.919039	1.06969	1.36583	1.55192	1.16335	1.42696
Q9JKC9	815	S	Synergin gamma OS=Rattus norvegicus OX=10116 GN=Synrg PE=1 SV=3	Synrg	1	EEGS(1.0)PGALSTSTVEGAHNPPVSSSK	16	16	S4	4.41633e-06	2505.11	383217	281398	305892	297213	288209	251575	183221	247109	329354	400723	308201	329600	309214	309760	188704	219566	1.32345	0.971813	1.05641	1.02643	0.995336	0.868819	0.632756	0.853395	1.13743	1.3839	1.06438	1.13828	1.06788	1.06976	0.651691	0.758275
Q9JKC9	1090	S	Synergin gamma OS=Rattus norvegicus OX=10116 GN=Synrg PE=1 SV=3	Synrg	1	SLS(1.0)LGDKEISR	16	16	S3	0.00121137	1284.62	1.1402e+06	897237	867000	1.09079e+06	607417	698498	660088	588661	816903	732126	617828	691103	699720	742292	565426	555715	1.52395	1.19921	1.1588	1.45791	0.811851	0.933587	0.882249	0.786782	1.09184	0.978532	0.825765	0.923702	0.935219	0.992119	0.755727	0.742748
Q9JKC9	1021	S	Synergin gamma OS=Rattus norvegicus OX=10116 GN=Synrg PE=1 SV=3	Synrg	1	SQENTCPS(1.0)PASSVASHETPK	6	6	S8	1.89905e-06	2193.91	808867	768213	907783	0	0	0	575819	0	5973094	0	672886	0	0	0	0	0	0.499987	0.474857	0.56113				0.355932		3.69216		0.415932
Q9JK25	146	S	CAP-Gly domain-containing linker protein 1 OS=Rattus norvegicus OX=10116 GN=Clip1 PE=1 SV=2	Clip1	1	AAS(1.0)PLSTAAATMVSSSPATPSNIPQKPSQPVAK	17	17	S3	1.69765e-09	3272.62	0	0	0	0	0	0	0	0	0	0	0	0	0	0	0	0																	0.446728	0.989167	1.12835	1.07027	1.19937	1.08752
Q9JK25	347	S	CAP-Gly domain-containing linker protein 1 OS=Rattus norvegicus OX=10116 GN=Clip1 PE=1 SV=2	Clip1	1	KIS(1.0)GTTALQEALK	21	38	S3	4.75722e-07	1439.75	4.32607e+07	3.1115e+07	3.6793e+07	3.18095e+07	38904569	43679707	41781105	37642770	6.18308e+07	5.58973e+07	4.77971e+07	50708874	3.03879e+07	34512741	2.94452e+07	31549893	1.06962	0.769321	0.909711	0.786493	0.961919	1.07998	1.03304	0.93072	1.52877	1.38206	1.18179	1.25378	0.751343	0.85333	0.728035	0.780074	0.446728	0.989167	1.12835	1.07027	1.19937	1.08752
Q9JK25	194	S	CAP-Gly domain-containing linker protein 1 OS=Rattus norvegicus OX=10116 GN=Clip1 PE=1 SV=2	Clip1	1	TASES(1.0)ISNLSEAGSVK	14	16	S5	4.78312e-06	1659.75	2.55596e+06	2.22119e+06	1980512	1.96452e+06	1.09874e+06	1.73676e+06	1.68453e+06	1.59975e+06	1.79631e+06	2.09984e+06	1.8919e+06	1.88778e+06	494756	1.11334e+06	996818	900472	1.5715	1.36567	1.21769	1.20786	0.675544	1.06783	1.03571	0.983586	1.10444	1.29106	1.16321	1.16068	0.304194	0.684521	0.61288	0.553643	0.446728	0.989167	1.12835	1.07027	1.19937	1.08752
Q9JK25	311	S	CAP-Gly domain-containing linker protein 1 OS=Rattus norvegicus OX=10116 GN=Clip1 PE=1 SV=2	Clip1	1	SPS(1.0)ASSLSSMSSVASSVSSKPSR	1	1	S3	1.0352e-08	2293.04	754789	261268	367462	299798	311974	271121	251202	248978	309592	0	330912	179190	0	0	0	0	2.31512	0.801373	1.12709	0.919551	0.956898	0.831592	0.770497	0.763674	0.949594		1.01499	0.54962					0.446728	0.989167	1.12835	1.07027	1.19937	1.08752
Q9JK25	1293	S	CAP-Gly domain-containing linker protein 1 OS=Rattus norvegicus OX=10116 GN=Clip1 PE=1 SV=2	Clip1	0.981	LFCDICDCFDLHDTEDCPTQAQMSEDPPHSTHHGS(0.981)R	5	5	S35	3.47623e-06	4395.69	0	0	0	0	0	0	0	0	0	0	0	0	0	0	0	0																	0.446728	0.989167	1.12835	1.07027	1.19937	1.08752
Q9JK11	333	S	Reticulon-4 OS=Rattus norvegicus OX=10116 GN=Rtn4 PE=1 SV=1	Rtn4	1	DKEDLVCSAALHS(1.0)PQES(1.0)PVGK	34	11	S17	1.3403e-09	2642.16	319441	1.78126e+06	1.09867e+06	573265	215153	421555	525377	535234	1.28992e+06	2.95938e+06	1.76038e+06	1.79186e+06	939297	788320	876242	881425	0.305014	1.70081	1.04905	0.547375	0.205436	0.402516	0.50165	0.511061	1.23167	2.82573	1.68088	1.71093	0.896875	0.752717	0.836668	0.841617	0.967616	0.983824	1.05324	0.990814	1.15518	1.31633
Q9JK11	954	S	Reticulon-4 OS=Rattus norvegicus OX=10116 GN=Rtn4 PE=1 SV=1	Rtn4	1	KLPS(1.0)DTEKEDR	2	2	S4	0.000650978	1397.63	218750	153187	182884	128617	176825	179351	164096	144273	391185	483211	104443	0	125168	111371	99663.7	85590.7	1.19378	0.835985	0.998052	0.7019	0.964985	0.978771	0.895522	0.787342	2.13481	2.63702	0.569977		0.68308	0.607783	0.543894	0.467094	0.967616	0.983824	1.05324	0.990814	1.15518	1.31633
Q9JK11	425	S	Reticulon-4 OS=Rattus norvegicus OX=10116 GN=Rtn4 PE=1 SV=1	Rtn4	1	NEDAS(1.0)FPSTPEPVK	17	31	S5	0.000209818	1597.68	3.18954e+06	3.61359e+06	2.86578e+06	3.23152e+06	1.99222e+06	2.12732e+06	2.20522e+06	2.08019e+06	5279625	4.63548e+06	4.62825e+06	4697849	2.06556e+06	2160494	1.71707e+06	1.95494e+06	1.05342	1.19347	0.946493	1.06729	0.657979	0.702599	0.728326	0.687032	1.74372	1.53098	1.52859	1.55158	0.682202	0.713555	0.567103	0.645665	0.967616	0.983824	1.05324	0.990814	1.15518	1.31633
Q9JK11	329	S	Reticulon-4 OS=Rattus norvegicus OX=10116 GN=Rtn4 PE=1 SV=1	Rtn4	1	DKEDLVCSAALHS(1.0)PQES(1.0)PVGK	81	24	S13	2.10197e-13	2562.19	2.69803e+07	2.25331e+07	2.38417e+07	2.00995e+07	1.98659e+07	2.25955e+07	2.10514e+07	2.2733e+07	2.78267e+07	3.42636e+07	2.8232e+07	2.77009e+07	1.92014e+07	1.89784e+07	1.94583e+07	1.87166e+07	1.15399	0.963781	1.01975	0.859691	0.849701	0.96645	0.900405	0.972331	1.1902	1.46551	1.20753	1.18482	0.82128	0.811742	0.832266	0.800545	0.967616	0.983824	1.05324	0.990814	1.15518	1.31633
Q9JK11	171	S	Reticulon-4 OS=Rattus norvegicus OX=10116 GN=Rtn4 PE=1 SV=1	Rtn4	0.994	GS(0.994)GS(0.994)VDETLFALPAASEPVIPSSAEK	3	3	S4	0.0062716	2719.22	0	70917.8	0	0	0	0	32567.5	0	154347	134882	99529.3	95157.9	0	0	0	0		0.724387					0.33266		1.57658	1.37775	1.01664	0.971987					0.967616	0.983824	1.05324	0.990814	1.15518	1.31633
Q9JK11	149	S	Reticulon-4 OS=Rattus norvegicus OX=10116 GN=Rtn4 PE=1 SV=1	Rtn4	1	LPEDDEPPARPPPPPPAGAS(1.0)PLAEPAAPPSTPAAPK	15	15	S20	1.09501e-10	3582.75	2479487	0	1.56141e+06	0	1.77539e+06	0	0	0	2.46197e+06	2.65247e+06	755974	2469300	1.79384e+06	1.411e+06	1574429	1.76072e+06	1.31786		0.829894		0.943628				1.30855	1.4098	0.401803	1.31244	0.953431	0.749951	0.836815	0.935831	0.967616	0.983824	1.05324	0.990814	1.15518	1.31633
Q9JK11	1072	S	Reticulon-4 OS=Rattus norvegicus OX=10116 GN=Rtn4 PE=1 SV=1	Rtn4	1	YSNSALGHVNS(1.0)TIK	18	20	S11	5.08586e-06	1570.73	1.09955e+06	1.15472e+06	1.00442e+06	1.06487e+06	1.04095e+06	1.18258e+06	1.25733e+06	1.04489e+06	961318	1.09718e+06	877619	934799	712858	633487	789686	828450	1.12166	1.17794	1.02461	1.08628	1.06187	1.20635	1.2826	1.06589	0.980642	1.11924	0.895261	0.95359	0.727188	0.646221	0.80556	0.845103	0.967616	0.983824	1.05324	0.990814	1.15518	1.31633
Q9JK11	169	S	Reticulon-4 OS=Rattus norvegicus OX=10116 GN=Rtn4 PE=1 SV=1	Rtn4	0.994	GS(0.994)GS(0.994)VDETLFALPAASEPVIPSSAEK	3	3	S2	0.0062716	2719.22	0	70917.8	0	0	0	0	32567.5	0	154347	134882	99529.3	95157.9	0	0	0	0		0.724387					0.33266		1.57658	1.37775	1.01664	0.971987					0.967616	0.983824	1.05324	0.990814	1.15518	1.31633
Q9JK11	16	S	Reticulon-4 OS=Rattus norvegicus OX=10116 GN=Rtn4 PE=1 SV=1	Rtn4	0.996	MEDIDQSSLVSSSTDS(0.996)PPRPPPAFK	16	16	S16	3.72489e-09	2810.26	6.26357e+06	4874497	5675466	7.93297e+06	3.44316e+06	3.02944e+06	3.8792e+06	4.15814e+06	7724451	7.4535e+06	4.13237e+06	5061004	5009521	4.37094e+06	2.93175e+06	3.27661e+06	1.2651	0.984541	1.14632	1.60229	0.695441	0.61188	0.783514	0.839852	1.56017	1.50544	0.834647	1.02221	1.01181	0.882833	0.592149	0.661803	0.967616	0.983824	1.05324	0.990814	1.15518	1.31633
Q9JK11	107	S	Reticulon-4 OS=Rattus norvegicus OX=10116 GN=Rtn4 PE=1 SV=1	Rtn4	1	QPS(1.0)WER	92	92	S3	0.091551	882.351	4.28731e+06	3.47135e+06	3.51976e+06	4.25023e+06	2.62145e+06	3.34131e+06	2974197	2.56571e+06	4.37096e+06	6.3095e+06	732770	1.99312e+06	2.71859e+06	4.87546e+06	2.90822e+06	3.66074e+06	1.25634	1.01723	1.03142	1.24547	0.768181	0.979126	0.871549	0.751848	1.28085	1.84891	0.214729	0.584058	0.796646	1.42869	0.852216	1.07273	0.967616	0.983824	1.05324	0.990814	1.15518	1.31633
Q9JJ54	81	S	Heterogeneous nuclear ribonucleoprotein D0 OS=Rattus norvegicus OX=10116 GN=Hnrnpd PE=1 SV=2	Hnrnpd	1	NEEDEGHSNSS(1.0)PR	7	15	S11	3.66215e-05	1537.56	4481173	51363.4	4.58279e+06	5.95215e+06	58730.9	145469	53310.8	93125.8	150385	239502	0	0	139618	637040	189109	245745	3.68615	0.0422508	3.76973	4.89615	0.0483112	0.119661	0.0438527	0.0766039	0.123704	0.197011			0.114848	0.52402	0.155559	0.202146	0.844176	1.01053	0.932817	0.836431	1.00951	0.821043
Q9JJ19	277	S	Na(+)/H(+) exchange regulatory cofactor NHE-RF1 OS=Rattus norvegicus OX=10116 GN=Slc9a3r1 PE=1 SV=3	Slc9a3r1	1	EALVEPASES(1.0)PRPALAR	16	18	S10	8.76544e-05	1872.92	2.31377e+06	2.07511e+06	1.89394e+06	1.93469e+06	1.90409e+06	1.93548e+06	1.90112e+06	1.71008e+06	1.99308e+06	1.89803e+06	1.85147e+06	1.86139e+06	2.26358e+06	2.21265e+06	1.84539e+06	2.53323e+06	1.15231	1.03345	0.943224	0.963519	0.948277	0.963911	0.946802	0.851655	0.992597	0.945259	0.922071	0.927011	1.12731	1.10195	0.919045	1.26161
Q9JIX5	1995	S	Chromodomain-helicase-DNA-binding protein 8 OS=Rattus norvegicus OX=10116 GN=Chd8 PE=1 SV=2	Chd8	1	TAS(1.0)PSPLRPDVPAEK	6	6	S3	0.00170718	1644.8	259610	136175	136003	116886	355736	338279	290806	253319	107176	203945	153376	173113	140495	112699	126158	100689	1.38253	0.725188	0.724274	0.622468	1.89444	1.80147	1.54866	1.34903	0.570754	1.08609	0.81679	0.9219	0.748191	0.600168	0.671842	0.536208
Q9JIX3	127	S	Bis(5'-adenosyl)-triphosphatase OS=Rattus norvegicus OX=10116 GN=Fhit PE=1 SV=1	Fhit	1	HDREEEDS(1.0)PAFWR	9	9	S8	0.000211709	1753.7	192055	183644	175559	282063	221846	174008	157449	182745	206030	210490	179877	159809	154776	222528	124225	181954	1.02121	0.976485	0.933495	1.49981	1.17962	0.925248	0.837199	0.971707	1.09552	1.11923	0.956458	0.849751	0.822987	1.18324	0.660537	0.967498
Q9JIT3	203	S	Transducin-like enhancer protein 3 OS=Rattus norvegicus OX=10116 GN=Tle3 PE=1 SV=1	Tle3	1	ESSTNNSVS(1.0)PSESLR	25	26	S9	1.28837e-05	1673.7	1.03473e+06	856821	877090	793633	946811	899185	957643	799567	1.32943e+06	1.20535e+06	1.23391e+06	1.10749e+06	1.14708e+06	987600	1.07336e+06	1.0088e+06	1.01828	0.843197	0.863144	0.781014	0.931757	0.884888	0.942416	0.786854	1.30829	1.18619	1.21429	1.08988	1.12884	0.971898	1.05629	0.992759
Q9JIT3	217	S	Transducin-like enhancer protein 3 OS=Rattus norvegicus OX=10116 GN=Tle3 PE=1 SV=1	Tle3	1	HRGS(1.0)ADYSMEAK	22	23	S4	1.69519e-06	1431.57	1.93561e+06	1.92702e+06	2.32768e+06	1.38253e+06	1.25129e+06	1.68103e+06	1.5906e+06	1.49291e+06	2.15768e+06	2.13114e+06	2.65337e+06	1.34763e+06	1.43863e+06	1.20784e+06	1.16634e+06	1.56109e+06	1.13641	1.13136	1.36659	0.811688	0.734641	0.986939	0.933846	0.876496	1.26678	1.2512	1.55781	0.791199	0.844626	0.709127	0.684761	0.916525
Q9JID1	94	S	Programmed cell death protein 4 OS=Rattus norvegicus OX=10116 GN=Pdcd4 PE=1 SV=2	Pdcd4	1	SGVAVPTS(1.0)PK	15	15	S8	0.00193421	1022.49	4738893	3.85227e+06	3.81092e+06	3.62061e+06	4.38492e+06	6.55917e+06	5647524	5.42551e+06	6934634	6.03557e+06	6438258	5.35808e+06	6.13123e+06	5.65602e+06	5.6694e+06	6.14416e+06	0.8775	0.713324	0.705667	0.670429	0.811954	1.21456	1.04575	1.00464	1.28409	1.11761	1.19217	0.992155	1.13532	1.04732	1.0498	1.13771	0.927171	1.04521	1.03246	0.952148	1.01374	0.825888
Q9JID1	457	S	Programmed cell death protein 4 OS=Rattus norvegicus OX=10116 GN=Pdcd4 PE=1 SV=2	Pdcd4	1	FVS(1.0)EGDGGR	47	46	S3	0.00181388	1003.39	6.80861e+06	6.00934e+06	5.32687e+06	5.24879e+06	5.3703e+06	6.12348e+06	6.65283e+06	4.97154e+06	7.39453e+06	5.89911e+06	534089	520734	7.10753e+06	5.70917e+06	5.9036e+06	6.21351e+06	1.26976	1.1207	0.993424	0.978864	1.00152	1.14199	1.24071	0.927158	1.37903	1.10014	0.099604	0.0971132	1.32551	1.06472	1.10098	1.15878	0.927171	1.04521	1.03246	0.952148	1.01374	0.825888
Q9JID1	313	S	Programmed cell death protein 4 OS=Rattus norvegicus OX=10116 GN=Pdcd4 PE=1 SV=2	Pdcd4	1	KDS(1.0)VWGSGGGQQPVNHLVK	9	9	S3	1.36148e-05	2072.99	0	0	81034.3	150598	309398	330402	219404	240934	696678	555084	467458	403868	150610	238644	192263	0			0.260988	0.485032	0.996482	1.06413	0.706638	0.775978	2.2438	1.78776	1.50555	1.30074	0.48507	0.768603	0.619223		0.927171	1.04521	1.03246	0.952148	1.01374	0.825888
Q9JI85	89	S	Nucleobindin-2 OS=Rattus norvegicus OX=10116 GN=Nucb2 PE=1 SV=1	Nucb2	1	LS(1.0)QELDLVSHK	15	13	S2	4.73449e-05	1648.81	516183	0	211605	191471	223268	0	0	0	767188	764629	191108	464219	261452	1.06235e+06	221095	892978	1.07397		0.440267	0.398375	0.464533				1.59622	1.59089	0.397621	0.965857	0.543979	2.21034	0.460012	1.85794	1.13238	1.02307	1.09699	0.982003	0.860243	1.01587
Q9JHL4	277	S	Drebrin-like protein OS=Rattus norvegicus OX=10116 GN=Dbnl PE=1 SV=1	Dbnl	1	AMS(1.0)TTSVSSSQPGK	2	2	S3	0.000428105	1447.61	330335	268814	208596	234625	306776	270751	271413	295027	304539	302227	314879	269667	168636	140833	163790	120729	1.33077	1.08294	0.840341	0.945202	1.23587	1.09074	1.09341	1.18854	1.22685	1.21754	1.26851	1.08637	0.679359	0.567356	0.659839	0.486365	0.672917	0.708639	0.749383	0.869932	0.114111	0.548667
Q9JHL4	291	S	Drebrin-like protein OS=Rattus norvegicus OX=10116 GN=Dbnl PE=1 SV=1	Dbnl	1	LRS(1.0)PFLQK	79	79	S3	0.00218071	1068.56	6.94906e+06	5.52364e+06	5.29203e+06	5.65194e+06	3.79156e+06	4.25099e+06	4.31681e+06	3684896	4.90514e+06	4.1377e+06	3.96839e+06	3.92119e+06	5.77019e+06	4.91081e+06	4.37116e+06	4.76134e+06	1.45899	1.15971	1.11109	1.18665	0.796057	0.892515	0.906336	0.773662	1.02986	0.868731	0.833183	0.823274	1.21148	1.03105	0.917746	0.999668	0.672917	0.708639	0.749383	0.869932	0.114111	0.548667
Q9JHL4	235	S	Drebrin-like protein OS=Rattus norvegicus OX=10116 GN=Dbnl PE=1 SV=1	Dbnl	0.997	SAGPPS(0.997)PSSR	14	14	S6	0.00512426	1022.43	1.04762e+06	779624	997045	888074	818228	1.02076e+06	916062	902778	1.31319e+06	1.38597e+06	0	0	1.03268e+06	942730	865074	907219	1.06149	0.789947	1.01025	0.899833	0.829062	1.03427	0.928191	0.914731	1.33057	1.40432			1.04635	0.955212	0.876528	0.919231	0.672917	0.708639	0.749383	0.869932	0.114111	0.548667
Q9ET58	171	T	Krueppel-like factor 2 OS=Rattus norvegicus OX=10116 GN=Klf2 PE=1 SV=1	Klf2	1	GPAGRPPPPSDT(1.0)PPLS(1.0)PDGPPR	21	26	T12	5.97033e-07	2322.03	335899	331388	361765	269019	234183	288145	345701	289353	298570	422602	371412	339525	313771	300283	330720	337249	1.03962	1.02565	1.11967	0.83262	0.724802	0.891818	1.06995	0.895557	0.924083	1.30796	1.14953	1.05084	0.971129	0.929383	1.02359	1.0438
Q9ET58	175	S	Krueppel-like factor 2 OS=Rattus norvegicus OX=10116 GN=Klf2 PE=1 SV=1	Klf2	1	GPAGRPPPPSDT(1.0)PPLS(1.0)PDGPPR	47	26	S16	5.97033e-07	2322.03	667122	496821	575059	445770	475971	507300	538423	517879	579896	719144	665682	649687	530350	537931	593307	563510	1.17764	0.877015	1.01512	0.786898	0.84021	0.895513	0.950453	0.914188	1.02366	1.26947	1.1751	1.14686	0.936202	0.949584	1.04734	0.994739
Q9ET45	85	S	BCL2-interacting protein 3 OS=Rattus norvegicus OX=10116 GN=Bnip3 PE=1 SV=1	Bnip3	1	AEIDTHSFGEKNS(1.0)TLS(1.0)EEDYIER	29	23	S13	4.14544e-08	2750.18	2.83703e+06	2.4996e+06	4.43167e+06	2.90245e+06	3.00616e+06	3.85712e+06	5.15099e+06	5.47016e+06	3.36387e+06	1.26966e+06	1.39601e+06	2.61333e+06	2.45108e+06	2.59974e+06	2.13318e+06	3.85717e+06	0.910779	0.802452	1.42271	0.931781	0.965076	1.23826	1.65363	1.7561	1.07991	0.407603	0.448164	0.838962	0.786876	0.8346	0.684819	1.23827	1.35166	1.1969	1.13043	1.17995	1.05669	1.36698
Q9ET45	79	S	BCL2-interacting protein 3 OS=Rattus norvegicus OX=10116 GN=Bnip3 PE=1 SV=1	Bnip3	1	AEIDTHS(1.0)FGEK	24	22	S7	0.000116245	1313.54	1.89128e+06	2.22893e+06	2.26611e+06	2021657	2.17419e+06	2.48065e+06	2.08207e+06	2.03762e+06	2.12984e+06	2.04601e+06	1.98254e+06	1.72818e+06	1882751	1753509	1.76939e+06	1849293	0.93616	1.10329	1.1217	1.0007	1.0762	1.22789	1.0306	1.0086	1.05425	1.01275	0.981334	0.855429	0.931939	0.867966	0.875825	0.915377	1.35166	1.1969	1.13043	1.17995	1.05669	1.36698
Q9ET45	48	S	BCL2-interacting protein 3 OS=Rattus norvegicus OX=10116 GN=Bnip3 PE=1 SV=1	Bnip3	1	ILLDAQHES(1.0)GR	3	3	S9	0.00179886	1318.62	699103	700313	580249	595103	610422	620202	502308	594767	550318	544690	559478	342089	546003	470903	0	474890	1.24976	1.25192	1.03729	1.06384	1.09123	1.10871	0.897958	1.06324	0.983783	0.973723	1.00016	0.61154	0.976069	0.841817		0.848944	1.35166	1.1969	1.13043	1.17995	1.05669	1.36698
Q9ET45	66	T	BCL2-interacting protein 3 OS=Rattus norvegicus OX=10116 GN=Bnip3 PE=1 SV=1	Bnip3	1	SSHCDSPPRSQT(1.0)PQDTNR	14	15	T12	0.000385684	2229.84	310726	364565	410724	331767	241207	382164	412489	345967	275900	257661	332948	0	183952	148779	259748	202385	1.04481	1.22584	1.38105	1.11556	0.811057	1.28502	1.38699	1.16331	0.927712	0.866384	1.11953		0.618535	0.500268	0.873398	0.680518	1.35166	1.1969	1.13043	1.17995	1.05669	1.36698
Q9ET45	88	S	BCL2-interacting protein 3 OS=Rattus norvegicus OX=10116 GN=Bnip3 PE=1 SV=1	Bnip3	1	AEIDTHSFGEKNS(1.0)TLS(1.0)EEDYIER	29	29	S16	1.7399e-05	2830.15	2.83703e+06	2.4996e+06	3.45086e+06	2.90245e+06	2.13263e+06	2.5809e+06	4.21714e+06	3.82598e+06	3.36387e+06	1.26966e+06	1.39601e+06	2.61333e+06	1.85879e+06	2.09568e+06	1.70807e+06	3.313e+06	1.0791	0.950757	1.31258	1.10399	0.811174	0.981683	1.60405	1.45526	1.2795	0.482934	0.530992	0.994015	0.707015	0.797119	0.649687	1.26015	1.35166	1.1969	1.13043	1.17995	1.05669	1.36698
Q9EST6	265	T	Acidic leucine-rich nuclear phosphoprotein 32 family member B OS=Rattus norvegicus OX=10116 GN=Anp32b PE=1 SV=1	Anp32b	1	KRET(1.0)DDEGEDD	3	3	T4	0.000978981	1388.48	80563.2	626.136	125652	454284	0	0	0	0	0	0	1250.76	0	1161.8	26378.9	0	0	0.817406	0.00635287	1.27489	4.60923							0.0126904		0.0117878	0.267644			0.908725	1.04328	0.88414	0.896917	0.829945	0.776821
Q9ESS6	596	S	Basal cell adhesion molecule OS=Rattus norvegicus OX=10116 GN=Bcam PE=2 SV=1	Bcam	0.995	EPELSHSGS(0.995)ERPEHTGLLMGGPSGGGR	8	111	S9	9.99875e-07	2811.25	2.16073e+07	1.64983e+07	1.92135e+07	1.80412e+07	1.40884e+07	1.59337e+07	1.461e+07	1.39224e+07	1.22765e+07	1.47703e+07	1.39097e+07	1.32998e+07	1.43687e+07	1.13236e+07	1.21662e+07	1.21985e+07	1.4512	1.10806	1.29043	1.21169	0.946213	1.07015	0.981243	0.935063	0.824523	0.992012	0.934212	0.893251	0.965036	0.76052	0.817114	0.819282	1.05864	1.04714	1.18836	1.10885	1.05664	1.11664
Q9ESN0	702	S	Protein Niban 1 OS=Rattus norvegicus OX=10116 GN=Niban1 PE=1 SV=2	Niban1	1	RPES(1.0)SAVPGSLR	7	20	S4	0.00116411	1335.64	2532828	2.87359e+06	1.68703e+06	2.5242e+06	1.22057e+06	1.25644e+06	983178	1.66967e+06	1.95781e+06	1.32e+06	1.47248e+06	1.29823e+06	1.13209e+06	1.56646e+06	1.41786e+06	988584	1.56462	1.77512	1.04214	1.55929	0.753991	0.776146	0.607345	1.03141	1.20941	0.815414	0.909604	0.801961	0.699332	0.967662	0.875867	0.610684	0.993044	0.978555	1.03117	1.03265	1.04379	0.957949
Q9ESN0	768	S	Protein Niban 1 OS=Rattus norvegicus OX=10116 GN=Niban1 PE=1 SV=2	Niban1	1	IHPEASGPAAIQQDS(1.0)CEESEVR	17	17	S15	7.61584e-09	2490.06	7.27821e+06	4526514	5206700	5011826	2.21974e+06	3.14231e+06	3.72046e+06	3.46202e+06	4439583	4666559	4060264	4423231	4.12975e+06	3.70133e+06	4.42597e+06	5.36887e+06	1.66876	1.03784	1.1938	1.14912	0.508944	0.720472	0.853031	0.793776	1.01791	1.06995	0.930942	1.01416	0.946874	0.848644	1.01479	1.23098	0.993044	0.978555	1.03117	1.03265	1.04379	0.957949
Q9ES53	299	S	Ubiquitin recognition factor in ER-associated degradation protein 1 OS=Rattus norvegicus OX=10116 GN=Ufd1 PE=1 SV=1	Ufd1	1	FVAFSGEGQS(1.0)LR	28	10	S10	0.000199408	1377.62	9.91385e+06	9.36819e+06	9.45296e+06	1.11058e+07	8.08595e+06	8.00599e+06	6.19955e+06	4.91858e+06	6.65906e+06	6.63624e+06	5.55693e+06	6.33882e+06	3.57513e+06	2.9411e+06	2.85805e+06	3.08427e+06	1.515	1.43162	1.44457	1.69715	1.23567	1.22345	0.947397	0.751641	1.01762	1.01413	0.849193	0.968679	0.54634	0.449449	0.436759	0.471328	1.80397	1.26385	1.37234	0.304127	1.85129	1.71521
Q9ES53	209	S	Ubiquitin recognition factor in ER-associated degradation protein 1 OS=Rattus norvegicus OX=10116 GN=Ufd1 PE=1 SV=1	Ufd1	1	EPERPVQHEES(1.0)IEGEADHSGYAGEVGFR	23	23	S11	1.56769e-05	3191.37	930014	1.01735e+06	1.25185e+06	655035	593444	1.09243e+06	610368	466244	578537	575954	507980	511238	241706	316221	417255	166885	1.49813	1.63882	2.01657	1.05518	0.955961	1.75977	0.983223	0.751059	0.931949	0.927788	0.81829	0.823538	0.389357	0.509391	0.672145	0.268831	1.80397	1.26385	1.37234	0.304127	1.85129	1.71521
Q9ES53	247	S	Ubiquitin recognition factor in ER-associated degradation protein 1 OS=Rattus norvegicus OX=10116 GN=Ufd1 PE=1 SV=1	Ufd1	1	GVEPSPS(1.0)PIKPGDIK	15	15	S7	0.00031981	1600.8	1.63768e+06	983876	1.13188e+06	869014	1.06044e+06	1.01617e+06	1.07253e+06	864931	728959	918904	792697	849768	770051	805923	937940	985975	1.69854	1.02044	1.17394	0.901308	1.09984	1.05393	1.11239	0.897072	0.756048	0.953051	0.822154	0.881346	0.798667	0.835871	0.972794	1.02261	1.80397	1.26385	1.37234	0.304127	1.85129	1.71521
Q9ES02	300	S	Matrix extracellular phosphoglycoprotein OS=Rattus norvegicus OX=10116 GN=Mepe PE=2 SV=1	Mepe	1	VEFHYPQAPS(1.0)KEK	12	12	S10	0.00538827	1639.75	1.12296e+06	1.06717e+06	873118	894829	175628	228538	205782	218810	1.39156e+06	1.26779e+06	1.18127e+06	1.08523e+06	1.55965e+06	1.6347e+06	1.80087e+06	2.15302e+06	1.06563	1.01268	0.828536	0.849139	0.166661	0.216869	0.195275	0.207637	1.3205	1.20306	1.12095	1.02982	1.48001	1.55124	1.70891	2.04308
Q9ERH3	1454	S	WD repeat-containing protein 7 OS=Rattus norvegicus OX=10116 GN=Wdr7 PE=1 SV=1	Wdr7	0.995	TYQVPPVQPAS(0.995)PGSHNALR	23	29	S11	0.0021744	2099.01	495058	316742	374793	214490	346401	292067	290820	249494	298324	315378	260733	314204	349172	372998	344299	370694	1.5216	0.97353	1.15195	0.659251	1.06469	0.89769	0.893856	0.766839	0.916919	0.969338	0.801382	0.965729	1.07321	1.14644	1.05823	1.13936
Q9ER34	559	S	Aconitate hydratase, mitochondrial OS=Rattus norvegicus OX=10116 GN=Aco2 PE=1 SV=2	Aco2	1	VDVS(1.0)PTSQR	9	9	S4	0.00446136	1068.47	470467	0	879507	566755	502990	402152	402715	469420	305677	448994	0	92765.6	547829	408034	477226	471795	1.02175		1.9101	1.23087	1.09238	0.873386	0.874607	1.01948	0.663862	0.975116		0.201466	1.18976	0.886159	1.03643	1.02463	1.06623	1.11115	1.03678	1.01849	1.17505	1.17577
Q9ER30	438	Y	Kelch-like protein 41 OS=Rattus norvegicus OX=10116 GN=Klhl41 PE=1 SV=1	Klhl41	1	VY(1.0)GHNVISHNGMIYCLGGK	19	19	Y2	3.25729e-11	2198.99	682580	390724	490105	351629	431997	395556	336767	352393	469381	404943	459426	436008	360761	395651	330610	469895	1.61595	0.925007	1.16028	0.832452	1.02272	0.936445	0.797267	0.834261	1.11122	0.958668	1.08765	1.03221	0.854072	0.936669	0.782691	1.11244	1.01104	1.00097	0.998061	0.999262	0.926198	0.93608
Q9ER30	244	S	Kelch-like protein 41 OS=Rattus norvegicus OX=10116 GN=Klhl41 PE=1 SV=1	Klhl41	1	DHVEKDDIIKS(1.0)NPEVQK	37	37	S11	1.23802e-05	2073.99	1.60966e+06	1.41853e+06	1.42235e+06	1.24252e+06	1.47068e+06	1.54602e+06	1.70645e+06	1.52724e+06	710670	1.68381e+06	1.63892e+06	1.73008e+06	784095	815698	743018	533346	1.25125	1.10267	1.10565	0.965857	1.14322	1.20178	1.32648	1.18718	0.552431	1.30889	1.27399	1.34486	0.609507	0.634073	0.577576	0.41459	1.01104	1.00097	0.998061	0.999262	0.926198	0.93608
Q9ER30	43	S	Kelch-like protein 41 OS=Rattus norvegicus OX=10116 GN=Klhl41 PE=1 SV=1	Klhl41	1	AGDKS(1.0)FPCHR	17	17	S5	0.0020009	1254.51	633266	455612	556631	540004	649707	611478	585409	720757	1.03134e+06	1.0862e+06	182888	290585	462419	427946	495321	455799	1.10309	0.793631	0.969597	0.940634	1.13173	1.06513	1.01972	1.25549	1.7965	1.89205	0.318573	0.506171	0.805488	0.74544	0.8628	0.793958	1.01104	1.00097	0.998061	0.999262	0.926198	0.93608
Q9EQZ1	125	T	TSC22 domain family protein 3 OS=Rattus norvegicus OX=10116 GN=Tsc22d3 PE=1 SV=1	Tsc22d3	1	LSPEEPAPEAPET(1.0)PEAPGGSAV	3	3	T13	0.0238806	2211.97	569598	636516	303150	209537	160530	261723	231122	210711	239085	192620	384025	398077	0	218520	0	483911	1.77243	1.98066	0.943317	0.652018	0.499524	0.814409	0.719187	0.655673	0.743963	0.599377	1.19498	1.2387		0.679972		1.50579
Q9EQP5	317	S	Prolargin OS=Rattus norvegicus OX=10116 GN=Prelp PE=2 SV=1	Prelp	1	LEHLYLNNNS(1.0)IEK	17	17	S10	0.00117031	1666.78	927235	478640	465716	426197	377900	306916	485639	294455	368202	446782	411502	364925	327401	358089	333325	363639	2.20227	1.13682	1.10612	1.01226	0.897549	0.728955	1.15344	0.69936	0.874516	1.06115	0.977357	0.866732	0.77761	0.850496	0.79168	0.863679	1.02835	1.00712	0.999249	0.993569	0.888181	0.927848
Q9EQP5	174	S	Prolargin OS=Rattus norvegicus OX=10116 GN=Prelp PE=2 SV=1	Prelp	1	LS(1.0)QNLISR	1	1	S2	0.0619558	1010.5	106894	130932	133562	87224.9	84564	73463.6	61290.7	74800.8	85507.8	75546.6	87829.1	65523.2	115221	132987	83693.7	99927.7	1.14099	1.39757	1.42564	0.931039	0.902637	0.784151	0.654217	0.798424	0.91271	0.806384	0.937489	0.699395	1.22987	1.41951	0.893347	1.06663	1.02835	1.00712	0.999249	0.993569	0.888181	0.927848
Q9EQH1	211	S	GRB2-associated-binding protein 2 OS=Rattus norvegicus OX=10116 GN=Gab2 PE=1 SV=2	Gab2	1	SAS(1.0)FSQGTR	3	3	S3	0.00771226	1020.41	223779	188688	196360	155214	163934	167617	198396	230597	202355	147964	0	0	130888	0	131200	117550	1.29034	1.088	1.13224	0.894985	0.945267	0.966502	1.14398	1.32966	1.16681	0.853178			0.754716		0.756517	0.677809
Q9EQH1	402	S	GRB2-associated-binding protein 2 OS=Rattus norvegicus OX=10116 GN=Gab2 PE=1 SV=2	Gab2	1	ASS(1.0)CETYEYPTR	14	18	S3	0.00267201	1543.58	877953	841806	890900	944484	632931	775578	695280	671286	869923	886819	845712	918348	653651	630813	720436	555591	1.13179	1.08519	1.14848	1.21756	0.815928	0.999817	0.896303	0.865372	1.12144	1.14322	1.09023	1.18387	0.842639	0.813197	0.928732	0.716226
Q9EQG6	1547	S	Kinase D-interacting substrate of 220 kDa OS=Rattus norvegicus OX=10116 GN=Kidins220 PE=1 SV=2	Kidins220	1	VCKS(1.0)PEHSAEPIR	15	15	S4	0.000125767	1589.71	373714	390124	378626	348752	410267	456479	412467	310622	465037	477451	792178	482565	415326	403792	312605	421333	0.872738	0.911061	0.884209	0.814445	0.9581	1.06602	0.963238	0.725399	1.08601	1.115	1.84998	1.12694	0.969915	0.942979	0.730029	0.983944
Q9EPX0	57	S	Heat shock protein beta-8 OS=Rattus norvegicus OX=10116 GN=Hspb8 PE=1 SV=1	Hspb8	1	LS(1.0)SAWPGTLR	14	14	S2	0.00192336	1167.56	4.00051e+06	3.966e+06	3159355	3.99382e+06	3893376	3.51421e+06	3.63484e+06	3.52186e+06	6.14973e+06	5.79532e+06	5.11274e+06	5129522	3.25175e+06	3361279	2.61805e+06	2957328	0.999197	0.990577	0.789103	0.997526	0.972437	0.877733	0.907864	0.879644	1.536	1.44748	1.27699	1.28119	0.812181	0.839537	0.653902	0.738643	1.10057	1.05891	0.977847	1.04907	1.16102	1.02319
Q9EPX0	24	S	Heat shock protein beta-8 OS=Rattus norvegicus OX=10116 GN=Hspb8 PE=1 SV=1	Hspb8	1	DPFRDS(1.0)PLSSR	16	16	S6	0.00090322	1356.59	2.10654e+06	1.83057e+06	1.65501e+06	1.80069e+06	992120	1.65819e+06	1.37105e+06	1.25595e+06	1390257	1.64699e+06	1.81376e+06	1.62607e+06	1.15198e+06	1.17029e+06	1283872	1.28283e+06	1.40225	1.21854	1.10168	1.19865	0.660418	1.1038	0.912659	0.836041	0.925444	1.09634	1.20735	1.08242	0.766831	0.77902	0.854627	0.853932	1.10057	1.05891	0.977847	1.04907	1.16102	1.02319
Q9EPU2	988	S	Nuclear receptor coactivator 3 (Fragment) OS=Rattus norvegicus OX=10116 GN=Ncoa3 PE=2 SV=1	Ncoa3	0.994	GSS(0.994)PPSAMMSSR	1	1	S3	0.00446136	1274.49	341551	349564	374071	363464	321321	320025	325356	345369	327675	371588	358789	316146	254827	271029	213125	292967	1.06178	1.08669	1.16287	1.1299	0.998888	0.994857	1.01143	1.07364	1.01864	1.15515	1.11536	0.982799	0.792177	0.842544	0.662539	0.910743
Q9EPJ1	68	S	Twist family bHLH transcription factor 1 OS=Rattus norvegicus OX=10116 GN=Twist1 PE=1 SV=1	Twist1	1	SAGGSAGPGGATGGGIGGGDEPGS(1.0)PAQGK	3	3	S24	4.06517e-06	2391.02	804396	857064	672044	564052	1.03387e+06	1.09265e+06	937649	879401	634228	775461	674497	760450	559068	465131	510794	463189	1.10154	1.17366	0.920297	0.772413	1.41578	1.49628	1.28402	1.20425	0.868513	1.06192	0.923656	1.04136	0.765587	0.63695	0.699481	0.634291
Q9EPF2	608	S	Cell surface glycoprotein MUC18 OS=Rattus norvegicus OX=10116 GN=Mcam PE=1 SV=2	Mcam	1	KS(1.0)EFVVEVK	1	1	S2	0.00701799	1144.56	285794	209155	180655	237040	258686	264836	277165	310367	180136	242982	321684	252996	176030	128259	135043	134419	1.27188	0.930805	0.803972	1.0549	1.15124	1.17861	1.23347	1.38123	0.801664	1.08135	1.4316	1.12591	0.783392	0.570793	0.600985	0.598207	0.671539	1.04488	1.1718	1.13206	0.722986	0.749323
Q9EPA0	910	T	Dystrophin-related protein 2 OS=Rattus norvegicus OX=10116 GN=Drp2 PE=1 SV=2	Drp2	1	GQTT(1.0)PDTEAADDVGSK	1	1	T4	9.69009e-05	1671.67	286882	246824	290973	293965	699347	750454	631935	676366	605447	535491	525505	544604	0	0	197228	218383	0.617575	0.531342	0.626382	0.632824	1.5055	1.61552	1.36038	1.45603	1.30336	1.15276	1.13127	1.17238			0.424577	0.470118
Q99PS2	363	S	Casein kinase 1, epsilon OS=Rattus norvegicus OX=10116 GN=Csnk1e PE=1 SV=1	Csnk1e	1	IQQAGNTS(1.0)PR	9	9	S8	0.00650842	1151.52	387303	0	414781	390056	0	0	38992.1	311371	256180	195480	0	0	271985	339215	277411	313775	1.33279		1.42735	1.34226			0.13418	1.07149	0.88157	0.672688			0.935956	1.16731	0.954631	1.07976
Q99PD6	194	S	Transforming growth factor beta-1-induced transcript 1 protein OS=Rattus norvegicus OX=10116 GN=Tgfb1i1 PE=1 SV=2	Tgfb1i1	1	EGCPS(1.0)PPGQTNK	18	25	S5	0.0016387	1351.53	781599	648972	706579	517194	987547	1.17705e+06	749094	911457	1.20087e+06	1.14448e+06	450858	847954	863063	719784	776869	750173	0.944991	0.784639	0.854289	0.625313	1.19399	1.42311	0.905692	1.102	1.45191	1.38373	0.54511	1.02522	1.04349	0.870254	0.939273	0.906996
Q99PD6	33	T	Transforming growth factor beta-1-induced transcript 1 protein OS=Rattus norvegicus OX=10116 GN=Tgfb1i1 PE=1 SV=2	Tgfb1i1	1	ERPPETLT(1.0)PPPPYGHQPQTGSGESSGASGDKDHLYSTVCKPR	30	31	T8	5.6625e-12	4598.1	3938630	6.48973e+06	3882417	3.56877e+06	3.87618e+06	4.33038e+06	3.77516e+06	3645885	3.09761e+06	5.57516e+06	4.44498e+06	5.20624e+06	2.86895e+06	2.61028e+06	2.45917e+06	2699390	1.00879	1.6622	0.994393	0.914059	0.992796	1.10913	0.966921	0.933811	0.793384	1.42795	1.13848	1.33346	0.734817	0.668563	0.62986	0.691388
Q99PD6	186	S	Transforming growth factor beta-1-induced transcript 1 protein OS=Rattus norvegicus OX=10116 GN=Tgfb1i1 PE=1 SV=2	Tgfb1i1	0.996	VQNHLPASGPPQPPAVS(0.996)PTR	62	60	S17	7.32715e-06	2130.05	8.94202e+06	5.29091e+06	6.20116e+06	5.09332e+06	6.17751e+06	6.34216e+06	6.16359e+06	5.75787e+06	6.38939e+06	5.05782e+06	5.61323e+06	5.52233e+06	6.78591e+06	5.63979e+06	5.19682e+06	6.05346e+06	1.48682	0.879736	1.03109	0.846881	1.02715	1.05453	1.02484	0.957379	1.06238	0.840979	0.933329	0.918215	1.12831	0.937744	0.864091	1.00653
Q99PD6	403	S	Transforming growth factor beta-1-induced transcript 1 protein OS=Rattus norvegicus OX=10116 GN=Tgfb1i1 PE=1 SV=2	Tgfb1i1	1	GS(1.0)LCATCGLPVTGR	12	12	S2	0.000734857	1528.66	1.1845e+06	1.49223e+06	1.22926e+06	1.4031e+06	1245070	1505021	1209756	1.52989e+06	1.71886e+06	1.72904e+06	1.47181e+06	1.8485e+06	1.25665e+06	1.5225e+06	1.75616e+06	1.67879e+06	0.796936	1.00398	0.827047	0.94401	0.837686	1.01258	0.813927	1.02931	1.15645	1.1633	0.990234	1.24367	0.845477	1.02434	1.18155	1.1295
Q99PD6	188	T	Transforming growth factor beta-1-induced transcript 1 protein OS=Rattus norvegicus OX=10116 GN=Tgfb1i1 PE=1 SV=2	Tgfb1i1	0.979	VQNHLPASGPPQPPAVSPT(0.979)REGCPSPPGQTNK	8	8	T19	0.000275106	3462.57	1.19064e+06	1.0758e+06	1.09514e+06	678273	598077	749030	764265	660803	1.00111e+06	0	507683	0	588470	788713	424533	729138	1.53608	1.38791	1.41287	0.875056	0.771593	0.966341	0.985996	0.852518	1.29155		0.654973		0.759199	1.01754	0.5477	0.940678
Q99P99	245	S	Histone deacetylase 4 OS=Rattus norvegicus OX=10116 GN=Hdac4 PE=1 SV=2	Hdac4	1	KTAS(1.0)EPNLK	8	8	S4	0.013875	1067.51	190423	0	0	0	0	0	141974	185274	317716	191725	0	0	254456	306361	269988	284353	0.799997						0.596454	0.778365	1.33477	0.805465			1.06901	1.28707	1.13426	1.19461
Q99P99	265	S	Histone deacetylase 4 OS=Rattus norvegicus OX=10116 GN=Hdac4 PE=1 SV=2	Hdac4	1	RSS(1.0)PLLR	8	8	S3	0.0282981	908.471	0	0	0	143957	355696	326003	533907	633630	767672	483080	0	327239	828526	787808	800123	1.1067e+06				0.243501	0.601656	0.551431	0.903097	1.07178	1.29851	0.817124		0.553521	1.40144	1.33257	1.3534	1.87197
Q99P55	101	S	Sphingosine-1-phosphate phosphatase 1 OS=Rattus norvegicus OX=10116 GN=Sgpp1 PE=1 SV=2	Sgpp1	1	NS(1.0)LTGEEGELAK	84	65	S2	5.36219e-07	1483.68	5.06416e+07	3.14728e+07	3.21599e+07	2.97957e+07	2.83231e+07	3.46116e+07	32942476	32140119	43813738	40662052	3.74583e+07	3.93013e+07	37004429	3.0606e+07	3.18565e+07	36277826	1.42385	0.884894	0.904213	0.837741	0.796337	0.973146	0.926217	0.903657	1.23187	1.14326	1.05319	1.105	1.04042	0.860525	0.895682	1.01999
Q99NH3	69	S	Guanine nucleotide exchange factor for Rab-3A OS=Rattus norvegicus OX=10116 GN=Rab3il1 PE=1 SV=1	Rab3il1	1	SSS(1.0)MEIR	24	25	S3	0.0220785	889.349	2.10596e+06	1.40216e+06	1.75497e+06	1352292	841380	1.54466e+06	1164015	1.51848e+06	1.63775e+06	1951492	24585.8	71299.6	2.09575e+06	1.50733e+06	1.8936e+06	1.80505e+06	1.48629	0.989579	1.23858	0.954386	0.593808	1.09015	0.821509	1.07167	1.15585	1.37727	0.0173515	0.05032	1.47908	1.06381	1.33642	1.27392
Q99NH3	169	S	Guanine nucleotide exchange factor for Rab-3A OS=Rattus norvegicus OX=10116 GN=Rab3il1 PE=1 SV=1	Rab3il1	1	TLVITSTPAS(1.0)PNR	16	16	S10	0.000960791	1436.71	2.70678e+06	2.28238e+06	2165819	2.22134e+06	2.09679e+06	2305016	2.42684e+06	2.29415e+06	2.24983e+06	2201583	1.94169e+06	2.35343e+06	2.7951e+06	2883601	2.47425e+06	2567975	1.1407	0.961846	0.912727	0.936123	0.883634	0.971388	1.02273	0.966808	0.948131	0.927798	0.818275	0.991792	1.17792	1.21522	1.04271	1.0822
Q99NH3	180	S	Guanine nucleotide exchange factor for Rab-3A OS=Rattus norvegicus OX=10116 GN=Rab3il1 PE=1 SV=1	Rab3il1	1	ELHPQLLS(1.0)PTK	16	16	S8	0.00510467	1342.68	1.48864e+06	1.14046e+06	1.20634e+06	974428	1.05522e+06	1.08924e+06	945736	908888	918481	1.12317e+06	1.14679e+06	1.03777e+06	1.24219e+06	1.18872e+06	1.14533e+06	1.13596e+06	1.34207	1.02817	1.08757	0.878488	0.951327	0.981999	0.85262	0.8194	0.828049	1.01259	1.03388	0.93559	1.11989	1.07168	1.03257	1.02412
Q99ND8	463	S	Protein-serine/threonine phosphatase OS=Rattus norvegicus OX=10116 GN=Ppm1b PE=1 SV=1	Ppm1b	1	HTESGPAELDS(1.0)PK	37	37	S11	9.93755e-07	1447.61	4.72558e+06	3.44897e+06	2.62459e+06	3560557	2.56165e+06	2.84718e+06	3.97547e+06	3.0418e+06	6.05913e+06	5.52189e+06	6187700	4.08744e+06	3.32987e+06	3.22915e+06	3.12844e+06	3.15003e+06	1.22983	0.897593	0.683048	0.926633	0.666668	0.740977	1.03461	0.791627	1.57689	1.43707	1.61035	1.06375	0.866598	0.840386	0.814175	0.819793
Q99N37	710	S	Rho GTPase-activating protein 17 OS=Rattus norvegicus OX=10116 GN=Arhgap17 PE=1 SV=1	Arhgap17	1	RCS(1.0)SSLPPIQAPNHPPPQPPTQPR	19	31	S3	3.94859e-09	2739.32	8.79473e+06	9.11951e+06	8.95764e+06	8880046	6.96964e+06	7.01107e+06	7.23256e+06	6.61438e+06	7.65758e+06	7.93303e+06	5261254	7.71718e+06	6.7061e+06	6.57637e+06	5.07744e+06	6.25379e+06	1.20515	1.24965	1.22747	1.21684	0.955053	0.960731	0.991081	0.906372	1.04932	1.08707	0.720952	1.05749	0.91894	0.901163	0.695764	0.85696
Q99N37	748	T	Rho GTPase-activating protein 17 OS=Rattus norvegicus OX=10116 GN=Arhgap17 PE=1 SV=1	Arhgap17	1	LGEQGPEPGPTPPQTPT(1.0)PPSTPPPAK	2	2	T17	4.35949e-05	2735.24	1243432	872439	787159	918194	1.09502e+06	1.03061e+06	1.06574e+06	1.12914e+06	1.3744e+06	1.63166e+06	1.31894e+06	1470342	1672164	933142	1.29473e+06	1.10485e+06	1.05031	0.736937	0.664902	0.775585	0.92495	0.870537	0.900219	0.95377	1.16094	1.37824	1.11409	1.24198	1.41245	0.788212	1.09364	0.933249
Q99N37	162	S	Rho GTPase-activating protein 17 OS=Rattus norvegicus OX=10116 GN=Arhgap17 PE=1 SV=1	Arhgap17	0.996	SS(0.996)GTNFQGLPSK	7	16	S2	0.00236751	1302.57	5162779	3.69202e+06	3.43348e+06	4141694	2.42945e+06	2.655e+06	2.79253e+06	2.41072e+06	3.20126e+06	4.16667e+06	3.08383e+06	3074092	3.15843e+06	3.28533e+06	2.87162e+06	2.80975e+06	1.57736	1.12801	1.04902	1.2654	0.742262	0.811171	0.853191	0.736538	0.97807	1.27303	0.94219	0.939216	0.964983	1.00375	0.877355	0.858453
Q99N37	662	S	Rho GTPase-activating protein 17 OS=Rattus norvegicus OX=10116 GN=Arhgap17 PE=1 SV=1	Arhgap17	1	KPAPAPPKPGNPPPGHPGGQSSPGTGTS(1.0)PKPSTR	38	37	S28	6.00256e-12	3318.64	7.03645e+06	9.38822e+06	9584578	10055857	7353436	6.44338e+06	6748954	5.31109e+06	4.24173e+06	8.92128e+06	6.72851e+06	7.33561e+06	6.13721e+06	4.65724e+06	5.96255e+06	4875746	1.01626	1.35592	1.38428	1.45235	1.06204	0.930604	0.974738	0.76707	0.612625	1.28848	0.971785	1.05947	0.886384	0.672636	0.86116	0.704194
Q99MM4	477	S	TRAF-type zinc finger domain-containing protein 1 OS=Rattus norvegicus OX=10116 GN=Trafd1 PE=1 SV=2	Trafd1	1	SDCQRS(1.0)PPGVLK	31	32	S6	0.000947993	1423.64	4.04983e+06	3.32316e+06	3.20715e+06	3.12591e+06	3.27812e+06	3.15035e+06	3.00397e+06	3.29146e+06	3.27672e+06	3.24502e+06	3.33983e+06	2.97058e+06	2.45999e+06	2.53296e+06	2507461	2.52217e+06	1.31475	1.07885	1.04119	1.01481	1.06422	1.02275	0.975221	1.06855	1.06377	1.05348	1.08426	0.964382	0.798622	0.822311	0.814034	0.818809
Q99MM4	415	S	TRAF-type zinc finger domain-containing protein 1 OS=Rattus norvegicus OX=10116 GN=Trafd1 PE=1 SV=2	Trafd1	1	AMEGIPTQDSQPEDRS(1.0)PELSR	43	32	S16	8.36037e-06	2423.05	1.15166e+07	7.78155e+06	7.53369e+06	6.71514e+06	5.94732e+06	6.4444e+06	6.47428e+06	6.00302e+06	8.90357e+06	9.52643e+06	7.72036e+06	8.30338e+06	6.53391e+06	6.26828e+06	5.45128e+06	5825590	1.57561	1.06461	1.0307	0.918711	0.813664	0.881672	0.885759	0.821285	1.21811	1.30333	1.05624	1.136	0.893917	0.857575	0.7458	0.79701
Q99ML5	171	S	Prenylcysteine oxidase OS=Rattus norvegicus OX=10116 GN=Pcyox1 PE=1 SV=1	Pcyox1	1	YQS(1.0)HDYAFSSVEK	6	6	S3	7.57864e-06	1640.66	454551	551438	529435	614239	603391	599985	610036	508854	505610	461692	570128	563829	514702	556972	452474	439076	0.851975	1.03357	0.992333	1.15128	1.13095	1.12457	1.1434	0.953757	0.947677	0.865359	1.0686	1.0568	0.964719	1.04395	0.848083	0.822971	0.935679	0.927102	1.08726	0.772319	1.22683	1.52056
Q99M64	461	S	Phosphatidylinositol 4-kinase type 2-alpha OS=Rattus norvegicus OX=10116 GN=Pi4k2a PE=1 SV=1	Pi4k2a	1	SSS(1.0)ESYTQSFQSR	15	17	S3	0.000237842	1573.62	2.07279e+06	1.87962e+06	1.9207e+06	1651432	1648613	2.00707e+06	1.55565e+06	1.67159e+06	1394436	1.83367e+06	2.27898e+06	1.7569e+06	1497569	1.39816e+06	1.23403e+06	1.33073e+06	1.22235	1.10843	1.13265	0.973867	0.972205	1.18359	0.917382	0.985753	0.822314	1.08134	1.34394	1.03606	0.883132	0.82451	0.72772	0.784748	0.973482	1.02393	1.07196	1.1376	0.934854	0.994056
Q99M64	46	S	Phosphatidylinositol 4-kinase type 2-alpha OS=Rattus norvegicus OX=10116 GN=Pi4k2a PE=1 SV=1	Pi4k2a	1	VAAAGSGPS(1.0)PPCS(1.0)PGHDR	43	35	S9	2.8933e-05	1879.72	1.49074e+06	557456	662731	552335	728366	691047	866088	687337	1.10685e+06	1.12012e+06	1.04804e+06	1.10504e+06	848579	749902	709496	752101	1.74403	0.652176	0.775338	0.646184	0.852125	0.808466	1.01325	0.804125	1.29492	1.31044	1.22612	1.2928	0.992764	0.87732	0.830049	0.879893	0.973482	1.02393	1.07196	1.1376	0.934854	0.994056
Q99M64	50	S	Phosphatidylinositol 4-kinase type 2-alpha OS=Rattus norvegicus OX=10116 GN=Pi4k2a PE=1 SV=1	Pi4k2a	1	VAAAGSGPS(1.0)PPCS(1.0)PGHDR	49	27	S13	3.89422e-06	1799.75	2.33237e+06	1.08065e+06	1.2232e+06	1.05414e+06	1.42845e+06	1.30701e+06	1.51793e+06	1.09007e+06	2.07492e+06	1.82676e+06	1818429	1.79255e+06	1.44573e+06	1.32696e+06	1.26391e+06	1.29146e+06	1.56308	0.724217	0.819752	0.706454	0.957303	0.875919	1.01727	0.730532	1.39055	1.22424	1.21866	1.20131	0.968883	0.889288	0.847034	0.8655	0.973482	1.02393	1.07196	1.1376	0.934854	0.994056
Q99JC6	450	S	TAP-binding protein OS=Rattus norvegicus OX=10116 GN=Tapbp PE=1 SV=1	Tapbp	1	AS(1.0)ATSLTVPK	5	4	S2	0.000992171	1311.66	1.83172e+06	1.43248e+06	1.29204e+06	1.17668e+06	1.28033e+06	1.25288e+06	1.32519e+06	1.11052e+06	1.65139e+06	1.67508e+06	1.4782e+06	1.35043e+06	1.3208e+06	1.1629e+06	1.14653e+06	1.24459e+06	1.3486	1.05466	0.951267	0.866332	0.94264	0.922436	0.975669	0.817618	1.21584	1.23328	1.08833	0.994255	0.972436	0.856182	0.844135	0.916325
Q99068	53	S	Alpha-2-macroglobulin receptor-associated protein OS=Rattus norvegicus OX=10116 GN=Lrpap1 PE=1 SV=2	Lrpap1	1	RES(1.0)GEEFR	19	19	S3	0.00272203	1089.44	984611	1.45517e+06	1.62421e+06	1.59484e+06	2177209	2.61947e+06	2.07826e+06	2.34679e+06	1.69683e+06	1752127	0	96538.8	2.3214e+06	1.84686e+06	1.72575e+06	1.48093e+06	0.572426	0.845999	0.94427	0.927197	1.26577	1.52289	1.20825	1.36436	0.986491	1.01864		0.056125	1.3496	1.07371	1.00331	0.860973	0.76665	0.831712	1.14092	1.08796	0.888927	0.803495
Q925Q9	454	S	SH3 domain-containing kinase-binding protein 1 OS=Rattus norvegicus OX=10116 GN=Sh3kbp1 PE=1 SV=2	Sh3kbp1	1	TNS(1.0)LNRPGVLPPR	5	5	S3	0.00845737	1500.77	258317	132814	144580	154648	0	0	70750.6	76013.2	87542.5	86825.6	52384.3	69091.9	95006.1	98372.6	87094.6	85293.9	2.41299	1.24064	1.35056	1.4446			0.660897	0.710055	0.817753	0.811057	0.489333	0.645403	0.887472	0.91892	0.81357	0.796748	0.887439	0.937892	0.839371	0.981426	1.03242	1.15779
Q925Q9	630	S	SH3 domain-containing kinase-binding protein 1 OS=Rattus norvegicus OX=10116 GN=Sh3kbp1 PE=1 SV=2	Sh3kbp1	0.997	AS(0.997)SPSLFSAEGK	6	38	S2	0.001475	1260.55	2.64317e+07	1.89491e+07	1.92132e+07	1.72031e+07	1.51536e+07	1.71322e+07	1.67502e+07	1.60423e+07	1.58598e+07	1.48018e+07	1.33664e+07	1.25597e+07	1.24404e+07	1.34437e+07	1.12056e+07	1.26455e+07	1.67026	1.19742	1.21411	1.08709	0.957581	1.08261	1.05847	1.01374	1.00221	0.935349	0.844646	0.793667	0.786131	0.84953	0.708101	0.799086	0.887439	0.937892	0.839371	0.981426	1.03242	1.15779
Q925G1	628	S	Hepatoma-derived growth factor-related protein 2 OS=Rattus norvegicus OX=10116 GN=Hdgfl2 PE=1 SV=2	Hdgfl2	1	GGS(1.0)S(1.0)EELHDS(1.0)PQDSSDPARPGNEHQDHER	52	36	S3	7.37225e-06	3330.27	831123	1.40097e+06	1.48807e+06	921613	179195	897939	987176	983340	1.73791e+06	2.02519e+06	1.75567e+06	2.1794e+06	1.22845e+06	1.54442e+06	1.81005e+06	1.23773e+06	0.627019	1.05693	1.12263	0.695287	0.135189	0.677427	0.744749	0.741855	1.31112	1.52785	1.32452	1.64419	0.926773	1.16514	1.36554	0.93377	1.05963	1.14143	0.942786	0.475323	1.05734	0.883492
Q925G1	367	S	Hepatoma-derived growth factor-related protein 2 OS=Rattus norvegicus OX=10116 GN=Hdgfl2 PE=1 SV=2	Hdgfl2	1	GGS(1.0)S(1.0)GEELEDEEPVK	130	121	S4	2.58916e-06	1721.62	2.16938e+06	4.73976e+06	5.42323e+06	4.45151e+06	871821	2.26709e+06	2.88929e+06	3.12784e+06	6.20382e+06	6.32486e+06	4.58066e+06	4.97522e+06	5.05469e+06	5.1004e+06	5.91546e+06	6.02333e+06	0.49502	1.08154	1.2375	1.01577	0.198937	0.517318	0.659294	0.713728	1.41562	1.44324	1.04524	1.13527	1.15341	1.16384	1.34982	1.37444	1.05963	1.14143	0.942786	0.475323	1.05734	0.883492
Q925G1	454	S	Hepatoma-derived growth factor-related protein 2 OS=Rattus norvegicus OX=10116 GN=Hdgfl2 PE=1 SV=2	Hdgfl2	1	KRS(1.0)EGLS(1.0)LDR	13	13	S7	0.00904462	1320.57	1.4353e+06	1.5691e+06	1.95745e+06	1.64579e+06	317186	1.33087e+06	1611946	1.45195e+06	1.89731e+06	1.55103e+06	2.29905e+06	1.08702e+06	1.81483e+06	1.82388e+06	1.92698e+06	1.36643e+06	0.915438	1.00078	1.24847	1.04969	0.202302	0.84883	1.0281	0.926057	1.21011	0.989252	1.46634	0.693301	1.15751	1.16328	1.22904	0.871512	1.05963	1.14143	0.942786	0.475323	1.05734	0.883492
Q925G1	629	S	Hepatoma-derived growth factor-related protein 2 OS=Rattus norvegicus OX=10116 GN=Hdgfl2 PE=1 SV=2	Hdgfl2	1	GGS(1.0)S(1.0)EELHDS(1.0)PQDSSDPARPGNEHQDHER	50	7	S4	9.74619e-06	3410.24	0	0	288071	0	0	0	398117	0	308937	481120	331293	630786	221891	568404	526412	181232			0.731838				1.01141		0.784849	1.22228	0.841643	1.6025	0.563709	1.44402	1.33734	0.460417	1.05963	1.14143	0.942786	0.475323	1.05734	0.883492
Q925G1	661	S	Hepatoma-derived growth factor-related protein 2 OS=Rattus norvegicus OX=10116 GN=Hdgfl2 PE=1 SV=2	Hdgfl2	1	MQLASES(1.0)ADDDDEDS	5	19	S7	0.00164764	1707.56	659887	1.08732e+06	1.29607e+06	1097930	0	465600	1.14822e+06	646300	1.9862e+06	1.27578e+06	1.65286e+06	1.0207e+06	1.67984e+06	1.46591e+06	1.04046e+06	1.23076e+06	0.55753	0.918667	1.09503	0.927627		0.393379	0.970117	0.546051	1.67811	1.07789	1.39648	0.862375	1.41928	1.23853	0.879072	1.03985	1.05963	1.14143	0.942786	0.475323	1.05734	0.883492
Q925G1	635	S	Hepatoma-derived growth factor-related protein 2 OS=Rattus norvegicus OX=10116 GN=Hdgfl2 PE=1 SV=2	Hdgfl2	1	GGS(1.0)S(1.0)EELHDS(1.0)PQDSSDPARPGNEHQDHER	45	79	S10	4.05919e-09	3250.31	7.06198e+06	6.18468e+06	5.20054e+06	5.0698e+06	3.33065e+06	5.11187e+06	6.87805e+06	4.03757e+06	8.25598e+06	7433858	7.91258e+06	5.88621e+06	5.85194e+06	5.36235e+06	5.16401e+06	3.91919e+06	1.21941	1.06792	0.897988	0.875413	0.575109	0.882677	1.18765	0.697175	1.42558	1.28362	1.36628	1.01638	1.01047	0.925928	0.89168	0.676734	1.05963	1.14143	0.942786	0.475323	1.05734	0.883492
Q925G1	366	S	Hepatoma-derived growth factor-related protein 2 OS=Rattus norvegicus OX=10116 GN=Hdgfl2 PE=1 SV=2	Hdgfl2	1	GGS(1.0)S(1.0)GEELEDEEPVK	135	121	S3	2.58916e-06	1721.62	2.97566e+06	5.35032e+06	6.1459e+06	5.04495e+06	1.17811e+06	2.68436e+06	3.25956e+06	3.4704e+06	7.18438e+06	7.28625e+06	5.51225e+06	5.96258e+06	5.67477e+06	5.6901e+06	6.4639e+06	6.73758e+06	0.590548	1.06182	1.21971	1.00122	0.233806	0.532736	0.646891	0.688732	1.42581	1.44602	1.09396	1.18333	1.12621	1.12925	1.28282	1.33714	1.05963	1.14143	0.942786	0.475323	1.05734	0.883492
Q925G1	450	S	Hepatoma-derived growth factor-related protein 2 OS=Rattus norvegicus OX=10116 GN=Hdgfl2 PE=1 SV=2	Hdgfl2	1	KRS(1.0)EGLS(1.0)LDR	64	52	S3	3.74141e-05	1240.6	8.08539e+06	1.37718e+07	14953389	1.1578e+07	7.92492e+06	1.03061e+07	12727599	1.10364e+07	1.24709e+07	1.24226e+07	1.63113e+07	1.16553e+07	1.09783e+07	1.09519e+07	1.29991e+07	8956326	0.69132	1.17752	1.27855	0.989944	0.677599	0.881193	1.08824	0.943636	1.06629	1.06217	1.39465	0.996559	0.938672	0.936409	1.11146	0.765787	1.05963	1.14143	0.942786	0.475323	1.05734	0.883492
Q925F0	47	T	Small muscular protein OS=Rattus norvegicus OX=10116 GN=Smpx PE=1 SV=1	Smpx	1	ESTPGTAEGAPAT(1.0)PEEK	93	45	T13	1.37406e-05	2115.9	2.14433e+07	2.15436e+07	1.66565e+07	2.00558e+07	1.73899e+07	2.09743e+07	1.8432e+07	1.82714e+07	3.15676e+07	3.56712e+07	3.86674e+07	3.05611e+07	2.13607e+07	1.85732e+07	1.82634e+07	1.87885e+07	0.931759	0.936117	0.723765	0.871471	0.755629	0.91138	0.800914	0.793934	1.37169	1.55	1.68019	1.32795	0.928171	0.807047	0.793587	0.816404	1.02682	1.13122	1.00084	0.944824	0.790512	0.859645
Q925F0	37	T	Small muscular protein OS=Rattus norvegicus OX=10116 GN=Smpx PE=1 SV=1	Smpx	0.997	RKEST(0.997)PGTAEGAPATPEEK	7	45	T5	1.37406e-05	2115.9	9.70925e+06	7.55146e+06	4.90293e+06	6607961	8715505	9983246	7.81028e+06	8292771	11923600	1.78992e+07	1.84762e+07	1.01156e+07	3.855e+06	3.75931e+06	3.9304e+06	4.06275e+06	1.12902	0.878106	0.570127	0.768393	1.01346	1.16088	0.908202	0.964307	1.38651	2.08137	2.14847	1.17627	0.44827	0.437143	0.457038	0.472428	1.02682	1.13122	1.00084	0.944824	0.790512	0.859645
Q925D6	211	T	Mitogen-activated protein kinase kinase 6 OS=Rattus norvegicus OX=10116 GN=Map2k6 PE=1 SV=1	Map2k6	1	T(1.0)IDAGCKPYMAPER	5	5	T1	0.000927845	1688.72	972794	985909	1.22263e+06	915383	261303	461009	367737	282393	0	435510	291731	0	243215	0	364318	268496	1.78812	1.81222	2.24735	1.68259	0.480308	0.847391	0.675945	0.519072		0.80052	0.536238		0.44706		0.669661	0.493529	1.04858	1.13709	1.13925	1.13241	1.12462	1.10255
Q925B3	1501	S	Transient receptor potential cation channel subfamily M member 7 OS=Rattus norvegicus OX=10116 GN=Trpm7 PE=1 SV=2	Trpm7	1	RAS(1.0)TEDSPDVDSR	16	28	S3	7.04017e-05	1514.61	894306	1.04607e+06	1.06487e+06	872517	662355	1.05962e+06	954865	975803	1.24643e+06	982597	270140	334717	910311	907501	836933	906205	1.02755	1.20193	1.22353	1.00252	0.761041	1.21749	1.09713	1.12119	1.43214	1.129	0.310389	0.384588	1.04594	1.04271	0.961631	1.04122
Q924T8	315	S	Cysteinyl leukotriene receptor 1 OS=Rattus norvegicus OX=10116 GN=Cysltr1 PE=2 SV=1	Cysltr1	1	KHS(1.0)LSSMTYIPK	5	8	S3	0.00184436	1471.7	174831	162346	216766	202830	141107	188768	261790	196358	335094	301566	289183	243976	212356	216419	210114	280452	0.769766	0.714796	0.954401	0.893043	0.62128	0.831129	1.15264	0.86455	1.47539	1.32777	1.27325	1.07421	0.934984	0.952875	0.925115	1.23481
Q923Z2	215	S	Tropomyosin 1, alpha, isoform CRA_a OS=Rattus norvegicus OX=10116 GN=Tpm1 PE=1 SV=1	Tpm1	1	YS(1.0)QKEDKYEEEIK	48	85	S2	1.58533e-07	1768.77	2.32885e+07	1.98904e+07	2.25165e+07	1.6207e+07	2.14674e+07	2.45297e+07	2.02042e+07	1.85012e+07	17995704	1.84726e+07	2.01907e+07	1.63224e+07	1.83672e+07	1.50581e+07	1.30476e+07	1.5968e+07	1.23372	1.0537	1.19282	0.858574	1.13724	1.29947	1.07032	0.980106	0.95333	0.978592	1.06961	0.864687	0.973007	0.797708	0.691201	0.845912	0.873525	0.963648	0.981603	0.978719	0.851435	0.901736
Q923Z2	108	T	Tropomyosin 1, alpha, isoform CRA_a OS=Rattus norvegicus OX=10116 GN=Tpm1 PE=1 SV=1	Tpm1	1	LAT(1.0)ALQK	47	47	T3	0.00634927	824.428	29668474	20087658	18153150	17337590	15430513	17762224	19147122	17280260	17003732	18494458	6.99704e+06	16143841	15920329	14602061	15833239	16256557	1.71917	1.164	1.05191	1.00465	0.894139	1.02925	1.1095	1.00133	0.985301	1.07168	0.405452	0.935474	0.922522	0.846134	0.917476	0.942005	0.873525	0.963648	0.981603	0.978719	0.851435	0.901736
Q923Z2	174	S	Tropomyosin 1, alpha, isoform CRA_a OS=Rattus norvegicus OX=10116 GN=Tpm1 PE=1 SV=1	Tpm1	1	KLVIIES(1.0)DLER	34	23	S7	2.45231e-05	1394.73	7.78509e+06	1.3427e+07	9.78598e+06	1.38013e+07	7.73386e+06	9.66203e+06	9.36055e+06	9.33373e+06	9.6334e+06	8.5623e+06	8.12632e+06	7.64782e+06	7.80053e+06	1.02573e+07	9.52881e+06	8.3123e+06	0.826233	1.42501	1.03859	1.46474	0.820795	1.02543	0.993436	0.99059	1.02239	0.908718	0.862448	0.811664	0.827872	1.0886	1.01129	0.882186	0.873525	0.963648	0.981603	0.978719	0.851435	0.901736
Q923Z2	162	Y	Tropomyosin 1, alpha, isoform CRA_a OS=Rattus norvegicus OX=10116 GN=Tpm1 PE=1 SV=1	Tpm1	1	HIAEDADRKY(1.0)EEVAR	27	27	Y10	5.7192e-07	1881.85	2.63465e+06	1.92565e+06	2.06761e+06	2.24464e+06	1.93331e+06	1.27486e+06	1.72182e+06	1.49745e+06	1.1227e+06	825669	1.31215e+06	492055	893049	906045	909598	1.0222e+06	1.85022	1.35231	1.45201	1.57633	1.3577	0.895289	1.20917	1.05161	0.78843	0.579838	0.921478	0.345553	0.627156	0.636283	0.638778	0.717851	0.873525	0.963648	0.981603	0.978719	0.851435	0.901736
Q923Z2	87	S	Tropomyosin 1, alpha, isoform CRA_a OS=Rattus norvegicus OX=10116 GN=Tpm1 PE=1 SV=1	Tpm1	1	AEADVAS(1.0)LNR	6	6	S7	0.001417	1125.49	206343	299656	254935	248247	162959	216571	212221	245067	223340	433699	256666	401280	259241	189910	198347	225607	0.818396	1.18849	1.01112	0.984597	0.646328	0.858964	0.841711	0.971985	0.885811	1.72014	1.01799	1.59156	1.0282	0.753221	0.786686	0.894803	0.873525	0.963648	0.981603	0.978719	0.851435	0.901736
Q923Z2	221	Y	Tropomyosin 1, alpha, isoform CRA_a OS=Rattus norvegicus OX=10116 GN=Tpm1 PE=1 SV=1	Tpm1	1	EDKY(1.0)EEEIK	48	32	Y4	0.00105784	1262.52	1966481	2211903	2.51504e+06	1.57327e+06	3.01659e+06	3.08584e+06	3.17698e+06	2.59129e+06	2.38825e+06	1.96238e+06	1.11313e+06	775294	1.70608e+06	1.58466e+06	1.82398e+06	1.88391e+06	0.94273	1.06039	1.20571	0.754226	1.44615	1.47935	1.52304	1.24226	1.14492	0.940765	0.533634	0.371676	0.817893	0.759685	0.874416	0.903145	0.873525	0.963648	0.981603	0.978719	0.851435	0.901736
Q923Z2	237	T	Tropomyosin 1, alpha, isoform CRA_a OS=Rattus norvegicus OX=10116 GN=Tpm1 PE=1 SV=1	Tpm1	1	EAET(1.0)RAEFAER	20	20	T4	0.00173552	1388.58	3.60972e+06	3.53695e+06	3.40751e+06	3.77958e+06	2.07185e+06	2.84613e+06	2.64471e+06	2.09355e+06	2.90643e+06	2.13408e+06	2.67939e+06	2.09201e+06	1.91975e+06	1.84171e+06	1.7457e+06	1.82374e+06	1.40412	1.37581	1.32547	1.4702	0.805915	1.1071	1.02875	0.814357	1.13055	0.830124	1.04224	0.813759	0.746752	0.716396	0.679048	0.709406	0.873525	0.963648	0.981603	0.978719	0.851435	0.901736
Q923Z2	229	S	Tropomyosin 1, alpha, isoform CRA_a OS=Rattus norvegicus OX=10116 GN=Tpm1 PE=1 SV=1	Tpm1	1	VLS(1.0)DKLK	20	20	S3	0.0145006	882.47	6961343	6.65105e+06	6846498	6.8711e+06	9348837	7730890	6991976	7411937	5039558	5.14303e+06	5.81056e+06	4.21725e+06	4507710	7491851	5571982	5.59877e+06	1.0899	1.04132	1.07192	1.07577	1.4637	1.21038	1.09469	1.16045	0.789016	0.805215	0.909728	0.660271	0.705747	1.17296	0.872374	0.876568	0.873525	0.963648	0.981603	0.978719	0.851435	0.901736
Q923W4	161	S	Hepatoma-derived growth factor-related protein 3 OS=Rattus norvegicus OX=10116 GN=Hdgfl3 PE=1 SV=1	Hdgfl3	1	S(1.0)PGDEDDKDCKEEENK	14	14	S1	9.9883e-06	1974.73	247028	88404.6	316136	294158	67853.3	397719	246490	343715	435132	634494	0	0	415140	429892	429651	432191	0.723815	0.259034	0.926309	0.861911	0.198817	1.16535	0.722239	1.00712	1.27498	1.85913			1.2164	1.25962	1.25892	1.26636
Q921A2	6	S	Proton myo-inositol cotransporter OS=Rattus norvegicus OX=10116 GN=Slc2a13 PE=1 SV=2	Slc2a13	1	KAS(1.0)EDVEYTLR	18	18	S3	0.000167031	1390.62	667140	526073	586870	658608	465134	540484	716963	470015	541149	441628	426325	487110	619818	624347	564014	606646	1.19368	0.941273	1.05005	1.17841	0.832238	0.967057	1.28282	0.840972	0.968248	0.79018	0.762799	0.871558	1.10901	1.11711	1.00916	1.08544
Q921A2	634	S	Proton myo-inositol cotransporter OS=Rattus norvegicus OX=10116 GN=Slc2a13 PE=1 SV=2	Slc2a13	1	GSNYHLSDNDAS(1.0)DVE	1	1	S12	0.0660158	1702.62	0	402647	355944	324480	0	266290	293905	290284	328756	392829	413317	361059	562684	485170	549065	416041		1.03575	0.915618	0.83468		0.684993	0.756029	0.746715	0.845678	1.0105	1.0632	0.928774	1.44743	1.24803	1.41239	1.07021
Q920Q0	365	S	Paralemmin-1 OS=Rattus norvegicus OX=10116 GN=Palm PE=1 SV=1	Palm	1	EENQTGPTTTPS(1.0)DTQDLDMK	11	14	S12	8.95399e-05	2287.93	683312	501188	518386	479216	138497	429822	397395	378107	412951	484520	409405	428215	487040	629184	430677	440130	1.50841	1.10637	1.14433	1.05786	0.305731	0.948829	0.877247	0.834668	0.911586	1.06957	0.903757	0.945281	1.07514	1.38892	0.950715	0.971582	1.06745	0.950226	1.01767	0.92832	1.03224	0.973376
Q920Q0	83	S	Paralemmin-1 OS=Rattus norvegicus OX=10116 GN=Palm PE=1 SV=1	Palm	1	S(1.0)LEESITR	1	1	S1	0.0707743	1014.45	183395	146311	168866	134298	126863	145168	153626	125246	146382	176366	249944	155576	91893.3	142269	150479	151719	1.19847	0.956126	1.10352	0.877618	0.829034	0.948652	1.00393	0.818464	0.956587	1.15253	1.63335	1.01667	0.600511	0.929713	0.983363	0.991467	1.06745	0.950226	1.01767	0.92832	1.03224	0.973376
Q920Q0	161	S	Paralemmin-1 OS=Rattus norvegicus OX=10116 GN=Palm PE=1 SV=1	Palm	0.996	SPGGS(0.996)TMMK	3	21	S5	0.0100449	975.368	562876	520481	638500	482945	381845	548712	487126	583068	625076	626909	0	0	586767	532949	575446	580915	1.01896	0.942216	1.15586	0.874264	0.691247	0.993321	0.881834	1.05552	1.13156	1.13488			1.06221	0.964785	1.04172	1.05162	1.06745	0.950226	1.01767	0.92832	1.03224	0.973376
Q920Q0	116	S	Paralemmin-1 OS=Rattus norvegicus OX=10116 GN=Palm PE=1 SV=1	Palm	1	ENSAAPS(1.0)PIRPHSTSPAK	17	22	S7	4.9414e-05	1926.91	4540313	3.52619e+06	3.82919e+06	3582133	5.49784e+06	5.13183e+06	3.5201e+06	4.15317e+06	3.80564e+06	4085699	4.3951e+06	3.75537e+06	4.02418e+06	3714381	4.11147e+06	2.66592e+06	1.12911	0.87691	0.95226	0.890821	1.36723	1.27621	0.875394	1.03283	0.946405	1.01605	1.09299	0.933903	1.00075	0.923709	1.02246	0.662972	1.06745	0.950226	1.01767	0.92832	1.03224	0.973376
Q920Q0	345	S	Paralemmin-1 OS=Rattus norvegicus OX=10116 GN=Palm PE=1 SV=1	Palm	1	EPAPLNGS(1.0)AAELPATK	10	10	S8	2.47495e-05	1645.78	1.89689e+06	1.53213e+06	1.39002e+06	1.4453e+06	1.2969e+06	2073173	1.82685e+06	1.88276e+06	1.85451e+06	1.73897e+06	1.43705e+06	1.48467e+06	2.05324e+06	2.0983e+06	1.59498e+06	1.99348e+06	1.09968	0.888217	0.80583	0.837882	0.751848	1.20187	1.05907	1.09149	1.07511	1.00813	0.833094	0.860703	1.19032	1.21644	0.924654	1.15567	1.06745	0.950226	1.01767	0.92832	1.03224	0.973376
Q920Q0	145	T	Paralemmin-1 OS=Rattus norvegicus OX=10116 GN=Palm PE=1 SV=1	Palm	1	SETMVNAQQTPLGT(1.0)PK	21	21	T14	1.97635e-06	1781.81	1.45781e+06	2.00929e+06	1.69237e+06	1.10869e+06	1.21269e+06	1.248e+06	1.3356e+06	1.26834e+06	1.01255e+06	1.53169e+06	1.52559e+06	1.80377e+06	1.56914e+06	1.39137e+06	1.48155e+06	1.29963e+06	1.01642	1.40093	1.17996	0.773008	0.845522	0.870141	0.931217	0.884317	0.705979	1.06793	1.06368	1.25763	1.09404	0.970097	1.03298	0.906136	1.06745	0.950226	1.01767	0.92832	1.03224	0.973376
Q920L0	207	S	Lymphocyte cytosolic protein 2 OS=Rattus norvegicus OX=10116 GN=Lcp2 PE=1 SV=1	Lcp2	1	NHS(1.0)PNHEEPSR	5	5	S3	0.0134099	1383.54	0	0	0	1951.55	0	0	0	55110.4	18251.2	1573.08	1868.43	0	110395	0	119008	159216				0.0334044				0.943319	0.312404	0.0269262	0.0319817		1.88963		2.03705	2.72529
Q920J3	418	S	Coronin-6 OS=Rattus norvegicus OX=10116 GN=Coro6 PE=2 SV=2	Coro6	1	NILDVRPPAS(1.0)PR	16	16	S10	0.00385421	1414.72	12499718	10476361	10546978	10009009	7006211	6.27887e+06	7.31235e+06	7.05577e+06	16392663	15747389	14699306	13329035	9544343	10376752	9277462	8869502	1.18046	0.989376	0.996045	0.94524	0.661659	0.59297	0.690571	0.666339	1.5481	1.48717	1.38819	1.25878	0.901357	0.979969	0.876153	0.837626	0.859648	0.929304	0.853313	0.890536	0.9062	0.787985
Q920J3	424	S	Coronin-6 OS=Rattus norvegicus OX=10116 GN=Coro6 PE=2 SV=2	Coro6	1	RSQS(1.0)ASEAPLSQQHTLETLLEEMK	1	2	S4	4.5796e-11	2793.31	0	1.87083e+06	0	2.14314e+06	0	0	0	0	0	0	1.1039e+06	2.534e+06	2050945	2125407	2.45963e+06	0		0.916569		1.04998							0.54083	1.24148	1.00481	1.04129	1.20504		0.859648	0.929304	0.853313	0.890536	0.9062	0.787985
Q91ZN1	418	T	Coronin-1A OS=Rattus norvegicus OX=10116 GN=Coro1a PE=1 SV=3	Coro1a	1	RAT(1.0)PEPSSTLSSDTVSR	6	7	T3	0.000472079	1870.85	538667	325285	355591	229182	168918	490525	605087	298915	235505	380189	652574	391571	328837	380924	309610	395598	1.41592	0.855031	0.934693	0.602418	0.444012	1.28938	1.59051	0.785716	0.619039	0.999351	1.71533	1.02927	0.864369	1.00128	0.813829	1.03985	0.885256	1.03197	0.784709	0.879615	0.98564	0.724631
Q91Y81	218	S	Septin-2 OS=Rattus norvegicus OX=10116 GN=Septin2 PE=1 SV=1	Septin2	1	IYHLPDAES(1.0)DEDEDFK	296	261	S9	1.02887e-08	2517.05	4.56024e+08	3.68675e+08	4.05109e+08	3.20099e+08	2.00094e+08	3.43025e+08	2.9924e+08	2.87014e+08	3.27188e+08	3.84425e+08	3.6073e+08	4.0653e+08	3.6087e+08	4.69622e+08	3.90594e+08	4.20119e+08	1.25814	1.01715	1.11766	0.88313	0.552044	0.946382	0.825581	0.79185	0.902688	1.0606	0.995226	1.12159	0.995613	1.29565	1.07762	1.15908	1.04868	1.02012	1.02043	0.958195	1.02158	0.977211
Q91Y80	378	S	SH3 domain-binding protein 5 OS=Rattus norvegicus OX=10116 GN=Sh3bp5 PE=1 SV=2	Sh3bp5	1	SECSGASS(1.0)PECEVER	3	3	S8	2.96504e-05	1763.62	452373	415642	542752	389212	298849	375234	412662	315579	445794	521875	358238	379973	302241	379007	317566	308915	1.16443	1.06988	1.39706	1.00185	0.769248	0.965866	1.06221	0.812313	1.14749	1.34333	0.922119	0.978066	0.77798	0.97558	0.817427	0.79516
Q91Y80	10	S	SH3 domain-binding protein 5 OS=Rattus norvegicus OX=10116 GN=Sh3bp5 PE=1 SV=2	Sh3bp5	1	SRS(1.0)EEPVELPPPAR	16	31	S3	2.83886e-06	1643.78	1.79176e+06	1.73071e+06	1.56911e+06	1.6146e+06	1.32098e+06	1.61512e+06	1.48338e+06	1.37247e+06	2.11462e+06	1.81272e+06	1.73935e+06	1.68552e+06	1.44008e+06	1.54295e+06	1.48954e+06	1.47565e+06	1.11123	1.07337	0.973146	1.00136	0.819257	1.00168	0.919978	0.85119	1.31146	1.12423	1.07873	1.04534	0.893126	0.956921	0.9238	0.91518
Q91XU8	32	S	Phosphatidate cytidylyltransferase 2 OS=Rattus norvegicus OX=10116 GN=Cds2 PE=1 SV=1	Cds2	1	LDGETAS(1.0)DSESR	32	37	S7	7.5282e-05	1346.51	2.72884e+06	3.72563e+06	3.60724e+06	2.91445e+06	2.88853e+06	3.37292e+06	3.41252e+06	3.39667e+06	4.98976e+06	5.05458e+06	104579	25842.5	3.37277e+06	3.25436e+06	3922258	3.7491e+06	0.864241	1.17993	1.14243	0.923024	0.914813	1.06822	1.08076	1.07575	1.58029	1.60082	0.0331207	0.00818446	1.06818	1.03068	1.2422	1.18736
Q91V33	38	S	KH domain-containing, RNA-binding, signal transduction-associated protein 1 OS=Rattus norvegicus OX=10116 GN=Khdrbs1 PE=1 SV=1	Khdrbs1	0.996	LTPSRPS(0.996)PLPHR	20	38	S7	0.00950717	1437.74	7.49654e+06	5.24421e+06	5.58282e+06	5.02805e+06	5.33675e+06	4.72013e+06	4.7568e+06	4.83918e+06	3.79038e+06	4.46667e+06	4647948	4.27053e+06	4.77271e+06	4.55771e+06	4.87811e+06	4.44368e+06	1.52152	1.06438	1.13311	1.02051	1.08316	0.95801	0.965453	0.982173	0.769305	0.906568	0.94336	0.866759	0.968682	0.925046	0.990075	0.901902	0.957355	0.985788	0.871489	1.05169	0.824578	0.925024
Q8VIP2	516	S	Carbohydrate-responsive element-binding protein OS=Rattus norvegicus OX=10116 GN=Mlxipl PE=1 SV=1	Mlxipl	0.994	KAS(0.994)PPTLTSATASPTATATAR	8	9	S3	0.0001895	2081.03	0	229734	177807	0	152986	194250	0	169521	137797	0	0	0	120143	115508	114542	149955		1.47054	1.13815		0.979275	1.2434		1.08512	0.882044				0.769039	0.739373	0.733188	0.959869
Q8VHV8	132	S	Selenoprotein S OS=Rattus norvegicus OX=10116 GN=Selenos PE=2 SV=3	Selenos	1	RNS(1.0)GRPQEEDGPGPSTSSVIPK	8	8	S3	0.000433075	2375.1	0	191852	216077	185226	273513	243148	210140	188558	192572	205325	219356	0	174625	173921	179959	169537		0.951171	1.07128	0.918324	1.35604	1.20549	1.04184	0.93484	0.954741	1.01797	1.08753		0.865761	0.862273	0.892208	0.840538	0.609194		0.660372	0.821105	1.2904	0.793483
Q8VHK7	165	S	Hepatoma-derived growth factor OS=Rattus norvegicus OX=10116 GN=Hdgf PE=1 SV=2	Hdgf	1	AGDMLEDS(1.0)PK	511	89	S8	1.94884e-05	1523.69	8.84537e+07	9.05445e+07	9.1089e+07	8.53876e+07	5.84298e+07	7.50571e+07	7.60574e+07	6.86949e+07	1.14447e+08	1.12177e+08	8.42808e+07	5.86419e+07	8.68595e+07	7.87205e+07	7.89606e+07	8.11683e+07	1.06493	1.0901	1.09666	1.02802	0.70346	0.903643	0.915686	0.827046	1.37787	1.35054	1.01469	0.706014	1.04574	0.947748	0.950639	0.977218
Q8VHK7	133	S	Hepatoma-derived growth factor OS=Rattus norvegicus OX=10116 GN=Hdgf PE=1 SV=2	Hdgf	1	GNAEGS(1.0)S(1.0)DEEGKLVIDEPAK	163	100	S7	3.31172e-07	2204.9	1.82621e+07	2.26335e+07	1.97836e+07	2.11675e+07	7.12682e+06	8.55932e+06	1.33266e+07	1.24422e+07	2.41178e+07	2.50184e+07	2.04992e+07	2.46848e+07	2.00182e+07	1.95316e+07	2.40192e+07	2.2525e+07	0.962063	1.19235	1.04222	1.11512	0.375447	0.450912	0.702056	0.655466	1.27054	1.31799	1.07991	1.30042	1.05457	1.02894	1.26535	1.18664
Q8VHK7	132	S	Hepatoma-derived growth factor OS=Rattus norvegicus OX=10116 GN=Hdgf PE=1 SV=2	Hdgf	1	GNAEGS(1.0)S(1.0)DEEGKLVIDEPAK	163	100	S6	3.31172e-07	2204.9	1.82621e+07	2.26335e+07	1.97836e+07	2.11675e+07	7.12682e+06	8.55932e+06	1.33266e+07	1.24422e+07	2.41178e+07	2.50184e+07	2.04992e+07	2.46848e+07	2.00182e+07	1.95316e+07	2.40192e+07	2.2525e+07	0.962063	1.19235	1.04222	1.11512	0.375447	0.450912	0.702056	0.655466	1.27054	1.31799	1.07991	1.30042	1.05457	1.02894	1.26535	1.18664
Q8VHK7	202	S	Hepatoma-derived growth factor OS=Rattus norvegicus OX=10116 GN=Hdgf PE=1 SV=2	Hdgf	1	NSTPS(1.0)EPDSGQGPPPEEEEGEEEAAK	22	8	S5	5.39777e-08	3826.51	1.16768e+06	2.17355e+06	1.62257e+06	2.38943e+06	629099	721800	856875	1.49809e+06	2.76461e+06	2.42521e+06	1.80852e+06	2.18478e+06	677387	565255	1.947e+06	2.19993e+06	0.728893	1.35678	1.01285	1.49154	0.392699	0.450566	0.534883	0.935145	1.72574	1.51388	1.12892	1.3638	0.422842	0.352846	1.21537	1.37325
Q8VHK7	200	T	Hepatoma-derived growth factor OS=Rattus norvegicus OX=10116 GN=Hdgf PE=1 SV=2	Hdgf	0.994	NST(0.994)PSEPDSGQGPPPEEEEGEEEAAKEEAEAQGVR	33	26	T3	3.5047e-10	3746.55	13386628	12973383	9.74846e+06	1.24482e+07	7.58067e+06	8.97482e+06	8.20458e+06	8.37047e+06	1.00753e+07	1.30411e+07	9.52234e+06	10164400	8.78311e+06	10446313	7.6424e+06	9040961	1.3353	1.29408	0.972396	1.24169	0.756162	0.895226	0.818396	0.834943	1.005	1.30083	0.949841	1.01389	0.876104	1.04201	0.762319	0.901824
Q8VHK7	107	S	Hepatoma-derived growth factor OS=Rattus norvegicus OX=10116 GN=Hdgf PE=1 SV=2	Hdgf	1	KS(1.0)CAEEPEVEPEAHEGDGDK	168	76	S2	4.24132e-11	2420.99	2.75022e+07	2.22607e+07	1.97162e+07	2.25443e+07	1.45484e+07	1.56042e+07	14280728	1.48607e+07	2.11856e+07	1.71445e+07	2.42416e+07	1.63706e+07	1.50459e+07	1.73808e+07	1.68624e+07	1.67233e+07	1.48524	1.20218	1.06476	1.21749	0.785675	0.842698	0.771223	0.802543	1.14412	0.925877	1.30915	0.884082	0.812544	0.938638	0.910643	0.903134
Q8VHI8	120	S	Vesicle transport protein SEC20 OS=Rattus norvegicus OX=10116 GN=Bnip1 PE=2 SV=1	Bnip1	1	AELLQGGDS(1.0)LR	16	16	S9	0.00250617	1238.58	3.07128e+06	2.51747e+06	2675479	2404646	1.23444e+06	1.80863e+06	1.81406e+06	1.74861e+06	1.66454e+06	1.70133e+06	1.56637e+06	1.59595e+06	1.79721e+06	1.77615e+06	1.51024e+06	1.97707e+06	1.59219	1.30509	1.387	1.2466	0.63995	0.937616	0.940432	0.906499	0.862918	0.88199	0.812026	0.827361	0.931695	0.920778	0.782925	1.02494	1.06388	0.970393	1.10233	1.26356	1.07125	0.842479
Q8VHF5	226	S	Citrate synthase, mitochondrial OS=Rattus norvegicus OX=10116 GN=Cs PE=1 SV=1	Cs	0.995	EGSS(0.995)IGAIDSK	6	8	S4	0.00422529	1143.49	392568	0	328078	306783	460292	409563	362762	338277	385174	398252	369687	275859	0	0	313733	304008	1.09867		0.918187	0.858589	1.28821	1.14624	1.01526	0.946732	1.07798	1.11458	1.03464	0.772042			0.87804	0.850823
Q8VHF0	636	S	MAP/microtubule affinity-regulating kinase 3 OS=Rattus norvegicus OX=10116 GN=Mark3 PE=1 SV=1	Mark3	1	TATYNGPPAS(1.0)PSLSHEATPLSQTR	6	11	S10	4.98137e-07	2563.18	735065	508873	524569	521937	0	0	420340	511374	302405	362324	348677	373778	0	0	219644	0	1.67441	1.15917	1.19492	1.18893			0.957497	1.16487	0.688853	0.825343	0.794255	0.851433			0.500329
Q8VHF0	396	S	MAP/microtubule affinity-regulating kinase 3 OS=Rattus norvegicus OX=10116 GN=Mark3 PE=1 SV=1	Mark3	1	VRPSSDLSNS(1.0)TGQS(1.0)PHHK	30	100	S10	1.24454e-08	2013.91	4.8915e+06	4.35399e+06	3.80756e+06	3.3714e+06	2.54615e+06	3.52336e+06	3.61511e+06	2.72465e+06	3.34351e+06	3.16488e+06	3.6326e+06	2.43753e+06	1.69304e+06	1.50876e+06	1.90021e+06	2.21421e+06	1.60613	1.42963	1.25021	1.107	0.836028	1.1569	1.18702	0.894641	1.09784	1.03919	1.19277	0.800362	0.55591	0.495402	0.623933	0.727036
Q8VHF0	400	S	MAP/microtubule affinity-regulating kinase 3 OS=Rattus norvegicus OX=10116 GN=Mark3 PE=1 SV=1	Mark3	1	VRPSSDLSNS(1.0)TGQS(1.0)PHHK	43	6	S14	0.000129238	2093.88	200781	263608	293123	217763	158996	160536	154010	144544	174720	144632	206064	55937.9	98904.5	104821	97897.1	133288	1.23102	1.61622	1.79718	1.33514	0.974828	0.984272	0.944258	0.886223	1.07123	0.886759	1.26341	0.342963	0.606398	0.642674	0.600222	0.817207
Q8VH46	669	S	Actin filament-associated protein 1 OS=Rattus norvegicus OX=10116 GN=Afap1 PE=1 SV=1	Afap1	1	SGTSSPQS(1.0)PVFR	18	18	S8	0.000801886	1329.58	1.45343e+06	1.25324e+06	1.44841e+06	1237003	1.41491e+06	1.40327e+06	1.31067e+06	1.21346e+06	1492329	1.93586e+06	1.92114e+06	1744851	1.56487e+06	1.08514e+06	1.36649e+06	1357418	1.00226	0.864209	0.998798	0.853013	0.975691	0.967671	0.903814	0.83678	1.02908	1.33493	1.32478	1.20322	1.07911	0.748291	0.942307	0.936049
Q8R515	648	S	Zinc fingers and homeoboxes protein 1 OS=Rattus norvegicus OX=10116 GN=Zhx1 PE=1 SV=1	Zhx1	1	EEPGENS(1.0)PGDEAVAPK	9	9	S7	0.000207322	1705.7	377551	516941	445934	353467	0	345212	402695	390384	536108	780414	635288	639819	602264	581417	710258	640963	0.711581	0.974293	0.840463	0.666189		0.650631	0.758971	0.735766	1.01042	1.47087	1.19734	1.20588	1.1351	1.09581	1.33864	1.20804
Q8R4I6	63	T	Actinin alpha 3 OS=Rattus norvegicus OX=10116 GN=Actn3 PE=1 SV=1	Actn3	1	KAGT(1.0)QIENIEEDFR	10	10	T4	0.000186119	1729.78	742415	1.04163e+06	921752	853084	1.30612e+06	527977	1.29689e+06	837614	849263	836727	802489	774500	244020	708937	736971	726856	0.899403	1.26189	1.11666	1.03347	1.58231	0.63962	1.57112	1.01473	1.02884	1.01366	0.972179	0.938273	0.29562	0.858846	0.892808	0.880554	1.01126	0.985002	0.97816	0.99046	1.27186	1.26707
Q8R4I6	56	S	Actinin alpha 3 OS=Rattus norvegicus OX=10116 GN=Actn3 PE=1 SV=1	Actn3	1	KTFTAWCNS(1.0)HLR	18	20	S9	1.52503e-05	1600.71	1.17421e+06	754889	905005	676970	746520	763277	748680	570229	435400	417782	467896	362161	445078	456636	493808	505148	1.89318	1.21711	1.45914	1.09148	1.20362	1.23063	1.2071	0.919382	0.701996	0.673592	0.754391	0.583914	0.717602	0.736235	0.796168	0.814452	1.01126	0.985002	0.97816	0.99046	1.27186	1.26707
Q8R4I6	619	T	Actinin alpha 3 OS=Rattus norvegicus OX=10116 GN=Actn3 PE=1 SV=1	Actn3	1	WDT(1.0)VRK	13	13	T3	0.0873508	884.403	922585	68652.8	1.1238e+06	1218451	566147	931143	1.0436e+06	1240757	654125	688142	0	0	451937	377810	401435	422192	1.27747	0.0950609	1.55608	1.68714	0.783922	1.28932	1.44503	1.71803	0.905742	0.952843			0.62578	0.523139	0.555852	0.584593	1.01126	0.985002	0.97816	0.99046	1.27186	1.26707
Q8R4I6	757	S	Actinin alpha 3 OS=Rattus norvegicus OX=10116 GN=Actn3 PE=1 SV=1	Actn3	1	GLS(1.0)QEQLNEFR	16	16	S3	0.0018495	1400.62	4496539	3.71751e+06	4.31085e+06	4.17126e+06	3957501	3947968	4.24164e+06	3723653	3.39796e+06	2.90651e+06	2.95176e+06	2258941	3.11346e+06	3.72485e+06	3.16703e+06	3.16377e+06	1.25665	1.03893	1.20476	1.16574	1.106	1.10334	1.18541	1.04065	0.949627	0.812283	0.824929	0.631307	0.870118	1.04098	0.88509	0.884179	1.01126	0.985002	0.97816	0.99046	1.27186	1.26707
Q8R4I6	184	T	Actinin alpha 3 OS=Rattus norvegicus OX=10116 GN=Actn3 PE=1 SV=1	Actn3	1	NVNVQNFHT(1.0)SWK	14	14	T9	0.000142794	1553.69	890109	711140	948822	747366	840550	857150	725938	867053	624622	636416	587373	492119	378184	353308	304420	340610	1.382	1.10413	1.47316	1.16037	1.30505	1.33083	1.1271	1.3462	0.969798	0.988111	0.911965	0.764073	0.587175	0.548552	0.472647	0.528837	1.01126	0.985002	0.97816	0.99046	1.27186	1.26707
Q8R4I6	437	S	Actinin alpha 3 OS=Rattus norvegicus OX=10116 GN=Actn3 PE=1 SV=1	Actn3	0.998	EEMLNQHDYES(0.998)ASLQEVR	311	399	S11	1.67179e-09	2443.06	5.86753e+07	3.58073e+07	3.66775e+07	3.12596e+07	4.7104e+07	4.63381e+07	4.74513e+07	4.13176e+07	2.30545e+07	2.835e+07	2.78779e+07	2.71723e+07	2.38567e+07	2.32351e+07	1.996e+07	2.11531e+07	1.74081	1.06235	1.08817	0.92743	1.39751	1.37479	1.40782	1.22584	0.683995	0.841105	0.8271	0.806164	0.707794	0.689354	0.592186	0.627582	1.01126	0.985002	0.97816	0.99046	1.27186	1.26707
Q8R4I6	297	S	Actinin alpha 3 OS=Rattus norvegicus OX=10116 GN=Actn3 PE=1 SV=1	Actn3	1	LAS(1.0)ELLEWIR	1	1	S3	0.00107489	1309.66	150522	0	99740.2	191397	0	0	0	0	0	0	218185	0	137372	173067	114374	237089	0.911048		0.603688	1.15845							1.32059		0.831458	1.0475	0.692259	1.435	1.01126	0.985002	0.97816	0.99046	1.27186	1.26707
Q8R4I6	320	S	Actinin alpha 3 OS=Rattus norvegicus OX=10116 GN=Actn3 PE=1 SV=1	Actn3	1	VGEPSMS(1.0)AMQR	94	119	S7	0.00027674	1272.51	5.65196e+07	4.81048e+07	4.79578e+07	4.35856e+07	6.08121e+07	6.33276e+07	5.70544e+07	5.61405e+07	3.98583e+07	4.68691e+07	4.18017e+07	4.30078e+07	3.15297e+07	2.98917e+07	3.12359e+07	3.35173e+07	1.23673	1.0526	1.04938	0.953715	1.33065	1.3857	1.24843	1.22843	0.872156	1.02556	0.91468	0.941073	0.689916	0.654074	0.683485	0.733406	1.01126	0.985002	0.97816	0.99046	1.27186	1.26707
Q8R4I6	115	S	Actinin alpha 3 OS=Rattus norvegicus OX=10116 GN=Actn3 PE=1 SV=1	Actn3	1	ALDFIAS(1.0)K	2	2	S7	0.00698836	944.449	2.21301e+06	1.3673e+06	1.30865e+06	1.32987e+06	1.26046e+06	1.65818e+06	1.3953e+06	1.3821e+06	1.13852e+06	1.07901e+06	882609	913829	995550	1.10028e+06	999161	930488	1.77446	1.09635	1.04932	1.06634	1.01068	1.32958	1.11879	1.10821	0.912899	0.865181	0.707703	0.732737	0.798263	0.882235	0.801159	0.746095	1.01126	0.985002	0.97816	0.99046	1.27186	1.26707
Q8R4I6	852	T	Actinin alpha 3 OS=Rattus norvegicus OX=10116 GN=Actn3 PE=1 SV=1	Actn3	1	NYIT(1.0)PEELR	20	38	T4	0.00798607	1214.55	1794582	1.4162e+06	1.48084e+06	1.4878e+06	1.70467e+06	1.78928e+06	1.68531e+06	1.6588e+06	1.15835e+06	1.11288e+06	1.09015e+06	1150367	1.33368e+06	1.26901e+06	1.20076e+06	1.2066e+06	1.27392	1.00532	1.0512	1.05615	1.2101	1.27016	1.19635	1.17754	0.822282	0.790005	0.773869	0.816613	0.946746	0.900832	0.852384	0.856528	1.01126	0.985002	0.97816	0.99046	1.27186	1.26707
Q8R4I6	850	Y	Actinin alpha 3 OS=Rattus norvegicus OX=10116 GN=Actn3 PE=1 SV=1	Actn3	1	ILAGDKNY(1.0)ITPEELR	9	9	Y8	1.18599e-05	1811.89	3.10528e+06	2.11999e+06	2620133	2232877	3.61153e+06	2.54989e+06	1.46018e+06	1.3996e+06	1196879	837857	1.22444e+06	939687	1.02176e+06	1.04799e+06	1.22075e+06	1.53922e+06	1.76637	1.20591	1.4904	1.27012	2.05434	1.45045	0.830592	0.796128	0.680817	0.476595	0.696496	0.534519	0.581204	0.596127	0.694395	0.875549	1.01126	0.985002	0.97816	0.99046	1.27186	1.26707
Q8R4I6	153	S	Actinin alpha 3 OS=Rattus norvegicus OX=10116 GN=Actn3 PE=1 SV=1	Actn3	0.987	FAIQDIS(0.987)VEETSAK	1	1	S7	0.0030497	1617.74	0	0	0	0	0	0	0	0	0	0	0	0	0	0	0	0																	1.01126	0.985002	0.97816	0.99046	1.27186	1.26707
Q8R4I6	696	S	Actinin alpha 3 OS=Rattus norvegicus OX=10116 GN=Actn3 PE=1 SV=1	Actn3	1	QQEQNIINYKS(1.0)NIDR	18	18	S11	2.20047e-06	1942.9	4554621	3.16446e+06	4.0372e+06	2847940	3.54956e+06	3.35697e+06	2.57854e+06	2.52733e+06	1.47388e+06	1.64098e+06	1.38948e+06	2250982	1.22407e+06	1.64371e+06	1.27883e+06	1.39847e+06	1.87255	1.30101	1.65982	1.17088	1.45934	1.38016	1.06012	1.03906	0.605958	0.674658	0.57126	0.925449	0.503252	0.67578	0.525766	0.574956	1.01126	0.985002	0.97816	0.99046	1.27186	1.26707
Q8R4I6	484	S	Actinin alpha 3 OS=Rattus norvegicus OX=10116 GN=Actn3 PE=1 SV=1	Actn3	0.996	VEHIAALAQELNELDYHEAAS(0.996)VNSR	23	23	S21	6.95479e-06	2859.33	0	434363	0	740502	0	659170	585021	890496	0	626533	0	0	0	0	0	0		0.662125		1.12879		1.00481	0.891781	1.35743		0.95506							1.01126	0.985002	0.97816	0.99046	1.27186	1.26707
Q8R4I6	243	T	Actinin alpha 3 OS=Rattus norvegicus OX=10116 GN=Actn3 PE=1 SV=1	Actn3	1	MLDAEDIVNT(1.0)PKPDEK	11	11	T10	1.76678e-05	1894.85	2.88304e+06	1.52215e+06	1.60958e+06	1.87872e+06	2.05246e+06	1.55467e+06	2.275e+06	1540519	2.07256e+06	2124570	680900	867077	908338	2.20557e+06	1.11387e+06	2.55568e+06	1.65664	0.874651	0.92489	1.07954	1.17937	0.893338	1.30725	0.885207	1.19092	1.22081	0.391256	0.498236	0.521946	1.26736	0.640046	1.46853	1.01126	0.985002	0.97816	0.99046	1.27186	1.26707
Q8R4I6	610	S	Actinin alpha 3 OS=Rattus norvegicus OX=10116 GN=Actn3 PE=1 SV=1	Actn3	1	SGNPYITLSS(1.0)QDINNK	14	14	S10	2.69655e-05	1830.83	1.42449e+06	474683	632148	339789	824982	568510	646502	798539	529490	520128	424882	562073	291549	0	446765	362113	2.41531	0.804853	1.07184	0.576131	1.39881	0.963942	1.09618	1.35397	0.897782	0.881906	0.720412	0.953027	0.494338		0.757516	0.613983	1.01126	0.985002	0.97816	0.99046	1.27186	1.26707
Q8R4I6	417	S	Actinin alpha 3 OS=Rattus norvegicus OX=10116 GN=Actn3 PE=1 SV=1	Actn3	1	AS(1.0)LHEAWTR	137	137	S2	0.00153153	1150.5	8.36719e+07	7.01575e+07	6.17062e+07	6.26137e+07	8.45571e+07	8.12382e+07	71514199	7.32348e+07	5.77596e+07	5.45694e+07	5.52585e+07	4.18114e+07	5.2976e+07	4.16291e+07	4.43149e+07	4.74668e+07	1.35986	1.14022	1.00286	1.01761	1.37424	1.3203	1.16227	1.19023	0.938723	0.886875	0.898075	0.67953	0.860978	0.676566	0.720217	0.771442	1.01126	0.985002	0.97816	0.99046	1.27186	1.26707
Q8R4I6	721	Y	Actinin alpha 3 OS=Rattus norvegicus OX=10116 GN=Actn3 PE=1 SV=1	Actn3	1	HTVY(1.0)SMEHIR	12	45	Y4	4.65283e-06	1352.58	4.25324e+06	2.60419e+06	2.23266e+06	2.60707e+06	2.9637e+06	4.36362e+06	2.96794e+06	2.90049e+06	2.34147e+06	2439863	2.83802e+06	2.32995e+06	1.90686e+06	1.90269e+06	1.92441e+06	1.88536e+06	1.60267	0.98129	0.841292	0.982374	1.11676	1.64426	1.11835	1.09294	0.882294	0.919369	1.0694	0.877953	0.718526	0.716956	0.725141	0.710426	1.01126	0.985002	0.97816	0.99046	1.27186	1.26707
Q8R4I6	750	T	Actinin alpha 3 OS=Rattus norvegicus OX=10116 GN=Actn3 PE=1 SV=1	Actn3	1	TINEVENQVLT(1.0)R	43	43	T11	0.000306893	1495.72	2.09263e+06	2.1366e+06	1.6384e+06	2.20914e+06	2.00317e+06	2.21799e+06	2.1843e+06	1.84175e+06	1.12202e+06	1.34421e+06	1.24877e+06	1.0321e+06	543033	876737	149248	217787	1.46479	1.49557	1.14685	1.54635	1.40217	1.55254	1.52896	1.28919	0.785388	0.940914	0.874107	0.722446	0.380111	0.613696	0.10447	0.152446	1.01126	0.985002	0.97816	0.99046	1.27186	1.26707
Q8R4I6	455	S	Actinin alpha 3 OS=Rattus norvegicus OX=10116 GN=Actn3 PE=1 SV=1	Actn3	1	HEAFES(1.0)DLAAHQDR	66	47	S6	3.26281e-08	1861.8	9.66486e+06	9.78253e+06	8.61272e+06	9.04556e+06	9.04699e+06	9.90133e+06	8.68384e+06	8.46796e+06	6.0749e+06	6.78771e+06	6.59199e+06	5.08807e+06	4.73727e+06	5.04156e+06	3.75443e+06	3.76139e+06	1.34417	1.36054	1.19784	1.25804	1.25824	1.37706	1.20773	1.17771	0.844887	0.944023	0.916802	0.70764	0.658852	0.701171	0.52216	0.523128	1.01126	0.985002	0.97816	0.99046	1.27186	1.26707
Q8R4A1	106	S	ERO1-like protein alpha OS=Rattus norvegicus OX=10116 GN=Ero1a PE=1 SV=1	Ero1a	1	RDCAVKPCHS(1.0)DEVPDGIK	2	2	S10	6.26997e-05	2162.94	0	0	303861	252095	0	0	0	0	0	0	0	0	0	0	0	0			1.09311	0.906889													1.03065	1.08278	0.996263	1.15797	0.848628	0.846173
Q8R431	189	S	Monoglyceride lipase OS=Rattus norvegicus OX=10116 GN=Mgll PE=1 SV=1	Mgll	1	NKS(1.0)EVDLYNSDPLICHAGVK	16	17	S3	8.9654e-10	2339.07	2.70794e+06	2.10578e+06	2.04671e+06	2127071	2.43366e+06	2.19843e+06	2.11913e+06	2.08943e+06	1992322	1560133	1.42359e+06	1.57366e+06	1.97049e+06	2.29924e+06	1.83569e+06	2.02759e+06	1.33269	1.03634	1.00728	1.04682	1.19771	1.08194	1.04291	1.0283	0.980508	0.767809	0.70061	0.774466	0.969761	1.13156	0.903424	0.997865	1.02268	1.1968	1.03734	0.952454	0.701154	1.18345
Q8K585	102	S	High mobility group protein HMG-I/HMG-Y OS=Rattus norvegicus OX=10116 GN=Hmga1 PE=1 SV=3	Hmga1	1	KLEKEEEEGISQES(1.0)S(1.0)EEEQ	27	26	S14	1.25715e-05	2396.93	0	1.39142e+06	2.64176e+06	1.4181e+06	0	0	218959	835995	2.3882e+06	653651	2.20221e+06	1.12107e+06	1.20531e+06	635933	2.85998e+06	1.0372e+06		0.971987	1.84542	0.990624			0.152956	0.583991	1.66829	0.456613	1.53837	0.783131	0.841975	0.444236	1.99786	0.724541	1.12514	0.922139	0.897223	1.12986	0.884808	1.06561
Q8K585	34	S	High mobility group protein HMG-I/HMG-Y OS=Rattus norvegicus OX=10116 GN=Hmga1 PE=1 SV=3	Hmga1	0.996	KQPS(0.996)VSPGTALVGSQK	2	12	S4	2.10793e-06	1663.84	287109	276283	253562	191471	327911	270467	356712	257592	380452	376557	344328	450620	118469	196044	112927	145007	1.05712	1.01726	0.933607	0.704987	1.20736	0.99585	1.3134	0.948442	1.40081	1.38647	1.2678	1.65917	0.436198	0.721828	0.415794	0.533911	1.12514	0.922139	0.897223	1.12986	0.884808	1.06561
Q8K585	103	S	High mobility group protein HMG-I/HMG-Y OS=Rattus norvegicus OX=10116 GN=Hmga1 PE=1 SV=3	Hmga1	1	KLEKEEEEGISQES(1.0)S(1.0)EEEQ	26	26	S15	1.25715e-05	2396.93	0	1.39142e+06	2.64176e+06	1.4181e+06	0	0	218959	835995	2.3882e+06	653651	2.20221e+06	1.12107e+06	1.20531e+06	635933	2.85998e+06	1.0372e+06		0.971987	1.84542	0.990624			0.152956	0.583991	1.66829	0.456613	1.53837	0.783131	0.841975	0.444236	1.99786	0.724541	1.12514	0.922139	0.897223	1.12986	0.884808	1.06561
Q8K4K7	150	S	Actin-binding Rho-activating protein OS=Rattus norvegicus OX=10116 GN=Abra PE=1 SV=2	Abra	1	ILLSHDS(1.0)PTR	101	100	S7	0.000178993	1218.59	5.46343e+07	3.98703e+07	4.15456e+07	38302350	5.04241e+07	55588570	5.32257e+07	4.69514e+07	32002568	3.71369e+07	32594154	29390479	3.18041e+07	3.13621e+07	32087557	2.26615e+07	1.38846	1.01325	1.05583	0.973404	1.28146	1.41271	1.35266	1.19321	0.813304	0.943787	0.828338	0.746921	0.80826	0.797027	0.815463	0.575913	0.836167	0.943873	0.895247	1.37193	1.27054	0.902988
Q8K4K7	62	T	Actin-binding Rho-activating protein OS=Rattus norvegicus OX=10116 GN=Abra PE=1 SV=2	Abra	1	QAQEPAGWLPGATQDLPHT(1.0)PK	11	12	T19	5.02382e-06	2858.36	2.23493e+06	2.15443e+06	1.63382e+06	1.83833e+06	955623	1.54354e+06	1.41288e+06	1.25942e+06	914164	1.11388e+06	866593	827388	1.05859e+06	1.16851e+06	1.10907e+06	1.15078e+06	1.68341	1.62277	1.23064	1.38468	0.719801	1.16264	1.06422	0.948629	0.688573	0.839002	0.652741	0.623211	0.797356	0.88015	0.835382	0.866797	0.836167	0.943873	0.895247	1.37193	1.27054	0.902988
Q8K4K7	77	S	Actin-binding Rho-activating protein OS=Rattus norvegicus OX=10116 GN=Abra PE=1 SV=2	Abra	1	QHAPKPPS(1.0)PKPDGDR	42	42	S8	0.000117306	1706.8	14367599	13071164	9929218	11068480	10739788	10767091	12906231	13480382	7.78675e+06	7.64947e+06	8732555	5.24341e+06	8402722	9073849	6493698	9124687	1.44728	1.31669	1.00019	1.11495	1.08184	1.08459	1.30007	1.35791	0.784376	0.770548	0.879649	0.52818	0.846424	0.914028	0.654124	0.919149	0.836167	0.943873	0.895247	1.37193	1.27054	0.902988
Q8K4K7	234	S	Actin-binding Rho-activating protein OS=Rattus norvegicus OX=10116 GN=Abra PE=1 SV=2	Abra	1	KYS(1.0)QVDNLK	17	17	S3	0.000806255	1174.55	2.06126e+06	1.50984e+06	1.74785e+06	2.00878e+06	2.78296e+06	2.37143e+06	2.40821e+06	2.26073e+06	2.24122e+06	2263324	2.04768e+06	1.397e+06	1.85713e+06	1408480	1392203	1.48029e+06	1.05575	0.773325	0.89523	1.02888	1.42541	1.21462	1.23346	1.15793	1.14793	1.15925	1.0488	0.715529	0.951205	0.72141	0.713073	0.758192	0.836167	0.943873	0.895247	1.37193	1.27054	0.902988
Q8K4H4	137	S	Aprataxin OS=Rattus norvegicus OX=10116 GN=Aptx PE=2 SV=1	Aptx	0.979	KRPDCDSQEMEAEAGASPSQCSVS(0.979)PK	1	2	S24	1.21545e-05	2931.2	758905	653275	452141	0	1.65063e+06	2.2806e+06	554611	344235	913697	424581	295651	458959	1.49859e+06	811550	579374	397307	0.94281	0.811583	0.561708		2.05063	2.83325	0.689009	0.427653	1.13511	0.527469	0.367295	0.570178	1.86174	1.00821	0.719773	0.493586
Q8K4G6	171	S	ADP-ribose glycohydrolase MACROD1 (Fragment) OS=Rattus norvegicus OX=10116 GN=Macrod1 PE=2 SV=2	Macrod1	0.996	HVIHTVGPIAVGQPTAS(0.996)QAAELR	2	7	S17	2.24137e-06	2432.24	0	0	0	0	0	0	0	0	0	0	0	0	0	0	0	0																	1.11951	1.09529	1.04532	1.08934	1.53088	1.63285
Q8K3X0	115	S	Protein CASC3 OS=Rattus norvegicus OX=10116 GN=Casc3 PE=1 SV=1	Casc3	0.999	VELKS(0.999)EANDAADSSAK	1	1	S5	0.0799997	1714.75	241006	287779	181683	272014	233454	319018	313712	190930	276089	304494	357913	333068	294972	227065	216966	0	0.89258	1.0658	0.672875	1.00742	0.864611	1.1815	1.16185	0.707119	1.02251	1.12771	1.32555	1.23353	1.09244	0.840947	0.803544
Q8K3X0	145	S	Protein CASC3 OS=Rattus norvegicus OX=10116 GN=Casc3 PE=1 SV=1	Casc3	1	GTVTGERQS(1.0)GDGQESTEPVENK	21	21	S9	1.3604e-08	2385.02	2.22891e+06	1.44051e+06	1.18831e+06	1.16816e+06	1.39407e+06	1353123	1.46117e+06	1.1386e+06	1.52947e+06	1.47936e+06	1.57742e+06	1.27418e+06	1.18504e+06	1.18925e+06	1.28359e+06	1.15126e+06	1.6179	1.04563	0.862563	0.847938	1.01192	0.982195	1.06062	0.82648	1.1102	1.07383	1.14501	0.92489	0.860187	0.863244	0.931725	0.83567
Q8K3X0	360	S	Protein CASC3 OS=Rattus norvegicus OX=10116 GN=Casc3 PE=1 SV=1	Casc3	1	LEQTPMRDPS(1.0)PEPDAPLLGSPEK	2	2	S10	0.00012963	2584.2	0	0	0	0	0	0	0	0	0	0	0	0	0	0	0	0
Q8K1Q0	83	S	Glycylpeptide N-tetradecanoyltransferase 1 OS=Rattus norvegicus OX=10116 GN=Nmt1 PE=1 SV=1	Nmt1	1	MNS(1.0)LPAER	6	6	S3	0.119925	997.417	291634	225017	239910	277214	192556	203813	273200	193244	180347	201398	172264	181702	240007	213614	147282	165159	1.37306	1.05941	1.12953	1.30517	0.906583	0.959584	1.28627	0.90982	0.849102	0.94821	0.811045	0.855483	1.12999	1.00573	0.693425	0.777594	0.868569	1.10714	0.318121	0.921032	0.277808	0.896108
Q8K1Q0	47	S	Glycylpeptide N-tetradecanoyltransferase 1 OS=Rattus norvegicus OX=10116 GN=Nmt1 PE=1 SV=1	Nmt1	1	GGLS(1.0)PANDTGAK	23	23	S4	0.00105502	1167.5	2.37207e+06	2.48023e+06	1.97488e+06	1.87173e+06	2.09182e+06	2.08497e+06	2.38017e+06	2.06261e+06	2.52521e+06	2.26268e+06	0	0	2.25675e+06	2.08982e+06	2.27188e+06	2.33256e+06	1.06928	1.11803	0.890235	0.843737	0.942947	0.939861	1.07293	0.929779	1.13831	1.01997			1.01729	0.942046	1.02411	1.05147	0.868569	1.10714	0.318121	0.921032	0.277808	0.896108
Q8K1P7	1419	S	Transcription activator BRG1 OS=Rattus norvegicus OX=10116 GN=Smarca4 PE=1 SV=1	Smarca4	1	GRPPAEKLS(1.0)PNPPNLTK	34	34	S9	3.87293e-07	1895.97	2.34976e+06	1.94656e+06	2.11329e+06	2.10448e+06	1.83309e+06	1.82123e+06	1.92535e+06	1.59206e+06	2.07288e+06	2.25637e+06	2.24164e+06	2.43961e+06	2.28983e+06	2.02714e+06	1.95668e+06	2.06388e+06	1.13811	0.94282	1.02357	1.01931	0.88786	0.882116	0.932545	0.771119	1.004	1.09288	1.08574	1.18163	1.10909	0.981849	0.947723	0.999642
Q8K1P7	1349	S	Transcription activator BRG1 OS=Rattus norvegicus OX=10116 GN=Smarca4 PE=1 SV=1	Smarca4	0.996	EVDYSDS(0.996)LTEK	9	10	S7	0.000958219	1365.55	730880	742105	782331	724105	438340	780028	734126	724144	868320	736804	640663	701882	764129	638339	732603	865634	1.00773	1.0232	1.07866	0.998384	0.604376	1.07549	1.0122	0.998437	1.19723	1.01589	0.883335	0.967743	1.05357	0.880131	1.0101	1.19352
Q8CHJ4	117	S	Transcription factor YY1 OS=Rattus norvegicus OX=10116 GN=Yy1 PE=1 SV=1	Yy1	1	EEVVGGDDS(1.0)DGLR	10	10	S9	0.00526422	1427.57	166185	243593	312577	227474	0	0	190932	294236	379924	458922	386965	322323	311892	346457	345848	396258	0.530751	0.777972	0.998287	0.726493			0.609786	0.939711	1.21338	1.46567	1.23586	1.02941	0.996098	1.10649	1.10455	1.26554
Q8CG09	918	S	Multidrug resistance-associated protein 1 OS=Rattus norvegicus OX=10116 GN=Abcc1 PE=1 SV=2	Abcc1	0.966	HLS(1.0)NS(0.966)SSHSVVTNQQHSSTAELQK	2	3	S5	0.00246127	2846.15	355335	0	355154	385041	312130	434213	591074	506520	610915	675832	333324	439352	443748	235160	428343	376938	0.822144		0.821725	0.890876	0.722181	1.00465	1.36758	1.17194	1.41348	1.56368	0.771217	1.01654	1.02671	0.544092	0.991064	0.872128
Q8CG09	916	S	Multidrug resistance-associated protein 1 OS=Rattus norvegicus OX=10116 GN=Abcc1 PE=1 SV=2	Abcc1	1	HLS(1.0)NS(0.966)SSHSVVTNQQHSSTAELQK	18	14	S3	2.86682e-07	2766.19	1.11094e+06	842492	845639	758481	917653	1.49198e+06	1.36638e+06	1.29888e+06	610915	1.39419e+06	1168631	1.26551e+06	1.51468e+06	1.01724e+06	1.24538e+06	1.21145e+06	0.984198	0.746377	0.749164	0.67195	0.812963	1.32177	1.21049	1.1507	0.541219	1.23513	1.03531	1.12113	1.34187	0.901185	1.1033	1.07324
Q8CG07	153	S	ATPase WRNIP1 OS=Rattus norvegicus OX=10116 GN=Wrnip1 PE=1 SV=1	Wrnip1	1	RPAAAAAAGSAS(1.0)PR	27	35	S12	1.11202e-05	1333.64	2.13557e+06	1.48944e+06	2.10399e+06	1.5333e+06	3.11543e+06	3.63608e+06	2.84376e+06	2.68421e+06	2.9994e+06	2.90518e+06	651885	266442	2.55678e+06	2.31492e+06	2.65491e+06	2.55017e+06	0.937644	0.653955	0.923779	0.67321	1.36786	1.59646	1.24858	1.17853	1.31692	1.27555	0.286217	0.116984	1.12258	1.01639	1.16567	1.11968
Q8CG07	75	S	ATPase WRNIP1 OS=Rattus norvegicus OX=10116 GN=Wrnip1 PE=1 SV=1	Wrnip1	1	RLS(1.0)ESSALK	24	28	S3	0.000384564	1070.52	5.52735e+06	5247808	5.46804e+06	4.28796e+06	6.48963e+06	6254332	5711358	5.31837e+06	7.05639e+06	6580430	5592051	4.13997e+06	5537814	4.80148e+06	5.42492e+06	5.09921e+06	0.998875	0.948358	0.988157	0.7749	1.17277	1.13025	1.03213	0.961111	1.2752	1.18918	1.01057	0.748156	1.00077	0.867701	0.980366	0.921504
Q8CF97	769	T	Deubiquitinating protein VCPIP1 OS=Rattus norvegicus OX=10116 GN=Vcpip1 PE=1 SV=2	Vcpip1	0.993	APYSPT(0.993)TSK	4	21	T6	0.00722996	1031.44	1.1299e+06	1.07047e+06	1.0319e+06	946415	1.07969e+06	953846	1.04926e+06	842534	1276398	1.30823e+06	0	0	878732	776450	851640	848865	1.12634	1.06709	1.02864	0.943429	1.07628	0.950836	1.04595	0.839876	1.27237	1.3041			0.875959	0.773999	0.848953	0.846186	0.743494	1.64934	0.817623	0.653392		0.963423
Q8CF97	993	S	Deubiquitinating protein VCPIP1 OS=Rattus norvegicus OX=10116 GN=Vcpip1 PE=1 SV=2	Vcpip1	1	S(1.0)RESSPSHGLLK	3	14	S1	0.0027994	1457.62	888567	1.24122e+06	1.13131e+06	1.10871e+06	880387	998825	1.18904e+06	1.10558e+06	1.39634e+06	1.17545e+06	1325352	1.22027e+06	1.02896e+06	955993	1.07029e+06	1.09585e+06	0.798168	1.11495	1.01621	0.995913	0.79082	0.897208	1.06807	0.9931	1.25428	1.05586	1.19052	1.09613	0.924275	0.858734	0.961405	0.984359	0.743494	1.64934	0.817623	0.653392		0.963423
Q8CF97	997	S	Deubiquitinating protein VCPIP1 OS=Rattus norvegicus OX=10116 GN=Vcpip1 PE=1 SV=2	Vcpip1	1	ESS(1.0)PSHGLLK	21	3	S3	0.00670072	1377.65	1.3099e+06	962558	1.42897e+06	1.19143e+06	1.41336e+06	1.42052e+06	1.3451e+06	1.263e+06	1.5846e+06	1.25374e+06	1.61749e+06	1.38169e+06	997000	888442	1.08403e+06	1.04701e+06	1.03811	0.762843	1.13248	0.944228	1.12011	1.12578	1.06602	1.00095	1.25582	0.993609	1.28189	1.09502	0.790139	0.704105	0.859109	0.829777	0.743494	1.64934	0.817623	0.653392		0.963423
Q8CF97	1197	S	Deubiquitinating protein VCPIP1 OS=Rattus norvegicus OX=10116 GN=Vcpip1 PE=1 SV=2	Vcpip1	1	ENS(1.0)MEEPEEMDSQDAETTNTTEPMDHS	2	2	S3	0.000313288	3164.12	0	0	0	0	0	0	0	0	0	0	0	0	0	0	0	0																	0.743494	1.64934	0.817623	0.653392		0.963423
Q8CF97	746	S	Deubiquitinating protein VCPIP1 OS=Rattus norvegicus OX=10116 GN=Vcpip1 PE=1 SV=2	Vcpip1	1	TVS(1.0)PSTIR	10	10	S3	0.0616003	940.45	449044	157462	215043	222491	232712	258755	150278	301265	589219	239657	103142	197873	151320	178388	181615	293700	1.83191	0.64238	0.877286	0.907672	0.949367	1.05561	0.613072	1.22904	2.40377	0.977703	0.420779	0.807242	0.617324	0.727751	0.740914	1.19818	0.743494	1.64934	0.817623	0.653392		0.963423
Q8BHI5	69	S	O-acyltransferase OS=Rattus norvegicus OX=10116 GN=Dgat1 PE=1 SV=1	Dgat1	0.995	QTS(0.995)VGDGHWELR	12	17	S3	0.000808447	1464.63	624724	771451	451128	430615	451854	803438	466840	517570	384269	688515	757388	354041	966548	611919	1.00088e+06	946928	0.977267	1.20679	0.705707	0.673618	0.706844	1.25683	0.730285	0.809643	0.601119	1.07706	1.1848	0.553832	1.51199	0.957236	1.56569	1.4813
Q8BHI5	20	S	O-acyltransferase OS=Rattus norvegicus OX=10116 GN=Dgat1 PE=1 SV=1	Dgat1	1	RTGS(0.995)RVS(1.0)IQGGSGPMVDEEEVR	17	20	S7	9.60763e-07	2506.08	583269	761500	635881	522522	403088	701547	1.10768e+06	638369	506823	557010	590674	594679	626153	214200	403441	479317	1.00066	1.30643	1.09092	0.896441	0.69154	1.20358	1.90034	1.09519	0.869509	0.95561	1.01336	1.02024	1.07423	0.367483	0.692146	0.822319
Q8BHI5	17	S	O-acyltransferase OS=Rattus norvegicus OX=10116 GN=Dgat1 PE=1 SV=1	Dgat1	0.995	RTGS(0.995)RVS(1.0)IQGGSGPMVDEEEVR	18	20	S4	9.60763e-07	2506.08	583269	761500	635881	522522	403088	701547	1.10768e+06	638369	506823	557010	590674	594679	626153	214200	403441	479317	1.00066	1.30643	1.09092	0.896441	0.69154	1.20358	1.90034	1.09519	0.869509	0.95561	1.01336	1.02024	1.07423	0.367483	0.692146	0.822319
Q811S9	468	S	Guanine nucleotide-binding protein-like 3 OS=Rattus norvegicus OX=10116 GN=Gnl3 PE=1 SV=1	Gnl3	0.991	DIPEES(0.991)PKQTEDQQDGDDQEHVTGEK	8	8	S6	1.44315e-05	3034.24	912097	442381	492043	491582	321211	528319	381813	248613	493571	511642	575813	475367	486431	420224	350381	581906	1.89198	0.917637	1.02065	1.01969	0.666293	1.0959	0.792	0.5157	1.02382	1.06131	1.19442	0.98606	1.00901	0.871677	0.726801	1.20706
Q811S9	505	S	Guanine nucleotide-binding protein-like 3 OS=Rattus norvegicus OX=10116 GN=Gnl3 PE=1 SV=1	Gnl3	1	EMS(1.0)PGQSTASKPSDR	24	24	S3	1.04586e-05	1657.69	659468	806272	749034	541459	228726	499344	519757	470093	638232	693370	836729	356161	156061	341770	0	563886	1.22724	1.50044	1.39392	1.00763	0.42565	0.929258	0.967246	0.874824	1.18772	1.29033	1.55712	0.662801	0.290424	0.63602		1.04937
Q811S9	101	S	Guanine nucleotide-binding protein-like 3 OS=Rattus norvegicus OX=10116 GN=Gnl3 PE=1 SV=1	Gnl3	1	KLEISPDDEQS(1.0)NVETQEESDEPK	2	2	S11	3.37179e-05	2726.16	539262	293586	366523	358337	0	165691	0	296559	581147	310862	300900	393783	0	249787	307207	297979	1.57127	0.855433	1.06795	1.0441		0.482781		0.864094	1.69331	0.90577	0.876744	1.14738		0.727814	0.895122	0.868233
Q80Z30	532	S	Protein phosphatase 1E OS=Rattus norvegicus OX=10116 GN=Ppm1e PE=1 SV=1	Ppm1e	1	RPWPQHQCS(1.0)APADLGYEGR	28	28	S9	3.12411e-07	2305	544247	497438	480174	492222	164100	263099	185014	194204	217109	313162	318614	289455	300304	135824	224576	195793	1.80838	1.65284	1.59548	1.63551	0.545258	0.874202	0.61475	0.645284	0.721391	1.04055	1.05867	0.961777	0.997825	0.451306	0.746202	0.650565
Q80XX4	6	T	Musculoskeletal embryonic nuclear protein 1 OS=Rattus norvegicus OX=10116 GN=Mustn1 PE=1 SV=1	Mustn1	1	MSEAGT(1.0)PEAPIK	42	39	T6	0.000196443	1349.63	1.29912e+07	11187587	1.12745e+07	1.09301e+07	7.03636e+06	7.14572e+06	6938563	6.7638e+06	1.57667e+07	1.60871e+07	16223666	1.40331e+07	6.40925e+06	5.94729e+06	6.33911e+06	6.31608e+06	1.28793	1.10912	1.11774	1.08359	0.697576	0.708418	0.68788	0.670554	1.56309	1.59485	1.60839	1.39122	0.635405	0.589606	0.628451	0.626168	1.04259	1.05997	0.995041	0.932957	0.797128	0.952825
Q80W98	297	S	Small glutamine-rich tetratricopeptide repeat-containing protein beta OS=Rattus norvegicus OX=10116 GN=Sgtb PE=1 SV=1	Sgtb	1	SFS(1.0)SSTEEHS	18	18	S3	0.00476855	1177.4	372980	299415	347722	229502	306482	385599	300616	341485	268458	313975	0	0	260550	187423	237930	196440	1.28977	1.03538	1.20242	0.793621	1.05982	1.3334	1.03953	1.18086	0.928328	1.08573			0.900982	0.648109	0.822765	0.67929
Q80W83	16	S	Serine/threonine-protein phosphatase 2A 56 kDa regulatory subunit beta isoform OS=Rattus norvegicus OX=10116 GN=Ppp2r5b PE=2 SV=1	Ppp2r5b	1	LPPASTPTSPSS(1.0)PGLSPVPPPDK	15	15	S12	5.39119e-06	2306.13	290978	340332	495296	357359	471270	433873	387804	395908	439618	373420	439104	459220	512267	544520	444703	459732	0.680113	0.795469	1.15767	0.835269	1.10152	1.01411	0.906427	0.92537	1.02753	0.872808	1.02633	1.07335	1.19734	1.27272	1.03942	1.07455
Q80W83	44	S	Serine/threonine-protein phosphatase 2A 56 kDa regulatory subunit beta isoform OS=Rattus norvegicus OX=10116 GN=Ppp2r5b PE=2 SV=1	Ppp2r5b	1	RS(1.0)HSSSQFR	4	4	S2	0.0245172	1171.5	0	0	10575	0	0	0	37717.4	30612.9	66329.5	0	0	0	0	0	32012.5	39785.1			0.292352				1.04272	0.846314	1.83372						0.885006	1.09988
Q80U96	397	S	Exportin-1 OS=Rattus norvegicus OX=10116 GN=Xpo1 PE=1 SV=1	Xpo1	1	ESPFSTSASPLLSGS(1.0)QHFDIPPR	3	3	S15	1.00295e-06	2537.17	521487	377100	505562	427868	394097	350659	435356	455969	394210	359392	332377	307635	350508	0	360597	345650	1.32168	0.955738	1.28132	1.08441	0.998814	0.888725	1.10338	1.15563	0.999102	0.910857	0.842389	0.779682	0.888342		0.913912	0.876029	0.845118	0.90165	0.843272	0.946639	0.644643	0.835374
Q7TT49	1695	S	Serine/threonine-protein kinase MRCK beta OS=Rattus norvegicus OX=10116 GN=Cdc42bpb PE=1 SV=1	Cdc42bpb	1	HSTPSNSSNPSGPPS(1.0)PNS(1.0)PHR	25	25	S18	6.06266e-07	2300.91	346406	596064	467197	290406	231614	537476	535634	358111	535028	740856	723024	440117	394852	361163	473462	597436	0.726517	1.25013	0.979853	0.60907	0.485764	1.12725	1.12339	0.751068	1.12212	1.5538	1.5164	0.923059	0.828125	0.757469	0.992994	1.253	0.718155	0.89218	1.15312	0.870249	1.39511	0.842593
Q7TT49	1692	S	Serine/threonine-protein kinase MRCK beta OS=Rattus norvegicus OX=10116 GN=Cdc42bpb PE=1 SV=1	Cdc42bpb	1	HSTPSNSSNPSGPPS(1.0)PNS(1.0)PHR	65	43	S15	6.12449e-09	2220.94	5.26265e+06	4.92189e+06	4.54413e+06	3.80203e+06	3.73393e+06	3.78479e+06	3.82049e+06	4.56784e+06	5.24273e+06	5.71319e+06	5.4262e+06	3.35389e+06	3.33591e+06	3.03278e+06	3.41715e+06	3190616	1.25394	1.17275	1.08274	0.905916	0.889689	0.901809	0.910315	1.08839	1.24919	1.36129	1.29291	0.799137	0.794854	0.722626	0.81421	0.760234	0.718155	0.89218	1.15312	0.870249	1.39511	0.842593
Q7TSU1	218	S	Brefeldin A-inhibited guanine nucleotide-exchange protein 2 OS=Rattus norvegicus OX=10116 GN=Arfgef2 PE=1 SV=1	Arfgef2	1	ELEKPIQSKPQS(1.0)PVIQATAGS(1.0)PK	39	40	S12	3.85854e-06	2593.27	1.14344e+07	9.89379e+06	8.66719e+06	8.96579e+06	7.88256e+06	7.76302e+06	7.76017e+06	7.06014e+06	9.09577e+06	8.83721e+06	8.68283e+06	7.277e+06	8.4908e+06	8.37686e+06	7.62817e+06	7.7831e+06	1.3492	1.16742	1.02269	1.05792	0.930104	0.915999	0.915662	0.833063	1.07326	1.04275	1.02453	0.85865	1.00187	0.988429	0.900087	0.918368
Q7TSU1	1518	S	Brefeldin A-inhibited guanine nucleotide-exchange protein 2 OS=Rattus norvegicus OX=10116 GN=Arfgef2 PE=1 SV=1	Arfgef2	0.993	HLDVDLDRQS(0.993)LS(0.993)S(0.993)IDR	13	16	S10	7.55116e-05	1948.91	483437	339270	308323	294300	256407	299640	403046	381840	403482	354007	372830	334169	343659	286184	276936	323654	1.41636	0.993983	0.903315	0.862229	0.751214	0.877877	1.18083	1.1187	1.18211	1.03716	1.09231	0.979038	1.00684	0.838453	0.811359	0.948229
Q7TSU1	1520	S	Brefeldin A-inhibited guanine nucleotide-exchange protein 2 OS=Rattus norvegicus OX=10116 GN=Arfgef2 PE=1 SV=1	Arfgef2	0.993	HLDVDLDRQS(0.993)LS(0.993)S(0.993)IDR	3	3	S12	0.0320309	2028.88	208112	205746	245579	220239	154269	232750	250761	258806	214558	245173	240361	269490	311328	245955	249070	256955	0.874154	0.864216	1.03153	0.925093	0.647993	0.977646	1.0533	1.08709	0.901232	1.02983	1.00962	1.13197	1.30771	1.03311	1.0462	1.07932
Q7TSU1	227	S	Brefeldin A-inhibited guanine nucleotide-exchange protein 2 OS=Rattus norvegicus OX=10116 GN=Arfgef2 PE=1 SV=1	Arfgef2	1	ELEKPIQSKPQS(1.0)PVIQATAGS(1.0)PK	33	40	S21	3.85854e-06	2593.27	4.52742e+06	3.40301e+06	2.95027e+06	3.1138e+06	2.67954e+06	3.01724e+06	2.82688e+06	2.48039e+06	3.07705e+06	3.2583e+06	2.92699e+06	2.73556e+06	3.14628e+06	3.5269e+06	2.79726e+06	3.03767e+06	1.46327	1.09986	0.953536	1.00639	0.866035	0.975181	0.913655	0.801669	0.994509	1.05309	0.946011	0.884139	1.01689	1.1399	0.904081	0.981783
Q7TSU1	1521	S	Brefeldin A-inhibited guanine nucleotide-exchange protein 2 OS=Rattus norvegicus OX=10116 GN=Arfgef2 PE=1 SV=1	Arfgef2	0.993	HLDVDLDRQS(0.993)LS(0.993)S(0.993)IDR	3	3	S13	0.0320309	2028.88	208112	205746	245579	220239	154269	232750	250761	258806	214558	245173	240361	269490	311328	245955	249070	256955	0.874154	0.864216	1.03153	0.925093	0.647993	0.977646	1.0533	1.08709	0.901232	1.02983	1.00962	1.13197	1.30771	1.03311	1.0462	1.07932
Q7TST9	434	S	T-box transcription factor TBX3 OS=Rattus norvegicus OX=10116 GN=Tbx3 PE=1 SV=1	Tbx3	1	LDKAS(1.0)PDSRHSPATISSSTR	19	20	S5	0.000661883	2273	433459	408843	391218	268761	348974	493067	305411	371811	413403	423960	486466	276956	382832	270015	314614	388025	1.16018	1.09429	1.04712	0.719357	0.934051	1.31972	0.817452	0.995176	1.1065	1.13476	1.30206	0.741289	1.02467	0.722711	0.842084	1.03857
Q7TST9	440	S	T-box transcription factor TBX3 OS=Rattus norvegicus OX=10116 GN=Tbx3 PE=1 SV=1	Tbx3	1	HS(1.0)PATISSSTR	24	10	S2	0.000527565	1223.54	630285	572429	681759	489171	602854	765248	561098	580393	752867	747428	486466	349243	574624	487114	555803	575083	1.07147	0.973119	1.15898	0.831583	1.02484	1.30091	0.953857	0.986657	1.27986	1.27061	0.826983	0.593706	0.976851	0.828085	0.944855	0.977631
Q7TQ70	46	S	Fibrinogen alpha chain OS=Rattus norvegicus OX=10116 GN=Fga PE=1 SV=1	Fga	1	QPS(1.0)QCKETDWPFCSDEDWNHK	65	33	S3	7.05328e-09	3491.33	1.36822e+07	1.18017e+07	10585324	1.01071e+07	6.68978e+06	6.39804e+06	6.31776e+06	5.70694e+06	8.71638e+06	6.4736e+06	8.04961e+06	7.29369e+06	6144809	7.04662e+06	5.99131e+06	5.88336e+06	1.72526	1.48813	1.33476	1.27446	0.843549	0.806762	0.79664	0.719617	1.09909	0.81629	1.01502	0.9197	0.774831	0.888544	0.755475	0.741864	0.967668	0.994525	0.956224	1.00699	0.852623	0.895194
Q7TQ70	470	S	Fibrinogen alpha chain OS=Rattus norvegicus OX=10116 GN=Fga PE=1 SV=1	Fga	0.994	FGS(0.994)LTSNFK	3	3	S3	0.0271145	1080.48	475308	238208	249435	216509	302153	273333	250401	0	336919	326118	329912	379706	612862	457673	403394	483280	1.33633	0.669724	0.701288	0.608718	0.849506	0.768478	0.704007		0.947251	0.916883	0.927551	1.06755	1.72307	1.28675	1.13415	1.35875	0.967668	0.994525	0.956224	1.00699	0.852623	0.895194
Q7TQ70	445	S	Fibrinogen alpha chain OS=Rattus norvegicus OX=10116 GN=Fga PE=1 SV=1	Fga	1	EVVTSDDGSDCGDGMDLGLTHS(1.0)FSGR	16	39	S22	2.91653e-11	2794.1	13484267	9.75642e+06	9.09775e+06	9.0982e+06	7.28728e+06	8.03036e+06	6.82942e+06	7.53019e+06	7.44064e+06	7.45619e+06	6.53436e+06	6.86311e+06	5.13321e+06	6.01414e+06	6.07671e+06	5932890	1.76027	1.27363	1.18765	1.18771	0.951301	1.04831	0.891532	0.983012	0.971322	0.973353	0.853014	0.89593	0.670104	0.785103	0.793271	0.774496	0.967668	0.994525	0.956224	1.00699	0.852623	0.895194
Q7TQ70	279	S	Fibrinogen alpha chain OS=Rattus norvegicus OX=10116 GN=Fga PE=1 SV=1	Fga	1	GDLPGDS(1.0)RGDSATR	4	4	S7	0.035331	1483.62	726161	1.1579e+06	794084	876453	966791	1.04912e+06	990023	1.087e+06	1.14908e+06	1.38388e+06	979434	591687	928888	0	0	770052	0.755825	1.2052	0.826521	0.912255	1.00628	1.09198	1.03047	1.1314	1.19602	1.44042	1.01944	0.615857	0.966833			0.801508	0.967668	0.994525	0.956224	1.00699	0.852623	0.895194
Q7TQ20	47	S	DnaJ homolog subfamily C member 2 OS=Rattus norvegicus OX=10116 GN=Dnajc2 PE=1 SV=1	Dnajc2	1	NAS(1.0)TSFQELEDK	15	15	S3	0.000321697	1448.59	1.42097e+06	1.23597e+06	1.24845e+06	1.35583e+06	1.15258e+06	1.69337e+06	1.45454e+06	1.39088e+06	1.52773e+06	1.39665e+06	1.44954e+06	1.38501e+06	1.02527e+06	1.0848e+06	1.01322e+06	1.04408e+06	1.08892	0.947153	0.95672	1.039	0.88325	1.29767	1.11464	1.06586	1.17074	1.07029	1.11082	1.06137	0.785689	0.83131	0.776457	0.800104
Q7TPI6	143	S	Ac2-282 OS=Rattus norvegicus OX=10116 GN=LOC103695172 PE=2 SV=1	LOC103695172	1	SS(1.0)MEEAGAR	53	1	S2	0.115109	1033.37	2.8914e+06	2.63588e+06	3.51764e+06	2.85022e+06	1.83668e+06	5.38079e+06	1.77961e+06	5.69845e+06	4.79571e+06	6.46725e+06	0	0	3.20389e+06	3.23742e+06	3.49365e+06	2.98933e+06	0.797189	0.726741	0.96985	0.785835	0.506391	1.48354	0.490658	1.57112	1.32223	1.78309			0.883346	0.89259	0.963235	0.82419
Q7TP52	208	S	Carboxymethylenebutenolidase homolog OS=Rattus norvegicus OX=10116 GN=Cmbl PE=2 SV=1	Cmbl	1	TFS(1.0)GQTHGFVHR	17	17	S3	0.000895952	1453.64	1.71864e+06	1237568	1.25273e+06	820123	1.23047e+06	1.1577e+06	929711	1.02574e+06	790540	1.00809e+06	871829	989915	780153	705650	822962	667027	1.71769	1.23688	1.25204	0.81967	1.22979	1.15706	0.929198	1.02517	0.790104	1.00753	0.871348	0.989369	0.779722	0.70526	0.822507	0.666659	1.29288	1.16612	1.26731	1.22538	1.05447	1.10509
Q7TP42	582	T	Translocation protein SEC62 OS=Rattus norvegicus OX=10116 GN=Sec62 PE=1 SV=1	Sec62	1	EELEQQT(1.0)DGDCDEEDDDKDGEMPK	84	70	T7	2.96028e-10	2907.03	8.10611e+06	1.51404e+07	1.77072e+07	1.23865e+07	0	4.62068e+06	6.70845e+06	8.70319e+06	1.75724e+07	1.77218e+07	1.09414e+07	1.18683e+07	1.21175e+07	1.05522e+07	1.11154e+07	1.12862e+07	0.688718	1.28637	1.50446	1.05239		0.392587	0.56997	0.739448	1.493	1.50569	0.92961	1.00836	1.02954	0.896549	0.944394	0.958906	0.980031	0.936568	0.828452	0.850439	0.985363	0.850642
Q7TP42	365	T	Translocation protein SEC62 OS=Rattus norvegicus OX=10116 GN=Sec62 PE=1 SV=1	Sec62	1	EDSKKEETPGT(1.0)PK	7	9	T11	0.00431766	1525.68	0	0	0	267347	0	0	0	190189	144410	0	0	0	162812	156192	164130	184695				1.47383				1.04847	0.7961				0.897547	0.861053	0.904814	1.01818	0.980031	0.936568	0.828452	0.850439	0.985363	0.850642
Q7TP42	548	S	Translocation protein SEC62 OS=Rattus norvegicus OX=10116 GN=Sec62 PE=1 SV=1	Sec62	1	GAPGDHGPEGSGGERHS(1.0)DTDSDR	68	64	S17	5.69732e-06	2372.91	4.12228e+07	2.4794e+07	4.27148e+07	2.37046e+07	2.4043e+07	4.32713e+07	4.24861e+07	4.40001e+07	4.61926e+07	5.1879e+07	4.98485e+07	266582	1.95809e+07	2.604e+07	3.4649e+07	2.82322e+07	1.21483	0.730678	1.2588	0.698574	0.708548	1.2752	1.25207	1.29668	1.3613	1.52887	1.46903	0.00785616	0.577049	0.767398	1.02111	0.832003	0.980031	0.936568	0.828452	0.850439	0.985363	0.850642
Q7TP42	542	S	Translocation protein SEC62 OS=Rattus norvegicus OX=10116 GN=Sec62 PE=1 SV=1	Sec62	1	GAPGDHGPEGS(1.0)GGER	43	5	S11	0.000558243	2452.88	705114	3.55589e+06	2.1088e+06	2.23976e+06	597568	1.66135e+06	4.04396e+06	3.56113e+06	5.79635e+06	3.00461e+06	4.10944e+06	24730	1.81536e+06	2.19633e+06	4.1921e+06	3.39658e+06	0.262313	1.32284	0.784505	0.833224	0.222304	0.618046	1.50441	1.32479	2.15633	1.11776	1.52877	0.00919992	0.675342	0.817068	1.55952	1.26358	0.980031	0.936568	0.828452	0.850439	0.985363	0.850642
Q7TNK0	364	S	Serine incorporator 1 OS=Rattus norvegicus OX=10116 GN=Serinc1 PE=1 SV=1	Serinc1	1	SDGS(1.0)LDDGEGVHR	70	70	S4	1.90164e-05	1423.55	9.9268e+06	11343125	7.42161e+06	7.83155e+06	7377070	1.15204e+07	11338630	8.80857e+06	11680332	10171744	1.04195e+07	8.67476e+06	8785108	8.5694e+06	8.51162e+06	8.50237e+06	1.05266	1.20286	0.787007	0.830479	0.782284	1.22166	1.20238	0.934085	1.23861	1.07864	1.10491	0.919895	0.931597	0.908723	0.902595	0.901615
Q7TNB2	42	S	Troponin T, slow skeletal muscle OS=Rattus norvegicus OX=10116 GN=Tnnt1 PE=1 SV=3	Tnnt1	1	EEERPKPS(1.0)RPVVPPLIPPK	41	41	S8	4.50856e-05	2245.21	5.56419e+06	4.74729e+06	4.02785e+06	5.18262e+06	5505166	6.69584e+06	5.13823e+06	5.35674e+06	5.34997e+06	5.25203e+06	4.62588e+06	5.43621e+06	3.63192e+06	4.14673e+06	3.28055e+06	3.56422e+06	1.14866	0.980018	0.831497	1.06989	1.13647	1.38227	1.06072	1.10583	1.10443	1.08421	0.954954	1.12224	0.749763	0.856038	0.677227	0.735787	1.06627	1.07082	1.02617	0.960966	0.891234	0.912326
Q7TNB2	196	Y	Troponin T, slow skeletal muscle OS=Rattus norvegicus OX=10116 GN=Tnnt1 PE=1 SV=3	Tnnt1	1	KKPLNIDY(1.0)MGEDQLR	9	9	Y8	7.43111e-09	1899.9	264069	136105	193252	233910	268759	272481	239195	201443	142612	167532	169363	145166	351216	277549	238546	363172	1.15302	0.594286	0.843808	1.02134	1.1735	1.18975	1.04441	0.879575	0.622699	0.731509	0.739504	0.633847	1.53354	1.21188	1.04158	1.58574	1.06627	1.07082	1.02617	0.960966	0.891234	0.912326
Q7TNB2	2	S	Troponin T, slow skeletal muscle OS=Rattus norvegicus OX=10116 GN=Tnnt1 PE=1 SV=3	Tnnt1	1	MS(1.0)DTEEQEYEEEQAEDEEAVEEEAPEEPEPVAER	21	5	S2	6.22752e-06	4061.56	0	1.14907e+06	1.43161e+06	1.47895e+06	1.04663e+06	0	0	529933	1.52154e+06	1.97795e+06	1.65834e+06	1.07998e+06	2449263	2.61459e+06	2672038	2487671		0.675998	0.842214	0.870065	0.615734			0.31176	0.89512	1.16363	0.975602	0.635355	1.4409	1.53816	1.57196	1.4635	1.06627	1.07082	1.02617	0.960966	0.891234	0.912326
Q7M6Z3	283	S	N-lysine methyltransferase SMYD2 OS=Rattus norvegicus OX=10116 GN=Smyd2 PE=1 SV=1	Smyd2	1	KLS(1.0)NPPQAEAIR	34	34	S3	7.25798e-05	1403.7	5.34992e+06	5.44866e+06	4.89826e+06	5.13335e+06	5.84974e+06	4.69386e+06	5.29137e+06	4.57502e+06	5.21958e+06	5564455	6415891	4.96323e+06	4.664e+06	5.2736e+06	4.85945e+06	5.20944e+06	1.02624	1.04518	0.939604	0.9847	1.12212	0.900394	1.01501	0.877598	1.00124	1.0674	1.23072	0.952066	0.894666	1.0116	0.932158	0.999295	1.11412	1.16039	1.27781	1.03772	1.26716	1.02674
Q7M0E3	24	S	Destrin OS=Rattus norvegicus OX=10116 GN=Dstn PE=1 SV=3	Dstn	1	KCS(1.0)TPEEIK	12	13	S3	0.00110388	1299.6	1.19652e+06	402025	728721	1.00374e+06	777233	1.07507e+06	1.02701e+06	1.09528e+06	1.20267e+06	1.2914e+06	0	0	810690	564272	870452	691466	1.31521	0.441906	0.80101	1.10331	0.854335	1.18172	1.12889	1.20393	1.32197	1.41951			0.89111	0.620248	0.9568	0.760059	0.811121	0.986221	0.991338	1.01289	0.93342	0.879664
Q7M0E3	3	S	Destrin OS=Rattus norvegicus OX=10116 GN=Dstn PE=1 SV=3	Dstn	1	MAS(1.0)GVQVADEVCR	20	20	S3	0.000555105	1412.59	11817912	8351209	9371266	9537790	6.31495e+06	10084417	10638010	11440875	13050992	12902069	10548850	11894471	11720258	13689195	10722351	12722530	1.08169	0.764381	0.857747	0.872989	0.578003	0.923021	0.973691	1.04718	1.19455	1.18092	0.96553	1.08869	1.07275	1.25296	0.981411	1.16449	0.811121	0.986221	0.991338	1.01289	0.93342	0.879664
Q794E4	104	S	Heterogeneous nuclear ribonucleoprotein F OS=Rattus norvegicus OX=10116 GN=Hnrnpf PE=1 SV=3	Hnrnpf	0.989	HSGPNS(0.989)ADSANDGFVR	2	2	S6	0.00745014	1710.69	140552	76034.5	78267.8	66308.2	73819.2	99081.1	84362.4	56887	63029.2	89575.3	93019.4	91569.1	61397.1	61011.9	58145.1	76448.9	1.77142	0.958286	0.986433	0.835702	0.930366	1.24875	1.06325	0.716965	0.794376	1.12894	1.17235	1.15407	0.773806	0.768952	0.732821	0.963508	0.859749	0.867603	0.856401	1.09184	0.879218	0.962858
Q793F9	97	S	Vacuolar protein sorting-associated protein 4A OS=Rattus norvegicus OX=10116 GN=Vps4a PE=1 SV=1	Vps4a	1	GSDS(1.0)DSEGDNPEK	3	3	S4	0.0148623	1416.48	88036	91938.8	257908	73488.6	0	0	0	0	0	0	0	0	0	0	0	0	0.688627	0.719156	2.01738	0.574836													1.06901	0.906916	0.991916	0.949829	1.01462	0.973135
Q78PB6	198	S	Nuclear distribution protein nudE-like 1 OS=Rattus norvegicus OX=10116 GN=Ndel1 PE=1 SV=1	Ndel1	1	SAPSS(1.0)PTLDCEK	16	17	S5	0.00116103	1371.55	1.011e+06	906240	870781	934818	1.08275e+06	1.12492e+06	876160	888659	1.27056e+06	1.08456e+06	1.39066e+06	926447	1103707	861023	1.00483e+06	1.0868e+06	0.984904	0.882849	0.848305	0.910688	1.05481	1.09589	0.853545	0.865722	1.23776	1.05657	1.35477	0.902534	1.07522	0.838798	0.978896	1.05875
Q76MT4	686	S	ESF1 homolog OS=Rattus norvegicus OX=10116 GN=Esf1 PE=1 SV=1	Esf1	1	DGATS(1.0)EEETELEK	11	11	S5	0.00059382	1517.59	707374	661418	604795	751138	0	2.58403e+06	3.11854e+06	3.03406e+06	0	1.77663e+06	0	1.54258e+06	677245	1.9032e+06	1.59445e+06	0	0.447812	0.418719	0.382873	0.475517		1.63585	1.97423	1.92075		1.12472		0.976549	0.428739	1.20485	1.00939
Q76KC6	450	S	Phosphodiesterase OS=Rattus norvegicus OX=10116 GN=Pde8a PE=1 SV=1	Pde8a	1	RFS(1.0)GNEYTLATK	31	31	S3	4.89632e-05	1466.67	2.0928e+06	1.56999e+06	1.25605e+06	1.23082e+06	1.64004e+06	1.61539e+06	1.31627e+06	1.32862e+06	1.48766e+06	1.88758e+06	1.30619e+06	1.6511e+06	1.56156e+06	1.42907e+06	1.52017e+06	1.33932e+06	1.3818	1.03661	0.82933	0.812671	1.08287	1.06659	0.86909	0.877244	0.982251	1.2463	0.862431	1.09017	1.03105	0.94357	1.00372	0.884307
Q76KC6	20	S	Phosphodiesterase OS=Rattus norvegicus OX=10116 GN=Pde8a PE=1 SV=1	Pde8a	1	VSNPSDS(1.0)DGEDEDVR	3	3	S7	0.000216832	1700.63	1.00632e+06	928161	704309	666372	551144	688447	771059	769842	1.27883e+06	1.24979e+06	1.40951e+06	954549	615572	684387	689104	650828	1.18232	1.09049	0.82749	0.782919	0.647538	0.808854	0.905915	0.904485	1.50249	1.46837	1.65603	1.1215	0.723233	0.804084	0.809625	0.764656
Q76GL9	504	S	Neutral amino acid transporter ASCT1 OS=Rattus norvegicus OX=10116 GN=Slc1a4 PE=1 SV=1	Slc1a4	1	SEEETS(1.0)PLVTHQNR	8	9	S6	0.000146284	1706.74	0	422901	310574	329889	286736	390433	358159	313790	459576	428377	391897	426748	275054	436690	438582	475745		1.10415	0.810877	0.861306	0.748638	1.01938	0.935116	0.819273	1.19991	1.11845	1.0232	1.11419	0.718138	1.14015	1.14509	1.24212
Q75Q41	15	S	Mitochondrial import receptor subunit TOM22 homolog OS=Rattus norvegicus OX=10116 GN=Tomm22 PE=1 SV=1	Tomm22	1	MAAAVAAAGAGEPLS(1.0)PEELVPK	1	1	S15	0.00157766	2070.02	1.44948e+06	267060	353095	352658	327967	159801	247052	219581	267230	209296	246044	285624	293905	424077	312164	447911	3.95563	0.728808	0.963598	0.962407	0.895023	0.436098	0.674206	0.599238	0.729272	0.57117	0.671455	0.779469	0.802067	1.15731	0.851898	1.22235
Q75NI5	290	S	Cadherin 15 OS=Rattus norvegicus OX=10116 GN=Cdh15 PE=2 SV=1	Cdh15	1	LEVEDKDLPGS(1.0)PNWVAR	9	9	S11	2.5109e-06	2004.94	413225	256756	726726	303188	0	273193	175550	0	0	0	169769	707575	0	0	0	0	1.09247	0.678805	1.9213	0.80156		0.72226	0.464113				0.44883	1.87067
Q75NI5	637	S	Cadherin 15 OS=Rattus norvegicus OX=10116 GN=Cdh15 PE=2 SV=1	Cdh15	1	SKS(1.0)LLHGLQEDLR	16	16	S3	1.06318e-06	1575.79	1.50824e+06	973770	1.12806e+06	887283	855622	1.07582e+06	1.0034e+06	737686	1.07732e+06	1.02685e+06	733651	860554	1.17598e+06	935515	862860	911170	1.53181	0.98899	1.14569	0.90115	0.868995	1.09263	1.01909	0.749216	1.09416	1.0429	0.745117	0.874004	1.19436	0.950136	0.876345	0.925411
Q71UF4	95	S	Histone-binding protein RBBP7 OS=Rattus norvegicus OX=10116 GN=Rbbp7 PE=2 SV=1	Rbbp7	1	VHIPNDDAQFDAS(1.0)HCDSDK	12	12	S13	0.000484391	2250.88	411590	229643	338854	251833	316034	364862	338728	292134	247584	286017	295302	330474	289030	192186	186849	256736	1.423	0.793951	1.17153	0.870667	1.09263	1.26145	1.17109	1.01	0.855979	0.988852	1.02095	1.14256	0.999272	0.66445	0.645998	0.88762	0.898167	1.07702	1.03665	1.02336	0.829414	0.880784
Q71TY3	11	S	40S ribosomal protein S27 OS=Rattus norvegicus OX=10116 GN=Rps27 PE=1 SV=3	Rps27	1	DLLHPS(1.0)PEEEK	37	19	S6	8.95399e-05	1529.7	2.92394e+06	2.62137e+06	2.6583e+06	2.46352e+06	2.04406e+06	2.12825e+06	2.35977e+06	2.24509e+06	3.15801e+06	2.82616e+06	2.48716e+06	2.32189e+06	2.93948e+06	2.75286e+06	2.45891e+06	2.6095e+06	1.1411	1.02302	1.03743	0.961414	0.797714	0.83057	0.920924	0.876169	1.23245	1.10294	0.970641	0.906142	1.14716	1.07433	0.959615	1.01839	0.942224	0.965289	1.01779	0.971212	0.835278	0.972481
Q71TY3	78	S	40S ribosomal protein S27 OS=Rattus norvegicus OX=10116 GN=Rps27 PE=1 SV=3	Rps27	1	LTEGCS(1.0)FR	32	23	S6	0.0118345	1049.41	2.98198e+06	2.56944e+06	2.82034e+06	2.43481e+06	1.63452e+06	2.25984e+06	1.83135e+06	1.96523e+06	2.32148e+06	2.07628e+06	2.09209e+06	2.16691e+06	1.43189e+06	1.51255e+06	1.57103e+06	1.66585e+06	1.43125	1.23325	1.35367	1.16863	0.784516	1.08465	0.878989	0.943247	1.11423	0.996548	1.00414	1.04005	0.687262	0.725977	0.754041	0.799554	0.942224	0.965289	1.01779	0.971212	0.835278	0.972481
Q71LX6	2897	S	Xin actin-binding repeat-containing protein 2 OS=Rattus norvegicus OX=10116 GN=Xirp2 PE=1 SV=1	Xirp2	1	SELSQS(1.0)PK	5	5	S6	0.0254406	955.413	3.91953e+06	37272.6	4459034	3.12143e+06	30475.7	52366.1	0	82898.4	92199.4	161149	0	0	147523	680785	137178	321346	3.84756	0.0365882	4.37715	3.06411	0.0299161	0.0514045		0.0813761	0.0905063	0.158189			0.144814	0.668283	0.134659	0.315445
Q71LX6	2932	S	Xin actin-binding repeat-containing protein 2 OS=Rattus norvegicus OX=10116 GN=Xirp2 PE=1 SV=1	Xirp2	1	SRS(1.0)EQLVR	7	7	S3	0.00296308	1054.5	897361	439456	547586	663697	452751	659501	816711	817138	1.80385e+06	1.56303e+06	0	196531	977895	784978	844909	689192	1.10743	0.542334	0.675777	0.81907	0.558741	0.813891	1.0079	1.00843	2.22614	1.92894		0.24254	1.20682	0.968743	1.0427	0.850533
Q71LX6	1145	T	Xin actin-binding repeat-containing protein 2 OS=Rattus norvegicus OX=10116 GN=Xirp2 PE=1 SV=1	Xirp2	1	SVT(1.0)QEDIQK	12	12	T3	0.00372313	1127.5	0	0	0	0	130181	222551	0	165007	0	668242	0	0	245775	321024	326098	273500					0.442722	0.756855		0.561158		2.27257			0.835834	1.09174	1.109	0.930122
Q71LX6	2211	S	Xin actin-binding repeat-containing protein 2 OS=Rattus norvegicus OX=10116 GN=Xirp2 PE=1 SV=1	Xirp2	1	SLS(1.0)DVEIK	63	81	S3	0.005626	970.449	3.26435e+07	1.75572e+07	1.75073e+07	1.59987e+07	8.9207e+06	1.36968e+07	1.67721e+07	1.34518e+07	5.02094e+07	4.01232e+07	3.82572e+07	3.29975e+07	2.19305e+07	2.23095e+07	22860103	2.44992e+07	1.34013	0.720787	0.718739	0.656802	0.366227	0.562304	0.688555	0.552246	2.06127	1.6472	1.57059	1.35466	0.900326	0.915884	0.938489	1.00578
Q71LX6	633	S	Xin actin-binding repeat-containing protein 2 OS=Rattus norvegicus OX=10116 GN=Xirp2 PE=1 SV=1	Xirp2	1	QSPDTESVS(1.0)PEER	32	35	S9	8.76544e-05	1540.62	3394978	2.82962e+06	2.0214e+06	2777566	1.87522e+06	1.97387e+06	2.39929e+06	2.15512e+06	6273317	6517701	7300316	5357610	2692210	2.71853e+06	2.87726e+06	2.31128e+06	0.979168	0.81611	0.583005	0.801096	0.540844	0.569298	0.691996	0.621573	1.80933	1.87981	2.10553	1.54522	0.776478	0.784068	0.82985	0.666613
Q71LX6	1573	S	Xin actin-binding repeat-containing protein 2 OS=Rattus norvegicus OX=10116 GN=Xirp2 PE=1 SV=1	Xirp2	1	TVS(1.0)ETDIIPGDVR	19	19	S3	0.000135645	1481.69	19283574	20342758	15843393	25438374	13400906	12689794	13714761	14102605	32881514	36815096	30397782	29631462	23821098	26115644	23446410	26492306	0.846659	0.893163	0.695615	1.11689	0.588376	0.557154	0.602156	0.619185	1.44369	1.61639	1.33464	1.30099	1.04588	1.14663	1.02943	1.16316
Q71LX6	1210	S	Xin actin-binding repeat-containing protein 2 OS=Rattus norvegicus OX=10116 GN=Xirp2 PE=1 SV=1	Xirp2	1	TVS(1.0)INEIQK	63	63	S3	0.00170718	1111.54	3.96428e+07	2.96002e+07	2.83146e+07	2.46214e+07	19726520	24535876	20183258	20783100	4.97136e+07	5.69643e+07	4.67821e+07	4.80636e+07	28360440	23755414	24110492	2.532e+07	1.24253	0.927763	0.88747	0.771712	0.618292	0.769033	0.632608	0.651409	1.55818	1.78544	1.4663	1.50647	0.888907	0.744571	0.7557	0.793609
Q71LX6	3246	S	Xin actin-binding repeat-containing protein 2 OS=Rattus norvegicus OX=10116 GN=Xirp2 PE=1 SV=1	Xirp2	1	S(1.0)VGYETSDAHATEMSR	16	16	S1	1.32205e-06	1820.72	1.55497e+06	1.36654e+06	1.26188e+06	1.13398e+06	958286	983962	1.29119e+06	1.15416e+06	1535956	1.85757e+06	1224408	1.57459e+06	1296858	845433	1.13996e+06	1134341	1.22474	1.07633	0.993896	0.893159	0.754776	0.774998	1.01698	0.909051	1.20977	1.46308	0.964381	1.2402	1.02145	0.665889	0.897871	0.893442
Q71LX6	2324	S	Xin actin-binding repeat-containing protein 2 OS=Rattus norvegicus OX=10116 GN=Xirp2 PE=1 SV=1	Xirp2	1	RES(1.0)SCHSIIK	15	42	S3	0.000352327	1296.58	7.52623e+06	844549	9.02079e+06	7.96113e+06	8.19581e+06	7493059	9.42327e+06	7.86471e+06	19938976	1.95344e+07	1.78605e+06	3.52656e+06	5.38727e+06	4.82146e+06	5.88584e+06	5.19646e+06	0.967952	0.108618	1.16017	1.02389	1.05407	0.963686	1.21193	1.01148	2.56436	2.51233	0.229704	0.453553	0.69286	0.620091	0.756981	0.668319
Q71LX6	2679	S	Xin actin-binding repeat-containing protein 2 OS=Rattus norvegicus OX=10116 GN=Xirp2 PE=1 SV=1	Xirp2	1	QSS(1.0)FSSVR	51	52	S3	0.00757978	977.409	2.4924e+06	1608226	1666492	1.56981e+06	1217151	1.09006e+06	1.0059e+06	1.05947e+06	3.61978e+06	3269255	0	1.3752e+06	2.65532e+06	2.81821e+06	2.53199e+06	2.59717e+06	1.22271	0.788953	0.817537	0.770108	0.597102	0.534754	0.493468	0.519748	1.77577	1.60381		0.674639	1.30263	1.38254	1.24213	1.2741
Q71LX6	2209	S	Xin actin-binding repeat-containing protein 2 OS=Rattus norvegicus OX=10116 GN=Xirp2 PE=1 SV=1	Xirp2	0.995	MSQDSPSGELERS(0.995)LSDVEIK	4	11	S13	7.5053e-05	2287.02	424821	193885	320060	204084	178774	0	0	0	0	210410	255393	230141	0	287318	295512	316785	1.6019	0.731094	1.20687	0.769554	0.674113					0.793405	0.963025	0.867806		1.08341	1.11431	1.19452
Q71LX6	3033	S	Xin actin-binding repeat-containing protein 2 OS=Rattus norvegicus OX=10116 GN=Xirp2 PE=1 SV=1	Xirp2	0.993	KNS(0.993)VSSAMPETESYDAVEIIR	8	10	S3	3.96527e-05	2406.09	546977	0	0	0	0	0	0	0	636707	0	0	0	0	0	0	0	0.924194								1.07581
Q71LX6	2619	S	Xin actin-binding repeat-containing protein 2 OS=Rattus norvegicus OX=10116 GN=Xirp2 PE=1 SV=1	Xirp2	1	IIGES(1.0)LDSR	17	17	S5	0.00469789	1069.49	429947	583998	623249	557853	195984	290952	377099	301301	687757	561135	603278	612208	456112	409733	418918	368363	0.919932	1.24955	1.33353	1.19361	0.419335	0.622533	0.806857	0.644676	1.47155	1.20063	1.2908	1.30991	0.975916	0.876681	0.896335	0.788165
Q71LX6	1437	S	Xin actin-binding repeat-containing protein 2 OS=Rattus norvegicus OX=10116 GN=Xirp2 PE=1 SV=1	Xirp2	1	LFS(1.0)EER	5	5	S3	0.121336	860.355	258297	191445	195497	192084	124159	120536	90781.8	105219	400495	421960	320085	383085	205090	212130	171575	205235	1.14873	0.851415	0.869436	0.85426	0.552174	0.536062	0.403735	0.467941	1.78113	1.87659	1.42352	1.7037	0.912099	0.94341	0.763049	0.912746
Q71LX6	2924	S	Xin actin-binding repeat-containing protein 2 OS=Rattus norvegicus OX=10116 GN=Xirp2 PE=1 SV=1	Xirp2	1	TSTS(1.0)PS(1.0)PPR	48	49	S4	0.00221265	1009.44	2.78252e+06	2.69928e+06	3.76952e+06	3.31439e+06	1.86264e+06	2.69063e+06	2.80844e+06	3.20982e+06	7.35299e+06	6.70791e+06	0	0	3.8935e+06	3.17635e+06	3.15893e+06	3.24313e+06	0.768804	0.745803	1.04151	0.915756	0.514642	0.743415	0.775965	0.886866	2.03161	1.85338			1.07576	0.877618	0.872805	0.896068
Q71LX6	1413	S	Xin actin-binding repeat-containing protein 2 OS=Rattus norvegicus OX=10116 GN=Xirp2 PE=1 SV=1	Xirp2	1	S(1.0)MEFHAEK	47	25	S1	5.86291e-05	1684.74	1.42641e+06	2.02483e+06	2.95748e+06	2656395	1.99699e+06	2.21996e+06	2530644	2.46484e+06	4.12625e+06	4.76424e+06	4.03718e+06	6.26521e+06	3.17915e+06	3.74118e+06	3.50036e+06	3.25522e+06	0.446221	0.633424	0.925181	0.830994	0.624713	0.694467	0.791656	0.771072	1.29081	1.49039	1.26294	1.95993	0.994527	1.17035	1.09501	1.01832
Q71LX6	565	S	Xin actin-binding repeat-containing protein 2 OS=Rattus norvegicus OX=10116 GN=Xirp2 PE=1 SV=1	Xirp2	1	GIS(1.0)MEENVK	125	104	S3	0.00401981	1086.45	2.4329e+07	1.66017e+07	1.56473e+07	1.6612e+07	1.00401e+07	1.26379e+07	1.21443e+07	1.10057e+07	3.2298e+07	28597805	2.95638e+07	2.83525e+07	1.66808e+07	1.67606e+07	1.44322e+07	1.55341e+07	1.29222	0.881785	0.831092	0.882333	0.53327	0.671253	0.645033	0.584558	1.71548	1.51895	1.57026	1.50592	0.885988	0.890227	0.766553	0.825082
Q71LX6	1494	S	Xin actin-binding repeat-containing protein 2 OS=Rattus norvegicus OX=10116 GN=Xirp2 PE=1 SV=1	Xirp2	1	TIHNLLSSAS(1.0)NDK	18	13	S10	7.5282e-05	1479.68	1.03672e+06	932162	744091	731690	687089	575939	735884	423376	1.26766e+06	1.54909e+06	1.34521e+06	1.46018e+06	666384	685534	833899	872923	1.1402	1.02521	0.818366	0.804727	0.755675	0.633429	0.809341	0.465637	1.3942	1.70372	1.47949	1.60594	0.732902	0.753965	0.917139	0.960058
Q71LX6	813	S	Xin actin-binding repeat-containing protein 2 OS=Rattus norvegicus OX=10116 GN=Xirp2 PE=1 SV=1	Xirp2	1	GIS(1.0)AQEIQAGNVK	38	38	S3	0.00019064	1394.67	1.14228e+07	8543306	8.11475e+06	7.21368e+06	4.79096e+06	5.27558e+06	5214070	5014507	1.14178e+07	1.32504e+07	1.16594e+07	1.31891e+07	6.03054e+06	6.81129e+06	6.06026e+06	5.95445e+06	1.40629	1.05178	0.999025	0.888091	0.589825	0.649488	0.641915	0.617347	1.40567	1.63128	1.43541	1.62374	0.742433	0.838553	0.746091	0.733065
Q71LX6	2201	S	Xin actin-binding repeat-containing protein 2 OS=Rattus norvegicus OX=10116 GN=Xirp2 PE=1 SV=1	Xirp2	1	MS(1.0)QDS(1.0)PSGELER	5	26	S5	0.000441902	1415.55	5.05021e+06	4.35903e+06	5.25634e+06	4.12078e+06	3.28666e+06	4.11269e+06	3.21945e+06	2.83548e+06	1.07462e+07	1.08151e+07	7.84492e+06	8.44288e+06	4.74243e+06	4.96112e+06	4.78419e+06	5.3287e+06	0.898751	0.775747	0.935435	0.733346	0.584905	0.731907	0.572944	0.504612	1.91244	1.92469	1.39611	1.50252	0.843978	0.882898	0.851409	0.948312
Q71LX6	2198	S	Xin actin-binding repeat-containing protein 2 OS=Rattus norvegicus OX=10116 GN=Xirp2 PE=1 SV=1	Xirp2	1	MS(1.0)QDS(1.0)PSGELER	40	19	S2	0.000271865	1431.55	0	0	2.37448e+06	0	3.10605e+06	2158452	0	2.1571e+06	3.24668e+06	3226874	2.70972e+06	2.53705e+06	1.24921e+06	783343	1.51031e+06	1.21171e+06			1.08461		1.41878	0.985933		0.985317	1.48301	1.47396	1.23774	1.15887	0.57061	0.357814	0.689877	0.553485
Q71LX6	2873	S	Xin actin-binding repeat-containing protein 2 OS=Rattus norvegicus OX=10116 GN=Xirp2 PE=1 SV=1	Xirp2	0.997	TRPPS(0.997)PTFITIESTAR	9	22	S5	8.79214e-05	1853.92	3.19804e+06	3.44362e+06	3.13438e+06	977585	1.82604e+06	1.32343e+06	2.1927e+06	1.24575e+06	4104718	2.80705e+06	1.89727e+06	2.74035e+06	1.05133e+06	1.54432e+06	5.0114e+06	2.22965e+06	1.32124	1.4227	1.29494	0.403881	0.754415	0.546766	0.905897	0.514673	1.69583	1.15971	0.783841	1.13215	0.434349	0.638024	2.07042	0.921162
Q71LX6	2291	S	Xin actin-binding repeat-containing protein 2 OS=Rattus norvegicus OX=10116 GN=Xirp2 PE=1 SV=1	Xirp2	1	SHS(1.0)FPSGSEQQS(1.0)PKPYMR	10	15	S12	0.000728842	2129.91	1.23261e+06	953758	1.06221e+06	893659	482429	501830	237673	295824	547204	565829	552793	590530	391737	374813	234495	448994	2.10559	1.62924	1.81451	1.52658	0.824103	0.857243	0.406002	0.505336	0.934754	0.966569	0.9443	1.00876	0.66918	0.640269	0.400573	0.766987
Q71LX6	1534	S	Xin actin-binding repeat-containing protein 2 OS=Rattus norvegicus OX=10116 GN=Xirp2 PE=1 SV=1	Xirp2	0.997	QLQTGS(0.997)NETLTAR	15	15	S6	0.000146284	1498.69	2.66056e+06	1.80932e+06	1.58888e+06	1.42275e+06	1.01155e+06	1.12014e+06	952059	925191	1.4294e+06	1.53589e+06	1.36253e+06	1.31937e+06	1378089	1393326	1.31961e+06	1196801	1.89825	1.2909	1.13363	1.0151	0.721712	0.799193	0.67927	0.660101	1.01984	1.09582	0.972131	0.941337	0.983232	0.994103	0.941505	0.853887
Q71LX6	2179	S	Xin actin-binding repeat-containing protein 2 OS=Rattus norvegicus OX=10116 GN=Xirp2 PE=1 SV=1	Xirp2	1	ILTGKS(1.0)PPPTLPKPK	33	33	S6	3.87039e-06	1653.93	4.00314e+06	4.23647e+06	3.63463e+06	3.07925e+06	2.50765e+06	3.01361e+06	2.70536e+06	2876545	4.00919e+06	4.02723e+06	4.08813e+06	4.10231e+06	3.20466e+06	3.28897e+06	3.01536e+06	3.48753e+06	1.15865	1.22618	1.05199	0.891243	0.725803	0.872244	0.783028	0.832574	1.1604	1.16562	1.18325	1.18735	0.927543	0.951944	0.872753	1.00941
Q71LX6	2282	S	Xin actin-binding repeat-containing protein 2 OS=Rattus norvegicus OX=10116 GN=Xirp2 PE=1 SV=1	Xirp2	1	SHS(1.0)FPSGSEQQS(1.0)PKPYMR	5	5	S3	0.0282981	2209.88	506870	329014	490801	389027	148930	146784	0	0	222484	253398	231039	224013	125201	138510	0	152980	1.96166	1.27333	1.89947	1.50559	0.576379	0.568073			0.861045	0.980685	0.894153	0.866961	0.484546	0.536055		0.592056
Q71LX6	2970	S	Xin actin-binding repeat-containing protein 2 OS=Rattus norvegicus OX=10116 GN=Xirp2 PE=1 SV=1	Xirp2	1	RSEVVMS(1.0)PATLR	16	16	S7	0.000168546	1425.69	1.33835e+06	1.18285e+06	1.057e+06	1.1709e+06	1.07049e+06	943143	980469	977493	1.27152e+06	1248760	1.42636e+06	1.25466e+06	800539	743157	898342	771899	1.24964	1.10444	0.986933	1.09328	0.999524	0.880623	0.915474	0.912696	1.18723	1.16598	1.33181	1.17149	0.747471	0.693893	0.838791	0.72073
Q71LX6	1704	S	Xin actin-binding repeat-containing protein 2 OS=Rattus norvegicus OX=10116 GN=Xirp2 PE=1 SV=1	Xirp2	1	SLKEEQYS(1.0)FK	2	2	S8	0.00487721	1338.6	343308	275513	268734	237839	144046	152696	104072	86038.4	177572	160605	199070	177680	172524	128151	157564	140358	1.87743	1.50668	1.46961	1.30066	0.787738	0.835042	0.569133	0.470513	0.97108	0.878292	1.08864	0.971669	0.943469	0.700814	0.861661	0.76757
Q71LX6	1869	S	Xin actin-binding repeat-containing protein 2 OS=Rattus norvegicus OX=10116 GN=Xirp2 PE=1 SV=1	Xirp2	1	ESENVRES(1.0)KDDVSSTQSVDK	7	16	S8	1.54384e-05	2319	650394	387316	351313	546944	243956	235308	376027	276360	804485	602534	814800	461264	309297	342412	331956	353489	1.46819	0.87432	0.793049	1.23466	0.550701	0.53118	0.848837	0.623851	1.81603	1.36015	1.83932	1.04125	0.698201	0.772954	0.749352	0.797961
Q71LX6	2091	S	Xin actin-binding repeat-containing protein 2 OS=Rattus norvegicus OX=10116 GN=Xirp2 PE=1 SV=1	Xirp2	0.997	NEFPPSS(0.997)PTEK	149	196	S7	0.0106196	1312.55	4.88075e+07	5.27132e+07	5.02829e+07	5.84579e+07	5.46155e+07	5.00322e+07	4.56147e+07	3.86139e+07	8.05037e+07	5.16083e+07	7.2173e+07	6.86261e+07	5.39495e+07	4.32469e+07	3.78574e+07	2.20031e+07	0.941882	1.01725	0.970355	1.12811	1.05397	0.965517	0.880269	0.745167	1.55355	0.995932	1.39279	1.32434	1.04111	0.834574	0.730568	0.424615
Q71LX6	2926	S	Xin actin-binding repeat-containing protein 2 OS=Rattus norvegicus OX=10116 GN=Xirp2 PE=1 SV=1	Xirp2	1	TSTS(1.0)PS(1.0)PPR	15	11	S6	0.0107192	1089.4	323074	763572	446463	410372	194293	354367	327300	424310	1.17635e+06	1.07732e+06	0	0	630317	468001	556225	549669	0.587282	1.38802	0.811578	0.745973	0.353185	0.644166	0.594965	0.771308	2.13837	1.95835			1.14579	0.850731	1.0111	0.999185
Q71LX6	2987	S	Xin actin-binding repeat-containing protein 2 OS=Rattus norvegicus OX=10116 GN=Xirp2 PE=1 SV=1	Xirp2	1	GGDS(1.0)PPTITIPVSVNHHVVSGSFR	51	51	S4	4.62979e-08	2540.23	1.70722e+07	1.43164e+07	12707589	1.2976e+07	1.20573e+07	8.97108e+06	9.79412e+06	1.05123e+07	17071334	2.02325e+07	1.54478e+07	1.71033e+07	1.42309e+07	11278689	1.08613e+07	10170642	1.27165	1.06638	0.946546	0.966539	0.89811	0.668226	0.729531	0.783028	1.27159	1.50706	1.15065	1.27397	1.06001	0.840112	0.80902	0.757577
Q712U5	23	S	cAMP-regulated phosphoprotein 19 OS=Rattus norvegicus OX=10116 GN=Arpp19 PE=1 SV=3	Arpp19	1	EMEDKVTS(1.0)PEKAEEAK	10	15	S8	0.00117342	1900.82	677746	670749	620388	592975	412002	439997	482273	592144	435117	580487	518043	488479	551910	474710	394356	513671	1.28406	1.2708	1.17539	1.12345	0.78058	0.833619	0.913715	1.12188	0.824374	1.09979	0.981485	0.925473	1.04565	0.899387	0.747147	0.973201	1.15495	0.893771	1.08856	1.25961	1.56669	1.28083
Q712U5	104	S	cAMP-regulated phosphoprotein 19 OS=Rattus norvegicus OX=10116 GN=Arpp19 PE=1 SV=3	Arpp19	1	KPS(1.0)LVASK	27	27	S3	0.000842002	909.481	2.53058e+06	3.62373e+06	3248129	3520430	4.87659e+06	5.42771e+06	5.06575e+06	4.88263e+06	4070147	4.70716e+06	204482	985114	4380723	3.79705e+06	5156907	4.9733e+06	0.658894	0.943519	0.845723	0.916623	1.26973	1.41323	1.31898	1.2713	1.05975	1.22562	0.0532416	0.256497	1.14062	0.988648	1.34272	1.29491	1.15495	0.893771	1.08856	1.25961	1.56669	1.28083
Q6YDN7	42	S	Anaphase-promoting complex subunit CDC26 OS=Rattus norvegicus OX=10116 GN=Cdc26 PE=1 SV=1	Cdc26	1	QKEDVEGVGTS(1.0)DGEGAAGLSSDPK	12	13	S11	1.21918e-05	2413.04	736659	547900	475255	350566	309928	336840	401649	554514	293092	469095	525779	463212	379488	582192	492647	607056	1.56614	1.16484	1.01039	0.745303	0.658906	0.716122	0.853905	1.1789	0.623114	0.997295	1.11781	0.984789	0.806792	1.23774	1.04737	1.2906
Q6WN19	362	S	Reticulon-2 OS=Rattus norvegicus OX=10116 GN=Rtn2 PE=1 SV=1	Rtn2	1	LSQQIAS(1.0)HVVSTATQLR	14	14	S7	4.09293e-07	1918.97	0	318447	313032	276231	415242	328702	343408	396075	315918	233656	280591	299151	297898	301982	341676	427197		0.976991	0.960375	0.847473	1.27396	1.00845	1.05357	1.21515	0.969232	0.716853	0.860848	0.917789	0.913946	0.926475	1.04825	1.31063	0.865015	0.953049	1.00457	1.01864	1.11914	1.06732
Q6WN19	464	S	Reticulon-2 OS=Rattus norvegicus OX=10116 GN=Rtn2 PE=1 SV=1	Rtn2	1	IPGTGTLAPAASVSGS(1.0)K	16	66	S16	3.66647e-08	1593.79	1.86534e+07	1.59896e+07	1.35756e+07	1.48731e+07	2.50391e+07	2.84877e+07	2.59687e+07	2.32522e+07	3.44815e+07	3.29122e+07	3.15243e+07	2.95956e+07	20668354	2.0406e+07	1.72816e+07	1.92651e+07	0.802354	0.687775	0.583936	0.639747	1.07703	1.22536	1.11701	1.00016	1.48318	1.41568	1.35598	1.27302	0.889024	0.87774	0.743348	0.828662	0.865015	0.953049	1.00457	1.01864	1.11914	1.06732
Q6V7V2	93	S	Rhotekin OS=Rattus norvegicus OX=10116 GN=Rtkn PE=1 SV=1	Rtkn	1	RPS(1.0)DSVQPPER	24	24	S3	0.000532068	1347.61	717494	1.04024e+06	702187	1.00184e+06	1.2637e+06	1.35162e+06	1.07318e+06	1.32267e+06	667695	1.16643e+06	1.09201e+06	730707	813543	627446	604607	586048	0.777697	1.12752	0.761105	1.0859	1.36973	1.46503	1.16322	1.43365	0.723719	1.26431	1.18364	0.792019	0.881805	0.680094	0.655338	0.635222
Q6V7V2	504	S	Rhotekin OS=Rattus norvegicus OX=10116 GN=Rtkn PE=1 SV=1	Rtkn	1	TFS(1.0)LDAVPADHSLGPSR	12	12	S3	6.13749e-05	1849.85	0	151969	202800	0	277720	227399	291852	305040	0	0	0	0	276140	233117	232391	325889		0.602021	0.803384		1.10018	0.900834	1.15616	1.20841					1.09392	0.923486	0.920609	1.291
Q6URK4	116	S	Heterogeneous nuclear ribonucleoprotein A3 OS=Rattus norvegicus OX=10116 GN=Hnrnpa3 PE=1 SV=1	Hnrnpa3	1	EDS(1.0)VKPGAHLTVK	48	48	S3	0.000144093	1460.71	9.34483e+06	6.67158e+06	6228868	6.58282e+06	3.45117e+06	3.81818e+06	3.53064e+06	3491544	3.68985e+06	3.50335e+06	4.02892e+06	2.90497e+06	1.97824e+06	1.99742e+06	1.97478e+06	2038482	2.29196	1.6363	1.52772	1.61453	0.84645	0.936465	0.865941	0.856353	0.90499	0.859248	0.988153	0.712486	0.485192	0.489897	0.484344	0.499968	0.944252	0.958718	0.934889	0.945522	0.921704	0.9149
Q6URK4	359	S	Heterogeneous nuclear ribonucleoprotein A3 OS=Rattus norvegicus OX=10116 GN=Hnrnpa3 PE=1 SV=1	Hnrnpa3	1	SSGS(1.0)PYGGGYGSGGGSGGYGSR	43	46	S4	7.35604e-07	1990.76	7.60268e+06	6.49023e+06	6.36598e+06	5.10103e+06	6.449e+06	6886135	5.675e+06	5.61332e+06	5.79113e+06	6868766	6.0372e+06	6.59394e+06	5.5784e+06	5.84347e+06	5.25373e+06	6.07909e+06	1.23836	1.05716	1.03692	0.830879	1.05044	1.12164	0.92437	0.914322	0.943285	1.11882	0.983367	1.07405	0.908634	0.95181	0.855751	0.99019	0.944252	0.958718	0.934889	0.945522	0.921704	0.9149
Q6URK4	14	S	Heterogeneous nuclear ribonucleoprotein A3 OS=Rattus norvegicus OX=10116 GN=Hnrnpa3 PE=1 SV=1	Hnrnpa3	1	MEVKPPPGRPQPDS(1.0)GR	9	9	S14	0.122048	1869.87	442826	325707	311885	440705	200666	203987	254491	181891	286188	281386	272619	250092	244133	195732	208034	272784	1.62017	1.19167	1.1411	1.61241	0.734179	0.746331	0.931109	0.665486	1.04708	1.02951	0.997436	0.915014	0.893213	0.716126	0.761136	0.998036	0.944252	0.958718	0.934889	0.945522	0.921704	0.9149
Q6U6G5	360	S	Zinc finger CCCH domain-containing protein 15 OS=Rattus norvegicus OX=10116 GN=Zc3h15 PE=1 SV=1	Zc3h15	1	FSTYAS(1.0)DKDENK	17	17	S6	0.000144529	1484.59	671544	733843	689344	694177	551109	559679	617424	466673	936643	761610	833078	541959	379656	307948	260342	310777	1.15338	1.26038	1.18396	1.19226	0.946536	0.961256	1.06043	0.801516	1.60869	1.30807	1.43082	0.93082	0.652064	0.528903	0.447141	0.533763	0.882996	0.958244	0.945842	1.16924	0.730846	0.708264
Q6TXE7	1506	S	LRRGT00052 OS=Rattus norvegicus OX=10116 PE=2 SV=1	--	1	VTAQAADAQDREES(1.0)PEKK	45	45	S14	1.80509e-05	2052.92	5.79337e+06	4.96116e+06	4.3885e+06	4.16098e+06	4.40539e+06	4.47614e+06	5.29849e+06	4.43657e+06	10950486	1.06376e+07	1.53741e+07	4.70599e+06	3.19761e+06	3550386	3.48592e+06	3.59197e+06	0.992284	0.849744	0.75166	0.712689	0.754553	0.766671	0.907523	0.759892	1.87559	1.82201	2.63326	0.806039	0.547684	0.608108	0.597065	0.61523	1.14135	1.1972	0.910662	0.918916	0.516265	0.797002
Q6TXE7	976	S	LRRGT00052 OS=Rattus norvegicus OX=10116 PE=2 SV=1	--	1	GHALPGHEPVLSSLGLDS(1.0)PR	1	1	S18	2.45231e-05	2119.03	0	0	0	0	0	0	0	0	0	0	0	0	0	0	0	0																	1.14135	1.1972	0.910662	0.918916	0.516265	0.797002
Q6TRW4	1221	S	Sister chromatid cohesion protein PDS5 homolog B OS=Rattus norvegicus OX=10116 GN=Pds5b PE=1 SV=2	Pds5b	1	KAS(1.0)VTDPEEK	13	15	S3	0.000269458	1183.52	2.03952e+06	54577.4	1.93519e+06	1.5983e+06	581991	869286	913887	1.48378e+06	1.5125e+06	1.65943e+06	0	0	1267060	1.18865e+06	1.28453e+06	1.29091e+06	1.61504	0.0432183	1.53242	1.26565	0.460862	0.688363	0.723682	1.17497	1.19771	1.31406			1.00335	0.941261	1.01719	1.02224
Q6TRW4	1380	T	Sister chromatid cohesion protein PDS5 homolog B OS=Rattus norvegicus OX=10116 GN=Pds5b PE=1 SV=2	Pds5b	1	GRPSKT(1.0)PS(1.0)PSQPK	11	11	T6	0.011234	1526.68	0	0	0	283306	161170	286409	359586	320710	490759	154007	0	0	360208	428273	398709	413969				0.85214	0.484774	0.861474	1.08158	0.964645	1.47613	0.463228			1.08345	1.28818	1.19925	1.24515
Q6TRW4	1283	S	Sister chromatid cohesion protein PDS5 homolog B OS=Rattus norvegicus OX=10116 GN=Pds5b PE=1 SV=2	Pds5b	1	EELLGNEDEQNS(1.0)PPKK	19	15	S12	8.79776e-09	2172	518028	541877	364217	496332	601408	673320	545156	452275	562540	609437	656131	589288	603642	495056	642305	747836	0.910935	0.952871	0.640463	0.872782	1.05755	1.18401	0.958637	0.795309	0.989206	1.07167	1.15378	1.03624	1.06148	0.870538	1.12947	1.31504
Q6TRW4	1176	S	Sister chromatid cohesion protein PDS5 homolog B OS=Rattus norvegicus OX=10116 GN=Pds5b PE=1 SV=2	Pds5b	1	GRLDS(1.0)TEMDHS(1.0)ENEDYTMSSPLPGK	22	26	S5	1.77682e-08	2956.14	2.55054e+06	2.19797e+06	2.41574e+06	2.39755e+06	0	2.04737e+06	0	2.0529e+06	2.41516e+06	2.66377e+06	2.16825e+06	2.71069e+06	2348666	3.00513e+06	2.61191e+06	2.83297e+06	1.03745	0.894038	0.98262	0.97522		0.83278		0.835032	0.982383	1.08351	0.881949	1.10259	0.955335	1.22236	1.06241	1.15233
Q6TRW4	1257	S	Sister chromatid cohesion protein PDS5 homolog B OS=Rattus norvegicus OX=10116 GN=Pds5b PE=1 SV=2	Pds5b	1	RGHAAS(1.0)ESEEQQWPEEK	1	1	S6	0.00255214	2077.86	553637	0	0	132523	0	115103	0	133971	206408	0	168523	223242	142433	134466	914463	118609	2.14182			0.512685		0.445292		0.518286	0.798516		0.651953	0.863644	0.551023	0.520202	3.53772	0.458854
Q6TRW4	1382	S	Sister chromatid cohesion protein PDS5 homolog B OS=Rattus norvegicus OX=10116 GN=Pds5b PE=1 SV=2	Pds5b	1	GRPSKT(1.0)PS(1.0)PSQPK	11	11	S8	0.011234	1526.68	0	0	0	283306	161170	286409	359586	320710	490759	154007	0	0	360208	428273	398709	413969				0.85214	0.484774	0.861474	1.08158	0.964645	1.47613	0.463228			1.08345	1.28818	1.19925	1.24515
Q6TRW4	1182	S	Sister chromatid cohesion protein PDS5 homolog B OS=Rattus norvegicus OX=10116 GN=Pds5b PE=1 SV=2	Pds5b	1	GRLDS(1.0)TEMDHS(1.0)ENEDYTMSSPLPGK	21	26	S11	1.77682e-08	2956.14	2.55054e+06	2.19797e+06	2.41574e+06	2.39755e+06	0	2.04737e+06	0	2.0529e+06	2.41516e+06	2.66377e+06	2.16825e+06	2.71069e+06	2348666	3.00513e+06	2.61191e+06	2.83297e+06	1.03745	0.894038	0.98262	0.97522		0.83278		0.835032	0.982383	1.08351	0.881949	1.10259	0.955335	1.22236	1.06241	1.15233
Q6TRW4	1357	S	Sister chromatid cohesion protein PDS5 homolog B OS=Rattus norvegicus OX=10116 GN=Pds5b PE=1 SV=2	Pds5b	1	AES(1.0)PETSAVESTQSTPQK	47	48	S3	6.32886e-07	1956.84	4.26798e+06	2.21031e+06	2.187e+06	1.95179e+06	2.69979e+06	3.02434e+06	2.47139e+06	2346758	2.36668e+06	3.13632e+06	2.71781e+06	2.69353e+06	2.31974e+06	2.17968e+06	2.2505e+06	2897941	1.63675	0.847643	0.838704	0.748501	1.03536	1.15982	0.947765	0.899969	0.907609	1.20276	1.04227	1.03295	0.889606	0.835897	0.863055	1.11134
Q6TQE1	44	S	Zinc finger CCCH domain-containing protein 18 OS=Rattus norvegicus OX=10116 GN=Zc3h18 PE=1 SV=1	Zc3h18	1	AS(1.0)DLEEEENATR	29	16	S2	4.97778e-06	2874.15	1.48374e+06	1.3987e+06	1.39934e+06	1.59705e+06	1.18885e+06	1.35565e+06	1.58208e+06	1.29552e+06	1.53876e+06	1.5755e+06	1.44229e+06	1.18919e+06	1.28216e+06	1.23021e+06	1.27483e+06	1.2939e+06	1.07285	1.01136	1.01183	1.15479	0.859627	0.980237	1.14396	0.936753	1.11264	1.1392	1.04288	0.859875	0.927093	0.889531	0.921794	0.935585
Q6TQE1	846	S	Zinc finger CCCH domain-containing protein 18 OS=Rattus norvegicus OX=10116 GN=Zc3h18 PE=1 SV=1	Zc3h18	1	ANLS(1.0)PDR	14	14	S4	0.0345666	852.361	3.14716e+06	0	2.40092e+06	2.23602e+06	0	127097	40684.4	329199	156685	394714	0	0	763947	1.81989e+06	689015	1.17455e+06	2.84384		2.16953	2.02051		0.114847	0.0367634	0.297472	0.141584	0.356672			0.69032	1.64449	0.62261	1.06135
Q6TQE1	63	S	Zinc finger CCCH domain-containing protein 18 OS=Rattus norvegicus OX=10116 GN=Zc3h18 PE=1 SV=1	Zc3h18	1	VQS(1.0)QEEIHS(1.0)DEEDQASEPK	32	29	S9	1.1515e-06	2264.92	7.88138e+06	5.30102e+06	4.28785e+06	4.26077e+06	3.45185e+06	5358668	4.03797e+06	4.67639e+06	5.51271e+06	6.24078e+06	6.53011e+06	5.91238e+06	5.71196e+06	4.55152e+06	5.32682e+06	4.90107e+06	1.50223	1.0104	0.817285	0.812124	0.65794	1.02139	0.769657	0.891344	1.05075	1.18952	1.24467	1.12693	1.08873	0.867542	1.01532	0.934168
Q6TQE1	91	S	Zinc finger CCCH domain-containing protein 18 OS=Rattus norvegicus OX=10116 GN=Zc3h18 PE=1 SV=1	Zc3h18	1	GPAGS(1.0)PCEEGDDAEEDGTSDLR	21	5	S5	5.74217e-09	3189.24	1.90571e+06	131857	1.20648e+06	1.23151e+06	75282.7	1.18295e+06	1.27407e+06	866667	1.92755e+06	2.84951e+06	147961	2.54419e+06	3.21409e+06	1.4288e+06	2.25871e+06	1.52361e+06	1.28282	0.0887589	0.812136	0.828989	0.0506764	0.796301	0.857637	0.583394	1.29753	1.91814	0.0995999	1.71261	2.16356	0.96179	1.52045	1.02561
Q6TQE1	79	S	Zinc finger CCCH domain-containing protein 18 OS=Rattus norvegicus OX=10116 GN=Zc3h18 PE=1 SV=1	Zc3h18	1	SQDQDS(1.0)EAHELSR	17	17	S6	0.000730842	1581.62	268215	261620	204109	152110	108933	210226	110001	180572	194223	258751	435716	208223	194404	214404	203038	179899	1.26799	1.23681	0.964929	0.719103	0.514981	0.993846	0.52003	0.853658	0.918194	1.22325	2.05985	0.984378	0.919049	1.0136	0.959862	0.850473
Q6TQE1	887	S	Zinc finger CCCH domain-containing protein 18 OS=Rattus norvegicus OX=10116 GN=Zc3h18 PE=1 SV=1	Zc3h18	1	KRPLS(1.0)PQSK	7	7	S5	0.0490454	1120.59	56187.8	0	0	0	120677	77515.2	173955	162126	131256	101747	31507.5	1090.1	136491	135331	176698	130946	0.508831				1.09284	0.701969	1.57532	1.4682	1.18864	0.921415	0.285328	0.00987187	1.23605	1.22555	1.60016	1.18583
Q6TQE1	837	S	Zinc finger CCCH domain-containing protein 18 OS=Rattus norvegicus OX=10116 GN=Zc3h18 PE=1 SV=1	Zc3h18	1	YEPSDKDRQS(1.0)PPAK	28	29	S10	0.000684187	1697.75	667038	777514	668056	654228	1.02816e+06	696986	1.2637e+06	767418	1.23379e+06	886260	802734	936398	637474	613692	854196	689852	0.809912	0.94405	0.811148	0.794358	1.24839	0.846274	1.53437	0.931792	1.49805	1.07609	0.974673	1.13697	0.774016	0.74514	1.03716	0.837613
Q6TQE1	113	S	Zinc finger CCCH domain-containing protein 18 OS=Rattus norvegicus OX=10116 GN=Zc3h18 PE=1 SV=1	Zc3h18	0.994	GPAGSPCEEGDDAEEDGTSDLRDEASS(0.994)VTR	8	11	S27	9.50994e-06	3269.21	1.53489e+06	0	0	1.05277e+06	0	971468	1.12142e+06	770876	766966	1.30309e+06	0	1.18549e+06	1508694	1.25988e+06	1.41175e+06	1.29923e+06	1.29832			0.890507		0.821739	0.948577	0.652063	0.648756	1.10225		1.00278	1.27616	1.0657	1.19416	1.09898
Q6TQE1	57	S	Zinc finger CCCH domain-containing protein 18 OS=Rattus norvegicus OX=10116 GN=Zc3h18 PE=1 SV=1	Zc3h18	1	VQS(1.0)QEEIHS(1.0)DEEDQASEPK	3	3	S3	8.09886e-05	2344.89	182947	116438	181010	165191	0	0	162382	118276	159619	191658	189392	167312	210800	108967	170114	180536	1.11135	0.707327	1.09958	1.00348			0.986424	0.718492	0.969639	1.16427	1.1505	1.01637	1.28055	0.661941	1.03339	1.0967
Q6TMG5	375	S	NF-kappa-B essential modulator OS=Rattus norvegicus OX=10116 GN=Ikbkg PE=2 SV=1	Ikbkg	0.995	HVETSQPPLLPAPAHHSFHLALS(0.995)NQR	1	2	S23	4.50856e-05	2964.46	0	0	0	0	0	0	0	0	0	0	0	0	0	0	0	0
Q6TA25	140	S	FGFR1 oncogene partner 2 homolog OS=Rattus norvegicus OX=10116 GN=Fgfr1op2 PE=2 SV=2	Fgfr1op2	1	IDMVHRNS(1.0)CEGFFLDASR	7	7	S8	0.000541178	2233.95	0	0	0	0	0	0	0	0	0	0	0	0	0	209563	0	288055														0.842264		1.15774
Q6S3A0	114	S	Plectin OS=Rattus norvegicus OX=10116 GN=Plec PE=1 SV=1	Plec	1	RRS(1.0)PHVQTMQGPLGCPPK	37	33	S3	2.02659e-07	2126.01	7.83113e+06	6.90468e+06	6.92319e+06	5.66103e+06	5.05569e+06	6.29698e+06	5.45032e+06	5.33524e+06	5.44182e+06	6.20899e+06	5.86451e+06	5789717	4.44828e+06	4.12129e+06	4.43455e+06	3.80725e+06	1.39881	1.23333	1.23663	1.01118	0.903057	1.12478	0.973546	0.952991	0.972029	1.10906	1.04753	1.03417	0.79456	0.736153	0.792107	0.680058	0.973886	0.976869	0.98203	0.999153	1.06074	1.08891
Q6S3A0	1570	S	Plectin OS=Rattus norvegicus OX=10116 GN=Plec PE=1 SV=1	Plec	1	QSS(1.0)EAEIQAK	4	4	S3	0.00266379	1170.5	287091	0	0	167341	101625	203114	109273	207552	163403	186698	0	0	153737	173126	139567	168200	1.67179			0.974459	0.591781	1.18277	0.636315	1.20861	0.951525	1.08718			0.895237	1.00815	0.812725	0.979459	0.973886	0.976869	0.98203	0.999153	1.06074	1.08891
Q6S3A0	3445	S	Plectin OS=Rattus norvegicus OX=10116 GN=Plec PE=1 SV=1	Plec	1	LS(1.0)FSGLR	16	16	S2	0.0341912	859.407	7317188	5.1685e+06	6.79437e+06	5784983	6635634	6.52178e+06	6670587	5374224	6944022	5901459	6408660	6509760	7553866	7.01315e+06	6613918	7.77556e+06	1.11513	0.787673	1.03545	0.881625	1.01126	0.993911	1.01659	0.819026	1.05826	0.899376	0.976673	0.99208	1.1512	1.0688	1.00795	1.18499	0.973886	0.976869	0.98203	0.999153	1.06074	1.08891
Q6S3A0	2222	S	Plectin OS=Rattus norvegicus OX=10116 GN=Plec PE=1 SV=1	Plec	1	LRS(1.0)EAEAAR	14	14	S3	0.000402862	1082.5	423720	413275	554442	437535	786941	760985	529815	705169	419377	546944	206107	256117	391704	351651	391913	380186	0.897252	0.875132	1.17406	0.926505	1.66639	1.61143	1.12191	1.49323	0.888053	1.15818	0.436443	0.542343	0.829455	0.744641	0.829898	0.805065	0.973886	0.976869	0.98203	0.999153	1.06074	1.08891
Q6S3A0	4389	S	Plectin OS=Rattus norvegicus OX=10116 GN=Plec PE=1 SV=1	Plec	0.991	SRS(0.99)S(0.991)S(1.0)VGSSSSYPISSAVPR	9	22	S4	4.95652e-05	2237.89	1.54632e+06	1.79498e+06	2.00409e+06	1.64044e+06	735849	1.6689e+06	1.45275e+06	1.67142e+06	1.5034e+06	1.38722e+06	1.43583e+06	1.32911e+06	1.75134e+06	1.6472e+06	1.17829e+06	1.49389e+06	1.02063	1.18476	1.32277	1.08275	0.485688	1.10154	0.958872	1.1032	0.9923	0.91562	0.947701	0.877266	1.15595	1.08721	0.777713	0.986025	0.973886	0.976869	0.98203	0.999153	1.06074	1.08891
Q6S3A0	4388	S	Plectin OS=Rattus norvegicus OX=10116 GN=Plec PE=1 SV=1	Plec	0.99	SRS(0.99)S(0.991)S(1.0)VGSSSSYPISSAVPR	18	22	S3	4.95652e-05	2237.89	1.54632e+06	1.79498e+06	2.00409e+06	1.64044e+06	735849	1.6689e+06	1.45275e+06	1.67142e+06	1.5034e+06	1.38722e+06	1.43583e+06	1.32911e+06	1.75134e+06	1.6472e+06	1.17829e+06	1.49389e+06	1.02063	1.18476	1.32277	1.08275	0.485688	1.10154	0.958872	1.1032	0.9923	0.91562	0.947701	0.877266	1.15595	1.08721	0.777713	0.986025	0.973886	0.976869	0.98203	0.999153	1.06074	1.08891
Q6S3A0	3052	S	Plectin OS=Rattus norvegicus OX=10116 GN=Plec PE=1 SV=1	Plec	1	ATVS(1.0)APFGK	13	13	S4	0.0132162	957.444	348416	253622	231676	203592	203409	288310	247915	228218	211709	263000	200066	201889	241023	181969	244997	237198	1.47205	1.07155	0.978825	0.860171	0.859398	1.2181	1.04743	0.964214	0.894463	1.11117	0.845274	0.852973	1.01832	0.768815	1.03511	1.00215	0.973886	0.976869	0.98203	0.999153	1.06074	1.08891
Q6S3A0	4393	S	Plectin OS=Rattus norvegicus OX=10116 GN=Plec PE=1 SV=1	Plec	1	SSSVGS(1.0)SSSYPISSAVPR	15	41	S6	3.27016e-05	1914.79	8.80434e+06	5.33058e+06	5.49664e+06	4.87128e+06	3.94347e+06	5.00041e+06	6.06227e+06	5.82931e+06	6026025	5.60823e+06	5.8587e+06	5.52902e+06	7.34998e+06	7.28123e+06	6.12272e+06	7.12324e+06	1.46377	0.886238	0.913847	0.809877	0.655623	0.831346	1.00789	0.969154	1.00186	0.932398	0.974041	0.91923	1.22197	1.21054	1.01794	1.18428	0.973886	0.976869	0.98203	0.999153	1.06074	1.08891
Q6S3A0	1736	T	Plectin OS=Rattus norvegicus OX=10116 GN=Plec PE=1 SV=1	Plec	1	TAQLERT(1.0)LQEEHVTVTQLR	18	19	T7	2.84317e-09	2332.17	2.32459e+06	1.94063e+06	326791	1.43473e+06	1738164	1.68801e+06	1.70659e+06	1.58142e+06	1.36909e+06	1.35547e+06	1.53569e+06	1.04579e+06	837180	736532	711671	719673	1.76674	1.47492	0.248368	1.09043	1.32104	1.28292	1.29704	1.20191	1.04054	1.03019	1.16716	0.794825	0.636275	0.559781	0.540886	0.546968	0.973886	0.976869	0.98203	0.999153	1.06074	1.08891
Q6S3A0	1439	S	Plectin OS=Rattus norvegicus OX=10116 GN=Plec PE=1 SV=1	Plec	1	AQLEPVAS(1.0)PAK	56	56	S8	0.00188599	1190.58	27994738	24663356	24929186	25051822	32360022	31893412	31955212	31869796	26223820	38778480	37053076	34656084	24991552	27983482	28323366	28191326	0.939187	0.827423	0.836342	0.840456	1.08564	1.06998	1.07206	1.06919	0.879775	1.30097	1.24308	1.16267	0.838434	0.938809	0.950212	0.945782	0.973886	0.976869	0.98203	0.999153	1.06074	1.08891
Q6S3A0	895	S	Plectin OS=Rattus norvegicus OX=10116 GN=Plec PE=1 SV=1	Plec	1	KYSCDRS(1.0)ITVTR	1	6	S7	0.00920958	1565.71	356486	308966	327296	318094	312205	285755	234195	213179	0	190667	177886	149959	162683	157514	184102	0	1.47701	1.28012	1.35607	1.31794	1.29354	1.18396	0.970329	0.883254		0.789981	0.737029	0.621318	0.674038	0.652621	0.762781		0.973886	0.976869	0.98203	0.999153	1.06074	1.08891
Q6S3A0	1725	S	Plectin OS=Rattus norvegicus OX=10116 GN=Plec PE=1 SV=1	Plec	1	RAS(1.0)FAEK	7	7	S3	0.0656351	888.398	311042	79653.5	191264	101339	421711	536809	522399	735644	753202	529151	76745.4	0	655610	469952	669343	709232	0.689866	0.176665	0.424207	0.224761	0.935322	1.1906	1.15864	1.6316	1.67054	1.17361	0.170215		1.45409	1.04232	1.48455	1.57302	0.973886	0.976869	0.98203	0.999153	1.06074	1.08891
Q6S3A0	4620	S	Plectin OS=Rattus norvegicus OX=10116 GN=Plec PE=1 SV=1	Plec	1	GYYS(1.0)PYS(1.0)VSGSGSTAGS(1.0)R	52	27	S7	0.000173693	1942.73	321132	1375137	1.37574e+06	1.58873e+06	571370	459897	482143	0	482992	581556	745469	779946	526069	1.0207e+06	526101	941902	0.408951	1.75119	1.75195	2.02319	0.727621	0.585663	0.613992		0.615074	0.740591	0.94933	0.993234	0.66993	1.29983	0.669972	1.19948	0.973886	0.976869	0.98203	0.999153	1.06074	1.08891
Q6S3A0	4390	S	Plectin OS=Rattus norvegicus OX=10116 GN=Plec PE=1 SV=1	Plec	1	SRS(0.99)S(0.991)S(1.0)VGSSSSYPISSAVPR	17	22	S5	4.95652e-05	2237.89	625188	879959	1.02005e+06	874658	232308	540587	660803	693459	979461	614597	717888	644561	901979	817330	603554	749020	0.865657	1.21842	1.41239	1.21108	0.321662	0.748515	0.91497	0.960187	1.35619	0.850992	0.994013	0.892481	1.24891	1.1317	0.835701	1.03712	0.973886	0.976869	0.98203	0.999153	1.06074	1.08891
Q6S3A0	724	S	Plectin OS=Rattus norvegicus OX=10116 GN=Plec PE=1 SV=1	Plec	1	NDESQLS(1.0)PATR	35	35	S7	0.000238551	1297.54	7216105	6449103	7.19585e+06	6.63162e+06	7380435	8.12687e+06	7.81748e+06	6.88663e+06	7423656	7611377	4.15141e+06	5.26508e+06	6276048	5561767	6141910	6060793	1.08721	0.971652	1.08416	0.999151	1.11197	1.22443	1.17782	1.03757	1.11848	1.14677	0.625471	0.793262	0.945578	0.837961	0.925368	0.913147	0.973886	0.976869	0.98203	0.999153	1.06074	1.08891
Q6S3A0	800	S	Plectin OS=Rattus norvegicus OX=10116 GN=Plec PE=1 SV=1	Plec	1	KESYS(1.0)ALMR	16	25	S5	0.00145149	1164.51	1.59794e+06	1.2153e+06	1.47109e+06	1.36632e+06	1.32673e+06	1576448	1.46804e+06	1.27866e+06	1.40901e+06	1.41566e+06	1.38518e+06	1.26874e+06	1.02766e+06	1.1197e+06	1.19981e+06	1.13005e+06	1.20279	0.914779	1.10731	1.02845	0.998651	1.18662	1.10502	0.96247	1.06058	1.06559	1.04265	0.955005	0.773536	0.842819	0.903116	0.850605	0.973886	0.976869	0.98203	0.999153	1.06074	1.08891
Q6S3A0	4630	S	Plectin OS=Rattus norvegicus OX=10116 GN=Plec PE=1 SV=1	Plec	1	GYYS(1.0)PYS(1.0)VSGSGSTAGS(1.0)R	15	27	S17	0.000173693	1942.73	321132	1375137	1.37574e+06	1.58873e+06	571370	459897	482143	0	482992	581556	745469	779946	526069	1.0207e+06	526101	941902	0.408951	1.75119	1.75195	2.02319	0.727621	0.585663	0.613992		0.615074	0.740591	0.94933	0.993234	0.66993	1.29983	0.669972	1.19948	0.973886	0.976869	0.98203	0.999153	1.06074	1.08891
Q6S3A0	1558	S	Plectin OS=Rattus norvegicus OX=10116 GN=Plec PE=1 SV=1	Plec	1	RS(1.0)IQEELQHLR	6	6	S2	0.00687143	1488.73	182726	408561	190256	288114	457268	395428	518109	311839	295804	340562	245779	305270	477702	214031	310161	451020	0.542151	1.21221	0.564492	0.854837	1.35672	1.17324	1.53724	0.925231	0.877653	1.01045	0.729228	0.905741	1.41735	0.635031	0.920251	1.33818	0.973886	0.976869	0.98203	0.999153	1.06074	1.08891
Q6S3A0	2890	T	Plectin OS=Rattus norvegicus OX=10116 GN=Plec PE=1 SV=1	Plec	1	RLT(1.0)VNEAVK	3	3	T3	0.000740917	1109.57	257809	207610	237085	218706	221544	385892	343674	423774	524624	633888	603516	405418	216343	190334	173128	204749	0.785989	0.632945	0.722808	0.666775	0.675427	1.17648	1.04777	1.29197	1.59944	1.93255	1.83996	1.23601	0.65957	0.580275	0.527819	0.624222	0.973886	0.976869	0.98203	0.999153	1.06074	1.08891
Q6S3A0	207	S	Plectin OS=Rattus norvegicus OX=10116 GN=Plec PE=1 SV=1	Plec	1	HIS(1.0)DLYEDLR	4	4	S3	0.000187802	1340.59	1.7305e+06	1.857e+06	1804244	1.76414e+06	1.25095e+06	1.41475e+06	1.4183e+06	1.46368e+06	1.54677e+06	1.43473e+06	1.58319e+06	1.108e+06	938315	1.02481e+06	1.16195e+06	966934	1.23231	1.3224	1.28483	1.25627	0.890821	1.00747	1.01	1.04231	1.10148	1.02169	1.12741	0.789027	0.668189	0.729781	0.827443	0.688569	0.973886	0.976869	0.98203	0.999153	1.06074	1.08891
Q6S3A0	3789	T	Plectin OS=Rattus norvegicus OX=10116 GN=Plec PE=1 SV=1	Plec	1	RLT(1.0)AEDLYEAR	18	18	T3	0.00576156	1416.65	466867	171643	335925	199130	266269	246201	372423	313046	299121	375907	263989	309794	268379	278810	298655	235463	1.58879	0.584115	1.14318	0.677656	0.906136	0.837842	1.26739	1.06532	1.01793	1.27924	0.898376	1.05425	0.913315	0.948813	1.01635	0.801299	0.973886	0.976869	0.98203	0.999153	1.06074	1.08891
Q6S3A0	923	S	Plectin OS=Rattus norvegicus OX=10116 GN=Plec PE=1 SV=1	Plec	1	GHLS(1.0)GLAK	20	20	S4	0.0223098	862.418	2646531	2.26077e+06	2707315	2.45358e+06	3.00678e+06	3.01651e+06	2.58415e+06	2452719	3.05781e+06	3.2196e+06	773595	1.6298e+06	2.40565e+06	2048315	2.50912e+06	2.12255e+06	1.08869	0.930006	1.1137	1.00932	1.23689	1.24089	1.06303	1.00897	1.25788	1.32443	0.318231	0.670443	0.989602	0.842607	1.03217	0.873147	0.973886	0.976869	0.98203	0.999153	1.06074	1.08891
Q6S3A0	2043	S	Plectin OS=Rattus norvegicus OX=10116 GN=Plec PE=1 SV=1	Plec	1	KAS(1.0)ESELER	16	16	S3	0.000780363	1128.49	1576363	1503503	1.95855e+06	1755359	2.21464e+06	2765157	2100222	2.20499e+06	2.48111e+06	2.63566e+06	53921.4	149119	1.73178e+06	1.61684e+06	1903986	1.44864e+06	0.897579	0.856092	1.11519	0.999499	1.26101	1.57448	1.19586	1.25552	1.41274	1.50074	0.0307027	0.0849079	0.986074	0.920624	1.08413	0.824851	0.973886	0.976869	0.98203	0.999153	1.06074	1.08891
Q6S3A0	4034	T	Plectin OS=Rattus norvegicus OX=10116 GN=Plec PE=1 SV=1	Plec	1	KQIT(1.0)VEELVR	62	62	T4	7.01874e-05	1294.68	1.73718e+08	1.66277e+08	1.66958e+08	1.75642e+08	1.71772e+08	1.65165e+08	1.55281e+08	1.56987e+08	188207061	1.67523e+08	1.50461e+08	1.59277e+08	8.89133e+07	1.07143e+08	8.0219e+07	87154033	1.1774	1.12697	1.13159	1.19044	1.16421	1.11943	1.05244	1.064	1.2756	1.13541	1.01977	1.07953	0.602624	0.72618	0.543697	0.5907	0.973886	0.976869	0.98203	0.999153	1.06074	1.08891
Q6S3A0	4617	S	Plectin OS=Rattus norvegicus OX=10116 GN=Plec PE=1 SV=1	Plec	1	GYYS(1.0)PYS(1.0)VSGSGSTAGS(1.0)R	63	97	S4	3.34028e-06	1862.76	1.85224e+07	1.75473e+07	1.59543e+07	1.87359e+07	1.42234e+07	1.49825e+07	1.44587e+07	1.4812e+07	1.74348e+07	1.7488e+07	1.76998e+07	1.54746e+07	1.38707e+07	1.44662e+07	1.31116e+07	1.27992e+07	1.17798	1.11596	1.01466	1.19156	0.904578	0.952851	0.919541	0.942011	1.10881	1.1122	1.12566	0.984149	0.882145	0.920017	0.83387	0.814002	0.973886	0.976869	0.98203	0.999153	1.06074	1.08891
Q6REY9	844	S	Rho GTPase-activating protein 20 OS=Rattus norvegicus OX=10116 GN=Arhgap20 PE=1 SV=2	Arhgap20	1	RCS(1.0)EPSIDDQNYK	7	7	S3	0.000151678	1691.67	3.86185e+07	4.83936e+07	4.76942e+07	4.42439e+07	2.348e+07	3.93101e+07	4.09645e+07	4.56527e+07	4.78928e+07	4.60222e+07	4.55126e+07	4.77138e+07	4.08237e+07	3.643e+07	33275407	3.66761e+07	0.932387	1.16839	1.15151	1.0682	0.566891	0.949083	0.989027	1.10222	1.1563	1.11114	1.09883	1.15198	0.985627	0.879548	0.803385	0.88549
Q6REY9	20	S	Rho GTPase-activating protein 20 OS=Rattus norvegicus OX=10116 GN=Arhgap20 PE=1 SV=2	Arhgap20	1	SSS(1.0)LTGMSR	4	4	S3	0.0227805	1005.41	0	0	335313	0	278244	216876	157172	208460	201813	261906	0	254856	218742	238716	197605	224617			1.43997		1.1949	0.931358	0.674964	0.895217	0.866671	1.12474		1.09446	0.939372	1.02515	0.8486	0.964602
Q6REY9	704	S	Rho GTPase-activating protein 20 OS=Rattus norvegicus OX=10116 GN=Arhgap20 PE=1 SV=2	Arhgap20	0.998	RSS(0.998)EPSIDYLDAK	8	8	S3	0.000150766	1560.69	1.04115e+06	1068326	1.21358e+06	1.15101e+06	928208	985771	1.04301e+06	927102	0	1.01678e+06	1.02431e+06	854847	703164	651497	624248	591555	1.12967	1.15916	1.31677	1.24887	1.00713	1.06959	1.13169	1.00593		1.10323	1.1114	0.927531	0.762952	0.706891	0.677325	0.641853
Q6REY9	669	S	Rho GTPase-activating protein 20 OS=Rattus norvegicus OX=10116 GN=Arhgap20 PE=1 SV=2	Arhgap20	1	KVS(1.0)LGEHTR	12	12	S3	0.00140946	1106.54	1.72398e+06	563016	1.79459e+06	1.9356e+06	1.92981e+06	2.23805e+06	1.94345e+06	1.87139e+06	1.7196e+06	2.04999e+06	398611	454600	916057	753431	662208	860657	1.26444	0.412938	1.31622	1.41964	1.4154	1.64147	1.4254	1.37255	1.26122	1.50355	0.292357	0.333421	0.671872	0.552595	0.485689	0.631239
Q6REY9	730	S	Rho GTPase-activating protein 20 OS=Rattus norvegicus OX=10116 GN=Arhgap20 PE=1 SV=2	Arhgap20	1	KSS(1.0)CDAVLSR	8	13	S3	0.00046403	1202.52	563541	704130	418332	583663	662492	563140	538559	568297	709591	658128	0	0	0	508225	452557	541284	0.980473	1.22508	0.727833	1.01548	1.15263	0.979776	0.937008	0.988748	1.23458	1.14504				0.884232	0.787379	0.941748
Q6REY9	46	S	Rho GTPase-activating protein 20 OS=Rattus norvegicus OX=10116 GN=Arhgap20 PE=1 SV=2	Arhgap20	1	S(1.0)APSLILDK	7	7	S1	0.00540933	1023.51	668609	475649	673828	618407	650325	530180	586162	572580	403234	506074	512482	665752	439242	528334	508349	437857	1.21883	0.867077	1.22834	1.12731	1.1855	0.966483	1.06853	1.04377	0.735069	0.922539	0.934221	1.21362	0.800708	0.963118	0.926686	0.798183
Q6QGW5	206	S	Steroid receptor RNA activator 1 OS=Rattus norvegicus OX=10116 GN=Sra1 PE=1 SV=1	Sra1	1	SLS(1.0)SEENKEEK	7	7	S3	0.0050273	1359.57	218276	285436	315788	249609	0	0	0	0	370243	574888	55320.3	63764	112698	0	118369	93752.8	0.976767	1.27731	1.41313	1.11698					1.65681	2.57258	0.247554	0.285339	0.504317		0.529691	0.419537
Q6PCU4	49	S	Emd protein OS=Rattus norvegicus OX=10116 GN=Emd PE=1 SV=1	Emd	1	RLS(1.0)PPSSSSSSFSYR	77	77	S3	1.89582e-05	1724.76	5.99614e+06	4.58258e+06	4.92121e+06	4.75074e+06	6.01712e+06	6.84414e+06	6.21097e+06	6514793	5.08054e+06	6.55882e+06	5.96617e+06	6428500	3.72328e+06	3.60762e+06	3481888	3.63316e+06	1.13782	0.869584	0.933841	0.901493	1.1418	1.29873	1.17859	1.23624	0.964076	1.24459	1.13213	1.21986	0.706524	0.684577	0.660718	0.689424	0.755424	0.746382	0.730066	0.587889	1.46342	1.12088
Q6PCU4	124	S	Emd protein OS=Rattus norvegicus OX=10116 GN=Emd PE=1 SV=1	Emd	0.996	RPGTS(0.996)LVDADDTFHHQVR	1	1	S5	0.000109076	2130.97	978611	440246	317227	415871	300480	148574	197170	338149	330344	322145	306254	208225	248270	244814	211176	217224	2.99683	1.34818	0.971454	1.27353	0.920169	0.454984	0.6038	1.03552	1.01162	0.986515	0.93785	0.637655	0.760285	0.7497	0.646691	0.66521	0.755424	0.746382	0.730066	0.587889	1.46342	1.12088
Q6PCU4	144	S	Emd protein OS=Rattus norvegicus OX=10116 GN=Emd PE=1 SV=1	Emd	1	DDIFSSS(1.0)EEEGKDR	33	33	S7	0.000199408	1693.66	2.27091e+06	2191532	2.15489e+06	2.03834e+06	1.6949e+06	2.2863e+06	2367786	2.37233e+06	2.7459e+06	2.85418e+06	2.06063e+06	2.26115e+06	2.28929e+06	2.27744e+06	2.44784e+06	2.15514e+06	0.996324	0.9615	0.945426	0.894289	0.74361	1.00308	1.03883	1.04082	1.20472	1.25223	0.904069	0.992045	1.00439	0.99919	1.07395	0.945533	0.755424	0.746382	0.730066	0.587889	1.46342	1.12088
Q6PCT3	180	S	Tumor protein D54 OS=Rattus norvegicus OX=10116 GN=Tpd52l2 PE=1 SV=1	Tpd52l2	1	NSATFKS(1.0)FEDR	67	67	S7	8.1483e-05	1381.58	19773415	1.58704e+07	15455441	14200736	11523301	1.22886e+07	1.13637e+07	1.23386e+07	7.85133e+06	1.32002e+07	1.14176e+07	1.13316e+07	12321946	13647275	1.23131e+07	1.17971e+07	1.53064	1.22851	1.19639	1.09927	0.892007	0.951245	0.87965	0.955116	0.607763	1.02182	0.883829	0.877168	0.95383	1.05642	0.953142	0.9132	0.963154	1.05274	1.02032	0.94684	1.02673	1.07562
Q6PCT3	168	S	Tumor protein D54 OS=Rattus norvegicus OX=10116 GN=Tpd52l2 PE=1 SV=1	Tpd52l2	1	HSIS(1.0)MPVMR	9	9	S4	0.0660158	1137.49	260065	231657	193247	214318	227743	243313	213607	198385	123103	223121	211460	209277	134000	95146.8	129096	86283.5	1.38988	1.23805	1.03278	1.14539	1.21713	1.30034	1.14159	1.06024	0.657904	1.19244	1.13011	1.11845	0.716141	0.508497	0.689935	0.461128	0.963154	1.05274	1.02032	0.94684	1.02673	1.07562
Q6PCT3	96	S	Tumor protein D54 OS=Rattus norvegicus OX=10116 GN=Tpd52l2 PE=1 SV=1	Tpd52l2	1	S(1.0)WHDVQGSTAYVK	32	32	S1	1.68738e-05	1557.67	1.38249e+06	1.70721e+06	1472591	1.42078e+06	1.08607e+06	1.38463e+06	1.37944e+06	1.2353e+06	1.05115e+06	1.29394e+06	1.16175e+06	1.32806e+06	1.84154e+06	1.6097e+06	1.24091e+06	1.51933e+06	1.00023	1.23516	1.06541	1.02793	0.785764	1.00177	0.998015	0.893733	0.760498	0.936154	0.840522	0.960842	1.33234	1.16461	0.897794	1.09923	0.963154	1.05274	1.02032	0.94684	1.02673	1.07562
Q6P9Y4	191	Y	ADP/ATP translocase OS=Rattus norvegicus OX=10116 GN=Slc25a4 PE=1 SV=1	Slc25a4	1	AAY(1.0)FGVYDTAK	93	94	Y3	3.81071e-05	1285.55	1.13443e+07	7.78105e+06	7.80947e+06	1.01706e+07	9.66263e+06	9.51794e+06	9.60858e+06	9.212e+06	7.21584e+06	7.04027e+06	6.81699e+06	6.97298e+06	9.78136e+06	8618488	7.73736e+06	9731736	1.30562	0.895521	0.898792	1.17053	1.11207	1.09542	1.10585	1.06021	0.830471	0.810264	0.784567	0.80252	1.12574	0.991902	0.890492	1.12003	0.97511	1.00152	0.983952	1.03745	1.26909	1.22416
Q6P9Y4	42	S	ADP/ATP translocase OS=Rattus norvegicus OX=10116 GN=Slc25a4 PE=1 SV=1	Slc25a4	1	LLLQVQHAS(1.0)K	3	3	S9	0.0878649	1216.64	1045320	498736	491674	381849	446611	508639	385456	407790	336812	449156	470253	472046	431750	322111	407064	372179	2.2518	1.07436	1.05915	0.822569	0.962078	1.0957	0.830338	0.87845	0.725552	0.967559	1.01301	1.01687	0.930064	0.693883	0.876887	0.801738	0.97511	1.00152	0.983952	1.03745	1.26909	1.22416
Q6P9Y4	149	S	ADP/ATP translocase OS=Rattus norvegicus OX=10116 GN=Slc25a4 PE=1 SV=1	Slc25a4	1	LAADVGKGS(1.0)SQR	30	31	S9	5.14158e-05	1268.6	9.26819e+06	7.40912e+06	7.19588e+06	7.40976e+06	7.67537e+06	7.65845e+06	8.56036e+06	6.79702e+06	7.14876e+06	7.5679e+06	159658	1.18123e+06	5.00334e+06	5.6618e+06	5490334	5.56209e+06	1.48664	1.18844	1.15424	1.18854	1.23115	1.22843	1.3731	1.09026	1.14668	1.21391	0.0256095	0.189473	0.802547	0.908165	0.880662	0.892171	0.97511	1.00152	0.983952	1.03745	1.26909	1.22416
Q6P9Y4	112	Y	ADP/ATP translocase OS=Rattus norvegicus OX=10116 GN=Slc25a4 PE=1 SV=1	Slc25a4	1	Y(1.0)FAGNLASGGAAGATSLCFVYPLDFAR	11	12	Y1	6.17046e-06	2876.31	1.39469e+06	831448	1.71289e+06	1.1592e+06	1.61299e+06	672153	1906126	1.0874e+06	1054866	0	1.5477e+06	952062	1.77103e+06	1372508	850105	747422	1.12038	0.667916	1.376	0.931207	1.29574	0.539951	1.53122	0.873526	0.847391		1.24329	0.764806	1.42269	1.10256	0.682903	0.600416	0.97511	1.00152	0.983952	1.03745	1.26909	1.22416
Q6P9Y4	242	S	ADP/ATP translocase OS=Rattus norvegicus OX=10116 GN=Slc25a4 PE=1 SV=1	Slc25a4	1	MMMQS(1.0)GR	1	1	S5	0.100574	920.319	208867	0	343159	0	0	257978	332999	260409	233372	238330	0	0	255443	221653	269933	272454	0.793733		1.30407			0.980362	1.26546	0.989601	0.886856	0.905696			0.970729	0.842323	1.0258	1.03538	0.97511	1.00152	0.983952	1.03745	1.26909	1.22416
Q6P9Y4	167	S	ADP/ATP translocase OS=Rattus norvegicus OX=10116 GN=Slc25a4 PE=1 SV=1	Slc25a4	1	IFKS(1.0)DGLK	4	4	S4	0.00968246	987.491	652742	368978	393196	442166	415131	437858	419426	425169	329099	393842	379363	307666	396200	388586	364735	447837	1.59157	0.899673	0.958723	1.07813	1.01221	1.06762	1.02268	1.03668	0.802437	0.960298	0.924994	0.750178	0.966048	0.947482	0.889328	1.09195	0.97511	1.00152	0.983952	1.03745	1.26909	1.22416
Q6P7P5	411	S	Basic leucine zipper and W2 domain-containing protein 1 OS=Rattus norvegicus OX=10116 GN=Bzw1 PE=1 SV=1	Bzw1	1	NAEEES(1.0)ESEAEEGD	8	10	S6	0.00136147	1604.51	0	554693	387036	296020	234848	325340	301896	377442	590018	746928	171140	0	401951	412477	406417	431974		1.37734	0.961038	0.735038	0.583144	0.807842	0.749629	0.937216	1.46506	1.85467	0.424953		0.998073	1.02421	1.00916	1.07262	0.961284	0.925141	0.986546	0.94624	1.08843	1.03974
Q6P792	272	S	Four and a half LIM domains 1 OS=Rattus norvegicus OX=10116 GN=Fhl1 PE=1 SV=1	Fhl1	1	KCS(1.0)VNLANK	21	21	S3	0.000387934	1113.51	1.14163e+06	0	1.07423e+06	1.31117e+06	360647	338649	643219	704560	1.59033e+06	1.32407e+06	0	148212	595217	416791	421254	569322	1.50224		1.41355	1.72534	0.474566	0.44562	0.846396	0.927113	2.09267	1.74231		0.195028	0.783232	0.548445	0.554318	0.749157	1.0932	1.12803	1.09315	1.07002	0.881778	0.901539
Q6P792	76	Y	Four and a half LIM domains 1 OS=Rattus norvegicus OX=10116 GN=Fhl1 PE=1 SV=1	Fhl1	1	Y(1.0)WHDTCFR	15	15	Y1	0.00329779	1264.46	413737	483524	602678	523119	304944	366264	315622	368648	391084	495106	399540	348535	305996	364866	311667	290410	1.05314	1.23078	1.53408	1.33157	0.776217	0.932305	0.803398	0.938373	0.995483	1.26027	1.01701	0.887177	0.778894	0.928746	0.79333	0.739223	1.0932	1.12803	1.09315	1.07002	0.881778	0.901539
Q6P792	7	S	Four and a half LIM domains 1 OS=Rattus norvegicus OX=10116 GN=Fhl1 PE=1 SV=1	Fhl1	1	HS(1.0)GPSSYK	7	10	S2	0.0121779	942.372	512236	133342	237508	121191	191446	665838	141364	402068	666384	577201	125085	0	303852	257102	412727	427095	1.4849	0.38654	0.688502	0.351316	0.554976	1.93018	0.409795	1.16554	1.93176	1.67323	0.362605		0.880826	0.745304	1.19644	1.23809	1.0932	1.12803	1.09315	1.07002	0.881778	0.901539
Q6P792	245	T	Four and a half LIM domains 1 OS=Rattus norvegicus OX=10116 GN=Fhl1 PE=1 SV=1	Fhl1	1	NPIT(1.0)GFGK	10	10	T4	0.091551	913.418	506596	294655	327964	301972	173972	132459	158832	113938	343054	388822	357700	412639	152446	156688	164877	184079	1.94345	1.13038	1.25817	1.15845	0.667407	0.508151	0.609326	0.437101	1.31606	1.49164	1.37224	1.58301	0.584829	0.601101	0.632516	0.70618	1.0932	1.12803	1.09315	1.07002	0.881778	0.901539
Q6P792	25	Y	Four and a half LIM domains 1 OS=Rattus norvegicus OX=10116 GN=Fhl1 PE=1 SV=1	Fhl1	1	FDCHY(1.0)CR	5	5	Y5	0.00658994	1137.36	341703	497819	469076	474276	297321	379179	370797	273266	549167	333413	151949	284956	361963	314095	219203	277694	0.977014	1.42339	1.34121	1.35607	0.850113	1.08417	1.0602	0.781334	1.5702	0.953311	0.43446	0.81476	1.03494	0.898075	0.626756	0.793997	1.0932	1.12803	1.09315	1.07002	0.881778	0.901539
Q6P792	93	S	Four and a half LIM domains 1 OS=Rattus norvegicus OX=10116 GN=Fhl1 PE=1 SV=1	Fhl1	1	CLHPLAS(1.0)ETFVSK	27	53	S7	6.58351e-05	1568.72	8.22447e+06	6.48843e+06	6.44997e+06	6.67289e+06	7.62369e+06	7.92176e+06	7.42776e+06	8.08308e+06	6.68185e+06	6.26904e+06	6.02131e+06	6.2088e+06	6.25273e+06	6.96257e+06	5.77833e+06	6.28769e+06	1.20335	0.949344	0.943716	0.976333	1.11545	1.15906	1.08678	1.18266	0.977643	0.917244	0.880998	0.90843	0.914858	1.01872	0.845446	0.919973	1.0932	1.12803	1.09315	1.07002	0.881778	0.901539
Q6P792	98	S	Four and a half LIM domains 1 OS=Rattus norvegicus OX=10116 GN=Fhl1 PE=1 SV=1	Fhl1	1	CLHPLASETFVS(1.0)KDGK	18	18	S12	4.51535e-07	1868.86	2.23974e+06	2.12411e+06	1.34589e+06	1.49328e+06	959640	1.19905e+06	1.18279e+06	975422	1.57801e+06	1.7842e+06	2.06698e+06	2.00727e+06	864145	775521	936836	1.10294e+06	1.58315	1.50142	0.951332	1.05552	0.678316	0.847543	0.836046	0.689471	1.11541	1.26115	1.46103	1.41883	0.610816	0.548173	0.662197	0.779608	1.0932	1.12803	1.09315	1.07002	0.881778	0.901539
Q6P792	288	Y	Four and a half LIM domains 1 OS=Rattus norvegicus OX=10116 GN=Fhl1 PE=1 SV=1	Fhl1	1	FVFHNEQVY(1.0)CPDCAK	9	9	Y9	5.03926e-06	1993.8	343387	171584	251315	132149	56456.4	266165	0	187602	328702	204331	204592	174106	0	0	120605	150770	1.72239	0.860646	1.26057	0.662847	0.283179	1.33505		0.94099	1.64873	1.0249	1.02621	0.873295			0.60494	0.756246	1.0932	1.12803	1.09315	1.07002	0.881778	0.901539
Q6P791	28	T	Ragulator complex protein LAMTOR1 OS=Rattus norvegicus OX=10116 GN=Lamtor1 PE=1 SV=1	Lamtor1	1	KLLLDPSNT(1.0)PTK	0		T9																																			0.933969	0.935957	1.15498	0.796804	1.11462	0.952936
Q6P734	53	S	Plasma protease C1 inhibitor OS=Rattus norvegicus OX=10116 GN=Serping1 PE=2 SV=1	Serping1	1	DGSRS(1.0)PIEHTGQSSTWPTTSGSTK	13	41	S5	5.79262e-08	2584.13	2.62998e+06	2.71269e+06	2.67129e+06	2.91746e+06	680080	1.15908e+06	967984	824332	3.21159e+06	3.42967e+06	3.39865e+06	3.0078e+06	1.60413e+06	1.8138e+06	1.64543e+06	1.39347e+06	1.23519	1.27403	1.25459	1.37021	0.319404	0.54437	0.45462	0.387153	1.50834	1.61077	1.5962	1.41264	0.753392	0.851864	0.772788	0.654452	1.14258	1.23436	1.09526	1.19305	0.587673	0.649137
Q6P730	838	S	Disabled homolog 2-interacting protein OS=Rattus norvegicus OX=10116 GN=Dab2ip PE=1 SV=1	Dab2ip	1	LRS(1.0)KEELSQAEK	1	1	S3	0.00107203	1497.73	270783	206581	208740	222458	126310	207635	145481	134120	112298	162372	0	92233.3	164384	116958	149646	119976	1.66467	1.26998	1.28325	1.36758	0.776505	1.27646	0.894362	0.824514	0.690366	0.998197		0.567014	1.01057	0.719012	0.919964	0.737565
Q6P730	785	S	Disabled homolog 2-interacting protein OS=Rattus norvegicus OX=10116 GN=Dab2ip PE=1 SV=1	Dab2ip	1	GDS(1.0)PELKPR	34	34	S3	0.000830678	1078.49	3.85913e+06	5.95699e+06	5.07477e+06	4.46332e+06	5.10965e+06	4.97615e+06	5.81125e+06	4584605	3.64335e+06	4.74802e+06	0	440564	4.25825e+06	3.57551e+06	3.88068e+06	4.20624e+06	0.896243	1.38345	1.17856	1.03656	1.18666	1.15566	1.3496	1.06473	0.84613	1.10268		0.102316	0.988934	0.830375	0.901247	0.976854
Q6P730	915	S	Disabled homolog 2-interacting protein OS=Rattus norvegicus OX=10116 GN=Dab2ip PE=1 SV=1	Dab2ip	1	LMS(1.0)VEEELKK	7	7	S3	0.000680424	1285.61	420715	215978	219898	221089	283273	274094	250607	259162	222123	213736	129587	154894	152094	196997	158362	194621	1.88702	0.968719	0.986301	0.991644	1.27056	1.22939	1.12404	1.16241	0.996284	0.958664	0.581232	0.69474	0.682184	0.883587	0.710298	0.872928
Q6P730	509	S	Disabled homolog 2-interacting protein OS=Rattus norvegicus OX=10116 GN=Dab2ip PE=1 SV=1	Dab2ip	1	LPS(1.0)PTPENK	35	35	S3	0.00145928	1062.49	1.08737e+06	1.16797e+06	965205	902923	999779	1.16565e+06	1.26518e+06	1.23068e+06	1.28475e+06	1.23342e+06	408176	1.06154e+06	1.17259e+06	1.11344e+06	1.15833e+06	1.24465e+06	0.996347	1.07021	0.884411	0.827342	0.916091	1.06808	1.15927	1.12766	1.17721	1.13018	0.374009	0.972684	1.07444	1.02024	1.06137	1.14046
Q6P6V0	131	S	Glucose-6-phosphate isomerase OS=Rattus norvegicus OX=10116 GN=Gpi PE=1 SV=1	Gpi	1	MKS(1.0)FCQR	47	34	S3	0.00549464	1036.41	1.18017e+07	2.0251e+06	1.43941e+07	1.45891e+07	1.1108e+07	1.41295e+07	1.58619e+07	1.23336e+07	1.42922e+07	1.46581e+07	781622	2.9549e+06	9.97846e+06	1.06489e+07	8.93574e+06	9.83488e+06	1.12178	0.192492	1.3682	1.38673	1.05584	1.34304	1.50772	1.17234	1.35851	1.39329	0.0742953	0.280871	0.94848	1.0122	0.849366	0.934831	1.04743	1.00844	1.04136	1.00999	1.15687	1.16406
Q6P6V0	455	S	Glucose-6-phosphate isomerase OS=Rattus norvegicus OX=10116 GN=Gpi PE=1 SV=1	Gpi	1	ELQAAGKS(1.0)PEELEK	63	23	S8	6.52927e-08	1736.85	4.73848e+06	3.71912e+06	3.37973e+06	3.59183e+06	4.05699e+06	4482120	3.63947e+06	3.70984e+06	2.58046e+06	3.50158e+06	3.20557e+06	2.88863e+06	2.66985e+06	2.47228e+06	2.46074e+06	2.65402e+06	1.41051	1.10707	1.00605	1.06918	1.20765	1.33419	1.08336	1.10431	0.768127	1.04232	0.954204	0.85986	0.794735	0.735925	0.732489	0.790024	1.04743	1.00844	1.04136	1.00999	1.15687	1.16406
Q6P6V0	250	T	Glucose-6-phosphate isomerase OS=Rattus norvegicus OX=10116 GN=Gpi PE=1 SV=1	Gpi	1	HFVALSTNT(1.0)DK	16	15	T9	4.56795e-06	1539.76	1.42563e+06	1.90258e+06	1.83802e+06	1.39351e+06	1.37564e+06	1.73837e+06	1.43298e+06	1.53746e+06	1.90264e+06	307805	607435	0	262645	561166	398785	627040	1.23526	1.64852	1.59258	1.20743	1.19195	1.50624	1.24163	1.33215	1.64857	0.266703	0.526322		0.227573	0.486231	0.345534	0.543309	1.04743	1.00844	1.04136	1.00999	1.15687	1.16406
Q6P6V0	215	T	Glucose-6-phosphate isomerase OS=Rattus norvegicus OX=10116 GN=Gpi PE=1 SV=1	Gpi	1	TFTT(1.0)QETITNAETAK	16	16	T4	1.82177e-05	1735.78	1.58279e+06	2.08971e+06	1.86269e+06	1.70551e+06	1.68611e+06	1.80936e+06	1.89448e+06	1.79524e+06	1.55793e+06	1.71783e+06	1.93419e+06	1.66874e+06	1.32023e+06	1.48296e+06	1.35472e+06	1.12595e+06	0.952467	1.25751	1.1209	1.02632	1.01464	1.08881	1.14003	1.08031	0.937511	1.03373	1.16393	1.00419	0.794469	0.892395	0.815222	0.677559	1.04743	1.00844	1.04136	1.00999	1.15687	1.16406
Q6P6S0	318	S	Synaptosomal-associated protein 47 OS=Rattus norvegicus OX=10116 GN=Snap47 PE=2 SV=1	Snap47	1	GRAS(1.0)PAEGGCSIR	4	4	S4	0.00100284	1397.6	0	568720	0	334744	0	0	0	0	479161	0	530765	351460	0	0	0	0		1.25553		0.738997					1.05782		1.17174	0.775902
Q6P6R2	297	S	Dihydrolipoyl dehydrogenase, mitochondrial OS=Rattus norvegicus OX=10116 GN=Dld PE=1 SV=1	Dld	1	IDVSVEAAS(1.0)GGK	27	27	S9	0.000298852	1212.55	3.49319e+06	2.86929e+06	2.7549e+06	2.78051e+06	2.83923e+06	2.78173e+06	2.62939e+06	2.57975e+06	2858801	3453272	3.0905e+06	3.05672e+06	2062846	2.04453e+06	1.24085e+06	1934319	1.31602	1.08097	1.03788	1.04752	1.06965	1.04798	0.990593	0.971891	1.07702	1.30098	1.16431	1.15158	0.777152	0.770251	0.467475	0.728731	1.00001	0.999011	0.975694	1.11278	1.19638	1.1449
Q6P691	430	S	C2 calcium-dependent domain-containing 2 OS=Rattus norvegicus OX=10116 GN=C2cd2 PE=1 SV=1	C2cd2	1	FDTGRAS(1.0)PLSSESPVR	1	1	S7	0.00142079	1785.82	305258	540135	531261	596333	478061	360844	428208	561701	393810	434426	452794	404787	341375	263038	291072	183802	0.743749	1.31602	1.2944	1.45294	1.16478	0.879182	1.04331	1.36856	0.959502	1.05846	1.10321	0.986248	0.831746	0.640881	0.709186	0.447825
Q6P691	436	S	C2 calcium-dependent domain-containing 2 OS=Rattus norvegicus OX=10116 GN=C2cd2 PE=1 SV=1	C2cd2	1	ASPLSSES(1.0)PVR	10	27	S8	0.00177418	1209.55	4.69871e+06	3.50643e+06	3.51202e+06	3.42498e+06	3.17783e+06	4.03355e+06	3.60651e+06	3534293	3.35853e+06	3.73268e+06	3.58562e+06	3.31391e+06	2.80944e+06	2.74482e+06	2.82181e+06	2.50877e+06	1.38274	1.03187	1.03352	1.00791	0.935173	1.18699	1.06132	1.04007	0.98835	1.09845	1.05518	0.975217	0.826764	0.807748	0.830405	0.738283
Q6P685	2	S	Eukaryotic translation initiation factor 2 subunit beta OS=Rattus norvegicus OX=10116 GN=Eif2s2 PE=1 SV=1	Eif2s2	1	MS(1.0)GDEMIFDPTMSK	15	15	S2	0.000968548	1579.61	0	0	0	0	0	0	0	0	0	0	0	0	0	0	0	0																	0.647858	0.662194	0.839607	0.871589	1.05656	0.959456
Q6P3V9	295	S	60S ribosomal protein L4 OS=Rattus norvegicus OX=10116 GN=Rpl4 PE=1 SV=1	Rpl4	1	ILKS(1.0)PEIQR	26	26	S4	0.0103275	1163.62	752458	701049	784161	630807	791371	842580	811684	797990	925557	892045	825032	844114	682146	719180	767159	751423	0.961702	0.895999	1.00222	0.806223	1.01144	1.07689	1.0374	1.0199	1.18294	1.14011	1.05446	1.07885	0.871839	0.91917	0.980493	0.960381	0.916223	0.979546	0.924948	0.956223	1.07728	1.18783
Q6MGC9	371	S	PHD finger protein 1 OS=Rattus norvegicus OX=10116 GN=Phf1 PE=3 SV=1	Phf1	1	RKS(1.0)EPEPLR	27	27	S3	0.000465363	1191.59	2.57097e+06	180921	1.13769e+06	1.25223e+06	1.14632e+06	1.86218e+06	2.5376e+06	3.45809e+06	4.07337e+06	3.02053e+06	365429	665632	3.68185e+06	3.15435e+06	3.68957e+06	3.10602e+06	1.14575	0.0806272	0.507009	0.558054	0.510856	0.829878	1.13088	1.54109	1.81529	1.3461	0.162853	0.296638	1.64081	1.40573	1.64425	1.38419
Q6MGC8	506	S	Daxx OS=Rattus norvegicus OX=10116 GN=Daxx PE=1 SV=1	Daxx	1	RNSAPTEGLRS(1.0)PEEQQER	3	7	S11	0.00433332	2243.94	487185	265375	352714	193578	478534	385529	330091	243616	396192	410045	434428	402549	331625	294767	248446	279189	1.40859	0.767276	1.0198	0.559691	1.38358	1.11468	0.954389	0.704363	1.1455	1.18556	1.25606	1.16389	0.958824	0.852257	0.718331	0.807216
Q6MGC8	498	S	Daxx OS=Rattus norvegicus OX=10116 GN=Daxx PE=1 SV=1	Daxx	1	RNS(1.0)APTEGLR	28	21	S3	0.00116103	1180.55	1.36411e+06	1.0759e+06	1.23017e+06	851961	1.4583e+06	1423193	1.54856e+06	1.26315e+06	1.83686e+06	1.82942e+06	1.25832e+06	1.7066e+06	1.5076e+06	1206333	1.30898e+06	1.28161e+06	0.985313	0.777133	0.888567	0.615382	1.05335	1.02799	1.11855	0.912387	1.32679	1.32141	0.908902	1.2327	1.08896	0.871349	0.945496	0.925726
Q6MGC7	600	S	RCG61041, isoform CRA_a OS=Rattus norvegicus OX=10116 GN=Zbtb22 PE=1 SV=1	Zbtb22	1	RESSAVGGGS(1.0)GDEANSATPPSNR	3	3	S10	0.0059015	2282.96	177439	0	0	0	0	162913	118536	0	0	0	0	152148	0	0	0	0	1.16156					1.06647	0.775967					0.996001
Q6MGC5	762	S	RAB2, member RAS oncogene family-like OS=Rattus norvegicus OX=10116 GN=Rgl2 PE=1 SV=1	Rgl2	1	RRPSAATSGSHSGPSASGTPPSEGGGGS(1.0)FPR	10	12	S28	0.00122428	2976.33	442548	342148	310640	260063	0	251312	222434	163261	357800	305938	308028	225187	210168	0	183410	228200	1.62568	1.25686	1.14112	0.955325		0.923179	0.8171	0.599732	1.31436	1.12385	1.13152	0.827212	0.77204		0.673745	0.838281
Q6MGC5	619	S	RAB2, member RAS oncogene family-like OS=Rattus norvegicus OX=10116 GN=Rgl2 PE=1 SV=1	Rgl2	1	SAS(1.0)CGSPLSGGTGEGASR	16	16	S3	8.43767e-06	1717.68	1.53673e+06	1.51377e+06	1.35325e+06	877509	1.54698e+06	1.32573e+06	1.19263e+06	957538	1.0433e+06	1.27094e+06	1.32489e+06	1.16481e+06	708977	783070	999092	746582	1.34024	1.32021	1.18021	0.765305	1.34917	1.15622	1.04013	0.835101	0.909899	1.10843	1.15548	1.01587	0.618323	0.682942	0.871342	0.65112
Q6MGB4	276	S	H2-K region expressed gene 4, rat orthologue OS=Rattus norvegicus OX=10116 GN=Slc39a7 PE=1 SV=1	Slc39a7	1	GKPSS(1.0)EDEKEAGGLR	59	61	S5	1.52971e-05	1639.73	6.15156e+06	5.57139e+06	5.66998e+06	4.76855e+06	6.17198e+06	5.89462e+06	5.21393e+06	5.1737e+06	5.8449e+06	6.98598e+06	5.97195e+06	4.2416e+06	5.12422e+06	6.25849e+06	5.77521e+06	5.13942e+06	1.09413	0.990938	1.00847	0.848142	1.09776	1.04843	0.927358	0.920203	1.03959	1.24254	1.06218	0.754419	0.911404	1.11315	1.02719	0.914107
Q6MGA9	631	S	Bromodomain-containing protein 2 OS=Rattus norvegicus OX=10116 GN=Brd2 PE=1 SV=1	Brd2	1	TAPPVLPTGYDS(1.0)EEEEESRPMSYDEK	18	32	S12	3.95443e-06	3036.27	3714293	3.42629e+06	3.14619e+06	2.98742e+06	1.99262e+06	2.91913e+06	3.03121e+06	3.04353e+06	3.87269e+06	3.94895e+06	3.10545e+06	3.43308e+06	3.4009e+06	4245222	2.89541e+06	3.59887e+06	1.12637	1.03903	0.954092	0.905942	0.604267	0.885236	0.919224	0.922959	1.1744	1.19753	0.941736	1.04109	1.03133	1.28738	0.87804	1.09137
Q6MG88	37	S	G-protein-signaling modulator 3 OS=Rattus norvegicus OX=10116 GN=Gpsm3 PE=1 SV=1	Gpsm3	1	S(1.0)APPS(1.0)PPPPGTR	44	27	S5	0.00441276	1240.57	1.29739e+06	1.4009e+06	1.41592e+06	1.4872e+06	1.56489e+06	1.525e+06	1.30024e+06	1.38206e+06	2.10303e+06	2.26887e+06	1.67155e+06	1.83577e+06	2.52077e+06	1.53677e+06	1.73117e+06	1.55426e+06	0.780509	0.842781	0.851815	0.8947	0.941435	0.91744	0.782222	0.831446	1.26518	1.36495	1.0056	1.1044	1.51649	0.924522	1.04147	0.935038
Q6MG88	33	S	G-protein-signaling modulator 3 OS=Rattus norvegicus OX=10116 GN=Gpsm3 PE=1 SV=1	Gpsm3	1	S(1.0)APPS(1.0)PPPPGTR	17	17	S1	0.0284501	1320.54	393865	472375	625096	678153	421492	486026	403915	380725	772740	990492	546502	679486	630927	523153	657073	465597	0.690414	0.828036	1.09575	1.18875	0.738842	0.851966	0.708032	0.667381	1.35455	1.73626	0.957976	1.19109	1.10597	0.917046	1.1518	0.816156
Q6MG75	249	S	Negative elongation factor E OS=Rattus norvegicus OX=10116 GN=Nelfe PE=1 SV=1	Nelfe	1	RSDS(1.0)FPER	3	3	S4	0.0401024	1073.44	0	440505	0	279166	260110	300028	281843	303199	414170	441926	0	0	0	0	0	0		1.29515		0.820792	0.764763	0.882127	0.828661	0.891452	1.21772	1.29933
Q6MG75	115	S	Negative elongation factor E OS=Rattus norvegicus OX=10116 GN=Nelfe PE=1 SV=1	Nelfe	1	SMS(1.0)ADEDLQEPSR	23	5	S3	8.58082e-05	1560.59	3.10348e+06	3.26935e+06	2.87757e+06	2.87425e+06	1.94924e+06	3.19751e+06	3.08023e+06	3.21114e+06	3.37112e+06	3.13547e+06	3.17987e+06	2.92374e+06	3.49341e+06	3.28887e+06	3.27809e+06	3.06119e+06	1.00733	1.06116	0.934	0.932924	0.632682	1.03785	0.999779	1.04227	1.0942	1.01771	1.03212	0.948987	1.13389	1.0675	1.064	0.993602
Q6MG49	1131	S	Large proline-rich protein BAG6 OS=Rattus norvegicus OX=10116 GN=Bag6 PE=1 SV=2	Bag6	1	LQEDPNYS(1.0)PQR	2	2	S8	0.0323803	1426.6	0	503068	473884	479978	385261	498311	350251	515583	498126	533754	483466	485148	522079	517170	568519	459460		1.03739	0.977206	0.989774	0.794455	1.02758	0.72226	1.0632	1.0272	1.10067	0.996967	1.00044	1.07659	1.06647	1.17236	0.947464	0.821086	1.06216	0.863465	1.10828	0.843998	0.827842
Q6MG49	987	S	Large proline-rich protein BAG6 OS=Rattus norvegicus OX=10116 GN=Bag6 PE=1 SV=2	Bag6	1	TSPEPQREDAS(1.0)PAPGTTAEEAMSR	47	31	S11	3.2294e-06	2675.07	3.46121e+06	2.36987e+06	2672545	2.51347e+06	2.10751e+06	2.67254e+06	2.30125e+06	2.29536e+06	1.99126e+06	2650104	2.49751e+06	2.25083e+06	2.62053e+06	2.16996e+06	2276073	2292972	1.4148	0.968704	1.09242	1.0274	0.861461	1.09242	0.940653	0.938247	0.813942	1.08325	1.02088	0.920043	1.07116	0.886989	0.930362	0.93727	0.821086	1.06216	0.863465	1.10828	0.843998	0.827842
Q6MG48	762	S	Protein PRRC2A OS=Rattus norvegicus OX=10116 GN=Prrc2a PE=1 SV=1	Prrc2a	1	SDS(1.0)GGSSSEPFER	42	44	S3	0.000173171	1421.52	1.74833e+06	2.02854e+06	2.2982e+06	2194569	1.16779e+06	1.56237e+06	1.38525e+06	1.59006e+06	1.47276e+06	1.55298e+06	1.63407e+06	1.52862e+06	1.44114e+06	1.30415e+06	1.47811e+06	1.47161e+06	1.08178	1.25516	1.42201	1.35789	0.722573	0.966718	0.857121	0.983853	0.911273	0.960908	1.01108	0.945836	0.891707	0.806941	0.914584	0.910561
Q6MG48	1109	S	Protein PRRC2A OS=Rattus norvegicus OX=10116 GN=Prrc2a PE=1 SV=1	Prrc2a	1	QRGS(1.0)ETGSETHESDLAPSDK	17	15	S4	7.5053e-05	2210.92	559828	361497	288926	371039	284571	291690	356775	317648	559685	359010	472475	259965	283028	304744	292146	435398	1.54477	0.997505	0.797255	1.02383	0.785238	0.804879	0.984473	0.876508	1.54438	0.990641	1.30373	0.717339	0.780978	0.840902	0.80614	1.20142
Q6MG48	1007	S	Protein PRRC2A OS=Rattus norvegicus OX=10116 GN=Prrc2a PE=1 SV=1	Prrc2a	1	ETPAGGNLS(1.0)PAPR	15	15	S9	0.000445736	1346.61	2.14857e+06	1.87562e+06	1.81064e+06	1.83316e+06	1621081	1682915	1.77985e+06	1653582	2.01612e+06	1.62151e+06	1.68295e+06	1.58199e+06	1356614	1.23378e+06	1353913	1.36252e+06	1.29165	1.12757	1.0885	1.10204	0.974544	1.01172	1.06999	0.994082	1.21203	0.974804	1.01174	0.951041	0.815554	0.74171	0.813931	0.819104
Q6MG48	378	S	Protein PRRC2A OS=Rattus norvegicus OX=10116 GN=Prrc2a PE=1 SV=1	Prrc2a	1	GTS(1.0)PGSELPPPK	12	12	S3	0.00048163	1374.67	806022	910257	847435	833814	1.32946e+06	1.18934e+06	1.06971e+06	946409	1.30467e+06	1.34081e+06	1279101	1.07492e+06	922106	1.01556e+06	971226	864955	0.771969	0.8718	0.811632	0.798587	1.27329	1.13909	1.02452	0.906424	1.24955	1.28417	1.22506	1.02951	0.883148	0.972658	0.930193	0.828411
Q6MG48	342	S	Protein PRRC2A OS=Rattus norvegicus OX=10116 GN=Prrc2a PE=1 SV=1	Prrc2a	1	LKFS(1.0)DEEDGRDS(1.0)DEEGAEGHK	107	107	S4	2.58916e-06	2509.94	359358	3.41602e+06	4.74563e+06	2.71511e+06	120639	1.25759e+06	1.84365e+06	1.48394e+06	3.97357e+06	2.58677e+06	3.32641e+06	3.28117e+06	4.01197e+06	3.58976e+06	3.61374e+06	2.90993e+06	0.132987	1.26416	1.75621	1.00477	0.0446448	0.465394	0.682278	0.54916	1.47049	0.95728	1.231	1.21426	1.4847	1.32846	1.33733	1.07687
Q6MG48	350	S	Protein PRRC2A OS=Rattus norvegicus OX=10116 GN=Prrc2a PE=1 SV=1	Prrc2a	1	LKFS(1.0)DEEDGRDS(1.0)DEEGAEGHK	107	107	S12	2.58916e-06	2509.94	359358	3.41602e+06	4.74563e+06	2.71511e+06	120639	1.25759e+06	1.84365e+06	1.48394e+06	3.97357e+06	2.58677e+06	3.32641e+06	3.28117e+06	4.01197e+06	3.58976e+06	3.61374e+06	2.90993e+06	0.132987	1.26416	1.75621	1.00477	0.0446448	0.465394	0.682278	0.54916	1.47049	0.95728	1.231	1.21426	1.4847	1.32846	1.33733	1.07687
Q6MG48	166	S	Protein PRRC2A OS=Rattus norvegicus OX=10116 GN=Prrc2a PE=1 SV=1	Prrc2a	1	FS(1.0)REEFPTLQAAGDQDK	7	8	S2	0.000720891	2018.89	625299	329390	251150	295040	348254	398965	338730	243535	480180	333682	305572	347381	505053	413729	511950	503184	1.60562	0.845797	0.644895	0.757595	0.894234	1.02445	0.869781	0.62534	1.23299	0.856818	0.784638	0.891994	1.29686	1.06236	1.31457	1.29206
Q6MG48	1222	S	Protein PRRC2A OS=Rattus norvegicus OX=10116 GN=Prrc2a PE=1 SV=1	Prrc2a	0.996	LISGPLS(0.996)PMSR	1	1	S7	0.00272203	1237.6	0	0	0	0	0	0	0	0	0	0	0	0	0	0	0	0
Q6MG48	1092	S	Protein PRRC2A OS=Rattus norvegicus OX=10116 GN=Prrc2a PE=1 SV=1	Prrc2a	1	S(1.0)EGSEYEEIPK	19	15	S1	0.00061922	1347.54	627681	460776	519256	671067	318518	381931	392488	390065	635754	552762	528318	649912	577920	664179	542717	560886	1.18511	0.86998	0.980396	1.26703	0.601386	0.721116	0.741048	0.736472	1.20035	1.04366	0.997505	1.22708	1.09116	1.25402	1.02469	1.059
Q6MG48	1113	S	Protein PRRC2A OS=Rattus norvegicus OX=10116 GN=Prrc2a PE=1 SV=1	Prrc2a	1	GSETGS(1.0)ETHESDLAPSDK	17	5	S6	7.887e-06	1926.76	492437	495741	411144	411320	335052	438891	604363	399230	607265	617016	600208	446795	460471	370573	435134	459233	1.03878	1.04575	0.867294	0.867664	0.706779	0.925823	1.27488	0.842161	1.281	1.30157	1.26612	0.942497	0.971346	0.781709	0.917899	0.968734
Q6MG48	1088	S	Protein PRRC2A OS=Rattus norvegicus OX=10116 GN=Prrc2a PE=1 SV=1	Prrc2a	1	TAS(1.0)ETRSEGSEYEEIPK	15	15	S3	1.89002e-05	2072.81	501976	285781	355711	284380	123845	263668	247846	207306	182816	323985	377936	280241	262804	193124	205613	252931	1.84636	1.05116	1.30837	1.046	0.455527	0.96982	0.911627	0.762513	0.672431	1.19168	1.39012	1.03078	0.966642	0.710348	0.756284	0.93033
Q6MG48	1123	S	Protein PRRC2A OS=Rattus norvegicus OX=10116 GN=Prrc2a PE=1 SV=1	Prrc2a	1	GSETGSETHESDLAPS(1.0)DKEAPPPK	1	1	S16	1.27034e-06	2546.09	0	0	234655	289714	194306	192412	245562	235923	250367	226901	275678	242378	170364	0	163938	0			1.0344	1.27712	0.85654	0.848192	1.08249	1.04	1.10367	1.00022	1.21525	1.06845	0.750998		0.722673
Q6MG48	455	S	Protein PRRC2A OS=Rattus norvegicus OX=10116 GN=Prrc2a PE=1 SV=1	Prrc2a	1	KQS(1.0)SSEISLAVER	18	45	S3	7.58532e-07	1513.73	2.91052e+07	1.90171e+07	1.9925e+07	1.82874e+07	1.4001e+07	16079570	1.45187e+07	1.52728e+07	1.60242e+07	1.87578e+07	15258618	1.45523e+07	1.77342e+07	1.55809e+07	1.60876e+07	1.62446e+07	1.68453	1.10066	1.1532	1.05843	0.810339	0.930642	0.840305	0.88395	0.927437	1.08565	0.883127	0.842248	1.0264	0.901781	0.931104	0.940195
Q6MG08	140	S	ATP-binding cassette sub-family F member 1 OS=Rattus norvegicus OX=10116 GN=Abcf1 PE=1 SV=1	Abcf1	1	GGNVFEALIQDES(1.0)EEEKEEEEEKPVLKPAKPEK	32	32	S13	2.00894e-08	3834.82	0	1.36482e+07	5.79228e+06	11816903	14839698	8.32951e+06	8416175	1.47733e+07	12720696	2.05873e+07	10221841	1.50099e+07	1.27971e+07	11338596	6.16387e+06	1.27866e+07		1.14216	0.484732	0.988906	1.24187	0.697061	0.704314	1.23632	1.06454	1.72286	0.855422	1.25611	1.07094	0.948879	0.515828	1.07006	1.13365	1.10706	0.657126	1.13454	1.05056	0.844761
Q6MG08	227	S	ATP-binding cassette sub-family F member 1 OS=Rattus norvegicus OX=10116 GN=Abcf1 PE=1 SV=1	Abcf1	1	GAEQGS(1.0)EEEKEEK	26	15	S6	1.34901e-05	2071.87	4.70855e+06	745994	3.58775e+06	2755326	507939	471755	294112	784524	743594	356913	414256	0	1.03985e+06	1.76445e+06	1.03548e+06	1.55788e+06	3.40076	0.538796	2.59126	1.99004	0.36686	0.340726	0.212423	0.566624	0.537062	0.257781	0.299197		0.751034	1.27438	0.747877	1.12518	1.13365	1.10706	0.657126	1.13454	1.05056	0.844761
Q6MG08	248	S	ATP-binding cassette sub-family F member 1 OS=Rattus norvegicus OX=10116 GN=Abcf1 PE=1 SV=1	Abcf1	1	ANDPYAHLS(1.0)KK	14	14	S9	0.00377484	1323.61	356570	987757	258835	678328	397274	310228	507616	415084	426349	510370	375911	488055	375185	391824	332555	288494	0.803488	2.22579	0.583255	1.52853	0.895212	0.699062	1.14385	0.935344	0.960727	1.15006	0.847072	1.09978	0.845435	0.88293	0.749374	0.650087	1.13365	1.10706	0.657126	1.13454	1.05056	0.844761
Q6MFY6	59	S	E3 ubiquitin-protein ligase PPP1R11 OS=Rattus norvegicus OX=10116 GN=Ppp1r11 PE=2 SV=2	Ppp1r11	0.996	RSS(0.996)KCCCIYEKPR	6		S3
Q6JE36	330	S	Protein NDRG1 OS=Rattus norvegicus OX=10116 GN=Ndrg1 PE=1 SV=1	Ndrg1	1	SRT(1.0)AS(1.0)GSSVTSLEGTR	6	17	S5	0.00017474	1755.73	1.05794e+06	948250	1.03756e+06	1.03124e+06	0	871048	726414	822088	1.07087e+06	1.27656e+06	1.078e+06	952949	756873	798407	723833	774098	1.13952	1.02137	1.11756	1.11076		0.938217	0.782429	0.885481	1.15345	1.375	1.16113	1.02643	0.815237	0.859974	0.779649	0.833791	0.893468	0.970626	1.02002	0.962642	0.661623	0.859144
Q6JE36	2	S	Protein NDRG1 OS=Rattus norvegicus OX=10116 GN=Ndrg1 PE=1 SV=1	Ndrg1	1	MS(1.0)RELHDVDLAEVKPLVEK	16	16	S2	8.11522e-07	2199.11	2637734	0	0	2.16842e+06	0	0	1.28577e+06	0	0	0	1514506	0	1.58373e+06	1.50362e+06	1.82625e+06	0	1.47477			1.21237			0.71888				0.846766		0.885469	0.840682	1.02106		0.893468	0.970626	1.02002	0.962642	0.661623	0.859144
Q6JE36	328	T	Protein NDRG1 OS=Rattus norvegicus OX=10116 GN=Ndrg1 PE=1 SV=1	Ndrg1	1	SRT(1.0)AS(1.0)GSSVTSLEGTR	11	17	T3	0.00017474	1755.73	1.05794e+06	948250	1.03756e+06	1.03124e+06	0	871048	726414	822088	1.07087e+06	1.27656e+06	1.078e+06	952949	756873	798407	723833	774098	1.13952	1.02137	1.11756	1.11076		0.938217	0.782429	0.885481	1.15345	1.375	1.16113	1.02643	0.815237	0.859974	0.779649	0.833791	0.893468	0.970626	1.02002	0.962642	0.661623	0.859144
Q6J1Y9	283	S	Ubiquitin carboxyl-terminal hydrolase 19 OS=Rattus norvegicus OX=10116 GN=Usp19 PE=1 SV=1	Usp19	1	SDSVS(1.0)PVMIR	16	16	S5	0.00110095	1170.52	790520	554502	578047	543403	590577	581864	606079	535638	422481	404498	426970	435730	468898	468458	408490	480780	1.52446	1.06931	1.11472	1.04791	1.13888	1.12208	1.16878	1.03294	0.814722	0.780044	0.823378	0.840271	0.904235	0.903386	0.787741	0.927146	0.949567	1.18279	0.943681	0.818318	0.964547	1.03043
Q6IMZ7	81	S	Avian erythroblastosis virus E-26 (V-ets) oncogene related OS=Rattus norvegicus OX=10116 GN=Erg PE=2 SV=1	Erg	1	NS(1.0)PDECSVTK	17	17	S2	0.00553797	1216.46	222220	162254	282052	184057	166667	358806	198852	292311	341487	299593	0	0	232006	185536	250190	241600	0.910303	0.664656	1.1554	0.753974	0.682734	1.46982	0.814578	1.19743	1.39887	1.22725			0.950392	0.760029	1.02488	0.989691
Q6IMY8	4	S	Heterogeneous nuclear ribonucleoprotein U OS=Rattus norvegicus OX=10116 GN=Hnrnpu PE=1 SV=1	Hnrnpu	1	MSSS(1.0)PVNVK	15	16	S4	0.00946395	939.418	2.44742e+06	1.21477e+06	1.41054e+06	1.07205e+06	1.77378e+06	1.76728e+06	2.21766e+06	1.55884e+06	3.35995e+06	2.28079e+06	0	0	1.81087e+06	1.42148e+06	1.71323e+06	1.74988e+06	1.32813	0.659215	0.765454	0.581763	0.962568	0.959045	1.20345	0.845932	1.82333	1.23771			0.982701	0.771388	0.929711	0.949603	0.886949	0.852776	0.897872	0.989795	0.943409	0.939697
Q6IMY8	58	S	Heterogeneous nuclear ribonucleoprotein U OS=Rattus norvegicus OX=10116 GN=Hnrnpu PE=1 SV=1	Hnrnpu	1	LQAALDNEAGGRPAMEPGNGS(1.0)LDLGGDAAGR	1	1	S21	1.56517e-06	3060.38	884528	1.0411e+06	728945	1.14346e+06	0	387339	0	0	513048	0	0	0	0	0	487435	0	1.19396	1.4053	0.983951	1.54347		0.522841			0.692526						0.657953		0.886949	0.852776	0.897872	0.989795	0.943409	0.939697
Q6IMY8	245	S	Heterogeneous nuclear ribonucleoprotein U OS=Rattus norvegicus OX=10116 GN=Hnrnpu PE=1 SV=1	Hnrnpu	1	AKS(1.0)PQPPVEEEDEHFDDTVVCLDTYNCDLHFK	32	32	S3	3.70549e-11	3914.66	28363264	1.95693e+07	37451440	25676900	2.35396e+07	1.96714e+07	1.87799e+07	15378051	44386773	31400500	38077791	28875544	22155131	31271372	50963252	44548554	0.945228	0.652162	1.2481	0.855703	0.784476	0.655564	0.625856	0.512486	1.47922	1.04645	1.26897	0.9623	0.738337	1.04214	1.69839	1.48462	0.886949	0.852776	0.897872	0.989795	0.943409	0.939697
Q6IE50	299	S	SPARC-related modular calcium binding protein 1 OS=Rattus norvegicus OX=10116 GN=Smoc1 PE=1 SV=1	Smoc1	1	AKS(1.0)VEVDDPFK	11	11	S3	0.000484391	1314.6	621109	620097	600000	697184	668592	673806	662109	619698	753257	788967	570356	570065	1.08592e+06	1.31873e+06	1.09353e+06	1.08514e+06	0.79959	0.798287	0.772415	0.897526	0.860718	0.86743	0.852372	0.797774	0.969712	1.01568	0.734252	0.733878	1.39796	1.69768	1.40776	1.39696
Q6GMN2	367	S	Brain-specific angiogenesis inhibitor 1-associated protein 2 OS=Rattus norvegicus OX=10116 GN=Baiap2 PE=1 SV=1	Baiap2	1	SSS(1.0)MAAGLER	6	7	S3	0.00876454	1088.44	181632	182766	178506	162599	251635	328141	167512	194257	279012	233156	266968	294057	197474	157665	136622	0	0.848219	0.853516	0.833622	0.759332	1.17513	1.53241	0.782278	0.907178	1.30298	1.08883	1.24674	1.37324	0.922202	0.736293	0.63802
Q6F6B3	204	S	Protein TANC1 OS=Rattus norvegicus OX=10116 GN=Tanc1 PE=1 SV=1	Tanc1	1	TAANKS(1.0)PCETISSPSSTLESK	7	7	S6	5.1329e-06	2275.02	418526	155588	166556	136694	250545	217684	184655	198035	241634	317915	205114	266796	336568	164012	277404	224151	1.78007	0.661747	0.708395	0.581385	1.06562	0.925855	0.785375	0.842281	1.02772	1.35216	0.872391	1.13474	1.43149	0.697576	1.17985	0.953359
Q6F6B3	1429	S	Protein TANC1 OS=Rattus norvegicus OX=10116 GN=Tanc1 PE=1 SV=1	Tanc1	1	QQAPLPAPPNDS(1.0)DNDEEAPASSLK	1	1	S12	7.37225e-06	2571.12	0	0	0	0	0	0	0	0	0	0	0	0	0	0	0	0
Q6DTM3	70	T	Jouberin OS=Rattus norvegicus OX=10116 GN=Ahi1 PE=1 SV=1	Ahi1	0.991	LKEQLT(0.991)YFPPDTLLHDDK	1	1	T6	0.0435918	2253.08	0	0	0	0	0	0	0	0	0	0	0	0	0	0	0	0
Q6DTM3	182	S	Jouberin OS=Rattus norvegicus OX=10116 GN=Ahi1 PE=1 SV=1	Ahi1	0.985	AVSEDNEETNGDGVHEITGRDS(0.985)PVHPK	1	1	S22	0.00264745	2969.29	98433	0	0	0	294470	76945	47477.5	0	0	0	0	0	0	0	0	0	0.761092				2.27686	0.594945	0.3671
Q6DGG9	147	S	Guided entry of tail-anchored proteins factor CAMLG OS=Rattus norvegicus OX=10116 GN=Camlg PE=1 SV=1	Camlg	1	GS(1.0)HHGLEQYLSR	46	46	S2	0.00216811	1463.64	3.95503e+06	4.1839e+06	3.1623e+06	2.55363e+06	3.36773e+06	4.53707e+06	3.53058e+06	3436734	3.51015e+06	4.12881e+06	4.66935e+06	3.94312e+06	4.61462e+06	2.7513e+06	3.31002e+06	3.14624e+06	1.07619	1.13846	0.86048	0.694858	0.916381	1.23456	0.960694	0.935156	0.955134	1.12347	1.27056	1.07295	1.25567	0.748646	0.900678	0.856111
Q6DGG9	23	S	Guided entry of tail-anchored proteins factor CAMLG OS=Rattus norvegicus OX=10116 GN=Camlg PE=1 SV=1	Camlg	0.996	SATPSGLSAS(0.996)QR	1	1	S10	0.137938	1241.55	0	0	0	0	0	0	0	0	0	0	0	0	0	0	0	0
Q6DGG9	88	S	Guided entry of tail-anchored proteins factor CAMLG OS=Rattus norvegicus OX=10116 GN=Camlg PE=1 SV=1	Camlg	0.983	VVLGDS(0.983)VDGGVTDYQPSGGADIR	1	2	S6	0.104795	2357.07	0	0	0	0	387918	0	0	0	261271	0	0	0	235691	0	0	0					1.31515				0.885783				0.799062
Q6DGF9	164	S	Acyl-CoA-binding domain-containing protein 4 OS=Rattus norvegicus OX=10116 GN=Acbd4 PE=1 SV=1	Acbd4	1	EPAPPS(1.0)PESR	2	2	S6	0.0562031	1146.48	152683	163217	153476	202258	171120	219554	174759	163973	246485	230274	160549	214984	162442	167613	202330	158282	0.829799	0.887047	0.83411	1.09923	0.93	1.19323	0.949775	0.891159	1.33959	1.25149	0.872548	1.16839	0.882838	0.91094	1.09962	0.860227
Q6DGF9	196	S	Acyl-CoA-binding domain-containing protein 4 OS=Rattus norvegicus OX=10116 GN=Acbd4 PE=1 SV=1	Acbd4	1	VPVLS(1.0)PVPAESELPHLHTGTGDSAQR	2	2	S5	5.80947e-05	2774.35	127810	0	0	105638	81375.2	114122	97626.4	97830.3	128118	121208	87458.2	0	114200	0	99656.8	112280	1.19141			0.984726	0.758551	1.06381	0.91004	0.911941	1.19427	1.12986	0.815256		1.06453		0.928967	1.04664
Q6AZ33	154	S	Biliverdin reductase A OS=Rattus norvegicus OX=10116 GN=Blvra PE=1 SV=1	Blvra	1	FTAS(1.0)PLEEER	18	18	S4	0.00328693	1258.54	1.00994e+06	0	1.16464e+06	870015	840360	1.0215e+06	0	751240	927294	1.07395e+06	943242	1.17486e+06	756403	829415	729507	755600	1.10049		1.26907	0.948027	0.915713	1.11309		0.818602	1.01044	1.17025	1.02782	1.28021	0.824228	0.903787	0.79492	0.823352
Q6AYX5	7	T	Outer dense fiber protein 2 OS=Rattus norvegicus OX=10116 GN=Odf2 PE=1 SV=2	Odf2	1	SST(1.0)PPLHVHVDENTPVHVHIK	19	19	T3	2.63881e-07	2423.19	2109679	2.47348e+06	2.31582e+06	2.2527e+06	2.57879e+06	2.20047e+06	2.29456e+06	1.86343e+06	2.96316e+06	2.66917e+06	1.85666e+06	1.94018e+06	2.87992e+06	3.03217e+06	2289254	2.33755e+06	0.886955	1.0399	0.973622	0.947084	1.08418	0.925124	0.964682	0.783429	1.24578	1.12218	0.780583	0.815695	1.21078	1.27479	0.962453	0.982758
Q6AYU5	272	S	Poly(rC)-binding protein 2 OS=Rattus norvegicus OX=10116 GN=Pcbp2 PE=1 SV=1	Pcbp2	1	LHQLAMQQSHFPMTHGNTGFSGIESSS(1.0)PEVK	4	9	S27	1.66513e-07	3462.56	0	0	0	0	0	0	0	0	0	0	0	0	0	0	0	0																	1.00835	1.09123	1.0814	1.0928	0.898937	0.902341
Q6AYT8	242	Y	Myelin protein zero-like protein 1 OS=Rattus norvegicus OX=10116 GN=Mpzl1 PE=2 SV=1	Mpzl1	1	SPPSAGSHQGPVIY(1.0)AQLDHSGGHHSGK	14	14	Y14	1.07843e-05	2788.26	593757	370188	192124	238484	429647	332031	311133	358654	269946	402915	295561	438035	410879	355075	320438	326715	1.68275	1.04914	0.544494	0.67588	1.21765	0.941002	0.881774	1.01645	0.765047	1.14189	0.837641	1.24142	1.16446	1.00631	0.908144	0.925934
Q6AYT8	261	S	Myelin protein zero-like protein 1 OS=Rattus norvegicus OX=10116 GN=Mpzl1 PE=2 SV=1	Mpzl1	0.994	SES(0.994)VVYADIR	1	1	S3	0.0272594	1218.54	0	0	44580.3	46764.2	0	62527.8	55664.3	64007.2	61259	59832.6	52604.3	62226.4	43745.7	58405.4	27674.2	40877.2			0.85206	0.8938		1.19509	1.06391	1.22336	1.17084	1.14358	1.00542	1.18933	0.836107	1.1163	0.528934	0.781282
Q6AYT4	75	S	P2R1A-PPP2R2A-interacting phosphatase regulator 1 OS=Rattus norvegicus OX=10116 GN=Pabir1 PE=1 SV=1	Pabir1	1	HGLLLPAS(1.0)PVR	8	8	S8	0.000247961	1239.66	1.09336e+06	1256153	864367	1.01354e+06	885403	1.0841e+06	850978	953055	1.37138e+06	1.35638e+06	1.02903e+06	1075163	764466	1.00569e+06	873974	890064	1.06883	1.22798	0.84498	0.990804	0.865544	1.05978	0.831891	0.931678	1.34062	1.32596	1.00595	1.05105	0.747319	0.983134	0.854372	0.870101
Q6AYT4	61	S	P2R1A-PPP2R2A-interacting phosphatase regulator 1 OS=Rattus norvegicus OX=10116 GN=Pabir1 PE=1 SV=1	Pabir1	1	RNS(1.0)TTFPSR	15	15	S3	0.00520362	1145.51	1.39166e+06	1.5469e+06	1.35119e+06	1273767	1.90581e+06	1.89899e+06	2002351	1.84097e+06	2.14617e+06	2.28356e+06	828241	1.95113e+06	1.69643e+06	1.2716e+06	1.58597e+06	1.41036e+06	0.843907	0.938043	0.819363	0.772416	1.15569	1.15155	1.21423	1.11637	1.30144	1.38475	0.502248	1.18317	1.02872	0.771101	0.961736	0.855249
Q6AYS6	437	S	Sorting nexin-17 OS=Rattus norvegicus OX=10116 GN=Snx17 PE=1 SV=1	Snx17	1	LS(1.0)AVSLR	16	16	S2	0.0125934	825.423	559874	403060	361185	382679	325293	323989	306057	286275	298597	401965	400794	370010	373896	310209	343628	406060	1.53034	1.10171	0.987255	1.04601	0.889146	0.885584	0.836569	0.782497	0.816177	1.09872	1.09552	1.01137	1.022	0.847918	0.939263	1.10991
Q6AYS6	421	S	Sorting nexin-17 OS=Rattus norvegicus OX=10116 GN=Snx17 PE=1 SV=1	Snx17	1	SPPLLES(1.0)PDASR	5	5	S7	0.000728842	1348.61	858825	809927	722490	605619	526582	677463	670366	576720	611075	836139	691923	654966	631894	768855	614340	707023	1.25328	1.18192	1.05433	0.883776	0.768438	0.988617	0.978261	0.841604	0.891738	1.22017	1.00972	0.955788	0.922119	1.12199	0.896502	1.03175
Q6AYQ4	41	S	Transmembrane protein 109 OS=Rattus norvegicus OX=10116 GN=Tmem109 PE=2 SV=1	Tmem109	1	EFAS(1.0)PGQQK	7	7	S4	0.0634	1071.45	454081	374799	393162	379543	535841	545505	688094	529455	0	442858	0	0	562487	287525	312584	278722	1.02047	0.842296	0.883562	0.852957	1.20421	1.22593	1.54637	1.18986		0.995246			1.26409	0.646163	0.702477	0.626379	0.824977	0.870609	0.964582	0.954516	1.16659	1.21177
Q6AYQ4	49	S	Transmembrane protein 109 OS=Rattus norvegicus OX=10116 GN=Tmem109 PE=2 SV=1	Tmem109	1	RES(1.0)SADILTEIGR	16	20	S3	1.00603e-06	1526.72	2.19063e+06	1.73867e+06	2.00109e+06	1.90622e+06	2.03288e+06	2.47748e+06	2.35527e+06	2.27815e+06	1.94022e+06	1.85022e+06	1.60399e+06	1.9325e+06	1.81497e+06	2.06035e+06	1.99522e+06	2.09059e+06	1.0862	0.862103	0.992223	0.945179	1.00798	1.22843	1.16784	1.1296	0.962041	0.917413	0.795322	0.958212	0.899934	1.02161	0.989308	1.0366	0.824977	0.870609	0.964582	0.954516	1.16659	1.21177
Q6AYQ0	248	S	PDZ domain-containing protein MAGIX OS=Rattus norvegicus OX=10116 GN=Magix PE=2 SV=1	Magix	1	GTIS(1.0)PVHHRPK	14	14	S4	0.000530563	1308.66	762826	338941	844922	943613	537940	728013	608880	708891	681611	689981	101313	0	501744	553932	580352	470664	1.26385	0.561556	1.39986	1.56337	0.891256	1.20617	1.00879	1.17449	1.12929	1.14316	0.167855		0.831287	0.917751	0.961525	0.779794
Q6AYK3	524	S	Inositol-3-phosphate synthase 1 OS=Rattus norvegicus OX=10116 GN=Isyna1 PE=3 SV=2	Isyna1	1	ATS(1.0)PLPCK	31	24	S3	0.00735475	953.416	2.47566e+06	1.97048e+06	1.89691e+06	1609864	2.1143e+06	2.02548e+06	2.04877e+06	1.94645e+06	2.46986e+06	2.63596e+06	26699	34188.7	2.25674e+06	1.92459e+06	2.18404e+06	2.20699e+06	1.32801	1.05702	1.01756	0.863574	1.13417	1.08652	1.09902	1.04413	1.3249	1.414	0.0143221	0.0183398	1.21057	1.0324	1.17158	1.18389
Q6AYJ1	602	S	ATP-dependent DNA helicase Q1 OS=Rattus norvegicus OX=10116 GN=Recql PE=1 SV=1	Recql	1	AAS(1.0)PEACEVDSK	18	18	S3	0.000942918	1343.52	4.1663e+06	3.82182e+06	3996307	4.04285e+06	4.30704e+06	4606957	4560020	4.02589e+06	7.08482e+06	5833280	199801	0	4266184	4159900	4.17382e+06	4521804	0.980048	0.899015	0.94006	0.951008	1.01315	1.0837	1.07266	0.947018	1.66658	1.37218	0.0469997		1.00354	0.978542	0.981817	1.06367
Q6AYF2	42	S	LIM and cysteine-rich domains 1 OS=Rattus norvegicus OX=10116 GN=Lmcd1 PE=1 SV=1	Lmcd1	1	GMCSGFEPHS(1.0)WR	12	7	S10	0.000195855	1530.57	1.02997e+06	767456	872078	569757	1.1932e+06	238161	399344	159224	933630	989331	682231	995663	395005	642963	309858	224950	1.58415	1.18038	1.34129	0.876311	1.83519	0.366302	0.614208	0.244894	1.43596	1.52164	1.0493	1.53137	0.607535	0.988905	0.476575	0.345982	1.25521	1.20229	1.18383	1.14184	0.886058	0.843206
Q6AYF2	16	S	LIM and cysteine-rich domains 1 OS=Rattus norvegicus OX=10116 GN=Lmcd1 PE=1 SV=1	Lmcd1	1	MS(1.0)LGQQQSAR	2	2	S2	0.00338646	1185.51	248197	406480	350535	353549	0	116061	150731	230399	443488	396664	404953	343988	77825	0	104454	0	0.889514	1.45679	1.25628	1.26709		0.415952	0.540206	0.825728	1.58942	1.42161	1.45132	1.23282	0.278918		0.374355		1.25521	1.20229	1.18383	1.14184	0.886058	0.843206
Q6AYF1	510	S	Target of rapamycin complex 2 subunit MAPKAP1 OS=Rattus norvegicus OX=10116 GN=Mapkap1 PE=2 SV=1	Mapkap1	1	RTS(1.0)FSFQK	15	16	S3	0.00349006	1080.49	1.96183e+06	1.77929e+06	1.63812e+06	1.14552e+06	1.73527e+06	1.54727e+06	1.55864e+06	1318581	2.01183e+06	1.18474e+06	1.08451e+06	1.22145e+06	927482	878091	817460	882085	1.44703	1.3124	1.20827	0.844931	1.27992	1.14126	1.14964	0.972577	1.48391	0.873854	0.799928	0.900932	0.684105	0.647675	0.602953	0.65062
Q6AYE1	264	S	CCZ1 homolog B, vacuolar protein-trafficking and biogenesis-associated OS=Rattus norvegicus OX=10116 GN=Ccz1b PE=1 SV=1	Ccz1b	1	HIEPELAGRDS(1.0)PVR	72	72	S11	1.96426e-06	1655.79	2.13947e+07	1.56897e+07	1.56871e+07	1.26116e+07	1.45533e+07	1.71843e+07	1.40597e+07	1.49021e+07	1.56647e+07	1.68891e+07	1.6544e+07	1.74562e+07	1.26414e+07	1.23835e+07	1.22748e+07	1.31705e+07	1.40809	1.03261	1.03244	0.830031	0.957823	1.13098	0.925336	0.980778	1.03097	1.11155	1.08884	1.14887	0.831991	0.815016	0.807865	0.866811
Q6AYD6	199	S	PDZ and LIM domain protein 2 OS=Rattus norvegicus OX=10116 GN=Pdlim2 PE=1 SV=1	Pdlim2	1	VLLHS(1.0)PGRPSSPR	25	24	S5	0.00172128	1482.76	602560	352920	374788	327361	262504	324512	392775	356268	1.13685e+06	475623	488875	462038	377914	294658	343942	390938	1.38429	0.810784	0.861022	0.752066	0.603066	0.74552	0.902345	0.818476	2.61174	1.09268	1.12312	1.06147	0.868204	0.676935	0.790158	0.898125
Q6AYD3	2	S	Proliferation-associated protein 2G4 OS=Rattus norvegicus OX=10116 GN=Pa2g4 PE=1 SV=1	Pa2g4	1	MS(1.0)GEDEQQEQTIAEDLVVTK	1	1	S2	0.0250402	2240.98	0	0	0	0	0	0	0	0	0	0	0	0	0	0	0	0																	0.928206	0.913162	0.969055	0.947939	1.02206	1.09722
Q6AYD3	363	S	Proliferation-associated protein 2G4 OS=Rattus norvegicus OX=10116 GN=Pa2g4 PE=1 SV=1	Pa2g4	0.995	ALLQSSAS(0.995)R	1	1	S8	0.0931785	1012.48	690741	597437	415592	379445	471836	369811	393534	321364	504998	419716	0	299470	462492	320354	357670	424596	1.61161	1.39392	0.969642	0.885306	1.10087	0.862828	0.918176	0.749793	1.17824	0.979262		0.698712	1.07907	0.747435	0.834501	0.990648	0.928206	0.913162	0.969055	0.947939	1.02206	1.09722
Q6AYC5	250	S	Rho GTPase-activating protein 15 OS=Rattus norvegicus OX=10116 GN=Arhgap15 PE=1 SV=1	Arhgap15	0.996	LHHSVS(0.996)DTSDKNR	2	3	S6	0.00313972	1575.69	0	0	60680.5	0	0	0	0	57819.4	0	0	0	0	0	0	60629.6	79046.9			0.94014					0.895812							0.939351	1.2247
Q6AYC5	219	S	Rho GTPase-activating protein 15 OS=Rattus norvegicus OX=10116 GN=Arhgap15 PE=1 SV=1	Arhgap15	1	SSS(1.0)SEQPSHCHIDR	10	10	S3	0.000177386	1706.66	360700	436967	287795	222436	163736	247623	178826	241066	316173	376946	222603	0	286610	208390	305482	338649	1.29006	1.56283	1.02931	0.795551	0.585609	0.885632	0.639579	0.86218	1.13081	1.34816	0.796148		1.02507	0.745314	1.09257	1.21119
Q6AYC4	130	S	Macrophage-capping protein OS=Rattus norvegicus OX=10116 GN=Capg PE=1 SV=1	Capg	1	TTS(1.0)GTTPAAIR	23	23	S3	0.00244653	1155.54	865315	766467	773019	733751	745824	646025	746554	599071	944161	713550	331590	786511	576739	435879	506660	611951	1.28396	1.13729	1.14701	1.08875	1.10666	0.958577	1.10774	0.888906	1.40095	1.05877	0.492017	1.16703	0.855769	0.646761	0.751786	0.908018	0.91541	0.941265	0.991924	0.961002	1.27301	1.16743
Q6AYB2	364	S	RCG53912, isoform CRA_a OS=Rattus norvegicus OX=10116 GN=Sphk2 PE=1 SV=1	Sphk2	1	AKS(1.0)ELALAPAPAPAATHSPLHR	34	34	S3	9.95163e-10	2286.18	6.38946e+06	5.44608e+06	5.42087e+06	5.33938e+06	4.86943e+06	5.07224e+06	5.3015e+06	4.30018e+06	4.39464e+06	5.5023e+06	5.5577e+06	5.36925e+06	2098278	2.1147e+06	2.02776e+06	2.06733e+06	1.4344	1.22262	1.21696	1.19866	1.09316	1.13869	1.19016	0.96537	0.986575	1.23524	1.24767	1.20537	0.471053	0.474739	0.455221	0.464106
Q6AYA6	168	S	Cytochrome b-245 chaperone 1 OS=Rattus norvegicus OX=10116 GN=Cybc1 PE=1 SV=1	Cybc1	1	LES(1.0)PSER	4	4	S3	0.0359165	897.371	1.17575e+06	0	939032	743793	0	0	0	0	0	0	0	0	23740	215137	20597.6	61957.8	2.58812		2.06705	1.63728									0.0522577	0.473572	0.0453404	0.136385	0.962604	0.989288	0.771918	0.94892	0.796127	0.999832
Q6AY97	43	S	Coiled-coil domain-containing protein 91 OS=Rattus norvegicus OX=10116 GN=Ccdc91 PE=1 SV=1	Ccdc91	1	LS(1.0)PASPELILDHDR	7	7	S2	3.81146e-06	1642.78	0	0	147878	0	255680	165940	248293	191150	286518	103250	166608	0	0	126531	0	0			0.786658		1.36012	0.88274	1.32083	1.01684	1.52417	0.54925	0.886291			0.673096
Q6AY96	377	S	General transcription factor IIF subunit 1 OS=Rattus norvegicus OX=10116 GN=Gtf2f1 PE=1 SV=1	Gtf2f1	1	KPS(1.0)GGS(0.988)SKGTSRPGTPSAEAASTSSTLR	6	6	S3	0.00173075	2902.24	0	401395	415146	450655	0	362701	444598	378025	705829	576722	752346	588891	541031	396575	525881	568397		0.790571	0.817655	0.887591		0.71436	0.875661	0.744542	1.39017	1.13589	1.48179	1.15986	1.06559	0.781079	1.03575	1.11949
Q6AY96	389	T	General transcription factor IIF subunit 1 OS=Rattus norvegicus OX=10116 GN=Gtf2f1 PE=1 SV=1	Gtf2f1	1	GTSRPGT(1.0)PSAEAASTSSTLR	6	2	T7	0.000112434	2093.89	319252	182655	220817	145758	130326	144010	140235	187318	167486	215175	166863	151330	126498	156108	136763	160063	1.85703	1.06247	1.28445	0.847844	0.75808	0.837676	0.815718	1.08959	0.974229	1.25163	0.970606	0.880258	0.735812	0.908046	0.795523	0.931053
Q6AY96	380	S	General transcription factor IIF subunit 1 OS=Rattus norvegicus OX=10116 GN=Gtf2f1 PE=1 SV=1	Gtf2f1	0.988	KPS(1.0)GGS(0.988)SKGTSRPGTPSAEAASTSSTLR	4	6	S6	0.00173075	2902.24	0	401395	415146	450655	0	362701	444598	378025	705829	576722	752346	588891	541031	396575	525881	568397		0.790571	0.817655	0.887591		0.71436	0.875661	0.744542	1.39017	1.13589	1.48179	1.15986	1.06559	0.781079	1.03575	1.11949
Q6AY82	226	S	Endomucin OS=Rattus norvegicus OX=10116 GN=Emcn PE=2 SV=1	Emcn	1	RDPGTPESGNDQPQSDKES(1.0)VK	15	29	S19	2.31123e-06	2351.01	679307	660976	676223	620251	610337	774319	812410	820150	795746	858997	864231	545864	590085	520231	561682	463713	1.00133	0.974305	0.996779	0.914275	0.899661	1.14138	1.19753	1.20893	1.17296	1.2662	1.27391	0.804625	0.869809	0.766842	0.827942	0.683531
Q6AY82	236	S	Endomucin OS=Rattus norvegicus OX=10116 GN=Emcn PE=2 SV=1	Emcn	1	TIS(1.0)HESGEHSAQGK	4	5	S3	0.00271361	1547.65	0	0	0	0	0	0	17414.4	95669.9	87283.2	2818.62	0	0	83717.7	109110	87049.3	93729.8							0.241533	1.32692	1.2106	0.0390937			1.16115	1.51334	1.20736	1.30001
Q6AY30	215	S	Saccharopine dehydrogenase-like oxidoreductase OS=Rattus norvegicus OX=10116 GN=Sccpdh PE=1 SV=1	Sccpdh	1	S(1.0)VSNLKPVPVIGSK	11	22	S1	1.6465e-05	1504.81	3.84554e+06	3.73154e+06	3.29694e+06	3.1735e+06	3.52563e+06	3.55606e+06	3.7476e+06	3.19486e+06	4279236	2.01997e+06	3.29804e+06	3.39095e+06	2.75277e+06	3.33907e+06	2.47816e+06	2.18655e+06	1.18743	1.15223	1.01804	0.979921	1.08865	1.09805	1.15719	0.986516	1.32135	0.62373	1.01838	1.04707	0.850008	1.03105	0.765211	0.675169	0.973198	0.759827	1.00643	1.00342	0.646188	1.15694
Q6AY21	227	T	G3BP stress granule assembly factor 2 OS=Rattus norvegicus OX=10116 GN=G3bp2 PE=1 SV=1	G3bp2	1	SAT(1.0)PPPTEPASLPQEPPKPR	90	94	T3	3.02039e-07	2177.06	2.58996e+07	1.68014e+07	19834769	1.75188e+07	1.77015e+07	16911688	1.65186e+07	1.49467e+07	2.47521e+07	16663683	1.67656e+07	1.88846e+07	1.90671e+07	1.61101e+07	1.52621e+07	1.63749e+07	1.42888	0.926933	1.09428	0.966508	0.97659	0.933016	0.91133	0.824608	1.36557	0.919334	0.924958	1.04186	1.05193	0.88879	0.842007	0.903403	1.03408	1.2893	1.24786	1.17519	0.988256	0.889399
Q6AY18	139	T	Inorganic pyrophosphatase 1 OS=Rattus norvegicus OX=10116 GN=Sar1a PE=1 SV=1	Sar1a	1	IDRT(1.0)DAISEEK	12	12	T4	0.000394759	1356.6	733281	985659	895062	825432	364057	675595	0	769644	838867	826707	822990	583448	509331	459034	438238	502248	1.07523	1.44531	1.31246	1.21036	0.533829	0.990648		1.12856	1.23006	1.21223	1.20678	0.85553	0.746849	0.673097	0.642603	0.736463	1.03006	1.10863	1.19792	1.03844	0.735179	0.820007
Q6AY02	155	S	Splicing factor 45 OS=Rattus norvegicus OX=10116 GN=Rbm17 PE=1 SV=1	Rbm17	1	RPDPDS(1.0)DEDEDYER	111	111	S6	9.69651e-07	1817.65	4.52542e+06	6.20347e+06	7.73554e+06	5.95326e+06	442506	4.61722e+06	4.99548e+06	5.00763e+06	5.81189e+06	5698646	6.77695e+06	8.08628e+06	7.01191e+06	5.94159e+06	8.31614e+06	7.69764e+06	0.763609	1.04676	1.30528	1.00454	0.0746676	0.779101	0.842927	0.844978	0.980687	0.961578	1.14353	1.36446	1.18317	1.00257	1.40325	1.29888
Q6AY02	222	S	Splicing factor 45 OS=Rattus norvegicus OX=10116 GN=Rbm17 PE=1 SV=1	Rbm17	1	S(1.0)PTGPSNSFLANMGGTVAHK	16	16	S1	9.23636e-08	2052.92	2.09815e+06	1.32279e+06	1.58689e+06	1320784	1.44049e+06	1.62764e+06	1.38366e+06	1.44687e+06	1.85197e+06	1.47252e+06	1.43697e+06	1.19727e+06	1.19721e+06	1.43276e+06	1.55423e+06	1.42961e+06	1.41053	0.889277	1.06683	0.887928	0.968406	1.09422	0.930196	0.972694	1.24503	0.989937	0.966039	0.804891	0.80485	0.963209	1.04487	0.96109
Q6AXY7	525	S	Pre-mRNA-splicing factor 38B OS=Rattus norvegicus OX=10116 GN=Prpf38b PE=1 SV=1	Prpf38b	1	SQS(1.0)VEPESQEK	14	14	S3	0.0025834	1327.54	1.47361e+06	1.18797e+06	1.39438e+06	1.17403e+06	1.47758e+06	1.54439e+06	1.20287e+06	1.59323e+06	2.01847e+06	1.89099e+06	0	0	1.31947e+06	1.22747e+06	1.37366e+06	1.42166e+06	1.01629	0.819299	0.961651	0.809685	1.01903	1.06511	0.829573	1.09879	1.39207	1.30414			0.909988	0.84654	0.947361	0.980464
Q6AXX4	37	S	Something about silencing protein 10 OS=Rattus norvegicus OX=10116 GN=Utp3 PE=1 SV=1	Utp3	1	TATDENEDDLGSPPS(1.0)PGDSSYYQDQVDEFHEAR	4	4	S15	7.50329e-10	3751.48	0	0	0	0	0	0	273272	0	0	335031	0	418974	0	0	0	0							0.798047			0.978405		1.22355
Q6AXU6	82	S	Jupiter microtubule associated homolog 1 OS=Rattus norvegicus OX=10116 GN=JPT1 PE=1 SV=3	JPT1	0.997	SNS(0.997)SEASSGDFLDLK	1	2	S3	9.57307e-05	1636.67	346255	116964	136945	86079.4	100166	72589.7	92654.5	82339.5	96659.9	90636.1	107640	103779	89939.8	56349.1	101299	137144	3.04829	1.0297	1.20561	0.757808	0.881824	0.63905	0.815692	0.724883	0.850954	0.797923	0.947615	0.913632	0.791793	0.496074	0.891793	1.20736
Q6AXU6	74	S	Jupiter microtubule associated homolog 1 OS=Rattus norvegicus OX=10116 GN=JPT1 PE=1 SV=3	JPT1	1	EDSES(1.0)PGTQR	1	1	S5	0.0296984	1185.44	0	0	0	79584	0	0	0	0	0	0	0	0	0	0	0	0				1
Q6AXT7	133	S	RNA-binding protein 42 OS=Rattus norvegicus OX=10116 GN=Rbm42 PE=1 SV=2	Rbm42	1	SHLDS(1.0)PEAR	4	4	S5	0.0156171	1091.45	248982	177300	451355	242038	356347	209261	237917	292915	296803	273121	150430	0	252514	0	227961	264578	0.946824	0.674232	1.7164	0.920414	1.35511	0.795774	0.904746	1.11389	1.12867	1.03862	0.572051		0.960253		0.866883	1.00613
Q6AXS5	243	S	Plasminogen activator inhibitor 1 RNA-binding protein OS=Rattus norvegicus OX=10116 GN=Serbp1 PE=1 SV=2	Serbp1	1	QIS(1.0)YNCSDLEQSNVTEETPEGEEHPVADTENK	11	11	S3	8.05586e-11	3729.54	0	0	0	0	0	0	0	0	0	0	0	709608	0	0	0	0												1					0.564364	0.912742	0.958453	0.991197	1.14166	1.36581
Q6AXS5	329	S	Plasminogen activator inhibitor 1 RNA-binding protein OS=Rattus norvegicus OX=10116 GN=Serbp1 PE=1 SV=2	Serbp1	1	SKS(1.0)EEAHAEDSVMDHHFR	327	239	S3	8.35812e-11	2191.89	7.26157e+07	7.86774e+07	7.23565e+07	7.56708e+07	8.10318e+07	9.25622e+07	5.67566e+07	5.15353e+07	7.88355e+07	5.9488e+07	6.73898e+07	5.92602e+07	8.27114e+07	5.93914e+07	5.20087e+07	5.8643e+07	1.05725	1.14551	1.05348	1.10173	1.17979	1.34767	0.826351	0.750332	1.14781	0.866119	0.981166	0.862802	1.20424	0.864712	0.757224	0.853817	0.564364	0.912742	0.958453	0.991197	1.14166	1.36581
Q6AXS5	234	S	Plasminogen activator inhibitor 1 RNA-binding protein OS=Rattus norvegicus OX=10116 GN=Serbp1 PE=1 SV=2	Serbp1	1	DELTES(1.0)PK	27	20	S6	8.60678e-08	2165.95	4.25193e+06	2.33884e+06	2.3629e+06	1.77148e+06	683432	1.76061e+06	212616	1.12271e+06	1.17407e+06	2.02721e+06	170561	194317	1.72741e+06	1.80239e+06	1.54519e+06	1.53884e+06	2.75602	1.51599	1.53158	1.14824	0.442987	1.14119	0.137813	0.727717	0.761006	1.314	0.110554	0.125952	1.11967	1.16827	1.00156	0.997446	0.564364	0.912742	0.958453	0.991197	1.14166	1.36581
Q6AXS5	197	S	Plasminogen activator inhibitor 1 RNA-binding protein OS=Rattus norvegicus OX=10116 GN=Serbp1 PE=1 SV=2	Serbp1	1	EFDRHS(1.0)GSDR	11	8	S6	0.000976363	1441.6	2.65257e+06	51982.6	3.63539e+06	4.46243e+06	149559	242085	201820	1.25645e+06	1.37691e+06	1465829	0	0	2.808e+06	3.14089e+06	2.53823e+06	2.78493e+06	1.38737	0.0271885	1.90142	2.33399	0.0782237	0.126618	0.105558	0.657161	0.720169	0.766674			1.46867	1.64278	1.32757	1.4566	0.564364	0.912742	0.958453	0.991197	1.14166	1.36581
Q6AXS5	219	S	Plasminogen activator inhibitor 1 RNA-binding protein OS=Rattus norvegicus OX=10116 GN=Serbp1 PE=1 SV=2	Serbp1	1	GGS(1.0)GSHNWGTVK	8	14	S3	0.00106633	1266.53	691669	49366	0	46385.4	522816	676163	0	0	41427.4	392507	0	470001	536791	667067	745129	592456	1.52805	0.10906		0.102476	1.15502	1.49379			0.0915223	0.867135		1.03834	1.18589	1.4737	1.64616	1.30887	0.564364	0.912742	0.958453	0.991197	1.14166	1.36581
Q6AXS3	16	T	Protein DEK OS=Rattus norvegicus OX=10116 GN=Dek PE=1 SV=1	Dek	1	MSAAAAPAAEGEDTPT(1.0)PPASEK	24	9	T16	1.51321e-06	2983.3	2450219	1.68632e+06	1.95497e+06	2.86484e+06	585021	1.99993e+06	2211946	2.56473e+06	2.52581e+06	2807688	3.31381e+06	3.62239e+06	3.20185e+06	3.10372e+06	2.63403e+06	3.13955e+06	0.964017	0.663469	0.769166	1.12715	0.230171	0.786854	0.870271	1.00907	0.993757	1.10466	1.30379	1.4252	1.25974	1.22113	1.03634	1.23523	1.08004	0.937672	0.96359	0.942336	0.761261	0.792311
Q6AXS3	33	S	Protein DEK OS=Rattus norvegicus OX=10116 GN=Dek PE=1 SV=1	Dek	1	EES(1.0)EEEEEEDDDDEDEEEEKEK	44	16	S3	2.96802e-09	2823.94	191270	1.40112e+06	2.59987e+06	2.55946e+06	0	192446	1.43757e+06	1.5807e+06	3.55225e+06	1.54202e+06	3.443e+06	2.0343e+06	1.96514e+06	998018	2.07686e+06	2.68325e+06	0.101533	0.743764	1.38011	1.35866		0.102158	0.763112	0.839093	1.88566	0.818562	1.82767	1.07988	1.04317	0.529785	1.10247	1.42437	1.08004	0.937672	0.96359	0.942336	0.761261	0.792311
Q6AXS3	253	S	Protein DEK OS=Rattus norvegicus OX=10116 GN=Dek PE=1 SV=1	Dek	1	NKDESSEDEEKES(1.0)EEEQPPK	1	1	S13	0.000441902	2442.97	0	46378.9	94091.2	101699	0	0	0	40821.8	141727	129058	202218	0	93020.6	82074.6	75614.5	51060.4		0.482308	0.978482	1.0576				0.424518	1.47387	1.34211	2.10292		0.967349	0.853518	0.786338	0.530992	1.08004	0.937672	0.96359	0.942336	0.761261	0.792311
Q6AXQ4	586	T	Myotubularin OS=Rattus norvegicus OX=10116 GN=Mtm1 PE=2 SV=2	Mtm1	1	LTDSST(1.0)PPSGSAQIAPR	66	81	T6	1.08294e-06	1764.82	6.91661e+06	5.3592e+06	5.17912e+06	5.37514e+06	5.64834e+06	7.07062e+06	4973076	5.40188e+06	4.76084e+06	5.42558e+06	5.2676e+06	5.35164e+06	4.4011e+06	3.76447e+06	3.62713e+06	3.89672e+06	1.34272	1.04038	1.00542	1.04347	1.09651	1.37262	0.965422	1.04867	0.924222	1.05327	1.0226	1.03891	0.854385	0.730795	0.704135	0.75647	1.12655	0.789409	1.03336	1.05255	1.15259	1.24175
Q6AXQ4	7	S	Myotubularin OS=Rattus norvegicus OX=10116 GN=Mtm1 PE=2 SV=2	Mtm1	1	MASSSAS(1.0)DCDAHPVER	1	1	S7	9.57307e-05	1710.64	354098	0	0	0	53796.4	88400.4	93666.6	70456	107100	80706.6	75000.6	110572	61039.6	58662.3	51229.9	59574.5	3.64096				0.553154	0.908964	0.963113	0.724453	1.10124	0.829853	0.771182	1.13694	0.62763	0.603186	0.526763	0.612566	1.12655	0.789409	1.03336	1.05255	1.15259	1.24175
Q6AXQ4	577	T	Myotubularin OS=Rattus norvegicus OX=10116 GN=Mtm1 PE=2 SV=2	Mtm1	1	KLEELQLAT(1.0)PTK	38	39	T9	6.40188e-06	1450.76	2.23774e+06	1.83064e+06	1.76256e+06	1.54624e+06	1.26146e+06	1.47636e+06	1.44435e+06	1.38576e+06	1.31113e+06	1.58981e+06	1.44535e+06	1.38999e+06	1.49083e+06	1.34993e+06	1.26128e+06	1.41701e+06	1.47947	1.21032	1.16531	1.02229	0.834005	0.97609	0.954924	0.916192	0.866849	1.0511	0.955583	0.918984	0.985653	0.892501	0.833886	0.936848	1.12655	0.789409	1.03336	1.05255	1.15259	1.24175
Q6AXQ4	18	S	Myotubularin OS=Rattus norvegicus OX=10116 GN=Mtm1 PE=2 SV=2	Mtm1	1	MASSSASDCDAHPVERES(1.0)MR	27	29	S18	2.01309e-06	2213.86	4.95417e+06	3.68923e+06	3504736	3.59356e+06	3.46932e+06	3.39032e+06	4.13381e+06	3.63796e+06	3226440	3102223	3.16765e+06	2.40115e+06	2140242	2.49429e+06	1.89374e+06	2263594	1.55235	1.15599	1.09818	1.12601	1.08708	1.06233	1.2953	1.13993	1.01098	0.972057	0.992558	0.75238	0.670628	0.781565	0.593388	0.709279	1.12655	0.789409	1.03336	1.05255	1.15259	1.24175
Q68LP1	251	S	E3 ubiquitin-protein ligase MIB2 OS=Rattus norvegicus OX=10116 GN=Mib2 PE=1 SV=2	Mib2	1	RVS(1.0)ADGQPFQR	19	19	S3	0.000183897	1340.61	3.69181e+06	3.42852e+06	3.31046e+06	3218252	4018801	4935826	4.72593e+06	4559411	3856820	3873187	4197307	3.02682e+06	4.01528e+06	3.95172e+06	4.66732e+06	3.9748e+06	0.93092	0.864529	0.834758	0.811508	1.01337	1.24461	1.19168	1.14969	0.972528	0.976656	1.05839	0.763237	1.01248	0.996458	1.1769	1.00228
Q68FY1	272	T	Nucleoporin NUP35 OS=Rattus norvegicus OX=10116 GN=Nup35 PE=1 SV=1	Nup35	1	TLGT(1.0)PTQPGSTPR	22	22	T4	0.00263125	1392.65	766913	818083	801587	867784	735400	761256	863844	748094	684920	858398	890027	806644	935127	737497	829296	595194	0.966185	1.03065	1.00987	1.09327	0.926484	0.959058	1.0883	0.942476	0.862888	1.08144	1.12129	1.01624	1.17811	0.929125	1.04478	0.749847	1.01183	0.960951	0.808342	0.934753	1.13968	0.893787
Q68FX7	327	T	THO complex subunit 5 homolog OS=Rattus norvegicus OX=10116 GN=Thoc5 PE=2 SV=1	Thoc5	1	RPT(1.0)LGVQLDDKR	2	2	T3	0.000220095	1477.75	275434	228986	226769	169652	142489	154213	159368	140818	163152	175697	183882	160026	135156	110817	80361.6	96641.5	1.69273	1.40727	1.39365	1.04263	0.875689	0.947739	0.979423	0.86542	1.00268	1.07977	1.13008	0.983463	0.830623	0.681045	0.493875	0.593925
Q68FX1	187	S	Mannose-6-phosphate isomerase OS=Rattus norvegicus OX=10116 GN=Mpi PE=2 SV=1	Mpi	1	SMNEGS(1.0)GAMASALK	1	1	S6	0.000226764	1433.58	633272	307390	444837	291969	310249	359963	303485	318718	396193	398979	320211	326351	235826	299590	272259	264113	1.84782	0.896931	1.29799	0.851935	0.905275	1.05033	0.885538	0.929987	1.15605	1.16418	0.934341	0.952258	0.688115	0.874171	0.794423	0.770655	1.14351	1.20389	1.09898	1.07144	0.807979	0.860394
Q68FV2	77	S	ADP-ribosylation factor-like protein 6-interacting protein 6 OS=Rattus norvegicus OX=10116 GN=Arl6ip6 PE=1 SV=1	Arl6ip6	1	IGDGS(1.0)PVLPDKR	19	19	S5	0.000174216	1333.65	725810	882776	785310	720423	1.18981e+06	1.36119e+06	1.14613e+06	1.17918e+06	1.43238e+06	1.26455e+06	1.36027e+06	1165427	1.14979e+06	918305	1.02364e+06	937148	0.673522	0.81918	0.728735	0.668522	1.10409	1.26312	1.06356	1.09423	1.32919	1.17345	1.26228	1.08147	1.06696	0.852149	0.949899	0.869635
Q68FV2	19	T	ADP-ribosylation factor-like protein 6-interacting protein 6 OS=Rattus norvegicus OX=10116 GN=Arl6ip6 PE=1 SV=1	Arl6ip6	1	QVT(1.0)PGPVTR	20	17	T3	0.0546233	1034.5	510929	548311	516599	475868	703149	757611	805595	737932	540752	655794	175829	481757	670918	497146	533305	513482	0.895878	0.961424	0.905819	0.834401	1.23292	1.32842	1.41255	1.29391	0.94817	1.14989	0.308304	0.844726	1.17641	0.87171	0.935113	0.900354
Q68FV1	253	S	Trimeric intracellular cation channel type B OS=Rattus norvegicus OX=10116 GN=Tmem38b PE=2 SV=1	Tmem38b	1	QQQQFS(1.0)LSEK	8	8	S6	0.00664503	1302.57	718294	565187	580141	416836	578234	741819	580700	643899	794181	870646	934261	759870	339848	328669	257852	235838	1.22966	0.967551	0.993151	0.713587	0.989886	1.26993	0.994107	1.1023	1.35957	1.49047	1.59937	1.30083	0.58179	0.562653	0.44142	0.403734	0.863439	0.859304	0.898138	0.90682	1.24831	0.887254
Q68FU8	484	S	SURP and G-patch domain-containing protein 1 OS=Rattus norvegicus OX=10116 GN=Sugp1 PE=1 SV=1	Sugp1	1	ALQQHQHGYDS(1.0)DEEVDSELGTWEHQLR	20	20	S11	1.91118e-13	3287.4	4.97369e+06	5.19713e+06	4.82046e+06	4.80614e+06	3773104	4.90774e+06	4135204	4.57403e+06	5.63565e+06	4253991	3.59826e+06	4.737e+06	3950204	5.22502e+06	3.99029e+06	5.25031e+06	1.0779	1.12632	1.04469	1.04158	0.817704	1.0636	0.896178	0.99128	1.22135	0.921922	0.779812	1.0266	0.856085	1.13236	0.864773	1.13784
Q68FT1	172	T	Ubiquinone biosynthesis protein COQ9, mitochondrial OS=Rattus norvegicus OX=10116 GN=Coq9 PE=1 SV=2	Coq9	1	RKT(1.0)DQFLR	14	14	T3	0.0194039	1143.57	1.29157e+06	622487	1.22761e+06	1.4369e+06	1.45215e+06	2.05081e+06	1.48413e+06	1.58467e+06	1.12577e+06	1.22505e+06	417802	832691	1.43615e+06	1.44912e+06	1.227e+06	1.27178e+06	1.02629	0.494634	0.97547	1.14177	1.15389	1.62959	1.1793	1.2592	0.894546	0.973439	0.331989	0.661664	1.14118	1.15149	0.974987	1.01057	0.951278	0.903214	1.04071	1.08706	1.24295	1.26245
Q68FT1	80	S	Ubiquinone biosynthesis protein COQ9, mitochondrial OS=Rattus norvegicus OX=10116 GN=Coq9 PE=1 SV=2	Coq9	1	YTDQS(1.0)GEEEEDYESEEQIQHR	38	38	S5	4.22832e-11	2681.02	10535658	7474849	7801362	7.05897e+06	5895478	7906531	9236481	9216257	9113073	7660609	7.48919e+06	7124428	8.27627e+06	6.87523e+06	6.03874e+06	8.21362e+06	1.33875	0.949815	0.991304	0.89697	0.749127	1.00467	1.17366	1.17109	1.15798	0.973419	0.951637	0.905287	1.05165	0.873622	0.767331	1.04369	0.951278	0.903214	1.04071	1.08706	1.24295	1.26245
Q68FR9	162	S	Elongation factor 1-delta OS=Rattus norvegicus OX=10116 GN=Eef1d PE=1 SV=2	Eef1d	1	GATPAEDDEDNDIDLFGS(1.0)DEEEEDKEAAR	224	83	S18	9.5008e-16	3390.37	2.71572e+08	2.94339e+08	2.67339e+08	2.75497e+08	6.83732e+07	1.61604e+08	1.94558e+08	2.10967e+08	2.93406e+08	2.90322e+08	2.73197e+08	2.60397e+08	2.41134e+08	3.01908e+08	2.60677e+08	2.76429e+08	1.10235	1.19476	1.08517	1.11828	0.277537	0.655972	0.789739	0.856345	1.19098	1.17846	1.10895	1.05699	0.978799	1.22549	1.05813	1.12206	1.03025	0.952635	0.983203	0.956751	1.03313	1.05465
Q68FR9	133	S	Elongation factor 1-delta OS=Rattus norvegicus OX=10116 GN=Eef1d PE=1 SV=2	Eef1d	1	ATAPQTQHVS(1.0)PMR	151	124	S10	1.70297e-05	1519.67	7.59079e+07	7.70455e+07	6.79523e+07	6.38737e+07	7.11424e+07	7.90912e+07	7.22838e+07	7.57356e+07	7.8797e+07	7.17261e+07	6.53044e+07	5.81052e+07	5.95996e+07	5.62298e+07	6.55844e+07	6.72649e+07	1.09848	1.11494	0.983352	0.924329	1.02952	1.14454	1.04603	1.09599	1.14029	1.03796	0.945034	0.840853	0.862479	0.813713	0.949085	0.973405	1.03025	0.952635	0.983203	0.956751	1.03313	1.05465
Q68FR8	158	S	Tubulin alpha-3 chain OS=Rattus norvegicus OX=10116 GN=Tuba3a PE=2 SV=1	Tuba3a	1	LS(1.0)VDYGK	6	6	S2	0.0268273	861.375	115581	176034	136650	0	56753.3	104039	136511	133502	224648	199551	217086	244639	85542.5	79851.9	160449	116294	0.792687	1.20729	0.937187		0.389231	0.71353	0.936233	0.915593	1.5407	1.36858	1.48884	1.67781	0.586676	0.547648	1.1004	0.797581
Q68FR6	406	S	Elongation factor 1-gamma OS=Rattus norvegicus OX=10116 GN=Eef1g PE=2 SV=3	Eef1g	1	KLDPGS(1.0)EETQTLVR	14	15	S6	0.000393614	1652.79	1.02998e+06	801758	732769	719987	826735	859892	675386	785645	485269	650628	771063	584879	723283	553724	543561	676558	1.44292	1.12319	1.02655	1.00864	1.15818	1.20463	0.946158	1.10062	0.679819	0.911474	1.08019	0.819365	1.01326	0.775719	0.761482	0.9478	1.12077	1.07694	0.994952	1.02723	1.00389	0.98715
Q68FR2	383	S	Bridging integrator 2 OS=Rattus norvegicus OX=10116 GN=Bin2 PE=1 SV=1	Bin2	0.996	SQEEAAPCS(0.996)PTSSLGR	8	8	S9	7.28013e-05	1756.72	451299	545594	509954	669975	398429	440818	645070	498942	701490	755638	750603	691089	832591	627484	616048	643089	0.738465	0.892759	0.834442	1.09629	0.651952	0.721314	1.05553	0.816422	1.14785	1.23646	1.22822	1.13083	1.36238	1.02676	1.00804	1.05229
Q68FR2	398	S	Bridging integrator 2 OS=Rattus norvegicus OX=10116 GN=Bin2 PE=1 SV=1	Bin2	1	EHS(1.0)PPGEVVLR	16	16	S3	0.0112871	1299.61	869502	602956	734788	641118	309163	354032	391588	432114	767730	708491	829406	859763	864921	690790	825291	523402	1.33705	0.927174	1.12989	0.985856	0.475405	0.5444	0.60215	0.664468	1.18055	1.08946	1.27539	1.32207	1.33	1.06224	1.26906	0.804842
Q68FP1	43	S	Gelsolin OS=Rattus norvegicus OX=10116 GN=Gsn PE=1 SV=1	Gsn	1	VS(1.0)ETRPSTMVVEHPEFLK	17	20	S2	9.20353e-07	2166.03	7.89033e+06	6.82837e+06	7895183	6991164	5.89971e+06	6.76888e+06	5.73737e+06	6324259	5.65348e+06	4529441	4315307	4.2255e+06	7301936	5377822	6.30763e+06	5.95482e+06	1.2882	1.11482	1.28899	1.1414	0.963205	1.10511	0.936701	1.03252	0.923006	0.739491	0.704531	0.689869	1.19214	0.878001	1.0298	0.972203	1.01438	1.04828	1.03615	1.06976	1.20056	1.13142
Q66X93	234	T	Staphylococcal nuclease domain-containing protein 1 OS=Rattus norvegicus OX=10116 GN=Snd1 PE=1 SV=1	Snd1	0.996	RET(0.996)DGSETPEPFAAEAK	1	1	T3	0.000341157	1914.81	250682	154236	112916	133674	101107	125251	170779	187961	134679	146256	115988	136586	131522	0	119590	133496	1.74511	1.07371	0.786058	0.930568	0.70385	0.871926	1.18887	1.30848	0.937559	1.01816	0.807446	0.950838	0.915586		0.832518	0.929324	0.997453	1.12212	0.988257	1.05042	1.05601	1.09561
Q66HT2	182	S	TOX high mobility group box family member 4 OS=Rattus norvegicus OX=10116 GN=Tox4 PE=1 SV=1	Tox4	1	LSTTPS(0.987)PT(0.982)NS(1.0)LHEDGVDDFR	7	8	S10	0.00378791	2347.95	666679	341988	426328	608314	461775	955740	575911	0	704619	356513	432780	0	434824	0	904557	485774	1.17823	0.6044	0.753455	1.07508	0.816101	1.68909	1.01782		1.24528	0.63007	0.764858		0.768469		1.59864	0.858515
Q66HT2	180	T	TOX high mobility group box family member 4 OS=Rattus norvegicus OX=10116 GN=Tox4 PE=1 SV=1	Tox4	0.982	LSTTPS(0.987)PT(0.982)NS(1.0)LHEDGVDDFR	1	1	T8	0.000932844	2267.98	0	0	0	0	0	0	0	0	0	0	0	0	0	0	0	0
Q66HT2	178	S	TOX high mobility group box family member 4 OS=Rattus norvegicus OX=10116 GN=Tox4 PE=1 SV=1	Tox4	0.987	LSTTPS(0.987)PT(0.982)NS(1.0)LHEDGVDDFR	7	8	S6	0.00378791	2347.95	666679	341988	426328	608314	461775	955740	575911	0	704619	356513	432780	0	434824	0	904557	485774	1.17823	0.6044	0.753455	1.07508	0.816101	1.68909	1.01782		1.24528	0.63007	0.764858		0.768469		1.59864	0.858515
Q66HR2	155	S	Microtubule-associated protein RP/EB family member 1 OS=Rattus norvegicus OX=10116 GN=Mapre1 PE=1 SV=3	Mapre1	0.995	KPLGS(0.995)GSAAPQRPIATQR	3	16	S5	0.00162539	1914.99	1.41266e+06	782770	677378	864973	430861	490334	516283	557554	1.17346e+06	1.51798e+06	1.54409e+06	1.40468e+06	557301	608618	523700	488887	1.6679	0.9242	0.799766	1.02126	0.508708	0.578926	0.609565	0.658292	1.38547	1.79225	1.82308	1.65847	0.657993	0.718582	0.618322	0.577218	1.0224	1.01937	1.05453	1.09806	0.94743	0.816351
Q66HK4	310	S	Elongin-A OS=Rattus norvegicus OX=10116 GN=Eloa PE=1 SV=1	Eloa	1	KLS(1.0)PALDVASDNHFK	16	16	S3	1.48181e-07	1721.83	2.46552e+06	2.20963e+06	2.15539e+06	2.13241e+06	2294170	2.01233e+06	2.29776e+06	1.95656e+06	2.56563e+06	2.23485e+06	2.19513e+06	2.27277e+06	2.60588e+06	2.89542e+06	2.44777e+06	2.58172e+06	1.05695	0.947249	0.923996	0.914146	0.983489	0.862665	0.985026	0.83876	1.09986	0.958058	0.941032	0.974316	1.11712	1.24124	1.04934	1.10676
Q66HK4	281	S	Elongin-A OS=Rattus norvegicus OX=10116 GN=Eloa PE=1 SV=1	Eloa	1	RLLS(1.0)EDSAK	5	5	S4	0.0527908	1098.52	180451	256092	192136	233327	188517	0	159295	0	210382	166698	178313	154383	161507	178770	175277	167183	0.97079	1.37772	1.03365	1.25525	1.01418		0.856976		1.13181	0.896801	0.959285	0.830547	0.868874	0.961747	0.942954	0.89941
Q66HK4	195	S	Elongin-A OS=Rattus norvegicus OX=10116 GN=Eloa PE=1 SV=1	Eloa	1	S(1.0)PEMDQEPIVSHPKPGK	23	23	S1	7.887e-06	1955.89	748184	528639	581147	491538	728791	740453	641133	497193	442522	696765	721284	636002	528011	533778	442530	483080	1.26797	0.895899	0.984885	0.833023	1.2351	1.25486	1.08655	0.842606	0.749953	1.18083	1.22238	1.07785	0.894834	0.904608	0.749968	0.818688
Q66HG9	186	S	Mitochondrial antiviral-signaling protein OS=Rattus norvegicus OX=10116 GN=Mavs PE=1 SV=1	Mavs	1	MSGDSLISSPNPPALS(1.0)PQPSR	16	16	S16	1.79698e-06	2218.02	1.8659e+06	721958	450276	550322	722334	881334	610465	690817	503512	447138	382117	489899	683543	480696	704523	665937	2.75137	1.06456	0.663954	0.811477	1.06512	1.29957	0.90016	1.01864	0.742453	0.659327	0.56345	0.722379	1.00792	0.70881	1.03885	0.981957	0.565638	1.04496	1.0193	1.06423	1.07529	1.44677
Q66HG9	110	S	Mitochondrial antiviral-signaling protein OS=Rattus norvegicus OX=10116 GN=Mavs PE=1 SV=1	Mavs	1	VYQSYLPPGASLHSLDPLQS(1.0)PR	16	16	S20	9.95856e-05	2505.22	0	0	0	0	0	0	0	0	0	0	0	0	0	0	0	521672																1	0.565638	1.04496	1.0193	1.06423	1.07529	1.44677
Q66HF9	348	S	Leucine-rich repeat flightless-interacting protein 1 OS=Rattus norvegicus OX=10116 GN=Lrrfip1 PE=1 SV=1	Lrrfip1	1	DSNS(1.0)PEPSSCR	8	8	S4	0.0027475	1315.46	460818	587786	663479	568886	0	65639.1	0	75364.9	105881	462198	0	0	315139	578188	235348	424595	1.21713	1.55248	1.75241	1.50256		0.173369		0.199057	0.279658	1.22078			0.832358	1.52713	0.621609	1.12146
Q66HF9	675	S	Leucine-rich repeat flightless-interacting protein 1 OS=Rattus norvegicus OX=10116 GN=Lrrfip1 PE=1 SV=1	Lrrfip1	1	DAS(1.0)QIGGEEGLVPSQHPGQADEK	11	11	S3	0.000115193	2429.06	406818	420946	455812	411513	251058	256429	158315	255301	193937	302384	316143	299322	359523	203029	155106	240362	1.38905	1.43729	1.55634	1.40508	0.85722	0.875558	0.540556	0.871707	0.662185	1.03247	1.07945	1.02201	1.22757	0.693228	0.529596	0.8207
Q66HF9	560	S	Leucine-rich repeat flightless-interacting protein 1 OS=Rattus norvegicus OX=10116 GN=Lrrfip1 PE=1 SV=1	Lrrfip1	1	SEQQAEALDS(1.0)PQKK	6	6	S10	1.35731e-05	1638.74	340314	257628	267413	237780	307052	281064	228011	206925	303972	444304	268657	319257	324353	242877	248544	245188	1.20376	0.911284	0.945896	0.841077	1.08611	0.994181	0.806524	0.731937	1.07521	1.57159	0.950297	1.12928	1.1473	0.859107	0.879153	0.867282
Q66HF9	302	S	Leucine-rich repeat flightless-interacting protein 1 OS=Rattus norvegicus OX=10116 GN=Lrrfip1 PE=1 SV=1	Lrrfip1	1	AENQRPVEDSALS(1.0)PGPLAGAK	14	15	S13	8.19429e-08	2187.04	759718	418518	508604	496184	461595	480079	416591	361839	530611	382538	523566	505669	702889	544923	546188	416034	1.50896	0.831264	1.01019	0.985525	0.916825	0.953537	0.827437	0.718688	1.0539	0.7598	1.03991	1.00436	1.39608	1.08233	1.08484	0.826331
Q66HE8	60	S	La ribonucleoprotein 1B OS=Rattus norvegicus OX=10116 GN=Larp1b PE=1 SV=1	Larp1b	1	LDGPIENVS(1.0)EDEAQSSSQR	7	7	S9	5.23667e-05	2140.9	2.00657e+06	1.05285e+06	803061	999720	588234	750785	855855	870831	713629	724322	689287	620259	586251	703817	656135	646108	2.4198	1.26966	0.968439	1.2056	0.709372	0.905398	1.03211	1.05017	0.86059	0.873486	0.831236	0.747992	0.706981	0.848758	0.791257	0.779164
Q66HD6	230	S	Leucine-rich repeat-containing protein 18 OS=Rattus norvegicus OX=10116 GN=Lrrc18 PE=2 SV=1	Lrrc18	1	IRS(1.0)MAPS(1.0)APR	13	13	S7	0.0999845	1245.52	1.09471e+06	1.31537e+06	1.29102e+06	1.05321e+06	2.00385e+06	1.44081e+06	1.69061e+06	1.42659e+06	2.48531e+06	2.37994e+06	2.22734e+06	1.96861e+06	4.1602e+06	5.55014e+06	3.76064e+06	4.16677e+06	0.460749	0.55362	0.543369	0.443279	0.843389	0.606417	0.711553	0.60043	1.04603	1.00168	0.937454	0.82856	1.75097	2.33597	1.5828	1.75373
Q66HD6	226	S	Leucine-rich repeat-containing protein 18 OS=Rattus norvegicus OX=10116 GN=Lrrc18 PE=2 SV=1	Lrrc18	1	IRS(1.0)MAPS(1.0)APR	37	24	S3	0.0055598	1165.55	5.57749e+06	5.2582e+06	4.79109e+06	4222653	6.80149e+06	6.04813e+06	6.03257e+06	5.54286e+06	1.08859e+07	1.10584e+07	1.0783e+07	9.45105e+06	1.45861e+07	1.60784e+07	12141109	1.42153e+07	0.621994	0.586387	0.534295	0.470905	0.758493	0.674479	0.672744	0.618132	1.21398	1.23322	1.2025	1.05397	1.62663	1.79304	1.35396	1.58527
Q66HD0	604	S	Endoplasmin OS=Rattus norvegicus OX=10116 GN=Hsp90b1 PE=1 SV=2	Hsp90b1	1	FDESEKS(1.0)KESR	4	5	S7	0.0369161	1421.59	0	36651.4	0	46905.8	0	207457	221460	144604	86466	0	0	0	62943.8	44181.5	69723.2	79533.3		0.366541		0.469093		2.07472	2.21476	1.44615	0.864724				0.629485	0.441848	0.697284	0.795392	1.09435	1.08105	1.06285	1.00371	0.855048	1.05434
Q66HC5	767	S	Nuclear pore complex protein Nup93 OS=Rattus norvegicus OX=10116 GN=Nup93 PE=1 SV=1	Nup93	1	GTS(1.0)PSSATRPQR	2	2	S3	0.0254406	1324.6	0	77107.3	133795	159277	175761	0	296428	84106	290832	195586	131534	0	229595	0	0	0		0.434647	0.75419	0.89783	0.990748		1.67094	0.474098	1.63939	1.1025	0.741446		1.29421				0.468954	0.857911	0.211866	0.857444	0.889025	3.04054
Q66HA8	558	S	Heat shock protein 105 kDa OS=Rattus norvegicus OX=10116 GN=Hsph1 PE=1 SV=1	Hsph1	1	NIQQDNSEAGTQPQVQTDGQQTSQSPPS(1.0)PELTSEENKIPDADK	10	10	S28	9.62123e-10	4717.1	0	2.23266e+06	0	0	0	0	0	0	0	0	0	0	0	0	0	0		1															1.18003	1.08951	1.21138	1.21163	1.14871	0.997385
Q66HA8	503	T	Heat shock protein 105 kDa OS=Rattus norvegicus OX=10116 GN=Hsph1 PE=1 SV=1	Hsph1	1	VPT(1.0)EEEDGSSVEADMECPNQKPAESSDVDK	9	9	T3	8.48349e-10	3359.35	644928	1085712	661646	458553	309976	514983	412801	366427	464632	453613	1492313	428330	761600	439369	569175	279025	1.10444	1.85928	1.13307	0.78527	0.530832	0.881906	0.70692	0.627506	0.795681	0.776811	2.55558	0.733514	1.30424	0.752419	0.974711	0.477829	1.18003	1.08951	1.21138	1.21163	1.14871	0.997385
Q66HA8	810	S	Heat shock protein 105 kDa OS=Rattus norvegicus OX=10116 GN=Hsph1 PE=1 SV=1	Hsph1	1	IES(1.0)PKLER	48	48	S3	0.00162539	1051.52	1.10923e+07	13657351	1.24591e+07	1.20874e+07	7.95413e+06	8.74938e+06	1.09282e+07	1.16467e+07	8.45388e+06	9.9436e+06	1.09556e+07	9.73007e+06	1.02509e+07	7.01557e+06	9.02831e+06	8.13496e+06	1.09495	1.34815	1.22987	1.19317	0.785169	0.86367	1.07874	1.14967	0.8345	0.981554	1.08145	0.960476	1.01189	0.692522	0.891204	0.803019	1.18003	1.08951	1.21138	1.21163	1.14871	0.997385
Q66HA5	434	S	Coiled-coil and C2 domain-containing protein 1A OS=Rattus norvegicus OX=10116 GN=Cc2d1a PE=1 SV=2	Cc2d1a	1	LANHEEGS(1.0)DEEEEETPK	64	43	S8	1.15562e-07	2150.88	2.74496e+06	2.83931e+06	1.97878e+06	1.86946e+06	1.79665e+06	3.0354e+06	3.27907e+06	2.74047e+06	3.48429e+06	3.16077e+06	3.76443e+06	1.54556e+06	2.31565e+06	2.42884e+06	2.0837e+06	2.35065e+06	1.06039	1.09684	0.764413	0.722184	0.694058	1.17259	1.26672	1.05866	1.346	1.22102	1.45422	0.59706	0.894548	0.938276	0.804945	0.90807	0.906363	0.975164	0.866172	0.904624	0.928036	0.98155
Q66H98	203	S	Caveolae-associated protein 2 OS=Rattus norvegicus OX=10116 GN=Cavin2 PE=1 SV=3	Cavin2	0.985	SLEETLHNVDLS(0.985)S(0.985)DDELPGDEEALEDS(1.0)AEEK	8	7	S13	0.000176323	3655.4	2824407	867209	695877	888449	0	0	0	676801	849580	785920	1.1538e+06	0	0	0	1223851	1.0591e+06	2.56182	0.786585	0.631181	0.80585				0.613879	0.770595	0.712854	1.04653				1.11007	0.960634	1.05034	1.22835	1.09248	1.03614	1.16024	1.06023
Q66H98	217	S	Caveolae-associated protein 2 OS=Rattus norvegicus OX=10116 GN=Cavin2 PE=1 SV=3	Cavin2	1	SLEETLHNVDLS(0.985)S(0.985)DDELPGDEEALEDS(1.0)AEEK	7	7	S27	0.000176323	3655.4	0	0	0	0	0	0	0	0	0	0	0	0	0	0	0	0																	1.05034	1.22835	1.09248	1.03614	1.16024	1.06023
Q66H98	33	T	Caveolae-associated protein 2 OS=Rattus norvegicus OX=10116 GN=Cavin2 PE=1 SV=3	Cavin2	0.996	FQHPNTDMLQEKPSNPSPMPSST(0.996)PS(0.994)PS(1.0)LNLGSTEEAIR	6	25	T23	4.2524e-10	4201.92	444227	641467	628621	639718	657786	506982	452523	541126	218576	526834	579198	557732	603205	565594	494371	574985	0.823316	1.18887	1.16506	1.18563	1.21912	0.939622	0.83869	1.0029	0.405102	0.976415	1.07346	1.03368	1.11796	1.04825	0.91625	1.06566	1.05034	1.22835	1.09248	1.03614	1.16024	1.06023
Q66H98	37	S	Caveolae-associated protein 2 OS=Rattus norvegicus OX=10116 GN=Cavin2 PE=1 SV=3	Cavin2	1	FQHPNTDMLQEKPSNPSPMPSST(0.996)PS(0.994)PS(1.0)LNLGSTEEAIR	2	2	S27	1.31396e-06	4217.92	0	0	0	0	0	101426	215671	0	0	220694	0	0	0	0	0	0						0.565792	1.20309			1.23111							1.05034	1.22835	1.09248	1.03614	1.16024	1.06023
Q66H98	202	S	Caveolae-associated protein 2 OS=Rattus norvegicus OX=10116 GN=Cavin2 PE=1 SV=3	Cavin2	0.985	SLEETLHNVDLS(0.985)S(0.985)DDELPGDEEALEDS(1.0)AEEK	8	7	S12	0.000176323	3655.4	2824407	867209	695877	888449	0	0	0	676801	849580	785920	1.1538e+06	0	0	0	1223851	1.0591e+06	2.56182	0.786585	0.631181	0.80585				0.613879	0.770595	0.712854	1.04653				1.11007	0.960634	1.05034	1.22835	1.09248	1.03614	1.16024	1.06023
Q66H98	292	S	Caveolae-associated protein 2 OS=Rattus norvegicus OX=10116 GN=Cavin2 PE=1 SV=3	Cavin2	1	VS(1.0)PLSFGR	34	34	S2	0.0208537	942.444	49923896	34007532	34152148	37672776	3.77257e+07	3.77435e+07	24681468	24613254	33378546	30125212	28681128	28863318	34630912	35659324	31551074	3.29479e+07	1.48927	1.01447	1.01879	1.12381	1.12539	1.12592	0.736269	0.734234	0.99571	0.89866	0.855582	0.861017	1.03307	1.06375	0.941195	0.982865	1.05034	1.22835	1.09248	1.03614	1.16024	1.06023
Q66H98	35	S	Caveolae-associated protein 2 OS=Rattus norvegicus OX=10116 GN=Cavin2 PE=1 SV=3	Cavin2	0.994	FQHPNTDMLQEKPSNPSPMPSST(0.996)PS(0.994)PS(1.0)LNLGSTEEAIR	6	1	S25	5.84342e-07	4297.88	0	0	0	0	0	0	0	0	0	0	0	0	0	0	0	0																	1.05034	1.22835	1.09248	1.03614	1.16024	1.06023
Q66H91	360	S	ARF GTPase-activating protein GIT2 OS=Rattus norvegicus OX=10116 GN=Git2 PE=1 SV=1	Git2	1	QQGS(1.0)PLSR	6	6	S4	0.0982377	952.425	1.92315e+06	344722	1.6275e+06	1.11715e+06	303917	355274	248536	329499	256147	864131	0	0	614871	1.1819e+06	771199	833658	2.49953	0.448038	2.11527	1.45197	0.395004	0.461753	0.323025	0.428252	0.332917	1.12312			0.799152	1.53612	1.00233	1.08351	1.32933	0.826695	0.858071	0.944116	1.0852	1.03701
Q66H91	7	S	ARF GTPase-activating protein GIT2 OS=Rattus norvegicus OX=10116 GN=Git2 PE=1 SV=1	Git2	1	LRS(1.0)NDVCADCSGPDPSWASVNR	21	21	S3	4.25045e-09	2543.04	1.00609e+06	631070	756148	548738	802692	840340	596378	636647	698046	728788	644372	680783	739313	801981	740859	725222	1.39042	0.872136	1.04499	0.758353	1.10932	1.16135	0.824191	0.879842	0.964696	1.00718	0.890518	0.940838	1.02173	1.10833	1.02386	1.00225	1.32933	0.826695	0.858071	0.944116	1.0852	1.03701
Q66H91	397	S	ARF GTPase-activating protein GIT2 OS=Rattus norvegicus OX=10116 GN=Git2 PE=1 SV=1	Git2	1	TVSNQHSTESQDNDQPDYDSVAS(1.0)DEDTDVETR	11	11	S23	1.29183e-09	3664.43	1.06741e+06	1110323	1.26976e+06	1.06511e+06	0	679044	837158	1.01089e+06	1.60522e+06	1.29249e+06	894723	487507	572782	1.14385e+06	921580	1.14168e+06	1.06037	1.103	1.26139	1.05809		0.674568	0.831639	1.00423	1.59464	1.28397	0.888825	0.484294	0.569007	1.13631	0.915505	1.13415	1.32933	0.826695	0.858071	0.944116	1.0852	1.03701
Q66H86	119	S	Olfactomedin-like protein 1 OS=Rattus norvegicus OX=10116 GN=Olfml1 PE=2 SV=1	Olfml1	0.997	ESDFCVESEEKTS(0.997)AEK	118	232	S13	7.30471e-06	1954.76	9.69325e+06	5.47207e+06	6.99356e+06	7.68761e+06	5614672	8.05435e+06	7.79691e+06	5.71153e+06	7.60114e+06	4.96062e+06	1.97692e+06	5.56128e+06	7.67639e+06	8.07566e+06	5.55812e+06	7.78708e+06	1.46009	0.824253	1.05343	1.15798	0.845733	1.21322	1.17444	0.860323	1.14495	0.747214	0.297782	0.837691	1.15629	1.21643	0.837215	1.17296	0.935083	0.840347	1.07602	0.9327	1.33217	1.3081
Q66H86	114	S	Olfactomedin-like protein 1 OS=Rattus norvegicus OX=10116 GN=Olfml1 PE=2 SV=1	Olfml1	1	ESDFCVES(1.0)EEK	55	39	S8	4.29337e-05	2034.73	5.35536e+06	4.31336e+06	4.56237e+06	3.99999e+06	2.98684e+06	4.88644e+06	4.12047e+06	4499567	3.78659e+06	4004882	3256371	3.22364e+06	4.79296e+06	4.78494e+06	5439094	5.67676e+06	1.22953	0.990301	1.04747	0.918355	0.685748	1.12187	0.946016	1.03305	0.86936	0.919479	0.747628	0.740114	1.10041	1.09857	1.24876	1.30332	0.935083	0.840347	1.07602	0.9327	1.33217	1.3081
Q66H85	60	S	Ankyrin repeat and zinc finger domain-containing protein 1 OS=Rattus norvegicus OX=10116 GN=Ankzf1 PE=2 SV=1	Ankzf1	1	KVS(1.0)PCSLDISDK	2	2	S3	2.98325e-05	1428.64	636773	624000	579904	708665	562928	559548	537434	603952	0	806837	646200	679166	564412	702804	600218	642706	1.01016	0.989896	0.919942	1.12421	0.893012	0.88765	0.852569	0.958092		1.27994	1.02511	1.07741	0.895366	1.11491	0.952167	1.01957
Q66H70	83	S	Interleukin-33 OS=Rattus norvegicus OX=10116 GN=Il33 PE=2 SV=1	Il33	1	HEGRLS(1.0)TCLPDSR	2	2	S6	6.02616e-05	1607.7	0	0	0	0	0	0	0	0	0	0	0	0	0	0	0	0																	1.03493	0.952131	0.925891	0.803329	0.955476	0.910798
Q66H54	467	S	FHF complex subunit HOOK interacting protein 1B OS=Rattus norvegicus OX=10116 GN=Fhip1b PE=1 SV=1	Fhip1b	1	HHAPS(1.0)PPRPEHASWAR	37	37	S5	9.80616e-06	1912.87	1.98249e+06	2.0864e+06	2.01035e+06	2.12194e+06	1.65878e+06	1.45611e+06	1.24384e+06	1.25422e+06	1.57569e+06	1.91344e+06	1.50407e+06	1.86016e+06	1.22556e+06	1.15371e+06	1.19162e+06	968285	1.25839	1.32435	1.27607	1.34691	1.05291	0.924271	0.78953	0.796122	1.00018	1.21456	0.954714	1.18074	0.777925	0.73232	0.756386	0.614621
Q66H48	118	S	Zinc finger protein 219 OS=Rattus norvegicus OX=10116 GN=Zfp219 PE=1 SV=1	Zfp219	1	THQPERPRS(1.0)PAAR	20	20	S9	0.0087254	1582.76	741129	155491	0	253159	615897	641847	546378	531335	468377	645519	225419	0	335928	229825	428883	421468	1.66261	0.34882		0.567925	1.38167	1.43989	1.22572	1.19197	1.05074	1.44813	0.505695		0.753607	0.515578	0.962137	0.945502
Q66H43	38	S	BLOC-1-related complex subunit 6 OS=Rattus norvegicus OX=10116 GN=Borcs6 PE=2 SV=2	Borcs6	1	TLSKPPS(1.0)AR	1	1	S7	0.175581	1036.52	0	0	226201	161248	109846	106225	0	214481	232707	70777.3	0	0	39873.7	33756.1	33327	0			1.84136	1.31262	0.894187	0.864716		1.74596	1.89433	0.576155			0.324587	0.274788	0.271294
Q66H43	43	S	BLOC-1-related complex subunit 6 OS=Rattus norvegicus OX=10116 GN=Borcs6 PE=2 SV=2	Borcs6	1	TLS(1.0)GEEEAESVGVASR	2	2	S3	3.74192e-06	1700.74	629425	728846	750109	688740	418210	578638	488764	656377	537314	844682	709385	696003	459963	569134	522218	441245	1.03619	1.19986	1.23487	1.13384	0.688479	0.952583	0.804629	1.08056	0.884554	1.39056	1.16783	1.1458	0.757214	0.936937	0.859702	0.7264
Q66H43	130	S	BLOC-1-related complex subunit 6 OS=Rattus norvegicus OX=10116 GN=Borcs6 PE=2 SV=2	Borcs6	1	RGS(1.0)PGGVEMNVELPQQEGDDDDDGDDEEAADR	6	6	S3	3.41077e-11	3497.36	0	0	1.04136e+06	0	0	0	0	0	1387442	0	0	1.10855e+06	0	0	0	0			0.883171						1.17668			0.940152
Q66H43	173	S	BLOC-1-related complex subunit 6 OS=Rattus norvegicus OX=10116 GN=Borcs6 PE=2 SV=2	Borcs6	1	S(1.0)LDGLSGACGGGGSSSSGEAGAGGGR	12	12	S1	3.96921e-07	2247.89	399668	145706	239995	193024	140608	167787	173685	173605	208338	200763	217684	254954	199356	144888	162806	174667	1.99988	0.72909	1.2009	0.965866	0.703582	0.839582	0.869096	0.868696	1.04249	1.00459	1.08926	1.27575	0.997548	0.724998	0.814659	0.874007
Q66H32	408	T	RAN GTPase-activating protein 1 OS=Rattus norvegicus OX=10116 GN=Rangap1 PE=1 SV=1	Rangap1	0.996	GSGEEPAT(0.996)PSR	8	8	T8	0.00738638	1167.47	376700	287683	219425	243323	0	138901	254326	150315	263648	356117	0	0	167620	156096	0	148189	1.63644	1.24973	0.953211	1.05703		0.603405	1.10483	0.65299	1.14532	1.54702			0.728163	0.678103		0.643754
Q66H19	215	S	Serum response factor-binding protein 1 OS=Rattus norvegicus OX=10116 GN=Srfbp1 PE=1 SV=1	Srfbp1	1	AVATPHS(1.0)PGKPSEK	7	14	S7	0.000397059	1485.71	142768	363450	227107	198902	256879	224234	359451	327165	493199	407522	199618	163016	356021	287329	276130	286041	0.499971	1.2728	0.795326	0.696554	0.899589	0.785266	1.25879	1.14573	1.72718	1.42714	0.69906	0.570879	1.24678	1.00622	0.967003	1.00171
Q66H15	46	S	Regulator of microtubule dynamics protein 3 OS=Rattus norvegicus OX=10116 GN=Rmdn3 PE=1 SV=1	Rmdn3	0.997	SQS(0.997)LPNSLDYAQTSER	11	12	S3	1.8386e-05	1875.81	991232	245083	292618	197824	297213	278896	251931	211602	281035	176786	222347	241677	195083	157980	210380	207549	3.5566	0.879372	1.04993	0.709803	1.06642	1.00069	0.903944	0.75924	1.00837	0.63432	0.797794	0.86715	0.699971	0.56684	0.754855	0.744696
Q64680	138	S	Cytochrome P450 2D4 OS=Rattus norvegicus OX=10116 GN=Cyp2d4 PE=2 SV=1	Cyp2d4	1	RFS(1.0)VSTFR	9	9	S3	0.0278477	1079.5	517171	461478	583664	530074	696814	644995	597494	600781	408826	500980	461875	537516	402450	417477	369718	457250	1.01052	0.901703	1.14045	1.03574	1.36154	1.26028	1.16747	1.17389	0.798823	0.978887	0.902479	1.05028	0.786365	0.815727	0.722409	0.893441
Q64649	987	S	Phosphorylase b kinase regulatory subunit alpha, skeletal muscle isoform OS=Rattus norvegicus OX=10116 GN=Phka1 PE=1 SV=2	Phka1	1	S(1.0)VRPTDSNVS(0.994)PAIS(1.0)IHEIGAVGATK	51	16	S14	6.36783e-07	2666.26	1.07559e+06	677927	974048	297762	2.32992e+06	2.20824e+06	2.31742e+06	2.27401e+06	857372	601205	708228	437300	728302	236448	175166	632706	1.041	0.656126	0.942724	0.288186	2.25499	2.13722	2.2429	2.20088	0.829799	0.58187	0.685452	0.423236	0.70488	0.228844	0.169532	0.612359
Q64649	974	S	Phosphorylase b kinase regulatory subunit alpha, skeletal muscle isoform OS=Rattus norvegicus OX=10116 GN=Phka1 PE=1 SV=2	Phka1	1	S(1.0)VRPTDSNVS(0.994)PAIS(1.0)IHEIGAVGATK	59	119	S1	6.11694e-13	2586.29	5.16703e+07	4.68985e+07	4.51768e+07	5.19211e+07	5.90493e+07	6.42574e+07	6.01251e+07	6.27669e+07	4.02788e+07	4.47888e+07	3.76113e+07	3.44859e+07	2.67399e+07	3.30639e+07	2.67357e+07	2.73543e+07	1.15963	1.05253	1.01389	1.16525	1.32523	1.44211	1.34937	1.40866	0.903968	1.00518	0.844103	0.773961	0.600118	0.742047	0.600024	0.613907
Q64649	491	S	Phosphorylase b kinase regulatory subunit alpha, skeletal muscle isoform OS=Rattus norvegicus OX=10116 GN=Phka1 PE=1 SV=2	Phka1	1	ILSHIYSSLGCNS(1.0)R	17	17	S13	7.80837e-05	1686.77	748873	451216	525889	360294	542993	596939	549952	457852	191713	292378	342463	223678	338149	328015	230770	379834	1.82624	1.10036	1.28246	0.87863	1.32417	1.45573	1.34114	1.11654	0.467521	0.713007	0.835148	0.545473	0.824626	0.799913	0.562768	0.926282
Q64649	983	S	Phosphorylase b kinase regulatory subunit alpha, skeletal muscle isoform OS=Rattus norvegicus OX=10116 GN=Phka1 PE=1 SV=2	Phka1	0.994	S(1.0)VRPTDSNVS(0.994)PAIS(1.0)IHEIGAVGATK	28	16	S10	6.36783e-07	2666.26	1.07559e+06	677927	974048	297762	2.32992e+06	2.20824e+06	2.31742e+06	2.27401e+06	857372	601205	708228	437300	728302	236448	175166	632706	1.041	0.656126	0.942724	0.288186	2.25499	2.13722	2.2429	2.20088	0.829799	0.58187	0.685452	0.423236	0.70488	0.228844	0.169532	0.612359
Q64649	109	T	Phosphorylase b kinase regulatory subunit alpha, skeletal muscle isoform OS=Rattus norvegicus OX=10116 GN=Phka1 PE=1 SV=2	Phka1	0.993	YSQST(0.993)KDSLHAK	1	1	T5	0.115785	1444.65	84807.1	0	245978	163568	158496	127698	173906	162949	97296.1	73248.1	0	0	0	0	0	79000.7	0.620413		1.79947	1.1966	1.15949	0.934183	1.27222	1.19206	0.711777	0.535852						0.577936
Q64595	110	S	cGMP-dependent protein kinase 2 OS=Rattus norvegicus OX=10116 GN=Prkg2 PE=1 SV=1	Prkg2	0.997	KTS(0.997)GLVSLHSR	1	2	S3	0.00026866	1264.64	0	207578	353054	230568	209826	0	195246	0	420198	311346	331159	503862	255701	250621	0	204465		0.7171	1.21966	0.796522	0.724866		0.674498		1.45162	1.07558	1.14403	1.74064	0.883346	0.865797		0.706345
Q64578	488	S	Sarcoplasmic/endoplasmic reticulum calcium ATPase 1 OS=Rattus norvegicus OX=10116 GN=Atp2a1 PE=1 SV=1	Atp2a1	1	KEFTLEFS(1.0)R	7	7	S8	0.0276993	1236.57	1.57665e+06	1133253	1.41277e+06	1.0805e+06	1.43173e+06	1.62545e+06	1.47897e+06	1.49671e+06	928112	983870	906561	843514	1.2747e+06	1.33212e+06	1105560	1.15378e+06	1.27636	0.917416	1.1437	0.874709	1.15905	1.31587	1.19729	1.21165	0.751346	0.796484	0.7339	0.682861	1.03193	1.07841	0.894998	0.934038	1.01747	1.02188	1.00072	1.02559	1.25787	1.23351
Q64578	554	T	Sarcoplasmic/endoplasmic reticulum calcium ATPase 1 OS=Rattus norvegicus OX=10116 GN=Atp2a1 PE=1 SV=1	Atp2a1	1	EWGT(1.0)GR	11	11	T4	0.0656351	785.298	3763262	2.80166e+06	4.17672e+06	4.03979e+06	262881	1.48745e+06	212709	2123792	1.2525e+06	2148397	0	0	2.11522e+06	2.99286e+06	2766324	3.26844e+06	1.57685	1.17393	1.75009	1.69272	0.11015	0.623259	0.0891273	0.889892	0.524812	0.900202			0.886299	1.25404	1.15912	1.36951	1.01747	1.02188	1.00072	1.02559	1.25787	1.23351
Q64578	581	S	Sarcoplasmic/endoplasmic reticulum calcium ATPase 1 OS=Rattus norvegicus OX=10116 GN=Atp2a1 PE=1 SV=1	Atp2a1	1	EEMVLDDS(1.0)AK	105	60	S8	0.000335205	1372.58	1.45798e+07	1.42485e+07	1.36668e+07	1.19007e+07	1.42224e+07	1.91088e+07	1.98475e+07	2.11998e+07	1.47394e+07	1.23819e+07	1.10345e+07	1.06528e+07	1.66751e+07	1.40301e+07	1.52304e+07	1.49421e+07	0.978261	0.956035	0.917004	0.7985	0.954279	1.28214	1.33171	1.42244	0.988968	0.830791	0.740385	0.714769	1.11885	0.941377	1.02192	1.00257	1.01747	1.02188	1.00072	1.02559	1.25787	1.23351
Q64578	643	S	Sarcoplasmic/endoplasmic reticulum calcium ATPase 1 OS=Rattus norvegicus OX=10116 GN=Atp2a1 PE=1 SV=1	Atp2a1	1	IGIFS(1.0)ENEEVADR	29	28	S5	2.33977e-06	1714.78	4.41815e+06	3982373	3.71341e+06	3.8837e+06	3.95564e+06	4.7604e+06	4.1808e+06	4140490	3.32215e+06	3.03671e+06	2.90018e+06	2.86106e+06	3.41887e+06	3.12932e+06	3.09005e+06	3.14999e+06	1.21999	1.09966	1.02539	1.07241	1.09228	1.3145	1.15445	1.14332	0.917354	0.838532	0.800832	0.79003	0.944058	0.864106	0.853262	0.869814	1.01747	1.02188	1.00072	1.02559	1.25787	1.23351
Q64578	527	Y	Sarcoplasmic/endoplasmic reticulum calcium ATPase 1 OS=Rattus norvegicus OX=10116 GN=Atp2a1 PE=1 SV=1	Atp2a1	1	GAPEGVIDRCNY(1.0)VR	9	9	Y12	0.0192062	1685.75	1.2456e+06	728868	828519	700356	598772	635093	684808	742410	369278	448179	703713	517961	564591	650063	612839	626542	1.86999	1.09423	1.24384	1.05143	0.898922	0.95345	1.02809	1.11456	0.554389	0.672841	1.05647	0.777603	0.847608	0.975925	0.920041	0.940612	1.01747	1.02188	1.00072	1.02559	1.25787	1.23351
Q64578	19	S	Sarcoplasmic/endoplasmic reticulum calcium ATPase 1 OS=Rattus norvegicus OX=10116 GN=Atp2a1 PE=1 SV=1	Atp2a1	1	STEECLSYFGVS(1.0)ETTGLTPDQVK	1	1	S12	0.00532577	2628.14	0	0	0	0	0	0	0	0	0	0	0	0	0	0	0	0																	1.01747	1.02188	1.00072	1.02559	1.25787	1.23351
Q64578	533	T	Sarcoplasmic/endoplasmic reticulum calcium ATPase 1 OS=Rattus norvegicus OX=10116 GN=Atp2a1 PE=1 SV=1	Atp2a1	0.997	VGTT(0.997)RVPLTGPVK	29	31	T4	0.000196443	1404.76	2.19278e+06	1.76653e+06	1.86613e+06	2.15198e+06	2.93839e+06	3.07671e+06	2.62889e+06	2.79046e+06	3.71329e+06	3.48036e+06	3.25741e+06	3.24436e+06	1.75834e+06	1.55415e+06	1.54961e+06	1.47134e+06	0.88955	0.716633	0.757038	0.873	1.19202	1.24813	1.06647	1.13201	1.50638	1.41188	1.32144	1.31614	0.713311	0.630473	0.628634	0.596882	1.01747	1.02188	1.00072	1.02559	1.25787	1.23351
Q64578	569	T	Sarcoplasmic/endoplasmic reticulum calcium ATPase 1 OS=Rattus norvegicus OX=10116 GN=Atp2a1 PE=1 SV=1	Atp2a1	1	CLALATRDT(1.0)PPKR	7	9	T9	0.00123079	1578.78	1.48194e+06	1.05094e+06	1.20531e+06	853667	1.18671e+06	965699	1.36991e+06	1.29712e+06	1.29551e+06	933397	940766	920313	509320	813521	505138	701835	1.47907	1.0489	1.20297	0.852011	1.18441	0.963826	1.36725	1.29461	1.293	0.931586	0.938941	0.918528	0.508332	0.811942	0.504158	0.700473	1.01747	1.02188	1.00072	1.02559	1.25787	1.23351
Q64578	242	T	Sarcoplasmic/endoplasmic reticulum calcium ATPase 1 OS=Rattus norvegicus OX=10116 GN=Atp2a1 PE=1 SV=1	Atp2a1	1	IRDQMAAT(1.0)EQDKTPLQQK	14	14	T8	3.68495e-06	2181.04	715680	684444	515064	505341	426393	612307	558714	843436	274094	327782	346382	372422	251746	291559	298409	371258	1.54846	1.48087	1.1144	1.09336	0.92255	1.3248	1.20884	1.82487	0.593033	0.709195	0.749437	0.805778	0.544681	0.630822	0.645643	0.80326	1.01747	1.02188	1.00072	1.02559	1.25787	1.23351
Q64578	538	T	Sarcoplasmic/endoplasmic reticulum calcium ATPase 1 OS=Rattus norvegicus OX=10116 GN=Atp2a1 PE=1 SV=1	Atp2a1	1	VPLT(1.0)GPVK	15	15	T4	0.00640175	890.475	1336096	827738	897196	774838	1.17351e+06	997182	1.20973e+06	1.01549e+06	875872	778604	792026	869316	814992	797881	799764	807699	1.44756	0.896794	0.972047	0.839481	1.27142	1.08038	1.31066	1.10021	0.948945	0.843561	0.858104	0.941841	0.882985	0.864447	0.866487	0.875084	1.01747	1.02188	1.00072	1.02559	1.25787	1.23351
Q64578	358	T	Sarcoplasmic/endoplasmic reticulum calcium ATPase 1 OS=Rattus norvegicus OX=10116 GN=Atp2a1 PE=1 SV=1	Atp2a1	0.995	TGTLTT(0.995)NQMSVCK	2	3	T6	0.00117966	1520.65	3.1325e+06	3236519	3.12853e+06	3.04181e+06	3.13565e+06	2.71379e+06	2.78462e+06	2.8755e+06	3.20089e+06	3.17714e+06	2.93887e+06	3.10535e+06	2.69707e+06	2.56703e+06	2.59632e+06	2381915	1.07292	1.10855	1.07156	1.04186	1.074	0.92951	0.953771	0.984899	1.09635	1.08821	1.0066	1.06362	0.923782	0.879241	0.889275	0.815838	1.01747	1.02188	1.00072	1.02559	1.25787	1.23351
Q64578	473	S	Sarcoplasmic/endoplasmic reticulum calcium ATPase 1 OS=Rattus norvegicus OX=10116 GN=Atp2a1 PE=1 SV=1	Atp2a1	1	ANACNS(1.0)VIR	38	38	S6	0.00236049	1084.46	2.85432e+06	5.44466e+06	3697551	3.51618e+06	5.60664e+06	6.06107e+06	6982785	6381012	4.99339e+06	4848288	89358.4	235443	4.30973e+06	4.24959e+06	4.13807e+06	3932600	0.678181	1.29364	0.87853	0.835437	1.33212	1.4401	1.65909	1.51611	1.18642	1.15194	0.0212314	0.0559406	1.02398	1.00969	0.983196	0.934377	1.01747	1.02188	1.00072	1.02559	1.25787	1.23351
Q64578	547	S	Sarcoplasmic/endoplasmic reticulum calcium ATPase 1 OS=Rattus norvegicus OX=10116 GN=Atp2a1 PE=1 SV=1	Atp2a1	1	IMS(1.0)VIK	30	14	S3	0.0496023	786.383	1.65489e+07	1.26755e+07	1.23682e+07	1.34123e+07	1.406e+07	1.62427e+07	1.17257e+07	1.52064e+07	1.03211e+07	10963989	1.00345e+07	8.79845e+06	1.19836e+07	1.04765e+07	1.07113e+07	1.10808e+07	1.34674	1.03153	1.00652	1.09148	1.14419	1.32182	0.954227	1.23749	0.839928	0.892243	0.8166	0.716013	0.975215	0.852573	0.87168	0.901748	1.01747	1.02188	1.00072	1.02559	1.25787	1.23351
Q64578	499	S	Sarcoplasmic/endoplasmic reticulum calcium ATPase 1 OS=Rattus norvegicus OX=10116 GN=Atp2a1 PE=1 SV=1	Atp2a1	1	SMSVYCS(1.0)PAK	17	33	S7	0.00373597	1209.47	2.62385e+06	2.27201e+06	2.53002e+06	2.34913e+06	3.6759e+06	3.52323e+06	3.36748e+06	3.16919e+06	2.0829e+06	1.88773e+06	2.00752e+06	1.74143e+06	2.32038e+06	2.48394e+06	2.31904e+06	2.40618e+06	1.02997	0.89186	0.993138	0.922132	1.44295	1.38302	1.32188	1.24404	0.817627	0.741012	0.788036	0.683584	0.910848	0.975052	0.910323	0.944529	1.01747	1.02188	1.00072	1.02559	1.25787	1.23351
Q64578	191	T	Sarcoplasmic/endoplasmic reticulum calcium ATPase 1 OS=Rattus norvegicus OX=10116 GN=Atp2a1 PE=1 SV=1	Atp2a1	1	VDQSILTGESVSVIKHT(1.0)DPVPDPR	15	17	T17	2.59983e-08	2669.32	2.84359e+06	2.16686e+06	0	2.9972e+06	3650691	3.13921e+06	3.24786e+06	2.62019e+06	0	1.92419e+06	1.58929e+06	1.76589e+06	0	1212086	0	1227586	1.20217	0.916071		1.26711	1.54338	1.32715	1.37308	1.10772		0.81348	0.671893	0.746554		0.512426		0.518979	1.01747	1.02188	1.00072	1.02559	1.25787	1.23351
Q64578	608	T	Sarcoplasmic/endoplasmic reticulum calcium ATPase 1 OS=Rattus norvegicus OX=10116 GN=Atp2a1 PE=1 SV=1	Atp2a1	1	EVT(1.0)GSIQLCR	87	72	T3	1.52971e-05	1370.65	9.80393e+06	6.88796e+06	7.1981e+06	6.99605e+06	1.00265e+07	1.01833e+07	9.20825e+06	9.27699e+06	5521049	6.19535e+06	6.0747e+06	5.05226e+06	7.04154e+06	5.99369e+06	5.56784e+06	5.54259e+06	1.34565	0.945416	0.987986	0.960253	1.37621	1.39773	1.26389	1.27333	0.757799	0.850351	0.833792	0.693455	0.966496	0.822672	0.764221	0.760755	1.01747	1.02188	1.00072	1.02559	1.25787	1.23351
Q64548	241	S	Reticulon-1 OS=Rattus norvegicus OX=10116 GN=Rtn1 PE=1 SV=1	Rtn1	1	DKDSEVSTKPEGVHAPNQPS(1.0)PVEGK	22	22	S20	9.21653e-10	2712.25	2.58952e+06	2.20792e+06	1.71303e+06	2.20133e+06	2.53492e+06	2.46731e+06	2.50323e+06	2.26e+06	1.62969e+06	2028769	2.74033e+06	1.67018e+06	1.88521e+06	1.67375e+06	1.62834e+06	1.7809e+06	1.23625	1.05408	0.817813	1.05093	1.21019	1.17791	1.19506	1.07894	0.778022	0.968547	1.30825	0.797352	0.900013	0.79906	0.777379	0.850213
Q64548	210	S	Reticulon-1 OS=Rattus norvegicus OX=10116 GN=Rtn1 PE=1 SV=1	Rtn1	1	GQEEQS(1.0)PGLEDKDLDFK	9	9	S6	1.03628e-05	2014.86	501705	263138	263868	215842	324208	431551	502529	416113	300705	200269	212017	238630	333920	235423	161709	260390	1.65102	0.865937	0.86834	0.710295	1.06691	1.42016	1.65373	1.36935	0.989564	0.659048	0.697709	0.785287	1.09887	0.774733	0.532155	0.856896
Q64542	1064	S	Plasma membrane calcium-transporting ATPase 4 OS=Rattus norvegicus OX=10116 GN=Atp2b4 PE=1 SV=1	Atp2b4	0.994	EAGHGS(0.994)DKEEISKDAEGLEEIDHAEMELR	10	12	S6	2.47495e-05	3304.43	0	194266	336712	258579	0	0	0	0	388679	0	0	183162	340373	154998	367152	0		0.698822	1.21124	0.930172					1.39818			0.65888	1.22441	0.557565	1.32074		1.12903	1.21174	1.88847	0.933561	1.1562	2.05299
Q64542	1112	S	Plasma membrane calcium-transporting ATPase 4 OS=Rattus norvegicus OX=10116 GN=Atp2b4 PE=1 SV=1	Atp2b4	1	VFHS(1.0)FR	22	22	S4	0.0236311	872.381	3.51187e+06	3.29556e+06	3.31404e+06	3.53613e+06	3.33862e+06	2.89761e+06	3.31611e+06	2.60404e+06	3.53527e+06	3.22318e+06	3.46295e+06	3.40404e+06	3.78791e+06	3723782	4.01366e+06	4.09762e+06	1.02048	0.957623	0.962993	1.02753	0.970134	0.841986	0.963593	0.75668	1.02728	0.936591	1.00626	0.989144	1.10069	1.08205	1.16629	1.19068	1.12903	1.21174	1.88847	0.933561	1.1562	2.05299
Q64428	419	S	Trifunctional enzyme subunit alpha, mitochondrial OS=Rattus norvegicus OX=10116 GN=Hadha PE=1 SV=2	Hadha	1	ALTS(1.0)FER	17	17	S4	0.0253063	903.397	2.16939e+06	1.2911e+06	990019	1.34488e+06	1.34032e+06	1634522	1.48638e+06	1.38335e+06	1.0357e+06	986523	804138	870801	1.27463e+06	1.28073e+06	1.03234e+06	1163049	1.72792	1.02836	0.78855	1.0712	1.06756	1.3019	1.1839	1.10184	0.824936	0.785766	0.640496	0.693593	1.01525	1.0201	0.822263	0.926368	0.991309	1.00433	0.879032	1.06124	1.21313	1.23316
Q64350	539	S	Translation initiation factor eIF-2B subunit epsilon OS=Rattus norvegicus OX=10116 GN=Eif2b5 PE=1 SV=2	Eif2b5	1	AGS(1.0)PQLDDIR	70	70	S3	0.00968246	1151.51	4.89645e+06	5.89219e+06	6.02843e+06	5.53535e+06	5.05691e+06	6.37121e+06	6.60858e+06	6.25243e+06	1.16352e+07	7.81812e+06	7.17488e+06	7.26742e+06	6.96628e+06	7.29001e+06	6.3455e+06	6.25555e+06	0.729489	0.877838	0.898135	0.824675	0.753396	0.949205	0.984569	0.931508	1.73346	1.16477	1.06894	1.08273	1.03786	1.08609	0.945374	0.931973	1.37252	1.30066	1.13938	1.3701	0.697151	0.601387
Q64303	2	S	Serine/threonine-protein kinase PAK 2 OS=Rattus norvegicus OX=10116 GN=Pak2 PE=1 SV=1	Pak2	1	MS(1.0)DNGELEDKPPAPPVR	17	17	S2	0.000407561	1842.83	772326	867730	680265	693281	202982	607354	672116	592685	973426	999043	959333	949739	708945	797127	795388	633007	1.03801	1.16623	0.914277	0.93177	0.272808	0.816285	0.903325	0.79657	1.30829	1.34272	1.28934	1.27645	0.952824	1.07134	1.069	0.850763	1.11379	0.883676	0.580961	0.958007	0.659813	0.853844
Q64303	141	S	Serine/threonine-protein kinase PAK 2 OS=Rattus norvegicus OX=10116 GN=Pak2 PE=1 SV=1	Pak2	1	YLS(1.0)FTPPEK	48	57	S3	0.00105502	1161.52	8.68201e+06	7.41352e+06	5.92935e+06	7075838	0	6.02735e+06	5445533	5866481	8.82628e+06	5.63727e+06	8048132	8.59298e+06	6.60555e+06	0	1141166	0	1.3233	1.12996	0.903744	1.07849		0.918679	0.83	0.894161	1.34529	0.859225	1.22668	1.30973	1.00681		0.173935		1.11379	0.883676	0.580961	0.958007	0.659813	0.853844
Q642G4	265	S	Peroxisomal membrane protein PEX14 OS=Rattus norvegicus OX=10116 GN=Pex14 PE=1 SV=1	Pex14	1	SPSPSSPAAVNHHSSSDIS(1.0)PVSNESPSSSPGK	18	52	S19	2.44089e-11	3197.4	2.79258e+06	1.79093e+06	2.07671e+06	2.15284e+06	920409	1.84391e+06	1.12699e+06	2.28379e+06	1.75171e+06	1823385	1.69132e+06	2.15071e+06	1.33817e+06	1.36047e+06	1.83425e+06	1.62247e+06	1.56443	1.0033	1.1634	1.20605	0.515623	1.03298	0.631352	1.2794	0.981329	1.02148	0.947499	1.20485	0.74966	0.762149	1.02757	0.908925
Q642G4	271	S	Peroxisomal membrane protein PEX14 OS=Rattus norvegicus OX=10116 GN=Pex14 PE=1 SV=1	Pex14	0.991	SPSPSSPAAVNHHSSSDISPVSNES(0.991)PSSSPGKDGHSPEGSTATYR	2	3	S25	3.97742e-05	4635.95	214769	0	0	0	0	0	0	0	0	0	0	0	0	0	0	0	1
Q642G4	232	S	Peroxisomal membrane protein PEX14 OS=Rattus norvegicus OX=10116 GN=Pex14 PE=1 SV=1	Pex14	1	QFPPS(1.0)PSAPK	3	6	S5	0.0428683	1135.52	374223	166744	226362	236967	0	0	0	143001	354717	0	216924	0	189779	0	0	188330	1.60607	0.715623	0.97149	1.017				0.613725	1.52236		0.930983		0.814485			0.808264
Q64244	10	S	ADP-ribosyl cyclase/cyclic ADP-ribose hydrolase 1 OS=Rattus norvegicus OX=10116 GN=Cd38 PE=1 SV=1	Cd38	1	MANYEFSQVS(1.0)EDRPGCR	2	2	S10	0.00347834	1994.81	302465	157603	172706	181815	180733	187298	190875	189388	172264	188654	130256	119856	239343	190608	195098	184204	1.62225	0.84529	0.926299	0.975152	0.969349	1.00456	1.02374	1.01577	0.923928	1.01183	0.698619	0.64284	1.2837	1.02232	1.04639	0.987964
Q64232	58	S	Very-long-chain enoyl-CoA reductase OS=Rattus norvegicus OX=10116 GN=Tecr PE=1 SV=1	Tecr	1	S(1.0)LKDEDVLQK	8	8	S1	0.00120177	1254.6	266623	224050	286884	196726	138267	169107	153815	130623	224506	292353	277478	241205	133284	171283	147301	186756	1.31655	1.10633	1.4166	0.97141	0.682745	0.835029	0.759518	0.644998	1.10858	1.4436	1.37015	1.19104	0.658142	0.845773	0.727356	0.922177	0.898503	0.803829	1.0457	1.00138	0.992602	1.17309
Q641Z6	355	S	EH domain-containing protein 1 OS=Rattus norvegicus OX=10116 GN=Ehd1 PE=1 SV=1	Ehd1	1	EHQISSGDFPS(1.0)LR	15	15	S11	0.000968548	1552.68	563503	415338	564888	345425	279401	334620	306478	375908	0	545133	467979	454029	0	0	452246	0	1.3246	0.976318	1.32786	0.811976	0.656777	0.786578	0.720426	0.883633		1.28142	1.10006	1.06727			1.06308		1.20046	0.974946	1.05324	1.05628	0.895961	0.953195
Q641Y6	44	S	Protein phosphatase 1J OS=Rattus norvegicus OX=10116 GN=Ppm1j PE=1 SV=1	Ppm1j	0.996	AISPPPGALETPKS(0.996)PGTK	7	7	S14	0.000860417	1827.93	237812	162167	175554	166024	213232	218959	178006	172789	115271	98229.4	137035	117928	195210	170728	213832	149569	1.39769	0.953103	1.03178	0.975771	1.25322	1.28688	1.04619	1.01553	0.677483	0.577322	0.805394	0.693096	1.14731	1.00342	1.25675	0.87906
Q641Y6	25	S	Protein phosphatase 1J OS=Rattus norvegicus OX=10116 GN=Ppm1j PE=1 SV=1	Ppm1j	1	SKS(1.0)PDLPK	19	20	S3	0.0160911	951.455	812704	0	757757	706329	261537	360923	481745	683455	624861	577750	0	0	527983	466716	520367	501841	1.45047		1.3524	1.26061	0.466776	0.644154	0.859791	1.21979	1.11522	1.03113			0.942313	0.832967	0.928721	0.895656
Q641X2	642	S	RNA polymerase-associated protein LEO1 OS=Rattus norvegicus OX=10116 GN=Leo1 PE=1 SV=1	Leo1	1	KLNS(1.0)DEEGESSGK	21	21	S4	2.17483e-07	1459.59	1.98941e+06	11983.5	2.09714e+06	769444	85010.4	170292	231072	546700	353150	540697	19177.2	1804.96	576801	730761	750623	807649	3.2877	0.019804	3.46574	1.27158	0.140488	0.281424	0.38187	0.903476	0.583616	0.893556	0.0316923	0.00298288	0.953221	1.20765	1.24048	1.33472
Q641X2	200	T	RNA polymerase-associated protein LEO1 OS=Rattus norvegicus OX=10116 GN=Leo1 PE=1 SV=1	Leo1	1	MQNT(1.0)DDEDR	2	2	T4	0.0138074	1203.4	0	0	90677.1	133595	0	0	0	0	0	0	0	0	0	0	0	0			0.808635	1.19136
Q641X2	670	S	RNA polymerase-associated protein LEO1 OS=Rattus norvegicus OX=10116 GN=Leo1 PE=1 SV=1	Leo1	1	KYVIS(1.0)DEEEEEDD	3	3	S5	0.0013945	1679.62	0	509460	455964	612709	0	314988	347783	405357	353881	516543	433597	470439	0	488070	546889	452878		1.12091	1.00321	1.34808		0.693037	0.765191	0.891865	0.778609	1.1365	0.953999	1.03506		1.07385	1.20326	0.99642
Q641X2	291	S	RNA polymerase-associated protein LEO1 OS=Rattus norvegicus OX=10116 GN=Leo1 PE=1 SV=1	Leo1	1	GSDS(1.0)EDEVLR	1	1	S4	0.0359165	1186.46	0	0	0	0	68918.4	0	0	92610.9	268082	275241	189981	167925	205522	184674	139188	160644					0.393193			0.528364	1.52946	1.57031	1.08388	0.958044	1.17255	1.0536	0.794095	0.916505
Q63801	653	S	Transcription initiation factor TFIID subunit 6 OS=Rattus norvegicus OX=10116 GN=Taf6 PE=1 SV=1	Taf6	1	QETGDS(1.0)PPPAPGTPK	4	4	S6	0.00082395	1558.68	283241	283411	281933	307590	293027	342188	305856	271975	373821	360980	367497	351674	326829	315349	273501	306878	0.898154	0.898693	0.894006	0.975364	0.929186	1.08507	0.969865	0.862429	1.18538	1.14466	1.16533	1.11515	1.03637	0.999967	0.867267	0.973105
Q63768	125	S	Adapter molecule crk OS=Rattus norvegicus OX=10116 GN=Crk PE=1 SV=1	Crk	1	QGS(1.0)GVILR	15	15	S3	0.0129004	909.455	650576	511233	432110	409660	368218	393238	388556	408556	537726	471050	393683	399963	354407	377427	367232	337615	1.53049	1.20268	1.01654	0.96373	0.866237	0.925095	0.914081	0.961131	1.265	1.10815	0.926144	0.940915	0.833745	0.887901	0.863917	0.794243	0.931786	1.12468	1.01481	0.912653	1.20339	0.802391
Q63768	74	S	Adapter molecule crk OS=Rattus norvegicus OX=10116 GN=Crk PE=1 SV=1	Crk	1	VSHYIINSSGPRPPVPPS(1.0)PAQPPPGVSPSR	24	36	S18	1.45477e-07	3154.58	4990663	5103097	5.14924e+06	2.8861e+06	2.71946e+06	3662701	3.78276e+06	3.72233e+06	2.96396e+06	4.08544e+06	3.08349e+06	3.88036e+06	2.58906e+06	2.41295e+06	3.02576e+06	2.92289e+06	1.40137	1.43294	1.4459	0.810414	0.76362	1.02848	1.0622	1.04523	0.832276	1.14719	0.865841	1.0896	0.727007	0.677553	0.849631	0.820745	0.931786	1.12468	1.01481	0.912653	1.20339	0.802391
Q63737	296	S	Phosducin-like protein OS=Rattus norvegicus OX=10116 GN=Pdcl PE=1 SV=1	Pdcl	0.996	NSATCHSEDS(0.996)DLEID	19	21	S10	0.00761263	1772.63	0	997314	1199699	847268	0	371503	544368	541710	948103	1.1061e+06	889280	901099	906403	1.02812e+06	838284	892208		1.16242	1.39831	0.987536		0.433007	0.63449	0.631392	1.10507	1.28922	1.0365	1.05028	1.05646	1.19833	0.977064	1.03992
Q63704	330	S	Carnitine O-palmitoyltransferase 1, muscle isoform OS=Rattus norvegicus OX=10116 GN=Cpt1b PE=1 SV=1	Cpt1b	1	ETDLLQHLS(1.0)ESR	19	19	S9	0.000492761	1507.68	924043	380061	560322	552422	561412	710102	641696	418060	323263	339716	337298	304747	449635	1.219e+06	384698	457321	1.72642	0.71008	1.04687	1.03211	1.0489	1.32671	1.1989	0.781074	0.603962	0.634702	0.630184	0.569369	0.840066	2.27749	0.718744	0.854427	1.02683	1.01402	1.01892	1.01504	1.09316	1.00781
Q63648	514	S	Merlin (Fragment) OS=Rattus norvegicus OX=10116 GN=Nf2 PE=1 SV=1	Nf2	1	RLS(1.0)MEIEK	17	17	S3	0.00147896	1085.51	967505	914590	794118	863113	983282	880516	865243	796237	1.29419e+06	1.17625e+06	907815	847107	1.07867e+06	1.08238e+06	846586	889810	1.01927	0.963525	0.836607	0.909293	1.03589	0.927627	0.911537	0.838839	1.36343	1.23918	0.956386	0.892431	1.13638	1.1403	0.891882	0.937419
Q63638	2324	S	Striated muscle-specific serine/threonine-protein kinase OS=Rattus norvegicus OX=10116 GN=Speg PE=1 SV=2	Speg	1	VPTVPPRPGSSLSGS(1.0)IENLESEAVFEAK	15	17	S15	3.06853e-08	2977.46	5.90085e+06	6.9273e+06	7.32725e+06	9112308	7.43805e+06	7.65018e+06	6.68862e+06	7.4417e+06	7.82228e+06	7543698	5.13843e+06	5.20631e+06	5.58616e+06	6.5805e+06	6.22953e+06	6.99764e+06	0.86151	1.01137	1.06976	1.33038	1.08594	1.11691	0.976523	1.08647	1.14203	1.10136	0.750199	0.760109	0.815567	0.960738	0.909497	1.02164	1.00648	1.04446	1.05309	1.078	1.25229	1.15156
Q63638	2414	S	Striated muscle-specific serine/threonine-protein kinase OS=Rattus norvegicus OX=10116 GN=Speg PE=1 SV=2	Speg	1	LSLSLS(1.0)QK	35	15	S6	0.00678538	955.486	3.16746e+06	3.94055e+06	3.71529e+06	3.5904e+06	3.71943e+06	3.58324e+06	3.95637e+06	3758623	3.87633e+06	3973171	3.61767e+06	4.0439e+06	3.4586e+06	4.27053e+06	3.50308e+06	3559256	0.848418	1.0555	0.995159	0.961705	0.996266	0.959787	1.05973	1.00676	1.03829	1.06423	0.96901	1.08318	0.926402	1.14388	0.938315	0.953363	1.00648	1.04446	1.05309	1.078	1.25229	1.15156
Q63638	518	S	Striated muscle-specific serine/threonine-protein kinase OS=Rattus norvegicus OX=10116 GN=Speg PE=1 SV=2	Speg	1	EELVRS(1.0)HESLR	36	26	S6	0.000374614	1945.85	6.03319e+06	6.73109e+06	5.37048e+06	6.29118e+06	3.18555e+06	5.55089e+06	4.35776e+06	5.03003e+06	4.82502e+06	6.27551e+06	6.74269e+06	5.37383e+06	4.14795e+06	4.26794e+06	3.47271e+06	4.66871e+06	1.17257	1.30821	1.04377	1.22271	0.61912	1.07883	0.846943	0.977601	0.937757	1.21966	1.31046	1.04442	0.806166	0.829485	0.67493	0.907377	1.00648	1.04446	1.05309	1.078	1.25229	1.15156
Q63638	2496	S	Striated muscle-specific serine/threonine-protein kinase OS=Rattus norvegicus OX=10116 GN=Speg PE=1 SV=2	Speg	1	ATS(1.0)EGES(1.0)LR	139	26	S3	0.000765613	1185.53	2.61539e+07	2.89123e+07	2.55419e+07	2.35718e+07	2.46417e+07	3.09738e+07	2.56766e+07	2.91131e+07	2.92265e+07	3.20089e+07	2.2929e+06	2.7757e+06	1.98406e+07	1.9649e+07	2.21186e+07	2.06093e+07	1.15245	1.274	1.12548	1.03867	1.08582	1.36483	1.13142	1.28284	1.28784	1.41045	0.101035	0.122309	0.874261	0.865819	0.974638	0.908132	1.00648	1.04446	1.05309	1.078	1.25229	1.15156
Q63638	2459	S	Striated muscle-specific serine/threonine-protein kinase OS=Rattus norvegicus OX=10116 GN=Speg PE=1 SV=2	Speg	0.998	LSS(0.998)TLER	109	97	S3	0.00163425	1041.51	5.61656e+07	4.95744e+07	3.36705e+07	3.33431e+07	2.68654e+07	4.27928e+07	4.63664e+07	3.30077e+07	5.01008e+07	5.33379e+07	5.6169e+07	2.72617e+07	3.31831e+07	3.73421e+07	3.609e+07	3.57985e+07	1.38027	1.21829	0.827452	0.819405	0.660217	1.05163	1.13945	0.811164	1.23123	1.31078	1.38035	0.669956	0.815474	0.91768	0.886911	0.879745	1.00648	1.04446	1.05309	1.078	1.25229	1.15156
Q63638	2420	T	Striated muscle-specific serine/threonine-protein kinase OS=Rattus norvegicus OX=10116 GN=Speg PE=1 SV=2	Speg	1	LRRT(1.0)PPGQR	44	44	T4	0.01531	1160.6	1.11996e+06	662446	4.30279e+06	3324757	2.87502e+06	1.12474e+06	4.23156e+06	4.11221e+06	3.30306e+06	1.68203e+06	193793	0	2.02319e+06	1.5296e+06	2.94888e+06	2.54231e+06	0.466959	0.276201	1.79401	1.38623	1.19871	0.46895	1.76431	1.71455	1.37718	0.701308	0.0808001		0.843548	0.637754	1.22951	1.05999	1.00648	1.04446	1.05309	1.078	1.25229	1.15156
Q63638	394	S	Striated muscle-specific serine/threonine-protein kinase OS=Rattus norvegicus OX=10116 GN=Speg PE=1 SV=2	Speg	1	LSALGRS(1.0)PR	14	14	S7	0.0219639	1036.53	663417	583804	676724	688858	583314	542314	649771	475588	430938	400587	425259	356837	289752	292154	295594	258629	1.39418	1.22687	1.42215	1.44765	1.22584	1.13968	1.36551	0.999458	0.905624	0.841842	0.893689	0.7499	0.60892	0.613968	0.621196	0.543514	1.00648	1.04446	1.05309	1.078	1.25229	1.15156
Q63638	2448	S	Striated muscle-specific serine/threonine-protein kinase OS=Rattus norvegicus OX=10116 GN=Speg PE=1 SV=2	Speg	1	GS(1.0)PVLAVR	38	38	S2	0.0405495	878.45	43319144	29161848	28956610	27279762	31434798	33349758	27880814	31826480	29362812	26240916	22694260	26659574	24312508	23364988	22779418	23081620	1.53442	1.03295	1.02568	0.966285	1.11346	1.18129	0.987575	1.12734	1.04007	0.929488	0.803861	0.944317	0.861181	0.827619	0.806877	0.817582	1.00648	1.04446	1.05309	1.078	1.25229	1.15156
Q63638	2612	T	Striated muscle-specific serine/threonine-protein kinase OS=Rattus norvegicus OX=10116 GN=Speg PE=1 SV=2	Speg	1	LKDQVLLEGEAATLLCLPAACPT(1.0)PR	5	5	T23	2.63936e-05	2816.41	0	472289	0	0	0	0	0	0	0	0	0	0	0	0	0	0		1															1.00648	1.04446	1.05309	1.078	1.25229	1.15156
Q63638	316	S	Striated muscle-specific serine/threonine-protein kinase OS=Rattus norvegicus OX=10116 GN=Speg PE=1 SV=2	Speg	1	SALLPPPS(1.0)PR	43	43	S8	0.00461153	1114.57	3735643	3.68354e+06	3.59381e+06	4.02639e+06	3.00303e+06	3.20075e+06	3416608	3.22971e+06	3.06e+06	2.38703e+06	2580526	2366752	1771741	1654996	1523688	1.63454e+06	1.33211	1.31353	1.28154	1.43579	1.07087	1.14137	1.21835	1.1517	1.09118	0.851205	0.920204	0.843973	0.631795	0.590164	0.54334	0.582869	1.00648	1.04446	1.05309	1.078	1.25229	1.15156
Q63638	2774	S	Striated muscle-specific serine/threonine-protein kinase OS=Rattus norvegicus OX=10116 GN=Speg PE=1 SV=2	Speg	1	GTQDS(1.0)PAQSAAAPR	22	26	S5	9.74912e-05	1436.62	2.63633e+06	2.95985e+06	2.36654e+06	2.97514e+06	6.16057e+06	6.12336e+06	6.24636e+06	5.58095e+06	3.45322e+06	3.01384e+06	542000	1.89682e+06	3.35949e+06	3.12502e+06	3.29162e+06	3.57511e+06	0.736069	0.826397	0.660743	0.830664	1.72004	1.70965	1.74399	1.55821	0.964146	0.841469	0.151327	0.529596	0.937977	0.872511	0.919025	0.998176	1.00648	1.04446	1.05309	1.078	1.25229	1.15156
Q63638	554	S	Striated muscle-specific serine/threonine-protein kinase OS=Rattus norvegicus OX=10116 GN=Speg PE=1 SV=2	Speg	1	AVS(1.0)PAATQPPPPSGAGK	21	24	S3	0.000404032	1612.77	1.94378e+06	1.01337e+06	804607	580652	1200578	1.43781e+06	1.29625e+06	1005589	879023	1.14105e+06	930159	794617	758683	733222	773748	464056	1.97373	1.02898	0.817005	0.5896	1.21908	1.45997	1.31623	1.02108	0.892568	1.15863	0.944491	0.806862	0.770373	0.74452	0.785671	0.471207	1.00648	1.04446	1.05309	1.078	1.25229	1.15156
Q63638	1095	T	Striated muscle-specific serine/threonine-protein kinase OS=Rattus norvegicus OX=10116 GN=Speg PE=1 SV=2	Speg	0.993	ISGT(0.993)PPPSVTWTHFGHPVNESENLR	1	1	T4	0.052492	2839.32	0	0	0	0	0	0	0	0	0	0	0	0	0	0	0	0																	1.00648	1.04446	1.05309	1.078	1.25229	1.15156
Q63638	2484	S	Striated muscle-specific serine/threonine-protein kinase OS=Rattus norvegicus OX=10116 GN=Speg PE=1 SV=2	Speg	1	S(1.0)TPLFGR	10	39	S1	0.128634	857.392	2.22267e+06	1.56658e+06	1.80187e+06	1.63784e+06	1.77713e+06	1.95297e+06	1.33664e+06	1.72998e+06	1.43219e+06	1.52318e+06	1.64997e+06	1.40876e+06	1.092e+06	1.20215e+06	1.24009e+06	1.15711e+06	1.43797	1.01351	1.16573	1.05962	1.14973	1.26349	0.864748	1.11922	0.926566	0.985433	1.06746	0.91141	0.70648	0.777743	0.802284	0.748603	1.00648	1.04446	1.05309	1.078	1.25229	1.15156
Q63638	493	S	Striated muscle-specific serine/threonine-protein kinase OS=Rattus norvegicus OX=10116 GN=Speg PE=1 SV=2	Speg	1	SATS(1.0)DLELR	68	86	S4	0.00256771	1071.47	3.88489e+06	4.56281e+06	4.72457e+06	4.1344e+06	1.36375e+06	2.54327e+06	2.52615e+06	2.63498e+06	4736851	4.64076e+06	5.16501e+06	4.66703e+06	2.94565e+06	2.85363e+06	2.77435e+06	2.82136e+06	1.09089	1.28125	1.32667	1.16095	0.382944	0.714157	0.70935	0.739909	1.33012	1.30314	1.45035	1.31052	0.827149	0.801307	0.779046	0.792246	1.00648	1.04446	1.05309	1.078	1.25229	1.15156
Q63638	2285	S	Striated muscle-specific serine/threonine-protein kinase OS=Rattus norvegicus OX=10116 GN=Speg PE=1 SV=2	Speg	1	VAS(1.0)PPPGASEK	36	41	S3	0.00399156	1119.51	1.5678e+06	1.4105e+06	959408	1.35596e+06	1.28937e+06	1.70331e+06	1.92987e+06	1.47205e+06	1.68092e+06	1.56923e+06	0	0	1.38082e+06	1.10522e+06	1.14678e+06	1.13606e+06	1.11376	1.00201	0.68156	0.963267	0.915966	1.21003	1.37098	1.04574	1.19412	1.11478			0.980928	0.785146	0.814668	0.80705	1.00648	1.04446	1.05309	1.078	1.25229	1.15156
Q63638	423	S	Striated muscle-specific serine/threonine-protein kinase OS=Rattus norvegicus OX=10116 GN=Speg PE=1 SV=2	Speg	1	SDS(1.0)PPAPLRPWVPLR	16	16	S3	0.0149358	1767.89	0	2.79626e+06	6781890	3480514	5244934	4.68215e+06	0	3.59552e+06	0	2301432	2.62179e+06	2.2643e+06	0	4411532	3.86239e+06	0		0.73161	1.7744	0.910637	1.37228	1.22503		0.940727		0.602144	0.685962	0.592429		1.15423	1.01055		1.00648	1.04446	1.05309	1.078	1.25229	1.15156
Q63638	858	S	Striated muscle-specific serine/threonine-protein kinase OS=Rattus norvegicus OX=10116 GN=Speg PE=1 SV=2	Speg	1	TPTMKPS(1.0)PSQDR	62	75	S7	0.000148509	1424.62	5.841e+06	7.8077e+06	5.82293e+06	7.35161e+06	8.35746e+06	1.02687e+07	9.84922e+06	9.40162e+06	6.55772e+06	8.45516e+06	8.31446e+06	5.97136e+06	6.37157e+06	5.61512e+06	6.27797e+06	6.16467e+06	0.789135	1.05484	0.786694	0.993224	1.12912	1.38733	1.33066	1.27019	0.885967	1.14232	1.12331	0.806747	0.860818	0.758619	0.848172	0.832865	1.00648	1.04446	1.05309	1.078	1.25229	1.15156
Q63638	2495	T	Striated muscle-specific serine/threonine-protein kinase OS=Rattus norvegicus OX=10116 GN=Speg PE=1 SV=2	Speg	1	RAT(1.0)SEGESLRR	13	12	T3	0.00444508	1501.56	254941	1.1564e+06	760114	463234	0	799553	1.09856e+06	841305	1.42067e+06	1.91219e+06	531893	924449	327915	416876	423712	504460	0.323084	1.4655	0.963286	0.587052		1.01327	1.39219	1.06618	1.8004	2.4233	0.674063	1.17155	0.415563	0.528303	0.536967	0.639298	1.00648	1.04446	1.05309	1.078	1.25229	1.15156
Q63638	19	S	Striated muscle-specific serine/threonine-protein kinase OS=Rattus norvegicus OX=10116 GN=Speg PE=1 SV=2	Speg	1	APPS(1.0)PGVPPK	227	227	S4	0.00795119	1026.5	5.2251e+06	5.02589e+06	5.30377e+06	3.32924e+06	6.54083e+06	6.25276e+06	5.43806e+06	3.93717e+06	8.54105e+06	5.39459e+06	2.24788e+06	4.2047e+06	6.05767e+06	4.94747e+06	4.32399e+06	3.57118e+06	1.04058	1.00091	1.05625	0.66302	1.30261	1.24524	1.08299	0.784089	1.70095	1.07433	0.447667	0.837366	1.20639	0.98529	0.861123	0.711201	1.00648	1.04446	1.05309	1.078	1.25229	1.15156
Q63638	1999	S	Striated muscle-specific serine/threonine-protein kinase OS=Rattus norvegicus OX=10116 GN=Speg PE=1 SV=2	Speg	1	APSKDQEAPSPEALPS(1.0)PGQES(1.0)PDGPSPR	34	27	S16	4.19468e-07	2988.27	5.6026e+06	5.76125e+06	4.41885e+06	4.71821e+06	2592800	4.52933e+06	4.11007e+06	4.68044e+06	4.79073e+06	4.68696e+06	4.5446e+06	4.14896e+06	3.85848e+06	3.41704e+06	3.60539e+06	3.56433e+06	1.29859	1.33536	1.02421	1.0936	0.600967	1.04982	0.952645	1.08485	1.11041	1.08636	1.05336	0.961658	0.89433	0.792012	0.835668	0.826152	1.00648	1.04446	1.05309	1.078	1.25229	1.15156
Q63638	457	S	Striated muscle-specific serine/threonine-protein kinase OS=Rattus norvegicus OX=10116 GN=Speg PE=1 SV=2	Speg	1	SEGGAAWDTPGAS(1.0)QEELR	40	15	S13	1.84165e-06	2360.95	8.03105e+06	1.05361e+07	9.77272e+06	9.85544e+06	7.91561e+06	8.44332e+06	9.36769e+06	8.6912e+06	9.91315e+06	9.75075e+06	7.23269e+06	8.18454e+06	9.9858e+06	1.00355e+07	8.48845e+06	8.97235e+06	0.885109	1.16119	1.07706	1.08618	0.872386	0.930545	1.03242	0.957864	1.09254	1.07464	0.79712	0.902025	1.10054	1.10602	0.935519	0.98885	1.00648	1.04446	1.05309	1.078	1.25229	1.15156
Q63638	2393	S	Striated muscle-specific serine/threonine-protein kinase OS=Rattus norvegicus OX=10116 GN=Speg PE=1 SV=2	Speg	1	SRS(1.0)VQDLR	49	49	S3	0.00210643	1040.49	9.89253e+06	1.11648e+07	1.17143e+07	1.30418e+07	1.09424e+07	1.18477e+07	1.3055e+07	1.04849e+07	12489378	9.60624e+06	1.32868e+06	4.17878e+06	7.48496e+06	6.00805e+06	6.29785e+06	7.50835e+06	1.0764	1.21484	1.27463	1.41907	1.19063	1.28915	1.42051	1.14086	1.35897	1.04525	0.144574	0.454692	0.814437	0.653735	0.685268	0.816981	1.00648	1.04446	1.05309	1.078	1.25229	1.15156
Q63638	2135	S	Striated muscle-specific serine/threonine-protein kinase OS=Rattus norvegicus OX=10116 GN=Speg PE=1 SV=2	Speg	1	SSS(1.0)FSQGEAEPR	65	66	S3	0.00117342	1361.54	2.89412e+07	22597446	18757936	2.38879e+07	26565932	2.9954e+07	2.97143e+07	33105074	3.3e+07	3.10912e+07	38309704	2.57765e+07	18937970	16933576	22569750	18281536	1.10667	0.864097	0.717279	0.913443	1.01585	1.1454	1.13624	1.2659	1.26188	1.18889	1.46491	0.985661	0.724164	0.647518	0.863038	0.699062	1.00648	1.04446	1.05309	1.078	1.25229	1.15156
Q63638	379	T	Striated muscle-specific serine/threonine-protein kinase OS=Rattus norvegicus OX=10116 GN=Speg PE=1 SV=2	Speg	1	SSGPSLAGTVESRPQT(1.0)PLS(0.989)EASGR	36	38	T16	2.14171e-07	2451.15	3.81196e+07	2.39739e+07	2.79345e+07	2.13579e+07	2.31421e+07	2.33672e+07	2.18915e+07	2.38237e+07	1.49086e+07	1.53552e+07	1.83875e+07	1.7242e+07	1.54268e+07	1.51539e+07	1.48052e+07	1.54526e+07	1.84631	1.16117	1.353	1.03446	1.12088	1.13178	1.06031	1.15389	0.722093	0.743725	0.890589	0.835109	0.747193	0.733974	0.717085	0.748442	1.00648	1.04446	1.05309	1.078	1.25229	1.15156
Q63638	614	S	Striated muscle-specific serine/threonine-protein kinase OS=Rattus norvegicus OX=10116 GN=Speg PE=1 SV=2	Speg	1	AIQECRS(1.0)PVPPFTADPPESR	20	20	S7	3.133e-05	2334.06	2510526	1.52146e+06	1.88493e+06	1.40751e+06	1.45781e+06	1.4138e+06	1.32906e+06	1.33381e+06	734963	885783	704959	602363	1.46014e+06	1.46295e+06	1.30429e+06	1.2794e+06	1.88639	1.14322	1.41633	1.05759	1.09539	1.06232	0.998647	1.00222	0.552246	0.665572	0.529701	0.452612	1.09714	1.09925	0.980035	0.961333	1.00648	1.04446	1.05309	1.078	1.25229	1.15156
Q63638	463	S	Striated muscle-specific serine/threonine-protein kinase OS=Rattus norvegicus OX=10116 GN=Speg PE=1 SV=2	Speg	1	SEGGAAWDTPGASQEELRS(1.0)PR	19	15	S19	1.84165e-06	2360.95	1.72005e+06	1.41321e+06	1.65028e+06	1.88834e+06	702702	1.35082e+06	1.93773e+06	1.62518e+06	1.75273e+06	1.86228e+06	1354805	1899118	1871259	2.03589e+06	1.84538e+06	2.05532e+06	1.02061	0.83854	0.979208	1.12047	0.416955	0.801522	1.14977	0.964314	1.04	1.105	0.803887	1.12686	1.11033	1.20801	1.09497	1.21955	1.00648	1.04446	1.05309	1.078	1.25229	1.15156
Q63638	382	S	Striated muscle-specific serine/threonine-protein kinase OS=Rattus norvegicus OX=10116 GN=Speg PE=1 SV=2	Speg	0.989	SSGPSLAGTVESRPQT(1.0)PLS(0.989)EASGR	5	5	S19	0.0027994	2531.12	0	1.69825e+06	1.47916e+06	1.74107e+06	401311	826472	1.83886e+06	1.75474e+06	1.26708e+06	506058	1.11206e+06	549938	520599	1.14926e+06	644679	495389		1.59361	1.38802	1.63379	0.376584	0.775548	1.72556	1.64662	1.18901	0.474877	1.04354	0.516053	0.488522	1.07845	0.604956	0.464865	1.00648	1.04446	1.05309	1.078	1.25229	1.15156
Q63638	1603	S	Striated muscle-specific serine/threonine-protein kinase OS=Rattus norvegicus OX=10116 GN=Speg PE=1 SV=2	Speg	1	RLS(1.0)DYYDIHQEIGR	16	16	S3	7.32715e-06	1844.83	2.88792e+06	2415081	2.42803e+06	2.02884e+06	2.82396e+06	2.12346e+06	2.74977e+06	2.08745e+06	2.44821e+06	2.39837e+06	2.03878e+06	2.19629e+06	2.21566e+06	2.45517e+06	1810831	2.4074e+06	1.23168	1.03002	1.03554	0.865285	1.2044	0.905642	1.17276	0.890284	1.04415	1.02289	0.869525	0.936706	0.944963	1.04711	0.772308	1.02674	1.00648	1.04446	1.05309	1.078	1.25229	1.15156
Q63638	2207	S	Striated muscle-specific serine/threonine-protein kinase OS=Rattus norvegicus OX=10116 GN=Speg PE=1 SV=2	Speg	1	DS(1.0)PQPPAPQPVPEK	34	31	S2	3.18132e-05	1566.72	3.21555e+06	1.94507e+06	1.86036e+06	2.12349e+06	1.66621e+06	1.8198e+06	2126441	2.14011e+06	2.1735e+06	2.45578e+06	2.34055e+06	2.24052e+06	1.36529e+06	1.41482e+06	1.24333e+06	1.52166e+06	1.62542	0.98321	0.940393	1.0734	0.842251	0.919892	1.07489	1.0818	1.09868	1.24137	1.18312	1.13256	0.690142	0.715179	0.628488	0.769183	1.00648	1.04446	1.05309	1.078	1.25229	1.15156
Q63638	2004	S	Striated muscle-specific serine/threonine-protein kinase OS=Rattus norvegicus OX=10116 GN=Speg PE=1 SV=2	Speg	1	APSKDQEAPSPEALPS(1.0)PGQES(1.0)PDGPSPR	71	97	S21	2.96938e-10	2908.3	2.35891e+07	1.98089e+07	1.91381e+07	1.77664e+07	1.33768e+07	1.91244e+07	1.82079e+07	1.76972e+07	1.60028e+07	1.81504e+07	1.66061e+07	1.70761e+07	1.48347e+07	1.42923e+07	1.32811e+07	1.33506e+07	1.38605	1.16393	1.12452	1.04392	0.785997	1.12371	1.06986	1.03985	0.940293	1.06648	0.975745	1.00336	0.871661	0.83979	0.780371	0.784459	1.00648	1.04446	1.05309	1.078	1.25229	1.15156
Q63638	2410	S	Striated muscle-specific serine/threonine-protein kinase OS=Rattus norvegicus OX=10116 GN=Speg PE=1 SV=2	Speg	1	RLS(1.0)LSLSQK	62	39	S3	0.000469382	1111.59	28048946	25505212	2.70302e+07	2.53128e+07	19290484	27890536	29588668	27393004	32876029	29224787	2.50183e+07	29782386	25785215	2.2904e+07	22266133	25561937	1.05975	0.963646	1.02126	0.956377	0.728839	1.05377	1.11793	1.03497	1.24213	1.10418	0.945251	1.12525	0.974225	0.865367	0.841266	0.965789	1.00648	1.04446	1.05309	1.078	1.25229	1.15156
Q63638	2500	S	Striated muscle-specific serine/threonine-protein kinase OS=Rattus norvegicus OX=10116 GN=Speg PE=1 SV=2	Speg	1	ATS(1.0)EGES(1.0)LR	83	12	S7	0.00351366	1109.39	7.85358e+06	10386436	1.15358e+07	8.8255e+06	5.9528e+06	1.11552e+07	1.01988e+07	9.93802e+06	1.17432e+07	1.29621e+07	1.48236e+06	1.26234e+06	6.02689e+06	5.50699e+06	5.99058e+06	5.57399e+06	0.994167	1.31479	1.46029	1.1172	0.753552	1.41211	1.29105	1.25803	1.48654	1.64084	0.187649	0.159797	0.76293	0.697117	0.758334	0.705599	1.00648	1.04446	1.05309	1.078	1.25229	1.15156
Q63638	337	S	Striated muscle-specific serine/threonine-protein kinase OS=Rattus norvegicus OX=10116 GN=Speg PE=1 SV=2	Speg	0.997	ALPGSSAQPPAT(1.0)PTS(0.997)PHR	96	90	S15	0.000168546	1851.87	4.02411e+07	2.44713e+07	2.51781e+07	2.48279e+07	2.0946e+07	2.0323e+07	1.76823e+07	1.89459e+07	2.07994e+07	2.10587e+07	2.2561e+07	1.76692e+07	2.01525e+07	2.4822e+07	2.16572e+07	2.05164e+07	1.77934	1.08205	1.1133	1.09781	0.926167	0.89862	0.781859	0.83773	0.919687	0.93115	0.997578	0.781279	0.891085	1.09755	0.957618	0.907172	1.00648	1.04446	1.05309	1.078	1.25229	1.15156
Q63638	2458	S	Striated muscle-specific serine/threonine-protein kinase OS=Rattus norvegicus OX=10116 GN=Speg PE=1 SV=2	Speg	1	RLS(1.0)STLER	171	87	S3	0.00325462	1121.48	7.10863e+06	5262859	8.27217e+06	6.0069e+06	1.42473e+06	7.93859e+06	4415288	4346419	1.2724e+07	8.83255e+06	7424188	6.73425e+06	4.76211e+06	7.10288e+06	5.36461e+06	5.68396e+06	1.09994	0.814336	1.27998	0.929465	0.220452	1.22836	0.683189	0.672533	1.96882	1.36668	1.14876	1.04201	0.736854	1.09905	0.83008	0.879495	1.00648	1.04446	1.05309	1.078	1.25229	1.15156
Q63638	545	S	Striated muscle-specific serine/threonine-protein kinase OS=Rattus norvegicus OX=10116 GN=Speg PE=1 SV=2	Speg	0.994	EPGEPPLFSRPS(0.994)IPK	9	12	S12	0.0160911	1730.85	0	1.06486e+06	1.13325e+06	929418	1.60821e+06	1.44221e+06	1476434	1.84654e+06	955642	815059	762000	722072	857972	1.27217e+06	1152462	1.16675e+06		0.928385	0.988009	0.810301	1.40209	1.25738	1.28721	1.60988	0.833164	0.710599	0.66434	0.629529	0.748012	1.10912	1.00476	1.01721	1.00648	1.04446	1.05309	1.078	1.25229	1.15156
Q63638	334	T	Striated muscle-specific serine/threonine-protein kinase OS=Rattus norvegicus OX=10116 GN=Speg PE=1 SV=2	Speg	1	ALPGSSAQPPAT(1.0)PTS(0.997)PHR	41	29	T12	0.00145928	1931.84	2.04229e+06	2.23659e+06	1.87392e+06	1.97866e+06	821860	1.22072e+06	1.35716e+06	1.51884e+06	982370	1.1997e+06	1.14457e+06	1.05065e+06	1.26783e+06	1.81451e+06	1.70674e+06	1.65784e+06	1.3687	1.49891	1.25586	1.32605	0.550792	0.818098	0.909542	1.0179	0.658362	0.804015	0.767067	0.704121	0.84967	1.21605	1.14382	1.11105	1.00648	1.04446	1.05309	1.078	1.25229	1.15156
Q63638	2019	S	Striated muscle-specific serine/threonine-protein kinase OS=Rattus norvegicus OX=10116 GN=Speg PE=1 SV=2	Speg	1	RGS(1.0)SAESALPR	197	172	S3	1.59679e-05	1290.52	3.06182e+07	2.68367e+07	2.84851e+07	2.91076e+07	2.7281e+07	2.88149e+07	3.09482e+07	3.09379e+07	3.65789e+07	4.24476e+07	4.98166e+07	4.18999e+07	2.32194e+07	2.3368e+07	2.44526e+07	2.46606e+07	0.980816	0.85968	0.912486	0.932426	0.873913	0.923049	0.991388	0.991056	1.17176	1.35976	1.59581	1.34221	0.743803	0.748563	0.783309	0.789973	1.00648	1.04446	1.05309	1.078	1.25229	1.15156
Q63638	1177	S	Striated muscle-specific serine/threonine-protein kinase OS=Rattus norvegicus OX=10116 GN=Speg PE=1 SV=2	Speg	1	LEKMPS(1.0)IPEEPEHGDLER	2	1	S6	0.00476855	2201.98	0	0	0	0	0	0	0	0	0	0	0	0	0	0	0	0																	1.00648	1.04446	1.05309	1.078	1.25229	1.15156
Q63638	2042	S	Striated muscle-specific serine/threonine-protein kinase OS=Rattus norvegicus OX=10116 GN=Speg PE=1 SV=2	Speg	1	AAS(1.0)VELPQR	53	53	S3	0.00729202	1050.5	39209472	27710488	27311100	26121372	33021720	33460636	35755932	29986238	34192268	31549114	32971570	29467706	23601786	23875132	19496414	21550364	1.33683	0.94478	0.931163	0.8906	1.12587	1.14083	1.21909	1.02237	1.16577	1.07566	1.12416	1.00469	0.804696	0.814015	0.664724	0.734753	1.00648	1.04446	1.05309	1.078	1.25229	1.15156
Q63638	509	S	Striated muscle-specific serine/threonine-protein kinase OS=Rattus norvegicus OX=10116 GN=Speg PE=1 SV=2	Speg	1	RS(1.0)TS(1.0)REELVR	1	1	S2	0.151317	1392.6	0	676910	310320	349446	226720	402931	428679	292920	675022	648135	505283	531038	419905	240268	336460	359391		1.58566	0.726922	0.818575	0.531092	0.943864	1.00418	0.686164	1.58124	1.51825	1.18362	1.24395	0.983626	0.562826	0.788156	0.841871	1.00648	1.04446	1.05309	1.078	1.25229	1.15156
Q63638	439	S	Striated muscle-specific serine/threonine-protein kinase OS=Rattus norvegicus OX=10116 GN=Speg PE=1 SV=2	Speg	1	ARS(1.0)LEQPK	16	16	S3	0.0113941	1008.49	2.22957e+06	21585.7	2.74602e+06	2.80252e+06	307549	507876	971676	2.04147e+06	1.70594e+06	1.30834e+06	0	0	1.57304e+06	1673697	1.50942e+06	1.69267e+06	1.47994	0.0143281	1.82275	1.86025	0.204144	0.337117	0.644977	1.35508	1.13237	0.868451			1.04415	1.11096	1.00192	1.12356	1.00648	1.04446	1.05309	1.078	1.25229	1.15156
Q63638	2844	T	Striated muscle-specific serine/threonine-protein kinase OS=Rattus norvegicus OX=10116 GN=Speg PE=1 SV=2	Speg	1	AVGPPPAT(1.0)PPR	135	71	T8	0.000376804	1267.66	1.10123e+07	1.14821e+07	1.09342e+07	1.08338e+07	1.44523e+07	1.24576e+07	1.26209e+07	1.07068e+07	1.06456e+07	1.18791e+07	1.21082e+07	1.2134e+07	6.8322e+06	9.28013e+06	6.87887e+06	6.25636e+06	1.03333	1.07741	1.026	1.01657	1.35611	1.16894	1.18427	1.00466	0.998913	1.11466	1.13616	1.13857	0.64109	0.870789	0.645471	0.587058	1.00648	1.04446	1.05309	1.078	1.25229	1.15156
Q63638	511	S	Striated muscle-specific serine/threonine-protein kinase OS=Rattus norvegicus OX=10116 GN=Speg PE=1 SV=2	Speg	1	RS(1.0)TS(1.0)REELVR	1	1	S4	0.151317	1392.6	0	676910	310320	349446	226720	402931	428679	292920	675022	648135	505283	531038	419905	240268	336460	359391		1.58566	0.726922	0.818575	0.531092	0.943864	1.00418	0.686164	1.58124	1.51825	1.18362	1.24395	0.983626	0.562826	0.788156	0.841871	1.00648	1.04446	1.05309	1.078	1.25229	1.15156
Q63638	2344	S	Striated muscle-specific serine/threonine-protein kinase OS=Rattus norvegicus OX=10116 GN=Speg PE=1 SV=2	Speg	1	SRES(1.0)PLSR	21	26	S4	0.0035615	1011.46	6354574	604259	6.86303e+06	4.63834e+06	2.65581e+06	3.18142e+06	3.35739e+06	4.83832e+06	5.87001e+06	5.4131e+06	70466.8	332249	3.43074e+06	3.16038e+06	3.60145e+06	3.6971e+06	1.75091	0.166495	1.89101	1.27803	0.73177	0.876596	0.925082	1.33313	1.6174	1.4915	0.0194161	0.0915465	0.945293	0.870797	0.992329	1.01868	1.00648	1.04446	1.05309	1.078	1.25229	1.15156
Q63638	2020	S	Striated muscle-specific serine/threonine-protein kinase OS=Rattus norvegicus OX=10116 GN=Speg PE=1 SV=2	Speg	1	GSS(1.0)AESALPR	245	172	S3	1.59679e-05	1290.52	1.66988e+07	1.91972e+07	1.96461e+07	1.77198e+07	1.06348e+07	1.95007e+07	1.8557e+07	2.08216e+07	27388645	2.74572e+07	3.17407e+07	2.64556e+07	1.65119e+07	1.63938e+07	1.68026e+07	1.67369e+07	0.829077	0.953119	0.975405	0.879766	0.528007	0.968186	0.921333	1.03377	1.35981	1.36322	1.57589	1.31349	0.819795	0.813932	0.83423	0.830969	1.00648	1.04446	1.05309	1.078	1.25229	1.15156
Q63638	481	S	Striated muscle-specific serine/threonine-protein kinase OS=Rattus norvegicus OX=10116 GN=Speg PE=1 SV=2	Speg	1	AAS(1.0)LDER	23	23	S3	0.0626734	841.345	1.91376e+07	629922	1.70728e+07	1.37173e+07	225905	456964	318577	421859	359477	612285	60690.7	0	367622	1.79818e+06	353829	418267	5.13061	0.168876	4.57704	3.67748	0.0605628	0.122507	0.0854073	0.113096	0.0963723	0.164147	0.0162706		0.0985559	0.482075	0.0948582	0.112133	1.00648	1.04446	1.05309	1.078	1.25229	1.15156
Q63638	2941	S	Striated muscle-specific serine/threonine-protein kinase OS=Rattus norvegicus OX=10116 GN=Speg PE=1 SV=2	Speg	1	EVVSS(1.0)PTPESTTLR	31	31	S5	0.000229486	1582.74	9260149	7210137	7177852	6.84893e+06	5815785	5.48004e+06	5229360	4.7667e+06	4612318	5.17733e+06	4.80276e+06	5440431	5.77838e+06	6.80291e+06	6.12386e+06	6.87832e+06	1.52109	1.18435	1.17905	1.12502	0.955313	0.900163	0.858986	0.782988	0.757629	0.85044	0.788912	0.893657	0.949169	1.11746	1.00592	1.12985	1.00648	1.04446	1.05309	1.078	1.25229	1.15156
Q63638	2114	S	Striated muscle-specific serine/threonine-protein kinase OS=Rattus norvegicus OX=10116 GN=Speg PE=1 SV=2	Speg	1	AAS(1.0)SEAAPHHQPPPESR	46	47	S3	4.19185e-06	1848.8	4.40022e+06	5.5613e+06	6.42042e+06	5.21759e+06	1.08406e+07	6.97663e+06	8.40148e+06	7.52302e+06	1.02835e+07	7.93762e+06	8.17145e+06	7.36884e+06	4.22239e+06	3.53461e+06	5.0327e+06	4.53809e+06	0.661497	0.836046	0.965201	0.784376	1.6297	1.04882	1.26302	1.13096	1.54595	1.19329	1.22844	1.10778	0.634764	0.531369	0.756581	0.682224	1.00648	1.04446	1.05309	1.078	1.25229	1.15156
Q63627	1178	S	SR-related and CTD-associated factor 4 OS=Rattus norvegicus OX=10116 GN=Scaf4 PE=1 SV=2	Scaf4	1	GEAMATVVKPEES(1.0)PAEATSSVEPEK	16	16	S13	1.33087e-07	2653.2	578850	385157	516475	398713	427993	426582	456452	475717	383988	454636	453545	460566	583312	516865	497990	549250	1.22409	0.81449	1.09219	0.843158	0.905077	0.902092	0.965258	1.006	0.812019	0.961417	0.95911	0.973959	1.23353	1.09301	1.0531	1.1615
Q63625	1175	S	PHD and RING finger domain-containing protein 1 OS=Rattus norvegicus OX=10116 GN=Phrf1 PE=1 SV=2	Phrf1	1	WRS(1.0)RS(1.0)PS(1.0)VEHR	9	9	S5	0.0858269	1636.62	250777	1.2375e+06	1.12104e+06	720426	170609	518515	558440	780158	1.03976e+06	1292519	1219114	749982	576400	671880	741754	629743	0.326782	1.61256	1.4608	0.938772	0.222317	0.675666	0.72769	1.01661	1.35489	1.68425	1.5886	0.977285	0.751094	0.875512	0.966563	0.820604
Q63625	1177	S	PHD and RING finger domain-containing protein 1 OS=Rattus norvegicus OX=10116 GN=Phrf1 PE=1 SV=2	Phrf1	1	WRS(1.0)RS(1.0)PS(1.0)VEHR	9	9	S7	0.0858269	1636.62	250777	1.2375e+06	1.12104e+06	720426	170609	518515	558440	780158	1.03976e+06	1292519	1219114	749982	576400	671880	741754	629743	0.326782	1.61256	1.4608	0.938772	0.222317	0.675666	0.72769	1.01661	1.35489	1.68425	1.5886	0.977285	0.751094	0.875512	0.966563	0.820604
Q63625	1205	S	PHD and RING finger domain-containing protein 1 OS=Rattus norvegicus OX=10116 GN=Phrf1 PE=1 SV=2	Phrf1	1	EVS(1.0)PAPAPQGEPR	32	32	S3	0.000691771	1414.64	2.93066e+06	2.80512e+06	2.64803e+06	2398143	2.62067e+06	2977395	3.00351e+06	2771340	3.69844e+06	3.41349e+06	3803581	3604363	3.28671e+06	3.36563e+06	3.3283e+06	3.22909e+06	0.939982	0.899717	0.849332	0.769183	0.840558	0.954973	0.96335	0.888883	1.18624	1.09485	1.21996	1.15607	1.05418	1.0795	1.06752	1.0357
Q63625	984	S	PHD and RING finger domain-containing protein 1 OS=Rattus norvegicus OX=10116 GN=Phrf1 PE=1 SV=2	Phrf1	1	TVTCVTVEEPSVPS(1.0)PDAPQITTHR	19	19	S14	4.58735e-08	2701.25	3.32119e+06	1.6875e+06	1.97716e+06	2523553	0	0	2.22277e+06	2.56397e+06	2.84478e+06	3.4348e+06	2499015	2.56023e+06	2.4044e+06	2.72779e+06	2.25186e+06	2.30357e+06	1.31634	0.668835	0.783641	1.0002			0.880989	1.01622	1.12752	1.36137	0.990477	1.01474	0.952975	1.08115	0.892516	0.913011
Q63625	1173	S	PHD and RING finger domain-containing protein 1 OS=Rattus norvegicus OX=10116 GN=Phrf1 PE=1 SV=2	Phrf1	1	WRS(1.0)RS(1.0)PS(1.0)VEHR	9	9	S3	0.0858269	1636.62	250777	1.2375e+06	1.12104e+06	720426	170609	518515	558440	780158	1.03976e+06	1292519	1219114	749982	576400	671880	741754	629743	0.326782	1.61256	1.4608	0.938772	0.222317	0.675666	0.72769	1.01661	1.35489	1.68425	1.5886	0.977285	0.751094	0.875512	0.966563	0.820604
Q63624	823	S	Splicing factor, arginine/serine-rich 19 OS=Rattus norvegicus OX=10116 GN=Scaf1 PE=1 SV=2	Scaf1	1	DRES(1.0)RS(1.0)PFLKPDER	37	37	S6	0.000392472	1891.81	862833	923303	916814	952169	487091	782804	923392	820525	1.05328e+06	1.035e+06	1.19078e+06	870595	1.05944e+06	921020	950573	1.00554e+06	0.935627	1.0012	0.994161	1.0325	0.528185	0.848846	1.00129	0.889749	1.14214	1.12232	1.29124	0.944044	1.14883	0.998722	1.03077	1.09038
Q63624	678	S	Splicing factor, arginine/serine-rich 19 OS=Rattus norvegicus OX=10116 GN=Scaf1 PE=1 SV=2	Scaf1	1	APS(1.0)PAPAVS(1.0)PK	20	20	S3	0.00345506	1181.5	948006	720856	936981	804972	1.01108e+06	1077908	1.0333e+06	1.07697e+06	1314355	1210226	503342	983532	1.17936e+06	942736	1.05245e+06	944666	0.96362	0.732729	0.952414	0.818231	1.02773	1.09566	1.05032	1.09471	1.336	1.23016	0.511633	0.999731	1.19878	0.958264	1.06979	0.960225
Q63624	684	S	Splicing factor, arginine/serine-rich 19 OS=Rattus norvegicus OX=10116 GN=Scaf1 PE=1 SV=2	Scaf1	1	APS(1.0)PAPAVS(1.0)PK	24	4	S9	0.00185466	1101.53	1.40193e+06	1.09267e+06	1.29184e+06	1.16388e+06	1.54194e+06	1.46164e+06	1.53676e+06	1.54475e+06	1.83576e+06	1.77788e+06	962668	1.53873e+06	1.86986e+06	1.7989e+06	1.69003e+06	1.60257e+06	0.930287	0.725067	0.857231	0.77232	1.0232	0.96991	1.01975	1.02506	1.21817	1.17976	0.638802	1.02107	1.24079	1.1937	1.12146	1.06343
Q63624	821	S	Splicing factor, arginine/serine-rich 19 OS=Rattus norvegicus OX=10116 GN=Scaf1 PE=1 SV=2	Scaf1	1	DRES(1.0)RS(1.0)PFLKPDER	37	37	S4	0.000392472	1891.81	862833	923303	916814	952169	487091	782804	923392	820525	1.05328e+06	1.035e+06	1.19078e+06	870595	1.05944e+06	921020	950573	1.00554e+06	0.935627	1.0012	0.994161	1.0325	0.528185	0.848846	1.00129	0.889749	1.14214	1.12232	1.29124	0.944044	1.14883	0.998722	1.03077	1.09038
Q63624	938	T	Splicing factor, arginine/serine-rich 19 OS=Rattus norvegicus OX=10116 GN=Scaf1 PE=1 SV=2	Scaf1	1	VAPPPPALT(1.0)PDSQTVDSSCK	16	16	T9	2.9909e-06	2146.97	966628	558285	598990	422403	384169	303819	406494	377840	498651	504181	451292	484171	601653	464070	501174	488133	1.93037	1.1149	1.19619	0.843546	0.767192	0.606731	0.811775	0.754553	0.995815	1.00686	0.901237	0.966897	1.20151	0.926756	1.00085	0.974809
Q63624	914	S	Splicing factor, arginine/serine-rich 19 OS=Rattus norvegicus OX=10116 GN=Scaf1 PE=1 SV=2	Scaf1	1	GTEETSWS(1.0)GEER	7	7	S8	0.000237842	1447.54	1.26296e+06	884044	1.01329e+06	945412	761167	972059	873122	919300	1.21192e+06	1.11508e+06	877317	0	1.04678e+06	1.18085e+06	986648	1.14467e+06	1.24678	0.872722	1.00031	0.933304	0.751418	0.959609	0.861939	0.907526	1.1964	1.1008	0.866081		1.03337	1.16572	0.974012	1.13001
Q63623	617	S	SR-related and CTD-associated factor 8 OS=Rattus norvegicus OX=10116 GN=Scaf8 PE=1 SV=1	Scaf8	1	ETVQTTQS(1.0)PAAVEK	19	22	S8	5.60053e-05	1568.72	1.73724e+06	875625	999905	794867	548072	1.17349e+06	1.12814e+06	1165410	1.42756e+06	1.40077e+06	1.4489e+06	1.45029e+06	1.03332e+06	1.07115e+06	1.08839e+06	938213	1.52045	0.766356	0.875127	0.695676	0.479678	1.02705	0.987362	1.01998	1.24941	1.22597	1.26809	1.26931	0.904368	0.937478	0.952567	0.821133
Q63598	339	S	Plastin-3 OS=Rattus norvegicus OX=10116 GN=Pls3 PE=1 SV=2	Pls3	1	AES(1.0)MLQQADK	1	1	S3	0.00162539	1200.5	356274	450029	467014	397943	415854	424343	505776	388970	445656	378353	338149	410181	0	273561	224727	0	0.910715	1.15037	1.19379	1.01723	1.06302	1.08471	1.29288	0.994295	1.1392	0.967154	0.864385	1.04851		0.699284	0.574453		0.955709	1.01354	1.0489	1.01017	0.864487	0.863933
Q63563	627	S	ATP-binding cassette sub-family C member 9 OS=Rattus norvegicus OX=10116 GN=Abcc9 PE=1 SV=1	Abcc9	1	TGEGTLPFES(1.0)CKK	7	9	S10	0.00220621	1533.67	2.94332e+06	2209611	2.52438e+06	2543274	4913484	4.82182e+06	5615622	4777456	5.12131e+06	7.48715e+06	6591419	6590589	7.85164e+06	8413440	7035936	8949854	0.532785	0.399973	0.456952	0.460372	0.889416	0.872823	1.01651	0.864793	0.927036	1.35529	1.19315	1.193	1.42127	1.52296	1.27361	1.62006	1.10355	0.906104	0.948822	0.455359	1.2561	1.25211
Q63562	141	S	Mitogen-activated protein kinase kinase kinase 8 OS=Rattus norvegicus OX=10116 GN=Map3k8 PE=1 SV=1	Map3k8	1	SIGS(1.0)GFVPR	11	11	S4	0.0163343	999.466	614416	586266	703848	623621	556343	597150	616591	674771	738716	647668	651739	724442	722158	0	688184	667815	0.939117	0.896091	1.07581	0.953186	0.850354	0.912726	0.942441	1.03137	1.12911	0.989941	0.996165	1.10729	1.1038		1.05187	1.02074
Q63560	681	S	Microtubule-associated protein 6 OS=Rattus norvegicus OX=10116 GN=Map6 PE=1 SV=1	Map6	1	GQS(1.0)PTAPGPPK	12	12	S3	0.00213699	1116.51	404551	413760	342525	313881	437452	543336	537255	442841	458839	428141	179760	419218	343837	275924	342273	290644	1.04836	1.07222	0.887623	0.813396	1.13362	1.40801	1.39225	1.14758	1.18904	1.10949	0.465834	1.08637	0.891024	0.715033	0.88697	0.75318
Q63553	569	S	SNF-related serine/threonine-protein kinase OS=Rattus norvegicus OX=10116 GN=Snrk PE=1 SV=1	Snrk	1	RDS(1.0)SEGPPGSEGDGGGQSKPSGGGGVDK	23	23	S3	9.06781e-08	2638.1	316546	957457	772198	407331	348953	421800	411806	544093	497897	576276	823275	492278	515225	300440	315652	233279	0.638319	1.93072	1.55714	0.821387	0.703667	0.850563	0.83041	1.09717	1.00401	1.16207	1.66014	0.992682	1.03896	0.60584	0.636514	0.47041
Q63553	518	S	SNF-related serine/threonine-protein kinase OS=Rattus norvegicus OX=10116 GN=Snrk PE=1 SV=1	Snrk	1	MNIAS(1.0)PGTVHK	32	33	S5	0.000530563	1234.56	1.58765e+06	1.57726e+06	1.31364e+06	1.58668e+06	1.12923e+06	1.49913e+06	1.44137e+06	1.60669e+06	1.48727e+06	1.58737e+06	1.4298e+06	1.22556e+06	1.17393e+06	1.30771e+06	1.00796e+06	1410675	1.13546	1.12803	0.939492	1.13476	0.807605	1.07215	1.03084	1.14907	1.06367	1.13526	1.02257	0.876501	0.839573	0.935248	0.720877	1.00889
Q63540	749	S	Ataxin-1 OS=Rattus norvegicus OX=10116 GN=Atxn1 PE=2 SV=1	Atxn1	1	WS(1.0)APETR	4	4	S2	0.157534	926.377	156024	118120	137651	137254	165680	166200	127288	164351	161487	171415	155521	126378	181409	142261	145553	199100	1.01657	0.76961	0.896859	0.894277	1.07948	1.08287	0.829338	1.07083	1.05216	1.11685	1.01329	0.82341	1.18196	0.926896	0.94835	1.29723
Q63540	380	S	Ataxin-1 OS=Rattus norvegicus OX=10116 GN=Atxn1 PE=2 SV=1	Atxn1	1	EAS(1.0)PSTLNDK	10	10	S3	0.003364	1141.48	219824	0	234858	230002	273507	262170	229191	231111	275623	275447	0	0	244460	177130	219583	208698	0.927345		0.990766	0.970282	1.15381	1.10599	0.966861	0.97496	1.16274	1.16199			1.03128	0.747238	0.92633	0.88041
Q63538	185	Y	Mitogen-activated protein kinase 12 OS=Rattus norvegicus OX=10116 GN=Mapk12 PE=1 SV=1	Mapk12	1	QADSEMT(1.0)GY(1.0)VVTR	55	43	Y9	2.22765e-06	1536.64	6.1906e+06	4.82801e+06	5.29469e+06	6.02672e+06	5.38906e+06	5.99259e+06	5.07709e+06	4.86041e+06	5.37081e+06	4.56966e+06	4.32754e+06	4.19089e+06	5.39848e+06	4.20499e+06	3.98131e+06	3.99374e+06	1.24283	0.969278	1.06297	1.20993	1.08192	1.20308	1.01928	0.975783	1.07825	0.917411	0.868804	0.841369	1.08381	0.8442	0.799293	0.801789	0.940571	0.963361	1.02409	0.971105	0.902745	0.859932
Q63538	183	T	Mitogen-activated protein kinase 12 OS=Rattus norvegicus OX=10116 GN=Mapk12 PE=1 SV=1	Mapk12	1	QADSEMT(1.0)GY(1.0)VVTR	8	8	T7	0.00162539	1616.61	1.40633e+06	1249582	1.52486e+06	1866152	850857	1343832	1.27247e+06	1.08049e+06	630376	0	0	0	1182894	0	0	0	1.13342	1.00709	1.22895	1.50401	0.685741	1.08305	1.02553	0.870811	0.508047				0.953344				0.940571	0.963361	1.02409	0.971105	0.902745	0.859932
Q63537	426	S	Synapsin-2 OS=Rattus norvegicus OX=10116 GN=Syn2 PE=1 SV=1	Syn2	1	TPALS(1.0)PQRPLTTQQPQSGTLK	1	1	S5	0.00722996	2329.19	550136	359517	433053	287888	323400	245713	321031	313962	217595	206398	235958	215331	372212	332556	345968	387362	1.7098	1.11736	1.34591	0.894742	1.00511	0.763666	0.997751	0.97578	0.676276	0.641475	0.733346	0.669241	1.15682	1.03357	1.07525	1.2039
Q63505	1867	S	General transcription factor 3C polypeptide 1 OS=Rattus norvegicus OX=10116 GN=Gtf3c1 PE=1 SV=1	Gtf3c1	1	KRPYCSIQS(1.0)PETDAEEATR	16	17	S9	3.17048e-06	2318.01	447159	346458	387362	221068	385971	294943	279060	266180	423767	261770	370211	405018	317623	298907	292332	348875	1.33812	1.03677	1.15918	0.661546	1.15502	0.882617	0.835086	0.796543	1.26812	0.783347	1.10786	1.21202	0.950485	0.894479	0.874801	1.04401
Q63488	268	S	Sodium-dependent phosphate transporter 2 OS=Rattus norvegicus OX=10116 GN=Slc20a2 PE=1 SV=1	Slc20a2	1	KVQEAES(1.0)PVFK	5	5	S7	0.000205469	1341.65	450985	378026	543951	397716	508582	489914	402620	362614	568217	557637	522838	527197	590469	492936	590056	562125	0.908114	0.761202	1.09531	0.800849	1.02409	0.986501	0.810725	0.730167	1.14417	1.12287	1.0528	1.06158	1.18898	0.992586	1.18815	1.13191
Q63488	316	S	Sodium-dependent phosphate transporter 2 OS=Rattus norvegicus OX=10116 GN=Slc20a2 PE=1 SV=1	Slc20a2	1	ALS(1.0)MTHGSAK	13	13	S3	0.00269687	1082.47	528413	339503	603986	519292	624896	1.00586e+06	766474	718295	686524	727916	0	150814	412987	315717	282841	420288	0.978084	0.628415	1.11797	0.961199	1.15667	1.86182	1.41873	1.32955	1.27074	1.34736		0.279154	0.764432	0.584387	0.523534	0.777945
Q63470	538	S	Dual specificity tyrosine-phosphorylation-regulated kinase 1A OS=Rattus norvegicus OX=10116 GN=Dyrk1a PE=1 SV=2	Dyrk1a	1	HS(1.0)GGHFAAAVQAMDCETHSPQVR	21	21	S2	2.01604e-09	2573.08	2.1248e+06	1.28863e+06	1.42594e+06	1.27238e+06	1.64375e+06	1.63321e+06	1.69612e+06	1.47029e+06	1.13029e+06	1.77021e+06	1.5267e+06	1.66714e+06	1.15465e+06	1.04248e+06	759181	1.03826e+06	1.50136	0.910532	1.00755	0.89905	1.16145	1.15401	1.19846	1.03889	0.798646	1.25081	1.07875	1.17798	0.81586	0.736605	0.536428	0.733622
Q63470	321	Y	Dual specificity tyrosine-phosphorylation-regulated kinase 1A OS=Rattus norvegicus OX=10116 GN=Dyrk1a PE=1 SV=2	Dyrk1a	1	IYQY(1.0)IQSR	65	83	Y4	0.00396357	1150.53	24987708	18212868	20233116	19464422	18026678	19813026	18411820	18665592	20051386	18689530	17316368	16210558	19382726	19132034	18185874	17764696	1.31277	0.956846	1.06298	1.0226	0.947064	1.04091	0.967298	0.980631	1.05344	0.981888	0.909747	0.851651	1.01831	1.00514	0.955428	0.9333
Q63468	215	S	Phosphoribosyl pyrophosphate synthase-associated protein 1 OS=Rattus norvegicus OX=10116 GN=Prpsap1 PE=1 SV=1	Prpsap1	1	LGLAVIHGEAQCTELDMDDGRHS(1.0)PPMVK	5	5	S23	1.9593e-07	3156.43	264437	852986	0	0	547250	783784	957092	0	554371	499300	1.25232e+06	499132	870348	680201	727818	500673	0.382401	1.2335			0.791377	1.13343	1.38405		0.801674	0.722037	1.81097	0.721794	1.25861	0.983637	1.0525	0.724022
Q63448	10	S	Peroxisomal acyl-coenzyme A oxidase 3 OS=Rattus norvegicus OX=10116 GN=Acox3 PE=1 SV=1	Acox3	1	RDS(1.0)VLWSDIPK	8	8	S3	0.000492761	1395.67	1.41612e+06	1072815	1.03319e+06	1.30787e+06	953980	997093	1.06546e+06	744477	1.14021e+06	1347872	1.16475e+06	1.08322e+06	646842	837372	705931	662667	1.40038	1.06089	1.02171	1.29333	0.943376	0.986009	1.05362	0.736201	1.12753	1.33289	1.1518	1.07118	0.639651	0.828064	0.698084	0.655301	0.284029	0.248803	0.334637	0.285967	0.243037	1.42137
Q63364	306	S	E3 ubiquitin-protein ligase Praja-2 OS=Rattus norvegicus OX=10116 GN=Pja2 PE=2 SV=1	Pja2	0.996	ANHHGSS(0.996)PEQVVRPK	3	17	S7	0.000142794	1722.81	715715	832980	769715	701972	973751	831508	1.04388e+06	779531	757800	747853	552560	283571	559710	483736	629548	562894	1.02002	1.18714	1.09698	1.00043	1.38776	1.18504	1.4877	1.11096	1.08	1.06582	0.787492	0.404137	0.797683	0.689406	0.897213	0.80222
Q63355	389	S	Unconventional myosin-Ic OS=Rattus norvegicus OX=10116 GN=Myo1c PE=1 SV=2	Myo1c	1	DAES(1.0)PSWR	35	35	S4	0.0210706	1027.39	1.39328e+06	1.18681e+06	1.33612e+06	1.13103e+06	1202465	1.63217e+06	1541193	1.37215e+06	1.86901e+06	1.82029e+06	1.61524e+06	1.4874e+06	2.40142e+06	2.08868e+06	1.80532e+06	2.07344e+06	0.858854	0.731583	0.823619	0.6972	0.741232	1.00611	0.950033	0.845832	1.15211	1.12208	0.995681	0.916875	1.4803	1.28752	1.11285	1.27813	0.925945	0.941938	0.961722	0.94095	0.922541	1.19696
Q63355	845	S	Unconventional myosin-Ic OS=Rattus norvegicus OX=10116 GN=Myo1c PE=1 SV=2	Myo1c	1	SIS(1.0)PEWK	16	16	S3	0.0375305	926.402	0	0	0	0	0	0	0	0	0	0	0	0	0	0	0	0																	0.925945	0.941938	0.961722	0.94095	0.922541	1.19696
Q63355	767	T	Unconventional myosin-Ic OS=Rattus norvegicus OX=10116 GN=Myo1c PE=1 SV=2	Myo1c	1	WAAQT(1.0)IR	6	6	T5	0.0190108	925.429	939873	917439	894954	816705	586573	824052	674443	605136	467764	417179	652192	444531	466699	508557	443075	617736	1.46328	1.42835	1.39334	1.27152	0.913229	1.28296	1.05003	0.942129	0.728257	0.649501	1.01539	0.692086	0.726598	0.791766	0.689819	0.961746	0.925945	0.941938	0.961722	0.94095	0.922541	1.19696
Q63269	1832	S	Inositol 1,4,5-trisphosphate receptor type 3 OS=Rattus norvegicus OX=10116 GN=Itpr3 PE=1 SV=1	Itpr3	1	VSS(1.0)FSMPSSSR	32	31	S3	0.00143222	1251.51	2.27817e+06	1.96197e+06	1.82969e+06	2.18739e+06	2159272	1.90746e+06	1.81388e+06	1.68877e+06	2.13204e+06	2.01932e+06	1.78808e+06	2.04629e+06	2.16377e+06	2367936	2.17855e+06	2.14566e+06	1.11579	0.960919	0.896133	1.07132	1.05755	0.93422	0.888388	0.827111	1.04421	0.989007	0.875754	1.00222	1.05975	1.15975	1.06699	1.05089
Q63203	277	S	Low affinity immunoglobulin gamma Fc region receptor II OS=Rattus norvegicus OX=10116 GN=Fcgr2 PE=1 SV=1	Fcgr2	1	HPEAPDEES(1.0)DHDYQNHI	23	23	S9	0.00038122	2112.79	777784	748446	677567	693904	496333	625198	596557	739217	999288	1.20793e+06	1126534	932574	485166	560618	570147	672204	1.04493	1.00551	0.910291	0.932238	0.666808	0.839934	0.801456	0.993115	1.34251	1.62281	1.51346	1.25288	0.651806	0.753173	0.765975	0.903086
Q63117	135	S	Dual specificity protein kinase CLK3 OS=Rattus norvegicus OX=10116 GN=Clk3 PE=1 SV=2	Clk3	1	SSRS(1.0)VEDDKEGHLVCR	7	13	S4	0.000401695	2033.81	990705	951217	1.97104e+06	769319	278177	747923	666184	634477	1.01652e+06	967714	1.34652e+06	675432	771421	899864	908451	726727	1.1068	1.06269	2.20202	0.859473	0.310776	0.83557	0.744252	0.708829	1.13564	1.08112	1.50431	0.754583	0.861821	1.00532	1.01491	0.81189
Q63117	9	S	Dual specificity protein kinase CLK3 OS=Rattus norvegicus OX=10116 GN=Clk3 PE=1 SV=2	Clk3	1	YRS(1.0)PEPDPYLSYR	23	25	S3	4.29337e-05	1722.75	1.1801e+06	911439	1.01185e+06	1.28106e+06	1.042e+06	1.20652e+06	1.05497e+06	936774	1.10662e+06	993679	1.09763e+06	1.45248e+06	1.04406e+06	1.06814e+06	452060	1.12608e+06	1.11294	0.859572	0.954266	1.20816	0.982702	1.13786	0.994931	0.883466	1.04364	0.937133	1.03516	1.36983	0.984645	1.00735	0.426335	1.062
Q63083	85	S	Nucleobindin-1 OS=Rattus norvegicus OX=10116 GN=Nucb1 PE=1 SV=1	Nucb1	1	LS(1.0)QELDFVSHNVR	1	1	S2	0.00761263	1623.75	0	0	80586.2	67177.3	56504.2	0	90558.6	121325	144782	90758	87044.5	134869	130498	172461	136459	121639			0.730221	0.608719	0.512006		0.820585	1.09937	1.31192	0.822392	0.788742	1.2221	1.18249	1.56274	1.2365	1.10222	1.01922	0.831264	0.884953	1.01438	1.12607	1.20349
Q63083	368	S	Nucleobindin-1 OS=Rattus norvegicus OX=10116 GN=Nucb1 PE=1 SV=1	Nucb1	1	AQRLS(1.0)QETEALGR	42	42	S5	3.55181e-05	1538.73	6.05132e+06	5.4947e+06	5.2551e+06	4.98185e+06	4879276	5.64548e+06	4884261	5.40405e+06	5.13381e+06	5.06071e+06	5613323	4.44589e+06	7189900	7692558	6.76949e+06	6469601	1.0643	0.966406	0.924264	0.876207	0.858165	0.992924	0.859042	0.950462	0.902932	0.890076	0.987269	0.781942	1.26456	1.35296	1.19061	1.13787	1.01922	0.831264	0.884953	1.01438	1.12607	1.20349
Q63014	201	S	A-kinase anchor protein 8 OS=Rattus norvegicus OX=10116 GN=Akap8 PE=1 SV=1	Akap8	1	SNS(1.0)STFIR	7	7	S3	0.0423932	991.424	291777	207009	194822	192632	196562	172827	169605	174511	262892	201295	0	189044	275073	195677	197467	236205	1.38616	0.983447	0.925549	0.915147	0.933818	0.821055	0.805753	0.829059	1.24893	0.956301		0.898101	1.3068	0.929611	0.938117	1.12215
Q63014	454	S	A-kinase anchor protein 8 OS=Rattus norvegicus OX=10116 GN=Akap8 PE=1 SV=1	Akap8	1	RQELLEKES(1.0)PKPKPDPFK	19	19	S9	4.7103e-06	2246.16	1.16254e+06	1.37566e+06	1.01844e+06	862534	1185669	1.0707e+06	1.10284e+06	1.13924e+06	987778	995928	1133137	1.1416e+06	1.27326e+06	1.03406e+06	1.09609e+06	1.17599e+06	1.0476	1.23965	0.917743	0.777256	1.06844	0.964839	0.993802	1.0266	0.890118	0.897461	1.0211	1.02873	1.14737	0.931828	0.987725	1.05972
Q62991	298	S	Sec1 family domain-containing protein 1 OS=Rattus norvegicus OX=10116 GN=Scfd1 PE=1 SV=1	Scfd1	1	VNLEESTGVENS(1.0)PTGARPK	16	16	S12	4.3675e-08	2064.96	2.57096e+06	1.21789e+06	1.07904e+06	1.00685e+06	1.11e+06	1.14317e+06	1.15002e+06	1.08108e+06	1.29568e+06	1.44042e+06	1.05407e+06	1.03157e+06	955144	1.0873e+06	1.18708e+06	1.19354e+06	2.09833	0.994	0.880679	0.821763	0.905946	0.933021	0.93861	0.88234	1.05749	1.17562	0.860298	0.841937	0.779558	0.887416	0.968857	0.97413	0.75678	0.897805	1.018	2.21611	0.589906	0.626646
Q62981	50	S	Zinc finger protein 260 OS=Rattus norvegicus OX=10116 GN=Znf260 PE=1 SV=1	Znf260	1	THGGEKS(1.0)PECTGCGEEFSK	13	13	S7	8.44559e-07	2176.83	261753	180503	171173	236423	230621	259822	276808	198599	290436	251580	322623	152767	239194	261662	217264	208984	1.11378	0.768054	0.728356	1.006	0.98131	1.10556	1.17784	0.845054	1.23583	1.07049	1.37279	0.650037	1.01779	1.11339	0.924477	0.889243
Q62952	514	T	Dihydropyrimidinase-related protein 3 OS=Rattus norvegicus OX=10116 GN=Dpysl3 PE=1 SV=2	Dpysl3	1	GGT(1.0)PAGS(0.992)TRGS(1.0)PTRPNPPVR	1	1	T3	0.0926328	2201.93	138843	114696	132029	87981.1	187311	208370	215178	171868	0	120129	66858	90792.7	0	0	0	0	0.995578	0.822429	0.946718	0.630872	1.34312	1.49412	1.54294	1.23238		0.861392	0.479408	0.651032					0.902464	0.920576	1.01389	0.953862	0.867556	0.86855
Q62952	518	S	Dihydropyrimidinase-related protein 3 OS=Rattus norvegicus OX=10116 GN=Dpysl3 PE=1 SV=2	Dpysl3	0.992	GGT(1.0)PAGS(0.992)TRGS(1.0)PTRPNPPVR	1	1	S7	0.0926328	2201.93	138843	114696	132029	87981.1	187311	208370	215178	171868	0	120129	66858	90792.7	0	0	0	0	0.995578	0.822429	0.946718	0.630872	1.34312	1.49412	1.54294	1.23238		0.861392	0.479408	0.651032					0.902464	0.920576	1.01389	0.953862	0.867556	0.86855
Q62952	541	S	Dihydropyrimidinase-related protein 3 OS=Rattus norvegicus OX=10116 GN=Dpysl3 PE=1 SV=2	Dpysl3	1	NLHQSGFSLS(1.0)GTQVDEGVR	16	16	S10	8.18275e-06	2110.96	2334334	1.22358e+06	1.40895e+06	1.27789e+06	603697	671188	614314	687873	689693	624242	628886	724192	849105	777318	771185	876622	2.52992	1.32609	1.527	1.38496	0.654278	0.727424	0.665785	0.745507	0.74748	0.676545	0.681578	0.784869	0.920248	0.842446	0.835799	0.95007	0.902464	0.920576	1.01389	0.953862	0.867556	0.86855
Q62952	522	S	Dihydropyrimidinase-related protein 3 OS=Rattus norvegicus OX=10116 GN=Dpysl3 PE=1 SV=2	Dpysl3	1	GGT(1.0)PAGS(0.992)TRGS(1.0)PTRPNPPVR	0		S11																																			0.902464	0.920576	1.01389	0.953862	0.867556	0.86855
Q62947	624	S	Zinc finger E-box-binding homeobox 1 OS=Rattus norvegicus OX=10116 GN=Zeb1 PE=1 SV=2	Zeb1	1	MQAGQIPGQSLEPPS(1.0)PGPGSGNIPAK	4	4	S15	6.36272e-06	2595.23	0	1.01101e+06	0	940201	1.0221e+06	673654	836816	963218	1.11692e+06	1.07327e+06	945059	755640	1.32054e+06	1.72616e+06	880236	1.39156e+06		0.965729		0.898094	0.976325	0.643484	0.799339	0.920081	1.0669	1.0252	0.902735	0.721799	1.2614	1.64886	0.840815	1.32924
Q62947	299	S	Zinc finger E-box-binding homeobox 1 OS=Rattus norvegicus OX=10116 GN=Zeb1 PE=1 SV=2	Zeb1	0.981	TSQCSSPSLSTS(0.981)PGS(0.995)PTRPQIR	8	25	S12	0.00122104	2491.07	1.42129e+06	846551	1.18091e+06	859117	785558	744322	1.10243e+06	986426	867537	1.08885e+06	945418	928030	1.04866e+06	1.03355e+06	1.44637e+06	1.56203e+06	1.34983	0.803987	1.12154	0.815921	0.746061	0.706898	1.047	0.936829	0.823918	1.03411	0.897883	0.881369	0.995938	0.981583	1.37365	1.48349
Q62947	302	S	Zinc finger E-box-binding homeobox 1 OS=Rattus norvegicus OX=10116 GN=Zeb1 PE=1 SV=2	Zeb1	0.995	TSQCSSPSLSTS(0.981)PGS(0.995)PTRPQIR	46	53	S15	8.88935e-06	2411.1	5.80022e+06	3.47078e+06	4.20672e+06	3.01857e+06	3.77281e+06	3.72614e+06	3.89169e+06	3.60603e+06	3.51488e+06	4.1064e+06	4.07095e+06	3.86784e+06	4.24444e+06	4.0778e+06	4.3179e+06	4.17983e+06	1.45294	0.869421	1.05377	0.756144	0.945078	0.933386	0.974857	0.9033	0.880467	1.02864	1.01976	0.968883	1.06322	1.02148	1.08162	1.04703
Q62947	488	S	Zinc finger E-box-binding homeobox 1 OS=Rattus norvegicus OX=10116 GN=Zeb1 PE=1 SV=2	Zeb1	1	SEKS(1.0)PEDLTVK	15	15	S4	8.84576e-05	1312.6	470810	676692	664113	771811	503640	840515	787643	701562	879892	798859	877511	780921	864792	830992	882300	743598	0.623814	0.896603	0.879937	1.02263	0.667313	1.11367	1.04361	0.929556	1.16584	1.05847	1.16268	1.03471	1.14583	1.10105	1.16903	0.985253
Q62925	282	S	Mitogen-activated protein kinase kinase kinase 1 OS=Rattus norvegicus OX=10116 GN=Map3k1 PE=1 SV=1	Map3k1	1	RAPS(1.0)PDGFSPYSPEETSR	1	2	S4	0.00178894	2059.88	191188	118543	134936	117771	98146.5	133350	151277	111702	98413.4	83367	64525.4	85923.8	74989.9	81413.5	63198.9	80058.4	1.81134	1.12309	1.27841	1.11578	0.929857	1.26338	1.43322	1.05828	0.932385	0.789833	0.611324	0.814057	0.710467	0.771325	0.598758	0.758486
Q62925	137	S	Mitogen-activated protein kinase kinase kinase 1 OS=Rattus norvegicus OX=10116 GN=Map3k1 PE=1 SV=1	Map3k1	1	S(1.0)PAGAEPPSAAAPSGR	2	2	S1	0.000113461	1502.66	347454	442219	368332	313719	369199	441360	388943	340063	437168	526305	592827	389267	367957	346825	310586	369028	0.875301	1.11403	0.927897	0.790316	0.930082	1.11187	0.97982	0.856684	1.10131	1.32586	1.49344	0.980636	0.926953	0.873717	0.782424	0.92965
Q62920	111	S	PDZ and LIM domain protein 5 OS=Rattus norvegicus OX=10116 GN=Pdlim5 PE=1 SV=2	Pdlim5	1	EVVKPVPITS(1.0)PAVSK	5	5	S10	0.000285897	1630.88	383661	156678	199769	232396	175420	193491	146810	123940	162540	0	188146	144473	294248	189652	231591	214656	1.89464	0.773726	0.986525	1.14765	0.866281	0.955522	0.724995	0.612055	0.802672		0.929126	0.713451	1.45309	0.936561	1.14367	1.06004	1.11012	0.959849	0.95415	0.878675	1.3922	1.37178
Q62920	257	S	PDZ and LIM domain protein 5 OS=Rattus norvegicus OX=10116 GN=Pdlim5 PE=1 SV=2	Pdlim5	1	NTEFYHIPTHS(1.0)DASK	10	23	S11	8.68584e-05	1826.77	1.76041e+06	1.15427e+06	1.67444e+06	1.4445e+06	1.58457e+06	1.58287e+06	1.45694e+06	1.74691e+06	1.08497e+06	1.1463e+06	1.1353e+06	770558	789341	670695	809870	527863	1.4564	0.954938	1.38528	1.19505	1.31093	1.30952	1.20534	1.44523	0.897604	0.948348	0.939243	0.63749	0.653029	0.554872	0.670013	0.436706	1.11012	0.959849	0.95415	0.878675	1.3922	1.37178
Q62910	1566	S	Synaptojanin-1 OS=Rattus norvegicus OX=10116 GN=Synj1 PE=1 SV=3	Synj1	1	AS(1.0)PTLDFTER	6	6	S2	0.00614491	1216.52	1.05474e+06	610817	397026	877210	632761	816331	819267	668721	770541	799347	903049	696753	673328	801915	715555	921966	1.38789	0.803751	0.522432	1.15429	0.832626	1.07418	1.07804	0.879945	1.01393	1.05183	1.18829	0.916831	0.886007	1.05521	0.941572	1.21318
Q62910	1217	T	Synaptojanin-1 OS=Rattus norvegicus OX=10116 GN=Synj1 PE=1 SV=3	Synj1	1	VSAGRLT(1.0)PESQSKPLETSK	26	26	T7	9.73561e-09	2095.04	2.72457e+06	1.79191e+06	1.76152e+06	1.85262e+06	1.6121e+06	1.57114e+06	1.48411e+06	1.21888e+06	1.34195e+06	1.79926e+06	1.94048e+06	1.76245e+06	1.21606e+06	1.23085e+06	1.36603e+06	1.66522e+06	1.65507	1.08851	1.07005	1.12539	0.979288	0.954405	0.901541	0.740421	0.815181	1.09298	1.17877	1.07062	0.738709	0.747691	0.829812	1.01155
Q62901	678	S	Arginine-glutamic acid dipeptide repeats protein OS=Rattus norvegicus OX=10116 GN=Rere PE=1 SV=2	Rere	1	TQEIS(1.0)RPNS(1.0)PSEGEGESSDSR	18	16	S9	1.53661e-06	2328.96	878566	621060	523088	584382	407617	666881	712504	774946	786609	789054	886903	893675	589496	527658	585590	714297	1.28465	0.908122	0.764865	0.854491	0.596022	0.975121	1.04183	1.13314	1.15019	1.15376	1.29684	1.30674	0.861968	0.771548	0.856257	1.04445
Q62901	674	S	Arginine-glutamic acid dipeptide repeats protein OS=Rattus norvegicus OX=10116 GN=Rere PE=1 SV=2	Rere	1	TQEIS(1.0)RPNS(1.0)PSEGEGESSDSR	2	2	S5	4.9414e-05	2408.92	206941	187580	165859	142775	0	164872	215712	235444	167941	215275	206824	299716	130387	115930	155128	166192	1.11796	1.01337	0.896024	0.771317		0.890694	1.16535	1.27195	0.907273	1.16299	1.11733	1.61917	0.704395	0.626295	0.838054	0.897824
Q62901	599	S	Arginine-glutamic acid dipeptide repeats protein OS=Rattus norvegicus OX=10116 GN=Rere PE=1 SV=2	Rere	1	AS(1.0)PVNEDVR	28	16	S2	0.000328385	2082.9	1.76488e+06	1.71215e+06	1.72566e+06	1.3099e+06	1.97407e+06	2.27999e+06	2.3695e+06	2.21787e+06	2.3689e+06	2.2493e+06	460479	423282	1.56807e+06	1.52606e+06	1.67645e+06	1.71437e+06	1.03282	1.00195	1.00986	0.76656	1.15523	1.33426	1.38664	1.2979	1.38629	1.3163	0.269474	0.247706	0.917638	0.893056	0.981067	1.00325
Q62901	641	S	Arginine-glutamic acid dipeptide repeats protein OS=Rattus norvegicus OX=10116 GN=Rere PE=1 SV=2	Rere	1	EEAAS(1.0)PLK	17	16	S5	0.000629649	1151.57	567955	578292	560831	474965	733325	549081	794169	642136	713944	706474	0	287371	706353	627034	591761	702882	0.922347	0.939134	0.910778	0.771332	1.1909	0.891696	1.28971	1.04282	1.15943	1.1473		0.466684	1.1471	1.01829	0.961007	1.14147
Q62901	593	S	Arginine-glutamic acid dipeptide repeats protein OS=Rattus norvegicus OX=10116 GN=Rere PE=1 SV=2	Rere	1	KQPAS(1.0)PDGRASPVNEDVR	16	16	S5	0.000328385	2082.9	545673	503177	646826	388796	473463	658475	570777	565907	514642	601392	460479	423282	383854	406771	425337	407088	1.09464	1.00939	1.29756	0.779938	0.949782	1.32092	1.145	1.13523	1.03239	1.20641	0.923736	0.849117	0.770024	0.815996	0.85324	0.816632
Q62901	655	S	Arginine-glutamic acid dipeptide repeats protein OS=Rattus norvegicus OX=10116 GN=Rere PE=1 SV=2	Rere	1	EKVAS(1.0)DTEDTDR	2	9	S5	0.00048856	1445.58	223910	434046	304240	332493	139851	271289	242678	273865	327170	272863	0	0	240742	218188	195583	261340	0.838555	1.62553	1.1394	1.24521	0.52375	1.01599	0.908842	1.02564	1.22527	1.02189			0.901595	0.817129	0.732469	0.978733
Q62896	50	S	BET1 homolog OS=Rattus norvegicus OX=10116 GN=Bet1 PE=1 SV=1	Bet1	1	SLS(1.0)IEIGHEVK	16	16	S3	0.000321697	1291.63	1.80317e+06	612894	1.18577e+06	647918	1.02361e+06	914211	561787	1.07743e+06	574281	617349	811039	935356	876246	802904	852601	968297	2.0225	0.687444	1.33001	0.726728	1.14812	1.02541	0.630121	1.20849	0.644134	0.692442	0.909692	1.04913	0.98283	0.900567	0.956309	1.08608
Q62881	114	T	Nucleolar protein 3 OS=Rattus norvegicus OX=10116 GN=Nol3 PE=1 SV=1	Nol3	1	SYDPPCPGHWT(1.0)PEAPSSGTTCPGLPR	16	16	T11	8.61074e-09	2904.21	0	3.11306e+06	2.82697e+06	2752186	0	0	1.73107e+06	0	2.80301e+06	3.14137e+06	2.82569e+06	2.5675e+06	2.10314e+06	2440274	1.85633e+06	2.0607e+06		1.2361	1.12251	1.09281			0.687356		1.113	1.24735	1.122	1.01948	0.835096	0.968962	0.737096	0.818245	1.04219	1.07182	1.02985	1.04503	0.82509	0.910943
Q62881	149	T	Nucleolar protein 3 OS=Rattus norvegicus OX=10116 GN=Nol3 PE=1 SV=1	Nol3	1	ASEEEEIGGPEDSEAVQPRT(1.0)PEEPELEAEATK	19	21	T20	4.91009e-09	3533.53	9207489	7.7202e+06	6.55047e+06	7.21042e+06	4.30286e+06	4500215	5.47007e+06	3.68796e+06	1.01015e+07	7.1997e+06	6.67933e+06	5.74328e+06	6.47545e+06	8.42165e+06	6.26755e+06	0	1.38753	1.1634	0.98713	1.08658	0.648423	0.678164	0.824317	0.555761	1.52226	1.08497	1.00655	0.86549	0.975825	1.26911	0.944494		1.04219	1.07182	1.02985	1.04503	0.82509	0.910943
Q62865	310	S	cGMP-inhibited 3',5'-cyclic phosphodiesterase A OS=Rattus norvegicus OX=10116 GN=Pde3a PE=1 SV=1	Pde3a	1	RTS(1.0)LPCIPR	5	5	S3	0.00154812	1179.57	547635	540197	608610	455541	550254	563679	582860	514163	722109	876525	805557	730869	757775	669195	613412	584426	0.865586	0.853829	0.961963	0.720023	0.869725	0.890945	0.921263	0.812681	1.14136	1.38543	1.27326	1.1552	1.19773	1.05772	0.969553	0.923737
Q62848	246	S	ADP-ribosylation factor GTPase-activating protein 1 OS=Rattus norvegicus OX=10116 GN=Arfgap1 PE=1 SV=1	Arfgap1	1	ASELGHS(1.0)LNENVLKPAQEK	17	17	S7	5.04994e-10	2144.04	2.11015e+06	2008722	2.1911e+06	1.73587e+06	1.53946e+06	2.02065e+06	1727352	1.52571e+06	633727	1.00605e+06	1.03831e+06	1.24048e+06	1.27427e+06	1.00595e+06	973991	1.12439e+06	1.45803	1.38795	1.51396	1.19942	1.06371	1.39619	1.19353	1.0542	0.43788	0.695142	0.717431	0.857122	0.88047	0.695071	0.672989	0.776908
Q62847	12	T	Gamma-adducin OS=Rattus norvegicus OX=10116 GN=Add3 PE=1 SV=2	Add3	1	MSSDSSQAVITT(1.0)PPPPSMPHK	16	16	T12	2.21628e-08	2185.98	4.34373e+06	3.4685e+06	2.5841e+06	3322370	2.5774e+06	3.47588e+06	2892040	0	3.82606e+06	3.07891e+06	2.76306e+06	2.55861e+06	3.59504e+06	3.70466e+06	3.03783e+06	2.99e+06	1.35127	1.079	0.803877	1.03354	0.801793	1.0813	0.899673		1.19023	0.957804	0.85955	0.795949	1.11837	1.15247	0.945026	0.930148
Q62847	692	S	Gamma-adducin OS=Rattus norvegicus OX=10116 GN=Add3 PE=1 SV=2	Add3	1	TPS(1.0)FLK	79	48	S3	0.00551625	900.459	2.00016e+07	23677727	20382560	1.96156e+07	1.18184e+07	1.32182e+07	15183552	11601836	14291494	1.41906e+07	1.62999e+07	1.39916e+07	12839234	1.29505e+07	1.26582e+07	1.45804e+07	1.29407	1.53191	1.31872	1.2691	0.764633	0.855196	0.982351	0.75062	0.924636	0.918108	1.05458	0.905234	0.830678	0.837874	0.818965	0.943329
Q62847	42	S	Gamma-adducin OS=Rattus norvegicus OX=10116 GN=Add3 PE=1 SV=2	Add3	1	NMS(1.0)PDLR	2	2	S3	0.0809417	928.359	160463	0	0	0	0	0	0	0	0	0	0	138130	0	0	98401.1	627718	0.626372											0.539195			0.384112	2.45032
Q62847	680	S	Gamma-adducin OS=Rattus norvegicus OX=10116 GN=Add3 PE=1 SV=2	Add3	0.997	SPDRTEEVLSPDGSPSKS(0.997)PSK	4	15	S18	1.62126e-09	2280.04	3423296	2.9666e+06	3.64121e+06	2972836	2.46359e+06	2.75796e+06	2.68125e+06	2468780	2.59724e+06	2.17625e+06	2.17649e+06	1.79401e+06	2.2712e+06	1.94224e+06	2.23328e+06	2.05744e+06	1.3483	1.16842	1.43412	1.17088	0.970307	1.08625	1.05603	0.972352	1.02295	0.857136	0.85723	0.706586	0.894532	0.764971	0.879597	0.81034
Q62847	676	S	Gamma-adducin OS=Rattus norvegicus OX=10116 GN=Add3 PE=1 SV=2	Add3	0.997	TEEVLSPDGS(0.997)PSK	20	20	S10	0.000477516	1425.61	3.61388e+06	2.90435e+06	2.79939e+06	2.73124e+06	2.36738e+06	2.74698e+06	2.62956e+06	2.63023e+06	2.74001e+06	2936742	3.16058e+06	2.33732e+06	2.4423e+06	2.29535e+06	2.81302e+06	2.67364e+06	1.31948	1.06042	1.0221	0.997212	0.864364	1.00296	0.960087	0.960334	1.00041	1.07224	1.15397	0.853388	0.891718	0.838063	1.02707	0.976181
Q62839	763	S	Golgin subfamily A member 2 OS=Rattus norvegicus OX=10116 GN=Golga2 PE=1 SV=4	Golga2	1	S(1.0)LAHLAAPVQSK	1	1	S1	0.000508447	1301.66	433447	365027	286597	299089	506686	444930	420493	427547	368930	340818	343031	267571	353952	418126	299373	395703	1.16141	0.978079	0.767929	0.8014	1.35765	1.19218	1.1267	1.1456	0.988538	0.913214	0.919144	0.71695	0.948406	1.12036	0.802162	1.06028	0.968802	0.995867	1.0168	1.05098	0.701879	0.929996
Q62839	120	S	Golgin subfamily A member 2 OS=Rattus norvegicus OX=10116 GN=Golga2 PE=1 SV=4	Golga2	1	TFSS(1.0)TESLR	7	7	S4	0.0172625	1107.47	280602	0	199829	289704	220017	223555	160690	0	252515	293056	324439	286669	278601	209908	206857	208695	1.1436		0.81441	1.18069	0.896686	0.911104	0.654896		1.02913	1.19436	1.32226	1.16833	1.13545	0.855486	0.843052	0.850542	0.968802	0.995867	1.0168	1.05098	0.701879	0.929996
Q62826	661	S	Heterogeneous nuclear ribonucleoprotein M OS=Rattus norvegicus OX=10116 GN=Hnrnpm PE=1 SV=4	Hnrnpm	1	FES(1.0)PEVAER	3	3	S3	0.0206393	1143.47	0	0	1.38262e+06	0	0	0	0	0	0	0	0	0	1462105	0	0	1.47566e+06			0.960069										1.01526			1.02467
Q62826	473	S	Heterogeneous nuclear ribonucleoprotein M OS=Rattus norvegicus OX=10116 GN=Hnrnpm PE=1 SV=4	Hnrnpm	1	MGS(1.0)GVER	3	3	S3	0.0555653	815.312	203714	158481	170211	118241	66691.6	149409	56828.5	174270	180900	184140	0	0	151105	185977	175625	167222	1.33096	1.03543	1.11207	0.772525	0.435727	0.976156	0.371287	1.13859	1.18191	1.20307			0.987236	1.21507	1.14744	1.09254
Q62826	535	S	Heterogeneous nuclear ribonucleoprotein M OS=Rattus norvegicus OX=10116 GN=Hnrnpm PE=1 SV=4	Hnrnpm	1	MGANS(1.0)LER	8	8	S5	0.010185	957.386	347597	303245	321938	340204	300409	367128	353410	368792	469114	424367	192894	374757	382884	332748	332574	362457	0.997673	0.870374	0.924028	0.976455	0.862234	1.05373	1.01436	1.05851	1.34645	1.21802	0.553646	1.07563	1.09895	0.955056	0.954556	1.04032
Q62826	548	S	Heterogeneous nuclear ribonucleoprotein M OS=Rattus norvegicus OX=10116 GN=Hnrnpm PE=1 SV=4	Hnrnpm	1	MGANS(1.0)LER	8	8	S5	0.010185	957.386	347597	303245	321938	340204	300409	367128	353410	368792	469114	424367	192894	374757	382884	332748	332574	362457	0.997673	0.870374	0.924028	0.976455	0.862234	1.05373	1.01436	1.05851	1.34645	1.21802	0.553646	1.07563	1.09895	0.955056	0.954556	1.04032
Q62826	593	S	Heterogeneous nuclear ribonucleoprotein M OS=Rattus norvegicus OX=10116 GN=Hnrnpm PE=1 SV=4	Hnrnpm	1	GNFGGS(1.0)FAGSFGGAGGHAPGVAR	2	2	S6	2.0568e-06	2114.92	278225	0	0	0	0	0	0	0	210858	0	0	0	0	0	0	0	1.13774								0.862258
Q62826	488	S	Heterogeneous nuclear ribonucleoprotein M OS=Rattus norvegicus OX=10116 GN=Hnrnpm PE=1 SV=4	Hnrnpm	1	MGLS(1.0)MDR	16	16	S4	0.0381561	889.331	833150	568423	679774	549382	614291	883963	726279	788240	747779	622103	628741	722371	738659	710722	739166	828090	1.17127	0.799109	0.955651	0.77234	0.863592	1.24271	1.02103	1.10814	1.05125	0.874574	0.883907	1.01553	1.03843	0.999158	1.03915	1.16416
Q62826	392	S	Heterogeneous nuclear ribonucleoprotein M OS=Rattus norvegicus OX=10116 GN=Hnrnpm PE=1 SV=4	Hnrnpm	1	VGS(1.0)EIER	2	2	S3	0.0262628	869.376	320746	189288	208896	251247	150162	207119	186405	224852	185615	175206	89587.8	196817	178337	166328	157241	139538	1.69517	1.00041	1.10403	1.32786	0.793621	1.09464	0.985169	1.18836	0.980992	0.925981	0.473479	1.0402	0.942524	0.879056	0.831033	0.73747
Q62796	29	S	RalA-binding protein 1 OS=Rattus norvegicus OX=10116 GN=Ralbp1 PE=1 SV=3	Ralbp1	1	TPS(1.0)SEEISPTK	34	34	S3	6.48389e-05	1255.55	1.59582e+06	1.57441e+06	1.62815e+06	1.6725e+06	1.95892e+06	2.13084e+06	2.08501e+06	2.0436e+06	2.91913e+06	3.03365e+06	2.2654e+06	1.51944e+06	1.96034e+06	1.57525e+06	1.78301e+06	1.45322e+06	0.818401	0.807426	0.834983	0.857727	1.00462	1.09279	1.06928	1.04805	1.49705	1.55578	1.16179	0.779231	1.00534	0.807855	0.914404	0.74527
Q62796	62	S	RalA-binding protein 1 OS=Rattus norvegicus OX=10116 GN=Ralbp1 PE=1 SV=3	Ralbp1	1	TGEPSPPHDILHEPPDIVS(1.0)DDEKDHGK	6	6	S19	7.23591e-05	3041.35	0	0	0	0	141066	1.22317e+06	1.50187e+06	1.58036e+06	1.68432e+06	246772	270230	243629	1371779	1.31908e+06	671199	0					0.151337	1.31223	1.61122	1.69542	1.80695	0.264739	0.289904	0.261367	1.47165	1.41512	0.720067
Q62796	463	S	RalA-binding protein 1 OS=Rattus norvegicus OX=10116 GN=Ralbp1 PE=1 SV=3	Ralbp1	1	IAQEIASLS(1.0)KEDVSK	1	1	S9	0.00268855	1697.84	169912	105860	122803	128969	148516	137869	124986	128620	315032	203960	197956	161019	148419	206216	0	0	1.03418	0.644325	0.747455	0.784982	0.903957	0.839153	0.760737	0.78286	1.91747	1.24142	1.20488	0.98006	0.903368	1.25515
Q62785	178	S	28 kDa heat- and acid-stable phosphoprotein OS=Rattus norvegicus OX=10116 GN=Pdap1 PE=1 SV=1	Pdap1	1	MQSLS(1.0)LNK	1	1	S5	0.0948351	1000.45	640161	462389	607038	439316	228987	358274	391686	286699	303563	341169	300206	332724	301311	232478	271792	268647	1.77624	1.28298	1.68433	1.21896	0.635364	0.994094	1.0868	0.795497	0.842289	0.946632	0.832974	0.9232	0.836039	0.645051	0.754136	0.745409	1.04772	1.07855	1.01415	1.08889	1.06017	0.995905
Q62785	63	S	28 kDa heat- and acid-stable phosphoprotein OS=Rattus norvegicus OX=10116 GN=Pdap1 PE=1 SV=1	Pdap1	1	KSLDS(1.0)DES(1.0)EDEDDDYQQK	1	1	S8	0.000597153	2305.79	0	0	167184	0	0	0	0	0	0	0	0	0	0	0	146373	234884			0.914505												0.800666	1.28483	1.04772	1.07855	1.01415	1.08889	1.06017	0.995905
Q62785	60	S	28 kDa heat- and acid-stable phosphoprotein OS=Rattus norvegicus OX=10116 GN=Pdap1 PE=1 SV=1	Pdap1	1	KSLDS(1.0)DES(1.0)EDEDDDYQQK	2	1	S5	0.000597153	2305.79	0	0	167184	0	0	0	0	0	0	0	0	0	0	0	146373	234884			0.914505												0.800666	1.28483	1.04772	1.07855	1.01415	1.08889	1.06017	0.995905
Q62760	138	S	Mitochondrial import receptor subunit TOM20 homolog OS=Rattus norvegicus OX=10116 GN=Tomm20 PE=1 SV=2	Tomm20	1	IVSAQS(1.0)LAEDDVE	7	9	S6	0.00522372	1455.63	2260996	1.60237e+06	1.75217e+06	1.89094e+06	1.25979e+06	1.48586e+06	1.29639e+06	1.22957e+06	1.06354e+06	1.24466e+06	956231	1.08553e+06	1.13253e+06	1.30133e+06	1.21587e+06	1.10078e+06	1.65349	1.17183	1.28138	1.38286	0.921295	1.08663	0.948061	0.899193	0.77778	0.910229	0.6993	0.793861	0.82823	0.951678	0.889178	0.805013
Q62740	174	S	Secreted phosphoprotein 24 OS=Rattus norvegicus OX=10116 GN=Spp2 PE=1 SV=2	Spp2	1	GEQFYDRS(1.0)IEITR	9	9	S8	0.00419508	1693.76	644021	533786	561800	835163	190502	419692	334748	264716	917787	1.20595e+06	1.04589e+06	1133769	1343832	1.52859e+06	1.50943e+06	1358510	0.745169	0.617621	0.650035	0.966332	0.220422	0.485608	0.387323	0.306292	1.06193	1.39535	1.21015	1.31184	1.55489	1.76866	1.7465	1.57188
Q62733	384	S	Lamina-associated polypeptide 2, isoform beta OS=Rattus norvegicus OX=10116 GN=Tmpo PE=1 SV=3	Tmpo	1	MEES(1.0)FSSK	53	61	S4	0.00418009	1024.37	2726408	1.52528e+06	2.4383e+06	1790576	2.17744e+06	2459055	2.88832e+06	2.58654e+06	2.36318e+06	2.76829e+06	1.39364e+06	1.71121e+06	2.916e+06	2.37127e+06	2.57379e+06	2.51294e+06	1.17258	0.655996	1.04867	0.770094	0.936477	1.05759	1.24221	1.11242	1.01636	1.19059	0.59938	0.735961	1.25412	1.01984	1.10694	1.08077	0.94638	0.839172	1.03172	0.962053	1.10449	1.04086
Q62733	159	T	Lamina-associated polypeptide 2, isoform beta OS=Rattus norvegicus OX=10116 GN=Tmpo PE=1 SV=3	Tmpo	1	EQGAESRS(0.991)S(0.991)T(1.0)PLPTVSSSAENTR	19	2	T10	0.0087254	2631.04	0	81505.2	83169	60381.5	0	0	65696.3	65601.7	123094	143026	154858	129215	101652	107490	89920.2	77693.5		0.825656	0.842511	0.611671			0.665511	0.664553	1.24696	1.44887	1.56873	1.30896	1.02975	1.08889	0.910902	0.787043	0.94638	0.839172	1.03172	0.962053	1.10449	1.04086
Q62733	67	S	Lamina-associated polypeptide 2, isoform beta OS=Rattus norvegicus OX=10116 GN=Tmpo PE=1 SV=3	Tmpo	1	GPPDFS(1.0)S(1.0)DEEREPT(1.0)PVLGSGASVGR	57	52	S7	6.94586e-09	2703.13	7.22429e+06	1.15954e+07	1.06961e+07	9.66766e+06	3.28424e+06	6.86879e+06	7.44121e+06	8.27208e+06	1.15742e+07	1.13626e+07	1.01489e+07	1.13148e+07	1.31744e+07	1.40897e+07	1.39626e+07	1.27411e+07	0.707319	1.13529	1.04723	0.946545	0.321555	0.672512	0.728557	0.809907	1.13321	1.1125	0.993659	1.10781	1.28989	1.3795	1.36706	1.24746	0.94638	0.839172	1.03172	0.962053	1.10449	1.04086
Q62733	66	S	Lamina-associated polypeptide 2, isoform beta OS=Rattus norvegicus OX=10116 GN=Tmpo PE=1 SV=3	Tmpo	1	GPPDFS(1.0)S(1.0)DEEREPT(1.0)PVLGSGASVGR	108	107	S6	1.63626e-09	2623.17	5.58488e+07	4.99101e+07	5.33945e+07	4.90256e+07	3.58876e+07	4.61697e+07	4.02985e+07	4.49979e+07	4.95597e+07	5.25643e+07	4.71848e+07	4.87662e+07	5.85613e+07	5.86726e+07	5.61893e+07	6.12378e+07	1.10555	0.98799	1.05696	0.970482	0.71041	0.913948	0.797725	0.890751	0.981054	1.04053	0.934042	0.965346	1.15924	1.16145	1.11229	1.21223	0.94638	0.839172	1.03172	0.962053	1.10449	1.04086
Q62733	207	T	Lamina-associated polypeptide 2, isoform beta OS=Rattus norvegicus OX=10116 GN=Tmpo PE=1 SV=3	Tmpo	1	AKT(1.0)PVTLK	21	21	T3	0.0264026	937.512	219383	60642.4	120135	109498	378522	286525	671481	841343	721038	371392	0	162222	1.01332e+06	982000	1.15631e+06	1.31387e+06	0.391398	0.108191	0.21433	0.195354	0.675315	0.511185	1.19798	1.50102	1.28639	0.662594		0.289418	1.80785	1.75197	2.06296	2.34405	0.94638	0.839172	1.03172	0.962053	1.10449	1.04086
Q62733	74	T	Lamina-associated polypeptide 2, isoform beta OS=Rattus norvegicus OX=10116 GN=Tmpo PE=1 SV=3	Tmpo	1	GPPDFS(1.0)S(1.0)DEEREPT(1.0)PVLGSGASVGR	127	30	T14	5.44873e-05	2783.1	2.71087e+06	4.0739e+06	3.50897e+06	2.90641e+06	448607	2.09637e+06	2.6784e+06	2.7859e+06	4.47264e+06	4.01392e+06	4.03963e+06	4419742	4847122	4.76586e+06	4.88075e+06	4.30397e+06	0.761573	1.14449	0.985785	0.816507	0.126029	0.58894	0.752452	0.782651	1.25651	1.12764	1.13486	1.24165	1.36172	1.33889	1.37116	1.20913	0.94638	0.839172	1.03172	0.962053	1.10449	1.04086
Q62733	157	S	Lamina-associated polypeptide 2, isoform beta OS=Rattus norvegicus OX=10116 GN=Tmpo PE=1 SV=3	Tmpo	0.991	EQGAESRS(0.991)S(0.991)T(1.0)PLPTVSSSAENTR	9	2	S8	0.0087254	2631.04	0	81505.2	83169	60381.5	0	0	65696.3	65601.7	123094	143026	154858	129215	101652	107490	89920.2	77693.5		0.825656	0.842511	0.611671			0.665511	0.664553	1.24696	1.44887	1.56873	1.30896	1.02975	1.08889	0.910902	0.787043	0.94638	0.839172	1.03172	0.962053	1.10449	1.04086
Q62733	158	S	Lamina-associated polypeptide 2, isoform beta OS=Rattus norvegicus OX=10116 GN=Tmpo PE=1 SV=3	Tmpo	0.991	EQGAESRS(0.991)S(0.991)T(1.0)PLPTVSSSAENTR	7	55	S9	7.1276e-06	2551.07	2.78051e+06	3.87878e+06	4.34089e+06	3.6424e+06	1.2595e+06	2.64902e+06	3.07384e+06	3.39634e+06	3.71347e+06	4.59629e+06	4.03797e+06	4.19966e+06	4.34083e+06	4.35666e+06	4.12849e+06	5.59959e+06	0.741542	1.03444	1.15768	0.971399	0.335899	0.706474	0.81977	0.905777	0.990354	1.22579	1.0769	1.12002	1.15767	1.16189	1.10104	1.49337	0.94638	0.839172	1.03172	0.962053	1.10449	1.04086
Q62722	182	S	NGFI-A-binding protein 1 OS=Rattus norvegicus OX=10116 GN=Nab1 PE=2 SV=2	Nab1	1	LWQGHHTTESEHSLSPADLGSPAS(1.0)PK	28	27	S24	4.04489e-08	2849.29	1.79554e+06	1.11284e+06	1.90043e+06	1.41374e+06	966698	1.25962e+06	1.58481e+06	1.47667e+06	1.83197e+06	1.42212e+06	1.42372e+06	1.51886e+06	1.61565e+06	1.38367e+06	973964	1.38261e+06	1.24566	0.772035	1.31843	0.980788	0.670651	0.87387	1.09947	1.02444	1.27094	0.986606	0.987712	1.05371	1.12087	0.959928	0.675692	0.959192
Q62689	570	Y	Tyrosine-protein kinase JAK2 OS=Rattus norvegicus OX=10116 GN=Jak2 PE=1 SV=1	Jak2	1	REVGDY(1.0)GQLHETEVLLK	3	3	Y6	0.00103	2066	0	0	0	0	0	0	0	0	0	0	0	0	0	0	0	189402																1
Q62688	162	S	Inactive phospholipase C-like protein 1 OS=Rattus norvegicus OX=10116 GN=Plcl1 PE=1 SV=1	Plcl1	1	IDLS(1.0)AIK	0	16	S4	0.00805641	839.427	2.29594e+06	1.44769e+06	1877545	1.63761e+06	1399887	1.96678e+06	1.47148e+06	1385893	1.64089e+06	1.21544e+06	1199644	1.28562e+06	1.2361e+06	1.38536e+06	1.39583e+06	1470970	1.51094	0.952716	1.2356	1.0777	0.921255	1.29433	0.968371	0.912046	1.07986	0.799869	0.789477	0.846058	0.813465	0.911698	0.918582	0.968034
Q62688	557	T	Inactive phospholipase C-like protein 1 OS=Rattus norvegicus OX=10116 GN=Plcl1 PE=1 SV=1	Plcl1	1	KLPSESDLLEGEVT(1.0)DEDEEAEMSR	17	17	T14	5.82829e-08	2788.18	0	1.58616e+06	1.74772e+06	1.56685e+06	480133	533628	1.61616e+06	577150	1.71e+06	1.74603e+06	1.67774e+06	580488	1.61621e+06	1.95234e+06	1.80309e+06	1.32312e+06		1.15965	1.27777	1.14554	0.351029	0.390139	1.18159	0.421959	1.25019	1.27653	1.22661	0.424399	1.18162	1.42737	1.31825	0.967346
Q62688	96	S	Inactive phospholipase C-like protein 1 OS=Rattus norvegicus OX=10116 GN=Plcl1 PE=1 SV=1	Plcl1	1	TVS(1.0)FSSMPSEK	25	25	S3	0.00446136	1279.53	1.35437e+06	965780	889701	805616	716990	661185	703543	684858	795769	888913	787328	893542	632894	656252	616929	528278	1.72231	1.22815	1.1314	1.02447	0.91177	0.840804	0.894669	0.870909	1.01195	1.1304	1.00122	1.13628	0.804828	0.834531	0.784525	0.671792
Q62671	1538	S	E3 ubiquitin-protein ligase UBR5 OS=Rattus norvegicus OX=10116 GN=Ubr5 PE=1 SV=3	Ubr5	1	RIS(1.0)QSQPVR	19	19	S3	0.00251375	1150.57	1.59353e+06	334689	1.69179e+06	1477935	1.74791e+06	2.21234e+06	1.72449e+06	1.74943e+06	2.36253e+06	2.37774e+06	181801	552109	1.06967e+06	884202	881696	825889	1.1767	0.247143	1.24926	1.09134	1.2907	1.63365	1.2734	1.29182	1.74455	1.75578	0.134247	0.407691	0.789872	0.652917	0.651067	0.609857
Q62671	63	S	E3 ubiquitin-protein ligase UBR5 OS=Rattus norvegicus OX=10116 GN=Ubr5 PE=1 SV=3	Ubr5	1	IGFS(1.0)VQPDR	38	38	S4	0.11048	1098.5	874884	663618	767863	736067	960365	913887	948390	891144	682079	819877	687963	718339	1.52757e+06	1.65548e+06	1.62069e+06	1.45695e+06	0.878995	0.666737	0.771471	0.739526	0.964878	0.918181	0.952847	0.895332	0.685284	0.82373	0.691196	0.721715	1.53475	1.66326	1.6283	1.46379
Q62669	126	S	Globin a1 OS=Rattus norvegicus OX=10116 GN=LOC103694855 PE=1 SV=1	LOC103694855	1	EFTPS(1.0)AQAAFQK	16	16	S5	0.00266379	1404.62	3.0416e+06	2.8041e+06	2996366	2.81779e+06	3.28667e+06	3.39136e+06	3079953	2.85171e+06	1.55722e+06	2.25141e+06	2.00183e+06	2.22955e+06	3906924	3545267	3.33201e+06	3.5521e+06	1.0433	0.961833	1.02778	0.966531	1.12736	1.16327	1.05645	0.978166	0.534141	0.772255	0.686649	0.76476	1.34011	1.21606	1.14291	1.21841	1.00248	0.984931	0.967669	0.961029	1.1777	1.18089
Q62669	140	S	Globin a1 OS=Rattus norvegicus OX=10116 GN=LOC103694855 PE=1 SV=1	LOC103694855	1	VVAGVAS(1.0)ALAHK	86	86	S7	4.01407e-05	1202.63	48166751	2.76066e+07	2.59212e+07	2.66047e+07	3.08765e+07	3.34733e+07	3.93368e+07	3.55799e+07	2.91799e+07	2.61145e+07	2.33955e+07	2.54565e+07	3.89205e+07	4.2357e+07	3.87392e+07	4.06986e+07	1.44746	0.829607	0.778959	0.799499	0.927872	1.00591	1.18211	1.06921	0.876886	0.784768	0.703058	0.764993	1.1696	1.27287	1.16415	1.22304	1.00248	0.984931	0.967669	0.961029	1.1777	1.18089
Q62658	10	S	Peptidyl-prolyl cis-trans isomerase FKBP1A OS=Rattus norvegicus OX=10116 GN=Fkbp1a PE=1 SV=3	Fkbp1a	0.997	MGVQVETISS(0.997)GDGR	15	23	S10	0.000142794	1384.61	4.77703e+06	3632409	3.32009e+06	3.44452e+06	2796238	3.10973e+06	2909804	2.62001e+06	3.76355e+06	5.35572e+06	5.16128e+06	4.43956e+06	2832118	2.81426e+06	2.76252e+06	2997827	1.34714	1.02436	0.936281	0.97137	0.788552	0.87696	0.820578	0.738855	1.06134	1.51034	1.45551	1.25198	0.79867	0.793634	0.779042	0.845401	1.0659	1.05042	0.983673	1.09039	0.851041	1.03482
Q62655	236	S	Transcription factor 4 OS=Rattus norvegicus OX=10116 GN=Tcf4 PE=1 SV=2	Tcf4	0.995	GTGAAGSS(0.995)QTGDALGK	1	2	S8	0.000120914	1457.63	222231	328795	279938	165103	252282	195810	235507	227210	222313	255311	204622	294629	283871	318878	218206	276041	0.893223	1.32154	1.12517	0.663607	1.01401	0.787029	0.946584	0.913235	0.893553	1.02618	0.822446	1.18422	1.14098	1.28168	0.877046	1.1095
Q62655	433	S	Transcription factor 4 OS=Rattus norvegicus OX=10116 GN=Tcf4 PE=1 SV=2	Tcf4	1	GMPPGLQGQSVSSGSSEIKS(1.0)DDEGDENLQDTK	6	6	S20	8.94406e-06	3372.44	885085	1.53596e+06	1.3369e+06	755036	0	1.01053e+06	881134	0	912239	720020	1.62891e+06	800064	1.40714e+06	1.08522e+06	0	0	0.819635	1.42238	1.23804	0.699203		0.9358	0.815977		0.844782	0.666776	1.50845	0.740901	1.30308	1.00497
Q62655	290	S	Transcription factor 4 OS=Rattus norvegicus OX=10116 GN=Tcf4 PE=1 SV=2	Tcf4	0.996	NGGQASSS(0.996)PNYEGPLHSLQSR	5	5	S8	6.66787e-07	2265.99	264110	0	0	228287	351062	355506	280126	225219	0	237259	233557	216800	0	0	58620.2	0	1.07776			0.931577	1.43259	1.45072	1.14312	0.919057		0.968187	0.953082	0.8847			0.239213
Q62622	69	T	Eukaryotic translation initiation factor 4E-binding protein 1 OS=Rattus norvegicus OX=10116 GN=Eif4ebp1 PE=1 SV=3	Eif4ebp1	1	NSPVAKT(1.0)PPK	44	22	T7	1.77846e-10	4485.13	7.06599e+06	7527688	6.61853e+06	7.83256e+06	6.22926e+06	5.03548e+06	6.03801e+06	6.93316e+06	4.11086e+06	8.62226e+06	6.81812e+06	6.59539e+06	4.84891e+06	6.75004e+06	5114961	4684883	1.12129	1.19456	1.05029	1.24294	0.988516	0.799076	0.958166	1.10022	0.652348	1.36826	1.08196	1.04662	0.769469	1.07116	0.811688	0.74344
Q62622	36	T	Eukaryotic translation initiation factor 4E-binding protein 1 OS=Rattus norvegicus OX=10116 GN=Eif4ebp1 PE=1 SV=3	Eif4ebp1	0.987	VALGDGVQLPPGDYSTT(0.987)PGGTLFSTT(0.987)PGGTR	15	16	T17	3.15224e-05	3179.43	1.58227e+06	1.63225e+06	2.03324e+06	2.33647e+06	1.32033e+06	0	1.58529e+06	1.34072e+06	2.51088e+06	2.1603e+06	2.64999e+06	3.12127e+06	2.22941e+06	2.27169e+06	2.05873e+06	1.57946e+06	0.780409	0.805059	1.00284	1.1524	0.651214		0.781899	0.661273	1.23842	1.06551	1.30703	1.53948	1.09959	1.12045	1.01541	0.779022
Q62622	64	S	Eukaryotic translation initiation factor 4E-binding protein 1 OS=Rattus norvegicus OX=10116 GN=Eif4ebp1 PE=1 SV=3	Eif4ebp1	1	FLMECRNS(1.0)PVAK	12	12	S8	0.00497031	1531.68	1.95493e+06	2.15779e+06	2.29567e+06	2496545	728406	1.07677e+06	1.11634e+06	989552	2.59455e+06	2.41759e+06	2711788	2332801	1.66275e+06	1.72666e+06	1.52208e+06	1.50171e+06	1.06805	1.17888	1.25421	1.36396	0.397956	0.58828	0.609898	0.54063	1.4175	1.32082	1.48155	1.2745	0.908425	0.943337	0.831567	0.820438
Q62622	82	S	Eukaryotic translation initiation factor 4E-binding protein 1 OS=Rattus norvegicus OX=10116 GN=Eif4ebp1 PE=1 SV=3	Eif4ebp1	0.992	DLPTIPGVTS(0.992)PTSDEPPMQASQSHLHSSPEDKR	14	11	S10	2.45894e-07	3621.65	1.23324e+06	669605	770199	1496125	1197256	1.05107e+06	925482	870342	1.61225e+06	1.64051e+06	1.59528e+06	1.43692e+06	927950	632374	1.09329e+06	0	1.07851	0.585596	0.673569	1.30842	1.04705	0.919201	0.809371	0.761148	1.40998	1.43469	1.39513	1.25664	0.811528	0.553036	0.956128
Q62622	45	T	Eukaryotic translation initiation factor 4E-binding protein 1 OS=Rattus norvegicus OX=10116 GN=Eif4ebp1 PE=1 SV=3	Eif4ebp1	0.987	VALGDGVQLPPGDYSTT(0.987)PGGTLFSTT(0.987)PGGTR	16	16	T26	3.15224e-05	3179.43	1.58227e+06	1.63225e+06	2.03324e+06	2.33647e+06	1.32033e+06	0	1.58529e+06	1.34072e+06	2.51088e+06	2.1603e+06	2.64999e+06	3.12127e+06	2.22941e+06	2.27169e+06	2.05873e+06	1.57946e+06	0.780409	0.805059	1.00284	1.1524	0.651214		0.781899	0.661273	1.23842	1.06551	1.30703	1.53948	1.09959	1.12045	1.01541	0.779022
Q5YLM1	1032	S	Diacylglycerol lipase-alpha OS=Rattus norvegicus OX=10116 GN=Dagla PE=1 SV=1	Dagla	0.989	TSTPTGHGAS(0.989)PTKQDDLVISAR	5	5	S10	0.000429343	2319.1	288858	183948	200370	202164	175325	252597	174362	169846	192896	123024	127317	142911	194843	153616	178042	153136	1.58645	1.01027	1.10046	1.11031	0.962908	1.3873	0.957618	0.932819	1.05941	0.675664	0.699242	0.784889	1.0701	0.843679	0.977832	0.841045
Q5XXR3	680	S	Rho guanine nucleotide exchange factor 6 OS=Rattus norvegicus OX=10116 GN=Arhgef6 PE=1 SV=1	Arhgef6	1	KDS(1.0)VPQVLLPEEEK	16	16	S3	8.1483e-05	1690.83	1142689	1.11261e+06	1355114	1.67101e+06	1039196	1.15991e+06	812516	1.05009e+06	1.24653e+06	896669	1.2834e+06	1.08299e+06	854216	993727	1.03483e+06	838389	1.04035	1.01297	1.23375	1.52136	0.946127	1.05603	0.739749	0.956043	1.13489	0.816365	1.16846	0.986003	0.777714	0.904731	0.942152	0.763305
Q5XXR3	488	S	Rho guanine nucleotide exchange factor 6 OS=Rattus norvegicus OX=10116 GN=Arhgef6 PE=1 SV=1	Arhgef6	1	MS(1.0)GFMYQGK	141	59	S2	0.000155382	1144.42	9.02413e+06	7.93324e+06	8.20338e+06	9.16099e+06	6.66437e+06	8.07754e+06	6.78141e+06	6.52839e+06	7.57854e+06	8.27055e+06	7.23562e+06	8.64012e+06	8.07014e+06	9.26308e+06	7.29445e+06	8.35518e+06	1.13617	0.998825	1.03284	1.1534	0.83907	1.01699	0.853805	0.82195	0.954167	1.04129	0.910993	1.08782	1.01606	1.16626	0.9184	1.05195
Q5XXR3	225	S	Rho guanine nucleotide exchange factor 6 OS=Rattus norvegicus OX=10116 GN=Arhgef6 PE=1 SV=1	Arhgef6	0.996	EIKPSERPLS(0.996)PK	4	6	S10	0.00767887	1460.75	26398646	17814190	19845740	18151662	20347114	16874732	17548928	14365928	15434482	16678447	17597786	13210464	16828902	22840450	15384181	16278951	1.47891	0.997992	1.1118	1.0169	1.13989	0.945361	0.983131	0.804812	0.864675	0.934365	0.985868	0.74008	0.942794	1.27957	0.861857	0.911984
Q5XXR3	640	S	Rho guanine nucleotide exchange factor 6 OS=Rattus norvegicus OX=10116 GN=Arhgef6 PE=1 SV=1	Arhgef6	1	KTS(1.0)EEEYVIR	33	43	S3	5.07914e-05	1333.6	1.55581e+07	1.40207e+07	12546959	1.23335e+07	8.58501e+06	13725611	1.19205e+07	1.33084e+07	1.23678e+07	1.36694e+07	1.34206e+07	1.01016e+07	13096129	1.4618e+07	11980379	1.30911e+07	1.21819	1.09781	0.982419	0.965706	0.672201	1.07471	0.933367	1.04204	0.968389	1.07031	1.05082	0.79095	1.02542	1.14458	0.938056	1.02503
[truncated: 7,002 more rows]
[truncated: 34 more columns]

## Sheet: Peptide_quant
Modified sequence	Modifications	Qvality PEP	PSMs	Protein accession	Protein description	Positions in Master Proteins	Theo. MH+ [Da]	C1	C2	C3	C4	CT1	CT2	CT3	CT4	M1	M2	M3	M4	MT1	MT2	MT3	MT4
[truncated: 11,337 more rows]
